# Supplementary material for: Intra- and Interspecies RNA-Seq Based Variants in the Lactation Process of Ruminants
Source: Animals (Basel). 2022 Dec 19;12(24):3592. doi: 10.3390/ani12243592 (PMC9774614; doi:10.3390/ani12243592)
Supplement: Supplementary file 1 [file animals-12-03592-s001.zip]

Archive with 11 entries (11 files):
- Supplementary file 1 (Assaf existing and Novel SNPs at BP, P, AP stages).xlsx
- Supplementary file 2 (Churra existing and Novel SNPs at BP, P, AP stages).xlsx
- Supplementary file 3 (Jersy existing and Novel SNPs at BP, P, AP stages).xlsx
- Supplementary file 4 (Kashmiri existing and Novel SNPs at BP, P, AP stages).xlsx
- Supplementary file 5 (Assaf sapecific SNPs at BP, P, AP stages).xlsx
- Supplementary file 6 (Churra sapecific SNPs at BP, P, AP stages).xlsx
- Supplementary file 7 (Jersy sapecific SNPs at BP, P, AP stages).xlsx
- Supplementary file 8 (Kashmiri sapecific SNPs at BP, P, AP stages).xlsx
- Supplementary Table S1.pdf
- Supplementary Table S2.pdf
- Supplementary Table S3.pdf
