# Supplementary material for: Intra- and Interspecies RNA-Seq Based Variants in the Lactation Process of Ruminants
Source: Animals (Basel). 2022 Dec 19;12(24):3592. doi: 10.3390/ani12243592 (PMC9774614; doi:10.3390/ani12243592)
Supplement: Supplementary file 1 [file animals-12-03592-s001.zip › Supplementary file 1 (Assaf existing and Novel SNPs at BP, P, AP stages).xlsx]

## Sheet: Existing-variants-BP stag-ASSAF
Chr	Location	Allele	Consequence	IMPACT	SYMBOL	Gene	Feature_type	Feature	BIOTYPE	Amino_acids	Codons	Existing_variation	SIFT
3	139589522	T	downstream_gene_variant	MODIFIER	CRADD	ENSOARG00020012437	Transcript	ENSOART00020018954.1	protein_coding	-	-	rs868996558	-
14	64601146	C	intron_variant	MODIFIER	-	ENSOARG00020014335	Transcript	ENSOART00020021914.1	protein_coding	-	-	rs606226874	-
5	1352917	T	intron_variant	MODIFIER	SQSTM1	ENSOARG00020014013	Transcript	ENSOART00020021849.1	protein_coding	-	-	rs606226638	-
11	29497387	G	intron_variant	MODIFIER	ULK2	ENSOARG00020026435	Transcript	ENSOART00020041592.1	protein_coding	-	-	rs606222268	-
5	113801042	T	downstream_gene_variant	MODIFIER	-	ENSOARG00020019736	Transcript	ENSOART00020030559.1	lncRNA	-	-	rs606221930	-
9	14281616	C	intergenic_variant	MODIFIER	-	-	-	-	-	-	-	rs606218530	-
24	8138761	A	intron_variant	MODIFIER	C16orf72	ENSOARG00020014722	Transcript	ENSOART00020022602.1	protein_coding	-	-	rs606218296	-
1	274913354	C	downstream_gene_variant	MODIFIER	NCK1	ENSOARG00020015545	Transcript	ENSOART00020023851.1	protein_coding	-	-	rs606214149	-
18	69938534	T	intron_variant	MODIFIER	AKT1	ENSOARG00020019748	Transcript	ENSOART00020030381.1	protein_coding	-	-	rs606213364	-
23	16006756	C	3_prime_UTR_variant	MODIFIER	PIK3C3	ENSOARG00020014279	Transcript	ENSOART00020021975.1	protein_coding	-	-	rs606212687	-
1	234177116	A	intron_variant	MODIFIER	FNDC3B	ENSOARG00020000887	Transcript	ENSOART00020001250.1	protein_coding	-	-	rs606211841	-
15	24567058	T	downstream_gene_variant	MODIFIER	SIK2	ENSOARG00020016155	Transcript	ENSOART00020024770.1	protein_coding	-	-	rs606202398	-
8	80445591	G	3_prime_UTR_variant	MODIFIER	TAB2	ENSOARG00020019595	Transcript	ENSOART00020030150.1	protein_coding	-	-	rs606198777	-
6	128437925	G	downstream_gene_variant	MODIFIER	MXD4	ENSOARG00020022801	Transcript	ENSOART00020035414.1	protein_coding	-	-	rs606193401	-
2	124633609	C	downstream_gene_variant	MODIFIER	PLEKHB2	ENSOARG00020021480	Transcript	ENSOART00020033269.1	protein_coding	-	-	rs606181344	-
11	1653420	G	downstream_gene_variant	MODIFIER	PRKAR1A	ENSOARG00020010575	Transcript	ENSOART00020016166.1	protein_coding	-	-	rs606171821	-
1	196144019	G	downstream_gene_variant	MODIFIER	ATP6V1A	ENSOARG00020001247	Transcript	ENSOART00020001868.1	protein_coding	-	-	rs606169836	-
13	55833537	T	downstream_gene_variant	MODIFIER	-	ENSOARG00020008971	Transcript	ENSOART00020013822.1	protein_coding	-	-	rs606164504	-
22	44979609	T	downstream_gene_variant	MODIFIER	ATE1	ENSOARG00020019169	Transcript	ENSOART00020029768.1	protein_coding	-	-	rs606159612	-
2	53130956	C	downstream_gene_variant	MODIFIER	IGFBPL1	ENSOARG00020002008	Transcript	ENSOART00020003065.1	protein_coding	-	-	rs606155548	-
24	7759208	G	5_prime_UTR_variant	MODIFIER	METTL22	ENSOARG00020013721	Transcript	ENSOART00020021061.1	protein_coding	-	-	rs606144133	-
X	821921	C	downstream_gene_variant	MODIFIER	-	ENSOARG00020021474	Transcript	ENSOART00020033150.1	lncRNA	-	-	rs606139347	-
13	63609391	A	synonymous_variant	LOW	BCL2L1	ENSOARG00020004522	Transcript	ENSOART00020006916.1	protein_coding	I	atC/atT	rs606136817	-
4	17276946	T	downstream_gene_variant	MODIFIER	C1GALT1	ENSOARG00020000380	Transcript	ENSOART00020000472.1	protein_coding	-	-	rs606134910	-
16	37412894	A	intergenic_variant	MODIFIER	-	-	-	-	-	-	-	rs606133016	-
18	69915513	C	downstream_gene_variant	MODIFIER	ADSS1	ENSOARG00020019516	Transcript	ENSOART00020029990.1	protein_coding	-	-	rs606132205	-
11	15274114	A	intron_variant	MODIFIER	TANC2	ENSOARG00020021744	Transcript	ENSOART00020034180.1	protein_coding	-	-	rs606131284	-
2	235037609	A	downstream_gene_variant	MODIFIER	-	ENSOARG00020025600	Transcript	ENSOART00020040152.1	protein_coding	-	-	rs606129182	-
11	18152130	G	downstream_gene_variant	MODIFIER	MAP3K14	ENSOARG00020025563	Transcript	ENSOART00020040099.1	protein_coding	-	-	rs606124006	-
8	75528592	T	synonymous_variant	LOW	UTRN	ENSOARG00020012980	Transcript	ENSOART00020020373.1	protein_coding	D	gaC/gaT	rs606121517	-
18	54281925	T	intron_variant	MODIFIER	-	ENSOARG00020006348	Transcript	ENSOART00020009846.1	protein_coding	-	-	rs606114493	-
2	1929693	G	downstream_gene_variant	MODIFIER	TRAPPC12	ENSOARG00020002695	Transcript	ENSOART00020004131.1	protein_coding	-	-	rs606111800	-
1	11620302	T	upstream_gene_variant	MODIFIER	LSM10	ENSOARG00020014526	Transcript	ENSOART00020022194.1	protein_coding	-	-	rs606111543	-
14	20100609	C	downstream_gene_variant	MODIFIER	ADCY7	ENSOARG00020006198	Transcript	ENSOART00020009581.1	protein_coding	-	-	rs606110975	-
5	10180520	T	downstream_gene_variant	MODIFIER	MIR23A	ENSOARG00020001573	Transcript	ENSOART00020002379.1	miRNA	-	-	rs606110818	-
13	72686068	G	downstream_gene_variant	MODIFIER	PLCG1	ENSOARG00020013699	Transcript	ENSOART00020020985.1	protein_coding	-	-	rs606110801	-
5	13602944	G	intron_variant	MODIFIER	DNM2	ENSOARG00020006664	Transcript	ENSOART00020010410.1	protein_coding	-	-	rs606109285	-
5	6331442	T	downstream_gene_variant	MODIFIER	SIN3B	ENSOARG00020014654	Transcript	ENSOART00020022573.1	protein_coding	-	-	rs606108218	-
24	601804	A	intron_variant	MODIFIER	CIAO3	ENSOARG00020017956	Transcript	ENSOART00020027725.1	protein_coding	-	-	rs606107312	-
12	77144649	G	missense_variant	MODERATE	LAMB3	ENSOARG00020020472	Transcript	ENSOART00020031576.1	protein_coding	H/R	cAc/cGc	rs606102828	tolerated(1)
11	48700709	A	downstream_gene_variant	MODIFIER	LIG3	ENSOARG00020018561	Transcript	ENSOART00020028589.1	protein_coding	-	-	rs606099463	-
22	12357926	C	synonymous_variant	LOW	ACTA2	ENSOARG00020008488	Transcript	ENSOART00020013007.1	protein_coding	T	acC/acG	rs606098028	-
5	39120944	G	downstream_gene_variant	MODIFIER	RGS14	ENSOARG00020012673	Transcript	ENSOART00020019339.1	protein_coding	-	-	rs606093232	-
7	84379218	A	missense_variant	MODERATE	DCAF5	ENSOARG00020003857	Transcript	ENSOART00020005928.1	protein_coding	A/V	gCg/gTg	rs606087523	tolerated_low_confidence(0.2)
11	12314825	C	3_prime_UTR_variant	MODIFIER	FASN	ENSOARG00020025689	Transcript	ENSOART00020040876.1	protein_coding	-	-	rs606085536	-
6	40303740	G	non_coding_transcript_exon_variant	MODIFIER	-	ENSOARG00020022190	Transcript	ENSOART00020034368.1	lncRNA	-	-	rs606082959	-
7	82785472	A	downstream_gene_variant	MODIFIER	EIF2S1	ENSOARG00020019018	Transcript	ENSOART00020029248.1	protein_coding	-	-	rs606076519	-
6	94714003	G	intron_variant	MODIFIER	-	ENSOARG00020001214	Transcript	ENSOART00020001812.1	protein_coding	-	-	rs606074336	-
2	72505943	A	intron_variant	MODIFIER	-	ENSOARG00020019889	Transcript	ENSOART00020032506.1	protein_coding	-	-	rs606059014	-
7	56514515	C	intron_variant	MODIFIER	CCPG1	ENSOARG00020024398	Transcript	ENSOART00020038141.1	protein_coding	-	-	rs606050491	-
4	62339235	C	3_prime_UTR_variant	MODIFIER	BMT2	ENSOARG00020001855	Transcript	ENSOART00020002823.1	protein_coding	-	-	rs606047470	-
2	145616735	G	downstream_gene_variant	MODIFIER	ATF2	ENSOARG00020000583	Transcript	ENSOART00020000770.1	protein_coding	-	-	rs606047328	-
13	46666058	T	synonymous_variant	LOW	PITRM1	ENSOARG00020008012	Transcript	ENSOART00020012326.1	protein_coding	A	gcG/gcT	rs606045485	-
6	94755568	G	intergenic_variant	MODIFIER	-	-	-	-	-	-	-	rs606043463	-
1	95071178	A	intron_variant	MODIFIER	SLC16A1	ENSOARG00020014766	Transcript	ENSOART00020022600.1	protein_coding	-	-	rs606039367	-
21	47506581	T	synonymous_variant	LOW	-	ENSOARG00020015122	Transcript	ENSOART00020023129.1	protein_coding	A	gcG/gcA	rs606038307	-
7	10745323	G	downstream_gene_variant	MODIFIER	ARSB	ENSOARG00020002992	Transcript	ENSOART00020004619.1	protein_coding	-	-	rs606036839	-
5	1321407	T	intron_variant	MODIFIER	-	ENSOARG00020013782	Transcript	ENSOART00020021041.1	protein_coding	-	-	rs606035115	-
13	11184954	G	downstream_gene_variant	MODIFIER	NINL	ENSOARG00020003227	Transcript	ENSOART00020004922.1	protein_coding	-	-	rs606034592	-
25	36197452	T	downstream_gene_variant	MODIFIER	ZCCHC24	ENSOARG00020026221	Transcript	ENSOART00020041259.1	protein_coding	-	-	rs606033401	-
2	219565927	G	intron_variant	MODIFIER	RAPH1	ENSOARG00020007863	Transcript	ENSOART00020012207.1	protein_coding	-	-	rs606030596	-
6	127865360	G	downstream_gene_variant	MODIFIER	-	ENSOARG00020021647	Transcript	ENSOART00020033547.1	protein_coding	-	-	rs606028357	-
9	90738201	T	synonymous_variant	LOW	ESRP1	ENSOARG00020004286	Transcript	ENSOART00020006607.1	protein_coding	L	ctG/ctA	rs606018148	-
19	60983927	G	downstream_gene_variant	MODIFIER	GP9	ENSOARG00020015968	Transcript	ENSOART00020024445.1	protein_coding	-	-	rs606016741	-
14	59491315	T	synonymous_variant	LOW	SCAF1	ENSOARG00020009687	Transcript	ENSOART00020014858.1	protein_coding	D	gaC/gaT	rs606011064	-
15	40914465	G	intron_variant	MODIFIER	CYP2R1	ENSOARG00020008229	Transcript	ENSOART00020012651.1	protein_coding	-	-	rs606009673	-
3	1200776	A	intron_variant	MODIFIER	EDF1	ENSOARG00020000401	Transcript	ENSOART00020000506.1	protein_coding	-	-	rs606000389	-
7	60750109	A	synonymous_variant	LOW	GLDN	ENSOARG00020025773	Transcript	ENSOART00020040477.1	protein_coding	F	ttC/ttT	rs605994842	-
20	46649385	T	5_prime_UTR_variant	MODIFIER	TBC1D7	ENSOARG00020023041	Transcript	ENSOART00020035853.1	protein_coding	-	-	rs605994719	-
1	56014904	C	3_prime_UTR_variant	MODIFIER	RABGGTB	ENSOARG00020016603	Transcript	ENSOART00020025540.1	protein_coding	-	-	rs605992626	-
13	68175119	C	missense_variant	MODERATE	AAR2	ENSOARG00020006319	Transcript	ENSOART00020009805.1	protein_coding	E/D	gaA/gaC	rs605990522	tolerated(0.1)
17	51345258	A	downstream_gene_variant	MODIFIER	CTSO	ENSOARG00020019071	Transcript	ENSOART00020029716.1	protein_coding	-	-	rs605988825	-
1	106532351	T	synonymous_variant	LOW	ARNT	ENSOARG00020009727	Transcript	ENSOART00020016581.1	protein_coding	Q	caG/caA	rs605983429	-
24	36270909	A	downstream_gene_variant	MODIFIER	SERPINE1	ENSOARG00020014613	Transcript	ENSOART00020022355.1	protein_coding	-	-	rs605977966	-
24	25460715	T	synonymous_variant	LOW	-	ENSOARG00020025596	Transcript	ENSOART00020040150.1	protein_coding	P	ccC/ccT	rs605975699	-
2	258649542	A	downstream_gene_variant	MODIFIER	HMGCL	ENSOARG00020013128	Transcript	ENSOART00020020077.1	protein_coding	-	-	rs605973520	-
17	73215950	A	downstream_gene_variant	MODIFIER	ALKBH2	ENSOARG00020004431	Transcript	ENSOART00020006791.1	protein_coding	-	-	rs605973090	-
11	6891580	T	downstream_gene_variant	MODIFIER	KCTD2	ENSOARG00020005376	Transcript	ENSOART00020008270.1	protein_coding	-	-	rs605971662	-
3	84065641	G	synonymous_variant	LOW	SRBD1	ENSOARG00020005756	Transcript	ENSOART00020008875.1	protein_coding	V	gtA/gtG	rs605963835	-
1	288660201	C	downstream_gene_variant	MODIFIER	SLC19A1	ENSOARG00020007403	Transcript	ENSOART00020011286.1	protein_coding	-	-	rs605958916	-
7	95876744	A	downstream_gene_variant	MODIFIER	-	ENSOARG00020009356	Transcript	ENSOART00020014324.1	protein_coding	-	-	rs605953295	-
5	13194623	C	upstream_gene_variant	MODIFIER	-	ENSOARG00020004220	Transcript	ENSOART00020006475.1	protein_coding	-	-	rs605950822	-
2	149056887	C	downstream_gene_variant	MODIFIER	CYBRD1	ENSOARG00020002781	Transcript	ENSOART00020004261.1	protein_coding	-	-	rs605947912	-
26	40925619	A	downstream_gene_variant	MODIFIER	RNF170	ENSOARG00020025696	Transcript	ENSOART00020040320.1	protein_coding	-	-	rs605947667	-
7	53884519	A	downstream_gene_variant	MODIFIER	POLR2M	ENSOARG00020022191	Transcript	ENSOART00020034419.1	protein_coding	-	-	rs605938476	-
7	69152451	A	downstream_gene_variant	MODIFIER	GMFB	ENSOARG00020015342	Transcript	ENSOART00020023513.1	protein_coding	-	-	rs605937600	-
1	91909496	C	downstream_gene_variant	MODIFIER	AHCYL1	ENSOARG00020008688	Transcript	ENSOART00020013442.1	protein_coding	-	-	rs605921149	-
14	67894645	A	upstream_gene_variant	MODIFIER	-	ENSOARG00020012497	Transcript	ENSOART00020019315.1	protein_coding	-	-	rs605916911	-
2	258594602	T	synonymous_variant	LOW	FUCA1	ENSOARG00020012979	Transcript	ENSOART00020019865.1	protein_coding	A	gcC/gcT	rs605916836	-
13	75327724	G	intron_variant	MODIFIER	IFT52	ENSOARG00020017446	Transcript	ENSOART00020026812.1	protein_coding	-	-	rs605916287	-
12	54200156	C	downstream_gene_variant	MODIFIER	PEX10	ENSOARG00020007513	Transcript	ENSOART00020011508.1	protein_coding	-	-	rs605908390	-
9	3250274	T	downstream_gene_variant	MODIFIER	B3GAT2	ENSOARG00020026334	Transcript	ENSOART00020041433.1	protein_coding	-	-	rs605907690	-
5	13333009	G	downstream_gene_variant	MODIFIER	KEAP1	ENSOARG00020004964	Transcript	ENSOART00020007588.1	protein_coding	-	-	rs605904435	-
22	54683878	A	downstream_gene_variant	MODIFIER	PWWP2B	ENSOARG00020007359	Transcript	ENSOART00020011203.1	protein_coding	-	-	rs605895303	-
1	358433	G	intron_variant,non_coding_transcript_variant	MODIFIER	-	ENSOARG00020000079	Transcript	ENSOART00020000094.1	lncRNA	-	-	rs605892743	-
5	86766034	T	downstream_gene_variant	MODIFIER	TMEM167A	ENSOARG00020021065	Transcript	ENSOART00020032503.1	protein_coding	-	-	rs605891247	-
25	15511636	T	synonymous_variant	LOW	ANK3	ENSOARG00020023359	Transcript	ENSOART00020036914.1	protein_coding	V	gtG/gtA	rs605890287	-
2	245048	C	downstream_gene_variant	MODIFIER	ACP1	ENSOARG00020000881	Transcript	ENSOART00020001243.1	protein_coding	-	-	rs605889202	-
6	63622379	G	intergenic_variant	MODIFIER	-	-	-	-	-	-	-	rs605888323	-
17	52317244	C	intron_variant	MODIFIER	GOLGA3	ENSOARG00020021327	Transcript	ENSOART00020032938.1	protein_coding	-	-	rs605882607	-
9	14717530	T	synonymous_variant	LOW	TONSL	ENSOARG00020004202	Transcript	ENSOART00020006572.1	protein_coding	N	aaC/aaT	rs605879913	-
25	29357833	T	synonymous_variant	LOW	ASCC1	ENSOARG00020019484	Transcript	ENSOART00020029970.1	protein_coding	R	cgG/cgA	rs605868135	-
3	36902182	G	downstream_gene_variant	MODIFIER	FOSL2	ENSOARG00020004345	Transcript	ENSOART00020006638.1	protein_coding	-	-	rs605867084	-
26	17534342	T	synonymous_variant	LOW	-	ENSOARG00020019457	Transcript	ENSOART00020029887.1	protein_coding	R	cgT/cgA	rs605856766	-
6	94804773	C	intergenic_variant	MODIFIER	-	-	-	-	-	-	-	rs605854698	-
3	220024978	A	intergenic_variant	MODIFIER	-	-	-	-	-	-	-	rs605854268	-
17	73404597	G	synonymous_variant	LOW	SSH1	ENSOARG00020004645	Transcript	ENSOART00020007097.1	protein_coding	T	acA/acG	rs605853949	-
20	36052270	A	downstream_gene_variant	MODIFIER	DCDC2	ENSOARG00020011966	Transcript	ENSOART00020018359.1	protein_coding	-	-	rs605836476	-
20	54129918	C	missense_variant	MODERATE	-	ENSOARG00020006784	Transcript	ENSOART00020010422.1	protein_coding	T/A	Acc/Gcc	rs605834624	tolerated(0.53)
21	49361480	G	3_prime_UTR_variant	MODIFIER	CTTN	ENSOARG00020019665	Transcript	ENSOART00020030684.1	protein_coding	-	-	rs605808408	-
23	64373055	T	intron_variant	MODIFIER	LMAN1	ENSOARG00020025068	Transcript	ENSOART00020039298.1	protein_coding	-	-	rs605807799	-
26	41117253	A	downstream_gene_variant	MODIFIER	POMK	ENSOARG00020025715	Transcript	ENSOART00020040362.1	protein_coding	-	-	rs605805016	-
3	220063234	C	downstream_gene_variant	MODIFIER	GABARAPL1	ENSOARG00020000240	Transcript	ENSOART00020000281.1	protein_coding	-	-	rs605793198	-
14	15357480	G	3_prime_UTR_variant	MODIFIER	CDK10	ENSOARG00020020375	Transcript	ENSOART00020031388.1	protein_coding	-	-	rs605791337	-
17	7853264	T	synonymous_variant	LOW	LRBA	ENSOARG00020021581	Transcript	ENSOART00020033435.1	protein_coding	I	atC/atT	rs605790554	-
3	41961797	G	synonymous_variant	LOW	WDR92	ENSOARG00020000424	Transcript	ENSOART00020000540.1	protein_coding	P	ccA/ccG	rs605785633	-
11	18132587	T	synonymous_variant	LOW	MAP3K14	ENSOARG00020025563	Transcript	ENSOART00020040099.1	protein_coding	P	ccC/ccT	rs605782547	-
19	45013155	G	downstream_gene_variant	MODIFIER	RPP14	ENSOARG00020025646	Transcript	ENSOART00020040237.1	protein_coding	-	-	rs605782478	-
12	55718012	T	downstream_gene_variant	MODIFIER	AGMAT	ENSOARG00020017341	Transcript	ENSOART00020026726.1	protein_coding	-	-	rs605777201	-
14	68177888	G	3_prime_UTR_variant	MODIFIER	PRPF31	ENSOARG00020003439	Transcript	ENSOART00020005250.1	protein_coding	-	-	rs605777127	-
3	33818474	T	downstream_gene_variant	MODIFIER	NCOA1	ENSOARG00020020912	Transcript	ENSOART00020032321.1	protein_coding	-	-	rs605775840	-
12	80715135	A	downstream_gene_variant	MODIFIER	NEK7	ENSOARG00020011296	Transcript	ENSOART00020017193.1	protein_coding	-	-	rs605771696	-
19	61498083	G	intron_variant	MODIFIER	SEC61A1	ENSOARG00020017586	Transcript	ENSOART00020027133.1	protein_coding	-	-	rs605760957	-
3	1200893	C	intron_variant	MODIFIER	EDF1	ENSOARG00020000401	Transcript	ENSOART00020000506.1	protein_coding	-	-	rs605759443	-
3	155045524	A	downstream_gene_variant	MODIFIER	GXYLT1	ENSOARG00020006808	Transcript	ENSOART00020010433.1	protein_coding	-	-	rs605756173	-
11	45860145	A	intron_variant	MODIFIER	ZNF207	ENSOARG00020013074	Transcript	ENSOART00020020375.1	protein_coding	-	-	rs605753710	-
20	35169883	A	intergenic_variant	MODIFIER	-	-	-	-	-	-	-	rs605751999	-
11	28935393	G	synonymous_variant	LOW	TOP3A	ENSOARG00020026351	Transcript	ENSOART00020041466.1	protein_coding	S	agT/agC	rs605751032	-
19	60717928	T	synonymous_variant	LOW	IQSEC1	ENSOARG00020015244	Transcript	ENSOART00020023328.1	protein_coding	A	gcC/gcT	rs605746633	-
4	123870942	C	intron_variant	MODIFIER	CHPF2	ENSOARG00020015638	Transcript	ENSOART00020023915.1	protein_coding	-	-	rs605745493	-
19	1937164	T	downstream_gene_variant	MODIFIER	SLC4A7	ENSOARG00020018025	Transcript	ENSOART00020036404.1	protein_coding	-	-	rs605744835	-
2	28575849	G	downstream_gene_variant	MODIFIER	SPTLC1	ENSOARG00020000576	Transcript	ENSOART00020000738.1	protein_coding	-	-	rs605741399	-
1	58695626	T	downstream_gene_variant	MODIFIER	GIPC2	ENSOARG00020019604	Transcript	ENSOART00020030169.1	protein_coding	-	-	rs605736634	-
1	284870612	T	3_prime_UTR_variant	MODIFIER	MX2	ENSOARG00020002675	Transcript	ENSOART00020004107.1	protein_coding	-	-	rs605729076	-
22	10582583	C	intron_variant	MODIFIER	SGMS1	ENSOARG00020006993	Transcript	ENSOART00020010703.1	protein_coding	-	-	rs605724725	-
3	62636413	A	downstream_gene_variant	MODIFIER	RMND5A	ENSOARG00020000690	Transcript	ENSOART00020000923.1	protein_coding	-	-	rs605724299	-
16	41314241	A	intron_variant	MODIFIER	PRLR	ENSOARG00020016333	Transcript	ENSOART00020025247.1	protein_coding	-	-	rs605722150	-
12	46367823	A	downstream_gene_variant	MODIFIER	PEX14	ENSOARG00020015026	Transcript	ENSOART00020022990.1	protein_coding	-	-	rs605710498	-
11	21398446	C	synonymous_variant	LOW	KRT19	ENSOARG00020005482	Transcript	ENSOART00020008406.1	protein_coding	T	acG/acC	rs605702686	-
21	44059368	T	downstream_gene_variant	MODIFIER	MARK2	ENSOARG00020023514	Transcript	ENSOART00020038262.1	protein_coding	-	-	rs605699022	-
3	93081316	A	3_prime_UTR_variant	MODIFIER	FEZ2	ENSOARG00020001452	Transcript	ENSOART00020002199.1	protein_coding	-	-	rs605698303	-
15	24625962	T	intron_variant	MODIFIER	-	ENSOARG00020017067	Transcript	ENSOART00020026359.1	protein_coding	-	-	rs605689928	-
3	143058840	C	downstream_gene_variant	MODIFIER	KRT8	ENSOARG00020009368	Transcript	ENSOART00020014400.1	protein_coding	-	-	rs605685855	-
24	37172249	C	downstream_gene_variant	MODIFIER	TRIM4	ENSOARG00020021045	Transcript	ENSOART00020032604.1	protein_coding	-	-	rs605683909	-
3	2462721	A	missense_variant	MODERATE	SARDH	ENSOARG00020001993	Transcript	ENSOART00020003206.1	protein_coding	R/H	cGc/cAc	rs605683830	tolerated(0.26)
3	154982506	T	downstream_gene_variant	MODIFIER	YAF2	ENSOARG00020006603	Transcript	ENSOART00020010300.1	protein_coding	-	-	rs605682712	-
1	21776733	C	synonymous_variant	LOW	MKNK1	ENSOARG00020001122	Transcript	ENSOART00020001682.1	protein_coding	A	gcA/gcG	rs605675994	-
19	61152336	C	downstream_gene_variant	MODIFIER	-	ENSOARG00020016757	Transcript	ENSOART00020025694.1	protein_coding	-	-	rs605669853	-
11	32432235	G	intergenic_variant	MODIFIER	-	-	-	-	-	-	-	rs605663181	-
3	229977884	T	synonymous_variant	LOW	-	ENSOARG00020025762	Transcript	ENSOART00020040447.1	protein_coding	T	acG/acA	rs605661356	-
15	82598525	A	intron_variant	MODIFIER	CREB3L1	ENSOARG00020021730	Transcript	ENSOART00020033615.1	protein_coding	-	-	rs605653455	-
21	10761650	T	5_prime_UTR_variant	MODIFIER	SYTL2	ENSOARG00020014519	Transcript	ENSOART00020023015.1	protein_coding	-	-	rs605653351	-
2	78631049	G	downstream_gene_variant	MODIFIER	RCL1	ENSOARG00020007598	Transcript	ENSOART00020011603.1	protein_coding	-	-	rs605647773	-
24	13818264	G	3_prime_UTR_variant	MODIFIER	BFAR	ENSOARG00020020204	Transcript	ENSOART00020031160.1	protein_coding	-	-	rs605643492	-
11	38993671	G	missense_variant	MODERATE	-	ENSOARG00020016581	Transcript	ENSOART00020025968.1	protein_coding	M/V	Atg/Gtg	rs605643280	tolerated_low_confidence(1)
3	236975870	G	intron_variant	MODIFIER	ATXN10	ENSOARG00020002026	Transcript	ENSOART00020003101.1	protein_coding	-	-	rs605638831	-
6	94926583	T	intron_variant	MODIFIER	CSN3	ENSOARG00020001292	Transcript	ENSOART00020001919.1	protein_coding	-	-	rs605637131	-
11	54867483	C	intron_variant	MODIFIER	LPO	ENSOARG00020020481	Transcript	ENSOART00020031779.1	protein_coding	-	-	rs605632919	-
19	9013139	A	intergenic_variant	MODIFIER	-	-	-	-	-	-	-	rs605631693	-
17	52290831	T	downstream_gene_variant	MODIFIER	CHFR	ENSOARG00020021173	Transcript	ENSOART00020032704.1	protein_coding	-	-	rs605631261	-
24	34440034	A	downstream_gene_variant	MODIFIER	BAZ1B	ENSOARG00020022456	Transcript	ENSOART00020034822.1	protein_coding	-	-	rs605626488	-
3	193767077	G	downstream_gene_variant	MODIFIER	CYTH4	ENSOARG00020000614	Transcript	ENSOART00020000806.1	protein_coding	-	-	rs605623953	-
9	95013047	A	intron_variant	MODIFIER	OTUD6B	ENSOARG00020005663	Transcript	ENSOART00020008756.1	protein_coding	-	-	rs605620458	-
2	256590001	T	intron_variant	MODIFIER	EXTL1	ENSOARG00020008196	Transcript	ENSOART00020012694.1	protein_coding	-	-	rs605619500	-
18	18904372	G	downstream_gene_variant	MODIFIER	ZNF710	ENSOARG00020013794	Transcript	ENSOART00020021087.1	protein_coding	-	-	rs605614326	-
1	127561400	A	3_prime_UTR_variant	MODIFIER	RCSD1	ENSOARG00020002827	Transcript	ENSOART00020004342.1	protein_coding	-	-	rs605609465	-
6	128657138	C	intron_variant	MODIFIER	NELFA	ENSOARG00020023088	Transcript	ENSOART00020035932.1	protein_coding	-	-	rs605609276	-
12	49165306	A	downstream_gene_variant	MODIFIER	-	ENSOARG00020020403	Transcript	ENSOART00020031429.1	protein_coding	-	-	rs605606435	-
3	237840436	T	downstream_gene_variant	MODIFIER	GRAMD4	ENSOARG00020005262	Transcript	ENSOART00020008053.1	protein_coding	-	-	rs605602710	-
6	94722302	C	intron_variant	MODIFIER	-	ENSOARG00020001214	Transcript	ENSOART00020001812.1	protein_coding	-	-	rs605601837	-
21	47346242	C	intron_variant	MODIFIER	CHKA	ENSOARG00020014607	Transcript	ENSOART00020022704.1	protein_coding	-	-	rs605601490	-
1	120287076	C	missense_variant	MODERATE	DUSP12	ENSOARG00020000938	Transcript	ENSOART00020001351.1	protein_coding	G/A	gGc/gCc	rs605600378	tolerated_low_confidence(0.37)
19	52734938	G	downstream_gene_variant	MODIFIER	RHOA	ENSOARG00020020892	Transcript	ENSOART00020032231.1	protein_coding	-	-	rs605598288	-
24	37653953	G	upstream_gene_variant	MODIFIER	CPSF4	ENSOARG00020022199	Transcript	ENSOART00020034467.1	protein_coding	-	-	rs605593836	-
13	53599611	T	3_prime_UTR_variant	MODIFIER	ATRN	ENSOARG00020004637	Transcript	ENSOART00020007945.1	protein_coding	-	-	rs605592128	-
21	45415246	C	intergenic_variant	MODIFIER	-	-	-	-	-	-	-	rs605590272	-
14	13772141	A	missense_variant	MODERATE	ZCCHC14	ENSOARG00020010371	Transcript	ENSOART00020016030.1	protein_coding	P/S	Ccc/Tcc	rs605589729	deleterious_low_confidence(0)
3	230481581	A	3_prime_UTR_variant	MODIFIER	ANKRD54	ENSOARG00020007163	Transcript	ENSOART00020011178.1	protein_coding	-	-	rs605589585	-
3	105971405	A	downstream_gene_variant	MODIFIER	-	ENSOARG00020002685	Transcript	ENSOART00020004116.1	lncRNA	-	-	rs605584547	-
1	2917994	G	intergenic_variant	MODIFIER	-	-	-	-	-	-	-	rs605577116	-
4	10987223	A	missense_variant	MODERATE	-	ENSOARG00020013209	Transcript	ENSOART00020020996.1	protein_coding	R/K	aGa/aAa	rs605576780	tolerated(1)
8	96058998	G	intergenic_variant	MODIFIER	-	-	-	-	-	-	-	rs605576644	-
5	10803005	G	intergenic_variant	MODIFIER	-	-	-	-	-	-	-	rs605576121	-
20	51307028	T	downstream_gene_variant	MODIFIER	DSP	ENSOARG00020024879	Transcript	ENSOART00020038995.1	protein_coding	-	-	rs605567357	-
3	231189235	T	synonymous_variant	LOW	SUN2	ENSOARG00020011347	Transcript	ENSOART00020017286.1	protein_coding	G	ggC/ggA	rs605565463	-
10	58859487	T	downstream_gene_variant	MODIFIER	NDFIP2	ENSOARG00020018757	Transcript	ENSOART00020028873.1	protein_coding	-	-	rs605563440	-
1	91095162	T	downstream_gene_variant	MODIFIER	SARS1	ENSOARG00020005645	Transcript	ENSOART00020008692.1	protein_coding	-	-	rs605562700	-
12	28328352	T	intron_variant	MODIFIER	HHIPL2	ENSOARG00020010971	Transcript	ENSOART00020016955.1	protein_coding	-	-	rs605560634	-
24	39122770	A	downstream_gene_variant	MODIFIER	RAC1	ENSOARG00020006453	Transcript	ENSOART00020009981.1	protein_coding	-	-	rs605559879	-
21	44436338	C	missense_variant	MODERATE	CCDC88B	ENSOARG00020008588	Transcript	ENSOART00020013572.1	protein_coding	F/L	Ttc/Ctc	rs605558306	tolerated_low_confidence(1)
26	45648865	T	synonymous_variant	LOW	-	ENSOARG00020020301	Transcript	ENSOART00020031240.1	protein_coding	R	cgC/cgA	rs605550494	-
5	1320675	T	intron_variant	MODIFIER	-	ENSOARG00020013782	Transcript	ENSOART00020021041.1	protein_coding	-	-	rs605548887	-
6	129085662	C	downstream_gene_variant	MODIFIER	UVSSA	ENSOARG00020009863	Transcript	ENSOART00020015126.1	protein_coding	-	-	rs605539825	-
20	53962807	T	downstream_gene_variant	MODIFIER	SLC22A23	ENSOARG00020006359	Transcript	ENSOART00020009842.1	protein_coding	-	-	rs605537071	-
11	11966701	T	upstream_gene_variant	MODIFIER	OXLD1	ENSOARG00020025092	Transcript	ENSOART00020039340.1	protein_coding	-	-	rs605534497	-
12	1775546	A	downstream_gene_variant	MODIFIER	PIK3C2B	ENSOARG00020004853	Transcript	ENSOART00020007421.1	protein_coding	-	-	rs605533168	-
3	141502762	T	intron_variant	MODIFIER	-	ENSOARG00020015432	Transcript	ENSOART00020023612.1	protein_coding	-	-	rs605526133	-
1	246812586	C	intron_variant	MODIFIER	NMD3	ENSOARG00020004805	Transcript	ENSOART00020007356.1	protein_coding	-	-	rs605518253	-
17	82306093	T	missense_variant	MODERATE	GNB1L	ENSOARG00020006349	Transcript	ENSOART00020009854.1	protein_coding	R/H	cGc/cAc	rs605517300	tolerated(0.55)
5	68427814	C	downstream_gene_variant	MODIFIER	GALNT10	ENSOARG00020018437	Transcript	ENSOART00020029209.1	protein_coding	-	-	rs605517257	-
24	42939931	G	intron_variant	MODIFIER	FAM20C	ENSOARG00020019310	Transcript	ENSOART00020029728.1	protein_coding	-	-	rs605517201	-
14	57402252	G	3_prime_UTR_variant	MODIFIER	AP2S1	ENSOARG00020010737	Transcript	ENSOART00020016590.1	protein_coding	-	-	rs605511382	-
3	224810571	A	synonymous_variant	LOW	PLEKHG6	ENSOARG00020006252	Transcript	ENSOART00020009772.1	protein_coding	P	ccC/ccT	rs605508718	-
1	69905508	T	intron_variant,non_coding_transcript_variant	MODIFIER	-	ENSOARG00020006716	Transcript	ENSOART00020010281.1	lncRNA	-	-	rs605504909	-
26	39909074	T	intron_variant	MODIFIER	GPAT4	ENSOARG00020024847	Transcript	ENSOART00020038899.1	protein_coding	-	-	rs605499227	-
22	12432188	G	downstream_gene_variant	MODIFIER	FAS	ENSOARG00020008595	Transcript	ENSOART00020013154.1	protein_coding	-	-	rs605494991	-
1	284867167	A	intron_variant	MODIFIER	MX2	ENSOARG00020002675	Transcript	ENSOART00020004107.1	protein_coding	-	-	rs605491865	-
17	78518008	T	downstream_gene_variant	MODIFIER	OSM	ENSOARG00020014785	Transcript	ENSOART00020022684.1	protein_coding	-	-	rs605488901	-
17	71653522	T	intron_variant	MODIFIER	BICDL1	ENSOARG00020020670	Transcript	ENSOART00020032001.1	protein_coding	-	-	rs605486861	-
11	27285822	G	intron_variant	MODIFIER	LUC7L3	ENSOARG00020014101	Transcript	ENSOART00020021565.1	protein_coding	-	-	rs605486103	-
11	9289556	T	downstream_gene_variant	MODIFIER	SYNGR2	ENSOARG00020018496	Transcript	ENSOART00020028527.1	protein_coding	-	-	rs605485772	-
7	107368969	A	downstream_gene_variant	MODIFIER	CTDSPL2	ENSOARG00020018545	Transcript	ENSOART00020028550.1	protein_coding	-	-	rs605484851	-
24	41435977	C	downstream_gene_variant	MODIFIER	GNA12	ENSOARG00020012511	Transcript	ENSOART00020019068.1	protein_coding	-	-	rs605484505	-
3	5933016	C	downstream_gene_variant	MODIFIER	ABL1	ENSOARG00020001107	Transcript	ENSOART00020001697.1	protein_coding	-	-	rs605480504	-
10	13465642	C	downstream_gene_variant	MODIFIER	WBP4	ENSOARG00020005228	Transcript	ENSOART00020008035.1	protein_coding	-	-	rs605468358	-
3	220065190	A	downstream_gene_variant	MODIFIER	GABARAPL1	ENSOARG00020000240	Transcript	ENSOART00020000281.1	protein_coding	-	-	rs605467168	-
21	10806354	T	intron_variant	MODIFIER	SYTL2	ENSOARG00020014519	Transcript	ENSOART00020023015.1	protein_coding	-	-	rs605466814	-
2	45633880	C	intron_variant	MODIFIER	BMP1	ENSOARG00020021570	Transcript	ENSOART00020033426.1	protein_coding	-	-	rs605463917	-
24	27997282	C	downstream_gene_variant	MODIFIER	KAT8	ENSOARG00020023605	Transcript	ENSOART00020036800.1	protein_coding	-	-	rs605462526	-
2	144467809	G	5_prime_UTR_variant	MODIFIER	MTX2	ENSOARG00020000188	Transcript	ENSOART00020000221.1	protein_coding	-	-	rs605445230	-
3	29799698	A	downstream_gene_variant	MODIFIER	HS1BP3	ENSOARG00020018571	Transcript	ENSOART00020028577.1	protein_coding	-	-	rs605441627	-
19	39290347	A	intron_variant	MODIFIER	ATXN7	ENSOARG00020024681	Transcript	ENSOART00020038658.1	protein_coding	-	-	rs605440971	-
18	23882842	A	5_prime_UTR_variant	MODIFIER	-	ENSOARG00020022945	Transcript	ENSOART00020035636.1	protein_coding	-	-	rs605438895	-
1	28113566	A	downstream_gene_variant	MODIFIER	BTF3L4	ENSOARG00020007558	Transcript	ENSOART00020011522.1	protein_coding	-	-	rs605436721	-
5	26013814	A	downstream_gene_variant	MODIFIER	-	ENSOARG00020003897	Transcript	ENSOART00020006397.1	protein_coding	-	-	rs605434980	-
2	236339310	T	missense_variant	MODERATE	STK11IP	ENSOARG00020016256	Transcript	ENSOART00020024938.1	protein_coding	P/S	Ccc/Tcc	rs605425503	tolerated(0.53)
15	49572668	T	downstream_gene_variant	MODIFIER	MRPL17	ENSOARG00020009135	Transcript	ENSOART00020014016.1	protein_coding	-	-	rs605417260	-
4	93495209	G	downstream_gene_variant	MODIFIER	ING3	ENSOARG00020002148	Transcript	ENSOART00020003269.1	protein_coding	-	-	rs605415792	-
16	37068951	A	downstream_gene_variant	MODIFIER	C9	ENSOARG00020008908	Transcript	ENSOART00020013736.1	protein_coding	-	-	rs605408015	-
22	12431333	T	downstream_gene_variant	MODIFIER	FAS	ENSOARG00020008595	Transcript	ENSOART00020013154.1	protein_coding	-	-	rs605405848	-
24	1243983	G	downstream_gene_variant	MODIFIER	CRAMP1	ENSOARG00020026270	Transcript	ENSOART00020041346.1	protein_coding	-	-	rs605399950	-
6	101478617	G	intergenic_variant	MODIFIER	-	-	-	-	-	-	-	rs605398422	-
20	30250661	T	synonymous_variant	LOW	TRIM39	ENSOARG00020011828	Transcript	ENSOART00020018039.1	protein_coding	E	gaG/gaA	rs605395349	-
17	38282437	T	intron_variant	MODIFIER	ATF3	ENSOARG00020021136	Transcript	ENSOART00020032650.1	protein_coding	-	-	rs605395123	-
7	36764823	G	intergenic_variant	MODIFIER	-	-	-	-	-	-	-	rs605387526	-
3	6792444	A	downstream_gene_variant	MODIFIER	USP20	ENSOARG00020001868	Transcript	ENSOART00020002853.1	protein_coding	-	-	rs605386365	-
3	233781141	G	synonymous_variant	LOW	SREBF2	ENSOARG00020024824	Transcript	ENSOART00020038904.1	protein_coding	E	gaA/gaG	rs605377352	-
12	54701744	A	intron_variant	MODIFIER	NADK	ENSOARG00020008716	Transcript	ENSOART00020013370.1	protein_coding	-	-	rs605376632	-
3	189199820	A	intron_variant	MODIFIER	SYN3	ENSOARG00020019574	Transcript	ENSOART00020030423.1	protein_coding	-	-	rs605373250	-
4	125091371	T	synonymous_variant	LOW	XRCC2	ENSOARG00020018428	Transcript	ENSOART00020028328.1	protein_coding	S	tcG/tcA	rs605367418	-
21	9591521	T	intron_variant	MODIFIER	FZD4	ENSOARG00020018518	Transcript	ENSOART00020028487.1	protein_coding	-	-	rs605362669	-
11	50337464	C	synonymous_variant	LOW	ACACA	ENSOARG00020023744	Transcript	ENSOART00020037213.1	protein_coding	D	gaT/gaC	rs605361899	-
11	38838507	C	downstream_gene_variant	MODIFIER	P2RX1	ENSOARG00020015663	Transcript	ENSOART00020024098.1	protein_coding	-	-	rs605360950	-
X	76139400	A	intergenic_variant	MODIFIER	-	-	-	-	-	-	-	rs605358846	-
3	207847445	G	downstream_gene_variant	MODIFIER	-	ENSOARG00020000106	Transcript	ENSOART00020000123.1	protein_coding	-	-	rs605358468	-
14	46084937	C	missense_variant	MODERATE	-	ENSOARG00020018245	Transcript	ENSOART00020028097.1	protein_coding	K/R	aAg/aGg	rs605357226	-
14	9043581	G	downstream_gene_variant	MODIFIER	SDR42E1	ENSOARG00020005879	Transcript	ENSOART00020009060.1	protein_coding	-	-	rs605354518	-
4	78016469	T	downstream_gene_variant	MODIFIER	MPP6	ENSOARG00020000732	Transcript	ENSOART00020001008.1	protein_coding	-	-	rs605346065	-
24	2230021	C	downstream_gene_variant	MODIFIER	-	ENSOARG00020026347	Transcript	ENSOART00020041451.1	protein_coding	-	-	rs605341425	-
3	142915998	C	missense_variant	MODERATE	SPRYD3	ENSOARG00020008291	Transcript	ENSOART00020012695.1	protein_coding	E/D	gaG/gaC	rs605338233	tolerated(0.44)
17	70330003	T	intron_variant	MODIFIER	SLC8B1	ENSOARG00020017327	Transcript	ENSOART00020026764.1	protein_coding	-	-	rs605335346	-
18	40769302	C	missense_variant	MODERATE	HEATR5A	ENSOARG00020005213	Transcript	ENSOART00020008009.1	protein_coding	I/V	Att/Gtt	rs605334099	tolerated(1)
8	85360039	C	intron_variant	MODIFIER	OPRM1	ENSOARG00020024943	Transcript	ENSOART00020039131.1	protein_coding	-	-	rs605330647	-
3	98617195	A	intron_variant	MODIFIER	XDH	ENSOARG00020004988	Transcript	ENSOART00020007636.1	protein_coding	-	-	rs605327907	-
4	49189953	C	missense_variant	MODERATE	PTPN12	ENSOARG00020004794	Transcript	ENSOART00020007309.1	protein_coding	H/R	cAt/cGt	rs605325200	tolerated_low_confidence(0.58)
3	191663583	C	synonymous_variant	LOW	MCM5	ENSOARG00020020578	Transcript	ENSOART00020031812.1	protein_coding	A	gcT/gcC	rs605321129	-
11	39790804	A	downstream_gene_variant	MODIFIER	-	ENSOARG00020021830	Transcript	ENSOART00020033928.1	protein_coding	-	-	rs605318047	-
14	2344307	G	downstream_gene_variant	MODIFIER	-	ENSOARG00020020052	Transcript	ENSOART00020030877.1	protein_coding	-	-	rs605317435	-
7	37879708	A	intron_variant	MODIFIER	SNAP23	ENSOARG00020016782	Transcript	ENSOART00020025838.1	protein_coding	-	-	rs605314717	-
1	75154490	G	synonymous_variant	LOW	DNTTIP2	ENSOARG00020011971	Transcript	ENSOART00020018316.1	protein_coding	T	acA/acC	rs605313980	-
13	11612011	C	intergenic_variant	MODIFIER	-	-	-	-	-	-	-	rs605310198	-
17	72139842	A	intron_variant	MODIFIER	-	ENSOARG00020022194	Transcript	ENSOART00020034405.1	protein_coding	-	-	rs605308789	-
4	35087938	T	downstream_gene_variant	MODIFIER	-	ENSOARG00020006217	Transcript	ENSOART00020009618.1	snoRNA	-	-	rs605307381	-
1	951870	A	synonymous_variant	LOW	GPR35	ENSOARG00020000975	Transcript	ENSOART00020001418.1	protein_coding	A	gcC/gcT	rs605304116	-
1	131222132	A	downstream_gene_variant	MODIFIER	-	ENSOARG00020001232	Transcript	ENSOART00020001836.1	protein_coding	-	-	rs605302917	-
15	86969294	A	synonymous_variant	LOW	SLC43A3	ENSOARG00020011826	Transcript	ENSOART00020018009.1	protein_coding	H	caC/caT	rs605301530	-
1	111941424	T	missense_variant	MODERATE	-	ENSOARG00020013192	Transcript	ENSOART00020020935.1	protein_coding	V/I	Gtt/Att	rs605296207	tolerated(0.98)
X	1639964	C	intron_variant,non_coding_transcript_variant	MODIFIER	-	ENSOARG00020021963	Transcript	ENSOART00020033999.1	lncRNA	-	-	rs605292928	-
9	55814930	T	intergenic_variant	MODIFIER	-	-	-	-	-	-	-	rs605291575	-
12	83148300	T	synonymous_variant	LOW	KIF21B	ENSOARG00020016471	Transcript	ENSOART00020026784.1	protein_coding	P	ccG/ccA	rs605291447	-
4	82469792	T	synonymous_variant	LOW	TNS3	ENSOARG00020002305	Transcript	ENSOART00020003515.1	protein_coding	N	aaC/aaT	rs605289204	-
3	200726515	A	upstream_gene_variant	MODIFIER	REP15	ENSOARG00020002773	Transcript	ENSOART00020004242.1	protein_coding	-	-	rs605288531	-
19	8348032	C	downstream_gene_variant	MODIFIER	CLASP2	ENSOARG00020025138	Transcript	ENSOART00020040194.1	protein_coding	-	-	rs605287038	-
3	6784542	T	downstream_gene_variant	MODIFIER	FNBP1	ENSOARG00020001812	Transcript	ENSOART00020002756.1	protein_coding	-	-	rs605276365	-
3	3867004	A	intergenic_variant	MODIFIER	-	-	-	-	-	-	-	rs605275858	-
1	203115312	G	upstream_gene_variant	MODIFIER	LRRC58	ENSOARG00020002291	Transcript	ENSOART00020003480.1	protein_coding	-	-	rs605269327	-
9	90244190	C	synonymous_variant	LOW	PLEKHF2	ENSOARG00020003760	Transcript	ENSOART00020005732.1	protein_coding	S	tcA/tcG	rs605265843	-
1	203115275	C	missense_variant	MODERATE	LRRC58	ENSOARG00020002291	Transcript	ENSOART00020003480.1	protein_coding	W/G	Tgg/Ggg	rs605263653	tolerated(0.82)
3	231777288	T	upstream_gene_variant	MODIFIER	ATF4	ENSOARG00020013226	Transcript	ENSOART00020020185.1	protein_coding	-	-	rs605258968	-
5	1319694	G	intron_variant	MODIFIER	-	ENSOARG00020013782	Transcript	ENSOART00020021041.1	protein_coding	-	-	rs605257461	-
6	94725356	C	intron_variant	MODIFIER	-	ENSOARG00020001214	Transcript	ENSOART00020001812.1	protein_coding	-	-	rs605252009	-
12	3434489	G	intergenic_variant	MODIFIER	-	-	-	-	-	-	-	rs605249154	-
20	9021091	C	3_prime_UTR_variant	MODIFIER	HLA-DOA	ENSOARG00020011582	Transcript	ENSOART00020017605.1	protein_coding	-	-	rs605242464	-
8	91509577	T	intron_variant	MODIFIER	MAP3K4	ENSOARG00020025996	Transcript	ENSOART00020040952.1	protein_coding	-	-	rs605240128	-
7	5441080	A	downstream_gene_variant	MODIFIER	CDO1	ENSOARG00020019214	Transcript	ENSOART00020029523.1	protein_coding	-	-	rs605237374	-
8	22472984	T	downstream_gene_variant	MODIFIER	NUS1	ENSOARG00020023137	Transcript	ENSOART00020035962.1	protein_coding	-	-	rs605237182	-
3	220065218	T	downstream_gene_variant	MODIFIER	GABARAPL1	ENSOARG00020000240	Transcript	ENSOART00020000281.1	protein_coding	-	-	rs605233717	-
20	9297984	C	downstream_gene_variant	MODIFIER	PHF1	ENSOARG00020013705	Transcript	ENSOART00020021010.1	protein_coding	-	-	rs605233350	-
17	81832466	T	downstream_gene_variant	MODIFIER	P2RX6	ENSOARG00020003582	Transcript	ENSOART00020006590.1	protein_coding	-	-	rs605230147	-
16	77526755	T	downstream_gene_variant	MODIFIER	LPCAT1	ENSOARG00020010211	Transcript	ENSOART00020015796.1	protein_coding	-	-	rs605229543	-
3	219957083	G	downstream_gene_variant	MODIFIER	-	ENSOARG00020000151	Transcript	ENSOART00020000182.1	protein_coding	-	-	rs605226203	-
16	72595547	T	intron_variant	MODIFIER	TENT4A	ENSOARG00020022831	Transcript	ENSOART00020035578.1	protein_coding	-	-	rs605223434	-
12	70936126	C	intron_variant	MODIFIER	IVNS1ABP	ENSOARG00020006631	Transcript	ENSOART00020010212.1	protein_coding	-	-	rs605222165	-
1	234161924	G	intron_variant	MODIFIER	FNDC3B	ENSOARG00020000887	Transcript	ENSOART00020001250.1	protein_coding	-	-	rs605217146	-
3	91116040	G	synonymous_variant	LOW	HNRNPLL	ENSOARG00020000412	Transcript	ENSOART00020000585.1	protein_coding	K	aaA/aaG	rs605213168	-
25	36433322	A	downstream_gene_variant	MODIFIER	TMEM254	ENSOARG00020026230	Transcript	ENSOART00020041272.1	protein_coding	-	-	rs605211446	-
1	71152067	T	missense_variant	MODERATE	LRRC8D	ENSOARG00020007764	Transcript	ENSOART00020011874.1	protein_coding	I/L	Ata/Tta	rs605208920	tolerated(1)
3	166544349	G	synonymous_variant	LOW	TBK1	ENSOARG00020007858	Transcript	ENSOART00020013356.1	protein_coding	L	Tta/Cta	rs605202919	-
15	89113639	A	3_prime_UTR_variant	MODIFIER	OSBP	ENSOARG00020015611	Transcript	ENSOART00020024042.1	protein_coding	-	-	rs605195387	-
1	135444430	C	synonymous_variant	LOW	LTN1	ENSOARG00020003420	Transcript	ENSOART00020005212.1	protein_coding	I	atT/atC	rs605194325	-
3	173754866	G	downstream_gene_variant	MODIFIER	DCTN2	ENSOARG00020001160	Transcript	ENSOART00020001752.1	protein_coding	-	-	rs605193766	-
9	34752644	A	synonymous_variant	LOW	PRKDC	ENSOARG00020010704	Transcript	ENSOART00020037495.1	protein_coding	F	ttC/ttT	rs605192426	-
19	15656098	C	3_prime_UTR_variant	MODIFIER	SS18L2	ENSOARG00020022299	Transcript	ENSOART00020034563.1	protein_coding	-	-	rs605184651	-
2	124632397	C	downstream_gene_variant	MODIFIER	PLEKHB2	ENSOARG00020021480	Transcript	ENSOART00020033269.1	protein_coding	-	-	rs605183363	-
3	109892031	G	downstream_gene_variant	MODIFIER	ANKRD39	ENSOARG00020016738	Transcript	ENSOART00020025673.1	protein_coding	-	-	rs605183221	-
21	47506071	A	synonymous_variant	LOW	-	ENSOARG00020015122	Transcript	ENSOART00020023129.1	protein_coding	S	agC/agT	rs605175251	-
22	24488178	T	downstream_gene_variant	MODIFIER	SFXN3	ENSOARG00020024496	Transcript	ENSOART00020038338.1	protein_coding	-	-	rs605159936	-
17	81868560	C	intron_variant	MODIFIER	SMPD4	ENSOARG00020004574	Transcript	ENSOART00020007464.1	protein_coding	-	-	rs605158290	-
21	45425999	A	intergenic_variant	MODIFIER	-	-	-	-	-	-	-	rs605157879	-
11	54496320	G	downstream_gene_variant	MODIFIER	MTMR4	ENSOARG00020018610	Transcript	ENSOART00020028640.1	protein_coding	-	-	rs605146337	-
10	82168356	G	downstream_gene_variant	MODIFIER	DNAJC3	ENSOARG00020017767	Transcript	ENSOART00020027401.1	protein_coding	-	-	rs605146005	-
2	200010374	T	intron_variant	MODIFIER	TFCP2L1	ENSOARG00020023824	Transcript	ENSOART00020037189.1	protein_coding	-	-	rs605137740	-
6	94732039	T	intron_variant	MODIFIER	-	ENSOARG00020001214	Transcript	ENSOART00020001812.1	protein_coding	-	-	rs605135997	-
14	8193342	C	intergenic_variant	MODIFIER	-	-	-	-	-	-	-	rs605128693	-
11	9725446	A	downstream_gene_variant	MODIFIER	-	ENSOARG00020011905	Transcript	ENSOART00020018277.1	protein_coding	-	-	rs605126687	-
17	80984986	A	3_prime_UTR_variant	MODIFIER	GUCD1	ENSOARG00020025677	Transcript	ENSOART00020040305.1	protein_coding	-	-	rs605121730	-
6	127415183	A	synonymous_variant	LOW	LRPAP1	ENSOARG00020019028	Transcript	ENSOART00020029343.1	protein_coding	A	gcG/gcA	rs605120951	-
15	89323447	C	intron_variant	MODIFIER	STX3	ENSOARG00020016030	Transcript	ENSOART00020025072.1	protein_coding	-	-	rs605109140	-
13	39616159	A	downstream_gene_variant	MODIFIER	MGME1	ENSOARG00020022380	Transcript	ENSOART00020034706.1	protein_coding	-	-	rs605105246	-
24	2728991	A	synonymous_variant	LOW	-	ENSOARG00020026436	Transcript	ENSOART00020041593.1	protein_coding	P	ccG/ccT	rs605102769	-
2	254984348	A	downstream_gene_variant	MODIFIER	RPA2	ENSOARG00020020276	Transcript	ENSOART00020031269.1	protein_coding	-	-	rs605100594	-
11	45941297	A	downstream_gene_variant	MODIFIER	PSMD11	ENSOARG00020013882	Transcript	ENSOART00020021169.1	protein_coding	-	-	rs605099663	-
17	13951298	A	missense_variant	MODERATE	MMAA	ENSOARG00020024857	Transcript	ENSOART00020038922.1	protein_coding	P/L	cCt/cTt	rs605097319	tolerated_low_confidence(0.28)
11	14151869	C	downstream_gene_variant	MODIFIER	SMURF2	ENSOARG00020014152	Transcript	ENSOART00020021783.1	protein_coding	-	-	rs605088424	-
4	103433401	C	upstream_gene_variant	MODIFIER	-	ENSOARG00020000876	Transcript	ENSOART00020001217.1	miRNA	-	-	rs605085018	-
13	39728670	T	downstream_gene_variant	MODIFIER	KAT14	ENSOARG00020022469	Transcript	ENSOART00020034858.1	protein_coding	-	-	rs605081721	-
3	119495885	A	intron_variant	MODIFIER	OSBPL8	ENSOARG00020003030	Transcript	ENSOART00020004674.1	protein_coding	-	-	rs605078594	-
7	36832027	A	upstream_gene_variant	MODIFIER	NDUFAF1	ENSOARG00020010413	Transcript	ENSOART00020015916.1	protein_coding	-	-	rs605077269	-
15	24768800	T	3_prime_UTR_variant	MODIFIER	C11orf52	ENSOARG00020018078	Transcript	ENSOART00020027831.1	protein_coding	-	-	rs605076803	-
12	5844426	C	synonymous_variant	LOW	-	ENSOARG00020015171	Transcript	ENSOART00020023193.1	protein_coding	Q	caA/caG	rs605068470	-
1	221500000	T	upstream_gene_variant	MODIFIER	AP2M1	ENSOARG00020004092	Transcript	ENSOART00020006375.1	protein_coding	-	-	rs605060546	-
17	78805099	C	5_prime_UTR_variant	MODIFIER	PES1	ENSOARG00020016150	Transcript	ENSOART00020024871.1	protein_coding	-	-	rs605059958	-
3	237852596	T	intron_variant	MODIFIER	CERK	ENSOARG00020005370	Transcript	ENSOART00020008288.1	protein_coding	-	-	rs605050973	-
3	966902	T	3_prime_UTR_variant	MODIFIER	TRAF2	ENSOARG00020000385	Transcript	ENSOART00020000479.1	protein_coding	-	-	rs605048935	-
1	263933503	G	intron_variant	MODIFIER	PLSCR1	ENSOARG00020005334	Transcript	ENSOART00020008196.1	protein_coding	-	-	rs605045226	-
14	58990407	C	downstream_gene_variant	MODIFIER	-	ENSOARG00020019951	Transcript	ENSOART00020030677.1	protein_coding	-	-	rs605041993	-
19	56134886	A	missense_variant	MODERATE	EXOSC7	ENSOARG00020025436	Transcript	ENSOART00020039901.1	protein_coding	R/W	Cgg/Tgg	rs605041435	deleterious_low_confidence(0.01)
1	104915466	A	upstream_gene_variant	MODIFIER	PIAS3	ENSOARG00020003167	Transcript	ENSOART00020004860.1	protein_coding	-	-	rs605028396	-
10	14537701	T	downstream_gene_variant	MODIFIER	DGKH	ENSOARG00020005790	Transcript	ENSOART00020008941.1	protein_coding	-	-	rs605022675	-
1	287446776	G	synonymous_variant	LOW	TRAPPC10	ENSOARG00020006030	Transcript	ENSOART00020009340.1	protein_coding	A	gcA/gcG	rs605012668	-
6	64417273	T	downstream_gene_variant	MODIFIER	UBE2K	ENSOARG00020023978	Transcript	ENSOART00020037390.1	protein_coding	-	-	rs605011225	-
11	6585690	T	downstream_gene_variant	MODIFIER	RAB37	ENSOARG00020003199	Transcript	ENSOART00020005184.1	protein_coding	-	-	rs605006326	-
26	28074565	T	intron_variant	MODIFIER	DUSP4	ENSOARG00020024395	Transcript	ENSOART00020038137.1	protein_coding	-	-	rs605006284	-
6	29679580	C	downstream_gene_variant	MODIFIER	METAP1	ENSOARG00020016389	Transcript	ENSOART00020025303.1	protein_coding	-	-	rs605001983	-
15	40913275	T	intron_variant	MODIFIER	CYP2R1	ENSOARG00020008229	Transcript	ENSOART00020012651.1	protein_coding	-	-	rs604997501	-
3	220063309	G	downstream_gene_variant	MODIFIER	GABARAPL1	ENSOARG00020000240	Transcript	ENSOART00020000281.1	protein_coding	-	-	rs604989374	-
6	25759300	C	downstream_gene_variant	MODIFIER	-	ENSOARG00020010643	Transcript	ENSOART00020016420.1	protein_coding	-	-	rs604988515	-
17	73217267	A	downstream_gene_variant	MODIFIER	ALKBH2	ENSOARG00020004431	Transcript	ENSOART00020006791.1	protein_coding	-	-	rs604981016	-
2	216764564	G	missense_variant	MODERATE	SPATS2L	ENSOARG00020014270	Transcript	ENSOART00020022195.1	protein_coding	N/K	aaC/aaG	rs604976693	tolerated(0.98)
19	52425636	C	downstream_gene_variant	MODIFIER	CDHR4	ENSOARG00020018751	Transcript	ENSOART00020029104.1	protein_coding	-	-	rs604973348	-
21	30338848	A	intron_variant	MODIFIER	CDON	ENSOARG00020006906	Transcript	ENSOART00020010575.1	protein_coding	-	-	rs604961505	-
8	96079802	G	intron_variant	MODIFIER	MPC1	ENSOARG00020026121	Transcript	ENSOART00020041079.1	protein_coding	-	-	rs604948628	-
1	131039511	A	upstream_gene_variant	MODIFIER	CFAP298-TCP10L	ENSOARG00020001184	Transcript	ENSOART00020001767.1	protein_coding	-	-	rs604940175	-
3	2734158	G	upstream_gene_variant	MODIFIER	RPL7A	ENSOARG00020002423	Transcript	ENSOART00020003710.1	protein_coding	-	-	rs604928040	-
18	68174784	T	synonymous_variant	LOW	CDC42BPB	ENSOARG00020014102	Transcript	ENSOART00020021514.1	protein_coding	L	ctG/ctA	rs604925901	-
26	16765141	C	downstream_gene_variant	MODIFIER	SORBS2	ENSOARG00020015782	Transcript	ENSOART00020027992.1	protein_coding	-	-	rs604924950	-
15	89120483	G	intron_variant	MODIFIER	OSBP	ENSOARG00020015611	Transcript	ENSOART00020024042.1	protein_coding	-	-	rs604924451	-
3	6859711	G	downstream_gene_variant	MODIFIER	TOR1A	ENSOARG00020001959	Transcript	ENSOART00020003022.1	protein_coding	-	-	rs604908282	-
7	782324	G	synonymous_variant	LOW	MCC	ENSOARG00020013148	Transcript	ENSOART00020020876.1	protein_coding	T	acA/acG	rs604908258	-
2	254981668	C	downstream_gene_variant	MODIFIER	RPA2	ENSOARG00020020276	Transcript	ENSOART00020031269.1	protein_coding	-	-	rs604903066	-
8	32562774	G	downstream_gene_variant	MODIFIER	SEC63	ENSOARG00020011009	Transcript	ENSOART00020016809.1	protein_coding	-	-	rs604902386	-
8	53492093	C	synonymous_variant	LOW	ANKRD6	ENSOARG00020011876	Transcript	ENSOART00020018127.1	protein_coding	S	tcA/tcG	rs604901715	-
3	230689464	T	downstream_gene_variant	MODIFIER	PICK1	ENSOARG00020008330	Transcript	ENSOART00020012774.1	protein_coding	-	-	rs604892585	-
3	33379138	C	intron_variant	MODIFIER	ITSN2	ENSOARG00020020291	Transcript	ENSOART00020031992.1	protein_coding	-	-	rs604890962	-
7	84378131	G	3_prime_UTR_variant	MODIFIER	DCAF5	ENSOARG00020003857	Transcript	ENSOART00020005928.1	protein_coding	-	-	rs604883294	-
24	21432150	A	downstream_gene_variant	MODIFIER	USP31	ENSOARG00020024514	Transcript	ENSOART00020038434.1	protein_coding	-	-	rs604879742	-
21	47506434	C	intron_variant	MODIFIER	-	ENSOARG00020015122	Transcript	ENSOART00020023129.1	protein_coding	-	-	rs604876133	-
X	458093	G	intron_variant,non_coding_transcript_variant	MODIFIER	-	ENSOARG00020021149	Transcript	ENSOART00020032606.1	lncRNA	-	-	rs604871789	-
20	34366502	G	upstream_gene_variant	MODIFIER	H2BC5	ENSOARG00020006316	Transcript	ENSOART00020009781.1	protein_coding	-	-	rs604871772	-
3	219957335	T	missense_variant	MODERATE	-	ENSOARG00020000151	Transcript	ENSOART00020000182.1	protein_coding	T/N	aCc/aAc	rs604868251	tolerated(1)
18	20680137	C	intron_variant	MODIFIER	C18H15orf40	ENSOARG00020020903	Transcript	ENSOART00020032327.1	protein_coding	-	-	rs604867569	-
6	127869054	T	intron_variant	MODIFIER	ADD1	ENSOARG00020021785	Transcript	ENSOART00020033788.1	protein_coding	-	-	rs604864157	-
4	72952353	G	downstream_gene_variant	MODIFIER	MTURN	ENSOARG00020011720	Transcript	ENSOART00020017821.1	protein_coding	-	-	rs604862995	-
7	88236743	A	intron_variant	MODIFIER	ZFYVE1	ENSOARG00020010565	Transcript	ENSOART00020016766.1	protein_coding	-	-	rs604859471	-
14	47662962	T	synonymous_variant	LOW	GARRE1	ENSOARG00020012589	Transcript	ENSOART00020019238.1	protein_coding	I	atC/atT	rs604857384	-
3	237852289	T	synonymous_variant	LOW	CERK	ENSOARG00020005370	Transcript	ENSOART00020008288.1	protein_coding	V	gtG/gtA	rs604854603	-
2	255434127	T	synonymous_variant	LOW	MAP3K6	ENSOARG00020021395	Transcript	ENSOART00020033800.1	protein_coding	D	gaC/gaT	rs604851603	-
1	2233857	G	downstream_gene_variant	MODIFIER	HDAC4	ENSOARG00020001352	Transcript	ENSOART00020002034.1	protein_coding	-	-	rs604849265	-
9	90242923	T	downstream_gene_variant	MODIFIER	PLEKHF2	ENSOARG00020003760	Transcript	ENSOART00020005732.1	protein_coding	-	-	rs604846680	-
20	22143649	G	upstream_gene_variant	MODIFIER	TNFRSF21	ENSOARG00020013800	Transcript	ENSOART00020021053.1	protein_coding	-	-	rs604844768	-
22	25454724	A	missense_variant	MODERATE	NOLC1	ENSOARG00020025460	Transcript	ENSOART00020039936.1	protein_coding	P/T	Cct/Act	rs604843116	tolerated_low_confidence(0.14)
14	52652455	T	missense_variant	MODERATE	EGLN2	ENSOARG00020011516	Transcript	ENSOART00020017568.1	protein_coding	A/T	Gcc/Acc	rs604837623	tolerated(0.08)
4	49566723	T	intron_variant	MODIFIER	CCDC146	ENSOARG00020005032	Transcript	ENSOART00020007679.1	protein_coding	-	-	rs604834353	-
24	28442878	A	downstream_gene_variant	MODIFIER	-	ENSOARG00020014618	Transcript	ENSOART00020022386.1	protein_coding	-	-	rs604834016	-
1	274870525	A	downstream_gene_variant	MODIFIER	IL20RB	ENSOARG00020015475	Transcript	ENSOART00020023722.1	protein_coding	-	-	rs604823238	-
11	8078285	G	downstream_gene_variant	MODIFIER	-	ENSOARG00020015390	Transcript	ENSOART00020023528.1	snoRNA	-	-	rs604821352	-
9	85029874	A	3_prime_UTR_variant	MODIFIER	POLR2K	ENSOARG00020022599	Transcript	ENSOART00020035070.1	protein_coding	-	-	rs604818497	-
18	70035225	T	downstream_gene_variant	MODIFIER	CEP170B	ENSOARG00020019866	Transcript	ENSOART00020030554.1	protein_coding	-	-	rs604817200	-
13	65474683	A	intergenic_variant	MODIFIER	-	-	-	-	-	-	-	rs604816125	-
1	56009542	G	intron_variant	MODIFIER	RABGGTB	ENSOARG00020016603	Transcript	ENSOART00020025540.1	protein_coding	-	-	rs604815560	-
X	31758595	T	intron_variant	MODIFIER	-	ENSOARG00020016575	Transcript	ENSOART00020025584.1	protein_coding	-	-	rs604815165	-
1	10410780	A	synonymous_variant	LOW	ZMYM1	ENSOARG00020009503	Transcript	ENSOART00020014545.1	protein_coding	Q	caG/caA	rs604812489	-
2	113524467	G	3_prime_UTR_variant	MODIFIER	-	ENSOARG00020007711	Transcript	ENSOART00020011838.1	protein_coding	-	-	rs604810928	-
18	20545485	A	missense_variant	MODERATE	HOMER2	ENSOARG00020020763	Transcript	ENSOART00020032135.1	protein_coding	T/I	aCa/aTa	rs604807102	tolerated(0.35)
24	39325086	C	downstream_gene_variant	MODIFIER	ZNF12	ENSOARG00020008082	Transcript	ENSOART00020012529.1	protein_coding	-	-	rs604804950	-
19	51742692	A	downstream_gene_variant	MODIFIER	CISH	ENSOARG00020026090	Transcript	ENSOART00020041026.1	protein_coding	-	-	rs604803704	-
1	279701761	C	intron_variant	MODIFIER	ACAD11	ENSOARG00020000253	Transcript	ENSOART00020000386.1	protein_coding	-	-	rs604803483	-
17	81080228	T	downstream_gene_variant	MODIFIER	-	ENSOARG00020025705	Transcript	ENSOART00020040343.1	protein_coding	-	-	rs604803292	-
1	16117929	C	intron_variant	MODIFIER	CTPS1	ENSOARG00020000058	Transcript	ENSOART00020000063.1	protein_coding	-	-	rs604802872	-
25	28025650	C	downstream_gene_variant	MODIFIER	SGPL1	ENSOARG00020014065	Transcript	ENSOART00020021501.1	protein_coding	-	-	rs604802631	-
17	7570922	A	intergenic_variant	MODIFIER	-	-	-	-	-	-	-	rs604800911	-
15	32671316	T	downstream_gene_variant	MODIFIER	CBL	ENSOARG00020014821	Transcript	ENSOART00020022694.1	protein_coding	-	-	rs604796714	-
14	20100161	C	downstream_gene_variant	MODIFIER	ADCY7	ENSOARG00020006198	Transcript	ENSOART00020009581.1	protein_coding	-	-	rs604795647	-
13	67583881	A	intron_variant	MODIFIER	ERGIC3	ENSOARG00020004342	Transcript	ENSOART00020006662.1	protein_coding	-	-	rs604793940	-
5	5543895	A	intergenic_variant	MODIFIER	-	-	-	-	-	-	-	rs604792629	-
8	14861074	A	downstream_gene_variant	MODIFIER	RNF217	ENSOARG00020020542	Transcript	ENSOART00020031748.1	protein_coding	-	-	rs604791993	-
3	240351697	T	synonymous_variant	LOW	ALG12	ENSOARG00020005732	Transcript	ENSOART00020008822.1	protein_coding	A	gcG/gcA	rs604784524	-
12	63659017	T	3_prime_UTR_variant	MODIFIER	SEC16B	ENSOARG00020019653	Transcript	ENSOART00020030232.1	protein_coding	-	-	rs604778152	-
19	56072776	A	downstream_gene_variant	MODIFIER	CDCP1	ENSOARG00020025413	Transcript	ENSOART00020039884.1	protein_coding	-	-	rs604777171	-
7	20463684	T	intron_variant	MODIFIER	PKM	ENSOARG00020003583	Transcript	ENSOART00020005501.1	protein_coding	-	-	rs604776879	-
3	107367572	A	5_prime_UTR_variant	MODIFIER	CHST10	ENSOARG00020012569	Transcript	ENSOART00020019165.1	protein_coding	-	-	rs604766274	-
15	89118386	G	intron_variant	MODIFIER	OSBP	ENSOARG00020015611	Transcript	ENSOART00020024042.1	protein_coding	-	-	rs604764804	-
10	97178443	T	missense_variant	MODERATE	UPF3A	ENSOARG00020008874	Transcript	ENSOART00020013710.1	protein_coding	K/N	aaA/aaT	rs604763429	deleterious(0.01)
2	251665772	C	intron_variant	MODIFIER	FABP3	ENSOARG00020010991	Transcript	ENSOART00020016807.1	protein_coding	-	-	rs604760329	-
15	82095576	A	upstream_gene_variant	MODIFIER	SLC35C1	ENSOARG00020020655	Transcript	ENSOART00020031856.1	protein_coding	-	-	rs604752657	-
16	2452526	A	intron_variant	MODIFIER	LCP2	ENSOARG00020014665	Transcript	ENSOART00020022730.1	protein_coding	-	-	rs604750950	-
24	1336087	G	downstream_gene_variant	MODIFIER	HAGH	ENSOARG00020026306	Transcript	ENSOART00020041381.1	protein_coding	-	-	rs604746388	-
3	1200192	T	intron_variant	MODIFIER	EDF1	ENSOARG00020000401	Transcript	ENSOART00020000506.1	protein_coding	-	-	rs604744109	-
11	1677952	A	intron_variant	MODIFIER	FAM20A	ENSOARG00020011538	Transcript	ENSOART00020017633.1	protein_coding	-	-	rs604740676	-
24	9705335	C	synonymous_variant	LOW	NUBP1	ENSOARG00020015254	Transcript	ENSOART00020023407.1	protein_coding	D	gaT/gaC	rs604740274	-
14	47706573	T	synonymous_variant	LOW	GPI	ENSOARG00020012688	Transcript	ENSOART00020019352.1	protein_coding	A	gcC/gcT	rs604734203	-
1	279723660	G	intron_variant	MODIFIER	ACAD11	ENSOARG00020000253	Transcript	ENSOART00020000386.1	protein_coding	-	-	rs604733478	-
24	36650563	G	synonymous_variant	LOW	LRCH4	ENSOARG00020017539	Transcript	ENSOART00020027208.1	protein_coding	L	ctA/ctG	rs604729170	-
19	56070993	C	downstream_gene_variant	MODIFIER	CDCP1	ENSOARG00020025413	Transcript	ENSOART00020039884.1	protein_coding	-	-	rs604728246	-
3	240872620	A	downstream_gene_variant	MODIFIER	-	ENSOARG00020009015	Transcript	ENSOART00020014212.1	pseudogene	-	-	rs604726702	-
3	74239437	T	synonymous_variant	LOW	SPTBN1	ENSOARG00020000992	Transcript	ENSOART00020001452.1	protein_coding	Q	caG/caA	rs604725239	-
16	10637062	C	downstream_gene_variant	MODIFIER	-	ENSOARG00020023910	Transcript	ENSOART00020037293.1	protein_coding	-	-	rs604723186	-
8	33717421	T	downstream_gene_variant	MODIFIER	QRSL1	ENSOARG00020011934	Transcript	ENSOART00020018261.1	protein_coding	-	-	rs604722652	-
3	8440821	C	missense_variant	MODERATE	SLC25A25	ENSOARG00020014113	Transcript	ENSOART00020022788.1	protein_coding	T/S	aCt/aGt	rs604719268	tolerated(0.31)
15	80368319	A	downstream_gene_variant	MODIFIER	ACCS	ENSOARG00020019774	Transcript	ENSOART00020030404.1	protein_coding	-	-	rs604716126	-
12	3023028	G	downstream_gene_variant	MODIFIER	ELK4	ENSOARG00020008374	Transcript	ENSOART00020012855.1	protein_coding	-	-	rs604712059	-
23	42606643	G	downstream_gene_variant	MODIFIER	MRCL3	ENSOARG00020012194	Transcript	ENSOART00020018628.1	protein_coding	-	-	rs604711863	-
1	205113777	T	intergenic_variant	MODIFIER	-	-	-	-	-	-	-	rs604706878	-
12	83446318	T	missense_variant	MODERATE	CYB5R1	ENSOARG00020019116	Transcript	ENSOART00020029376.1	protein_coding	R/C	Cgc/Tgc	rs604704712	tolerated(0.25)
3	147093088	G	synonymous_variant	LOW	KMT2D	ENSOARG00020001142	Transcript	ENSOART00020001717.1	protein_coding	L	ctT/ctG	rs604703864	-
24	18679636	G	downstream_gene_variant	MODIFIER	ACSM4	ENSOARG00020017105	Transcript	ENSOART00020026436.1	protein_coding	-	-	rs604697848	-
11	37322455	C	synonymous_variant	LOW	NLRP1	ENSOARG00020010839	Transcript	ENSOART00020016690.1	protein_coding	T	acA/acG	rs604696673	-
1	247122435	T	intron_variant	MODIFIER	PPM1L	ENSOARG00020005069	Transcript	ENSOART00020007795.1	protein_coding	-	-	rs604691105	-
3	147500100	A	intron_variant	MODIFIER	LALBA	ENSOARG00020001995	Transcript	ENSOART00020003041.1	protein_coding	-	-	rs604682456	-
3	66253755	A	downstream_gene_variant	MODIFIER	-	ENSOARG00020002071	Transcript	ENSOART00020003355.1	protein_coding	-	-	rs604680056	-
1	94841970	A	intron_variant	MODIFIER	MOV10	ENSOARG00020014075	Transcript	ENSOART00020021515.1	protein_coding	-	-	rs604672418	-
14	8198547	A	intergenic_variant	MODIFIER	-	-	-	-	-	-	-	rs604671519	-
6	64132458	C	downstream_gene_variant	MODIFIER	KLB	ENSOARG00020023555	Transcript	ENSOART00020036767.1	protein_coding	-	-	rs604668244	-
13	11611326	G	intergenic_variant	MODIFIER	-	-	-	-	-	-	-	rs604664653	-
X	790242	C	intergenic_variant	MODIFIER	-	-	-	-	-	-	-	rs604662671	-
26	41116153	A	downstream_gene_variant	MODIFIER	POMK	ENSOARG00020025715	Transcript	ENSOART00020040362.1	protein_coding	-	-	rs604651973	-
20	36052612	A	downstream_gene_variant	MODIFIER	DCDC2	ENSOARG00020011966	Transcript	ENSOART00020018359.1	protein_coding	-	-	rs604651639	-
1	289848052	G	intron_variant	MODIFIER	FBXO25	ENSOARG00020013642	Transcript	ENSOART00020020967.1	protein_coding	-	-	rs604648876	-
17	47450125	A	intron_variant	MODIFIER	-	ENSOARG00020016067	Transcript	ENSOART00020024598.1	protein_coding	-	-	rs604644939	-
3	66056578	T	intron_variant,non_coding_transcript_variant	MODIFIER	-	ENSOARG00020001960	Transcript	ENSOART00020002992.1	lncRNA	-	-	rs604644457	-
11	18152336	A	downstream_gene_variant	MODIFIER	MAP3K14	ENSOARG00020025563	Transcript	ENSOART00020040099.1	protein_coding	-	-	rs604631373	-
13	39720887	T	synonymous_variant	LOW	KAT14	ENSOARG00020022469	Transcript	ENSOART00020034858.1	protein_coding	L	Ctg/Ttg	rs604624867	-
4	11510697	C	upstream_gene_variant	MODIFIER	PEX1	ENSOARG00020014937	Transcript	ENSOART00020022846.1	protein_coding	-	-	rs604624739	-
3	33377882	C	intron_variant	MODIFIER	ITSN2	ENSOARG00020020291	Transcript	ENSOART00020031992.1	protein_coding	-	-	rs604615772	-
10	23561966	A	downstream_gene_variant	MODIFIER	WDFY2	ENSOARG00020003184	Transcript	ENSOART00020004882.1	protein_coding	-	-	rs604614650	-
16	35515117	C	synonymous_variant	LOW	PTGER4	ENSOARG00020008466	Transcript	ENSOART00020012953.1	protein_coding	E	gaA/gaG	rs604613933	-
11	9469955	G	synonymous_variant	LOW	PGS1	ENSOARG00020009946	Transcript	ENSOART00020015408.1	protein_coding	P	ccA/ccG	rs604608844	-
15	70072217	T	intron_variant	MODIFIER	ELF5	ENSOARG00020012261	Transcript	ENSOART00020019285.1	protein_coding	-	-	rs604605233	-
2	124633331	G	downstream_gene_variant	MODIFIER	PLEKHB2	ENSOARG00020021480	Transcript	ENSOART00020033269.1	protein_coding	-	-	rs604605060	-
3	34913576	T	downstream_gene_variant	MODIFIER	RAB10	ENSOARG00020000225	Transcript	ENSOART00020000260.1	protein_coding	-	-	rs604595713	-
3	91363427	G	intron_variant	MODIFIER	ATL2	ENSOARG00020000520	Transcript	ENSOART00020000683.1	protein_coding	-	-	rs604594809	-
15	24990540	C	intron_variant	MODIFIER	IL18	ENSOARG00020019313	Transcript	ENSOART00020029700.1	protein_coding	-	-	rs604586677	-
11	5250116	A	intron_variant,non_coding_transcript_variant	MODIFIER	-	ENSOARG00020025954	Transcript	ENSOART00020040816.1	lncRNA	-	-	rs604584537	-
9	22851648	T	intron_variant	MODIFIER	NDRG1	ENSOARG00020005943	Transcript	ENSOART00020009149.1	protein_coding	-	-	rs604582743	-
23	37038971	A	downstream_gene_variant	MODIFIER	-	ENSOARG00020025524	Transcript	ENSOART00020040045.1	protein_coding	-	-	rs604582215	-
1	100251209	T	downstream_gene_variant	MODIFIER	WDR3	ENSOARG00020001170	Transcript	ENSOART00020001746.1	protein_coding	-	-	rs604581946	-
8	97067645	T	intron_variant	MODIFIER	AFDN	ENSOARG00020026148	Transcript	ENSOART00020041128.1	protein_coding	-	-	rs604579567	-
1	134000532	A	intron_variant	MODIFIER	CLDN8	ENSOARG00020001690	Transcript	ENSOART00020002552.1	protein_coding	-	-	rs604575685	-
9	14635791	G	downstream_gene_variant	MODIFIER	C8orf82	ENSOARG00020003722	Transcript	ENSOART00020005692.1	protein_coding	-	-	rs604571805	-
11	11885323	C	missense_variant	MODERATE	FAAP100	ENSOARG00020025026	Transcript	ENSOART00020039233.1	protein_coding	D/E	gaC/gaG	rs604570399	tolerated(0.13)
22	39509212	C	downstream_gene_variant	MODIFIER	ATRNL1	ENSOARG00020024599	Transcript	ENSOART00020038803.1	protein_coding	-	-	rs604568063	-
10	38417442	A	non_coding_transcript_exon_variant	MODIFIER	-	ENSOARG00020005446	Transcript	ENSOART00020008347.1	lncRNA	-	-	rs604565249	-
11	9866263	T	downstream_gene_variant	MODIFIER	CANT1	ENSOARG00020012223	Transcript	ENSOART00020018660.1	protein_coding	-	-	rs604562694	-
3	147499667	T	intron_variant	MODIFIER	LALBA	ENSOARG00020001995	Transcript	ENSOART00020003041.1	protein_coding	-	-	rs604562317	-
11	1658467	T	intron_variant	MODIFIER	FAM20A	ENSOARG00020011538	Transcript	ENSOART00020017633.1	protein_coding	-	-	rs604559870	-
26	1459250	A	downstream_gene_variant	MODIFIER	KBTBD11	ENSOARG00020024035	Transcript	ENSOART00020037496.1	protein_coding	-	-	rs604556959	-
6	128855781	G	missense_variant	MODERATE	TMEM129	ENSOARG00020023839	Transcript	ENSOART00020037176.1	protein_coding	Q/R	cAg/cGg	rs604554987	tolerated(0.54)
25	28024570	A	downstream_gene_variant	MODIFIER	SGPL1	ENSOARG00020014065	Transcript	ENSOART00020021501.1	protein_coding	-	-	rs604554633	-
9	30880178	T	downstream_gene_variant	MODIFIER	MTSS1	ENSOARG00020011599	Transcript	ENSOART00020017745.1	protein_coding	-	-	rs604547504	-
20	53041798	T	3_prime_UTR_variant	MODIFIER	CDYL	ENSOARG00020025174	Transcript	ENSOART00020039483.1	protein_coding	-	-	rs604542660	-
10	36260476	A	downstream_gene_variant	MODIFIER	-	ENSOARG00020003681	Transcript	ENSOART00020005819.1	lncRNA	-	-	rs604539808	-
3	231187575	A	downstream_gene_variant	MODIFIER	GTPBP1	ENSOARG00020011180	Transcript	ENSOART00020017171.1	protein_coding	-	-	rs604538927	-
1	38891848	T	synonymous_variant	LOW	PATJ	ENSOARG00020024177	Transcript	ENSOART00020038770.1	protein_coding	V	gtC/gtT	rs604538776	-
18	56353792	C	missense_variant	MODERATE	CCDC88C	ENSOARG00020011759	Transcript	ENSOART00020017874.1	protein_coding	V/G	gTc/gGc	rs604536304	tolerated(0.57)
11	20722377	A	downstream_gene_variant	MODIFIER	STAT3	ENSOARG00020023991	Transcript	ENSOART00020037438.1	protein_coding	-	-	rs604533008	-
11	12219632	T	downstream_gene_variant	MODIFIER	ASPSCR1	ENSOARG00020025424	Transcript	ENSOART00020039894.1	protein_coding	-	-	rs604532441	-
13	65457661	C	downstream_gene_variant	MODIFIER	BPIFA3	ENSOARG00020009757	Transcript	ENSOART00020015020.1	protein_coding	-	-	rs604530724	-
7	48257470	T	downstream_gene_variant	MODIFIER	TLN2	ENSOARG00020009618	Transcript	ENSOART00020014787.1	protein_coding	-	-	rs604529046	-
5	54154289	G	downstream_gene_variant	MODIFIER	IK	ENSOARG00020022605	Transcript	ENSOART00020035069.1	protein_coding	-	-	rs604525490	-
X	98696327	G	downstream_gene_variant	MODIFIER	-	ENSOARG00020012139	Transcript	ENSOART00020018528.1	lncRNA	-	-	rs604524276	-
15	83771456	T	intron_variant	MODIFIER	FNBP4	ENSOARG00020015042	Transcript	ENSOART00020023169.1	protein_coding	-	-	rs604520099	-
13	12848251	A	intron_variant	MODIFIER	ATP5F1C	ENSOARG00020004769	Transcript	ENSOART00020007295.1	protein_coding	-	-	rs604516389	-
17	78333593	C	missense_variant	MODERATE	MTMR3	ENSOARG00020014351	Transcript	ENSOART00020021997.1	protein_coding	M/T	aTg/aCg	rs604512383	tolerated_low_confidence(0.63)
26	28083568	A	upstream_gene_variant	MODIFIER	DUSP4	ENSOARG00020024395	Transcript	ENSOART00020038137.1	protein_coding	-	-	rs604512283	-
21	47321179	T	downstream_gene_variant	MODIFIER	-	ENSOARG00020014473	Transcript	ENSOART00020022117.1	protein_coding	-	-	rs604509248	-
5	1350611	T	downstream_gene_variant	MODIFIER	-	ENSOARG00020013856	Transcript	ENSOART00020021202.1	protein_coding	-	-	rs604508306	-
5	45631482	T	downstream_gene_variant	MODIFIER	GRIN3B	ENSOARG00020013299	Transcript	ENSOART00020020393.1	protein_coding	-	-	rs604501450	-
16	41118428	T	intron_variant	MODIFIER	PRLR	ENSOARG00020016333	Transcript	ENSOART00020025048.1	protein_coding	-	-	rs604500732	-
11	43531477	A	3_prime_UTR_variant	MODIFIER	TMEM199	ENSOARG00020023918	Transcript	ENSOART00020037326.1	protein_coding	-	-	rs604499571	-
14	9224586	C	3_prime_UTR_variant	MODIFIER	MPHOSPH6	ENSOARG00020005925	Transcript	ENSOART00020009143.1	protein_coding	-	-	rs604499200	-
3	99395660	G	downstream_gene_variant	MODIFIER	NAGK	ENSOARG00020005719	Transcript	ENSOART00020008825.1	protein_coding	-	-	rs604493379	-
6	98053877	A	downstream_gene_variant	MODIFIER	ANKRD17	ENSOARG00020001902	Transcript	ENSOART00020003768.1	protein_coding	-	-	rs604478105	-
1	98583578	T	synonymous_variant	LOW	ATP1A1	ENSOARG00020000332	Transcript	ENSOART00020000860.1	protein_coding	L	Ctg/Ttg	rs604476466	-
7	20532295	G	downstream_gene_variant	MODIFIER	-	ENSOARG00020004213	Transcript	ENSOART00020006748.1	protein_coding	-	-	rs604476392	-
21	47357349	G	intron_variant	MODIFIER	CHKA	ENSOARG00020014607	Transcript	ENSOART00020022704.1	protein_coding	-	-	rs604468576	-
25	47494102	T	downstream_gene_variant	MODIFIER	TFAM	ENSOARG00020023602	Transcript	ENSOART00020036809.1	protein_coding	-	-	rs604464268	-
19	50920570	G	5_prime_UTR_variant	MODIFIER	ABHD14A	ENSOARG00020025916	Transcript	ENSOART00020040746.1	protein_coding	-	-	rs604459922	-
2	54012709	G	synonymous_variant	LOW	ZBTB5	ENSOARG00020002278	Transcript	ENSOART00020003463.1	protein_coding	A	gcA/gcG	rs604459200	-
4	100471595	G	intron_variant	MODIFIER	ZNF800	ENSOARG00020004613	Transcript	ENSOART00020007068.1	protein_coding	-	-	rs604457556	-
11	43562349	G	downstream_gene_variant	MODIFIER	IFT20	ENSOARG00020024017	Transcript	ENSOART00020037559.1	protein_coding	-	-	rs604455509	-
24	42944462	T	intron_variant	MODIFIER	FAM20C	ENSOARG00020019310	Transcript	ENSOART00020029728.1	protein_coding	-	-	rs604449585	-
7	10466391	T	downstream_gene_variant	MODIFIER	SCAMP1	ENSOARG00020024609	Transcript	ENSOART00020038543.1	protein_coding	-	-	rs604446952	-
26	44954855	A	intergenic_variant	MODIFIER	-	-	-	-	-	-	-	rs604434120	-
1	236702855	C	synonymous_variant	LOW	MYNN	ENSOARG00020002108	Transcript	ENSOART00020003215.1	protein_coding	T	acC/acG	rs604429083	-
10	38457159	G	non_coding_transcript_exon_variant	MODIFIER	-	ENSOARG00020005533	Transcript	ENSOART00020008560.1	lncRNA	-	-	rs604419894	-
13	68150154	A	downstream_gene_variant	MODIFIER	EPB41L1	ENSOARG00020005892	Transcript	ENSOART00020009700.1	protein_coding	-	-	rs604419823	-
3	90963630	T	downstream_gene_variant	MODIFIER	SRSF7	ENSOARG00020000337	Transcript	ENSOART00020000414.1	protein_coding	-	-	rs604419432	-
2	44751188	G	missense_variant	MODERATE	-	ENSOARG00020019730	Transcript	ENSOART00020030322.1	protein_coding	K/R	aAa/aGa	rs604413281	tolerated(1)
2	38519099	T	synonymous_variant	LOW	RASEF	ENSOARG00020004388	Transcript	ENSOART00020006792.1	protein_coding	R	cgC/cgT	rs604404096	-
16	26595475	C	downstream_gene_variant	MODIFIER	ARL15	ENSOARG00020003211	Transcript	ENSOART00020004903.1	protein_coding	-	-	rs604400499	-
19	6671169	C	intron_variant	MODIFIER	OSBPL10	ENSOARG00020024245	Transcript	ENSOART00020037926.1	protein_coding	-	-	rs604400241	-
15	89114865	C	intron_variant	MODIFIER	OSBP	ENSOARG00020015611	Transcript	ENSOART00020024042.1	protein_coding	-	-	rs604399150	-
11	41130801	A	3_prime_UTR_variant	MODIFIER	VPS53	ENSOARG00020012072	Transcript	ENSOART00020018473.1	protein_coding	-	-	rs604399105	-
15	17063685	A	3_prime_UTR_variant	MODIFIER	AMOTL1	ENSOARG00020023880	Transcript	ENSOART00020037502.1	protein_coding	-	-	rs604391558	-
6	94736169	T	intron_variant	MODIFIER	-	ENSOARG00020001214	Transcript	ENSOART00020001812.1	protein_coding	-	-	rs604390295	-
7	56196956	T	missense_variant	MODERATE	PYGO1	ENSOARG00020024222	Transcript	ENSOART00020037842.1	protein_coding	Q/H	caG/caT	rs604384928	tolerated(0.06)
5	4353326	C	intron_variant	MODIFIER	-	ENSOARG00020021129	Transcript	ENSOART00020032614.1	protein_coding	-	-	rs604379107	-
6	125544804	C	downstream_gene_variant	MODIFIER	-	ENSOARG00020010320	Transcript	ENSOART00020015825.1	protein_coding	-	-	rs604378710	-
5	40216641	C	downstream_gene_variant	MODIFIER	MGAT1	ENSOARG00020015909	Transcript	ENSOART00020024320.1	protein_coding	-	-	rs604378559	-
16	43461646	G	downstream_gene_variant	MODIFIER	SUB1	ENSOARG00020010031	Transcript	ENSOART00020015372.1	protein_coding	-	-	rs604375732	-
8	31068325	A	synonymous_variant	LOW	MICAL1	ENSOARG00020008299	Transcript	ENSOART00020013038.1	protein_coding	Q	caG/caA	rs604370655	-
11	18241473	A	downstream_gene_variant	MODIFIER	HEXIM1	ENSOARG00020025627	Transcript	ENSOART00020040188.1	protein_coding	-	-	rs604367894	-
20	44327124	G	downstream_gene_variant	MODIFIER	MYLIP	ENSOARG00020021827	Transcript	ENSOART00020033801.1	protein_coding	-	-	rs604367146	-
7	8429306	A	upstream_gene_variant	MODIFIER	IQGAP2	ENSOARG00020021962	Transcript	ENSOART00020035229.1	protein_coding	-	-	rs604346389	-
3	66301788	G	missense_variant	MODERATE	RANBP2	ENSOARG00020002287	Transcript	ENSOART00020003607.1	protein_coding	N/S	aAt/aGt	rs604343722	tolerated(1)
3	187795515	C	intron_variant	MODIFIER	RFX4	ENSOARG00020016476	Transcript	ENSOART00020026032.1	protein_coding	-	-	rs604340532	-
11	8075069	G	downstream_gene_variant	MODIFIER	-	ENSOARG00020015390	Transcript	ENSOART00020023528.1	snoRNA	-	-	rs604338725	-
20	26849417	C	intron_variant	MODIFIER	CILK1	ENSOARG00020021095	Transcript	ENSOART00020032627.1	protein_coding	-	-	rs604336202	-
3	210144655	G	synonymous_variant	LOW	PLEKHA5	ENSOARG00020000915	Transcript	ENSOART00020001822.1	protein_coding	A	gcA/gcC	rs604335470	-
11	30538426	G	downstream_gene_variant	MODIFIER	PMP22	ENSOARG00020013247	Transcript	ENSOART00020020279.1	protein_coding	-	-	rs604335300	-
5	18903935	G	downstream_gene_variant	MODIFIER	NFIC	ENSOARG00020019406	Transcript	ENSOART00020030072.1	protein_coding	-	-	rs604333526	-
20	29046714	A	intron_variant	MODIFIER	AGPAT1	ENSOARG00020024349	Transcript	ENSOART00020038066.1	protein_coding	-	-	rs604332242	-
3	150966156	G	intergenic_variant	MODIFIER	-	-	-	-	-	-	-	rs604332088	-
8	89243036	A	3_prime_UTR_variant	MODIFIER	SNX9	ENSOARG00020003963	Transcript	ENSOART00020006063.1	protein_coding	-	-	rs604327383	-
24	1105274	T	intron_variant	MODIFIER	CLCN7	ENSOARG00020026257	Transcript	ENSOART00020041309.1	protein_coding	-	-	rs604326783	-
14	64059431	G	intergenic_variant	MODIFIER	-	-	-	-	-	-	-	rs604323228	-
4	14409502	G	downstream_gene_variant	MODIFIER	PON3	ENSOARG00020020726	Transcript	ENSOART00020032100.1	protein_coding	-	-	rs604323175	-
24	10812282	G	downstream_gene_variant	MODIFIER	GSPT1	ENSOARG00020018234	Transcript	ENSOART00020028109.1	protein_coding	-	-	rs604322651	-
3	153177805	G	downstream_gene_variant	MODIFIER	PUS7L	ENSOARG00020005488	Transcript	ENSOART00020008418.1	protein_coding	-	-	rs604319418	-
17	78075648	C	downstream_gene_variant	MODIFIER	NF2	ENSOARG00020010193	Transcript	ENSOART00020020464.1	protein_coding	-	-	rs604318379	-
3	232224295	T	intergenic_variant	MODIFIER	-	-	-	-	-	-	-	rs604309395	-
19	55513689	T	downstream_gene_variant	MODIFIER	SACM1L	ENSOARG00020025330	Transcript	ENSOART00020039730.1	protein_coding	-	-	rs604307652	-
10	38444493	T	non_coding_transcript_exon_variant	MODIFIER	-	ENSOARG00020005446	Transcript	ENSOART00020008375.1	lncRNA	-	-	rs604303730	-
23	24576122	A	missense_variant	MODERATE	FHOD3	ENSOARG00020019688	Transcript	ENSOART00020030637.1	protein_coding	R/L	cGg/cTg	rs604301347	deleterious_low_confidence(0)
3	60943612	A	intron_variant	MODIFIER	KCMF1	ENSOARG00020002774	Transcript	ENSOART00020004264.1	protein_coding	-	-	rs604295889	-
4	78019482	A	downstream_gene_variant	MODIFIER	MPP6	ENSOARG00020000732	Transcript	ENSOART00020001008.1	protein_coding	-	-	rs604292577	-
3	151318826	T	downstream_gene_variant	MODIFIER	ANO6	ENSOARG00020003993	Transcript	ENSOART00020007463.1	protein_coding	-	-	rs604291746	-
1	127424086	G	synonymous_variant	LOW	CREG1	ENSOARG00020002817	Transcript	ENSOART00020004314.1	protein_coding	L	Ttg/Ctg	rs604286540	-
20	19456326	A	3_prime_UTR_variant	MODIFIER	HSP90AB1	ENSOARG00020024426	Transcript	ENSOART00020038190.1	protein_coding	-	-	rs604281699	-
24	1545777	T	downstream_gene_variant	MODIFIER	SLC9A3R2	ENSOARG00020013748	Transcript	ENSOART00020021324.1	protein_coding	-	-	rs604280161	-
23	52255911	T	downstream_gene_variant	MODIFIER	-	ENSOARG00020010237	Transcript	ENSOART00020015692.1	protein_coding	-	-	rs604277056	-
14	2300051	G	intergenic_variant	MODIFIER	-	-	-	-	-	-	-	rs604273671	-
4	123994382	C	splice_region_variant,intron_variant	LOW	NUB1	ENSOARG00020016427	Transcript	ENSOART00020025210.1	protein_coding	-	-	rs604270937	-
16	68564045	A	downstream_gene_variant	MODIFIER	-	ENSOARG00020020880	Transcript	ENSOART00020032239.1	lncRNA	-	-	rs604270657	-
21	37995160	C	synonymous_variant	LOW	SNX19	ENSOARG00020014289	Transcript	ENSOART00020022099.1	protein_coding	P	ccC/ccG	rs604269845	-
24	33496855	T	downstream_gene_variant	MODIFIER	GTF2I	ENSOARG00020018473	Transcript	ENSOART00020028649.1	protein_coding	-	-	rs604269174	-
6	112110738	C	intergenic_variant	MODIFIER	-	-	-	-	-	-	-	rs604268252	-
5	65725960	T	downstream_gene_variant	MODIFIER	-	ENSOARG00020017316	Transcript	ENSOART00020026630.1	protein_coding	-	-	rs604265449	-
17	38016896	C	downstream_gene_variant	MODIFIER	FLVCR1	ENSOARG00020020594	Transcript	ENSOART00020031855.1	protein_coding	-	-	rs604260649	-
15	51444540	T	5_prime_UTR_variant	MODIFIER	-	ENSOARG00020003849	Transcript	ENSOART00020005870.1	protein_coding	-	-	rs604259837	-
9	99587141	C	downstream_gene_variant	MODIFIER	-	ENSOARG00020008156	Transcript	ENSOART00020012518.1	protein_coding	-	-	rs604249677	-
1	202303487	T	downstream_gene_variant	MODIFIER	POGLUT1	ENSOARG00020001870	Transcript	ENSOART00020002847.1	protein_coding	-	-	rs604248214	-
26	21000532	A	non_coding_transcript_exon_variant	MODIFIER	-	ENSOARG00020021852	Transcript	ENSOART00020034693.1	lncRNA	-	-	rs604243578	-
5	1349598	C	downstream_gene_variant	MODIFIER	-	ENSOARG00020013856	Transcript	ENSOART00020021202.1	protein_coding	-	-	rs604240032	-
13	54847742	A	downstream_gene_variant	MODIFIER	IDH3B	ENSOARG00020008044	Transcript	ENSOART00020012335.1	protein_coding	-	-	rs604239598	-
8	55351224	C	intron_variant	MODIFIER	RARS2	ENSOARG00020014095	Transcript	ENSOART00020021529.1	protein_coding	-	-	rs604232707	-
17	52382110	C	downstream_gene_variant	MODIFIER	PGAM5	ENSOARG00020021459	Transcript	ENSOART00020033164.1	protein_coding	-	-	rs604232650	-
16	34605674	T	downstream_gene_variant	MODIFIER	OXCT1	ENSOARG00020006708	Transcript	ENSOART00020010462.1	protein_coding	-	-	rs604226324	-
12	44892345	A	synonymous_variant	LOW	TNFRSF1B	ENSOARG00020010657	Transcript	ENSOART00020016333.1	protein_coding	A	gcC/gcT	rs604216099	-
3	231148203	T	downstream_gene_variant	MODIFIER	TOMM22	ENSOARG00020011046	Transcript	ENSOART00020016849.1	protein_coding	-	-	rs604210881	-
11	17620526	A	missense_variant	MODERATE	NSF	ENSOARG00020024945	Transcript	ENSOART00020039091.1	protein_coding	G/R	Ggg/Agg	rs604210132	tolerated(0.35)
3	195368369	T	intron_variant	MODIFIER	PKP2	ENSOARG00020000924	Transcript	ENSOART00020001356.1	protein_coding	-	-	rs604206176	-
16	63825056	A	downstream_gene_variant	MODIFIER	ANKH	ENSOARG00020015114	Transcript	ENSOART00020023130.1	protein_coding	-	-	rs604191004	-
3	2745279	C	synonymous_variant	LOW	SURF6	ENSOARG00020002448	Transcript	ENSOART00020003752.1	protein_coding	T	acT/acC	rs604168130	-
7	83046725	A	downstream_gene_variant	MODIFIER	ARG2	ENSOARG00020019519	Transcript	ENSOART00020030058.1	protein_coding	-	-	rs604166115	-
13	68143869	T	synonymous_variant	LOW	EPB41L1	ENSOARG00020005892	Transcript	ENSOART00020009700.1	protein_coding	V	gtC/gtT	rs604164844	-
3	192773489	T	downstream_gene_variant	MODIFIER	MYH9	ENSOARG00020021571	Transcript	ENSOART00020033399.1	protein_coding	-	-	rs604164630	-
22	20002096	G	synonymous_variant	LOW	ZNF518A	ENSOARG00020023039	Transcript	ENSOART00020035785.1	protein_coding	L	ctC/ctG	rs604155464	-
26	41116641	A	downstream_gene_variant	MODIFIER	POMK	ENSOARG00020025715	Transcript	ENSOART00020040362.1	protein_coding	-	-	rs604153068	-
12	74725384	A	3_prime_UTR_variant	MODIFIER	PROX1	ENSOARG00020016871	Transcript	ENSOART00020025941.1	protein_coding	-	-	rs604151963	-
26	15208533	C	intron_variant	MODIFIER	-	ENSOARG00020011624	Transcript	ENSOART00020017666.1	protein_coding	-	-	rs604150879	-
9	15283823	T	missense_variant	MODERATE	FAM83H	ENSOARG00020011357	Transcript	ENSOART00020017410.1	protein_coding	S/F	tCc/tTc	rs604135906	tolerated(0.37)
15	68676173	A	downstream_gene_variant	MODIFIER	QSER1	ENSOARG00020009269	Transcript	ENSOART00020014403.1	protein_coding	-	-	rs604135652	-
14	38006308	G	upstream_gene_variant	MODIFIER	GFOD2	ENSOARG00020003457	Transcript	ENSOART00020005278.1	protein_coding	-	-	rs604130263	-
X	76128462	T	intergenic_variant	MODIFIER	-	-	-	-	-	-	-	rs604127630	-
2	121179419	C	missense_variant	MODERATE	SH3RF1	ENSOARG00020013929	Transcript	ENSOART00020021231.1	protein_coding	V/A	gTg/gCg	rs604126889	tolerated(0.99)
8	33851053	C	synonymous_variant	LOW	CRYBG1	ENSOARG00020012867	Transcript	ENSOART00020019593.1	protein_coding	T	acA/acG	rs604125056	-
3	188913019	G	missense_variant	MODERATE	FBXO7	ENSOARG00020019506	Transcript	ENSOART00020029981.1	protein_coding	D/G	gAt/gGt	rs604119640	deleterious(0.04)
1	261192643	C	synonymous_variant	LOW	-	ENSOARG00020005798	Transcript	ENSOART00020008945.1	protein_coding	V	gtA/gtG	rs604105386	-
17	62543512	T	intron_variant	MODIFIER	TMEM120B	ENSOARG00020012544	Transcript	ENSOART00020019136.1	protein_coding	-	-	rs604103801	-
6	7546318	C	3_prime_UTR_variant	MODIFIER	C6H4orf3	ENSOARG00020011681	Transcript	ENSOART00020017766.1	protein_coding	-	-	rs604096617	-
4	128484313	A	non_coding_transcript_exon_variant	MODIFIER	-	ENSOARG00020022477	Transcript	ENSOART00020034846.1	lncRNA	-	-	rs604089538	-
3	2120354	G	downstream_gene_variant	MODIFIER	-	ENSOARG00020001719	Transcript	ENSOART00020002599.1	snRNA	-	-	rs604077863	-
5	38611370	T	missense_variant	MODERATE	HK3	ENSOARG00020010985	Transcript	ENSOART00020016836.1	protein_coding	A/T	Gca/Aca	rs604077818	tolerated(1)
3	238175470	T	downstream_gene_variant	MODIFIER	TBC1D22A	ENSOARG00020005428	Transcript	ENSOART00020008372.1	protein_coding	-	-	rs604071140	-
3	193766906	T	downstream_gene_variant	MODIFIER	CYTH4	ENSOARG00020000614	Transcript	ENSOART00020000806.1	protein_coding	-	-	rs604069356	-
2	224020854	G	downstream_gene_variant	MODIFIER	PLEKHM3	ENSOARG00020016241	Transcript	ENSOART00020024898.1	protein_coding	-	-	rs604063753	-
13	55304124	G	intergenic_variant	MODIFIER	-	-	-	-	-	-	-	rs604063161	-
3	4744242	T	non_coding_transcript_exon_variant	MODIFIER	-	ENSOARG00020018001	Transcript	ENSOART00020027707.1	lncRNA	-	-	rs604062865	-
13	79538813	G	downstream_gene_variant	MODIFIER	NCOA3	ENSOARG00020021755	Transcript	ENSOART00020033750.1	protein_coding	-	-	rs604062240	-
12	47631570	C	missense_variant	MODERATE	H6PD	ENSOARG00020018357	Transcript	ENSOART00020028212.1	protein_coding	Q/R	cAg/cGg	rs604061901	tolerated(0.5)
24	37076829	C	downstream_gene_variant	MODIFIER	ZKSCAN1	ENSOARG00020020918	Transcript	ENSOART00020032291.1	protein_coding	-	-	rs604061220	-
5	1347921	A	downstream_gene_variant	MODIFIER	-	ENSOARG00020013856	Transcript	ENSOART00020021202.1	protein_coding	-	-	rs604059253	-
6	101589970	T	downstream_gene_variant	MODIFIER	-	ENSOARG00020006119	Transcript	ENSOART00020009442.1	lncRNA	-	-	rs604058584	-
3	1205052	T	intron_variant	MODIFIER	EDF1	ENSOARG00020000401	Transcript	ENSOART00020000506.1	protein_coding	-	-	rs604051243	-
5	65724883	G	downstream_gene_variant	MODIFIER	-	ENSOARG00020017316	Transcript	ENSOART00020026630.1	protein_coding	-	-	rs604048913	-
24	42287994	A	synonymous_variant	LOW	MICALL2	ENSOARG00020018359	Transcript	ENSOART00020028244.1	protein_coding	L	ctG/ctA	rs604048619	-
3	196238698	A	synonymous_variant	LOW	RESF1	ENSOARG00020001619	Transcript	ENSOART00020002456.1	protein_coding	N	aaC/aaT	rs604048120	-
1	99424391	T	synonymous_variant	LOW	VTCN1	ENSOARG00020001040	Transcript	ENSOART00020001560.1	protein_coding	P	ccT/ccA	rs604044514	-
12	59222105	G	synonymous_variant	LOW	KLHL20	ENSOARG00020014628	Transcript	ENSOART00020022381.1	protein_coding	R	cgA/cgG	rs604041203	-
14	19875139	A	synonymous_variant	LOW	HEATR3	ENSOARG00020005991	Transcript	ENSOART00020009242.1	protein_coding	A	gcC/gcA	rs604038204	-
6	129418395	A	synonymous_variant	LOW	TMEM175	ENSOARG00020011312	Transcript	ENSOART00020017227.1	protein_coding	D	gaC/gaT	rs604031685	-
1	269449073	T	downstream_gene_variant	MODIFIER	GK5	ENSOARG00020007690	Transcript	ENSOART00020011845.1	protein_coding	-	-	rs604031068	-
10	38211596	T	upstream_gene_variant	MODIFIER	ZMYM5	ENSOARG00020005220	Transcript	ENSOART00020008080.1	protein_coding	-	-	rs604030988	-
5	91797601	G	synonymous_variant	LOW	RASA1	ENSOARG00020021922	Transcript	ENSOART00020035135.1	protein_coding	R	cgA/cgG	rs604030649	-
11	38345419	C	missense_variant	MODERATE	MYBBP1A	ENSOARG00020013909	Transcript	ENSOART00020021230.1	protein_coding	V/L	Gtg/Ctg	rs604029800	tolerated_low_confidence(1)
10	95310666	G	intron_variant	MODIFIER	-	ENSOARG00020004473	Transcript	ENSOART00020006876.1	protein_coding	-	-	rs604028246	-
2	264713008	C	downstream_gene_variant	MODIFIER	RCC2	ENSOARG00020012552	Transcript	ENSOART00020019140.1	protein_coding	-	-	rs604027294	-
6	129420496	T	intron_variant	MODIFIER	TMEM175	ENSOARG00020011312	Transcript	ENSOART00020017227.1	protein_coding	-	-	rs604016553	-
21	14562796	A	upstream_gene_variant	MODIFIER	-	ENSOARG00020024670	Transcript	ENSOART00020038641.1	protein_coding	-	-	rs604014003	-
1	155355067	G	intron_variant	MODIFIER	ROBO2	ENSOARG00020001346	Transcript	ENSOART00020002226.1	protein_coding	-	-	rs604010488	-
1	299112226	C	downstream_gene_variant	MODIFIER	SATB1	ENSOARG00020022035	Transcript	ENSOART00020034134.1	protein_coding	-	-	rs604010363	-
2	169781556	G	missense_variant	MODERATE	RIF1	ENSOARG00020024396	Transcript	ENSOART00020038532.1	protein_coding	F/L	Ttc/Ctc	rs604004168	tolerated_low_confidence(0.36)
7	6398220	A	intron_variant	MODIFIER	SFXN1	ENSOARG00020020382	Transcript	ENSOART00020031375.1	protein_coding	-	-	rs603998633	-
21	42780505	T	downstream_gene_variant	MODIFIER	EEF1G	ENSOARG00020019042	Transcript	ENSOART00020029288.1	protein_coding	-	-	rs603998063	-
18	68995315	A	intron_variant	MODIFIER	-	ENSOARG00020016907	Transcript	ENSOART00020026357.1	protein_coding	-	-	rs603988356	-
11	30261790	T	downstream_gene_variant	MODIFIER	TRIM16	ENSOARG00020012198	Transcript	ENSOART00020018778.1	protein_coding	-	-	rs603987655	-
3	3482499	C	synonymous_variant	LOW	TMEM250	ENSOARG00020004761	Transcript	ENSOART00020007273.1	protein_coding	H	caT/caC	rs603985306	-
6	63592447	C	non_coding_transcript_exon_variant	MODIFIER	-	ENSOARG00020022653	Transcript	ENSOART00020035162.1	pseudogene	-	-	rs603980539	-
3	232625897	T	intron_variant	MODIFIER	MRTFA	ENSOARG00020023983	Transcript	ENSOART00020037405.1	protein_coding	-	-	rs603972390	-
13	82270762	C	upstream_gene_variant	MODIFIER	DPM1	ENSOARG00020012189	Transcript	ENSOART00020018669.1	protein_coding	-	-	rs603971116	-
15	34711456	C	intergenic_variant	MODIFIER	-	-	-	-	-	-	-	rs603964928	-
14	68030975	G	intron_variant	MODIFIER	-	ENSOARG00020014480	Transcript	ENSOART00020027735.1	protein_coding	-	-	rs603960930	-
26	7487320	T	downstream_gene_variant	MODIFIER	SPCS3	ENSOARG00020025151	Transcript	ENSOART00020039441.1	protein_coding	-	-	rs603957469	-
9	65325412	A	downstream_gene_variant	MODIFIER	SAMD12	ENSOARG00020009911	Transcript	ENSOART00020015192.1	protein_coding	-	-	rs603955584	-
10	96494687	A	downstream_gene_variant	MODIFIER	ATP11A	ENSOARG00020005296	Transcript	ENSOART00020008617.1	protein_coding	-	-	rs603954594	-
7	61191165	G	downstream_gene_variant	MODIFIER	AP4E1	ENSOARG00020025796	Transcript	ENSOART00020040509.1	protein_coding	-	-	rs603947674	-
3	29799699	C	downstream_gene_variant	MODIFIER	HS1BP3	ENSOARG00020018571	Transcript	ENSOART00020028577.1	protein_coding	-	-	rs603947546	-
3	18801290	C	3_prime_UTR_variant	MODIFIER	KIDINS220	ENSOARG00020007030	Transcript	ENSOART00020010861.1	protein_coding	-	-	rs603940244	-
7	82952714	C	missense_variant	MODERATE	PLEKHH1	ENSOARG00020019160	Transcript	ENSOART00020029453.1	protein_coding	W/R	Tgg/Cgg	rs603939445	tolerated(1)
25	46369141	C	intron_variant	MODIFIER	RASSF4	ENSOARG00020023437	Transcript	ENSOART00020036523.1	protein_coding	-	-	rs603930817	-
24	1973185	T	downstream_gene_variant	MODIFIER	-	ENSOARG00020026312	Transcript	ENSOART00020041389.1	protein_coding	-	-	rs603930512	-
11	27285821	C	intron_variant	MODIFIER	LUC7L3	ENSOARG00020014101	Transcript	ENSOART00020021565.1	protein_coding	-	-	rs603928786	-
1	234276257	C	intron_variant	MODIFIER	FNDC3B	ENSOARG00020000887	Transcript	ENSOART00020001250.1	protein_coding	-	-	rs603927233	-
7	12818165	C	missense_variant	MODERATE	MTFMT	ENSOARG00020005121	Transcript	ENSOART00020007869.1	protein_coding	I/V	Atc/Gtc	rs603926134	tolerated(0.34)
2	113895418	T	intron_variant	MODIFIER	CTSB	ENSOARG00020008336	Transcript	ENSOART00020012789.1	protein_coding	-	-	rs603920883	-
19	61501572	T	intron_variant	MODIFIER	SEC61A1	ENSOARG00020017586	Transcript	ENSOART00020027133.1	protein_coding	-	-	rs603918977	-
18	26089201	T	intron_variant	MODIFIER	FAM189A1	ENSOARG00020011989	Transcript	ENSOART00020018410.1	protein_coding	-	-	rs603908728	-
4	123388827	G	synonymous_variant	LOW	-	ENSOARG00020011396	Transcript	ENSOART00020017329.1	protein_coding	G	ggA/ggG	rs603905629	-
11	43561845	G	downstream_gene_variant	MODIFIER	IFT20	ENSOARG00020024017	Transcript	ENSOART00020037559.1	protein_coding	-	-	rs603905201	-
16	41313347	T	intron_variant	MODIFIER	PRLR	ENSOARG00020016333	Transcript	ENSOART00020025247.1	protein_coding	-	-	rs603895737	-
2	247856040	A	missense_variant	MODERATE	SP110	ENSOARG00020009148	Transcript	ENSOART00020014066.1	protein_coding	H/Y	Cat/Tat	rs603893091	tolerated(0.66)
1	289419932	A	non_coding_transcript_exon_variant	MODIFIER	-	ENSOARG00020009684	Transcript	ENSOART00020014924.1	lncRNA	-	-	rs603891994	-
X	31724729	A	synonymous_variant	LOW	-	ENSOARG00020016575	Transcript	ENSOART00020025584.1	protein_coding	T	acG/acA	rs603891230	-
10	26072224	T	downstream_gene_variant	MODIFIER	UFM1	ENSOARG00020004690	Transcript	ENSOART00020007159.1	protein_coding	-	-	rs603887206	-
14	48592898	G	downstream_gene_variant	MODIFIER	FXYD7	ENSOARG00020015806	Transcript	ENSOART00020024386.1	protein_coding	-	-	rs603881687	-
18	31643924	G	synonymous_variant	LOW	FAM219B	ENSOARG00020023496	Transcript	ENSOART00020036644.1	protein_coding	T	acA/acG	rs603879488	-
1	110394327	A	downstream_gene_variant	MODIFIER	GATAD2B	ENSOARG00020001112	Transcript	ENSOART00020001685.1	protein_coding	-	-	rs603878439	-
5	12050472	A	intergenic_variant	MODIFIER	-	-	-	-	-	-	-	rs603877176	-
4	117725366	G	intergenic_variant	MODIFIER	-	-	-	-	-	-	-	rs603874163	-
5	46085738	A	upstream_gene_variant	MODIFIER	-	ENSOARG00020018193	Transcript	ENSOART00020028007.1	protein_coding	-	-	rs603866588	-
13	60050648	A	intron_variant	MODIFIER	STX16	ENSOARG00020012241	Transcript	ENSOART00020019566.1	protein_coding	-	-	rs603865625	-
11	51047323	A	downstream_gene_variant	MODIFIER	PIGW	ENSOARG00020024630	Transcript	ENSOART00020038579.1	protein_coding	-	-	rs603863972	-
5	13879370	A	downstream_gene_variant	MODIFIER	LDLR	ENSOARG00020007651	Transcript	ENSOART00020011865.1	protein_coding	-	-	rs603863558	-
21	45550202	T	downstream_gene_variant	MODIFIER	ZNRD2	ENSOARG00020018929	Transcript	ENSOART00020029218.1	protein_coding	-	-	rs603851180	-
15	36568587	G	intron_variant	MODIFIER	HSPA8	ENSOARG00020020443	Transcript	ENSOART00020031554.1	protein_coding	-	-	rs603846884	-
23	37040589	A	intron_variant	MODIFIER	-	ENSOARG00020025524	Transcript	ENSOART00020040045.1	protein_coding	-	-	rs603846025	-
5	13231277	C	synonymous_variant	LOW	TYK2	ENSOARG00020004293	Transcript	ENSOART00020006676.1	protein_coding	E	gaA/gaG	rs603845575	-
18	60361296	T	intergenic_variant	MODIFIER	-	-	-	-	-	-	-	rs603843072	-
1	91164295	A	intron_variant	MODIFIER	SORT1	ENSOARG00020005905	Transcript	ENSOART00020009119.1	protein_coding	-	-	rs603839298	-
5	115155931	T	downstream_gene_variant	MODIFIER	FER	ENSOARG00020019949	Transcript	ENSOART00020030847.1	protein_coding	-	-	rs603839207	-
9	84922560	C	downstream_gene_variant	MODIFIER	RNF19A	ENSOARG00020022413	Transcript	ENSOART00020034747.1	protein_coding	-	-	rs603835994	-
13	59836195	C	intron_variant	MODIFIER	GNAS	ENSOARG00020010739	Transcript	ENSOART00020017517.1	protein_coding	-	-	rs603829419	-
24	34908922	T	synonymous_variant	LOW	POR	ENSOARG00020023488	Transcript	ENSOART00020036597.1	protein_coding	N	aaC/aaT	rs603827195	-
11	41871231	T	missense_variant	MODERATE	CPD	ENSOARG00020014144	Transcript	ENSOART00020021939.1	protein_coding	T/N	aCc/aAc	rs603825876	tolerated(0.35)
24	27161706	T	missense_variant	MODERATE	TBC1D10B	ENSOARG00020020119	Transcript	ENSOART00020030909.1	protein_coding	A/D	gCc/gAc	rs603824438	deleterious_low_confidence(0)
1	17311074	C	missense_variant	MODERATE	FOXJ3	ENSOARG00020000103	Transcript	ENSOART00020000122.1	protein_coding	S/A	Tct/Gct	rs603823576	tolerated_low_confidence(0.83)
7	20860008	A	synonymous_variant	LOW	ADPGK	ENSOARG00020004775	Transcript	ENSOART00020007304.1	protein_coding	R	cgC/cgT	rs603813164	-
22	34599345	A	intron_variant	MODIFIER	PDCD4	ENSOARG00020016737	Transcript	ENSOART00020025660.1	protein_coding	-	-	rs603807495	-
9	98308531	T	intron_variant	MODIFIER	RMDN1	ENSOARG00020006430	Transcript	ENSOART00020010324.1	protein_coding	-	-	rs603807404	-
22	47624402	A	downstream_gene_variant	MODIFIER	LHPP	ENSOARG00020023115	Transcript	ENSOART00020035912.1	protein_coding	-	-	rs603804410	-
3	146985187	A	synonymous_variant	LOW	TUBA1A	ENSOARG00020000988	Transcript	ENSOART00020001445.1	protein_coding	P	ccG/ccA	rs603798314	-
3	185468847	A	downstream_gene_variant	MODIFIER	TDG	ENSOARG00020012922	Transcript	ENSOART00020019667.1	protein_coding	-	-	rs603798071	-
1	219801116	C	intron_variant	MODIFIER	TRA2B	ENSOARG00020001061	Transcript	ENSOART00020001551.1	protein_coding	-	-	rs603788156	-
17	6830381	A	synonymous_variant	LOW	GATB	ENSOARG00020020844	Transcript	ENSOART00020032171.1	protein_coding	S	tcG/tcA	rs603787772	-
23	29907892	A	synonymous_variant	LOW	TRAPPC8	ENSOARG00020024583	Transcript	ENSOART00020038504.1	protein_coding	V	gtC/gtA	rs603785967	-
15	24981247	C	downstream_gene_variant	MODIFIER	IL18	ENSOARG00020019313	Transcript	ENSOART00020029700.1	protein_coding	-	-	rs603777436	-
20	29686602	C	intron_variant	MODIFIER	-	ENSOARG00020016816	Transcript	ENSOART00020025859.1	protein_coding	-	-	rs603772469	-
10	32679674	A	downstream_gene_variant	MODIFIER	UBL3	ENSOARG00020009591	Transcript	ENSOART00020014728.1	protein_coding	-	-	rs603770377	-
12	45898367	T	synonymous_variant	LOW	MTOR	ENSOARG00020013823	Transcript	ENSOART00020021228.1	protein_coding	T	acC/acT	rs603769813	-
15	24755642	A	intron_variant	MODIFIER	CRYAB	ENSOARG00020017879	Transcript	ENSOART00020027563.1	protein_coding	-	-	rs603768710	-
17	10840800	T	intergenic_variant	MODIFIER	-	-	-	-	-	-	-	rs603764695	-
4	117728597	A	intergenic_variant	MODIFIER	-	-	-	-	-	-	-	rs603759323	-
15	15817927	C	downstream_gene_variant	MODIFIER	-	ENSOARG00020023366	Transcript	ENSOART00020036558.1	protein_coding	-	-	rs603756792	-
14	59774539	C	downstream_gene_variant	MODIFIER	-	ENSOARG00020013067	Transcript	ENSOART00020019936.1	protein_coding	-	-	rs603754558	-
3	231636017	A	downstream_gene_variant	MODIFIER	SYNGR1	ENSOARG00020012529	Transcript	ENSOART00020019395.1	protein_coding	-	-	rs603751192	-
22	23939601	G	intergenic_variant	MODIFIER	-	-	-	-	-	-	-	rs603749224	-
9	2722886	A	downstream_gene_variant	MODIFIER	OGFRL1	ENSOARG00020026325	Transcript	ENSOART00020041422.1	protein_coding	-	-	rs603744653	-
2	249112250	A	5_prime_UTR_variant	MODIFIER	PDE6D	ENSOARG00020011528	Transcript	ENSOART00020017545.1	protein_coding	-	-	rs603741537	-
24	2923876	T	downstream_gene_variant	MODIFIER	NAA60	ENSOARG00020026447	Transcript	ENSOART00020041612.1	protein_coding	-	-	rs603738041	-
19	62412403	G	downstream_gene_variant	MODIFIER	TXNRD3	ENSOARG00020019156	Transcript	ENSOART00020029434.1	protein_coding	-	-	rs603733834	-
3	191608659	T	intron_variant	MODIFIER	TOM1	ENSOARG00020020401	Transcript	ENSOART00020031556.1	protein_coding	-	-	rs603733266	-
12	25583316	A	intron_variant	MODIFIER	EPRS1	ENSOARG00020008556	Transcript	ENSOART00020013078.1	protein_coding	-	-	rs603729395	-
19	61007530	A	downstream_gene_variant	MODIFIER	-	ENSOARG00020016029	Transcript	ENSOART00020024689.1	protein_coding	-	-	rs603728163	-
8	89767119	G	downstream_gene_variant	MODIFIER	TMEM181	ENSOARG00020005095	Transcript	ENSOART00020008562.1	protein_coding	-	-	rs603722772	-
20	8862763	G	synonymous_variant	LOW	TAP2	ENSOARG00020025129	Transcript	ENSOART00020039412.1	protein_coding	S	tcG/tcC	rs603716781	-
22	34231621	T	downstream_gene_variant	MODIFIER	DUSP5	ENSOARG00020015336	Transcript	ENSOART00020023510.1	protein_coding	-	-	rs603716201	-
11	40736875	T	downstream_gene_variant	MODIFIER	PITPNA	ENSOARG00020010695	Transcript	ENSOART00020016387.1	protein_coding	-	-	rs603715679	-
14	53619174	G	missense_variant	MODERATE	CYP2S1	ENSOARG00020016415	Transcript	ENSOART00020025297.1	protein_coding	P/R	cCg/cGg	rs603715338	tolerated(0.59)
19	59147369	T	downstream_gene_variant	MODIFIER	MRPS25	ENSOARG00020025871	Transcript	ENSOART00020040667.1	protein_coding	-	-	rs603706580	-
3	195458862	A	downstream_gene_variant	MODIFIER	FGD4	ENSOARG00020001354	Transcript	ENSOART00020002046.1	protein_coding	-	-	rs603700649	-
14	56468234	A	synonymous_variant	LOW	KLC3	ENSOARG00020006917	Transcript	ENSOART00020010844.1	protein_coding	A	gcG/gcA	rs603696462	-
3	202379553	G	downstream_gene_variant	MODIFIER	ITPR2	ENSOARG00020003133	Transcript	ENSOART00020005085.1	protein_coding	-	-	rs603687895	-
16	32838463	A	intron_variant	MODIFIER	NNT	ENSOARG00020005629	Transcript	ENSOART00020008662.1	protein_coding	-	-	rs603682845	-
6	18464291	C	synonymous_variant	LOW	ELOVL6	ENSOARG00020023319	Transcript	ENSOART00020036311.1	protein_coding	R	cgA/cgC	rs603679019	-
17	4771635	G	missense_variant	MODERATE	TMEM131L	ENSOARG00020017957	Transcript	ENSOART00020027621.1	protein_coding	C/R	Tgt/Cgt	rs603674506	tolerated(1)
7	105138675	C	downstream_gene_variant	MODIFIER	FOXN3	ENSOARG00020017173	Transcript	ENSOART00020026442.1	protein_coding	-	-	rs603673315	-
18	55212685	T	intergenic_variant	MODIFIER	-	-	-	-	-	-	-	rs603672119	-
22	24459536	G	downstream_gene_variant	MODIFIER	LZTS2	ENSOARG00020024436	Transcript	ENSOART00020038202.1	protein_coding	-	-	rs603671869	-
7	8999298	G	missense_variant	MODERATE	-	ENSOARG00020023108	Transcript	ENSOART00020035918.1	protein_coding	T/A	Act/Gct	rs603669039	tolerated(0.94)
4	116546823	T	downstream_gene_variant	MODIFIER	-	ENSOARG00020001989	Transcript	ENSOART00020003047.1	pseudogene	-	-	rs603668646	-
11	38346000	C	downstream_gene_variant	MODIFIER	MYBBP1A	ENSOARG00020013909	Transcript	ENSOART00020021230.1	protein_coding	-	-	rs603667294	-
7	11153387	T	missense_variant	MODERATE	JMY	ENSOARG00020003148	Transcript	ENSOART00020004848.1	protein_coding	P/L	cCt/cTt	rs603664373	tolerated_low_confidence(0.14)
19	17653942	A	upstream_gene_variant	MODIFIER	-	ENSOARG00020024052	Transcript	ENSOART00020037557.1	protein_coding	-	-	rs603653631	-
1	295893202	T	downstream_gene_variant	MODIFIER	CAPN7	ENSOARG00020019235	Transcript	ENSOART00020029551.1	protein_coding	-	-	rs603653318	-
22	12432074	A	downstream_gene_variant	MODIFIER	FAS	ENSOARG00020008595	Transcript	ENSOART00020013154.1	protein_coding	-	-	rs603652842	-
10	84752597	A	downstream_gene_variant	MODIFIER	DOCK9	ENSOARG00020020629	Transcript	ENSOART00020032009.1	protein_coding	-	-	rs603644578	-
3	222939263	A	synonymous_variant	LOW	CD163	ENSOARG00020012750	Transcript	ENSOART00020020434.1	protein_coding	P	ccG/ccA	rs603644436	-
13	39839059	G	missense_variant	MODERATE	-	ENSOARG00020022555	Transcript	ENSOART00020034994.1	protein_coding	I/V	Att/Gtt	rs603641245,rs604001449	tolerated_low_confidence(0.9)
3	103205176	A	non_coding_transcript_exon_variant	MODIFIER	-	ENSOARG00020002300	Transcript	ENSOART00020003501.1	lncRNA	-	-	rs603638929	-
13	82119618	T	synonymous_variant	LOW	PARD6B	ENSOARG00020011957	Transcript	ENSOART00020018217.1	protein_coding	N	aaC/aaT	rs603638837	-
12	28336063	T	intron_variant	MODIFIER	HHIPL2	ENSOARG00020010971	Transcript	ENSOART00020016955.1	protein_coding	-	-	rs603636909	-
14	26807686	A	5_prime_UTR_variant	MODIFIER	PSME3IP1	ENSOARG00020025113	Transcript	ENSOART00020039369.1	protein_coding	-	-	rs603632246	-
10	25600415	C	non_coding_transcript_exon_variant	MODIFIER	-	ENSOARG00020004322	Transcript	ENSOART00020006580.1	lncRNA	-	-	rs603613877	-
9	103314301	T	downstream_gene_variant	MODIFIER	ZFAND1	ENSOARG00020009152	Transcript	ENSOART00020014097.1	protein_coding	-	-	rs603603039	-
2	159418191	C	synonymous_variant	LOW	IFIH1	ENSOARG00020010727	Transcript	ENSOART00020016740.1	protein_coding	Y	taT/taC	rs603602667	-
12	68048547	T	intron_variant	MODIFIER	GLUL	ENSOARG00020003226	Transcript	ENSOART00020004914.1	protein_coding	-	-	rs603601167	-
24	1758001	A	synonymous_variant	LOW	ABCA3	ENSOARG00020026157	Transcript	ENSOART00020041164.1	protein_coding	Y	taC/taT	rs603591163	-
12	3967997	A	3_prime_UTR_variant	MODIFIER	RASSF5	ENSOARG00020009941	Transcript	ENSOART00020015903.1	protein_coding	-	-	rs603590376	-
1	282358985	T	upstream_gene_variant	MODIFIER	PSMG1	ENSOARG00020002147	Transcript	ENSOART00020003274.1	protein_coding	-	-	rs603589254	-
25	28025192	C	downstream_gene_variant	MODIFIER	SGPL1	ENSOARG00020014065	Transcript	ENSOART00020021501.1	protein_coding	-	-	rs603585461	-
1	263921498	G	intron_variant	MODIFIER	PLSCR1	ENSOARG00020005334	Transcript	ENSOART00020008196.1	protein_coding	-	-	rs603584297	-
24	28193595	G	downstream_gene_variant	MODIFIER	ITGAX	ENSOARG00020024317	Transcript	ENSOART00020037997.1	protein_coding	-	-	rs603583406	-
9	15322008	C	downstream_gene_variant	MODIFIER	ZNF623	ENSOARG00020011670	Transcript	ENSOART00020017747.1	protein_coding	-	-	rs603581187	-
10	96494278	A	downstream_gene_variant	MODIFIER	ATP11A	ENSOARG00020005296	Transcript	ENSOART00020008617.1	protein_coding	-	-	rs603580096	-
13	79535581	C	downstream_gene_variant	MODIFIER	NCOA3	ENSOARG00020021755	Transcript	ENSOART00020033750.1	protein_coding	-	-	rs603580069	-
3	232934930	A	upstream_gene_variant	MODIFIER	SLC25A17	ENSOARG00020024071	Transcript	ENSOART00020037584.1	protein_coding	-	-	rs603577830	-
3	222763969	T	upstream_gene_variant	MODIFIER	CLEC4A	ENSOARG00020012104	Transcript	ENSOART00020018852.1	protein_coding	-	-	rs603575278	-
21	10797858	A	intron_variant	MODIFIER	SYTL2	ENSOARG00020014519	Transcript	ENSOART00020023015.1	protein_coding	-	-	rs603567780	-
19	52464181	A	downstream_gene_variant	MODIFIER	IP6K1	ENSOARG00020019030	Transcript	ENSOART00020029355.1	protein_coding	-	-	rs603557395	-
14	68030250	G	intron_variant	MODIFIER	-	ENSOARG00020014480	Transcript	ENSOART00020027735.1	protein_coding	-	-	rs603552880	-
3	98613460	A	intron_variant	MODIFIER	XDH	ENSOARG00020004988	Transcript	ENSOART00020007636.1	protein_coding	-	-	rs603541978	-
17	38285554	G	intron_variant	MODIFIER	ATF3	ENSOARG00020021136	Transcript	ENSOART00020032650.1	protein_coding	-	-	rs603537927	-
5	49811193	G	downstream_gene_variant	MODIFIER	SMAD5	ENSOARG00020010293	Transcript	ENSOART00020015753.1	protein_coding	-	-	rs603534926	-
11	5257949	A	downstream_gene_variant	MODIFIER	-	ENSOARG00020025954	Transcript	ENSOART00020040816.1	lncRNA	-	-	rs603525188	-
6	62735729	C	3_prime_UTR_variant	MODIFIER	PGM2	ENSOARG00020022008	Transcript	ENSOART00020034083.1	protein_coding	-	-	rs603525021	-
22	46058750	C	downstream_gene_variant	MODIFIER	IKZF5	ENSOARG00020022735	Transcript	ENSOART00020035324.1	protein_coding	-	-	rs603523429	-
12	1765694	A	upstream_gene_variant	MODIFIER	-	ENSOARG00020004835	Transcript	ENSOART00020007373.1	lncRNA	-	-	rs603512304	-
2	10797496	A	3_prime_UTR_variant	MODIFIER	CDC26	ENSOARG00020021096	Transcript	ENSOART00020032540.1	protein_coding	-	-	rs603508010	-
24	28293101	G	intron_variant	MODIFIER	SLC5A2	ENSOARG00020024547	Transcript	ENSOART00020038443.1	protein_coding	-	-	rs603506711	-
1	2189563	A	synonymous_variant	LOW	HDAC4	ENSOARG00020001352	Transcript	ENSOART00020002034.1	protein_coding	S	tcG/tcA	rs603497517	-
1	236395738	C	downstream_gene_variant	MODIFIER	PHC3	ENSOARG00020001727	Transcript	ENSOART00020002631.1	protein_coding	-	-	rs603479232	-
13	62328031	T	5_prime_UTR_variant	MODIFIER	PSMF1	ENSOARG00020016930	Transcript	ENSOART00020026017.1	protein_coding	-	-	rs603477087	-
3	161660859	A	intron_variant	MODIFIER	CPSF6	ENSOARG00020003127	Transcript	ENSOART00020004847.1	protein_coding	-	-	rs603476875	-
10	95920652	A	intergenic_variant	MODIFIER	-	-	-	-	-	-	-	rs603474635	-
2	94784426	C	downstream_gene_variant	MODIFIER	RRAGA	ENSOARG00020021439	Transcript	ENSOART00020033101.1	protein_coding	-	-	rs603460074	-
17	79225181	G	downstream_gene_variant	MODIFIER	RNF185	ENSOARG00020020673	Transcript	ENSOART00020031879.1	protein_coding	-	-	rs603459573	-
24	507981	T	downstream_gene_variant	MODIFIER	RAB40C	ENSOARG00020017877	Transcript	ENSOART00020027548.1	protein_coding	-	-	rs603456849	-
1	105680030	G	intron_variant	MODIFIER	H2BC18	ENSOARG00020006656	Transcript	ENSOART00020010231.1	protein_coding	-	-	rs603456754	-
24	17282440	A	intron_variant	MODIFIER	TMC5	ENSOARG00020014467	Transcript	ENSOART00020022122.1	protein_coding	-	-	rs603446309	-
23	62425632	A	3_prime_UTR_variant	MODIFIER	WDR7	ENSOARG00020023720	Transcript	ENSOART00020037033.1	protein_coding	-	-	rs603445646	-
20	46316516	G	downstream_gene_variant	MODIFIER	MCUR1	ENSOARG00020022832	Transcript	ENSOART00020035431.1	protein_coding	-	-	rs603443235	-
3	233353223	C	downstream_gene_variant	MODIFIER	ZC3H7B	ENSOARG00020024392	Transcript	ENSOART00020038174.1	protein_coding	-	-	rs603441755	-
17	72157818	T	downstream_gene_variant	MODIFIER	-	ENSOARG00020022194	Transcript	ENSOART00020034405.1	protein_coding	-	-	rs603441139	-
15	6661545	A	intron_variant	MODIFIER	BIRC2	ENSOARG00020020262	Transcript	ENSOART00020031223.1	protein_coding	-	-	rs603439416	-
1	98562363	G	5_prime_UTR_variant	MODIFIER	ATP1A1	ENSOARG00020000332	Transcript	ENSOART00020000860.1	protein_coding	-	-	rs603438135	-
5	14705958	C	downstream_gene_variant	MODIFIER	ZNF358	ENSOARG00020008446	Transcript	ENSOART00020012917.1	protein_coding	-	-	rs603434185	-
7	11991923	C	synonymous_variant	LOW	SERINC5	ENSOARG00020004451	Transcript	ENSOART00020006994.1	protein_coding	G	ggA/ggG	rs603432983	-
6	127908841	A	synonymous_variant	LOW	ADD1	ENSOARG00020021785	Transcript	ENSOART00020033788.1	protein_coding	S	tcC/tcT	rs603426535	-
3	182892598	T	missense_variant	MODERATE	UTP20	ENSOARG00020005594	Transcript	ENSOART00020008630.1	protein_coding	H/Y	Cat/Tat	rs603426490	tolerated(1)
X	460196	A	intron_variant,non_coding_transcript_variant	MODIFIER	-	ENSOARG00020021149	Transcript	ENSOART00020032606.1	lncRNA	-	-	rs603414343	-
9	55813985	C	downstream_gene_variant	MODIFIER	PI15	ENSOARG00020014740	Transcript	ENSOART00020022629.1	protein_coding	-	-	rs603410880	-
24	34955464	G	synonymous_variant	LOW	MDH2	ENSOARG00020023712	Transcript	ENSOART00020037009.1	protein_coding	K	aaA/aaG	rs603398119	-
6	94824928	A	intergenic_variant	MODIFIER	-	-	-	-	-	-	-	rs603396433	-
5	25067741	A	intron_variant	MODIFIER	PRRC1	ENSOARG00020003409	Transcript	ENSOART00020005190.1	protein_coding	-	-	rs603389936	-
3	214060918	A	downstream_gene_variant	MODIFIER	STRAP	ENSOARG00020002218	Transcript	ENSOART00020003366.1	protein_coding	-	-	rs603387465	-
7	69151556	G	downstream_gene_variant	MODIFIER	GMFB	ENSOARG00020015342	Transcript	ENSOART00020023513.1	protein_coding	-	-	rs603386674	-
5	16238901	G	intergenic_variant	MODIFIER	-	-	-	-	-	-	-	rs603386454	-
21	47335290	A	intron_variant	MODIFIER	CHKA	ENSOARG00020014607	Transcript	ENSOART00020022704.1	protein_coding	-	-	rs603375709	-
10	96804717	G	3_prime_UTR_variant	MODIFIER	TMCO3	ENSOARG00020007230	Transcript	ENSOART00020011076.1	protein_coding	-	-	rs603375372	-
2	212143029	G	downstream_gene_variant	MODIFIER	STK17B	ENSOARG00020008783	Transcript	ENSOART00020013478.1	protein_coding	-	-	rs603374714	-
25	9183697	T	downstream_gene_variant	MODIFIER	MTR	ENSOARG00020019401	Transcript	ENSOART00020030202.1	protein_coding	-	-	rs603374693	-
16	10973566	T	synonymous_variant	LOW	SLC30A5	ENSOARG00020003947	Transcript	ENSOART00020006045.1	protein_coding	V	gtG/gtA	rs603370247	-
24	37685128	C	downstream_gene_variant	MODIFIER	PDAP1	ENSOARG00020022360	Transcript	ENSOART00020034658.1	protein_coding	-	-	rs603363379	-
12	25718212	A	intron_variant	MODIFIER	RAB3GAP2	ENSOARG00020009350	Transcript	ENSOART00020014352.1	protein_coding	-	-	rs603362774	-
2	262996984	T	synonymous_variant	LOW	UBR4	ENSOARG00020008532	Transcript	ENSOART00020014178.1	protein_coding	D	gaC/gaT	rs603361687	-
24	21437212	A	synonymous_variant	LOW	USP31	ENSOARG00020024514	Transcript	ENSOART00020038434.1	protein_coding	G	ggC/ggT	rs603360641	-
3	238175414	T	3_prime_UTR_variant	MODIFIER	TBC1D22A	ENSOARG00020005428	Transcript	ENSOART00020008372.1	protein_coding	-	-	rs603359842	-
14	23260716	C	3_prime_UTR_variant	MODIFIER	CHD9	ENSOARG00020007553	Transcript	ENSOART00020011592.1	protein_coding	-	-	rs603359364	-
20	29592437	G	intron_variant	MODIFIER	DDX39B	ENSOARG00020016418	Transcript	ENSOART00020025217.1	protein_coding	-	-	rs603359200	-
14	67979033	T	downstream_gene_variant	MODIFIER	LENG8	ENSOARG00020014146	Transcript	ENSOART00020021624.1	protein_coding	-	-	rs603354606	-
3	240660066	G	upstream_gene_variant	MODIFIER	TUBGCP6	ENSOARG00020006565	Transcript	ENSOART00020010235.1	protein_coding	-	-	rs603354018	-
1	106367345	C	downstream_gene_variant	MODIFIER	ENSA	ENSOARG00020008758	Transcript	ENSOART00020013428.1	protein_coding	-	-	rs603353310	-
11	13876147	G	missense_variant	MODERATE	BPTF	ENSOARG00020011553	Transcript	ENSOART00020021049.1	protein_coding	N/S	aAt/aGt	rs603353006	deleterious(0.05)
16	41443075	C	downstream_gene_variant	MODIFIER	RAD1	ENSOARG00020016824	Transcript	ENSOART00020025818.1	protein_coding	-	-	rs603351656	-
6	122874576	G	intergenic_variant	MODIFIER	-	-	-	-	-	-	-	rs603351344	-
3	147241841	T	5_prime_UTR_variant	MODIFIER	RND1	ENSOARG00020001495	Transcript	ENSOART00020002279.1	protein_coding	-	-	rs603348946	-
2	25869160	G	downstream_gene_variant	MODIFIER	GADD45G	ENSOARG00020004157	Transcript	ENSOART00020006363.1	protein_coding	-	-	rs603345955	-
7	20465015	T	intron_variant	MODIFIER	PKM	ENSOARG00020003583	Transcript	ENSOART00020005501.1	protein_coding	-	-	rs603344623	-
11	7999839	A	intron_variant	MODIFIER	RHBDF2	ENSOARG00020015074	Transcript	ENSOART00020023256.1	protein_coding	-	-	rs603342629	-
25	30764165	T	upstream_gene_variant	MODIFIER	CHCHD1	ENSOARG00020022399	Transcript	ENSOART00020034722.1	protein_coding	-	-	rs603336473	-
1	10803984	G	synonymous_variant	LOW	-	ENSOARG00020010396	Transcript	ENSOART00020015886.1	protein_coding	T	acT/acC	rs603335809	-
X	142284943	G	downstream_gene_variant	MODIFIER	ARMCX3	ENSOARG00020017472	Transcript	ENSOART00020026830.1	protein_coding	-	-	rs603334211	-
3	220971806	A	intergenic_variant	MODIFIER	-	-	-	-	-	-	-	rs603329947	-
11	27146291	G	intron_variant	MODIFIER	LUC7L3	ENSOARG00020014101	Transcript	ENSOART00020021565.1	protein_coding	-	-	rs603324559	-
16	71367487	A	synonymous_variant	LOW	MTRR	ENSOARG00020022449	Transcript	ENSOART00020034808.1	protein_coding	V	gtG/gtT	rs603323807	-
8	28334716	A	downstream_gene_variant	MODIFIER	TUBE1	ENSOARG00020005476	Transcript	ENSOART00020008392.1	protein_coding	-	-	rs603318261	-
3	142625332	C	upstream_gene_variant	MODIFIER	AMHR2	ENSOARG00020019831	Transcript	ENSOART00020030932.1	protein_coding	-	-	rs603310583	-
10	26084758	T	upstream_gene_variant	MODIFIER	UFM1	ENSOARG00020004690	Transcript	ENSOART00020007159.1	protein_coding	-	-	rs603307157	-
5	48197113	G	downstream_gene_variant	MODIFIER	SAR1B	ENSOARG00020008125	Transcript	ENSOART00020012492.1	protein_coding	-	-	rs603305940	-
3	47136027	C	intron_variant	MODIFIER	EHBP1	ENSOARG00020001291	Transcript	ENSOART00020001941.1	protein_coding	-	-	rs603303427	-
11	23441333	T	downstream_gene_variant	MODIFIER	FBXL20	ENSOARG00020015414	Transcript	ENSOART00020024035.1	protein_coding	-	-	rs603295874	-
15	38303319	G	missense_variant	MODERATE	PIK3C2A	ENSOARG00020005921	Transcript	ENSOART00020009124.1	protein_coding	N/S	aAt/aGt	rs603293108	tolerated(1)
11	23442721	G	downstream_gene_variant	MODIFIER	FBXL20	ENSOARG00020015414	Transcript	ENSOART00020024035.1	protein_coding	-	-	rs603289167	-
20	54076609	T	intron_variant	MODIFIER	RIPK1	ENSOARG00020006711	Transcript	ENSOART00020010270.1	protein_coding	-	-	rs603289111	-
14	23260629	A	3_prime_UTR_variant	MODIFIER	CHD9	ENSOARG00020007553	Transcript	ENSOART00020011592.1	protein_coding	-	-	rs603272210	-
15	86983489	T	upstream_gene_variant	MODIFIER	SLC43A3	ENSOARG00020011826	Transcript	ENSOART00020018009.1	protein_coding	-	-	rs603269959	-
24	25621546	T	synonymous_variant	LOW	GTF3C1	ENSOARG00020025654	Transcript	ENSOART00020040546.1	protein_coding	Q	caG/caA	rs603267684	-
18	70113017	C	downstream_gene_variant	MODIFIER	CDCA4	ENSOARG00020010088	Transcript	ENSOART00020015440.1	protein_coding	-	-	rs603260991	-
16	74896292	A	intergenic_variant	MODIFIER	-	-	-	-	-	-	-	rs603258824	-
2	121933933	C	3_prime_UTR_variant	MODIFIER	MFSD14B	ENSOARG00020015113	Transcript	ENSOART00020023254.1	protein_coding	-	-	rs603256873	-
9	84259123	A	downstream_gene_variant	MODIFIER	-	ENSOARG00020022136	Transcript	ENSOART00020034325.1	protein_coding	-	-	rs603256727	-
24	35390325	C	missense_variant	MODERATE	CUX1	ENSOARG00020024286	Transcript	ENSOART00020038076.1	protein_coding	H/R	cAc/cGc	rs603253885	tolerated(0.85)
6	94829124	T	intergenic_variant	MODIFIER	-	-	-	-	-	-	-	rs603253843	-
19	9015953	A	intergenic_variant	MODIFIER	-	-	-	-	-	-	-	rs603252255	-
7	22405113	G	upstream_gene_variant	MODIFIER	CARMIL3	ENSOARG00020011560	Transcript	ENSOART00020018027.1	protein_coding	-	-	rs603248874	-
23	52255642	T	downstream_gene_variant	MODIFIER	-	ENSOARG00020010237	Transcript	ENSOART00020015692.1	protein_coding	-	-	rs603245103	-
1	205099983	G	intergenic_variant	MODIFIER	-	-	-	-	-	-	-	rs603239947	-
1	28877337	C	non_coding_transcript_exon_variant	MODIFIER	-	ENSOARG00020005111	Transcript	ENSOART00020007800.1	pseudogene	-	-	rs603237293	-
7	88443809	T	downstream_gene_variant	MODIFIER	PSEN1	ENSOARG00020011326	Transcript	ENSOART00020017393.1	protein_coding	-	-	rs603236856	-
7	82784550	C	downstream_gene_variant	MODIFIER	EIF2S1	ENSOARG00020019018	Transcript	ENSOART00020029248.1	protein_coding	-	-	rs603229469	-
19	61007593	G	downstream_gene_variant	MODIFIER	-	ENSOARG00020016029	Transcript	ENSOART00020024689.1	protein_coding	-	-	rs603229404	-
9	14979438	T	non_coding_transcript_exon_variant	MODIFIER	-	ENSOARG00020005576	Transcript	ENSOART00020009011.1	pseudogene	-	-	rs603228021	-
10	96637090	A	intron_variant	MODIFIER	PCID2	ENSOARG00020006389	Transcript	ENSOART00020010077.1	protein_coding	-	-	rs603225896	-
3	532454	T	downstream_gene_variant	MODIFIER	ENTPD8	ENSOARG00020022178	Transcript	ENSOART00020034535.1	protein_coding	-	-	rs603225870	-
5	68772586	A	downstream_gene_variant	MODIFIER	CNOT8	ENSOARG00020019840	Transcript	ENSOART00020030646.1	protein_coding	-	-	rs603224681	-
X	728388	A	downstream_gene_variant	MODIFIER	-	ENSOARG00020021355	Transcript	ENSOART00020032950.1	lncRNA	-	-	rs603221242	-
13	17702435	A	synonymous_variant	LOW	-	ENSOARG00020007584	Transcript	ENSOART00020011583.1	protein_coding	A	gcC/gcT	rs603221076	-
24	8144785	T	downstream_gene_variant	MODIFIER	C16orf72	ENSOARG00020014722	Transcript	ENSOART00020022602.1	protein_coding	-	-	rs603219686	-
6	62477197	T	synonymous_variant	LOW	C6H4orf19	ENSOARG00020021966	Transcript	ENSOART00020034007.1	protein_coding	V	gtA/gtT	rs603207782	-
3	11275186	A	missense_variant	MODERATE	GOLGA1	ENSOARG00020008027	Transcript	ENSOART00020012323.1	protein_coding	R/Q	cGg/cAg	rs603203660	tolerated(1)
15	57587669	A	downstream_gene_variant	MODIFIER	ARRB1	ENSOARG00020004714	Transcript	ENSOART00020007211.1	protein_coding	-	-	rs603201550	-
1	525691	T	synonymous_variant	LOW	HDLBP	ENSOARG00020000111	Transcript	ENSOART00020000133.1	protein_coding	G	ggC/ggT	rs603195948	-
26	21539889	T	downstream_gene_variant	MODIFIER	ZDHHC2	ENSOARG00020023072	Transcript	ENSOART00020035911.1	protein_coding	-	-	rs603194245	-
1	96994159	G	downstream_gene_variant	MODIFIER	SIKE1	ENSOARG00020022151	Transcript	ENSOART00020034377.1	protein_coding	-	-	rs603191023	-
1	301191280	G	downstream_gene_variant	MODIFIER	ZNF596	ENSOARG00020000680	Transcript	ENSOART00020000898.1	protein_coding	-	-	rs603187576	-
11	8079453	T	downstream_gene_variant	MODIFIER	-	ENSOARG00020015390	Transcript	ENSOART00020023528.1	snoRNA	-	-	rs603185077	-
12	55545491	A	synonymous_variant	LOW	FBLIM1	ENSOARG00020016382	Transcript	ENSOART00020025223.1	protein_coding	D	gaC/gaT	rs603179309	-
17	73217052	C	downstream_gene_variant	MODIFIER	ALKBH2	ENSOARG00020004431	Transcript	ENSOART00020006791.1	protein_coding	-	-	rs603175737	-
14	18013016	T	non_coding_transcript_exon_variant	MODIFIER	-	ENSOARG00020005248	Transcript	ENSOART00020008529.1	lncRNA	-	-	rs603174539	-
17	81870960	C	intron_variant	MODIFIER	SMPD4	ENSOARG00020004574	Transcript	ENSOART00020007464.1	protein_coding	-	-	rs603174342	-
22	55301190	T	downstream_gene_variant	MODIFIER	ZNF511	ENSOARG00020009208	Transcript	ENSOART00020014156.1	protein_coding	-	-	rs603172354	-
12	3886971	G	downstream_gene_variant	MODIFIER	IKBKE	ENSOARG00020009760	Transcript	ENSOART00020015024.1	protein_coding	-	-	rs603170063	-
2	235943490	A	upstream_gene_variant	MODIFIER	CNPPD1	ENSOARG00020010841	Transcript	ENSOART00020016563.1	protein_coding	-	-	rs603168746	-
20	30728859	C	missense_variant	MODERATE	TRIM26	ENSOARG00020014111	Transcript	ENSOART00020021558.1	protein_coding	L/S	tTg/tCg	rs603167675	tolerated(0.71)
1	195985794	A	intergenic_variant	MODIFIER	-	-	-	-	-	-	-	rs603166801	-
24	38475820	A	downstream_gene_variant	MODIFIER	BAIAP2L1	ENSOARG00020023297	Transcript	ENSOART00020036257.1	protein_coding	-	-	rs603165242	-
12	25718280	T	intron_variant	MODIFIER	RAB3GAP2	ENSOARG00020009350	Transcript	ENSOART00020014352.1	protein_coding	-	-	rs603158338	-
1	32866613	C	intron_variant	MODIFIER	PRKAA2	ENSOARG00020021180	Transcript	ENSOART00020032722.1	protein_coding	-	-	rs603153960	-
5	44371549	A	intron_variant	MODIFIER	-	ENSOARG00020015772	Transcript	ENSOART00020024354.1	protein_coding	-	-	rs603153703	-
4	84129083	C	downstream_gene_variant	MODIFIER	-	ENSOARG00020002769	Transcript	ENSOART00020004240.1	lncRNA	-	-	rs603146132	-
2	257020871	A	synonymous_variant	LOW	LDLRAP1	ENSOARG00020009117	Transcript	ENSOART00020014000.1	protein_coding	S	agC/agT	rs603143214	-
21	52332308	C	intron_variant	MODIFIER	EPS8L2	ENSOARG00020012276	Transcript	ENSOART00020019943.1	protein_coding	-	-	rs603142688	-
16	37959256	T	downstream_gene_variant	MODIFIER	LIFR	ENSOARG00020010940	Transcript	ENSOART00020016697.1	protein_coding	-	-	rs603142159	-
24	42569634	G	downstream_gene_variant	MODIFIER	COX19	ENSOARG00020018646	Transcript	ENSOART00020028672.1	protein_coding	-	-	rs603135114	-
17	46972022	A	3_prime_UTR_variant	MODIFIER	RAPGEF2	ENSOARG00020014448	Transcript	ENSOART00020022118.1	protein_coding	-	-	rs603125643	-
20	22082606	G	synonymous_variant	LOW	TNFRSF21	ENSOARG00020013800	Transcript	ENSOART00020021053.1	protein_coding	P	ccG/ccC	rs603122242	-
19	50253734	G	downstream_gene_variant	MODIFIER	PBRM1	ENSOARG00020024646	Transcript	ENSOART00020040205.1	protein_coding	-	-	rs603114229	-
5	108835882	T	synonymous_variant	LOW	PAM	ENSOARG00020017228	Transcript	ENSOART00020026608.1	protein_coding	L	ctC/ctT	rs603108353	-
17	81738520	G	intron_variant	MODIFIER	SNAP29	ENSOARG00020026080	Transcript	ENSOART00020041016.1	protein_coding	-	-	rs603106649	-
3	206584452	C	intron_variant	MODIFIER	ETNK1	ENSOARG00020005297	Transcript	ENSOART00020008141.1	protein_coding	-	-	rs603105996	-
21	47505596	T	downstream_gene_variant	MODIFIER	-	ENSOARG00020015122	Transcript	ENSOART00020023129.1	protein_coding	-	-	rs603098071	-
17	71592495	A	missense_variant	MODERATE	BICDL1	ENSOARG00020020670	Transcript	ENSOART00020032001.1	protein_coding	V/I	Gtc/Atc	rs603095021	tolerated_low_confidence(0.51)
9	14221332	A	5_prime_UTR_variant	MODIFIER	PTP4A1	ENSOARG00020003286	Transcript	ENSOART00020005049.1	protein_coding	-	-	rs603089771	-
3	98627479	A	intron_variant	MODIFIER	XDH	ENSOARG00020004988	Transcript	ENSOART00020007636.1	protein_coding	-	-	rs603088008	-
21	26828420	T	synonymous_variant	LOW	HPS5	ENSOARG00020026065	Transcript	ENSOART00020040992.1	protein_coding	S	agC/agT	rs603083882	-
2	249040374	C	intron_variant	MODIFIER	-	ENSOARG00020011440	Transcript	ENSOART00020017459.1	protein_coding	-	-	rs603077436	-
5	64602869	C	downstream_gene_variant	MODIFIER	NDST1	ENSOARG00020013489	Transcript	ENSOART00020020615.1	protein_coding	-	-	rs603073435	-
18	29117612	T	intron_variant	MODIFIER	UBE2Q2	ENSOARG00020020138	Transcript	ENSOART00020031205.1	protein_coding	-	-	rs603072436	-
3	8935670	T	synonymous_variant	LOW	NIBAN2	ENSOARG00020018057	Transcript	ENSOART00020027901.1	protein_coding	P	ccC/ccT	rs603064406	-
6	3575316	G	missense_variant	MODERATE	NAF1	ENSOARG00020022192	Transcript	ENSOART00020034373.1	protein_coding	I/V	Att/Gtt	rs603063441	tolerated(1)
23	54561798	A	upstream_gene_variant	MODIFIER	C18orf32	ENSOARG00020011289	Transcript	ENSOART00020017192.1	protein_coding	-	-	rs603062097	-
24	39570117	G	downstream_gene_variant	MODIFIER	FSCN1	ENSOARG00020008659	Transcript	ENSOART00020013288.1	protein_coding	-	-	rs603060870	-
3	2849276	A	downstream_gene_variant	MODIFIER	-	ENSOARG00020002468	Transcript	ENSOART00020003788.1	snoRNA	-	-	rs603060003	-
14	38453245	C	synonymous_variant	LOW	SLC7A6OS	ENSOARG00020007905	Transcript	ENSOART00020012124.1	protein_coding	V	gtA/gtG	rs603054379	-
15	40915316	T	intron_variant	MODIFIER	CYP2R1	ENSOARG00020008229	Transcript	ENSOART00020012651.1	protein_coding	-	-	rs603046690	-
7	59943920	G	downstream_gene_variant	MODIFIER	MYO5C	ENSOARG00020025647	Transcript	ENSOART00020040239.1	protein_coding	-	-	rs603043222	-
1	2719833	C	downstream_gene_variant	MODIFIER	ASB1	ENSOARG00020001480	Transcript	ENSOART00020002249.1	protein_coding	-	-	rs603038038	-
3	238175469	G	downstream_gene_variant	MODIFIER	TBC1D22A	ENSOARG00020005428	Transcript	ENSOART00020008372.1	protein_coding	-	-	rs603034059	-
1	190040823	T	downstream_gene_variant	MODIFIER	CD47	ENSOARG00020002866	Transcript	ENSOART00020004415.1	protein_coding	-	-	rs603033557	-
8	96079718	C	intron_variant	MODIFIER	MPC1	ENSOARG00020026121	Transcript	ENSOART00020041079.1	protein_coding	-	-	rs603025305	-
10	95318980	G	intron_variant	MODIFIER	CARS2	ENSOARG00020004534	Transcript	ENSOART00020006940.1	protein_coding	-	-	rs603021914	-
8	90749373	T	intron_variant	MODIFIER	WTAP	ENSOARG00020006133	Transcript	ENSOART00020009486.1	protein_coding	-	-	rs603019597	-
21	26887757	C	synonymous_variant	LOW	-	ENSOARG00020026073	Transcript	ENSOART00020041007.1	protein_coding	L	ctT/ctC	rs603016612	-
13	69803806	C	downstream_gene_variant	MODIFIER	TGM2	ENSOARG00020009778	Transcript	ENSOART00020015032.1	protein_coding	-	-	rs603012572	-
11	9244689	T	missense_variant	MODERATE	TMC6	ENSOARG00020017886	Transcript	ENSOART00020028182.1	protein_coding	R/Q	cGg/cAg	rs603009852	tolerated(0.25)
5	13002783	A	downstream_gene_variant	MODIFIER	-	ENSOARG00020003235	Transcript	ENSOART00020005075.1	protein_coding	-	-	rs603009193	-
2	38519181	G	missense_variant	MODERATE	RASEF	ENSOARG00020004388	Transcript	ENSOART00020006792.1	protein_coding	K/E	Aag/Gag	rs603002962	tolerated(1)
15	83432769	C	synonymous_variant	LOW	MADD	ENSOARG00020011512	Transcript	ENSOART00020018052.1	protein_coding	H	caT/caC	rs603001313	-
1	111537437	A	downstream_gene_variant	MODIFIER	TRIM46	ENSOARG00020008492	Transcript	ENSOART00020013186.1	protein_coding	-	-	rs603000270	-
11	6891677	C	downstream_gene_variant	MODIFIER	KCTD2	ENSOARG00020005376	Transcript	ENSOART00020008270.1	protein_coding	-	-	rs602995874	-
3	193767990	T	downstream_gene_variant	MODIFIER	CYTH4	ENSOARG00020000614	Transcript	ENSOART00020000806.1	protein_coding	-	-	rs602987697	-
17	79556029	T	missense_variant	MODERATE	PRR14L	ENSOARG00020024359	Transcript	ENSOART00020038102.1	protein_coding	G/S	Ggt/Agt	rs602986453	tolerated(0.18)
12	55583432	T	upstream_gene_variant	MODIFIER	SLC25A34	ENSOARG00020016601	Transcript	ENSOART00020025498.1	protein_coding	-	-	rs602982665	-
5	16005094	T	synonymous_variant	LOW	C3	ENSOARG00020016763	Transcript	ENSOART00020025712.1	protein_coding	T	acC/acT	rs602980918	-
3	102211857	A	synonymous_variant	LOW	TET3	ENSOARG00020010077	Transcript	ENSOART00020015792.1	protein_coding	L	ctG/ctA	rs602973952	-
8	21247328	G	downstream_gene_variant	MODIFIER	MAN1A1	ENSOARG00020022056	Transcript	ENSOART00020034160.1	protein_coding	-	-	rs602973368	-
11	51048812	A	synonymous_variant	LOW	PIGW	ENSOARG00020024630	Transcript	ENSOART00020038579.1	protein_coding	C	tgC/tgT	rs602971250	-
24	20589601	G	missense_variant	MODERATE	EEF2K	ENSOARG00020024161	Transcript	ENSOART00020037734.1	protein_coding	D/E	gaC/gaG	rs602966827	tolerated_low_confidence(0.68)
24	42044189	A	downstream_gene_variant	MODIFIER	MAD1L1	ENSOARG00020014537	Transcript	ENSOART00020022216.1	protein_coding	-	-	rs602963557	-
11	5250538	A	intron_variant,non_coding_transcript_variant	MODIFIER	-	ENSOARG00020025954	Transcript	ENSOART00020040816.1	lncRNA	-	-	rs602961967	-
4	127277032	G	3_prime_UTR_variant	MODIFIER	INSIG1	ENSOARG00020021923	Transcript	ENSOART00020033922.1	protein_coding	-	-	rs602960341	-
13	48678529	C	downstream_gene_variant	MODIFIER	prp	ENSOARG00020011739	Transcript	ENSOART00020017839.1	protein_coding	-	-	rs602959785	-
11	59635168	T	intron_variant	MODIFIER	TRIM25	ENSOARG00020022691	Transcript	ENSOART00020035210.1	protein_coding	-	-	rs602956812	-
3	231773557	C	downstream_gene_variant	MODIFIER	MIEF1	ENSOARG00020013174	Transcript	ENSOART00020020107.1	protein_coding	-	-	rs602953127	-
11	54949894	G	intron_variant	MODIFIER	MKS1	ENSOARG00020020911	Transcript	ENSOART00020032622.1	protein_coding	-	-	rs602953020	-
5	100984657	C	intergenic_variant	MODIFIER	-	-	-	-	-	-	-	rs602948878	-
24	3141571	T	synonymous_variant	LOW	CREBBP	ENSOARG00020026465	Transcript	ENSOART00020041636.1	protein_coding	P	ccG/ccA	rs602945271	-
23	48270794	C	intron_variant	MODIFIER	CIDEA	ENSOARG00020023476	Transcript	ENSOART00020036590.1	protein_coding	-	-	rs602937822	-
15	83770383	C	intron_variant	MODIFIER	FNBP4	ENSOARG00020015042	Transcript	ENSOART00020023169.1	protein_coding	-	-	rs602932564	-
1	127410729	G	3_prime_UTR_variant	MODIFIER	CREG1	ENSOARG00020002817	Transcript	ENSOART00020004314.1	protein_coding	-	-	rs602914513	-
5	6048362	A	missense_variant	MODERATE	MYO9B	ENSOARG00020012985	Transcript	ENSOART00020019782.1	protein_coding	P/L	cCg/cTg	rs602910656	tolerated(0.34)
25	832958	G	downstream_gene_variant	MODIFIER	CCSAP	ENSOARG00020019887	Transcript	ENSOART00020030601.1	protein_coding	-	-	rs602904120	-
1	211861859	T	downstream_gene_variant	MODIFIER	Metazoa_SRP	ENSOARG00020010990	Transcript	ENSOART00020016746.1	misc_RNA	-	-	rs602896226	-
7	49518200	G	intron_variant	MODIFIER	VPS13C	ENSOARG00020011169	Transcript	ENSOART00020024230.1	protein_coding	-	-	rs602893597	-
5	11490624	C	intergenic_variant	MODIFIER	-	-	-	-	-	-	-	rs602891168	-
2	224449540	G	intron_variant	MODIFIER	IDH1	ENSOARG00020016933	Transcript	ENSOART00020026051.1	protein_coding	-	-	rs602890992	-
15	83688050	G	downstream_gene_variant	MODIFIER	MTCH2	ENSOARG00020014843	Transcript	ENSOART00020022752.1	protein_coding	-	-	rs602886047	-
11	54864442	G	intron_variant	MODIFIER	LPO	ENSOARG00020020481	Transcript	ENSOART00020031779.1	protein_coding	-	-	rs602883060	-
15	69738222	C	downstream_gene_variant	MODIFIER	CAPRIN1	ENSOARG00020011413	Transcript	ENSOART00020017420.1	protein_coding	-	-	rs602881455	-
3	142938034	C	downstream_gene_variant	MODIFIER	EIF4B	ENSOARG00020009127	Transcript	ENSOART00020014129.1	protein_coding	-	-	rs602881349	-
2	254900794	A	3_prime_UTR_variant	MODIFIER	EYA3	ENSOARG00020019284	Transcript	ENSOART00020030615.1	protein_coding	-	-	rs602880405	-
12	83133916	A	downstream_gene_variant	MODIFIER	KIF21B	ENSOARG00020016471	Transcript	ENSOART00020026784.1	protein_coding	-	-	rs602874186	-
21	52409637	T	intron_variant	MODIFIER	DEAF1	ENSOARG00020013681	Transcript	ENSOART00020020862.1	protein_coding	-	-	rs602872933	-
3	728132	G	downstream_gene_variant	MODIFIER	SSNA1	ENSOARG00020023026	Transcript	ENSOART00020035782.1	protein_coding	-	-	rs602870564	-
4	101739951	T	missense_variant	MODERATE	IRF5	ENSOARG00020006152	Transcript	ENSOART00020009767.1	protein_coding	T/I	aCc/aTc	rs602862303	tolerated(0.11)
1	116604979	T	synonymous_variant	LOW	-	ENSOARG00020009040	Transcript	ENSOART00020013944.1	protein_coding	I	atT/atA	rs602859325	-
25	13351858	T	downstream_gene_variant	MODIFIER	RASGEF1A	ENSOARG00020021661	Transcript	ENSOART00020033528.1	protein_coding	-	-	rs602852470	-
24	28682985	G	intergenic_variant	MODIFIER	-	-	-	-	-	-	-	rs602843559	-
13	82851874	G	downstream_gene_variant	MODIFIER	ATP9A	ENSOARG00020013019	Transcript	ENSOART00020019976.1	protein_coding	-	-	rs602842413	-
13	72698470	G	synonymous_variant	LOW	ZHX3	ENSOARG00020014048	Transcript	ENSOART00020021423.1	protein_coding	A	gcT/gcC	rs602835185	-
17	18853810	G	downstream_gene_variant	MODIFIER	SCOC	ENSOARG00020013497	Transcript	ENSOART00020020651.1	protein_coding	-	-	rs602832586	-
11	59630781	C	intron_variant	MODIFIER	TRIM25	ENSOARG00020022691	Transcript	ENSOART00020035210.1	protein_coding	-	-	rs602829289	-
2	110232795	A	intron_variant	MODIFIER	-	ENSOARG00020009753	Transcript	ENSOART00020014965.1	protein_coding	-	-	rs602821767	-
5	53009029	G	downstream_gene_variant	MODIFIER	PAIP2	ENSOARG00020017952	Transcript	ENSOART00020027607.1	protein_coding	-	-	rs602821084	-
3	3403387	T	downstream_gene_variant	MODIFIER	QSOX2	ENSOARG00020004598	Transcript	ENSOART00020007086.1	protein_coding	-	-	rs602816001	-
19	51401598	G	synonymous_variant	LOW	DOCK3	ENSOARG00020026066	Transcript	ENSOART00020041009.1	protein_coding	R	cgT/cgC	rs602815287	-
20	30072448	A	downstream_gene_variant	MODIFIER	IER3	ENSOARG00020020764	Transcript	ENSOART00020032044.1	protein_coding	-	-	rs602805193	-
11	43505177	G	synonymous_variant	LOW	SARM1	ENSOARG00020023851	Transcript	ENSOART00020037221.1	protein_coding	H	caT/caC	rs602804473	-
3	228240743	C	synonymous_variant	LOW	B4GALNT3	ENSOARG00020013949	Transcript	ENSOART00020021554.1	protein_coding	P	ccT/ccC	rs602804315	-
1	294000499	C	intergenic_variant	MODIFIER	-	-	-	-	-	-	-	rs602800663	-
16	41311746	G	intron_variant	MODIFIER	PRLR	ENSOARG00020016333	Transcript	ENSOART00020025247.1	protein_coding	-	-	rs602793593	-
18	46041005	C	intron_variant	MODIFIER	SLC25A21	ENSOARG00020010778	Transcript	ENSOART00020016833.1	protein_coding	-	-	rs602788326	-
1	258729517	T	downstream_gene_variant	MODIFIER	SELENOT	ENSOARG00020004562	Transcript	ENSOART00020006996.1	protein_coding	-	-	rs602780821	-
6	115277506	T	3_prime_UTR_variant	MODIFIER	ZBTB49	ENSOARG00020024332	Transcript	ENSOART00020038017.1	protein_coding	-	-	rs602775180	-
20	54038744	C	synonymous_variant	LOW	RIPK1	ENSOARG00020006661	Transcript	ENSOART00020010218.1	protein_coding	Q	caA/caG	rs602775088	-
25	27701183	C	intron_variant	MODIFIER	PALD1	ENSOARG00020013220	Transcript	ENSOART00020020162.1	protein_coding	-	-	rs602774833	-
14	37780733	A	5_prime_UTR_variant	MODIFIER	TPPP3	ENSOARG00020021942	Transcript	ENSOART00020033959.1	protein_coding	-	-	rs602774803	-
2	156514454	A	downstream_gene_variant	MODIFIER	-	ENSOARG00020009200	Transcript	ENSOART00020014114.1	lncRNA	-	-	rs602769454	-
6	16298345	G	non_coding_transcript_exon_variant	MODIFIER	-	ENSOARG00020022905	Transcript	ENSOART00020035574.1	lncRNA	-	-	rs602766416	-
25	17294207	A	intergenic_variant	MODIFIER	-	-	-	-	-	-	-	rs602763051	-
19	16416602	A	intron_variant	MODIFIER	ANO10	ENSOARG00020022871	Transcript	ENSOART00020035895.1	protein_coding	-	-	rs602761687	-
2	75699016	A	intron_variant	MODIFIER	SMARCA2	ENSOARG00020024243	Transcript	ENSOART00020038129.1	protein_coding	-	-	rs602759373	-
3	193766076	G	3_prime_UTR_variant	MODIFIER	CYTH4	ENSOARG00020000614	Transcript	ENSOART00020000806.1	protein_coding	-	-	rs602759015	-
2	51312313	A	intron_variant	MODIFIER	-	ENSOARG00020000997	Transcript	ENSOART00020001458.1	protein_coding	-	-	rs602758754	-
24	1654240	T	5_prime_UTR_variant	MODIFIER	TRAF7	ENSOARG00020026127	Transcript	ENSOART00020041087.1	protein_coding	-	-	rs602757927	-
13	10036957	A	intron_variant	MODIFIER	-	ENSOARG00020025351	Transcript	ENSOART00020039771.1	protein_coding	-	-	rs602754115	-
4	121603741	A	intergenic_variant	MODIFIER	-	-	-	-	-	-	-	rs602753679	-
3	98597086	G	intron_variant	MODIFIER	XDH	ENSOARG00020004988	Transcript	ENSOART00020007636.1	protein_coding	-	-	rs602753386	-
22	48725974	T	intron_variant	MODIFIER	-	ENSOARG00020023799	Transcript	ENSOART00020037099.1	protein_coding	-	-	rs602752066	-
18	67762926	C	downstream_gene_variant	MODIFIER	TECPR2	ENSOARG00020013345	Transcript	ENSOART00020020770.1	protein_coding	-	-	rs602752039	-
17	70957647	A	downstream_gene_variant	MODIFIER	PTPN11	ENSOARG00020019275	Transcript	ENSOART00020029650.1	protein_coding	-	-	rs602748159	-
12	53257112	A	downstream_gene_variant	MODIFIER	WRAP73	ENSOARG00020003841	Transcript	ENSOART00020005860.1	protein_coding	-	-	rs602742865	-
4	127278889	G	downstream_gene_variant	MODIFIER	INSIG1	ENSOARG00020021923	Transcript	ENSOART00020033922.1	protein_coding	-	-	rs602742201	-
11	36941735	T	missense_variant	MODERATE	CAMTA2	ENSOARG00020025325	Transcript	ENSOART00020039878.1	protein_coding	A/T	Gcc/Acc	rs602740752	tolerated(0.15)
5	54742772	G	upstream_gene_variant	MODIFIER	TAF7	ENSOARG00020015603	Transcript	ENSOART00020023858.1	protein_coding	-	-	rs602739505	-
1	119715658	C	upstream_gene_variant	MODIFIER	ADAMTS4	ENSOARG00020000116	Transcript	ENSOART00020000137.1	protein_coding	-	-	rs602737659	-
24	37067252	C	upstream_gene_variant	MODIFIER	ZSCAN21	ENSOARG00020020878	Transcript	ENSOART00020032224.1	protein_coding	-	-	rs602730777	-
20	33420371	G	synonymous_variant	LOW	H2BC15	ENSOARG00020007303	Transcript	ENSOART00020011129.1	protein_coding	A	gcT/gcC	rs602721636	-
12	70927792	A	downstream_gene_variant	MODIFIER	IVNS1ABP	ENSOARG00020006631	Transcript	ENSOART00020010212.1	protein_coding	-	-	rs602718726	-
11	6930865	C	3_prime_UTR_variant	MODIFIER	SLC16A5	ENSOARG00020005444	Transcript	ENSOART00020008343.1	protein_coding	-	-	rs602718657	-
20	30729725	T	downstream_gene_variant	MODIFIER	TRIM26	ENSOARG00020014111	Transcript	ENSOART00020021558.1	protein_coding	-	-	rs602716693	-
20	34424434	C	downstream_gene_variant	MODIFIER	HFE	ENSOARG00020006422	Transcript	ENSOART00020010791.1	protein_coding	-	-	rs602716038	-
2	71309776	T	downstream_gene_variant	MODIFIER	KLF9	ENSOARG00020018792	Transcript	ENSOART00020028899.1	protein_coding	-	-	rs602711248	-
9	90660443	C	upstream_gene_variant	MODIFIER	DPY19L4	ENSOARG00020004191	Transcript	ENSOART00020006491.1	protein_coding	-	-	rs602701369	-
26	39908792	A	intron_variant	MODIFIER	GPAT4	ENSOARG00020024847	Transcript	ENSOART00020038899.1	protein_coding	-	-	rs602700926	-
19	61762971	G	synonymous_variant	LOW	MGLL	ENSOARG00020017820	Transcript	ENSOART00020027679.1	protein_coding	T	acA/acG	rs602697414	-
17	81177125	A	downstream_gene_variant	MODIFIER	BCR	ENSOARG00020025719	Transcript	ENSOART00020040365.1	protein_coding	-	-	rs602690834	-
24	39556420	A	downstream_gene_variant	MODIFIER	RNF216	ENSOARG00020008508	Transcript	ENSOART00020013013.1	protein_coding	-	-	rs602689349	-
20	10741696	T	downstream_gene_variant	MODIFIER	ANKS1A	ENSOARG00020020350	Transcript	ENSOART00020031954.1	protein_coding	-	-	rs602688611	-
5	14780125	T	downstream_gene_variant	MODIFIER	-	ENSOARG00020009172	Transcript	ENSOART00020014340.1	pseudogene	-	-	rs602685866	-
19	51360759	A	synonymous_variant	LOW	DCAF1	ENSOARG00020026039	Transcript	ENSOART00020040958.1	protein_coding	G	ggG/ggA	rs602685828	-
16	15191059	T	downstream_gene_variant	MODIFIER	SREK1IP1	ENSOARG00020005791	Transcript	ENSOART00020008935.1	protein_coding	-	-	rs602683743	-
14	58990662	T	downstream_gene_variant	MODIFIER	-	ENSOARG00020019951	Transcript	ENSOART00020030677.1	protein_coding	-	-	rs602680859	-
24	37076590	T	intergenic_variant	MODIFIER	-	-	-	-	-	-	-	rs602679783	-
9	103220616	G	downstream_gene_variant	MODIFIER	SNX16	ENSOARG00020009008	Transcript	ENSOART00020013836.1	protein_coding	-	-	rs602675906	-
14	42577656	G	synonymous_variant	LOW	CMTR2	ENSOARG00020015255	Transcript	ENSOART00020023329.1	protein_coding	E	gaA/gaG	rs602674351	-
5	17132072	C	intron_variant	MODIFIER	-	ENSOARG00020008821	Transcript	ENSOART00020013643.1	protein_coding	-	-	rs602669237	-
11	7551652	A	missense_variant	MODERATE	FBF1	ENSOARG00020010978	Transcript	ENSOART00020016784.1	protein_coding	A/S	Gcg/Tcg	rs602666611	tolerated(0.12)
6	78974330	A	synonymous_variant	LOW	-	ENSOARG00020019566	Transcript	ENSOART00020030164.1	protein_coding	N	aaC/aaT	rs602665637	-
17	70057358	T	intron_variant	MODIFIER	SDS	ENSOARG00020015481	Transcript	ENSOART00020023688.1	protein_coding	-	-	rs602664001	-
15	31859620	T	intron_variant	MODIFIER	CD3G	ENSOARG00020008794	Transcript	ENSOART00020013530.1	protein_coding	-	-	rs602659215	-
18	67641768	T	intergenic_variant	MODIFIER	-	-	-	-	-	-	-	rs602656578	-
2	262037129	T	downstream_gene_variant	MODIFIER	-	ENSOARG00020006551	Transcript	ENSOART00020010096.1	protein_coding	-	-	rs602654458	-
1	2918729	T	intergenic_variant	MODIFIER	-	-	-	-	-	-	-	rs602646697	-
3	74241684	A	synonymous_variant	LOW	SPTBN1	ENSOARG00020000992	Transcript	ENSOART00020001452.1	protein_coding	D	gaC/gaT	rs602646306	-
24	42939625	A	intron_variant	MODIFIER	FAM20C	ENSOARG00020019310	Transcript	ENSOART00020029728.1	protein_coding	-	-	rs602646206	-
22	27108062	C	synonymous_variant	LOW	SLK	ENSOARG00020009006	Transcript	ENSOART00020014282.1	protein_coding	H	caT/caC	rs602629964	-
5	100719713	T	missense_variant	MODERATE	TTC37	ENSOARG00020010272	Transcript	ENSOART00020015762.1	protein_coding	D/N	Gat/Aat	rs602628683	tolerated(0.27)
1	106521856	A	upstream_gene_variant	MODIFIER	CTSK	ENSOARG00020009669	Transcript	ENSOART00020014833.1	protein_coding	-	-	rs602621550	-
24	37988293	A	downstream_gene_variant	MODIFIER	SMURF1	ENSOARG00020022545	Transcript	ENSOART00020035336.1	protein_coding	-	-	rs602611626	-
10	96494430	C	downstream_gene_variant	MODIFIER	ATP11A	ENSOARG00020005296	Transcript	ENSOART00020008617.1	protein_coding	-	-	rs602609182	-
5	20563703	C	intron_variant	MODIFIER	SLC22A5	ENSOARG00020000369	Transcript	ENSOART00020000468.1	protein_coding	-	-	rs602600487	-
7	46886125	C	downstream_gene_variant	MODIFIER	CSNK1G1	ENSOARG00020024000	Transcript	ENSOART00020038520.1	protein_coding	-	-	rs602598851	-
20	18705235	T	synonymous_variant	LOW	ABCC10	ENSOARG00020021781	Transcript	ENSOART00020033721.1	protein_coding	A	gcC/gcT	rs602595975	-
3	142742074	C	missense_variant	MODERATE	MYG1	ENSOARG00020006926	Transcript	ENSOART00020010621.1	protein_coding	L/V	Ctg/Gtg	rs602594137	tolerated_low_confidence(0.24)
16	2447351	C	intron_variant	MODIFIER	LCP2	ENSOARG00020014665	Transcript	ENSOART00020022730.1	protein_coding	-	-	rs602588364	-
17	81899623	A	intron_variant	MODIFIER	MED15	ENSOARG00020005078	Transcript	ENSOART00020007773.1	protein_coding	-	-	rs602586419	-
24	39744114	G	synonymous_variant	LOW	TNRC18	ENSOARG00020008851	Transcript	ENSOART00020013585.1	protein_coding	A	gcA/gcG	rs602574072	-
15	24568898	T	downstream_gene_variant	MODIFIER	SIK2	ENSOARG00020016155	Transcript	ENSOART00020024770.1	protein_coding	-	-	rs602571035	-
11	20742078	T	intron_variant	MODIFIER	STAT5A	ENSOARG00020024057	Transcript	ENSOART00020037614.1	protein_coding	-	-	rs602564401	-
6	127851230	A	missense_variant	MODERATE	NOP14	ENSOARG00020021463	Transcript	ENSOART00020033189.1	protein_coding	R/H	cGc/cAc	rs602562397	tolerated(0.12)
20	46316376	C	downstream_gene_variant	MODIFIER	MCUR1	ENSOARG00020022832	Transcript	ENSOART00020035431.1	protein_coding	-	-	rs602559946	-
5	64600887	A	downstream_gene_variant	MODIFIER	NDST1	ENSOARG00020013489	Transcript	ENSOART00020020615.1	protein_coding	-	-	rs602551294	-
17	81737792	G	intron_variant	MODIFIER	SNAP29	ENSOARG00020026080	Transcript	ENSOART00020041016.1	protein_coding	-	-	rs602550910	-
14	11522469	T	synonymous_variant	LOW	KLHL36	ENSOARG00020007848	Transcript	ENSOART00020012060.1	protein_coding	N	aaC/aaT	rs602547188	-
3	147513875	G	intron_variant	MODIFIER	LALBA	ENSOARG00020001995	Transcript	ENSOART00020003041.1	protein_coding	-	-	rs602546767	-
13	80564384	A	downstream_gene_variant	MODIFIER	ARFGEF2	ENSOARG00020022817	Transcript	ENSOART00020036077.1	protein_coding	-	-	rs602541572	-
1	34909426	C	intron_variant	MODIFIER	TACSTD2	ENSOARG00020022774	Transcript	ENSOART00020035371.1	protein_coding	-	-	rs602535131	-
24	1721013	T	downstream_gene_variant	MODIFIER	DNASE1L2	ENSOARG00020026146	Transcript	ENSOART00020041124.1	protein_coding	-	-	rs602531986	-
5	53094233	G	downstream_gene_variant	MODIFIER	SMIM33	ENSOARG00020018356	Transcript	ENSOART00020028226.1	protein_coding	-	-	rs602527001	-
16	75770940	A	synonymous_variant	LOW	IRX1	ENSOARG00020023933	Transcript	ENSOART00020037320.1	protein_coding	T	acG/acT	rs602521956	-
6	98675707	T	intron_variant	MODIFIER	CXCL8	ENSOARG00020002886	Transcript	ENSOART00020004439.1	protein_coding	-	-	rs602520548	-
23	695623	C	downstream_gene_variant	MODIFIER	TXNL4A	ENSOARG00020011771	Transcript	ENSOART00020017933.1	protein_coding	-	-	rs602517612	-
8	96467312	A	missense_variant	MODERATE	-	ENSOARG00020026133	Transcript	ENSOART00020041100.1	protein_coding	R/C	Cgc/Tgc	rs602515099	tolerated(0.2)
15	55249543	T	intron_variant	MODIFIER	ARAP1	ENSOARG00020020836	Transcript	ENSOART00020034619.1	protein_coding	-	-	rs602515094	-
13	70388512	T	downstream_gene_variant	MODIFIER	ACTR5	ENSOARG00020011845	Transcript	ENSOART00020018107.1	protein_coding	-	-	rs602514206	-
3	3829827	A	intron_variant	MODIFIER	PAEP	ENSOARG00020004839	Transcript	ENSOART00020007400.1	protein_coding	-	-	rs602513479	-
10	95317438	A	intron_variant	MODIFIER	CARS2	ENSOARG00020004534	Transcript	ENSOART00020006940.1	protein_coding	-	-	rs602511622	-
3	6069411	C	upstream_gene_variant	MODIFIER	ABL1	ENSOARG00020001107	Transcript	ENSOART00020001697.1	protein_coding	-	-	rs602509021	-
12	68844217	A	missense_variant	MODERATE	LAMC2	ENSOARG00020004380	Transcript	ENSOART00020006691.1	protein_coding	R/H	cGc/cAc	rs602506258	tolerated(0.19)
17	81592566	G	downstream_gene_variant	MODIFIER	YDJC	ENSOARG00020026030	Transcript	ENSOART00020040932.1	protein_coding	-	-	rs602497278	-
4	123780693	T	downstream_gene_variant	MODIFIER	AGAP3	ENSOARG00020015226	Transcript	ENSOART00020023803.1	protein_coding	-	-	rs602495766	-
17	19355322	T	synonymous_variant	LOW	MAML3	ENSOARG00020013668	Transcript	ENSOART00020020903.1	protein_coding	P	ccG/ccT	rs602494982	-
15	24736897	A	missense_variant	MODERATE	FDXACB1	ENSOARG00020017610	Transcript	ENSOART00020027099.1	protein_coding	P/L	cCg/cTg	rs602494009	tolerated(0.24)
21	52217233	G	intron_variant	MODIFIER	CHID1	ENSOARG00020010836	Transcript	ENSOART00020016554.1	protein_coding	-	-	rs602490497	-
14	54085799	G	downstream_gene_variant	MODIFIER	CNFN	ENSOARG00020019872	Transcript	ENSOART00020030566.1	protein_coding	-	-	rs602489018	-
6	94732723	A	intron_variant	MODIFIER	-	ENSOARG00020001214	Transcript	ENSOART00020001812.1	protein_coding	-	-	rs602486815	-
3	98506045	G	upstream_gene_variant	MODIFIER	-	ENSOARG00020004948	Transcript	ENSOART00020007573.1	protein_coding	-	-	rs602482368	-
14	57536040	G	downstream_gene_variant	MODIFIER	ARHGAP35	ENSOARG00020011291	Transcript	ENSOART00020017203.1	protein_coding	-	-	rs602479566	-
5	10802253	G	intergenic_variant	MODIFIER	-	-	-	-	-	-	-	rs602477422	-
19	33939604	C	downstream_gene_variant	MODIFIER	FRMD4B	ENSOARG00020021286	Transcript	ENSOART00020032854.1	protein_coding	-	-	rs602477064	-
1	104899056	T	downstream_gene_variant	MODIFIER	POLR3C	ENSOARG00020003118	Transcript	ENSOART00020004769.1	protein_coding	-	-	rs602476019	-
14	2485143	G	downstream_gene_variant	MODIFIER	TERF2IP	ENSOARG00020020501	Transcript	ENSOART00020031603.1	protein_coding	-	-	rs602475399	-
3	142938066	G	downstream_gene_variant	MODIFIER	EIF4B	ENSOARG00020009127	Transcript	ENSOART00020014129.1	protein_coding	-	-	rs602473819	-
26	26721976	C	non_coding_transcript_exon_variant	MODIFIER	-	ENSOARG00020024174	Transcript	ENSOART00020037755.1	lncRNA	-	-	rs602470908	-
15	82095636	T	upstream_gene_variant	MODIFIER	SLC35C1	ENSOARG00020020655	Transcript	ENSOART00020031856.1	protein_coding	-	-	rs602470476	-
10	96986885	G	intergenic_variant	MODIFIER	-	-	-	-	-	-	-	rs602467323	-
24	42962216	T	missense_variant	MODERATE	FAM20C	ENSOARG00020019310	Transcript	ENSOART00020029728.1	protein_coding	V/M	Gtg/Atg	rs602463724	tolerated(0.1)
16	4162666	C	synonymous_variant	LOW	STK10	ENSOARG00020017936	Transcript	ENSOART00020027937.1	protein_coding	A	gcA/gcG	rs602462850	-
11	57231340	G	intergenic_variant	MODIFIER	-	-	-	-	-	-	-	rs602458047	-
1	295055165	T	upstream_gene_variant	MODIFIER	PIK3R4	ENSOARG00020018400	Transcript	ENSOART00020028333.1	protein_coding	-	-	rs602450084	-
1	238595257	C	3_prime_UTR_variant	MODIFIER	GOLIM4	ENSOARG00020002523	Transcript	ENSOART00020003881.1	protein_coding	-	-	rs602445688	-
21	46118688	C	downstream_gene_variant	MODIFIER	CNIH2	ENSOARG00020022782	Transcript	ENSOART00020035421.1	protein_coding	-	-	rs602445196	-
15	68673790	G	downstream_gene_variant	MODIFIER	QSER1	ENSOARG00020009269	Transcript	ENSOART00020014403.1	protein_coding	-	-	rs602444335	-
17	81702747	G	synonymous_variant	LOW	PI4KA	ENSOARG00020026061	Transcript	ENSOART00020040987.1	protein_coding	L	Ttg/Ctg	rs602442250	-
3	234881425	A	synonymous_variant	LOW	MCAT	ENSOARG00020000942	Transcript	ENSOART00020001373.1	protein_coding	L	ctC/ctT	rs602441671	-
6	94736073	T	intron_variant	MODIFIER	-	ENSOARG00020001214	Transcript	ENSOART00020001812.1	protein_coding	-	-	rs602439421	-
16	27329165	C	downstream_gene_variant	MODIFIER	MOCS2	ENSOARG00020003333	Transcript	ENSOART00020005142.1	protein_coding	-	-	rs602436948	-
12	54275894	T	downstream_gene_variant	MODIFIER	SKI	ENSOARG00020007748	Transcript	ENSOART00020011851.1	protein_coding	-	-	rs602431947	-
20	18323607	C	intron_variant	MODIFIER	PTK7	ENSOARG00020017682	Transcript	ENSOART00020027495.1	protein_coding	-	-	rs602431060	-
2	261569232	C	downstream_gene_variant	MODIFIER	CDA	ENSOARG00020023645	Transcript	ENSOART00020036867.1	protein_coding	-	-	rs602427078	-
3	232587488	A	downstream_gene_variant	MODIFIER	-	ENSOARG00020023916	Transcript	ENSOART00020037384.1	protein_coding	-	-	rs602426660	-
19	1968897	C	synonymous_variant	LOW	SLC4A7	ENSOARG00020018025	Transcript	ENSOART00020036404.1	protein_coding	T	acA/acG	rs602425645	-
18	70475886	A	downstream_gene_variant	MODIFIER	TEDC1	ENSOARG00020012930	Transcript	ENSOART00020020262.1	protein_coding	-	-	rs602424112	-
2	263287233	A	synonymous_variant	LOW	ALDH4A1	ENSOARG00020009561	Transcript	ENSOART00020015497.1	protein_coding	L	ctG/ctA	rs602420627	-
24	1336599	G	downstream_gene_variant	MODIFIER	HAGH	ENSOARG00020026306	Transcript	ENSOART00020041381.1	protein_coding	-	-	rs602420357	-
3	233352323	A	downstream_gene_variant	MODIFIER	ZC3H7B	ENSOARG00020024392	Transcript	ENSOART00020038174.1	protein_coding	-	-	rs602418883	-
22	21109255	T	synonymous_variant	LOW	RRP12	ENSOARG00020016512	Transcript	ENSOART00020025494.1	protein_coding	K	aaG/aaA	rs602418529	-
20	34098870	G	downstream_gene_variant	MODIFIER	ABT1	ENSOARG00020008475	Transcript	ENSOART00020012964.1	protein_coding	-	-	rs602416440	-
13	32591408	C	synonymous_variant	LOW	VIM	ENSOARG00020005389	Transcript	ENSOART00020008254.1	protein_coding	P	ccG/ccC	rs602413371	-
15	6690746	C	intron_variant	MODIFIER	BIRC2	ENSOARG00020020262	Transcript	ENSOART00020031223.1	protein_coding	-	-	rs602413166	-
6	108537192	C	upstream_gene_variant	MODIFIER	HELQ	ENSOARG00020014284	Transcript	ENSOART00020022189.1	protein_coding	-	-	rs602408943	-
17	81179988	T	synonymous_variant	LOW	BCR	ENSOARG00020025719	Transcript	ENSOART00020040365.1	protein_coding	L	ctG/ctA	rs602405839	-
12	35355564	A	synonymous_variant	LOW	DESI2	ENSOARG00020005026	Transcript	ENSOART00020007684.1	protein_coding	D	gaC/gaT	rs602405216	-
3	142849086	C	intron_variant	MODIFIER	-	ENSOARG00020007822	Transcript	ENSOART00020012199.1	protein_coding	-	-	rs602400273	-
6	64730788	A	downstream_gene_variant	MODIFIER	-	ENSOARG00020024115	Transcript	ENSOART00020037648.1	protein_coding	-	-	rs602400269	-
12	84081848	T	synonymous_variant	LOW	RNPEP	ENSOARG00020021541	Transcript	ENSOART00020033447.1	protein_coding	P	ccG/ccA	rs602400031	-
12	84086246	G	synonymous_variant	LOW	RNPEP	ENSOARG00020021541	Transcript	ENSOART00020033447.1	protein_coding	A	gcT/gcC	rs602393468	-
9	104311752	G	3_prime_UTR_variant	MODIFIER	SNTB1	ENSOARG00020013089	Transcript	ENSOART00020019947.1	protein_coding	-	-	rs602390998	-
26	28084700	G	upstream_gene_variant	MODIFIER	DUSP4	ENSOARG00020024395	Transcript	ENSOART00020038137.1	protein_coding	-	-	rs602388785	-
13	61863699	G	downstream_gene_variant	MODIFIER	CSTF1	ENSOARG00020015504	Transcript	ENSOART00020023712.1	protein_coding	-	-	rs602386118	-
19	52952239	T	upstream_gene_variant	MODIFIER	NDUFAF3	ENSOARG00020022430	Transcript	ENSOART00020034786.1	protein_coding	-	-	rs602386035	-
22	36504722	T	downstream_gene_variant	MODIFIER	VTI1A	ENSOARG00020018272	Transcript	ENSOART00020028169.1	protein_coding	-	-	rs602385348	-
1	112139601	T	downstream_gene_variant	MODIFIER	RXFP4	ENSOARG00020014277	Transcript	ENSOART00020021806.1	protein_coding	-	-	rs602383291	-
17	75382129	A	non_coding_transcript_exon_variant	MODIFIER	-	ENSOARG00020006272	Transcript	ENSOART00020009720.1	lncRNA	-	-	rs602381510	-
9	3911127	A	synonymous_variant	LOW	COL9A1	ENSOARG00020026383	Transcript	ENSOART00020041523.1	protein_coding	R	cgC/cgA	rs602374322	-
2	217564991	T	downstream_gene_variant	MODIFIER	-	ENSOARG00020017157	Transcript	ENSOART00020026392.1	protein_coding	-	-	rs602364943	-
18	61701222	G	synonymous_variant	LOW	ATG2B	ENSOARG00020013228	Transcript	ENSOART00020020192.1	protein_coding	P	ccT/ccC	rs602364814	-
19	1940119	T	3_prime_UTR_variant	MODIFIER	SLC4A7	ENSOARG00020018025	Transcript	ENSOART00020036404.1	protein_coding	-	-	rs602363386	-
1	34976778	A	downstream_gene_variant	MODIFIER	MYSM1	ENSOARG00020022826	Transcript	ENSOART00020035471.1	protein_coding	-	-	rs602362031	-
25	29211553	G	downstream_gene_variant	MODIFIER	SPOCK2	ENSOARG00020019381	Transcript	ENSOART00020029878.1	protein_coding	-	-	rs602361436	-
6	105729567	T	5_prime_UTR_variant	MODIFIER	ANTXR2	ENSOARG00020008268	Transcript	ENSOART00020012697.1	protein_coding	-	-	rs602355543	-
15	83688754	G	downstream_gene_variant	MODIFIER	MTCH2	ENSOARG00020014843	Transcript	ENSOART00020022752.1	protein_coding	-	-	rs602354743	-
2	10801075	G	downstream_gene_variant	MODIFIER	CDC26	ENSOARG00020021096	Transcript	ENSOART00020032540.1	protein_coding	-	-	rs602352994	-
13	11609341	G	intergenic_variant	MODIFIER	-	-	-	-	-	-	-	rs602345630	-
5	115153366	C	downstream_gene_variant	MODIFIER	FER	ENSOARG00020019949	Transcript	ENSOART00020030847.1	protein_coding	-	-	rs602345023	-
2	249040469	G	intron_variant	MODIFIER	-	ENSOARG00020011440	Transcript	ENSOART00020017459.1	protein_coding	-	-	rs602340728	-
21	26630628	A	downstream_gene_variant	MODIFIER	UEVLD	ENSOARG00020026000	Transcript	ENSOART00020040943.1	protein_coding	-	-	rs602332243	-
11	35046532	G	missense_variant	MODERATE	PIK3R5	ENSOARG00020020936	Transcript	ENSOART00020032348.1	protein_coding	K/E	Aaa/Gaa	rs602327943	tolerated(0.62)
7	67458527	G	intron_variant	MODIFIER	SHF	ENSOARG00020009604	Transcript	ENSOART00020015063.1	protein_coding	-	-	rs602315910	-
3	236546090	T	downstream_gene_variant	MODIFIER	KIAA0930	ENSOARG00020001724	Transcript	ENSOART00020002612.1	protein_coding	-	-	rs602313980	-
5	13593211	A	intron_variant	MODIFIER	DNM2	ENSOARG00020006664	Transcript	ENSOART00020010410.1	protein_coding	-	-	rs602313716	-
21	10798760	G	intron_variant	MODIFIER	SYTL2	ENSOARG00020014519	Transcript	ENSOART00020023015.1	protein_coding	-	-	rs602309955	-
15	32516677	A	synonymous_variant	LOW	HINFP	ENSOARG00020014293	Transcript	ENSOART00020021828.1	protein_coding	E	gaG/gaA	rs602306043	-
3	82679670	G	downstream_gene_variant	MODIFIER	-	ENSOARG00020005365	Transcript	ENSOART00020008233.1	protein_coding	-	-	rs602302433	-
5	1316998	G	intron_variant	MODIFIER	-	ENSOARG00020013782	Transcript	ENSOART00020021041.1	protein_coding	-	-	rs602296066	-
11	38650750	T	downstream_gene_variant	MODIFIER	CYB5D2	ENSOARG00020014871	Transcript	ENSOART00020022790.1	protein_coding	-	-	rs602294945	-
4	55080020	T	intergenic_variant	MODIFIER	-	-	-	-	-	-	-	rs602288629	-
15	82165551	A	3_prime_UTR_variant	MODIFIER	CRY2	ENSOARG00020020700	Transcript	ENSOART00020032451.1	protein_coding	-	-	rs602286045	-
17	64390735	G	synonymous_variant	LOW	-	ENSOARG00020018133	Transcript	ENSOART00020027995.1	protein_coding	A	gcC/gcG	rs602282205	-
19	61007707	A	3_prime_UTR_variant	MODIFIER	-	ENSOARG00020016029	Transcript	ENSOART00020024689.1	protein_coding	-	-	rs602280348	-
1	91093268	T	downstream_gene_variant	MODIFIER	SARS1	ENSOARG00020005645	Transcript	ENSOART00020008692.1	protein_coding	-	-	rs602280272	-
2	255797150	G	downstream_gene_variant	MODIFIER	KDF1	ENSOARG00020022342	Transcript	ENSOART00020034604.1	protein_coding	-	-	rs602274695	-
3	238175598	G	downstream_gene_variant	MODIFIER	TBC1D22A	ENSOARG00020005428	Transcript	ENSOART00020008372.1	protein_coding	-	-	rs602262117	-
24	39127640	C	intron_variant	MODIFIER	DAGLB	ENSOARG00020006576	Transcript	ENSOART00020010113.1	protein_coding	-	-	rs602256970	-
1	107012216	T	missense_variant	MODERATE	SELENBP1	ENSOARG00020015215	Transcript	ENSOART00020023336.1	protein_coding	D/N	Gac/Aac	rs602254663	tolerated(0.1)
26	42355162	G	synonymous_variant	LOW	PSD3	ENSOARG00020015217	Transcript	ENSOART00020024818.1	protein_coding	S	tcC/tcG	rs602253091	-
26	42381298	G	intergenic_variant	MODIFIER	-	-	-	-	-	-	-	rs602248959	-
11	51419711	A	downstream_gene_variant	MODIFIER	APPBP2	ENSOARG00020010094	Transcript	ENSOART00020015444.1	protein_coding	-	-	rs602247879	-
26	39904764	G	intron_variant	MODIFIER	GPAT4	ENSOARG00020024847	Transcript	ENSOART00020038899.1	protein_coding	-	-	rs602245374	-
6	103342290	C	synonymous_variant	LOW	ANXA3	ENSOARG00020007381	Transcript	ENSOART00020011278.1	protein_coding	D	gaT/gaC	rs602243877	-
17	19721705	T	downstream_gene_variant	MODIFIER	SETD7	ENSOARG00020013837	Transcript	ENSOART00020021218.1	protein_coding	-	-	rs602242378	-
17	13374620	T	downstream_gene_variant	MODIFIER	-	ENSOARG00020024257	Transcript	ENSOART00020038367.1	lncRNA	-	-	rs602231621	-
18	19176230	C	intron_variant	MODIFIER	MAN2A2	ENSOARG00020016456	Transcript	ENSOART00020025254.1	protein_coding	-	-	rs602229065	-
4	127273112	T	intron_variant	MODIFIER	INSIG1	ENSOARG00020021923	Transcript	ENSOART00020033922.1	protein_coding	-	-	rs602228805	-
16	72701864	T	downstream_gene_variant	MODIFIER	SRD5A1	ENSOARG00020023075	Transcript	ENSOART00020035844.1	protein_coding	-	-	rs602219622	-
X	28280764	C	5_prime_UTR_variant	MODIFIER	-	ENSOARG00020015791	Transcript	ENSOART00020024141.1	protein_coding	-	-	rs602216341	-
3	110130760	A	missense_variant	MODERATE	ARID5A	ENSOARG00020018469	Transcript	ENSOART00020028427.1	protein_coding	T/I	aCa/aTa	rs602210092	tolerated(0.05)
13	56180361	A	intron_variant	MODIFIER	ZNF512B	ENSOARG00020010099	Transcript	ENSOART00020015490.1	protein_coding	-	-	rs602208942	-
13	38173660	T	intron_variant	MODIFIER	RAB18	ENSOARG00020021246	Transcript	ENSOART00020032987.1	protein_coding	-	-	rs602206491	-
7	106306753	G	downstream_gene_variant	MODIFIER	-	ENSOARG00020017551	Transcript	ENSOART00020026991.1	protein_coding	-	-	rs602203260	-
3	42026097	C	downstream_gene_variant	MODIFIER	C1D	ENSOARG00020000448	Transcript	ENSOART00020000565.1	protein_coding	-	-	rs602201079	-
3	2628218	A	downstream_gene_variant	MODIFIER	SLC2A6	ENSOARG00020002270	Transcript	ENSOART00020003454.1	protein_coding	-	-	rs602200644	-
20	12477607	G	downstream_gene_variant	MODIFIER	C6orf89	ENSOARG00020024098	Transcript	ENSOART00020037628.1	protein_coding	-	-	rs602200390	-
13	64435467	A	downstream_gene_variant	MODIFIER	COMMD7	ENSOARG00020007623	Transcript	ENSOART00020011618.1	protein_coding	-	-	rs602198289	-
15	89177062	A	synonymous_variant	LOW	PATL1	ENSOARG00020015810	Transcript	ENSOART00020024200.1	protein_coding	P	ccG/ccT	rs602185853	-
5	13871700	G	intron_variant	MODIFIER	LDLR	ENSOARG00020007651	Transcript	ENSOART00020011865.1	protein_coding	-	-	rs602181547	-
21	47506424	T	intron_variant	MODIFIER	-	ENSOARG00020015122	Transcript	ENSOART00020023129.1	protein_coding	-	-	rs602180329	-
14	70169660	C	intergenic_variant	MODIFIER	-	-	-	-	-	-	-	rs602174364	-
3	185430865	A	synonymous_variant	LOW	HSP90B1	ENSOARG00020012684	Transcript	ENSOART00020019329.1	protein_coding	L	ctG/ctA	rs602166774	-
7	67458250	G	intron_variant	MODIFIER	SHF	ENSOARG00020009604	Transcript	ENSOART00020015063.1	protein_coding	-	-	rs602163732	-
3	48810652	T	3_prime_UTR_variant	MODIFIER	USP34	ENSOARG00020001682	Transcript	ENSOART00020002846.1	protein_coding	-	-	rs602162912	-
3	66290984	T	synonymous_variant	LOW	RANBP2	ENSOARG00020002287	Transcript	ENSOART00020003607.1	protein_coding	S	agC/agT	rs602157820	-
24	1103633	G	intron_variant	MODIFIER	CLCN7	ENSOARG00020026257	Transcript	ENSOART00020041309.1	protein_coding	-	-	rs602156911	-
7	92058075	T	downstream_gene_variant	MODIFIER	ANGEL1	ENSOARG00020003656	Transcript	ENSOART00020005614.1	protein_coding	-	-	rs602153518	-
8	96022106	G	intron_variant	MODIFIER	-	ENSOARG00020026119	Transcript	ENSOART00020041077.1	protein_coding	-	-	rs602152891	-
3	236053968	T	downstream_gene_variant	MODIFIER	RTL6	ENSOARG00020001454	Transcript	ENSOART00020002195.1	protein_coding	-	-	rs602149676	-
3	10894095	A	3_prime_UTR_variant	MODIFIER	MAPKAP1	ENSOARG00020006895	Transcript	ENSOART00020010597.1	protein_coding	-	-	rs602147746	-
16	75760121	G	intron_variant	MODIFIER	IRX1	ENSOARG00020023933	Transcript	ENSOART00020037320.1	protein_coding	-	-	rs602145886	-
1	200468	A	upstream_gene_variant	MODIFIER	D2HGDH	ENSOARG00020000060	Transcript	ENSOART00020000065.1	protein_coding	-	-	rs602127534	-
23	10039616	C	downstream_gene_variant	MODIFIER	TMX3	ENSOARG00020020872	Transcript	ENSOART00020032566.1	protein_coding	-	-	rs602116554	-
23	999284	A	synonymous_variant	LOW	NFATC1	ENSOARG00020012783	Transcript	ENSOART00020022017.1	protein_coding	P	ccC/ccT	rs602115255	-
17	62584905	T	synonymous_variant	LOW	ORAI1	ENSOARG00020012725	Transcript	ENSOART00020019419.1	protein_coding	A	gcG/gcA	rs602114487	-
2	113911088	G	intergenic_variant	MODIFIER	-	-	-	-	-	-	-	rs602110167	-
3	98624720	A	intron_variant	MODIFIER	XDH	ENSOARG00020004988	Transcript	ENSOART00020007636.1	protein_coding	-	-	rs602105427	-
17	73216888	T	downstream_gene_variant	MODIFIER	ALKBH2	ENSOARG00020004431	Transcript	ENSOART00020006791.1	protein_coding	-	-	rs602098792	-
8	80530483	G	downstream_gene_variant	MODIFIER	PPIL4	ENSOARG00020019852	Transcript	ENSOART00020030567.1	protein_coding	-	-	rs602093397	-
10	73193434	G	non_coding_transcript_exon_variant	MODIFIER	-	ENSOARG00020003584	Transcript	ENSOART00020005497.1	pseudogene	-	-	rs602090240	-
17	71671011	G	downstream_gene_variant	MODIFIER	BICDL1	ENSOARG00020020670	Transcript	ENSOART00020032001.1	protein_coding	-	-	rs602087874	-
23	39197616	A	downstream_gene_variant	MODIFIER	MIB1	ENSOARG00020025946	Transcript	ENSOART00020040801.1	protein_coding	-	-	rs602086289	-
3	193403764	T	downstream_gene_variant	MODIFIER	-	ENSOARG00020000305	Transcript	ENSOART00020000362.1	lncRNA	-	-	rs602082873	-
15	46567142	C	synonymous_variant	LOW	DENND5A	ENSOARG00020018228	Transcript	ENSOART00020028433.1	protein_coding	Y	taT/taC	rs602079368	-
1	58696721	C	downstream_gene_variant	MODIFIER	GIPC2	ENSOARG00020019604	Transcript	ENSOART00020030169.1	protein_coding	-	-	rs602075895	-
15	6661642	T	intron_variant	MODIFIER	BIRC2	ENSOARG00020020262	Transcript	ENSOART00020031223.1	protein_coding	-	-	rs602075327	-
15	44926160	G	intron_variant	MODIFIER	EIF4G2	ENSOARG00020014062	Transcript	ENSOART00020021538.1	protein_coding	-	-	rs602073303	-
24	25862252	C	downstream_gene_variant	MODIFIER	-	ENSOARG00020025836	Transcript	ENSOART00020040616.1	lncRNA	-	-	rs602070458	-
11	13400079	T	downstream_gene_variant	MODIFIER	PSMD12	ENSOARG00020010931	Transcript	ENSOART00020016832.1	protein_coding	-	-	rs602069267	-
3	40130668	G	3_prime_UTR_variant	MODIFIER	-	ENSOARG00020006007	Transcript	ENSOART00020009266.1	protein_coding	-	-	rs602065742	-
15	32837697	A	intergenic_variant	MODIFIER	-	-	-	-	-	-	-	rs602063389	-
9	37756979	G	downstream_gene_variant	MODIFIER	MRPL15	ENSOARG00020025448	Transcript	ENSOART00020039926.1	protein_coding	-	-	rs602056400	-
X	639196	G	downstream_gene_variant	MODIFIER	AKAP17A	ENSOARG00020021337	Transcript	ENSOART00020032921.1	protein_coding	-	-	rs602055505	-
7	69164380	T	5_prime_UTR_variant	MODIFIER	GMFB	ENSOARG00020015342	Transcript	ENSOART00020023513.1	protein_coding	-	-	rs602053309	-
26	27465858	T	3_prime_UTR_variant	MODIFIER	ERI1	ENSOARG00020024255	Transcript	ENSOART00020037875.1	protein_coding	-	-	rs602053305	-
21	44884698	G	downstream_gene_variant	MODIFIER	EHD1	ENSOARG00020013704	Transcript	ENSOART00020021002.1	protein_coding	-	-	rs602051433	-
7	11153259	A	synonymous_variant	LOW	JMY	ENSOARG00020003148	Transcript	ENSOART00020004848.1	protein_coding	P	ccG/ccA	rs602048538	-
1	34909344	A	synonymous_variant	LOW	TACSTD2	ENSOARG00020022774	Transcript	ENSOART00020035371.1	protein_coding	S	tcG/tcT	rs602047813	-
2	100157842	G	downstream_gene_variant	MODIFIER	-	ENSOARG00020007723	Transcript	ENSOART00020011804.1	protein_coding	-	-	rs602046515	-
20	29224345	T	upstream_gene_variant	MODIFIER	STK19	ENSOARG00020009501	Transcript	ENSOART00020014640.1	protein_coding	-	-	rs602043083	-
1	18175563	G	upstream_gene_variant	MODIFIER	-	ENSOARG00020000505	Transcript	ENSOART00020000666.1	protein_coding	-	-	rs602036923	-
21	47505949	G	missense_variant	MODERATE	-	ENSOARG00020015122	Transcript	ENSOART00020023129.1	protein_coding	M/T	aTg/aCg	rs602036338	tolerated(1)
1	106343925	C	3_prime_UTR_variant	MODIFIER	MCL1	ENSOARG00020008725	Transcript	ENSOART00020013369.1	protein_coding	-	-	rs602035410	-
14	10952673	T	upstream_gene_variant	MODIFIER	OSGIN1	ENSOARG00020006281	Transcript	ENSOART00020009736.1	protein_coding	-	-	rs602029348	-
21	47309419	A	downstream_gene_variant	MODIFIER	-	ENSOARG00020014110	Transcript	ENSOART00020021773.1	protein_coding	-	-	rs602028827	-
3	174858027	T	downstream_gene_variant	MODIFIER	STAT2	ENSOARG00020002651	Transcript	ENSOART00020004072.1	protein_coding	-	-	rs602027950	-
12	1765589	A	upstream_gene_variant	MODIFIER	-	ENSOARG00020004835	Transcript	ENSOART00020007373.1	lncRNA	-	-	rs602025338	-
17	63543607	A	intron_variant	MODIFIER	PPP1CC	ENSOARG00020015660	Transcript	ENSOART00020024014.1	protein_coding	-	-	rs602007606	-
6	123351605	T	intron_variant	MODIFIER	TAPT1	ENSOARG00020005806	Transcript	ENSOART00020008957.1	protein_coding	-	-	rs602006099	-
5	11500362	C	intergenic_variant	MODIFIER	-	-	-	-	-	-	-	rs602002876	-
3	101539791	G	downstream_gene_variant	MODIFIER	NOTO	ENSOARG00020008177	Transcript	ENSOART00020012583.1	protein_coding	-	-	rs602000445	-
1	106536916	A	synonymous_variant	LOW	ARNT	ENSOARG00020009727	Transcript	ENSOART00020016581.1	protein_coding	F	ttC/ttT	rs601997660	-
16	31761911	G	intron_variant	MODIFIER	MRPS30	ENSOARG00020005537	Transcript	ENSOART00020008482.1	protein_coding	-	-	rs601991960	-
20	46317398	C	downstream_gene_variant	MODIFIER	MCUR1	ENSOARG00020022832	Transcript	ENSOART00020035431.1	protein_coding	-	-	rs601990502	-
24	1241151	A	downstream_gene_variant	MODIFIER	CRAMP1	ENSOARG00020026270	Transcript	ENSOART00020041346.1	protein_coding	-	-	rs601986572	-
3	668329	T	upstream_gene_variant	MODIFIER	TOR4A	ENSOARG00020022540	Transcript	ENSOART00020034950.1	protein_coding	-	-	rs601982325	-
1	129806503	T	intron_variant	MODIFIER	ITSN1	ENSOARG00020005654	Transcript	ENSOART00020008712.1	protein_coding	-	-	rs601980258	-
2	33702623	A	synonymous_variant	LOW	DAPK1	ENSOARG00020002680	Transcript	ENSOART00020004113.1	protein_coding	D	gaC/gaT	rs601978784	-
26	26721491	A	non_coding_transcript_exon_variant	MODIFIER	-	ENSOARG00020024174	Transcript	ENSOART00020037755.1	lncRNA	-	-	rs601974940	-
2	112958126	A	synonymous_variant	LOW	PINX1	ENSOARG00020007587	Transcript	ENSOART00020011563.1	protein_coding	R	cgC/cgT	rs601971713	-
4	111612146	A	synonymous_variant	LOW	-	ENSOARG00020002892	Transcript	ENSOART00020004441.1	protein_coding	T	acC/acT	rs601970682	-
11	29031709	C	intron_variant	MODIFIER	PRPSAP2	ENSOARG00020026357	Transcript	ENSOART00020041474.1	protein_coding	-	-	rs601969025	-
X	98658301	G	non_coding_transcript_exon_variant	MODIFIER	-	ENSOARG00020012139	Transcript	ENSOART00020018528.1	lncRNA	-	-	rs601968160	-
22	55424969	C	intron_variant	MODIFIER	-	ENSOARG00020009721	Transcript	ENSOART00020014900.1	protein_coding	-	-	rs601948357	-
20	35860004	T	downstream_gene_variant	MODIFIER	GPLD1	ENSOARG00020010834	Transcript	ENSOART00020017017.1	protein_coding	-	-	rs601938644	-
11	17964354	A	synonymous_variant	LOW	PLEKHM1	ENSOARG00020025233	Transcript	ENSOART00020039570.1	protein_coding	A	gcG/gcA	rs601936810	-
6	99257906	T	intron_variant	MODIFIER	AREG	ENSOARG00020003258	Transcript	ENSOART00020004967.1	protein_coding	-	-	rs601934747	-
13	11610932	T	intergenic_variant	MODIFIER	-	-	-	-	-	-	-	rs601933885	-
11	27597735	A	synonymous_variant	LOW	SPAG9	ENSOARG00020026178	Transcript	ENSOART00020041200.1	protein_coding	D	gaC/gaT	rs601929969	-
16	77351008	A	3_prime_UTR_variant	MODIFIER	NDUFS6	ENSOARG00020010127	Transcript	ENSOART00020015511.1	protein_coding	-	-	rs601929174	-
2	50648803	C	downstream_gene_variant	MODIFIER	NR4A3	ENSOARG00020000965	Transcript	ENSOART00020001417.1	protein_coding	-	-	rs601926689	-
13	81388713	T	3_prime_UTR_variant	MODIFIER	SLC9A8	ENSOARG00020010491	Transcript	ENSOART00020016238.1	protein_coding	-	-	rs601926488	-
15	82805174	C	missense_variant	MODERATE	AMBRA1	ENSOARG00020022829	Transcript	ENSOART00020035438.1	protein_coding	N/S	aAc/aGc	rs601925407	tolerated_low_confidence(0.37)
23	62873609	C	downstream_gene_variant	MODIFIER	FECH	ENSOARG00020023945	Transcript	ENSOART00020037420.1	protein_coding	-	-	rs601917836	-
20	10048385	C	downstream_gene_variant	MODIFIER	NUDT3	ENSOARG00020019262	Transcript	ENSOART00020029578.1	protein_coding	-	-	rs601911101	-
2	255391396	C	downstream_gene_variant	MODIFIER	WASF2	ENSOARG00020021160	Transcript	ENSOART00020032664.1	protein_coding	-	-	rs601907207	-
15	40912905	T	intron_variant	MODIFIER	CYP2R1	ENSOARG00020008229	Transcript	ENSOART00020012651.1	protein_coding	-	-	rs601906891	-
10	17704788	A	upstream_gene_variant	MODIFIER	-	ENSOARG00020006816	Transcript	ENSOART00020010441.1	snoRNA	-	-	rs601902460	-
2	78372729	C	downstream_gene_variant	MODIFIER	SLC1A1	ENSOARG00020007364	Transcript	ENSOART00020011214.1	protein_coding	-	-	rs601899148	-
1	18169429	T	missense_variant	MODERATE	-	ENSOARG00020000505	Transcript	ENSOART00020000666.1	protein_coding	S/Y	tCt/tAt	rs601895507	tolerated(1)
1	120401414	A	synonymous_variant	LOW	ATF6	ENSOARG00020000954	Transcript	ENSOART00020001407.1	protein_coding	K	aaG/aaA	rs601893035	-
2	3136912	A	intergenic_variant	MODIFIER	-	-	-	-	-	-	-	rs601892299	-
16	43461408	G	downstream_gene_variant	MODIFIER	SUB1	ENSOARG00020010031	Transcript	ENSOART00020015372.1	protein_coding	-	-	rs601885533	-
24	507618	T	downstream_gene_variant	MODIFIER	RAB40C	ENSOARG00020017877	Transcript	ENSOART00020027548.1	protein_coding	-	-	rs601884665	-
9	51702267	T	downstream_gene_variant	MODIFIER	TRAM1	ENSOARG00020009637	Transcript	ENSOART00020014817.1	protein_coding	-	-	rs601881980	-
11	22651788	C	downstream_gene_variant	MODIFIER	WIPF2	ENSOARG00020008893	Transcript	ENSOART00020013785.1	protein_coding	-	-	rs601876850	-
23	56014057	C	downstream_gene_variant	MODIFIER	SMAD4	ENSOARG00020016034	Transcript	ENSOART00020024592.1	protein_coding	-	-	rs601875867	-
24	21879195	A	downstream_gene_variant	MODIFIER	EARS2	ENSOARG00020024799	Transcript	ENSOART00020038857.1	protein_coding	-	-	rs601871722	-
24	20692744	A	downstream_gene_variant	MODIFIER	-	ENSOARG00020024374	Transcript	ENSOART00020038101.1	protein_coding	-	-	rs601869372	-
26	28050371	T	downstream_gene_variant	MODIFIER	TNKS	ENSOARG00020024333	Transcript	ENSOART00020038107.1	protein_coding	-	-	rs601861898	-
3	4011114	T	downstream_gene_variant	MODIFIER	-	ENSOARG00020014951	Transcript	ENSOART00020024605.1	protein_coding	-	-	rs601854807	-
8	42366976	T	intron_variant	MODIFIER	PNISR	ENSOARG00020007109	Transcript	ENSOART00020010865.1	protein_coding	-	-	rs601853476	-
12	75993296	A	intron_variant	MODIFIER	-	ENSOARG00020018286	Transcript	ENSOART00020029488.1	protein_coding	-	-	rs601846293	-
14	56640634	T	downstream_gene_variant	MODIFIER	OPA3	ENSOARG00020009064	Transcript	ENSOART00020013912.1	protein_coding	-	-	rs601845227	-
1	110853708	A	downstream_gene_variant	MODIFIER	IL6R	ENSOARG00020001913	Transcript	ENSOART00020003007.1	protein_coding	-	-	rs601831296	-
18	67762797	G	downstream_gene_variant	MODIFIER	TECPR2	ENSOARG00020013345	Transcript	ENSOART00020020770.1	protein_coding	-	-	rs601830158	-
4	82077823	A	downstream_gene_variant	MODIFIER	GTPBP10	ENSOARG00020002203	Transcript	ENSOART00020003346.1	protein_coding	-	-	rs601830138	-
1	295839751	A	upstream_gene_variant	MODIFIER	CAPN7	ENSOARG00020019235	Transcript	ENSOART00020029551.1	protein_coding	-	-	rs601828788	-
15	79759466	T	downstream_gene_variant	MODIFIER	TTC17	ENSOARG00020017912	Transcript	ENSOART00020028707.1	protein_coding	-	-	rs601820910	-
24	42643367	T	non_coding_transcript_exon_variant	MODIFIER	-	ENSOARG00020018837	Transcript	ENSOART00020028992.1	lncRNA	-	-	rs601806592	-
X	54212159	C	upstream_gene_variant	MODIFIER	U6	ENSOARG00020024321	Transcript	ENSOART00020037995.1	snRNA	-	-	rs601804659	-
20	10741119	C	downstream_gene_variant	MODIFIER	ANKS1A	ENSOARG00020020350	Transcript	ENSOART00020031954.1	protein_coding	-	-	rs601801256	-
3	153177628	T	downstream_gene_variant	MODIFIER	PUS7L	ENSOARG00020005488	Transcript	ENSOART00020008418.1	protein_coding	-	-	rs601800958	-
20	51322287	G	missense_variant	MODERATE	DSP	ENSOARG00020024879	Transcript	ENSOART00020038995.1	protein_coding	S/T	aGc/aCc	rs601796403	tolerated(0.59)
14	51095390	G	synonymous_variant	LOW	FAM98C	ENSOARG00020017181	Transcript	ENSOART00020026638.1	protein_coding	A	gcA/gcG	rs601796357	-
14	54525622	T	intron_variant	MODIFIER	RPS19	ENSOARG00020022219	Transcript	ENSOART00020034424.1	protein_coding	-	-	rs601794804	-
16	19460501	T	intergenic_variant	MODIFIER	-	-	-	-	-	-	-	rs601794731	-
1	521745	T	intron_variant	MODIFIER	HDLBP	ENSOARG00020000111	Transcript	ENSOART00020000133.1	protein_coding	-	-	rs601791543	-
7	69151952	T	downstream_gene_variant	MODIFIER	GMFB	ENSOARG00020015342	Transcript	ENSOART00020023513.1	protein_coding	-	-	rs601790186	-
2	232058681	G	intron_variant	MODIFIER	ATIC	ENSOARG00020024672	Transcript	ENSOART00020038709.1	protein_coding	-	-	rs601779937	-
4	62482173	C	intergenic_variant	MODIFIER	-	-	-	-	-	-	-	rs601774178	-
26	28080979	T	intron_variant	MODIFIER	DUSP4	ENSOARG00020024395	Transcript	ENSOART00020038137.1	protein_coding	-	-	rs601772413	-
5	39227011	A	intron_variant	MODIFIER	PDLIM7	ENSOARG00020013851	Transcript	ENSOART00020021243.1	protein_coding	-	-	rs601770811	-
26	15284802	A	intron_variant	MODIFIER	RWDD4	ENSOARG00020011673	Transcript	ENSOART00020017740.1	protein_coding	-	-	rs601768241	-
14	67897508	A	upstream_gene_variant	MODIFIER	-	ENSOARG00020012497	Transcript	ENSOART00020019315.1	protein_coding	-	-	rs601761386	-
7	801731	T	downstream_gene_variant	MODIFIER	MCC	ENSOARG00020013148	Transcript	ENSOART00020020876.1	protein_coding	-	-	rs601757200	-
11	14604176	C	downstream_gene_variant	MODIFIER	TEX2	ENSOARG00020014850	Transcript	ENSOART00020022796.1	protein_coding	-	-	rs601753318	-
14	57004492	G	downstream_gene_variant	MODIFIER	CCDC61	ENSOARG00020012803	Transcript	ENSOART00020019585.1	protein_coding	-	-	rs601750148	-
3	224105975	G	non_coding_transcript_exon_variant	MODIFIER	-	ENSOARG00020022300	Transcript	ENSOART00020034588.1	lncRNA	-	-	rs601749696	-
2	131000573	A	5_prime_UTR_variant	MODIFIER	GULP1	ENSOARG00020013738	Transcript	ENSOART00020021124.1	protein_coding	-	-	rs601749189	-
25	809882	A	downstream_gene_variant	MODIFIER	-	ENSOARG00020019750	Transcript	ENSOART00020030485.1	protein_coding	-	-	rs601741859	-
13	43275309	T	non_coding_transcript_exon_variant	MODIFIER	-	ENSOARG00020004700	Transcript	ENSOART00020007168.1	lncRNA	-	-	rs601740491	-
15	6745885	T	downstream_gene_variant	MODIFIER	BIRC3	ENSOARG00020020405	Transcript	ENSOART00020031395.1	protein_coding	-	-	rs601710093	-
24	37993497	A	downstream_gene_variant	MODIFIER	TRRAP	ENSOARG00020022843	Transcript	ENSOART00020035503.1	protein_coding	-	-	rs601702780	-
10	36259602	A	non_coding_transcript_exon_variant	MODIFIER	-	ENSOARG00020003681	Transcript	ENSOART00020005819.1	lncRNA	-	-	rs601695394	-
3	220755940	A	synonymous_variant	LOW	CD69	ENSOARG00020000941	Transcript	ENSOART00020001366.1	protein_coding	G	ggG/ggA	rs601693904	-
11	1577404	C	intron_variant	MODIFIER	PRKAR1A	ENSOARG00020010575	Transcript	ENSOART00020016166.1	protein_coding	-	-	rs601686496	-
3	150962236	G	intergenic_variant	MODIFIER	-	-	-	-	-	-	-	rs601680425	-
5	16005102	A	missense_variant	MODERATE	C3	ENSOARG00020016763	Transcript	ENSOART00020025712.1	protein_coding	R/K	aGg/aAg	rs601678716	tolerated(1)
1	294007905	G	intergenic_variant	MODIFIER	-	-	-	-	-	-	-	rs601673916	-
3	73818151	C	upstream_gene_variant	MODIFIER	RTN4	ENSOARG00020000804	Transcript	ENSOART00020001124.1	protein_coding	-	-	rs601669126	-
3	7933100	C	3_prime_UTR_variant	MODIFIER	ZER1	ENSOARG00020003376	Transcript	ENSOART00020005139.1	protein_coding	-	-	rs601669118	-
13	53453365	A	downstream_gene_variant	MODIFIER	-	ENSOARG00020003856	Transcript	ENSOART00020006071.1	protein_coding	-	-	rs601668897	-
23	4258190	C	upstream_gene_variant	MODIFIER	CNDP2	ENSOARG00020016430	Transcript	ENSOART00020025262.1	protein_coding	-	-	rs601665196	-
6	108544320	G	downstream_gene_variant	MODIFIER	MRPS18C	ENSOARG00020014621	Transcript	ENSOART00020022452.1	protein_coding	-	-	rs601663799	-
2	48329995	T	intron_variant	MODIFIER	LPL	ENSOARG00020000574	Transcript	ENSOART00020000747.1	protein_coding	-	-	rs601660826	-
3	220024668	T	intergenic_variant	MODIFIER	-	-	-	-	-	-	-	rs601660635	-
7	59944187	A	downstream_gene_variant	MODIFIER	MYO5C	ENSOARG00020025647	Transcript	ENSOART00020040239.1	protein_coding	-	-	rs601650308	-
9	84895001	C	5_prime_UTR_variant	MODIFIER	RNF19A	ENSOARG00020022413	Transcript	ENSOART00020034747.1	protein_coding	-	-	rs601649587	-
15	83341089	T	downstream_gene_variant	MODIFIER	ARFGAP2	ENSOARG00020010021	Transcript	ENSOART00020015541.1	protein_coding	-	-	rs601648430	-
5	64601974	G	downstream_gene_variant	MODIFIER	NDST1	ENSOARG00020013489	Transcript	ENSOART00020020615.1	protein_coding	-	-	rs601648227	-
2	254402543	A	upstream_gene_variant	MODIFIER	TRNAU1AP	ENSOARG00020018238	Transcript	ENSOART00020028063.1	protein_coding	-	-	rs601641826	-
6	125548260	T	downstream_gene_variant	MODIFIER	-	ENSOARG00020010320	Transcript	ENSOART00020015825.1	protein_coding	-	-	rs601635738	-
7	49517691	A	intron_variant	MODIFIER	VPS13C	ENSOARG00020011169	Transcript	ENSOART00020024230.1	protein_coding	-	-	rs601630683	-
3	240868971	A	intron_variant,non_coding_transcript_variant	MODIFIER	-	ENSOARG00020009015	Transcript	ENSOART00020014212.1	pseudogene	-	-	rs601626607	-
4	127279706	A	downstream_gene_variant	MODIFIER	INSIG1	ENSOARG00020021923	Transcript	ENSOART00020033922.1	protein_coding	-	-	rs601626169	-
21	47422371	A	intron_variant	MODIFIER	KMT5B	ENSOARG00020014904	Transcript	ENSOART00020022945.1	protein_coding	-	-	rs601620835	-
6	129230087	C	synonymous_variant	LOW	CTBP1	ENSOARG00020010402	Transcript	ENSOART00020016050.1	protein_coding	S	agT/agC	rs601620470	-
10	26072540	C	downstream_gene_variant	MODIFIER	UFM1	ENSOARG00020004690	Transcript	ENSOART00020007159.1	protein_coding	-	-	rs601617041	-
21	29152694	T	upstream_gene_variant	MODIFIER	SIAE	ENSOARG00020015108	Transcript	ENSOART00020023293.1	protein_coding	-	-	rs601614896	-
14	15358449	G	downstream_gene_variant	MODIFIER	CDK10	ENSOARG00020020375	Transcript	ENSOART00020031388.1	protein_coding	-	-	rs601613249	-
14	59264176	T	synonymous_variant	LOW	CD37	ENSOARG00020022044	Transcript	ENSOART00020034172.1	protein_coding	I	atC/atT	rs601613154	-
1	58568955	A	downstream_gene_variant	MODIFIER	DNAJB4	ENSOARG00020019565	Transcript	ENSOART00020030068.1	protein_coding	-	-	rs601609576	-
1	181996477	A	3_prime_UTR_variant	MODIFIER	-	ENSOARG00020001979	Transcript	ENSOART00020003018.1	protein_coding	-	-	rs601609001	-
22	40768396	T	3_prime_UTR_variant	MODIFIER	PDZD8	ENSOARG00020025466	Transcript	ENSOART00020039945.1	protein_coding	-	-	rs601607133	-
16	61896909	A	missense_variant	MODERATE	ZNF622	ENSOARG00020014823	Transcript	ENSOART00020022725.1	protein_coding	A/T	Gcg/Acg	rs601606744	tolerated(1)
7	43623566	A	upstream_gene_variant	MODIFIER	RPL36AL	ENSOARG00020020454	Transcript	ENSOART00020031506.1	protein_coding	-	-	rs601604595	-
18	69893652	C	3_prime_UTR_variant	MODIFIER	-	ENSOARG00020019462	Transcript	ENSOART00020029928.1	protein_coding	-	-	rs601595228	-
16	40166521	C	downstream_gene_variant	MODIFIER	LMBRD2	ENSOARG00020015223	Transcript	ENSOART00020023332.1	protein_coding	-	-	rs601592811	-
1	223235	C	intron_variant	MODIFIER	DTYMK	ENSOARG00020000065	Transcript	ENSOART00020000071.1	protein_coding	-	-	rs601591733	-
3	966357	T	downstream_gene_variant	MODIFIER	FBXW5	ENSOARG00020000375	Transcript	ENSOART00020000457.1	protein_coding	-	-	rs601586180	-
11	9638581	A	intron_variant	MODIFIER	CYTH1	ENSOARG00020011632	Transcript	ENSOART00020017727.1	protein_coding	-	-	rs601585920	-
5	4263986	A	downstream_gene_variant	MODIFIER	SUGP2	ENSOARG00020021040	Transcript	ENSOART00020032462.1	protein_coding	-	-	rs601585491	-
11	59576632	T	downstream_gene_variant	MODIFIER	COIL	ENSOARG00020022586	Transcript	ENSOART00020035028.1	protein_coding	-	-	rs601583447	-
1	282933375	C	upstream_gene_variant	MODIFIER	-	ENSOARG00020002404	Transcript	ENSOART00020003667.1	protein_coding	-	-	rs601580311	-
7	51071871	C	intron_variant	MODIFIER	RORA	ENSOARG00020019090	Transcript	ENSOART00020029755.1	protein_coding	-	-	rs601577214	-
6	41455716	G	intron_variant	MODIFIER	SPP1	ENSOARG00020024091	Transcript	ENSOART00020037612.1	protein_coding	-	-	rs601575549	-
1	91062214	C	downstream_gene_variant	MODIFIER	ELAPOR1	ENSOARG00020005416	Transcript	ENSOART00020008606.1	protein_coding	-	-	rs601574497	-
25	34923234	C	upstream_gene_variant	MODIFIER	POLR3A	ENSOARG00020026198	Transcript	ENSOART00020041227.1	protein_coding	-	-	rs601574462	-
21	42741762	C	intron_variant	MODIFIER	-	ENSOARG00020018899	Transcript	ENSOART00020029083.1	protein_coding	-	-	rs601571399	-
15	80203869	G	downstream_gene_variant	MODIFIER	-	ENSOARG00020019596	Transcript	ENSOART00020030113.1	protein_coding	-	-	rs601571004	-
24	361014	A	intron_variant	MODIFIER	DECR2	ENSOARG00020017242	Transcript	ENSOART00020026530.1	protein_coding	-	-	rs601569536	-
2	78373785	T	downstream_gene_variant	MODIFIER	SLC1A1	ENSOARG00020007364	Transcript	ENSOART00020011214.1	protein_coding	-	-	rs601564261	-
3	98608878	C	intron_variant	MODIFIER	XDH	ENSOARG00020004988	Transcript	ENSOART00020007636.1	protein_coding	-	-	rs601561444	-
3	60867553	T	intergenic_variant	MODIFIER	-	-	-	-	-	-	-	rs601561134	-
11	41531253	T	downstream_gene_variant	MODIFIER	TIMM22	ENSOARG00020012618	Transcript	ENSOART00020019251.1	protein_coding	-	-	rs601556724	-
2	40388322	T	downstream_gene_variant	MODIFIER	CHRNA2	ENSOARG00020011996	Transcript	ENSOART00020018334.1	protein_coding	-	-	rs601556620	-
11	14153451	A	downstream_gene_variant	MODIFIER	SMURF2	ENSOARG00020014152	Transcript	ENSOART00020021783.1	protein_coding	-	-	rs601551550	-
11	9249829	A	synonymous_variant	LOW	TMC6	ENSOARG00020017886	Transcript	ENSOART00020028182.1	protein_coding	G	ggC/ggT	rs601544581,rs605462611	-
16	75760551	C	intron_variant	MODIFIER	IRX1	ENSOARG00020023933	Transcript	ENSOART00020037320.1	protein_coding	-	-	rs601538336	-
11	53124785	G	intron_variant	MODIFIER	TUBD1	ENSOARG00020012492	Transcript	ENSOART00020019277.1	protein_coding	-	-	rs601533992	-
9	3925391	G	synonymous_variant	LOW	COL9A1	ENSOARG00020026383	Transcript	ENSOART00020041523.1	protein_coding	A	gcA/gcG	rs601531346	-
2	45581401	C	intron_variant	MODIFIER	POLR3D	ENSOARG00020021425	Transcript	ENSOART00020033076.1	protein_coding	-	-	rs601526644	-
3	220024957	G	intergenic_variant	MODIFIER	-	-	-	-	-	-	-	rs601524683	-
19	15966257	C	non_coding_transcript_exon_variant	MODIFIER	-	ENSOARG00020022692	Transcript	ENSOART00020035264.1	lncRNA	-	-	rs601523462	-
16	72770522	C	intron_variant	MODIFIER	NSUN2	ENSOARG00020023145	Transcript	ENSOART00020035983.1	protein_coding	-	-	rs601521650	-
4	127271453	G	intron_variant	MODIFIER	INSIG1	ENSOARG00020021923	Transcript	ENSOART00020033922.1	protein_coding	-	-	rs601521314	-
5	113802844	T	non_coding_transcript_exon_variant	MODIFIER	-	ENSOARG00020019736	Transcript	ENSOART00020030559.1	lncRNA	-	-	rs601515137	-
3	153178136	G	downstream_gene_variant	MODIFIER	PUS7L	ENSOARG00020005488	Transcript	ENSOART00020008418.1	protein_coding	-	-	rs601506715	-
24	28494684	T	downstream_gene_variant	MODIFIER	CCT6A	ENSOARG00020014741	Transcript	ENSOART00020022646.1	protein_coding	-	-	rs601501724	-
16	74897175	C	intergenic_variant	MODIFIER	-	-	-	-	-	-	-	rs601498566	-
19	53060968	C	downstream_gene_variant	MODIFIER	SLC25A20	ENSOARG00020022821	Transcript	ENSOART00020035454.1	protein_coding	-	-	rs601491524	-
3	61408324	T	intron_variant	MODIFIER	GGCX	ENSOARG00020002878	Transcript	ENSOART00020004442.1	protein_coding	-	-	rs601485925	-
14	49407530	T	synonymous_variant	LOW	SYNE4	ENSOARG00020009971	Transcript	ENSOART00020015394.1	protein_coding	L	ctG/ctA	rs601483202	-
1	195370625	G	downstream_gene_variant	MODIFIER	GTPBP8	ENSOARG00020000643	Transcript	ENSOART00020000938.1	protein_coding	-	-	rs601482063	-
7	14271030	G	upstream_gene_variant	MODIFIER	SNAPC5	ENSOARG00020007973	Transcript	ENSOART00020012239.1	protein_coding	-	-	rs601481227	-
15	84135677	C	downstream_gene_variant	MODIFIER	PTPRJ	ENSOARG00020015479	Transcript	ENSOART00020023707.1	protein_coding	-	-	rs601480435	-
4	123878067	G	downstream_gene_variant	MODIFIER	CHPF2	ENSOARG00020015638	Transcript	ENSOART00020023915.1	protein_coding	-	-	rs601474700	-
2	253899724	G	intron_variant	MODIFIER	SRSF4	ENSOARG00020015684	Transcript	ENSOART00020023998.1	protein_coding	-	-	rs601473127	-
3	214355619	G	synonymous_variant	LOW	EPS8	ENSOARG00020002264	Transcript	ENSOART00020003458.1	protein_coding	G	ggA/ggG	rs601468277	-
3	64360004	C	upstream_gene_variant	MODIFIER	SLC20A1	ENSOARG00020001709	Transcript	ENSOART00020002576.1	protein_coding	-	-	rs601467703	-
X	23726324	C	intergenic_variant	MODIFIER	-	-	-	-	-	-	-	rs601464829	-
13	84573589	A	non_coding_transcript_exon_variant	MODIFIER	-	ENSOARG00020014047	Transcript	ENSOART00020021420.1	lncRNA	-	-	rs601462322	-
3	224000601	T	synonymous_variant	LOW	PEX5	ENSOARG00020021853	Transcript	ENSOART00020034149.1	protein_coding	A	gcG/gcA	rs601456177	-
1	94850896	T	downstream_gene_variant	MODIFIER	MOV10	ENSOARG00020014075	Transcript	ENSOART00020021515.1	protein_coding	-	-	rs601455341	-
4	124747198	C	missense_variant	MODERATE	KMT2C	ENSOARG00020017517	Transcript	ENSOART00020026949.1	protein_coding	Q/E	Caa/Gaa	rs601449040	tolerated_low_confidence(0.25)
11	39781678	C	synonymous_variant	LOW	CLUH	ENSOARG00020021282	Transcript	ENSOART00020033653.1	protein_coding	S	tcG/tcC	rs601446865	-
14	14080966	T	downstream_gene_variant	MODIFIER	SLC7A5	ENSOARG00020011537	Transcript	ENSOART00020017662.1	protein_coding	-	-	rs601445505	-
19	49731758	T	downstream_gene_variant	MODIFIER	PRKCD	ENSOARG00020023853	Transcript	ENSOART00020037201.1	protein_coding	-	-	rs601443023	-
22	45740677	T	downstream_gene_variant	MODIFIER	-	ENSOARG00020022252	Transcript	ENSOART00020034497.1	protein_coding	-	-	rs601442911	-
24	7958395	C	downstream_gene_variant	MODIFIER	USP7	ENSOARG00020014368	Transcript	ENSOART00020021971.1	protein_coding	-	-	rs601441317	-
18	70053116	G	downstream_gene_variant	MODIFIER	-	ENSOARG00020019970	Transcript	ENSOART00020030741.1	protein_coding	-	-	rs601440020	-
4	35850576	C	upstream_gene_variant	MODIFIER	DBF4	ENSOARG00020007214	Transcript	ENSOART00020011022.1	protein_coding	-	-	rs601438285	-
8	22618668	A	intron_variant	MODIFIER	DCBLD1	ENSOARG00020023381	Transcript	ENSOART00020036413.1	protein_coding	-	-	rs601436054	-
7	37606156	T	upstream_gene_variant	MODIFIER	VPS39	ENSOARG00020015175	Transcript	ENSOART00020023262.1	protein_coding	-	-	rs601435086	-
19	56254072	T	downstream_gene_variant	MODIFIER	SEC13	ENSOARG00020025523	Transcript	ENSOART00020040036.1	protein_coding	-	-	rs601430784	-
25	37003642	A	intron_variant	MODIFIER	TSPAN14	ENSOARG00020026261	Transcript	ENSOART00020041313.1	protein_coding	-	-	rs601424767	-
1	58695408	G	downstream_gene_variant	MODIFIER	GIPC2	ENSOARG00020019604	Transcript	ENSOART00020030169.1	protein_coding	-	-	rs601422124	-
4	63444356	C	missense_variant	MODERATE	DOCK4	ENSOARG00020002182	Transcript	ENSOART00020004174.1	protein_coding	S/P	Tca/Cca	rs601412347	tolerated_low_confidence(1)
4	72524822	A	missense_variant	MODERATE	GARS1	ENSOARG00020011037	Transcript	ENSOART00020016852.1	protein_coding	P/L	cCg/cTg	rs601410647	tolerated_low_confidence(0.24)
2	124633682	A	downstream_gene_variant	MODIFIER	PLEKHB2	ENSOARG00020021480	Transcript	ENSOART00020033269.1	protein_coding	-	-	rs601409312	-
13	70136870	A	intergenic_variant	MODIFIER	-	-	-	-	-	-	-	rs601405723	-
5	1352567	G	intron_variant	MODIFIER	SQSTM1	ENSOARG00020014013	Transcript	ENSOART00020021849.1	protein_coding	-	-	rs601397847	-
3	107299721	A	synonymous_variant	LOW	PDCL3	ENSOARG00020012507	Transcript	ENSOART00020019091.1	protein_coding	F	ttC/ttT	rs601396091	-
5	13603249	C	intron_variant	MODIFIER	DNM2	ENSOARG00020006664	Transcript	ENSOART00020010410.1	protein_coding	-	-	rs601393932	-
20	35893329	G	5_prime_UTR_variant	MODIFIER	MRS2	ENSOARG00020011646	Transcript	ENSOART00020017782.1	protein_coding	-	-	rs601389165	-
20	18400434	A	intron_variant	MODIFIER	PTK7	ENSOARG00020017682	Transcript	ENSOART00020027495.1	protein_coding	-	-	rs601388714	-
11	29275832	C	synonymous_variant	LOW	-	ENSOARG00020026406	Transcript	ENSOART00020041550.1	protein_coding	T	acA/acG	rs601388402	-
3	5741509	T	upstream_gene_variant	MODIFIER	NUP214	ENSOARG00020000785	Transcript	ENSOART00020001393.1	protein_coding	-	-	rs601384872	-
7	36430797	A	downstream_gene_variant	MODIFIER	VPS18	ENSOARG00020013603	Transcript	ENSOART00020020799.1	protein_coding	-	-	rs601384061	-
11	24904582	G	synonymous_variant	LOW	NFE2L1	ENSOARG00020021460	Transcript	ENSOART00020033433.1	protein_coding	P	ccC/ccG	rs601378086	-
5	46064225	T	3_prime_UTR_variant	MODIFIER	MBD3	ENSOARG00020018029	Transcript	ENSOART00020027847.1	protein_coding	-	-	rs601378081	-
14	59056879	T	intron_variant	MODIFIER	SNRNP70	ENSOARG00020020453	Transcript	ENSOART00020031530.1	protein_coding	-	-	rs601373219	-
12	54200160	G	downstream_gene_variant	MODIFIER	PEX10	ENSOARG00020007513	Transcript	ENSOART00020011508.1	protein_coding	-	-	rs601371137	-
5	65350622	A	intergenic_variant	MODIFIER	-	-	-	-	-	-	-	rs601364549	-
3	87065623	C	missense_variant	MODERATE	-	ENSOARG00020008597	Transcript	ENSOART00020013163.1	protein_coding	M/V	Atg/Gtg	rs601361320	-
15	30671117	G	downstream_gene_variant	MODIFIER	PAFAH1B2	ENSOARG00020003224	Transcript	ENSOART00020004924.1	protein_coding	-	-	rs601360996	-
3	222917327	T	upstream_gene_variant	MODIFIER	CD163	ENSOARG00020012750	Transcript	ENSOART00020020434.1	protein_coding	-	-	rs601360379	-
19	61489633	G	3_prime_UTR_variant	MODIFIER	RUVBL1	ENSOARG00020017524	Transcript	ENSOART00020026959.1	protein_coding	-	-	rs601357825	-
3	2629814	A	downstream_gene_variant	MODIFIER	SLC2A6	ENSOARG00020002270	Transcript	ENSOART00020003454.1	protein_coding	-	-	rs601352389	-
11	39778180	T	synonymous_variant	LOW	CLUH	ENSOARG00020021282	Transcript	ENSOART00020033653.1	protein_coding	A	gcC/gcT	rs601350012	-
5	10180538	T	downstream_gene_variant	MODIFIER	MIR23A	ENSOARG00020001573	Transcript	ENSOART00020002379.1	miRNA	-	-	rs601349063	-
5	91822974	G	intron_variant	MODIFIER	RASA1	ENSOARG00020021922	Transcript	ENSOART00020035135.1	protein_coding	-	-	rs601348606	-
11	28684439	T	downstream_gene_variant	MODIFIER	TOM1L2	ENSOARG00020026248	Transcript	ENSOART00020041321.1	protein_coding	-	-	rs601345132	-
22	8847431	G	intron_variant	MODIFIER	PRKG1	ENSOARG00020022501	Transcript	ENSOART00020035244.1	protein_coding	-	-	rs601345011	-
6	98037875	A	downstream_gene_variant	MODIFIER	COX18	ENSOARG00020001795	Transcript	ENSOART00020002718.1	protein_coding	-	-	rs601342387	-
21	52304287	G	downstream_gene_variant	MODIFIER	GATD1	ENSOARG00020012059	Transcript	ENSOART00020018436.1	protein_coding	-	-	rs601337826	-
1	212863528	G	synonymous_variant	LOW	MB21D2	ENSOARG00020023583	Transcript	ENSOART00020036765.1	protein_coding	V	gtA/gtG	rs601334605	-
7	92553086	T	downstream_gene_variant	MODIFIER	TMED8	ENSOARG00020004523	Transcript	ENSOART00020006928.1	protein_coding	-	-	rs601330941	-
12	3434549	A	intergenic_variant	MODIFIER	-	-	-	-	-	-	-	rs601325041	-
3	161321550	C	downstream_gene_variant	MODIFIER	-	ENSOARG00020002919	Transcript	ENSOART00020004506.1	protein_coding	-	-	rs601321494	-
25	28570029	T	downstream_gene_variant	MODIFIER	SLC29A3	ENSOARG00020014446	Transcript	ENSOART00020022054.1	protein_coding	-	-	rs601317117	-
17	46974084	C	intron_variant	MODIFIER	RAPGEF2	ENSOARG00020014448	Transcript	ENSOART00020022118.1	protein_coding	-	-	rs601315944	-
3	201486976	G	synonymous_variant	LOW	TM7SF3	ENSOARG00020002918	Transcript	ENSOART00020004501.1	protein_coding	T	acA/acG	rs601308248	-
4	14465532	T	synonymous_variant	LOW	PON2	ENSOARG00020020867	Transcript	ENSOART00020032386.1	protein_coding	G	ggG/ggA	rs601306521	-
15	89323949	C	intron_variant	MODIFIER	STX3	ENSOARG00020016030	Transcript	ENSOART00020025072.1	protein_coding	-	-	rs601298399	-
17	78333724	T	missense_variant	MODERATE	MTMR3	ENSOARG00020014351	Transcript	ENSOART00020021997.1	protein_coding	P/S	Ccc/Tcc	rs601297288	tolerated_low_confidence(0.6)
22	10847253	C	synonymous_variant	LOW	ATAD1	ENSOARG00020007317	Transcript	ENSOART00020011155.1	protein_coding	E	gaA/gaG	rs601285703	-
17	81739438	G	downstream_gene_variant	MODIFIER	SNAP29	ENSOARG00020026080	Transcript	ENSOART00020041016.1	protein_coding	-	-	rs601285155	-
2	31119187	C	downstream_gene_variant	MODIFIER	PRXL2C	ENSOARG00020001718	Transcript	ENSOART00020002598.1	protein_coding	-	-	rs601281519	-
15	82188971	A	downstream_gene_variant	MODIFIER	MAPK8IP1	ENSOARG00020021179	Transcript	ENSOART00020032665.1	protein_coding	-	-	rs601272387	-
2	212852885	A	downstream_gene_variant	MODIFIER	GTF3C3	ENSOARG00020009036	Transcript	ENSOART00020013974.1	protein_coding	-	-	rs601272173	-
16	77357773	A	upstream_gene_variant	MODIFIER	NDUFS6	ENSOARG00020010127	Transcript	ENSOART00020015511.1	protein_coding	-	-	rs601260160	-
5	39114946	C	missense_variant	MODERATE	RGS14	ENSOARG00020012673	Transcript	ENSOART00020019339.1	protein_coding	A/P	Gcc/Ccc	rs601258456	tolerated(0.43)
5	113800485	T	downstream_gene_variant	MODIFIER	-	ENSOARG00020019736	Transcript	ENSOART00020030559.1	lncRNA	-	-	rs601258130	-
16	35490496	C	downstream_gene_variant	MODIFIER	TTC33	ENSOARG00020008406	Transcript	ENSOART00020012876.1	protein_coding	-	-	rs601250250	-
17	72005751	C	intron_variant	MODIFIER	-	ENSOARG00020022194	Transcript	ENSOART00020034405.1	protein_coding	-	-	rs601228144	-
24	28308281	T	missense_variant	MODERATE	RUSF1	ENSOARG00020024577	Transcript	ENSOART00020038515.1	protein_coding	A/T	Gcc/Acc	rs601224638	tolerated_low_confidence(0.34)
22	17349449	A	missense_variant	MODERATE	PLCE1	ENSOARG00020017909	Transcript	ENSOART00020027600.1	protein_coding	E/K	Gaa/Aaa	rs601222923	tolerated_low_confidence(1)
11	4350243	C	intergenic_variant	MODIFIER	-	-	-	-	-	-	-	rs601222088	-
23	55658231	T	synonymous_variant	LOW	MAPK4	ENSOARG00020015369	Transcript	ENSOART00020023512.1	protein_coding	Y	taC/taT	rs601221687	-
4	70809724	C	upstream_gene_variant	MODIFIER	AVL9	ENSOARG00020006815	Transcript	ENSOART00020010484.1	protein_coding	-	-	rs601221383	-
3	240274545	C	synonymous_variant	LOW	BRD1	ENSOARG00020005603	Transcript	ENSOART00020008715.1	protein_coding	E	gaA/gaG	rs601214693	-
15	17063083	C	downstream_gene_variant	MODIFIER	AMOTL1	ENSOARG00020023880	Transcript	ENSOART00020037502.1	protein_coding	-	-	rs601213361	-
5	14847255	A	downstream_gene_variant	MODIFIER	-	ENSOARG00020009851	Transcript	ENSOART00020015186.1	protein_coding	-	-	rs601211267	-
13	48678173	C	downstream_gene_variant	MODIFIER	prp	ENSOARG00020011739	Transcript	ENSOART00020017839.1	protein_coding	-	-	rs601210706	-
5	101092935	A	downstream_gene_variant	MODIFIER	ELL2	ENSOARG00020011124	Transcript	ENSOART00020016978.1	protein_coding	-	-	rs601200033	-
3	1018060	T	intron_variant	MODIFIER	EDF1	ENSOARG00020000401	Transcript	ENSOART00020000506.1	protein_coding	-	-	rs601193123	-
3	233574100	A	missense_variant	MODERATE	-	ENSOARG00020024613	Transcript	ENSOART00020038549.1	protein_coding	G/S	Ggt/Agt	rs601192957	tolerated(0.17)
22	45376221	A	non_coding_transcript_exon_variant	MODIFIER	-	ENSOARG00020019642	Transcript	ENSOART00020033533.1	lncRNA	-	-	rs601189974	-
12	79090093	A	3_prime_UTR_variant	MODIFIER	-	ENSOARG00020021482	Transcript	ENSOART00020033246.1	protein_coding	-	-	rs601185111	-
17	72933880	C	downstream_gene_variant	MODIFIER	KCTD10	ENSOARG00020003513	Transcript	ENSOART00020005365.1	protein_coding	-	-	rs601184906	-
19	61152449	T	downstream_gene_variant	MODIFIER	-	ENSOARG00020016757	Transcript	ENSOART00020025694.1	protein_coding	-	-	rs601177534	-
17	79811451	A	downstream_gene_variant	MODIFIER	SLC5A1	ENSOARG00020025159	Transcript	ENSOART00020039471.1	protein_coding	-	-	rs601175008	-
7	69151576	C	downstream_gene_variant	MODIFIER	GMFB	ENSOARG00020015342	Transcript	ENSOART00020023513.1	protein_coding	-	-	rs601169832	-
20	35860083	G	downstream_gene_variant	MODIFIER	GPLD1	ENSOARG00020010834	Transcript	ENSOART00020017017.1	protein_coding	-	-	rs601161988	-
1	91090888	C	downstream_gene_variant	MODIFIER	SARS1	ENSOARG00020005645	Transcript	ENSOART00020008692.1	protein_coding	-	-	rs601157424	-
2	258594665	T	synonymous_variant	LOW	FUCA1	ENSOARG00020012979	Transcript	ENSOART00020019865.1	protein_coding	T	acC/acT	rs601156609	-
24	16640094	G	downstream_gene_variant	MODIFIER	-	ENSOARG00020023953	Transcript	ENSOART00020037364.1	protein_coding	-	-	rs601145174	-
26	1458133	T	downstream_gene_variant	MODIFIER	KBTBD11	ENSOARG00020024035	Transcript	ENSOART00020037496.1	protein_coding	-	-	rs601144738	-
7	54069871	C	downstream_gene_variant	MODIFIER	CGNL1	ENSOARG00020022386	Transcript	ENSOART00020034699.1	protein_coding	-	-	rs601136102	-
9	90243659	G	downstream_gene_variant	MODIFIER	PLEKHF2	ENSOARG00020003760	Transcript	ENSOART00020005732.1	protein_coding	-	-	rs601132757	-
11	59664041	C	intron_variant	MODIFIER	TRIM25	ENSOARG00020022691	Transcript	ENSOART00020035210.1	protein_coding	-	-	rs601116828	-
5	18212030	A	downstream_gene_variant	MODIFIER	SH3GL1	ENSOARG00020014536	Transcript	ENSOART00020022268.1	protein_coding	-	-	rs601116677	-
4	127601011	A	3_prime_UTR_variant	MODIFIER	-	ENSOARG00020022139	Transcript	ENSOART00020034293.1	protein_coding	-	-	rs601104249	-
14	38187667	A	downstream_gene_variant	MODIFIER	PSKH1	ENSOARG00020004339	Transcript	ENSOART00020006632.1	protein_coding	-	-	rs601094186	-
9	31049932	A	downstream_gene_variant	MODIFIER	TMEM65	ENSOARG00020012542	Transcript	ENSOART00020019191.1	protein_coding	-	-	rs601088351	-
13	39374788	T	intron_variant	MODIFIER	RRBP1	ENSOARG00020021932	Transcript	ENSOART00020034225.1	protein_coding	-	-	rs601085233	-
20	19004084	T	intron_variant	MODIFIER	VEGFA	ENSOARG00020022857	Transcript	ENSOART00020037589.1	protein_coding	-	-	rs601078371	-
25	44701088	G	missense_variant	MODERATE	ARHGAP22	ENSOARG00020026437	Transcript	ENSOART00020041596.1	protein_coding	G/A	gGc/gCc	rs601076930	tolerated(1)
6	41937877	A	downstream_gene_variant	MODIFIER	MED28	ENSOARG00020024224	Transcript	ENSOART00020037823.1	protein_coding	-	-	rs601073046	-
8	30215885	C	downstream_gene_variant	MODIFIER	CDC40	ENSOARG00020006768	Transcript	ENSOART00020010399.1	protein_coding	-	-	rs601072384	-
3	175248974	A	downstream_gene_variant	MODIFIER	CDK2	ENSOARG00020005083	Transcript	ENSOART00020007852.1	protein_coding	-	-	rs601067648	-
1	98592638	G	intron_variant	MODIFIER	ATP1A1	ENSOARG00020000332	Transcript	ENSOART00020000860.1	protein_coding	-	-	rs601063210	-
13	64201928	T	non_coding_transcript_exon_variant	MODIFIER	-	ENSOARG00020005358	Transcript	ENSOART00020010455.1	lncRNA	-	-	rs601062482	-
1	93936555	G	synonymous_variant	LOW	DDX20	ENSOARG00020012777	Transcript	ENSOART00020019512.1	protein_coding	A	gcA/gcG	rs601060331	-
9	15284367	C	synonymous_variant	LOW	FAM83H	ENSOARG00020011357	Transcript	ENSOART00020017410.1	protein_coding	T	acT/acC	rs601060083	-
21	42749669	T	intron_variant	MODIFIER	-	ENSOARG00020018899	Transcript	ENSOART00020029083.1	protein_coding	-	-	rs601057946	-
6	62737647	G	downstream_gene_variant	MODIFIER	PGM2	ENSOARG00020022008	Transcript	ENSOART00020034083.1	protein_coding	-	-	rs601044645	-
3	11057586	C	intron_variant	MODIFIER	RABEPK	ENSOARG00020007776	Transcript	ENSOART00020011934.1	protein_coding	-	-	rs601042605	-
23	62895494	G	intron_variant	MODIFIER	FECH	ENSOARG00020023945	Transcript	ENSOART00020037420.1	protein_coding	-	-	rs601042073	-
10	32824190	T	3_prime_UTR_variant	MODIFIER	SLC7A1	ENSOARG00020009646	Transcript	ENSOART00020014798.1	protein_coding	-	-	rs601040970	-
14	27038093	A	3_prime_UTR_variant	MODIFIER	CIAPIN1	ENSOARG00020003371	Transcript	ENSOART00020005160.1	protein_coding	-	-	rs601039301	-
11	9632524	G	intron_variant	MODIFIER	CYTH1	ENSOARG00020011632	Transcript	ENSOART00020017727.1	protein_coding	-	-	rs601037730	-
18	70052889	T	downstream_gene_variant	MODIFIER	-	ENSOARG00020019970	Transcript	ENSOART00020030741.1	protein_coding	-	-	rs601037711	-
20	29931115	G	downstream_gene_variant	MODIFIER	SFTA2	ENSOARG00020019303	Transcript	ENSOART00020029663.1	protein_coding	-	-	rs601035141	-
18	67762609	A	downstream_gene_variant	MODIFIER	TECPR2	ENSOARG00020013345	Transcript	ENSOART00020020770.1	protein_coding	-	-	rs601034437	-
15	40913779	C	intron_variant	MODIFIER	CYP2R1	ENSOARG00020008229	Transcript	ENSOART00020012651.1	protein_coding	-	-	rs601032227	-
3	224107823	G	downstream_gene_variant	MODIFIER	-	ENSOARG00020022300	Transcript	ENSOART00020034588.1	lncRNA	-	-	rs601029434	-
9	95029139	C	upstream_gene_variant	MODIFIER	OTUD6B	ENSOARG00020005663	Transcript	ENSOART00020008756.1	protein_coding	-	-	rs601027305	-
8	91450347	A	synonymous_variant	LOW	MAP3K4	ENSOARG00020025996	Transcript	ENSOART00020040952.1	protein_coding	P	ccG/ccA	rs601023705	-
9	23043095	C	intron_variant	MODIFIER	TG	ENSOARG00020006257	Transcript	ENSOART00020009732.1	protein_coding	-	-	rs601018346	-
14	59346066	G	missense_variant	MODERATE	PIH1D1	ENSOARG00020022711	Transcript	ENSOART00020035269.1	protein_coding	F/S	tTc/tCc	rs601016189	tolerated(1)
8	98208430	A	upstream_gene_variant	MODIFIER	TCTE3	ENSOARG00020026185	Transcript	ENSOART00020041193.1	protein_coding	-	-	rs601014519	-
2	25866861	T	5_prime_UTR_variant	MODIFIER	GADD45G	ENSOARG00020004157	Transcript	ENSOART00020006363.1	protein_coding	-	-	rs601011852	-
4	102764305	C	downstream_gene_variant	MODIFIER	TMEM209	ENSOARG00020000377	Transcript	ENSOART00020000464.1	protein_coding	-	-	rs601011306	-
3	231684551	A	intron_variant	MODIFIER	TAB1	ENSOARG00020012878	Transcript	ENSOART00020019611.1	protein_coding	-	-	rs601008371	-
5	44911946	A	missense_variant	MODERATE	PGBD2	ENSOARG00020010001	Transcript	ENSOART00020015311.1	protein_coding	E/K	Gag/Aag	rs600996689	tolerated(0.09)
5	11516481	A	intergenic_variant	MODIFIER	-	-	-	-	-	-	-	rs600992959	-
8	76963296	G	intron_variant	MODIFIER	FBXO30	ENSOARG00020013891	Transcript	ENSOART00020021176.1	protein_coding	-	-	rs600990663	-
20	51499720	T	intron_variant	MODIFIER	SSR1	ENSOARG00020024975	Transcript	ENSOART00020039132.1	protein_coding	-	-	rs600989745	-
14	15517606	T	downstream_gene_variant	MODIFIER	DEF8	ENSOARG00020003657	Transcript	ENSOART00020005598.1	protein_coding	-	-	rs600989357	-
5	38946143	A	missense_variant	MODERATE	NSD1	ENSOARG00020012242	Transcript	ENSOART00020018726.1	protein_coding	R/Q	cGg/cAg	rs600978213	tolerated_low_confidence(0.41)
24	42936868	C	intron_variant	MODIFIER	FAM20C	ENSOARG00020019310	Transcript	ENSOART00020029728.1	protein_coding	-	-	rs600977773	-
14	68679671	C	3_prime_UTR_variant	MODIFIER	ZNF583	ENSOARG00020004318	Transcript	ENSOART00020006579.1	protein_coding	-	-	rs600976804	-
17	81425955	C	intron_variant	MODIFIER	TOP3B	ENSOARG00020025985	Transcript	ENSOART00020040869.1	protein_coding	-	-	rs600976606	-
3	230597217	A	downstream_gene_variant	MODIFIER	POLR2F	ENSOARG00020008052	Transcript	ENSOART00020012378.1	protein_coding	-	-	rs600968822	-
3	233359208	T	synonymous_variant	LOW	TEF	ENSOARG00020024430	Transcript	ENSOART00020038211.1	protein_coding	L	ctC/ctT	rs600967444	-
4	108193387	G	3_prime_UTR_variant	MODIFIER	STMP1	ENSOARG00020001867	Transcript	ENSOART00020002842.1	protein_coding	-	-	rs600967315	-
6	26094154	T	intergenic_variant	MODIFIER	-	-	-	-	-	-	-	rs600959515	-
7	81957454	A	5_prime_UTR_variant	MODIFIER	GPHN	ENSOARG00020017403	Transcript	ENSOART00020027101.1	protein_coding	-	-	rs600955099	-
X	459930	C	intron_variant,non_coding_transcript_variant	MODIFIER	-	ENSOARG00020021149	Transcript	ENSOART00020032606.1	lncRNA	-	-	rs600954875	-
5	55108975	T	missense_variant	MODERATE	ARAP3	ENSOARG00020018082	Transcript	ENSOART00020027930.1	protein_coding	E/K	Gag/Aag	rs600953177	tolerated(0.23)
16	41305452	T	missense_variant	MODERATE	PRLR	ENSOARG00020016333	Transcript	ENSOART00020025048.1	protein_coding	P/L	cCa/cTa	rs600947105	tolerated(0.32)
5	19640162	A	downstream_gene_variant	MODIFIER	LMNB2	ENSOARG00020021756	Transcript	ENSOART00020033806.1	protein_coding	-	-	rs600942234	-
3	33286087	A	upstream_gene_variant	MODIFIER	SF3B6	ENSOARG00020020043	Transcript	ENSOART00020030813.1	protein_coding	-	-	rs600940540	-
17	70056197	C	intron_variant	MODIFIER	SDS	ENSOARG00020015481	Transcript	ENSOART00020023688.1	protein_coding	-	-	rs600937260	-
12	83257951	A	downstream_gene_variant	MODIFIER	TMEM9	ENSOARG00020018785	Transcript	ENSOART00020028908.1	protein_coding	-	-	rs600935886	-
23	14180118	C	synonymous_variant	LOW	SERPINB8	ENSOARG00020021622	Transcript	ENSOART00020033443.1	protein_coding	S	tcT/tcG	rs600935542	-
5	1320734	A	intron_variant	MODIFIER	-	ENSOARG00020013782	Transcript	ENSOART00020021041.1	protein_coding	-	-	rs600922821	-
15	82902005	T	downstream_gene_variant	MODIFIER	ATG13	ENSOARG00020023093	Transcript	ENSOART00020035996.1	protein_coding	-	-	rs600921193	-
1	209385962	A	downstream_gene_variant	MODIFIER	PAK2	ENSOARG00020002289	Transcript	ENSOART00020003481.1	protein_coding	-	-	rs600920990	-
25	13352989	T	intron_variant	MODIFIER	RASGEF1A	ENSOARG00020021661	Transcript	ENSOART00020033528.1	protein_coding	-	-	rs600917288	-
3	98613225	G	intron_variant	MODIFIER	XDH	ENSOARG00020004988	Transcript	ENSOART00020007636.1	protein_coding	-	-	rs600916386	-
11	18148888	T	synonymous_variant	LOW	MAP3K14	ENSOARG00020025563	Transcript	ENSOART00020040099.1	protein_coding	S	tcG/tcT	rs600913953	-
16	10364681	A	downstream_gene_variant	MODIFIER	MCCC2	ENSOARG00020023398	Transcript	ENSOART00020036455.1	protein_coding	-	-	rs600911452	-
2	236277149	A	intron_variant	MODIFIER	OBSL1	ENSOARG00020015221	Transcript	ENSOART00020023308.1	protein_coding	-	-	rs600910802	-
1	95896238	T	upstream_gene_variant	MODIFIER	PHTF1	ENSOARG00020015861	Transcript	ENSOART00020024507.1	protein_coding	-	-	rs600901010	-
15	51438875	G	synonymous_variant	LOW	-	ENSOARG00020003849	Transcript	ENSOART00020005870.1	protein_coding	D	gaT/gaC	rs600899694	-
3	8103214	C	upstream_gene_variant	MODIFIER	GLE1	ENSOARG00020007574	Transcript	ENSOART00020011724.1	protein_coding	-	-	rs600894188	-
17	5048289	A	intron_variant	MODIFIER	-	ENSOARG00020019393	Transcript	ENSOART00020029929.1	protein_coding	-	-	rs600893857	-
16	61658072	A	missense_variant	MODERATE	MYO10	ENSOARG00020013822	Transcript	ENSOART00020021158.1	protein_coding	R/Q	cGg/cAg	rs600887668	deleterious(0.01)
2	73866147	C	synonymous_variant	LOW	DOCK8	ENSOARG00020022900	Transcript	ENSOART00020035559.1	protein_coding	T	acT/acC	rs600887280	-
10	20185724	A	downstream_gene_variant	MODIFIER	-	ENSOARG00020009566	Transcript	ENSOART00020014675.1	protein_coding	-	-	rs600882829	-
20	10951046	A	downstream_gene_variant	MODIFIER	ZNF76	ENSOARG00020021577	Transcript	ENSOART00020033699.1	protein_coding	-	-	rs600879623	-
9	95013228	T	intron_variant	MODIFIER	OTUD6B	ENSOARG00020005663	Transcript	ENSOART00020008756.1	protein_coding	-	-	rs600867922	-
20	46316038	T	downstream_gene_variant	MODIFIER	MCUR1	ENSOARG00020022832	Transcript	ENSOART00020035431.1	protein_coding	-	-	rs600866941	-
X	1642422	T	intron_variant,non_coding_transcript_variant	MODIFIER	-	ENSOARG00020021963	Transcript	ENSOART00020033999.1	lncRNA	-	-	rs600861322	-
11	23487273	A	splice_region_variant,intron_variant	LOW	RPL19	ENSOARG00020016134	Transcript	ENSOART00020024842.1	protein_coding	-	-	rs600859357	-
22	48723515	G	intron_variant	MODIFIER	-	ENSOARG00020023799	Transcript	ENSOART00020037099.1	protein_coding	-	-	rs600856765	-
3	229978023	G	missense_variant	MODERATE	-	ENSOARG00020025762	Transcript	ENSOART00020040447.1	protein_coding	M/T	aTg/aCg	rs600854960	tolerated(0.11)
3	186474604	C	synonymous_variant	LOW	WASHC4	ENSOARG00020014460	Transcript	ENSOART00020023167.1	protein_coding	F	ttT/ttC	rs600852378	-
3	240663609	A	upstream_gene_variant	MODIFIER	TUBGCP6	ENSOARG00020006565	Transcript	ENSOART00020010235.1	protein_coding	-	-	rs600850615	-
13	47955896	T	missense_variant	MODERATE	GTPBP4	ENSOARG00020008830	Transcript	ENSOART00020013560.1	protein_coding	V/I	Gta/Ata	rs600845216	tolerated(0.06)
2	65821225	G	missense_variant	MODERATE	NMRK1	ENSOARG00020011118	Transcript	ENSOART00020016985.1	protein_coding	I/V	Att/Gtt	rs600844213	tolerated(0.76)
21	48727620	T	intron_variant	MODIFIER	-	ENSOARG00020018493	Transcript	ENSOART00020028510.1	protein_coding	-	-	rs600837543	-
18	69038987	T	synonymous_variant	LOW	PPP1R13B	ENSOARG00020017481	Transcript	ENSOART00020027085.1	protein_coding	Q	caG/caA	rs600834837	-
1	363405	A	intron_variant,non_coding_transcript_variant	MODIFIER	-	ENSOARG00020000079	Transcript	ENSOART00020000094.1	lncRNA	-	-	rs600831593	-
25	29037415	T	downstream_gene_variant	MODIFIER	CDH23	ENSOARG00020014609	Transcript	ENSOART00020027872.1	protein_coding	-	-	rs600830715	-
4	112903691	T	missense_variant	MODERATE	ADCK2	ENSOARG00020005352	Transcript	ENSOART00020008193.1	protein_coding	H/Y	Cac/Tac	rs600827895	tolerated(0.27)
11	8089271	G	intron_variant	MODIFIER	ST6GALNAC2	ENSOARG00020015447	Transcript	ENSOART00020023648.1	protein_coding	-	-	rs600827513	-
4	121993159	T	synonymous_variant	LOW	ZNF777	ENSOARG00020008450	Transcript	ENSOART00020012919.1	protein_coding	A	gcG/gcA	rs600824231	-
13	78077947	A	synonymous_variant	LOW	ZNF335	ENSOARG00020016965	Transcript	ENSOART00020026119.1	protein_coding	P	ccC/ccT	rs600824196	-
16	33768988	A	intron_variant	MODIFIER	GHR	ENSOARG00020006196	Transcript	ENSOART00020009670.1	protein_coding	-	-	rs600820228	-
3	142918002	A	downstream_gene_variant	MODIFIER	SPRYD3	ENSOARG00020008291	Transcript	ENSOART00020012695.1	protein_coding	-	-	rs600818426	-
14	70169576	G	intergenic_variant	MODIFIER	-	-	-	-	-	-	-	rs600817330	-
25	47622786	C	upstream_gene_variant	MODIFIER	COG2	ENSOARG00020023681	Transcript	ENSOART00020036958.1	protein_coding	-	-	rs600815880	-
3	146449081	G	downstream_gene_variant	MODIFIER	-	ENSOARG00020000307	Transcript	ENSOART00020000371.1	protein_coding	-	-	rs600814033	-
17	47629391	G	downstream_gene_variant	MODIFIER	-	ENSOARG00020016451	Transcript	ENSOART00020025249.1	protein_coding	-	-	rs600808764	-
3	235802403	A	missense_variant	MODERATE	PARVG	ENSOARG00020001411	Transcript	ENSOART00020002126.1	protein_coding	V/I	Gtc/Atc	rs600808175	tolerated(0.06)
24	37132585	G	synonymous_variant	LOW	AZGP1	ENSOARG00020020969	Transcript	ENSOART00020032356.1	protein_coding	S	agT/agC	rs600806352	-
1	294008535	A	intergenic_variant	MODIFIER	-	-	-	-	-	-	-	rs600804729	-
25	3931682	G	downstream_gene_variant	MODIFIER	TSNAX	ENSOARG00020012863	Transcript	ENSOART00020019590.1	protein_coding	-	-	rs600803567	-
15	19442329	G	downstream_gene_variant	MODIFIER	ACAT1	ENSOARG00020011001	Transcript	ENSOART00020016819.1	protein_coding	-	-	rs600797374	-
10	96672730	G	downstream_gene_variant	MODIFIER	CUL4A	ENSOARG00020006678	Transcript	ENSOART00020010256.1	protein_coding	-	-	rs600796009	-
1	289847695	C	intron_variant	MODIFIER	FBXO25	ENSOARG00020013642	Transcript	ENSOART00020020967.1	protein_coding	-	-	rs600792626	-
7	30061957	T	downstream_gene_variant	MODIFIER	AQR	ENSOARG00020005928	Transcript	ENSOART00020009148.1	protein_coding	-	-	rs600789580	-
24	21434571	T	downstream_gene_variant	MODIFIER	USP31	ENSOARG00020024514	Transcript	ENSOART00020038434.1	protein_coding	-	-	rs600789098	-
3	3482687	C	downstream_gene_variant	MODIFIER	TMEM250	ENSOARG00020004761	Transcript	ENSOART00020007273.1	protein_coding	-	-	rs600783039	-
3	47951480	A	intergenic_variant	MODIFIER	-	-	-	-	-	-	-	rs600775761	-
9	22813457	C	intron_variant	MODIFIER	NDRG1	ENSOARG00020005943	Transcript	ENSOART00020009149.1	protein_coding	-	-	rs600774043	-
23	39319106	C	intergenic_variant	MODIFIER	-	-	-	-	-	-	-	rs600772687	-
2	11813827	C	downstream_gene_variant	MODIFIER	SUSD1	ENSOARG00020022255	Transcript	ENSOART00020034946.1	protein_coding	-	-	rs600772661	-
5	5274485	A	upstream_gene_variant	MODIFIER	SLC5A5	ENSOARG00020006146	Transcript	ENSOART00020009558.1	protein_coding	-	-	rs600772446	-
23	55721292	T	3_prime_UTR_variant	MODIFIER	MAPK4	ENSOARG00020015369	Transcript	ENSOART00020023512.1	protein_coding	-	-	rs600768623	-
12	60309964	G	downstream_gene_variant	MODIFIER	-	ENSOARG00020015727	Transcript	ENSOART00020025847.1	lncRNA	-	-	rs600755695	-
17	11271889	A	downstream_gene_variant	MODIFIER	NR3C2	ENSOARG00020023338	Transcript	ENSOART00020036466.1	protein_coding	-	-	rs600742047	-
1	107443187	T	missense_variant	MODERATE	MRPL9	ENSOARG00020017917	Transcript	ENSOART00020027623.1	protein_coding	L/Q	cTg/cAg	rs600738157	deleterious_low_confidence(0)
X	13830558	T	intron_variant	MODIFIER	MOSPD2	ENSOARG00020008186	Transcript	ENSOART00020012558.1	protein_coding	-	-	rs600728754	-
26	41116548	A	downstream_gene_variant	MODIFIER	POMK	ENSOARG00020025715	Transcript	ENSOART00020040362.1	protein_coding	-	-	rs600723670	-
5	3003417	G	downstream_gene_variant	MODIFIER	MRPL55	ENSOARG00020018459	Transcript	ENSOART00020028426.1	protein_coding	-	-	rs600723538	-
6	94721230	T	intron_variant	MODIFIER	-	ENSOARG00020001214	Transcript	ENSOART00020001812.1	protein_coding	-	-	rs600721722	-
1	281646163	A	synonymous_variant	LOW	NUDT16	ENSOARG00020001207	Transcript	ENSOART00020001805.1	protein_coding	F	ttC/ttT	rs600716594	-
16	37953267	C	synonymous_variant	LOW	LIFR	ENSOARG00020010940	Transcript	ENSOART00020016697.1	protein_coding	L	Ttg/Ctg	rs600715948	-
22	145845	C	downstream_gene_variant	MODIFIER	-	ENSOARG00020020630	Transcript	ENSOART00020031853.1	protein_coding	-	-	rs600712132	-
10	2847534	C	5_prime_UTR_variant	MODIFIER	TDRD3	ENSOARG00020003168	Transcript	ENSOART00020004964.1	protein_coding	-	-	rs600704854	-
13	44435452	G	intron_variant	MODIFIER	GDI2	ENSOARG00020005916	Transcript	ENSOART00020009241.1	protein_coding	-	-	rs600700862	-
11	45867047	G	downstream_gene_variant	MODIFIER	ZNF207	ENSOARG00020013074	Transcript	ENSOART00020020375.1	protein_coding	-	-	rs600700445	-
19	6670727	C	intron_variant	MODIFIER	OSBPL10	ENSOARG00020024245	Transcript	ENSOART00020037926.1	protein_coding	-	-	rs600696281	-
6	72593059	C	downstream_gene_variant	MODIFIER	-	ENSOARG00020008085	Transcript	ENSOART00020012439.1	protein_coding	-	-	rs600689806	-
11	23444193	G	downstream_gene_variant	MODIFIER	FBXL20	ENSOARG00020015414	Transcript	ENSOART00020024035.1	protein_coding	-	-	rs600688539	-
3	222706085	A	downstream_gene_variant	MODIFIER	FOXJ2	ENSOARG00020011501	Transcript	ENSOART00020017527.1	protein_coding	-	-	rs600681513	-
12	47298462	C	intron_variant	MODIFIER	TMEM201	ENSOARG00020018111	Transcript	ENSOART00020028019.1	protein_coding	-	-	rs600674557	-
1	112246709	T	downstream_gene_variant	MODIFIER	LAMTOR2	ENSOARG00020015838	Transcript	ENSOART00020024256.1	protein_coding	-	-	rs600672879	-
20	47828747	T	non_coding_transcript_exon_variant	MODIFIER	-	ENSOARG00020023310	Transcript	ENSOART00020036287.1	lncRNA	-	-	rs600668089	-
1	135413693	G	synonymous_variant	LOW	RWDD2B	ENSOARG00020003334	Transcript	ENSOART00020005063.1	protein_coding	E	gaA/gaG	rs600666131	-
3	147115397	A	synonymous_variant	LOW	KMT2D	ENSOARG00020001142	Transcript	ENSOART00020001717.1	protein_coding	L	ctG/ctA	rs600664280	-
20	44149198	A	synonymous_variant	LOW	ATXN1	ENSOARG00020021656	Transcript	ENSOART00020033493.1	protein_coding	A	gcG/gcA	rs600662757	-
6	40776850	A	3_prime_UTR_variant	MODIFIER	FAM13A	ENSOARG00020022316	Transcript	ENSOART00020036173.1	protein_coding	-	-	rs600641452	-
1	91090804	T	downstream_gene_variant	MODIFIER	SARS1	ENSOARG00020005645	Transcript	ENSOART00020008692.1	protein_coding	-	-	rs600639004	-
18	23858235	G	downstream_gene_variant	MODIFIER	-	ENSOARG00020022945	Transcript	ENSOART00020035636.1	protein_coding	-	-	rs600634789	-
12	36073294	G	synonymous_variant	LOW	ZBTB18	ENSOARG00020005168	Transcript	ENSOART00020007904.1	protein_coding	F	ttT/ttC	rs600633718	-
13	44654536	A	missense_variant	MODERATE	NET1	ENSOARG00020006077	Transcript	ENSOART00020009380.1	protein_coding	T/M	aCg/aTg	rs600632493	tolerated_low_confidence(0.1)
2	51309698	G	intron_variant	MODIFIER	-	ENSOARG00020000997	Transcript	ENSOART00020001458.1	protein_coding	-	-	rs600621448	-
1	236393049	G	3_prime_UTR_variant	MODIFIER	PHC3	ENSOARG00020001727	Transcript	ENSOART00020002631.1	protein_coding	-	-	rs600620914	-
20	19455121	G	synonymous_variant	LOW	HSP90AB1	ENSOARG00020024426	Transcript	ENSOART00020038190.1	protein_coding	V	gtT/gtG	rs600613400	-
4	114070332	A	downstream_gene_variant	MODIFIER	CLEC5A	ENSOARG00020000250	Transcript	ENSOART00020000306.1	protein_coding	-	-	rs600612053	-
1	263933526	A	intron_variant	MODIFIER	PLSCR1	ENSOARG00020005334	Transcript	ENSOART00020008196.1	protein_coding	-	-	rs600611015	-
3	18765298	T	downstream_gene_variant	MODIFIER	ID2	ENSOARG00020006940	Transcript	ENSOART00020010630.1	protein_coding	-	-	rs600609838	-
4	114782005	T	intron_variant,non_coding_transcript_variant	MODIFIER	-	ENSOARG00020001198	Transcript	ENSOART00020001786.1	lncRNA	-	-	rs600607653	-
14	55481698	G	downstream_gene_variant	MODIFIER	KCNN4	ENSOARG00020003729	Transcript	ENSOART00020005690.1	protein_coding	-	-	rs600607194	-
4	116544966	A	non_coding_transcript_exon_variant	MODIFIER	-	ENSOARG00020001989	Transcript	ENSOART00020003047.1	pseudogene	-	-	rs600606861	-
17	81593548	A	downstream_gene_variant	MODIFIER	YDJC	ENSOARG00020026030	Transcript	ENSOART00020040932.1	protein_coding	-	-	rs600606389	-
17	59918056	G	5_prime_UTR_variant	MODIFIER	SCARB1	ENSOARG00020004389	Transcript	ENSOART00020006705.1	protein_coding	-	-	rs600605685	-
X	5640257	T	upstream_gene_variant	MODIFIER	PNPLA4	ENSOARG00020022744	Transcript	ENSOART00020035363.1	protein_coding	-	-	rs600598318	-
13	10427893	G	intergenic_variant	MODIFIER	-	-	-	-	-	-	-	rs600596118	-
13	16901888	A	synonymous_variant	LOW	SEC61A2	ENSOARG00020006097	Transcript	ENSOART00020010689.1	protein_coding	L	ctG/ctA	rs600590288	-
2	142606572	C	downstream_gene_variant	MODIFIER	RBM45	ENSOARG00020022028	Transcript	ENSOART00020034117.1	protein_coding	-	-	rs600586571	-
5	1353943	A	intron_variant	MODIFIER	SQSTM1	ENSOARG00020014013	Transcript	ENSOART00020021849.1	protein_coding	-	-	rs600583752	-
11	43561856	G	downstream_gene_variant	MODIFIER	IFT20	ENSOARG00020024017	Transcript	ENSOART00020037559.1	protein_coding	-	-	rs600581936	-
14	46085086	C	upstream_gene_variant	MODIFIER	-	ENSOARG00020018245	Transcript	ENSOART00020028097.1	protein_coding	-	-	rs600577374	-
14	20102068	G	downstream_gene_variant	MODIFIER	ADCY7	ENSOARG00020006198	Transcript	ENSOART00020009581.1	protein_coding	-	-	rs600573511	-
10	95317308	C	intron_variant	MODIFIER	CARS2	ENSOARG00020004534	Transcript	ENSOART00020006940.1	protein_coding	-	-	rs600572369	-
1	11229400	T	downstream_gene_variant	MODIFIER	AGO1	ENSOARG00020012325	Transcript	ENSOART00020019223.1	protein_coding	-	-	rs600569627	-
12	82889369	T	downstream_gene_variant	MODIFIER	DDX59	ENSOARG00020015610	Transcript	ENSOART00020024209.1	protein_coding	-	-	rs600568685	-
5	11062948	G	downstream_gene_variant	MODIFIER	KLF1	ENSOARG00020010329	Transcript	ENSOART00020015785.1	protein_coding	-	-	rs600567927	-
9	23945529	G	intron_variant	MODIFIER	EFR3A	ENSOARG00020008663	Transcript	ENSOART00020013393.1	protein_coding	-	-	rs600565484	-
20	9156703	C	downstream_gene_variant	MODIFIER	RPS18	ENSOARG00020012536	Transcript	ENSOART00020019137.1	protein_coding	-	-	rs600563164	-
2	257803358	C	downstream_gene_variant	MODIFIER	SRRM1	ENSOARG00020010009	Transcript	ENSOART00020015341.1	protein_coding	-	-	rs600557946	-
10	15403919	A	downstream_gene_variant	MODIFIER	-	ENSOARG00020006129	Transcript	ENSOART00020009479.1	protein_coding	-	-	rs600555494	-
24	23250193	A	intron_variant	MODIFIER	ARHGAP17	ENSOARG00020025519	Transcript	ENSOART00020040028.1	protein_coding	-	-	rs600548630	-
21	9592187	A	missense_variant	MODERATE	FZD4	ENSOARG00020018518	Transcript	ENSOART00020028487.1	protein_coding	A/T	Gct/Act	rs600547607	tolerated(0.16)
9	104308619	A	downstream_gene_variant	MODIFIER	MTBP	ENSOARG00020012837	Transcript	ENSOART00020019890.1	protein_coding	-	-	rs600546866	-
21	10797019	G	intron_variant	MODIFIER	SYTL2	ENSOARG00020014519	Transcript	ENSOART00020023015.1	protein_coding	-	-	rs600545090	-
7	8846369	G	downstream_gene_variant	MODIFIER	F2RL1	ENSOARG00020023002	Transcript	ENSOART00020035727.1	protein_coding	-	-	rs600545001	-
2	89239843	T	downstream_gene_variant	MODIFIER	NFIB	ENSOARG00020013533	Transcript	ENSOART00020021095.1	protein_coding	-	-	rs600538328	-
6	127846504	T	upstream_gene_variant	MODIFIER	GRK4	ENSOARG00020021071	Transcript	ENSOART00020032977.1	protein_coding	-	-	rs600528163	-
18	15545714	T	intergenic_variant	MODIFIER	-	-	-	-	-	-	-	rs600520637	-
25	28975203	G	intron_variant	MODIFIER	CDH23	ENSOARG00020014609	Transcript	ENSOART00020027872.1	protein_coding	-	-	rs600517297	-
3	98506245	C	upstream_gene_variant	MODIFIER	-	ENSOARG00020004948	Transcript	ENSOART00020007573.1	protein_coding	-	-	rs600514908	-
14	56596655	A	downstream_gene_variant	MODIFIER	PPM1N	ENSOARG00020008873	Transcript	ENSOART00020013657.1	protein_coding	-	-	rs600510390	-
1	296915687	T	intron_variant	MODIFIER	OXNAD1	ENSOARG00020021467	Transcript	ENSOART00020033218.1	protein_coding	-	-	rs600502753	-
1	127811490	C	intron_variant	MODIFIER	MPC2	ENSOARG00020003003	Transcript	ENSOART00020004630.1	protein_coding	-	-	rs600493714	-
20	34411591	C	upstream_gene_variant	MODIFIER	HIST1H1T	ENSOARG00020006370	Transcript	ENSOART00020009841.1	protein_coding	-	-	rs600492601	-
3	3208141	T	non_coding_transcript_exon_variant	MODIFIER	-	ENSOARG00020002667	Transcript	ENSOART00020004095.1	lncRNA	-	-	rs600489174	-
7	46879843	G	intron_variant	MODIFIER	CSNK1G1	ENSOARG00020024000	Transcript	ENSOART00020038520.1	protein_coding	-	-	rs600486583	-
5	49809664	G	downstream_gene_variant	MODIFIER	SMAD5	ENSOARG00020010293	Transcript	ENSOART00020015753.1	protein_coding	-	-	rs600478926	-
20	29047522	T	intron_variant	MODIFIER	AGPAT1	ENSOARG00020024349	Transcript	ENSOART00020038066.1	protein_coding	-	-	rs600477939	-
4	127601081	C	3_prime_UTR_variant	MODIFIER	-	ENSOARG00020022139	Transcript	ENSOART00020034293.1	protein_coding	-	-	rs600476320	-
14	38151450	T	synonymous_variant	LOW	EDC4	ENSOARG00020004110	Transcript	ENSOART00020006440.1	protein_coding	S	agC/agT	rs600474815	-
1	120292914	A	synonymous_variant	LOW	DUSP12	ENSOARG00020000938	Transcript	ENSOART00020001351.1	protein_coding	Q	caG/caA	rs600474348	-
11	20480463	A	downstream_gene_variant	MODIFIER	RETREG3	ENSOARG00020023536	Transcript	ENSOART00020036713.1	protein_coding	-	-	rs600474121	-
11	45857752	C	intron_variant	MODIFIER	ZNF207	ENSOARG00020013074	Transcript	ENSOART00020020375.1	protein_coding	-	-	rs600468922	-
10	18482811	A	downstream_gene_variant	MODIFIER	-	ENSOARG00020008359	Transcript	ENSOART00020012806.1	protein_coding	-	-	rs600466188	-
7	86750007	T	synonymous_variant	LOW	SIPA1L1	ENSOARG00020005315	Transcript	ENSOART00020008658.1	protein_coding	A	gcC/gcT	rs600461903	-
1	293999698	C	intergenic_variant	MODIFIER	-	-	-	-	-	-	-	rs600460519	-
5	47728111	C	missense_variant	MODERATE	C5orf15	ENSOARG00020021778	Transcript	ENSOART00020033683.1	protein_coding	S/R	agC/agG	rs600458840	tolerated(1)
4	111204733	G	downstream_gene_variant	MODIFIER	TRIM24	ENSOARG00020002583	Transcript	ENSOART00020004040.1	protein_coding	-	-	rs600455758	-
3	103760460	C	downstream_gene_variant	MODIFIER	MRPS9	ENSOARG00020002447	Transcript	ENSOART00020003751.1	protein_coding	-	-	rs600449180	-
11	36558730	A	upstream_gene_variant	MODIFIER	-	ENSOARG00020021294	Transcript	ENSOART00020033047.1	protein_coding	-	-	rs600448207	-
11	54959830	T	intergenic_variant	MODIFIER	-	-	-	-	-	-	-	rs600446339	-
11	29032030	A	intron_variant	MODIFIER	PRPSAP2	ENSOARG00020026357	Transcript	ENSOART00020041474.1	protein_coding	-	-	rs600444235	-
13	56926796	T	upstream_gene_variant	MODIFIER	COL9A3	ENSOARG00020005388	Transcript	ENSOART00020008404.1	protein_coding	-	-	rs600441899	-
4	6010503	C	intergenic_variant	MODIFIER	-	-	-	-	-	-	-	rs600438267	-
18	30154210	A	synonymous_variant	LOW	TSPAN3	ENSOARG00020021637	Transcript	ENSOART00020033720.1	protein_coding	Y	taC/taT	rs600432758	-
6	128855973	G	3_prime_UTR_variant	MODIFIER	TMEM129	ENSOARG00020023839	Transcript	ENSOART00020037176.1	protein_coding	-	-	rs600430350	-
17	79811579	T	downstream_gene_variant	MODIFIER	SLC5A1	ENSOARG00020025159	Transcript	ENSOART00020039471.1	protein_coding	-	-	rs600430145	-
12	77183184	C	intron_variant	MODIFIER	LAMB3	ENSOARG00020020472	Transcript	ENSOART00020031576.1	protein_coding	-	-	rs600428943	-
16	44355386	C	intron_variant	MODIFIER	C5orf22	ENSOARG00020011117	Transcript	ENSOART00020017073.1	protein_coding	-	-	rs600426575	-
3	220065409	A	3_prime_UTR_variant	MODIFIER	GABARAPL1	ENSOARG00020000240	Transcript	ENSOART00020000281.1	protein_coding	-	-	rs600422933	-
22	44979553	T	downstream_gene_variant	MODIFIER	ATE1	ENSOARG00020019169	Transcript	ENSOART00020029768.1	protein_coding	-	-	rs600420704	-
7	67196790	G	downstream_gene_variant	MODIFIER	SLC30A4	ENSOARG00020009191	Transcript	ENSOART00020014100.1	protein_coding	-	-	rs600417884	-
11	38340350	G	missense_variant	MODERATE	MYBBP1A	ENSOARG00020013909	Transcript	ENSOART00020021230.1	protein_coding	R/G	Agg/Ggg	rs600417037	tolerated(1)
19	61496648	G	3_prime_UTR_variant	MODIFIER	SEC61A1	ENSOARG00020017586	Transcript	ENSOART00020027133.1	protein_coding	-	-	rs600416330	-
10	18483177	A	downstream_gene_variant	MODIFIER	-	ENSOARG00020008359	Transcript	ENSOART00020012806.1	protein_coding	-	-	rs600414344	-
3	110130982	T	missense_variant	MODERATE	ARID5A	ENSOARG00020018469	Transcript	ENSOART00020028427.1	protein_coding	R/Q	cGg/cAg	rs600411116	deleterious(0.04)
20	18313147	A	intron_variant	MODIFIER	PTK7	ENSOARG00020017682	Transcript	ENSOART00020027495.1	protein_coding	-	-	rs600410835	-
13	65883226	A	downstream_gene_variant	MODIFIER	PXMP4	ENSOARG00020012090	Transcript	ENSOART00020018461.1	protein_coding	-	-	rs600403604	-
11	45866965	T	downstream_gene_variant	MODIFIER	ZNF207	ENSOARG00020013074	Transcript	ENSOART00020020375.1	protein_coding	-	-	rs600398579	-
12	31564743	G	synonymous_variant	LOW	EPHX1	ENSOARG00020018225	Transcript	ENSOART00020028055.1	protein_coding	S	tcT/tcG	rs600397466	-
3	10987491	C	synonymous_variant	LOW	GAPVD1	ENSOARG00020007060	Transcript	ENSOART00020011164.1	protein_coding	S	tcA/tcG	rs600392719	-
12	28500404	A	intergenic_variant	MODIFIER	-	-	-	-	-	-	-	rs600392658	-
1	218970851	A	downstream_gene_variant	MODIFIER	RFC4	ENSOARG00020000418	Transcript	ENSOART00020000536.1	protein_coding	-	-	rs600386392	-
24	587896	C	intron_variant	MODIFIER	CIAO3	ENSOARG00020017956	Transcript	ENSOART00020027725.1	protein_coding	-	-	rs600382984	-
18	17908159	T	intron_variant	MODIFIER	-	ENSOARG00020009476	Transcript	ENSOART00020014956.1	protein_coding	-	-	rs600379102	-
1	521796	C	intron_variant	MODIFIER	HDLBP	ENSOARG00020000111	Transcript	ENSOART00020000133.1	protein_coding	-	-	rs600376527	-
24	3070285	T	missense_variant	MODERATE	TRAP1	ENSOARG00020026463	Transcript	ENSOART00020041634.1	protein_coding	A/T	Gcc/Acc	rs600365609	tolerated(0.23)
24	34541867	C	intron_variant,non_coding_transcript_variant	MODIFIER	-	ENSOARG00020022928	Transcript	ENSOART00020035722.1	lncRNA	-	-	rs600362891	-
12	54967154	A	upstream_gene_variant	MODIFIER	-	ENSOARG00020010006	Transcript	ENSOART00020015424.1	pseudogene	-	-	rs600360047	-
3	103761519	C	3_prime_UTR_variant	MODIFIER	MRPS9	ENSOARG00020002447	Transcript	ENSOART00020003751.1	protein_coding	-	-	rs600357379	-
11	57231610	C	intergenic_variant	MODIFIER	-	-	-	-	-	-	-	rs600356869	-
3	99395661	T	downstream_gene_variant	MODIFIER	NAGK	ENSOARG00020005719	Transcript	ENSOART00020008825.1	protein_coding	-	-	rs600351617	-
1	90814044	A	missense_variant	MODERATE	GPSM2	ENSOARG00020004956	Transcript	ENSOART00020007649.1	protein_coding	D/N	Gac/Aac	rs600344529	tolerated(0.06)
7	84378193	T	3_prime_UTR_variant	MODIFIER	DCAF5	ENSOARG00020003857	Transcript	ENSOART00020005928.1	protein_coding	-	-	rs600342347	-
20	32979299	C	upstream_gene_variant	MODIFIER	ZSCAN16	ENSOARG00020006786	Transcript	ENSOART00020010392.1	protein_coding	-	-	rs600341646	-
12	84079581	C	upstream_gene_variant	MODIFIER	ELF3	ENSOARG00020021509	Transcript	ENSOART00020033230.1	protein_coding	-	-	rs600336978	-
4	127600973	C	3_prime_UTR_variant	MODIFIER	-	ENSOARG00020022139	Transcript	ENSOART00020034293.1	protein_coding	-	-	rs600336678	-
4	124693135	T	missense_variant	MODERATE	KMT2C	ENSOARG00020017517	Transcript	ENSOART00020026949.1	protein_coding	R/Q	cGa/cAa	rs600328114	deleterious(0)
5	47918831	A	synonymous_variant	LOW	-	ENSOARG00020022273	Transcript	ENSOART00020034510.1	protein_coding	Y	taC/taT	rs600327436	-
2	3026532	T	intergenic_variant	MODIFIER	-	-	-	-	-	-	-	rs600327108	-
20	26865926	C	upstream_gene_variant	MODIFIER	CILK1	ENSOARG00020021095	Transcript	ENSOART00020032627.1	protein_coding	-	-	rs600325714	-
2	219856988	A	downstream_gene_variant	MODIFIER	CD28	ENSOARG00020008197	Transcript	ENSOART00020012602.1	protein_coding	-	-	rs600325692	-
5	11417001	A	downstream_gene_variant	MODIFIER	-	ENSOARG00020000435	Transcript	ENSOART00020000558.1	protein_coding	-	-	rs600324304	-
15	32019224	G	downstream_gene_variant	MODIFIER	TTC36	ENSOARG00020010334	Transcript	ENSOART00020015786.1	protein_coding	-	-	rs600323531	-
3	2745291	G	synonymous_variant	LOW	SURF6	ENSOARG00020002448	Transcript	ENSOART00020003752.1	protein_coding	P	ccA/ccG	rs600315820	-
5	17584676	C	downstream_gene_variant	MODIFIER	KDM4B	ENSOARG00020012203	Transcript	ENSOART00020019357.1	protein_coding	-	-	rs600312735	-
14	49405287	A	synonymous_variant	LOW	SYNE4	ENSOARG00020009971	Transcript	ENSOART00020015394.1	protein_coding	I	atC/atT	rs600312519	-
19	57927783	A	intron_variant	MODIFIER	TMCC1	ENSOARG00020025721	Transcript	ENSOART00020040367.1	protein_coding	-	-	rs600312078	-
6	62737424	A	downstream_gene_variant	MODIFIER	PGM2	ENSOARG00020022008	Transcript	ENSOART00020034083.1	protein_coding	-	-	rs600309973	-
17	76695642	T	downstream_gene_variant	MODIFIER	PITPNB	ENSOARG00020006771	Transcript	ENSOART00020010534.1	protein_coding	-	-	rs600306884	-
8	53370486	A	missense_variant	MODERATE	LYRM2	ENSOARG00020009458	Transcript	ENSOART00020014560.1	protein_coding	V/M	Gtg/Atg	rs600306411	deleterious(0.04)
26	16099791	G	intron_variant	MODIFIER	ACSL1	ENSOARG00020013348	Transcript	ENSOART00020020374.1	protein_coding	-	-	rs600303952	-
10	96494624	G	downstream_gene_variant	MODIFIER	ATP11A	ENSOARG00020005296	Transcript	ENSOART00020008617.1	protein_coding	-	-	rs600300856	-
2	223881939	T	intergenic_variant	MODIFIER	-	-	-	-	-	-	-	rs600299236	-
1	7261815	C	intron_variant	MODIFIER	HJURP	ENSOARG00020005263	Transcript	ENSOART00020008084.1	protein_coding	-	-	rs600292449	-
13	44369959	A	missense_variant	MODERATE	ANKRD16	ENSOARG00020005867	Transcript	ENSOART00020009045.1	protein_coding	V/I	Gtc/Atc	rs600281579	tolerated(0.41)
3	3228191	G	downstream_gene_variant	MODIFIER	INPP5E	ENSOARG00020002704	Transcript	ENSOART00020004212.1	protein_coding	-	-	rs600281208	-
18	67728187	A	synonymous_variant	LOW	TECPR2	ENSOARG00020013345	Transcript	ENSOART00020020770.1	protein_coding	L	ctG/ctA	rs600274654	-
21	47506568	T	missense_variant	MODERATE	-	ENSOARG00020015122	Transcript	ENSOART00020023129.1	protein_coding	A/T	Gcc/Acc	rs600270552	tolerated(0.84)
6	111966006	G	synonymous_variant	LOW	PTPN13	ENSOARG00020019325	Transcript	ENSOART00020030081.1	protein_coding	P	ccA/ccG	rs600256563	-
6	94703136	A	intron_variant	MODIFIER	-	ENSOARG00020001214	Transcript	ENSOART00020001812.1	protein_coding	-	-	rs600254151	-
1	288774669	T	synonymous_variant	LOW	-	ENSOARG00020007438	Transcript	ENSOART00020011325.1	protein_coding	L	Ctg/Ttg	rs600247044	-
22	55280882	G	upstream_gene_variant	MODIFIER	-	ENSOARG00020008713	Transcript	ENSOART00020013349.1	lncRNA	-	-	rs600246861	-
6	115677524	C	intron_variant	MODIFIER	SLC2A9	ENSOARG00020002984	Transcript	ENSOART00020004606.1	protein_coding	-	-	rs600242970	-
6	124887253	T	missense_variant	MODERATE	QDPR	ENSOARG00020006022	Transcript	ENSOART00020009318.1	protein_coding	D/N	Gac/Aac	rs600242962	tolerated(0.16)
5	59922283	A	synonymous_variant	LOW	RBM27	ENSOARG00020020611	Transcript	ENSOART00020031775.1	protein_coding	E	gaG/gaA	rs600242036	-
23	63429267	T	intron_variant	MODIFIER	NEDD4L	ENSOARG00020024094	Transcript	ENSOART00020038421.1	protein_coding	-	-	rs600241917	-
5	11445798	A	intergenic_variant	MODIFIER	-	-	-	-	-	-	-	rs600235845	-
24	28494691	G	downstream_gene_variant	MODIFIER	CCT6A	ENSOARG00020014741	Transcript	ENSOART00020022646.1	protein_coding	-	-	rs600231013	-
5	18213087	T	downstream_gene_variant	MODIFIER	SH3GL1	ENSOARG00020014536	Transcript	ENSOART00020022268.1	protein_coding	-	-	rs600225477	-
14	58988958	A	downstream_gene_variant	MODIFIER	-	ENSOARG00020019951	Transcript	ENSOART00020030677.1	protein_coding	-	-	rs600220670	-
5	3484837	T	missense_variant	MODERATE	-	ENSOARG00020018819	Transcript	ENSOART00020029003.1	protein_coding	E/K	Gaa/Aaa	rs600218426	-
3	3956350	C	downstream_gene_variant	MODIFIER	GBGT1	ENSOARG00020014323	Transcript	ENSOART00020022461.1	protein_coding	-	-	rs600218022	-
21	26840828	G	downstream_gene_variant	MODIFIER	HPS5	ENSOARG00020026065	Transcript	ENSOART00020040992.1	protein_coding	-	-	rs600209276	-
11	9630721	T	downstream_gene_variant	MODIFIER	CYTH1	ENSOARG00020011632	Transcript	ENSOART00020017727.1	protein_coding	-	-	rs600207536	-
1	295896799	G	intron_variant	MODIFIER	SH3BP5	ENSOARG00020019355	Transcript	ENSOART00020029806.1	protein_coding	-	-	rs600197083	-
14	1458453	T	downstream_gene_variant	MODIFIER	GLG1	ENSOARG00020017881	Transcript	ENSOART00020027782.1	protein_coding	-	-	rs600190830	-
18	67421869	A	synonymous_variant	LOW	DYNC1H1	ENSOARG00020012049	Transcript	ENSOART00020018396.1	protein_coding	P	ccG/ccA	rs600189583	-
2	213577208	A	downstream_gene_variant	MODIFIER	-	ENSOARG00020012334	Transcript	ENSOART00020018962.1	protein_coding	-	-	rs600180681	-
24	26717583	A	synonymous_variant	LOW	MAPK3	ENSOARG00020015005	Transcript	ENSOART00020023570.1	protein_coding	L	ttG/ttA	rs600175408	-
14	7932801	A	downstream_gene_variant	MODIFIER	-	ENSOARG00020003459	Transcript	ENSOART00020005266.1	protein_coding	-	-	rs600171259	-
4	116546792	T	downstream_gene_variant	MODIFIER	-	ENSOARG00020001989	Transcript	ENSOART00020003047.1	pseudogene	-	-	rs600169811	-
6	99258445	T	intron_variant	MODIFIER	AREG	ENSOARG00020003258	Transcript	ENSOART00020004967.1	protein_coding	-	-	rs600169458	-
6	69449923	T	intron_variant	MODIFIER	GUF1	ENSOARG00020007466	Transcript	ENSOART00020011383.1	protein_coding	-	-	rs600162688	-
6	128660007	A	3_prime_UTR_variant	MODIFIER	NELFA	ENSOARG00020023088	Transcript	ENSOART00020035932.1	protein_coding	-	-	rs600157330	-
7	53883578	T	downstream_gene_variant	MODIFIER	POLR2M	ENSOARG00020022191	Transcript	ENSOART00020034419.1	protein_coding	-	-	rs600154965	-
3	193691395	A	intron_variant	MODIFIER	RAC2	ENSOARG00020000577	Transcript	ENSOART00020000754.1	protein_coding	-	-	rs600154626	-
2	144467811	T	5_prime_UTR_variant	MODIFIER	MTX2	ENSOARG00020000188	Transcript	ENSOART00020000221.1	protein_coding	-	-	rs600153277	-
1	8269069	A	upstream_gene_variant	MODIFIER	SNORC	ENSOARG00020011282	Transcript	ENSOART00020017194.1	protein_coding	-	-	rs600149710	-
5	64602534	T	downstream_gene_variant	MODIFIER	NDST1	ENSOARG00020013489	Transcript	ENSOART00020020615.1	protein_coding	-	-	rs600148579	-
18	56313787	G	synonymous_variant	LOW	GPR68	ENSOARG00020011709	Transcript	ENSOART00020017796.1	protein_coding	S	tcT/tcC	rs600146734	-
19	55641949	C	upstream_gene_variant	MODIFIER	LIMD1	ENSOARG00020025335	Transcript	ENSOART00020039744.1	protein_coding	-	-	rs600145810	-
1	292786765	A	intergenic_variant	MODIFIER	-	-	-	-	-	-	-	rs600140476	-
14	56998076	C	intron_variant	MODIFIER	CCDC61	ENSOARG00020012803	Transcript	ENSOART00020019585.1	protein_coding	-	-	rs600127944	-
9	90485163	C	downstream_gene_variant	MODIFIER	TP53INP1	ENSOARG00020003806	Transcript	ENSOART00020005827.1	protein_coding	-	-	rs600114287	-
26	41043106	C	downstream_gene_variant	MODIFIER	HOOK3	ENSOARG00020025699	Transcript	ENSOART00020040329.1	protein_coding	-	-	rs600112816	-
2	223883194	G	intergenic_variant	MODIFIER	-	-	-	-	-	-	-	rs600108987	-
21	47331432	C	downstream_gene_variant	MODIFIER	-	ENSOARG00020014508	Transcript	ENSOART00020022230.1	protein_coding	-	-	rs600106687	-
22	33863768	C	intron_variant	MODIFIER	ADD3	ENSOARG00020014640	Transcript	ENSOART00020022387.1	protein_coding	-	-	rs600105966	-
11	45830313	C	downstream_gene_variant	MODIFIER	C17orf75	ENSOARG00020012947	Transcript	ENSOART00020019720.1	protein_coding	-	-	rs600103338	-
1	258607513	T	synonymous_variant	LOW	SIAH2	ENSOARG00020004480	Transcript	ENSOART00020006849.1	protein_coding	I	atC/atT	rs600103199	-
13	66477206	G	intron_variant	MODIFIER	AHCY	ENSOARG00020012830	Transcript	ENSOART00020019563.1	protein_coding	-	-	rs600098603	-
22	44200260	T	downstream_gene_variant	MODIFIER	WDR11	ENSOARG00020018347	Transcript	ENSOART00020028460.1	protein_coding	-	-	rs600091623	-
2	19625288	C	downstream_gene_variant	MODIFIER	SMC2	ENSOARG00020002804	Transcript	ENSOART00020004302.1	protein_coding	-	-	rs600090445	-
7	48028147	C	intron_variant	MODIFIER	-	ENSOARG00020009011	Transcript	ENSOART00020013982.1	protein_coding	-	-	rs600090004	-
16	19453803	A	downstream_gene_variant	MODIFIER	ERCC8	ENSOARG00020006955	Transcript	ENSOART00020010663.1	protein_coding	-	-	rs600088269	-
3	7536351	C	missense_variant	MODERATE	MIGA2	ENSOARG00020002349	Transcript	ENSOART00020003574.1	protein_coding	S/G	Agc/Ggc	rs600086921	tolerated(0.13)
2	219049797	T	downstream_gene_variant	MODIFIER	FAM117B	ENSOARG00020006688	Transcript	ENSOART00020010321.1	protein_coding	-	-	rs600083315	-
13	39955780	T	3_prime_UTR_variant	MODIFIER	SEC23B	ENSOARG00020022920	Transcript	ENSOART00020035629.1	protein_coding	-	-	rs600076362	-
3	1206251	C	intron_variant	MODIFIER	EDF1	ENSOARG00020000401	Transcript	ENSOART00020000506.1	protein_coding	-	-	rs600075714	-
2	110234588	T	intron_variant	MODIFIER	-	ENSOARG00020009753	Transcript	ENSOART00020014965.1	protein_coding	-	-	rs600074482	-
14	51531827	T	intron_variant	MODIFIER	NFKBIB	ENSOARG00020024165	Transcript	ENSOART00020037745.1	protein_coding	-	-	rs600072614	-
5	86763621	G	downstream_gene_variant	MODIFIER	TMEM167A	ENSOARG00020021065	Transcript	ENSOART00020032503.1	protein_coding	-	-	rs600071889	-
10	97145937	T	synonymous_variant	LOW	CDC16	ENSOARG00020008793	Transcript	ENSOART00020013519.1	protein_coding	L	ctC/ctT	rs600069667	-
25	36924658	A	missense_variant	MODERATE	PRXL2A	ENSOARG00020026259	Transcript	ENSOART00020041308.1	protein_coding	A/T	Gcc/Acc	rs600068941	tolerated_low_confidence(0.38)
11	29078211	C	intron_variant	MODIFIER	SLC5A10	ENSOARG00020026368	Transcript	ENSOART00020041500.1	protein_coding	-	-	rs600060863	-
16	77788798	T	intron_variant	MODIFIER	SLC12A7	ENSOARG00020012793	Transcript	ENSOART00020019492.1	protein_coding	-	-	rs600053999	-
25	36433708	T	downstream_gene_variant	MODIFIER	TMEM254	ENSOARG00020026230	Transcript	ENSOART00020041272.1	protein_coding	-	-	rs600048865	-
26	40925141	G	downstream_gene_variant	MODIFIER	RNF170	ENSOARG00020025696	Transcript	ENSOART00020040320.1	protein_coding	-	-	rs600048175	-
16	15157618	G	upstream_gene_variant	MODIFIER	CWC27	ENSOARG00020005744	Transcript	ENSOART00020008861.1	protein_coding	-	-	rs600047110	-
18	25006298	A	missense_variant	MODERATE	IL16	ENSOARG00020023691	Transcript	ENSOART00020036967.1	protein_coding	G/S	Ggc/Agc	rs600041679	tolerated(1)
1	42389785	G	intron_variant	MODIFIER	JAK1	ENSOARG00020025959	Transcript	ENSOART00020040827.1	protein_coding	-	-	rs600036061	-
X	112296803	A	intron_variant	MODIFIER	LAMP2	ENSOARG00020021742	Transcript	ENSOART00020033624.1	protein_coding	-	-	rs600031940	-
2	258613187	A	3_prime_UTR_variant	MODIFIER	FUCA1	ENSOARG00020012979	Transcript	ENSOART00020019865.1	protein_coding	-	-	rs600028183	-
8	80529283	A	downstream_gene_variant	MODIFIER	PPIL4	ENSOARG00020019852	Transcript	ENSOART00020030567.1	protein_coding	-	-	rs600026815	-
19	60412913	T	synonymous_variant	LOW	NUP210	ENSOARG00020013605	Transcript	ENSOART00020021916.1	protein_coding	F	ttC/ttT	rs600021614	-
7	91061379	T	synonymous_variant	LOW	TTLL5	ENSOARG00020018787	Transcript	ENSOART00020029025.1	protein_coding	P	ccC/ccT	rs600014888	-
3	66320577	C	synonymous_variant	LOW	RANBP2	ENSOARG00020002287	Transcript	ENSOART00020003607.1	protein_coding	T	acT/acC	rs600010673	-
20	30174156	T	downstream_gene_variant	MODIFIER	PPP1R10	ENSOARG00020022420	Transcript	ENSOART00020034864.1	protein_coding	-	-	rs600006778	-
1	105710157	A	upstream_gene_variant	MODIFIER	-	ENSOARG00020006745	Transcript	ENSOART00020010335.1	protein_coding	-	-	rs600000886	-
1	95102884	C	upstream_gene_variant	MODIFIER	SLC16A1	ENSOARG00020014766	Transcript	ENSOART00020022600.1	protein_coding	-	-	rs599996718	-
5	10052274	A	synonymous_variant	LOW	RFX1	ENSOARG00020001351	Transcript	ENSOART00020002035.1	protein_coding	A	gcG/gcA	rs599996073	-
22	39510032	G	downstream_gene_variant	MODIFIER	ATRNL1	ENSOARG00020024599	Transcript	ENSOART00020038803.1	protein_coding	-	-	rs599994799	-
2	101732179	T	downstream_gene_variant	MODIFIER	TUSC1	ENSOARG00020007925	Transcript	ENSOART00020012148.1	protein_coding	-	-	rs599981680	-
19	54436466	T	synonymous_variant	LOW	SETD2	ENSOARG00020011798	Transcript	ENSOART00020018158.1	protein_coding	L	Ctg/Ttg	rs599975118	-
4	123870933	G	intron_variant	MODIFIER	CHPF2	ENSOARG00020015638	Transcript	ENSOART00020023915.1	protein_coding	-	-	rs599965798	-
21	45222512	T	3_prime_UTR_variant	MODIFIER	CAPN1	ENSOARG00020016485	Transcript	ENSOART00020025313.1	protein_coding	-	-	rs599964336	-
12	82905565	G	synonymous_variant	LOW	DDX59	ENSOARG00020015610	Transcript	ENSOART00020024209.1	protein_coding	S	tcG/tcC	rs599963440	-
1	190041155	T	downstream_gene_variant	MODIFIER	CD47	ENSOARG00020002866	Transcript	ENSOART00020004415.1	protein_coding	-	-	rs599960443	-
5	1352916	A	intron_variant	MODIFIER	SQSTM1	ENSOARG00020014013	Transcript	ENSOART00020021849.1	protein_coding	-	-	rs599953033	-
21	24860424	T	downstream_gene_variant	MODIFIER	PRMT3	ENSOARG00020025645	Transcript	ENSOART00020040241.1	protein_coding	-	-	rs599952042	-
16	43462464	T	downstream_gene_variant	MODIFIER	SUB1	ENSOARG00020010031	Transcript	ENSOART00020015372.1	protein_coding	-	-	rs599951408	-
17	73216546	T	downstream_gene_variant	MODIFIER	ALKBH2	ENSOARG00020004431	Transcript	ENSOART00020006791.1	protein_coding	-	-	rs599950505	-
24	7891523	A	synonymous_variant	LOW	-	ENSOARG00020014087	Transcript	ENSOART00020021519.1	protein_coding	L	ctC/ctT	rs599950325	-
24	38613854	G	upstream_gene_variant	MODIFIER	-	ENSOARG00020023451	Transcript	ENSOART00020036587.1	lncRNA	-	-	rs599930713	-
2	88884498	T	synonymous_variant	LOW	-	ENSOARG00020013331	Transcript	ENSOART00020020333.1	protein_coding	G	ggC/ggA	rs599927610	-
7	97207620	C	missense_variant	MODERATE	SEL1L	ENSOARG00020011561	Transcript	ENSOART00020017600.1	protein_coding	I/V	Atc/Gtc	rs599924217	tolerated_low_confidence(1)
2	128349266	C	downstream_gene_variant	MODIFIER	NAB1	ENSOARG00020009187	Transcript	ENSOART00020014096.1	protein_coding	-	-	rs599921772	-
3	231204111	A	synonymous_variant	LOW	SUN2	ENSOARG00020011347	Transcript	ENSOART00020017286.1	protein_coding	L	Ctg/Ttg	rs599921390	-
23	63618770	C	downstream_gene_variant	MODIFIER	NEDD4L	ENSOARG00020024094	Transcript	ENSOART00020038421.1	protein_coding	-	-	rs599921135	-
11	40319375	G	downstream_gene_variant	MODIFIER	-	ENSOARG00020022434	Transcript	ENSOART00020034774.1	miRNA	-	-	rs599920476	-
3	35827086	A	synonymous_variant	LOW	SLC5A6	ENSOARG00020001433	Transcript	ENSOART00020002179.1	protein_coding	G	ggC/ggT	rs599917571	-
11	23486839	G	intron_variant	MODIFIER	RPL19	ENSOARG00020016134	Transcript	ENSOART00020024842.1	protein_coding	-	-	rs599915864	-
2	113911327	G	intergenic_variant	MODIFIER	-	-	-	-	-	-	-	rs599914486	-
9	23293822	G	upstream_gene_variant	MODIFIER	PHF20L1	ENSOARG00020006479	Transcript	ENSOART00020010142.1	protein_coding	-	-	rs599914451	-
8	79645485	C	missense_variant	MODERATE	SASH1	ENSOARG00020018117	Transcript	ENSOART00020028560.1	protein_coding	C/S	tGt/tCt	rs599912816	tolerated_low_confidence(0.27)
14	20074331	G	missense_variant	MODERATE	ADCY7	ENSOARG00020006198	Transcript	ENSOART00020009581.1	protein_coding	T/A	Aca/Gca	rs599910791	tolerated(0.78)
1	116604005	T	missense_variant	MODERATE	-	ENSOARG00020009040	Transcript	ENSOART00020013944.1	protein_coding	G/R	Gga/Aga	rs599905287	tolerated(0.27)
15	44951314	A	synonymous_variant	LOW	CTR9	ENSOARG00020014257	Transcript	ENSOART00020021820.1	protein_coding	G	ggC/ggT	rs599905237	-
26	39905309	A	intron_variant	MODIFIER	GPAT4	ENSOARG00020024847	Transcript	ENSOART00020038899.1	protein_coding	-	-	rs599901733	-
9	103348488	A	downstream_gene_variant	MODIFIER	IMPA1	ENSOARG00020009260	Transcript	ENSOART00020014199.1	protein_coding	-	-	rs599897877	-
24	42939992	C	intron_variant	MODIFIER	FAM20C	ENSOARG00020019310	Transcript	ENSOART00020029728.1	protein_coding	-	-	rs599892662	-
3	9188578	G	synonymous_variant	LOW	RALGPS1	ENSOARG00020006212	Transcript	ENSOART00020009623.1	protein_coding	D	gaT/gaC	rs599884113	-
18	57804648	T	non_coding_transcript_exon_variant	MODIFIER	-	ENSOARG00020016259	Transcript	ENSOART00020024952.1	pseudogene	-	-	rs599883679	-
20	30722884	G	synonymous_variant	LOW	TRIM26	ENSOARG00020014111	Transcript	ENSOART00020021558.1	protein_coding	A	gcT/gcG	rs599881210	-
4	5995065	T	intergenic_variant	MODIFIER	-	-	-	-	-	-	-	rs599879132	-
5	13604355	T	intron_variant	MODIFIER	DNM2	ENSOARG00020006664	Transcript	ENSOART00020010410.1	protein_coding	-	-	rs599866675	-
10	95318540	G	intron_variant	MODIFIER	CARS2	ENSOARG00020004534	Transcript	ENSOART00020006940.1	protein_coding	-	-	rs599864170	-
24	21891888	A	missense_variant	MODERATE	EARS2	ENSOARG00020024799	Transcript	ENSOART00020038857.1	protein_coding	H/Y	Cac/Tac	rs599857011	tolerated(0.96)
1	236361482	G	missense_variant	MODERATE	PHC3	ENSOARG00020001727	Transcript	ENSOART00020002631.1	protein_coding	P/A	Cca/Gca	rs599854951	tolerated(1)
1	82842544	T	downstream_gene_variant	MODIFIER	SLC30A7	ENSOARG00020002437	Transcript	ENSOART00020003734.1	protein_coding	-	-	rs599854557	-
3	162068009	G	downstream_gene_variant	MODIFIER	-	ENSOARG00020003436	Transcript	ENSOART00020006461.1	protein_coding	-	-	rs599853735	-
11	36571633	G	missense_variant	MODERATE	ALOX12	ENSOARG00020021553	Transcript	ENSOART00020033303.1	protein_coding	V/L	Gtg/Ctg	rs599850616	deleterious(0.03)
24	34894293	T	intron_variant	MODIFIER	POR	ENSOARG00020023488	Transcript	ENSOART00020036597.1	protein_coding	-	-	rs599850576	-
9	30280262	G	intron_variant	MODIFIER	NSMCE2	ENSOARG00020010360	Transcript	ENSOART00020015900.1	protein_coding	-	-	rs599850196	-
20	34413569	A	upstream_gene_variant	MODIFIER	HIST1H1T	ENSOARG00020006370	Transcript	ENSOART00020009841.1	protein_coding	-	-	rs599841658	-
15	82587013	C	intron_variant	MODIFIER	CREB3L1	ENSOARG00020021730	Transcript	ENSOART00020033615.1	protein_coding	-	-	rs599840403	-
3	103695045	C	intron_variant	MODIFIER	TGFBRAP1	ENSOARG00020002401	Transcript	ENSOART00020003666.1	protein_coding	-	-	rs599832464	-
24	41915972	T	missense_variant	MODERATE	MAD1L1	ENSOARG00020014537	Transcript	ENSOART00020022216.1	protein_coding	T/M	aCg/aTg	rs599820836	tolerated(0.23)
17	81739544	G	downstream_gene_variant	MODIFIER	SNAP29	ENSOARG00020026080	Transcript	ENSOART00020041016.1	protein_coding	-	-	rs599816807	-
1	200368	C	upstream_gene_variant	MODIFIER	D2HGDH	ENSOARG00020000060	Transcript	ENSOART00020000065.1	protein_coding	-	-	rs599816111	-
19	7240502	G	intron_variant	MODIFIER	-	ENSOARG00020024424	Transcript	ENSOART00020038194.1	protein_coding	-	-	rs599812994	-
6	94700774	T	intron_variant	MODIFIER	-	ENSOARG00020001214	Transcript	ENSOART00020001812.1	protein_coding	-	-	rs599809153	-
20	30285911	A	downstream_gene_variant	MODIFIER	-	ENSOARG00020011901	Transcript	ENSOART00020018164.1	protein_coding	-	-	rs599808033	-
13	47910639	T	synonymous_variant	LOW	WDR37	ENSOARG00020008533	Transcript	ENSOART00020013039.1	protein_coding	G	ggG/ggA	rs599807187	-
8	91508857	T	intron_variant	MODIFIER	MAP3K4	ENSOARG00020025996	Transcript	ENSOART00020040952.1	protein_coding	-	-	rs599806892	-
11	18151438	T	synonymous_variant	LOW	MAP3K14	ENSOARG00020025563	Transcript	ENSOART00020040099.1	protein_coding	I	atC/atT	rs599805456	-
14	1036745	C	synonymous_variant	LOW	MTSS2	ENSOARG00020015301	Transcript	ENSOART00020023475.1	protein_coding	T	acT/acC	rs599803334	-
5	11025881	C	downstream_gene_variant	MODIFIER	FARSA	ENSOARG00020010040	Transcript	ENSOART00020015385.1	protein_coding	-	-	rs599802420	-
11	20811393	G	synonymous_variant	LOW	STAT5B	ENSOARG00020024144	Transcript	ENSOART00020037870.1	protein_coding	V	gtA/gtG	rs599801569	-
4	72590001	G	intergenic_variant	MODIFIER	-	-	-	-	-	-	-	rs599801481	-
3	224632009	G	downstream_gene_variant	MODIFIER	IFFO1	ENSOARG00020005394	Transcript	ENSOART00020008623.1	protein_coding	-	-	rs599799912	-
4	116631180	A	downstream_gene_variant	MODIFIER	TPK1	ENSOARG00020002061	Transcript	ENSOART00020003145.1	protein_coding	-	-	rs599799786	-
16	63824916	G	downstream_gene_variant	MODIFIER	ANKH	ENSOARG00020015114	Transcript	ENSOART00020023130.1	protein_coding	-	-	rs599796706	-
1	194984491	T	upstream_gene_variant	MODIFIER	ATG3	ENSOARG00020000487	Transcript	ENSOART00020000626.1	protein_coding	-	-	rs599794821	-
24	515759	A	intron_variant	MODIFIER	CIAO3	ENSOARG00020017956	Transcript	ENSOART00020027725.1	protein_coding	-	-	rs599793912	-
3	237852837	G	intron_variant	MODIFIER	CERK	ENSOARG00020005370	Transcript	ENSOART00020008288.1	protein_coding	-	-	rs599791012	-
14	70763155	T	intron_variant	MODIFIER	-	ENSOARG00020009075	Transcript	ENSOART00020014525.1	protein_coding	-	-	rs599789350	-
3	98506953	G	intergenic_variant	MODIFIER	-	-	-	-	-	-	-	rs599784759	-
21	37343564	A	synonymous_variant	LOW	APLP2	ENSOARG00020012094	Transcript	ENSOART00020018506.1	protein_coding	Q	caG/caA	rs599783387	-
16	34605881	G	downstream_gene_variant	MODIFIER	OXCT1	ENSOARG00020006708	Transcript	ENSOART00020010462.1	protein_coding	-	-	rs599775849	-
1	112595440	T	downstream_gene_variant	MODIFIER	MEF2D	ENSOARG00020017561	Transcript	ENSOART00020027726.1	protein_coding	-	-	rs599774019	-
11	45862394	G	intron_variant	MODIFIER	ZNF207	ENSOARG00020013074	Transcript	ENSOART00020020375.1	protein_coding	-	-	rs599763042	-
16	74895477	G	intergenic_variant	MODIFIER	-	-	-	-	-	-	-	rs599758781	-
3	2411229	G	missense_variant	MODERATE	SARDH	ENSOARG00020001993	Transcript	ENSOART00020003206.1	protein_coding	Q/R	cAg/cGg	rs599748674	tolerated(0.79)
21	47413250	A	downstream_gene_variant	MODIFIER	KMT5B	ENSOARG00020014904	Transcript	ENSOART00020022945.1	protein_coding	-	-	rs599747891	-
3	91370370	T	intron_variant	MODIFIER	ATL2	ENSOARG00020000520	Transcript	ENSOART00020000683.1	protein_coding	-	-	rs599742056	-
3	10966315	A	downstream_gene_variant	MODIFIER	GAPVD1	ENSOARG00020007060	Transcript	ENSOART00020011164.1	protein_coding	-	-	rs599734516	-
3	224297447	A	synonymous_variant	LOW	ATN1	ENSOARG00020022792	Transcript	ENSOART00020035403.1	protein_coding	D	gaC/gaT	rs599733004	-
1	210052056	A	5_prime_UTR_variant	MODIFIER	BDH1	ENSOARG00020008942	Transcript	ENSOART00020013758.1	protein_coding	-	-	rs599731721	-
12	79126801	T	missense_variant	MODERATE	-	ENSOARG00020021482	Transcript	ENSOART00020033246.1	protein_coding	V/M	Gtg/Atg	rs599727777	deleterious(0.04)
11	28935281	T	missense_variant	MODERATE	TOP3A	ENSOARG00020026351	Transcript	ENSOART00020041466.1	protein_coding	A/T	Gct/Act	rs599727201	tolerated(0.56)
19	61152612	C	downstream_gene_variant	MODIFIER	-	ENSOARG00020016757	Transcript	ENSOART00020025694.1	protein_coding	-	-	rs599721379	-
9	55813796	A	downstream_gene_variant	MODIFIER	PI15	ENSOARG00020014740	Transcript	ENSOART00020022629.1	protein_coding	-	-	rs599721185	-
21	47267807	T	missense_variant	MODERATE	UNC93B1	ENSOARG00020014035	Transcript	ENSOART00020021436.1	protein_coding	V/I	Gtc/Atc	rs599720657	tolerated(0.17)
3	27072277	T	downstream_gene_variant	MODIFIER	SMC6	ENSOARG00020016887	Transcript	ENSOART00020025983.1	protein_coding	-	-	rs599719039	-
12	42310879	A	synonymous_variant	LOW	PRRC2C	ENSOARG00020011023	Transcript	ENSOART00020016839.1	protein_coding	T	acG/acA	rs599711867	-
2	241137184	G	synonymous_variant	LOW	SERPINE2	ENSOARG00020019133	Transcript	ENSOART00020029557.1	protein_coding	L	ctG/ctC	rs599694680	-
16	63674955	G	intron_variant	MODIFIER	ANKH	ENSOARG00020015114	Transcript	ENSOART00020023130.1	protein_coding	-	-	rs599694575	-
10	14539623	C	downstream_gene_variant	MODIFIER	DGKH	ENSOARG00020005790	Transcript	ENSOART00020008941.1	protein_coding	-	-	rs599691418	-
X	15739274	C	downstream_gene_variant	MODIFIER	SYAP1	ENSOARG00020009929	Transcript	ENSOART00020015379.1	protein_coding	-	-	rs599689837	-
11	19619679	T	synonymous_variant	LOW	DHX8	ENSOARG00020020274	Transcript	ENSOART00020031377.1	protein_coding	R	Cga/Aga	rs599688284	-
6	103658618	A	downstream_gene_variant	MODIFIER	BMP2K	ENSOARG00020007544	Transcript	ENSOART00020011922.1	protein_coding	-	-	rs599682026	-
3	147518657	A	intron_variant	MODIFIER	LALBA	ENSOARG00020001995	Transcript	ENSOART00020003041.1	protein_coding	-	-	rs599678467	-
11	5251922	C	non_coding_transcript_exon_variant	MODIFIER	-	ENSOARG00020025954	Transcript	ENSOART00020040816.1	lncRNA	-	-	rs599674853	-
6	129103885	C	synonymous_variant	LOW	UVSSA	ENSOARG00020009863	Transcript	ENSOART00020015126.1	protein_coding	G	ggT/ggG	rs599672463	-
3	40782363	G	downstream_gene_variant	MODIFIER	GFPT1	ENSOARG00020006596	Transcript	ENSOART00020010163.1	protein_coding	-	-	rs599669213	-
6	112335701	G	missense_variant	MODERATE	AFF1	ENSOARG00020021386	Transcript	ENSOART00020033492.1	protein_coding	T/A	Acc/Gcc	rs599666923	tolerated(0.12)
3	18791512	A	intron_variant	MODIFIER	KIDINS220	ENSOARG00020007030	Transcript	ENSOART00020010861.1	protein_coding	-	-	rs599663052	-
11	38346611	G	downstream_gene_variant	MODIFIER	MYBBP1A	ENSOARG00020013909	Transcript	ENSOART00020021230.1	protein_coding	-	-	rs599659917	-
3	6069320	A	upstream_gene_variant	MODIFIER	ABL1	ENSOARG00020001107	Transcript	ENSOART00020001697.1	protein_coding	-	-	rs599651005	-
25	46366926	T	downstream_gene_variant	MODIFIER	RASSF4	ENSOARG00020023437	Transcript	ENSOART00020036523.1	protein_coding	-	-	rs599646404	-
1	14940365	T	intron_variant	MODIFIER	PPIE	ENSOARG00020025915	Transcript	ENSOART00020040748.1	protein_coding	-	-	rs599639348	-
6	125547616	A	downstream_gene_variant	MODIFIER	-	ENSOARG00020010320	Transcript	ENSOART00020015825.1	protein_coding	-	-	rs599638446	-
8	89375096	C	downstream_gene_variant	MODIFIER	SYNJ2	ENSOARG00020004254	Transcript	ENSOART00020006643.1	protein_coding	-	-	rs599637560	-
21	52362745	G	intron_variant	MODIFIER	DEAF1	ENSOARG00020013681	Transcript	ENSOART00020020862.1	protein_coding	-	-	rs599633357	-
24	41436069	A	downstream_gene_variant	MODIFIER	GNA12	ENSOARG00020012511	Transcript	ENSOART00020019068.1	protein_coding	-	-	rs599627326	-
16	19455400	C	downstream_gene_variant	MODIFIER	ERCC8	ENSOARG00020006955	Transcript	ENSOART00020010663.1	protein_coding	-	-	rs599623837	-
19	61790808	C	non_coding_transcript_exon_variant	MODIFIER	-	ENSOARG00020018130	Transcript	ENSOART00020027996.1	pseudogene	-	-	rs599623240	-
3	222706955	A	downstream_gene_variant	MODIFIER	FOXJ2	ENSOARG00020011501	Transcript	ENSOART00020017527.1	protein_coding	-	-	rs599621385	-
1	150616456	G	intron_variant	MODIFIER	-	ENSOARG00020000740	Transcript	ENSOART00020001029.1	protein_coding	-	-	rs599615869	-
17	59880209	A	upstream_gene_variant	MODIFIER	UBC	ENSOARG00020004317	Transcript	ENSOART00020006669.1	protein_coding	-	-	rs599614791	-
1	127410396	G	downstream_gene_variant	MODIFIER	CREG1	ENSOARG00020002817	Transcript	ENSOART00020004314.1	protein_coding	-	-	rs599613354	-
19	59077021	G	downstream_gene_variant	MODIFIER	RBSN	ENSOARG00020025862	Transcript	ENSOART00020040658.1	protein_coding	-	-	rs599611719	-
11	11982274	A	upstream_gene_variant	MODIFIER	ARL16	ENSOARG00020025114	Transcript	ENSOART00020039366.1	protein_coding	-	-	rs599611432	-
22	24052017	G	downstream_gene_variant	MODIFIER	HIF1AN	ENSOARG00020023988	Transcript	ENSOART00020037416.1	protein_coding	-	-	rs599609915	-
12	68046837	G	synonymous_variant	LOW	GLUL	ENSOARG00020003226	Transcript	ENSOART00020004914.1	protein_coding	F	ttT/ttC	rs599598327	-
18	43906185	C	synonymous_variant	LOW	BAZ1A	ENSOARG00020006340	Transcript	ENSOART00020009856.1	protein_coding	L	ttA/ttG	rs599598307	-
15	49273611	A	non_coding_transcript_exon_variant	MODIFIER	-	ENSOARG00020009042	Transcript	ENSOART00020013887.1	lncRNA	-	-	rs599597234	-
10	82168355	T	downstream_gene_variant	MODIFIER	DNAJC3	ENSOARG00020017767	Transcript	ENSOART00020027401.1	protein_coding	-	-	rs599592479	-
24	10110804	A	downstream_gene_variant	MODIFIER	CLEC16A	ENSOARG00020016132	Transcript	ENSOART00020025350.1	protein_coding	-	-	rs599591635	-
22	35874151	A	synonymous_variant	LOW	GPAM	ENSOARG00020017122	Transcript	ENSOART00020026324.1	protein_coding	F	ttC/ttT	rs599589005	-
2	129789193	T	synonymous_variant	LOW	WDR75	ENSOARG00020012245	Transcript	ENSOART00020018705.1	protein_coding	I	atC/atA	rs599580728	-
1	209804034	G	synonymous_variant	LOW	DLG1	ENSOARG00020002726	Transcript	ENSOART00020012190.1	protein_coding	T	acT/acC	rs599578200	-
18	26090401	C	intron_variant	MODIFIER	FAM189A1	ENSOARG00020011989	Transcript	ENSOART00020018410.1	protein_coding	-	-	rs599577585	-
14	2343925	C	downstream_gene_variant	MODIFIER	-	ENSOARG00020020052	Transcript	ENSOART00020030877.1	protein_coding	-	-	rs599574736	-
3	218883235	C	upstream_gene_variant	MODIFIER	-	ENSOARG00020004442	Transcript	ENSOART00020006803.1	protein_coding	-	-	rs599571508	-
1	426365	C	non_coding_transcript_exon_variant	MODIFIER	-	ENSOARG00020000079	Transcript	ENSOART00020000094.1	lncRNA	-	-	rs599559348	-
11	51073994	A	synonymous_variant	LOW	MYO19	ENSOARG00020024654	Transcript	ENSOART00020038647.1	protein_coding	L	ctG/ctA	rs599559270	-
12	54359410	A	downstream_gene_variant	MODIFIER	-	ENSOARG00020007803	Transcript	ENSOART00020011940.1	protein_coding	-	-	rs599557943	-
26	41046793	C	intergenic_variant	MODIFIER	-	-	-	-	-	-	-	rs599548347	-
1	111298445	C	downstream_gene_variant	MODIFIER	PMVK	ENSOARG00020002284	Transcript	ENSOART00020003475.1	protein_coding	-	-	rs599546045	-
11	23485704	G	3_prime_UTR_variant	MODIFIER	RPL19	ENSOARG00020016134	Transcript	ENSOART00020024842.1	protein_coding	-	-	rs599543236	-
13	72242325	T	downstream_gene_variant	MODIFIER	MAFB	ENSOARG00020013364	Transcript	ENSOART00020020367.1	protein_coding	-	-	rs599542804	-
9	14557931	C	downstream_gene_variant	MODIFIER	ZNF7	ENSOARG00020003510	Transcript	ENSOART00020005375.1	protein_coding	-	-	rs599538869	-
23	2552055	C	downstream_gene_variant	MODIFIER	-	ENSOARG00020015153	Transcript	ENSOART00020023157.1	lncRNA	-	-	rs599537869	-
11	29094401	A	downstream_gene_variant	MODIFIER	SLC5A10	ENSOARG00020026368	Transcript	ENSOART00020041500.1	protein_coding	-	-	rs599535742	-
X	31763850	A	downstream_gene_variant	MODIFIER	-	ENSOARG00020016575	Transcript	ENSOART00020025584.1	protein_coding	-	-	rs599534771	-
5	11488371	G	intergenic_variant	MODIFIER	-	-	-	-	-	-	-	rs599534131	-
20	54032011	A	downstream_gene_variant	MODIFIER	TUBB2A	ENSOARG00020006431	Transcript	ENSOART00020009942.1	protein_coding	-	-	rs599531056	-
22	14856774	C	downstream_gene_variant	MODIFIER	PCGF5	ENSOARG00020010217	Transcript	ENSOART00020015749.1	protein_coding	-	-	rs599529730	-
5	40836475	C	5_prime_UTR_variant	MODIFIER	RACK1	ENSOARG00020016489	Transcript	ENSOART00020025418.1	protein_coding	-	-	rs599520699	-
8	32562596	T	downstream_gene_variant	MODIFIER	SEC63	ENSOARG00020011009	Transcript	ENSOART00020016809.1	protein_coding	-	-	rs599519023	-
10	25597565	G	downstream_gene_variant	MODIFIER	-	ENSOARG00020004322	Transcript	ENSOART00020006580.1	lncRNA	-	-	rs599517747	-
24	28442896	T	downstream_gene_variant	MODIFIER	-	ENSOARG00020014618	Transcript	ENSOART00020022386.1	protein_coding	-	-	rs599515860	-
19	31976768	T	synonymous_variant	LOW	FOXP1	ENSOARG00020017991	Transcript	ENSOART00020031138.1	protein_coding	A	gcC/gcT	rs599504789	-
9	49410922	T	intron_variant	MODIFIER	PREX2	ENSOARG00020006628	Transcript	ENSOART00020010547.1	protein_coding	-	-	rs599502988	-
4	111956992	A	downstream_gene_variant	MODIFIER	HIPK2	ENSOARG00020004569	Transcript	ENSOART00020007294.1	protein_coding	-	-	rs599493136	-
20	36054420	G	downstream_gene_variant	MODIFIER	DCDC2	ENSOARG00020011966	Transcript	ENSOART00020018359.1	protein_coding	-	-	rs599489072	-
18	70524468	G	synonymous_variant	LOW	-	ENSOARG00020013434	Transcript	ENSOART00020020538.1	protein_coding	R	cgT/cgC	rs599488419	-
7	46879713	A	intron_variant	MODIFIER	CSNK1G1	ENSOARG00020024000	Transcript	ENSOART00020038520.1	protein_coding	-	-	rs599487762	-
26	14956610	C	synonymous_variant	LOW	WWC2	ENSOARG00020025347	Transcript	ENSOART00020039824.1	protein_coding	G	ggT/ggC	rs599482444	-
14	15358111	A	downstream_gene_variant	MODIFIER	CDK10	ENSOARG00020020375	Transcript	ENSOART00020031388.1	protein_coding	-	-	rs599478140	-
X	76143332	G	intergenic_variant	MODIFIER	-	-	-	-	-	-	-	rs599476624	-
18	65587149	T	intron_variant	MODIFIER	EVL	ENSOARG00020016656	Transcript	ENSOART00020025566.1	protein_coding	-	-	rs599474913	-
1	292446343	A	non_coding_transcript_exon_variant	MODIFIER	-	ENSOARG00020015556	Transcript	ENSOART00020023834.1	lncRNA	-	-	rs599471963	-
2	31481497	G	3_prime_UTR_variant	MODIFIER	-	ENSOARG00020002106	Transcript	ENSOART00020003283.1	protein_coding	-	-	rs599468060	-
2	265259490	C	intergenic_variant	MODIFIER	-	-	-	-	-	-	-	rs599461960	-
3	196234417	C	intron_variant	MODIFIER	RESF1	ENSOARG00020001619	Transcript	ENSOART00020002456.1	protein_coding	-	-	rs599461267	-
3	91365967	C	intron_variant	MODIFIER	ATL2	ENSOARG00020000520	Transcript	ENSOART00020000683.1	protein_coding	-	-	rs599457931	-
20	54082432	A	upstream_gene_variant	MODIFIER	RIPK1	ENSOARG00020006711	Transcript	ENSOART00020010270.1	protein_coding	-	-	rs599456008	-
17	64404699	A	downstream_gene_variant	MODIFIER	-	ENSOARG00020018133	Transcript	ENSOART00020027995.1	protein_coding	-	-	rs599445888	-
2	169959867	G	downstream_gene_variant	MODIFIER	NMI	ENSOARG00020024663	Transcript	ENSOART00020038634.1	protein_coding	-	-	rs599443750	-
1	106836204	C	5_prime_UTR_variant	MODIFIER	VPS72	ENSOARG00020013630	Transcript	ENSOART00020020823.1	protein_coding	-	-	rs599439232	-
4	117726741	G	intergenic_variant	MODIFIER	-	-	-	-	-	-	-	rs599430179	-
3	142917702	T	downstream_gene_variant	MODIFIER	SPRYD3	ENSOARG00020008291	Transcript	ENSOART00020012695.1	protein_coding	-	-	rs599424436	-
11	45829338	A	downstream_gene_variant	MODIFIER	C17orf75	ENSOARG00020012947	Transcript	ENSOART00020019720.1	protein_coding	-	-	rs599420217	-
3	161322139	T	3_prime_UTR_variant	MODIFIER	-	ENSOARG00020002919	Transcript	ENSOART00020004506.1	protein_coding	-	-	rs599419263	-
18	19830208	G	intergenic_variant	MODIFIER	-	-	-	-	-	-	-	rs599417626	-
2	251654969	T	intergenic_variant	MODIFIER	-	-	-	-	-	-	-	rs599413280	-
X	76128460	G	intergenic_variant	MODIFIER	-	-	-	-	-	-	-	rs599410484	-
23	30655460	A	intron_variant	MODIFIER	DSC2	ENSOARG00020025065	Transcript	ENSOART00020039299.1	protein_coding	-	-	rs599409127	-
21	47333876	T	intron_variant	MODIFIER	CHKA	ENSOARG00020014607	Transcript	ENSOART00020022704.1	protein_coding	-	-	rs599394955	-
14	37641233	C	downstream_gene_variant	MODIFIER	TMEM208	ENSOARG00020019829	Transcript	ENSOART00020030550.1	protein_coding	-	-	rs599393725	-
14	51355567	A	3_prime_UTR_variant	MODIFIER	ACTN4	ENSOARG00020023353	Transcript	ENSOART00020036539.1	protein_coding	-	-	rs599383488	-
4	111960801	T	intron_variant	MODIFIER	HIPK2	ENSOARG00020004569	Transcript	ENSOART00020007294.1	protein_coding	-	-	rs599382452	-
23	2553029	A	downstream_gene_variant	MODIFIER	-	ENSOARG00020015153	Transcript	ENSOART00020023157.1	lncRNA	-	-	rs599381711	-
3	105736974	T	downstream_gene_variant	MODIFIER	IL18R1	ENSOARG00020002611	Transcript	ENSOART00020004030.1	protein_coding	-	-	rs599377948	-
4	46218200	G	downstream_gene_variant	MODIFIER	GNAI1	ENSOARG00020002521	Transcript	ENSOART00020003874.1	protein_coding	-	-	rs599375211	-
3	147431345	T	intron_variant	MODIFIER	KANSL2	ENSOARG00020001947	Transcript	ENSOART00020002975.1	protein_coding	-	-	rs599370270	-
1	195986477	G	downstream_gene_variant	MODIFIER	USF3	ENSOARG00020001164	Transcript	ENSOART00020001740.1	protein_coding	-	-	rs599365677	-
1	58696067	T	downstream_gene_variant	MODIFIER	GIPC2	ENSOARG00020019604	Transcript	ENSOART00020030169.1	protein_coding	-	-	rs599365474	-
13	55525488	A	synonymous_variant	LOW	-	ENSOARG00020008834	Transcript	ENSOART00020013544.1	protein_coding	D	gaC/gaT	rs599361763	-
14	57354289	T	upstream_gene_variant	MODIFIER	SLC1A5	ENSOARG00020010548	Transcript	ENSOART00020016329.1	protein_coding	-	-	rs599361476	-
24	41471355	T	downstream_gene_variant	MODIFIER	-	ENSOARG00020012785	Transcript	ENSOART00020019506.1	lncRNA	-	-	rs599361367	-
8	76966952	C	intron_variant	MODIFIER	FBXO30	ENSOARG00020013891	Transcript	ENSOART00020021176.1	protein_coding	-	-	rs599359318	-
10	21400798	C	synonymous_variant	LOW	RCBTB1	ENSOARG00020012716	Transcript	ENSOART00020019409.1	protein_coding	V	gtA/gtG	rs599354579	-
19	56021291	C	intergenic_variant	MODIFIER	-	-	-	-	-	-	-	rs599351399	-
3	191570753	G	downstream_gene_variant	MODIFIER	HMGXB4	ENSOARG00020020362	Transcript	ENSOART00020031352.1	protein_coding	-	-	rs599349113	-
3	1201860	C	intron_variant	MODIFIER	EDF1	ENSOARG00020000401	Transcript	ENSOART00020000506.1	protein_coding	-	-	rs599348371	-
2	1928434	C	synonymous_variant	LOW	TRAPPC12	ENSOARG00020002695	Transcript	ENSOART00020004131.1	protein_coding	D	gaT/gaC	rs599344673	-
5	38607097	T	synonymous_variant	LOW	HK3	ENSOARG00020010985	Transcript	ENSOART00020016836.1	protein_coding	P	ccG/ccA	rs599342055	-
5	3870135	G	downstream_gene_variant	MODIFIER	GATAD2A	ENSOARG00020019767	Transcript	ENSOART00020030443.1	protein_coding	-	-	rs599340964	-
17	77843610	G	intron_variant	MODIFIER	RHBDD3	ENSOARG00020008955	Transcript	ENSOART00020013753.1	protein_coding	-	-	rs599338877	-
24	39151437	A	upstream_gene_variant	MODIFIER	DAGLB	ENSOARG00020006576	Transcript	ENSOART00020010113.1	protein_coding	-	-	rs599336697	-
15	83764014	C	synonymous_variant	LOW	FNBP4	ENSOARG00020015042	Transcript	ENSOART00020023169.1	protein_coding	P	ccA/ccG	rs599334274	-
25	9183409	T	downstream_gene_variant	MODIFIER	MTR	ENSOARG00020019401	Transcript	ENSOART00020030202.1	protein_coding	-	-	rs599324829	-
1	14758530	T	intron_variant	MODIFIER	MACF1	ENSOARG00020018731	Transcript	ENSOART00020040197.1	protein_coding	-	-	rs599323041	-
19	49703846	A	intron_variant	MODIFIER	TKT	ENSOARG00020023805	Transcript	ENSOART00020037163.1	protein_coding	-	-	rs599319209	-
5	72274972	C	downstream_gene_variant	MODIFIER	THG1L	ENSOARG00020022916	Transcript	ENSOART00020035585.1	protein_coding	-	-	rs599318866	-
21	47083136	T	downstream_gene_variant	MODIFIER	RPS6KB2	ENSOARG00020012258	Transcript	ENSOART00020018716.1	protein_coding	-	-	rs599318771	-
23	67073763	T	intron_variant,non_coding_transcript_variant	MODIFIER	-	ENSOARG00020025782	Transcript	ENSOART00020040491.1	pseudogene	-	-	rs599318046	-
9	54662161	G	intron_variant	MODIFIER	TMEM70	ENSOARG00020014121	Transcript	ENSOART00020021599.1	protein_coding	-	-	rs599317766	-
15	22285592	G	intron_variant	MODIFIER	RDX	ENSOARG00020013266	Transcript	ENSOART00020020565.1	protein_coding	-	-	rs599316648	-
19	61007651	G	3_prime_UTR_variant	MODIFIER	-	ENSOARG00020016029	Transcript	ENSOART00020024689.1	protein_coding	-	-	rs599311733	-
16	61494535	G	missense_variant	MODERATE	MYO10	ENSOARG00020013822	Transcript	ENSOART00020021158.1	protein_coding	I/V	Att/Gtt	rs599311613	tolerated(0.33)
23	48199969	C	intron_variant	MODIFIER	GNAL	ENSOARG00020023323	Transcript	ENSOART00020036323.1	protein_coding	-	-	rs599306836	-
7	52974355	C	synonymous_variant	LOW	ADAM10	ENSOARG00020021312	Transcript	ENSOART00020033099.1	protein_coding	F	ttT/ttC	rs599304821	-
6	94755569	A	intergenic_variant	MODIFIER	-	-	-	-	-	-	-	rs599297181	-
5	48193118	T	downstream_gene_variant	MODIFIER	SAR1B	ENSOARG00020008125	Transcript	ENSOART00020012492.1	protein_coding	-	-	rs599290151	-
[truncated: 76,646 more rows]

## Sheet: Novel-Variants-BP stage-ASSAF
Chr	Location	Allele	Consequence	IMPACT	SYMBOL	Gene	Feature_type	Feature	BIOTYPE	EXON	INTRON	Amino_acids	Codons	Existing_variation	DISTANCE	STRAND	SIFT
1	184745	G	intron_variant	MODIFIER	D2HGDH	ENSOARG00020000060	Transcript	ENSOART00020000065.1	protein_coding	-	2021-06-09	-	-	-	-	-1	-
1	185099	T	intron_variant	MODIFIER	D2HGDH	ENSOARG00020000060	Transcript	ENSOART00020000065.1	protein_coding	-	2021-06-09	-	-	-	-	-1	-
1	185190	A	intron_variant	MODIFIER	D2HGDH	ENSOARG00020000060	Transcript	ENSOART00020000065.1	protein_coding	-	2021-06-09	-	-	-	-	-1	-
1	190467	A	intron_variant	MODIFIER	D2HGDH	ENSOARG00020000060	Transcript	ENSOART00020000065.1	protein_coding	-	2021-02-09	-	-	-	-	-1	-
1	192019	A	intron_variant	MODIFIER	D2HGDH	ENSOARG00020000060	Transcript	ENSOART00020000065.1	protein_coding	-	2021-02-09	-	-	-	-	-1	-
1	231525	A	downstream_gene_variant	MODIFIER	DTYMK	ENSOARG00020000065	Transcript	ENSOART00020000071.1	protein_coding	-	-	-	-	-	2478	1	-
1	231700	G	downstream_gene_variant	MODIFIER	DTYMK	ENSOARG00020000065	Transcript	ENSOART00020000071.1	protein_coding	-	-	-	-	-	2653	1	-
1	231754	A	downstream_gene_variant	MODIFIER	DTYMK	ENSOARG00020000065	Transcript	ENSOART00020000071.1	protein_coding	-	-	-	-	-	2707	1	-
1	232177	G	downstream_gene_variant	MODIFIER	DTYMK	ENSOARG00020000065	Transcript	ENSOART00020000071.1	protein_coding	-	-	-	-	-	3130	1	-
1	234561	T	intron_variant	MODIFIER	ATG4B	ENSOARG00020000066	Transcript	ENSOART00020000072.1	protein_coding	-	2021-08-11	-	-	-	-	-1	-
1	234565	C	intron_variant	MODIFIER	ATG4B	ENSOARG00020000066	Transcript	ENSOART00020000072.1	protein_coding	-	2021-08-11	-	-	-	-	-1	-
1	250367	G	upstream_gene_variant	MODIFIER	ATG4B	ENSOARG00020000066	Transcript	ENSOART00020000072.1	protein_coding	-	-	-	-	-	2482	-1	-
1	326930	G	5_prime_UTR_variant	MODIFIER	STK25	ENSOARG00020000074	Transcript	ENSOART00020000082.1	protein_coding	2021-01-12	-	-	-	-	-	1	-
1	327549	A	splice_region_variant,intron_variant	LOW	STK25	ENSOARG00020000074	Transcript	ENSOART00020000082.1	protein_coding	-	2021-02-11	-	-	-	-	1	-
1	327556	T	intron_variant	MODIFIER	STK25	ENSOARG00020000074	Transcript	ENSOART00020000082.1	protein_coding	-	2021-02-11	-	-	-	-	1	-
1	327558	T	intron_variant	MODIFIER	STK25	ENSOARG00020000074	Transcript	ENSOART00020000082.1	protein_coding	-	2021-02-11	-	-	-	-	1	-
1	327562	T	intron_variant	MODIFIER	STK25	ENSOARG00020000074	Transcript	ENSOART00020000082.1	protein_coding	-	2021-02-11	-	-	-	-	1	-
1	327573	G	intron_variant	MODIFIER	STK25	ENSOARG00020000074	Transcript	ENSOART00020000082.1	protein_coding	-	2021-02-11	-	-	-	-	1	-
1	327574	T	intron_variant	MODIFIER	STK25	ENSOARG00020000074	Transcript	ENSOART00020000082.1	protein_coding	-	2021-02-11	-	-	-	-	1	-
1	327577	A	intron_variant	MODIFIER	STK25	ENSOARG00020000074	Transcript	ENSOART00020000082.1	protein_coding	-	2021-02-11	-	-	-	-	1	-
1	327579	C	intron_variant	MODIFIER	STK25	ENSOARG00020000074	Transcript	ENSOART00020000082.1	protein_coding	-	2021-02-11	-	-	-	-	1	-
1	327605	T	intron_variant	MODIFIER	STK25	ENSOARG00020000074	Transcript	ENSOART00020000082.1	protein_coding	-	2021-02-11	-	-	-	-	1	-
1	333133	G	synonymous_variant	LOW	STK25	ENSOARG00020000074	Transcript	ENSOART00020000082.1	protein_coding	2021-06-12	-	Q	caA/caG	-	-	1	-
1	359314	A	intron_variant,non_coding_transcript_variant	MODIFIER	-	ENSOARG00020000079	Transcript	ENSOART00020000094.1	lncRNA	-	2021-12-26	-	-	-	-	-1	-
1	362143	T	intron_variant,non_coding_transcript_variant	MODIFIER	-	ENSOARG00020000079	Transcript	ENSOART00020000094.1	lncRNA	-	2021-12-26	-	-	-	-	-1	-
1	445653	T	synonymous_variant	LOW	SEPTIN2	ENSOARG00020000087	Transcript	ENSOART00020000102.1	protein_coding	2021-09-12	-	L	ctG/ctA	-	-	-1	-
1	449148	G	synonymous_variant	LOW	SEPTIN2	ENSOARG00020000087	Transcript	ENSOART00020000102.1	protein_coding	2021-06-12	-	L	ctT/ctC	-	-	-1	-
1	518569	A	intron_variant	MODIFIER	HDLBP	ENSOARG00020000111	Transcript	ENSOART00020000133.1	protein_coding	-	17/28	-	-	-	-	1	-
1	518880	A	intron_variant	MODIFIER	HDLBP	ENSOARG00020000111	Transcript	ENSOART00020000133.1	protein_coding	-	17/28	-	-	-	-	1	-
1	518950	A	intron_variant	MODIFIER	HDLBP	ENSOARG00020000111	Transcript	ENSOART00020000133.1	protein_coding	-	17/28	-	-	-	-	1	-
1	523294	G	intron_variant	MODIFIER	HDLBP	ENSOARG00020000111	Transcript	ENSOART00020000133.1	protein_coding	-	24/28	-	-	-	-	1	-
1	524137	C	splice_region_variant,intron_variant	LOW	HDLBP	ENSOARG00020000111	Transcript	ENSOART00020000133.1	protein_coding	-	25/28	-	-	-	-	1	-
1	524151	T	intron_variant	MODIFIER	HDLBP	ENSOARG00020000111	Transcript	ENSOART00020000133.1	protein_coding	-	25/28	-	-	-	-	1	-
1	526245	C	downstream_gene_variant	MODIFIER	HDLBP	ENSOARG00020000111	Transcript	ENSOART00020000133.1	protein_coding	-	-	-	-	-	483	1	-
1	526254	T	downstream_gene_variant	MODIFIER	HDLBP	ENSOARG00020000111	Transcript	ENSOART00020000133.1	protein_coding	-	-	-	-	-	492	1	-
1	595285	G	non_coding_transcript_exon_variant	MODIFIER	-	ENSOARG00020000277	Transcript	ENSOART00020000333.1	lncRNA	2021-09-16	-	-	-	-	-	1	-
1	607758	T	intron_variant,non_coding_transcript_variant	MODIFIER	-	ENSOARG00020000277	Transcript	ENSOART00020000333.1	lncRNA	-	13/15	-	-	-	-	1	-
1	620134	G	non_coding_transcript_exon_variant	MODIFIER	-	ENSOARG00020000277	Transcript	ENSOART00020000333.1	lncRNA	16/16	-	-	-	-	-	1	-
1	978355	G	intron_variant	MODIFIER	CAPN10	ENSOARG00020001024	Transcript	ENSOART00020001645.1	protein_coding	-	2021-07-09	-	-	-	-	-1	-
1	989652	G	upstream_gene_variant	MODIFIER	CAPN10	ENSOARG00020001024	Transcript	ENSOART00020001645.1	protein_coding	-	-	-	-	-	2856	-1	-
1	993444	G	downstream_gene_variant	MODIFIER	RNPEPL1	ENSOARG00020001165	Transcript	ENSOART00020001741.1	protein_coding	-	-	-	-	-	230	-1	-
1	993474	T	downstream_gene_variant	MODIFIER	RNPEPL1	ENSOARG00020001165	Transcript	ENSOART00020001741.1	protein_coding	-	-	-	-	-	200	-1	-
1	993562	A	downstream_gene_variant	MODIFIER	RNPEPL1	ENSOARG00020001165	Transcript	ENSOART00020001741.1	protein_coding	-	-	-	-	-	112	-1	-
1	997522	A	synonymous_variant	LOW	RNPEPL1	ENSOARG00020001165	Transcript	ENSOART00020001741.1	protein_coding	2021-04-11	-	A	gcC/gcT	-	-	-1	-
1	997675	G	intron_variant	MODIFIER	RNPEPL1	ENSOARG00020001165	Transcript	ENSOART00020001741.1	protein_coding	-	2021-03-10	-	-	-	-	-1	-
1	997799	G	intron_variant	MODIFIER	RNPEPL1	ENSOARG00020001165	Transcript	ENSOART00020001741.1	protein_coding	-	2021-03-10	-	-	-	-	-1	-
1	997912	T	intron_variant	MODIFIER	RNPEPL1	ENSOARG00020001165	Transcript	ENSOART00020001741.1	protein_coding	-	2021-03-10	-	-	-	-	-1	-
1	999020	C	intron_variant	MODIFIER	RNPEPL1	ENSOARG00020001165	Transcript	ENSOART00020001741.1	protein_coding	-	2021-01-10	-	-	-	-	-1	-
1	999214	C	intron_variant	MODIFIER	RNPEPL1	ENSOARG00020001165	Transcript	ENSOART00020001741.1	protein_coding	-	2021-01-10	-	-	-	-	-1	-
1	999778	A	intron_variant	MODIFIER	RNPEPL1	ENSOARG00020001165	Transcript	ENSOART00020001741.1	protein_coding	-	2021-01-10	-	-	-	-	-1	-
1	1001071	C	intron_variant	MODIFIER	RNPEPL1	ENSOARG00020001165	Transcript	ENSOART00020001741.1	protein_coding	-	2021-01-10	-	-	-	-	-1	-
1	1005260	C	upstream_gene_variant	MODIFIER	RNPEPL1	ENSOARG00020001165	Transcript	ENSOART00020001741.1	protein_coding	-	-	-	-	-	3020	-1	-
1	1006830	G	upstream_gene_variant	MODIFIER	RNPEPL1	ENSOARG00020001165	Transcript	ENSOART00020001741.1	protein_coding	-	-	-	-	-	4590	-1	-
1	1067930	T	downstream_gene_variant	MODIFIER	GPC1	ENSOARG00020001209	Transcript	ENSOART00020001807.1	protein_coding	-	-	-	-	-	893	-1	-
1	1361059	A	downstream_gene_variant	MODIFIER	-	ENSOARG00020001254	Transcript	ENSOART00020001869.1	lncRNA	-	-	-	-	-	2274	-1	-
1	1475375	A	5_prime_UTR_variant	MODIFIER	NDUFA10	ENSOARG00020001299	Transcript	ENSOART00020001964.1	protein_coding	2021-01-10	-	-	-	-	-	1	-
1	1475442	G	missense_variant	MODERATE	NDUFA10	ENSOARG00020001299	Transcript	ENSOART00020001964.1	protein_coding	2021-01-10	-	S/A	Tcg/Gcg	-	-	1	tolerated(1)
1	1475469	C	missense_variant	MODERATE	NDUFA10	ENSOARG00020001299	Transcript	ENSOART00020001964.1	protein_coding	2021-01-10	-	A/P	Gcc/Ccc	-	-	1	tolerated(0.07)
1	1513771	T	synonymous_variant	LOW	NDUFA10	ENSOARG00020001299	Transcript	ENSOART00020001964.1	protein_coding	2021-10-10	-	A	gcC/gcT	-	-	1	-
1	1513825	G	3_prime_UTR_variant	MODIFIER	NDUFA10	ENSOARG00020001299	Transcript	ENSOART00020001964.1	protein_coding	2021-10-10	-	-	-	-	-	1	-
1	1513885	C	3_prime_UTR_variant	MODIFIER	NDUFA10	ENSOARG00020001299	Transcript	ENSOART00020001964.1	protein_coding	2021-10-10	-	-	-	-	-	1	-
1	1513897	G	3_prime_UTR_variant	MODIFIER	NDUFA10	ENSOARG00020001299	Transcript	ENSOART00020001964.1	protein_coding	2021-10-10	-	-	-	-	-	1	-
1	1513923	C	3_prime_UTR_variant	MODIFIER	NDUFA10	ENSOARG00020001299	Transcript	ENSOART00020001964.1	protein_coding	2021-10-10	-	-	-	-	-	1	-
1	1513971	A	3_prime_UTR_variant	MODIFIER	NDUFA10	ENSOARG00020001299	Transcript	ENSOART00020001964.1	protein_coding	2021-10-10	-	-	-	-	-	1	-
1	1513991	G	3_prime_UTR_variant	MODIFIER	NDUFA10	ENSOARG00020001299	Transcript	ENSOART00020001964.1	protein_coding	2021-10-10	-	-	-	-	-	1	-
1	1513993	T	3_prime_UTR_variant	MODIFIER	NDUFA10	ENSOARG00020001299	Transcript	ENSOART00020001964.1	protein_coding	2021-10-10	-	-	-	-	-	1	-
1	1514001	G	3_prime_UTR_variant	MODIFIER	NDUFA10	ENSOARG00020001299	Transcript	ENSOART00020001964.1	protein_coding	2021-10-10	-	-	-	-	-	1	-
1	2166932	C	synonymous_variant	LOW	HDAC4	ENSOARG00020001352	Transcript	ENSOART00020002034.1	protein_coding	2021-08-27	-	S	agT/agC	-	-	1	-
1	2229402	C	splice_donor_variant	HIGH	HDAC4	ENSOARG00020001352	Transcript	ENSOART00020002034.1	protein_coding	-	25/26	-	-	-	-	1	-
1	2229403	C	splice_region_variant,intron_variant	LOW	HDAC4	ENSOARG00020001352	Transcript	ENSOART00020002034.1	protein_coding	-	25/26	-	-	-	-	1	-
1	2720291	T	downstream_gene_variant	MODIFIER	ASB1	ENSOARG00020001480	Transcript	ENSOART00020002249.1	protein_coding	-	-	-	-	-	3800	-1	-
1	2720372	T	downstream_gene_variant	MODIFIER	ASB1	ENSOARG00020001480	Transcript	ENSOART00020002249.1	protein_coding	-	-	-	-	-	3719	-1	-
1	2720516	C	downstream_gene_variant	MODIFIER	ASB1	ENSOARG00020001480	Transcript	ENSOART00020002249.1	protein_coding	-	-	-	-	-	3575	-1	-
1	2918299	C	intergenic_variant	MODIFIER	-	-	-	-	-	-	-	-	-	-	-	-	-
1	2918516	C	intergenic_variant	MODIFIER	-	-	-	-	-	-	-	-	-	-	-	-	-
1	2918585	G	intergenic_variant	MODIFIER	-	-	-	-	-	-	-	-	-	-	-	-	-
1	2949132	A	intron_variant	MODIFIER	ILKAP	ENSOARG00020001689	Transcript	ENSOART00020002548.1	protein_coding	-	2021-03-09	-	-	-	-	1	-
1	3101098	A	upstream_gene_variant	MODIFIER	-	ENSOARG00020001749	Transcript	ENSOART00020002683.1	pseudogene	-	-	-	-	-	1273	-1	-
1	3101146	A	upstream_gene_variant	MODIFIER	-	ENSOARG00020001749	Transcript	ENSOART00020002683.1	pseudogene	-	-	-	-	-	1321	-1	-
1	3101224	T	upstream_gene_variant	MODIFIER	-	ENSOARG00020001749	Transcript	ENSOART00020002683.1	pseudogene	-	-	-	-	-	1399	-1	-
1	3101296	C	upstream_gene_variant	MODIFIER	-	ENSOARG00020001749	Transcript	ENSOART00020002683.1	pseudogene	-	-	-	-	-	1471	-1	-
1	3101435	A	upstream_gene_variant	MODIFIER	-	ENSOARG00020001749	Transcript	ENSOART00020002683.1	pseudogene	-	-	-	-	-	1610	-1	-
1	3101582	C	upstream_gene_variant	MODIFIER	-	ENSOARG00020001749	Transcript	ENSOART00020002683.1	pseudogene	-	-	-	-	-	1757	-1	-
1	3114386	T	missense_variant	MODERATE	SCLY	ENSOARG00020001794	Transcript	ENSOART00020002766.1	protein_coding	2021-06-12	-	V/M	Gtg/Atg	-	-	-1	deleterious(0.02)
1	3118254	A	synonymous_variant	LOW	SCLY	ENSOARG00020001794	Transcript	ENSOART00020002766.1	protein_coding	2021-04-12	-	H	caC/caT	-	-	-1	-
1	3145848	A	splice_acceptor_variant	HIGH	UBE2F	ENSOARG00020001897	Transcript	ENSOART00020002885.1	protein_coding	-	2021-07-08	-	-	-	-	-1	-
1	3145849	G	splice_acceptor_variant	HIGH	UBE2F	ENSOARG00020001897	Transcript	ENSOART00020002885.1	protein_coding	-	2021-07-08	-	-	-	-	-1	-
1	3188841	C	upstream_gene_variant	MODIFIER	UBE2F	ENSOARG00020001897	Transcript	ENSOART00020002885.1	protein_coding	-	-	-	-	-	19	-1	-
1	3220011	T	downstream_gene_variant	MODIFIER	RAMP1	ENSOARG00020001939	Transcript	ENSOART00020002961.1	protein_coding	-	-	-	-	-	84	-1	-
1	3220057	G	downstream_gene_variant	MODIFIER	RAMP1	ENSOARG00020001939	Transcript	ENSOART00020002961.1	protein_coding	-	-	-	-	-	38	-1	-
1	3220118	C	3_prime_UTR_variant	MODIFIER	RAMP1	ENSOARG00020001939	Transcript	ENSOART00020002961.1	protein_coding	2021-03-03	-	-	-	-	-	-1	-
1	3220244	G	missense_variant	MODERATE	RAMP1	ENSOARG00020001939	Transcript	ENSOART00020002961.1	protein_coding	2021-03-03	-	C/R	Tgc/Cgc	-	-	-1	tolerated(1)
1	3257274	G	intron_variant	MODIFIER	RAMP1	ENSOARG00020001939	Transcript	ENSOART00020002961.1	protein_coding	-	2021-01-02	-	-	-	-	-1	-
1	3257306	C	intron_variant	MODIFIER	RAMP1	ENSOARG00020001939	Transcript	ENSOART00020002961.1	protein_coding	-	2021-01-02	-	-	-	-	-1	-
1	3525683	G	missense_variant	MODERATE	RAB17	ENSOARG00020002174	Transcript	ENSOART00020003312.1	protein_coding	2021-05-05	-	Q/R	cAg/cGg	-	-	1	tolerated(0.5)
1	3525721	A	synonymous_variant	LOW	RAB17	ENSOARG00020002174	Transcript	ENSOART00020003312.1	protein_coding	2021-05-05	-	R	Cgg/Agg	-	-	1	-
1	3525765	A	downstream_gene_variant	MODIFIER	RAB17	ENSOARG00020002174	Transcript	ENSOART00020003312.1	protein_coding	-	-	-	-	-	9	1	-
1	3525806	T	downstream_gene_variant	MODIFIER	RAB17	ENSOARG00020002174	Transcript	ENSOART00020003312.1	protein_coding	-	-	-	-	-	50	1	-
1	4006547	A	missense_variant	MODERATE	COPS8	ENSOARG00020004238	Transcript	ENSOART00020006462.1	protein_coding	2021-01-08	-	P/L	cCg/cTg	-	-	-1	-
1	4986614	G	synonymous_variant	LOW	-	ENSOARG00020004419	Transcript	ENSOART00020006762.1	protein_coding	2021-01-02	-	R	Aga/Cga	-	-	-1	-
1	5017117	T	downstream_gene_variant	MODIFIER	AGAP1	ENSOARG00020004474	Transcript	ENSOART00020006846.1	protein_coding	-	-	-	-	-	217	-1	-
1	5017145	G	downstream_gene_variant	MODIFIER	AGAP1	ENSOARG00020004474	Transcript	ENSOART00020006846.1	protein_coding	-	-	-	-	-	189	-1	-
1	5138257	G	synonymous_variant	LOW	AGAP1	ENSOARG00020004474	Transcript	ENSOART00020006846.1	protein_coding	13/18	-	H	caT/caC	-	-	-1	-
1	5513227	C	intron_variant	MODIFIER	AGAP1	ENSOARG00020004474	Transcript	ENSOART00020006846.1	protein_coding	-	2021-01-17	-	-	-	-	-1	-
1	6013838	T	synonymous_variant	LOW	SH3BP4	ENSOARG00020004812	Transcript	ENSOART00020007338.1	protein_coding	2021-03-05	-	A	gcG/gcA	-	-	-1	-
1	6565262	A	upstream_gene_variant	MODIFIER	ARL4C	ENSOARG00020004841	Transcript	ENSOART00020007401.1	protein_coding	-	-	-	-	-	488	1	-
1	6565359	G	upstream_gene_variant	MODIFIER	ARL4C	ENSOARG00020004841	Transcript	ENSOART00020007401.1	protein_coding	-	-	-	-	-	391	1	-
1	6566085	G	synonymous_variant	LOW	ARL4C	ENSOARG00020004841	Transcript	ENSOART00020007401.1	protein_coding	2021-01-03	-	T	acC/acG	-	-	1	-
1	6566241	T	synonymous_variant	LOW	ARL4C	ENSOARG00020004841	Transcript	ENSOART00020007401.1	protein_coding	2021-01-03	-	I	atC/atT	-	-	1	-
1	6566451	G	intron_variant	MODIFIER	ARL4C	ENSOARG00020004841	Transcript	ENSOART00020007401.1	protein_coding	-	2021-01-02	-	-	-	-	1	-
1	7599706	A	synonymous_variant	LOW	DGKD	ENSOARG00020007641	Transcript	ENSOART00020012109.1	protein_coding	26/31	-	N	aaC/aaT	-	-	-1	-
1	7897012	C	missense_variant	MODERATE	ATG16L1	ENSOARG00020008250	Transcript	ENSOART00020015986.1	protein_coding	2021-01-19	-	L/R	cTt/cGt	-	-	-1	tolerated(0.54)
1	8212926	T	intron_variant	MODIFIER	NGEF	ENSOARG00020011081	Transcript	ENSOART00020016974.1	protein_coding	-	2021-05-15	-	-	-	-	1	-
1	8212948	A	intron_variant	MODIFIER	NGEF	ENSOARG00020011081	Transcript	ENSOART00020016974.1	protein_coding	-	2021-05-15	-	-	-	-	1	-
1	8212951	C	intron_variant	MODIFIER	NGEF	ENSOARG00020011081	Transcript	ENSOART00020016974.1	protein_coding	-	2021-05-15	-	-	-	-	1	-
1	8212954	C	intron_variant	MODIFIER	NGEF	ENSOARG00020011081	Transcript	ENSOART00020016974.1	protein_coding	-	2021-05-15	-	-	-	-	1	-
1	8212955	A	intron_variant	MODIFIER	NGEF	ENSOARG00020011081	Transcript	ENSOART00020016974.1	protein_coding	-	2021-05-15	-	-	-	-	1	-
1	8260700	A	downstream_gene_variant	MODIFIER	NGEF	ENSOARG00020011081	Transcript	ENSOART00020016974.1	protein_coding	-	-	-	-	-	2466	1	-
1	8260712	G	downstream_gene_variant	MODIFIER	NGEF	ENSOARG00020011081	Transcript	ENSOART00020016974.1	protein_coding	-	-	-	-	-	2478	1	-
1	8260745	A	downstream_gene_variant	MODIFIER	NGEF	ENSOARG00020011081	Transcript	ENSOART00020016974.1	protein_coding	-	-	-	-	-	2511	1	-
1	8293724	G	splice_region_variant,intron_variant	LOW	GIGYF2	ENSOARG00020011342	Transcript	ENSOART00020017272.1	protein_coding	-	25/28	-	-	-	-	-1	-
1	8472398	T	synonymous_variant	LOW	EFHD1	ENSOARG00020006468	Transcript	ENSOART00020010000.1	protein_coding	2021-01-04	-	Q	caG/caA	-	-	-1	-
1	8472411	G	missense_variant	MODERATE	EFHD1	ENSOARG00020006468	Transcript	ENSOART00020010000.1	protein_coding	2021-01-04	-	D/A	gAc/gCc	-	-	-1	tolerated(0.79)
1	8472518	C	5_prime_UTR_variant	MODIFIER	EFHD1	ENSOARG00020006468	Transcript	ENSOART00020010000.1	protein_coding	2021-01-04	-	-	-	-	-	-1	-
1	10170132	C	downstream_gene_variant	MODIFIER	SMIM12	ENSOARG00020009153	Transcript	ENSOART00020014042.1	protein_coding	-	-	-	-	-	195	-1	-
1	10315675	C	upstream_gene_variant	MODIFIER	TMEM35B	ENSOARG00020009287	Transcript	ENSOART00020014241.1	protein_coding	-	-	-	-	-	3658	-1	-
1	10315676	C	upstream_gene_variant	MODIFIER	TMEM35B	ENSOARG00020009287	Transcript	ENSOART00020014241.1	protein_coding	-	-	-	-	-	3659	-1	-
1	10435807	A	intergenic_variant	MODIFIER	-	-	-	-	-	-	-	-	-	-	-	-	-
1	10435842	A	intergenic_variant	MODIFIER	-	-	-	-	-	-	-	-	-	-	-	-	-
1	10435924	T	intergenic_variant	MODIFIER	-	-	-	-	-	-	-	-	-	-	-	-	-
1	10435925	C	intergenic_variant	MODIFIER	-	-	-	-	-	-	-	-	-	-	-	-	-
1	10435945	G	intergenic_variant	MODIFIER	-	-	-	-	-	-	-	-	-	-	-	-	-
1	10435946	A	intergenic_variant	MODIFIER	-	-	-	-	-	-	-	-	-	-	-	-	-
1	10436051	G	intergenic_variant	MODIFIER	-	-	-	-	-	-	-	-	-	-	-	-	-
1	10436071	C	intergenic_variant	MODIFIER	-	-	-	-	-	-	-	-	-	-	-	-	-
1	10436139	G	intergenic_variant	MODIFIER	-	-	-	-	-	-	-	-	-	-	-	-	-
1	10497359	C	upstream_gene_variant	MODIFIER	SFPQ	ENSOARG00020009648	Transcript	ENSOART00020015057.1	protein_coding	-	-	-	-	-	150	-1	-
1	10497367	A	upstream_gene_variant	MODIFIER	SFPQ	ENSOARG00020009648	Transcript	ENSOART00020015057.1	protein_coding	-	-	-	-	-	158	-1	-
1	10804394	C	missense_variant	MODERATE	-	ENSOARG00020010396	Transcript	ENSOART00020015886.1	protein_coding	2021-01-01	-	K/E	Aag/Gag	-	-	-1	tolerated(0.53)
1	10831846	G	splice_region_variant,intron_variant	LOW	KIAA0319L	ENSOARG00020010426	Transcript	ENSOART00020015979.1	protein_coding	-	2021-09-20	-	-	-	-	-1	-
1	10984615	C	5_prime_UTR_variant	MODIFIER	PSMB2	ENSOARG00020010787	Transcript	ENSOART00020016508.1	protein_coding	2021-01-06	-	-	-	-	-	-1	-
1	11050394	C	upstream_gene_variant	MODIFIER	C1orf216	ENSOARG00020010859	Transcript	ENSOART00020016569.1	protein_coding	-	-	-	-	-	2235	-1	-
1	11380483	G	downstream_gene_variant	MODIFIER	TEKT2	ENSOARG00020012976	Transcript	ENSOART00020019863.1	protein_coding	-	-	-	-	-	3677	1	-
1	11380486	T	downstream_gene_variant	MODIFIER	TEKT2	ENSOARG00020012976	Transcript	ENSOART00020019863.1	protein_coding	-	-	-	-	-	3680	1	-
1	11380488	A	downstream_gene_variant	MODIFIER	TEKT2	ENSOARG00020012976	Transcript	ENSOART00020019863.1	protein_coding	-	-	-	-	-	3682	1	-
1	11380489	C	downstream_gene_variant	MODIFIER	TEKT2	ENSOARG00020012976	Transcript	ENSOART00020019863.1	protein_coding	-	-	-	-	-	3683	1	-
1	11454854	A	intron_variant	MODIFIER	MAP7D1	ENSOARG00020013418	Transcript	ENSOART00020020530.1	protein_coding	-	17/17	-	-	-	-	1	-
1	11454856	A	intron_variant	MODIFIER	MAP7D1	ENSOARG00020013418	Transcript	ENSOART00020020530.1	protein_coding	-	17/17	-	-	-	-	1	-
1	11454878	G	intron_variant	MODIFIER	MAP7D1	ENSOARG00020013418	Transcript	ENSOART00020020530.1	protein_coding	-	17/17	-	-	-	-	1	-
1	11454879	G	intron_variant	MODIFIER	MAP7D1	ENSOARG00020013418	Transcript	ENSOART00020020530.1	protein_coding	-	17/17	-	-	-	-	1	-
1	11454898	A	splice_region_variant,intron_variant	LOW	MAP7D1	ENSOARG00020013418	Transcript	ENSOART00020020530.1	protein_coding	-	17/17	-	-	-	-	1	-
1	11575282	T	downstream_gene_variant	MODIFIER	STK40	ENSOARG00020014470	Transcript	ENSOART00020022108.1	protein_coding	-	-	-	-	-	1264	-1	-
1	11576601	T	3_prime_UTR_variant	MODIFIER	STK40	ENSOARG00020014470	Transcript	ENSOART00020022108.1	protein_coding	2021-11-11	-	-	-	-	-	-1	-
1	11576624	C	3_prime_UTR_variant	MODIFIER	STK40	ENSOARG00020014470	Transcript	ENSOART00020022108.1	protein_coding	2021-11-11	-	-	-	-	-	-1	-
1	11576730	T	synonymous_variant	LOW	STK40	ENSOARG00020014470	Transcript	ENSOART00020022108.1	protein_coding	2021-11-11	-	A	gcG/gcA	-	-	-1	-
1	11678460	G	intron_variant	MODIFIER	CSF3R	ENSOARG00020015107	Transcript	ENSOART00020023131.1	protein_coding	-	2021-07-14	-	-	-	-	-1	-
1	12769200	G	intron_variant	MODIFIER	ZC3H12A	ENSOARG00020015441	Transcript	ENSOART00020023746.1	protein_coding	-	2021-03-06	-	-	-	-	1	-
1	12770292	G	splice_region_variant,intron_variant	LOW	ZC3H12A	ENSOARG00020015441	Transcript	ENSOART00020023746.1	protein_coding	-	2021-04-06	-	-	-	-	1	-
1	12772788	C	synonymous_variant	LOW	ZC3H12A	ENSOARG00020015441	Transcript	ENSOART00020023746.1	protein_coding	2021-07-07	-	D	gaT/gaC	-	-	1	-
1	12773028	C	synonymous_variant	LOW	ZC3H12A	ENSOARG00020015441	Transcript	ENSOART00020023746.1	protein_coding	2021-07-07	-	P	ccT/ccC	-	-	1	-
1	12773344	T	3_prime_UTR_variant	MODIFIER	ZC3H12A	ENSOARG00020015441	Transcript	ENSOART00020023746.1	protein_coding	2021-07-07	-	-	-	-	-	1	-
1	12773350	A	3_prime_UTR_variant	MODIFIER	ZC3H12A	ENSOARG00020015441	Transcript	ENSOART00020023746.1	protein_coding	2021-07-07	-	-	-	-	-	1	-
1	12783777	G	3_prime_UTR_variant	MODIFIER	MEAF6	ENSOARG00020015561	Transcript	ENSOART00020023926.1	protein_coding	2021-07-07	-	-	-	-	-	-1	-
1	13063615	C	downstream_gene_variant	MODIFIER	MANEAL	ENSOARG00020016753	Transcript	ENSOART00020025730.1	protein_coding	-	-	-	-	-	3985	1	-
1	13222361	A	splice_region_variant,intron_variant	LOW	-	ENSOARG00020017363	Transcript	ENSOART00020026695.1	protein_coding	-	2021-04-09	-	-	-	-	1	-
1	13222380	A	intron_variant	MODIFIER	-	ENSOARG00020017363	Transcript	ENSOART00020026695.1	protein_coding	-	2021-04-09	-	-	-	-	1	-
1	13227631	A	downstream_gene_variant	MODIFIER	-	ENSOARG00020017363	Transcript	ENSOART00020026695.1	protein_coding	-	-	-	-	-	15	1	-
1	13253992	A	intron_variant	MODIFIER	UTP11	ENSOARG00020017421	Transcript	ENSOART00020026757.1	protein_coding	-	2021-06-07	-	-	-	-	1	-
1	13254071	T	intron_variant	MODIFIER	UTP11	ENSOARG00020017421	Transcript	ENSOART00020026757.1	protein_coding	-	2021-06-07	-	-	-	-	1	-
1	14125125	A	intron_variant	MODIFIER	RRAGC	ENSOARG00020017615	Transcript	ENSOART00020027064.1	protein_coding	-	2021-06-06	-	-	-	-	-1	-
1	14143945	T	upstream_gene_variant	MODIFIER	RRAGC	ENSOARG00020017615	Transcript	ENSOART00020027064.1	protein_coding	-	-	-	-	-	4549	-1	-
1	14145330	G	upstream_gene_variant	MODIFIER	-	ENSOARG00020017782	Transcript	ENSOART00020027372.1	pseudogene	-	-	-	-	-	2852	-1	-
1	14145331	G	upstream_gene_variant	MODIFIER	-	ENSOARG00020017782	Transcript	ENSOART00020027372.1	pseudogene	-	-	-	-	-	2853	-1	-
1	14567304	A	intron_variant	MODIFIER	MACF1	ENSOARG00020018731	Transcript	ENSOART00020040197.1	protein_coding	-	43/91	-	-	-	-	1	-
1	14567305	G	intron_variant	MODIFIER	MACF1	ENSOARG00020018731	Transcript	ENSOART00020040197.1	protein_coding	-	43/91	-	-	-	-	1	-
1	14567308	G	intron_variant	MODIFIER	MACF1	ENSOARG00020018731	Transcript	ENSOART00020040197.1	protein_coding	-	43/91	-	-	-	-	1	-
1	14567314	A	splice_region_variant,intron_variant	LOW	MACF1	ENSOARG00020018731	Transcript	ENSOART00020040197.1	protein_coding	-	43/91	-	-	-	-	1	-
1	14610859	C	intron_variant	MODIFIER	MACF1	ENSOARG00020018731	Transcript	ENSOART00020040197.1	protein_coding	-	57/91	-	-	-	-	1	-
1	14610863	A	intron_variant	MODIFIER	MACF1	ENSOARG00020018731	Transcript	ENSOART00020040197.1	protein_coding	-	57/91	-	-	-	-	1	-
1	14611397	C	intron_variant	MODIFIER	MACF1	ENSOARG00020018731	Transcript	ENSOART00020040197.1	protein_coding	-	57/91	-	-	-	-	1	-
1	14648683	C	intron_variant	MODIFIER	MACF1	ENSOARG00020018731	Transcript	ENSOART00020040197.1	protein_coding	-	87/91	-	-	-	-	1	-
1	14689676	T	intron_variant	MODIFIER	MACF1	ENSOARG00020018731	Transcript	ENSOART00020040197.1	protein_coding	-	91/91	-	-	-	-	1	-
1	14690603	C	intron_variant	MODIFIER	MACF1	ENSOARG00020018731	Transcript	ENSOART00020040197.1	protein_coding	-	91/91	-	-	-	-	1	-
1	14690711	G	intron_variant	MODIFIER	MACF1	ENSOARG00020018731	Transcript	ENSOART00020040197.1	protein_coding	-	91/91	-	-	-	-	1	-
1	14762572	C	intron_variant	MODIFIER	MACF1	ENSOARG00020018731	Transcript	ENSOART00020040197.1	protein_coding	-	91/91	-	-	-	-	1	-
1	14769732	C	intron_variant	MODIFIER	MACF1	ENSOARG00020018731	Transcript	ENSOART00020040197.1	protein_coding	-	91/91	-	-	-	-	1	-
1	14769818	T	intron_variant	MODIFIER	MACF1	ENSOARG00020018731	Transcript	ENSOART00020040197.1	protein_coding	-	91/91	-	-	-	-	1	-
1	15017201	C	downstream_gene_variant	MODIFIER	TRIT1	ENSOARG00020025939	Transcript	ENSOART00020040796.1	protein_coding	-	-	-	-	-	170	-1	-
1	15237779	C	splice_acceptor_variant	HIGH	PPT1	ENSOARG00020025978	Transcript	ENSOART00020040868.1	protein_coding	-	2021-01-08	-	-	-	-	-1	-
1	15335031	T	synonymous_variant	LOW	RLF	ENSOARG00020025999	Transcript	ENSOART00020040886.1	protein_coding	2021-01-08	-	S	tcC/tcT	-	-	1	-
1	15464268	A	intron_variant	MODIFIER	ZMPSTE24	ENSOARG00020026009	Transcript	ENSOART00020040903.1	protein_coding	-	2021-04-09	-	-	-	-	1	-
1	15464291	C	intron_variant	MODIFIER	ZMPSTE24	ENSOARG00020026009	Transcript	ENSOART00020040903.1	protein_coding	-	2021-04-09	-	-	-	-	1	-
1	15487068	G	intron_variant	MODIFIER	ZMPSTE24	ENSOARG00020026009	Transcript	ENSOART00020040903.1	protein_coding	-	2021-08-09	-	-	-	-	1	-
1	15487137	G	intron_variant	MODIFIER	ZMPSTE24	ENSOARG00020026009	Transcript	ENSOART00020040903.1	protein_coding	-	2021-08-09	-	-	-	-	1	-
1	15487949	G	intron_variant	MODIFIER	ZMPSTE24	ENSOARG00020026009	Transcript	ENSOART00020040903.1	protein_coding	-	2021-08-09	-	-	-	-	1	-
1	15860707	A	splice_region_variant,intron_variant	LOW	NFYC	ENSOARG00020000047	Transcript	ENSOART00020000047.1	protein_coding	-	2021-03-09	-	-	-	-	1	-
1	15975722	C	synonymous_variant	LOW	CITED4	ENSOARG00020000054	Transcript	ENSOART00020000058.1	protein_coding	2021-01-01	-	V	gtC/gtG	-	-	-1	-
1	16096875	A	intron_variant	MODIFIER	CTPS1	ENSOARG00020000058	Transcript	ENSOART00020000063.1	protein_coding	-	2021-01-18	-	-	-	-	1	-
1	16096878	G	intron_variant	MODIFIER	CTPS1	ENSOARG00020000058	Transcript	ENSOART00020000063.1	protein_coding	-	2021-01-18	-	-	-	-	1	-
1	16101200	T	intron_variant	MODIFIER	CTPS1	ENSOARG00020000058	Transcript	ENSOART00020000063.1	protein_coding	-	2021-04-18	-	-	-	-	1	-
1	16105597	G	splice_region_variant,intron_variant	LOW	CTPS1	ENSOARG00020000058	Transcript	ENSOART00020000063.1	protein_coding	-	2021-07-18	-	-	-	-	1	-
1	16117212	C	intron_variant	MODIFIER	CTPS1	ENSOARG00020000058	Transcript	ENSOART00020000063.1	protein_coding	-	2021-12-18	-	-	-	-	1	-
1	16118036	A	intron_variant	MODIFIER	CTPS1	ENSOARG00020000058	Transcript	ENSOART00020000063.1	protein_coding	-	2021-12-18	-	-	-	-	1	-
1	16118066	A	intron_variant	MODIFIER	CTPS1	ENSOARG00020000058	Transcript	ENSOART00020000063.1	protein_coding	-	2021-12-18	-	-	-	-	1	-
1	16118068	G	intron_variant	MODIFIER	CTPS1	ENSOARG00020000058	Transcript	ENSOART00020000063.1	protein_coding	-	2021-12-18	-	-	-	-	1	-
1	16118070	G	intron_variant	MODIFIER	CTPS1	ENSOARG00020000058	Transcript	ENSOART00020000063.1	protein_coding	-	2021-12-18	-	-	-	-	1	-
1	16118080	A	splice_region_variant,intron_variant	LOW	CTPS1	ENSOARG00020000058	Transcript	ENSOART00020000063.1	protein_coding	-	2021-12-18	-	-	-	-	1	-
1	16646263	T	synonymous_variant	LOW	HIVEP3	ENSOARG00020000082	Transcript	ENSOART00020000097.1	protein_coding	2021-06-07	-	S	tcG/tcA	-	-	-1	-
1	16646490	T	missense_variant	MODERATE	HIVEP3	ENSOARG00020000082	Transcript	ENSOART00020000097.1	protein_coding	2021-06-07	-	V/M	Gtg/Atg	-	-	-1	tolerated(0.05)
1	16882975	A	intergenic_variant	MODIFIER	-	-	-	-	-	-	-	-	-	-	-	-	-
1	17136019	C	intergenic_variant	MODIFIER	-	-	-	-	-	-	-	-	-	-	-	-	-
1	17136048	C	intergenic_variant	MODIFIER	-	-	-	-	-	-	-	-	-	-	-	-	-
1	17443102	G	intergenic_variant	MODIFIER	-	-	-	-	-	-	-	-	-	-	-	-	-
1	17443130	C	intergenic_variant	MODIFIER	-	-	-	-	-	-	-	-	-	-	-	-	-
1	17605698	C	upstream_gene_variant	MODIFIER	ZMYND12	ENSOARG00020000132	Transcript	ENSOART00020000155.1	protein_coding	-	-	-	-	-	668	-1	-
1	17751260	C	downstream_gene_variant	MODIFIER	-	ENSOARG00020000184	Transcript	ENSOART00020000257.1	lncRNA	-	-	-	-	-	3790	1	-
1	17751291	G	downstream_gene_variant	MODIFIER	-	ENSOARG00020000184	Transcript	ENSOART00020000257.1	lncRNA	-	-	-	-	-	3821	1	-
1	17965892	A	synonymous_variant	LOW	SLC2A1	ENSOARG00020000445	Transcript	ENSOART00020000588.1	protein_coding	2021-06-10	-	A	gcG/gcT	-	-	-1	-
1	17989846	T	5_prime_UTR_variant	MODIFIER	SLC2A1	ENSOARG00020000445	Transcript	ENSOART00020000588.1	protein_coding	2021-01-10	-	-	-	-	-	-1	-
1	18157435	C	intergenic_variant	MODIFIER	-	-	-	-	-	-	-	-	-	-	-	-	-
1	18167921	T	downstream_gene_variant	MODIFIER	-	ENSOARG00020000505	Transcript	ENSOART00020000666.1	protein_coding	-	-	-	-	-	1354	-1	-
1	18167922	A	downstream_gene_variant	MODIFIER	-	ENSOARG00020000505	Transcript	ENSOART00020000666.1	protein_coding	-	-	-	-	-	1353	-1	-
1	18168017	A	downstream_gene_variant	MODIFIER	-	ENSOARG00020000505	Transcript	ENSOART00020000666.1	protein_coding	-	-	-	-	-	1258	-1	-
1	18168273	C	downstream_gene_variant	MODIFIER	-	ENSOARG00020000505	Transcript	ENSOART00020000666.1	protein_coding	-	-	-	-	-	1002	-1	-
1	18168477	A	downstream_gene_variant	MODIFIER	-	ENSOARG00020000505	Transcript	ENSOART00020000666.1	protein_coding	-	-	-	-	-	798	-1	-
1	18168490	A	downstream_gene_variant	MODIFIER	-	ENSOARG00020000505	Transcript	ENSOART00020000666.1	protein_coding	-	-	-	-	-	785	-1	-
1	18168502	C	downstream_gene_variant	MODIFIER	-	ENSOARG00020000505	Transcript	ENSOART00020000666.1	protein_coding	-	-	-	-	-	773	-1	-
1	18168545	A	downstream_gene_variant	MODIFIER	-	ENSOARG00020000505	Transcript	ENSOART00020000666.1	protein_coding	-	-	-	-	-	730	-1	-
1	18168560	C	downstream_gene_variant	MODIFIER	-	ENSOARG00020000505	Transcript	ENSOART00020000666.1	protein_coding	-	-	-	-	-	715	-1	-
1	18168589	A	downstream_gene_variant	MODIFIER	-	ENSOARG00020000505	Transcript	ENSOART00020000666.1	protein_coding	-	-	-	-	-	686	-1	-
1	18168600	A	downstream_gene_variant	MODIFIER	-	ENSOARG00020000505	Transcript	ENSOART00020000666.1	protein_coding	-	-	-	-	-	675	-1	-
1	18168786	G	downstream_gene_variant	MODIFIER	-	ENSOARG00020000505	Transcript	ENSOART00020000666.1	protein_coding	-	-	-	-	-	489	-1	-
1	18168872	A	downstream_gene_variant	MODIFIER	-	ENSOARG00020000505	Transcript	ENSOART00020000666.1	protein_coding	-	-	-	-	-	403	-1	-
1	18172255	T	intron_variant	MODIFIER	-	ENSOARG00020000505	Transcript	ENSOART00020000666.1	protein_coding	-	2021-02-05	-	-	-	-	-1	-
1	18172256	T	intron_variant	MODIFIER	-	ENSOARG00020000505	Transcript	ENSOART00020000666.1	protein_coding	-	2021-02-05	-	-	-	-	-1	-
1	18172257	T	intron_variant	MODIFIER	-	ENSOARG00020000505	Transcript	ENSOART00020000666.1	protein_coding	-	2021-02-05	-	-	-	-	-1	-
1	18172283	A	intron_variant	MODIFIER	-	ENSOARG00020000505	Transcript	ENSOART00020000666.1	protein_coding	-	2021-02-05	-	-	-	-	-1	-
1	18172284	C	intron_variant	MODIFIER	-	ENSOARG00020000505	Transcript	ENSOART00020000666.1	protein_coding	-	2021-02-05	-	-	-	-	-1	-
1	18440040	A	synonymous_variant	LOW	EBNA1BP2	ENSOARG00020000671	Transcript	ENSOART00020000886.1	protein_coding	2021-08-09	-	N	aaC/aaT	-	-	-1	-
1	18440085	A	synonymous_variant	LOW	EBNA1BP2	ENSOARG00020000671	Transcript	ENSOART00020000886.1	protein_coding	2021-08-09	-	N	aaC/aaT	-	-	-1	-
1	18690206	T	splice_region_variant,intron_variant	LOW	SZT2	ENSOARG00020001019	Transcript	ENSOART00020002037.1	protein_coding	-	36/71	-	-	-	-	1	-
1	18690208	C	splice_region_variant,intron_variant	LOW	SZT2	ENSOARG00020001019	Transcript	ENSOART00020002037.1	protein_coding	-	36/71	-	-	-	-	1	-
1	18690216	C	intron_variant	MODIFIER	SZT2	ENSOARG00020001019	Transcript	ENSOART00020002037.1	protein_coding	-	36/71	-	-	-	-	1	-
1	18700727	G	synonymous_variant	LOW	SZT2	ENSOARG00020001019	Transcript	ENSOART00020002037.1	protein_coding	59/72	-	S	tcA/tcG	-	-	1	-
1	18709095	C	downstream_gene_variant	MODIFIER	SZT2	ENSOARG00020001019	Transcript	ENSOART00020002037.1	protein_coding	-	-	-	-	-	24	1	-
1	18709137	G	downstream_gene_variant	MODIFIER	SZT2	ENSOARG00020001019	Transcript	ENSOART00020002037.1	protein_coding	-	-	-	-	-	66	1	-
1	18712354	T	downstream_gene_variant	MODIFIER	SZT2	ENSOARG00020001019	Transcript	ENSOART00020002037.1	protein_coding	-	-	-	-	-	3283	1	-
1	18712358	T	downstream_gene_variant	MODIFIER	SZT2	ENSOARG00020001019	Transcript	ENSOART00020002037.1	protein_coding	-	-	-	-	-	3287	1	-
1	18806364	T	synonymous_variant	LOW	PTPRF	ENSOARG00020001497	Transcript	ENSOART00020002290.1	protein_coding	1933-03-01	-	F	ttC/ttT	-	-	1	-
1	18806735	A	synonymous_variant	LOW	PTPRF	ENSOARG00020001497	Transcript	ENSOART00020002290.1	protein_coding	1933-04-01	-	R	cgG/cgA	-	-	1	-
1	18806747	C	synonymous_variant	LOW	PTPRF	ENSOARG00020001497	Transcript	ENSOART00020002290.1	protein_coding	1933-04-01	-	D	gaT/gaC	-	-	1	-
1	18806768	A	synonymous_variant	LOW	PTPRF	ENSOARG00020001497	Transcript	ENSOART00020002290.1	protein_coding	1933-04-01	-	T	acG/acA	-	-	1	-
1	18836497	T	intron_variant	MODIFIER	PTPRF	ENSOARG00020001497	Transcript	ENSOART00020002290.1	protein_coding	-	1932-06-01	-	-	-	-	1	-
1	18836499	T	intron_variant	MODIFIER	PTPRF	ENSOARG00020001497	Transcript	ENSOART00020002290.1	protein_coding	-	1932-06-01	-	-	-	-	1	-
1	18839165	G	missense_variant	MODERATE	PTPRF	ENSOARG00020001497	Transcript	ENSOART00020002290.1	protein_coding	1933-09-01	-	D/G	gAc/gGc	-	-	1	tolerated(0.35)
1	18839217	T	synonymous_variant	LOW	PTPRF	ENSOARG00020001497	Transcript	ENSOART00020002290.1	protein_coding	1933-09-01	-	I	atC/atT	-	-	1	-
1	18851764	T	synonymous_variant	LOW	PTPRF	ENSOARG00020001497	Transcript	ENSOART00020002290.1	protein_coding	19/33	-	A	gcC/gcT	-	-	1	-
1	18851834	T	missense_variant	MODERATE	PTPRF	ENSOARG00020001497	Transcript	ENSOART00020002290.1	protein_coding	19/33	-	R/W	Cgg/Tgg	-	-	1	deleterious(0)
1	19188961	T	splice_region_variant,intron_variant	LOW	IPO13	ENSOARG00020002641	Transcript	ENSOART00020004060.1	protein_coding	-	2021-12-19	-	-	-	-	1	-
1	19188966	G	intron_variant	MODIFIER	IPO13	ENSOARG00020002641	Transcript	ENSOART00020004060.1	protein_coding	-	2021-12-19	-	-	-	-	1	-
1	19188972	G	intron_variant	MODIFIER	IPO13	ENSOARG00020002641	Transcript	ENSOART00020004060.1	protein_coding	-	2021-12-19	-	-	-	-	1	-
1	19188975	G	intron_variant	MODIFIER	IPO13	ENSOARG00020002641	Transcript	ENSOART00020004060.1	protein_coding	-	2021-12-19	-	-	-	-	1	-
1	19198773	C	downstream_gene_variant	MODIFIER	IPO13	ENSOARG00020002641	Transcript	ENSOART00020004060.1	protein_coding	-	-	-	-	-	2607	1	-
1	19388409	T	synonymous_variant	LOW	-	ENSOARG00020002795	Transcript	ENSOART00020004278.1	protein_coding	2021-01-01	-	K	aaG/aaA	-	-	-1	-
1	19388677	G	missense_variant	MODERATE	-	ENSOARG00020002795	Transcript	ENSOART00020004278.1	protein_coding	2021-01-01	-	E/A	gAg/gCg	-	-	-1	tolerated(0.81)
1	19910801	C	splice_donor_variant	HIGH	RNF220	ENSOARG00020002839	Transcript	ENSOART00020004386.1	protein_coding	-	2021-11-13	-	-	-	-	1	-
1	19910802	C	splice_region_variant,intron_variant	LOW	RNF220	ENSOARG00020002839	Transcript	ENSOART00020004386.1	protein_coding	-	2021-11-13	-	-	-	-	1	-
1	19910813	C	intron_variant	MODIFIER	RNF220	ENSOARG00020002839	Transcript	ENSOART00020004386.1	protein_coding	-	2021-11-13	-	-	-	-	1	-
1	19910843	T	intron_variant	MODIFIER	RNF220	ENSOARG00020002839	Transcript	ENSOART00020004386.1	protein_coding	-	2021-11-13	-	-	-	-	1	-
1	19916602	C	downstream_gene_variant	MODIFIER	RNF220	ENSOARG00020002839	Transcript	ENSOART00020004386.1	protein_coding	-	-	-	-	-	159	1	-
1	20121764	G	intron_variant	MODIFIER	RPS8	ENSOARG00020002902	Transcript	ENSOART00020004465.1	protein_coding	-	2021-02-07	-	-	-	-	1	-
1	20121788	G	intron_variant	MODIFIER	RPS8	ENSOARG00020002902	Transcript	ENSOART00020004465.1	protein_coding	-	2021-02-07	-	-	-	-	1	-
1	20121793	C	intron_variant	MODIFIER	RPS8	ENSOARG00020002902	Transcript	ENSOART00020004465.1	protein_coding	-	2021-02-07	-	-	-	-	1	-
1	20121849	C	intron_variant	MODIFIER	RPS8	ENSOARG00020002902	Transcript	ENSOART00020004465.1	protein_coding	-	2021-02-07	-	-	-	-	1	-
1	20121909	G	intron_variant	MODIFIER	RPS8	ENSOARG00020002902	Transcript	ENSOART00020004465.1	protein_coding	-	2021-02-07	-	-	-	-	1	-
1	20155129	T	intron_variant	MODIFIER	RPS8	ENSOARG00020002902	Transcript	ENSOART00020004465.1	protein_coding	-	2021-07-07	-	-	-	-	1	-
1	20204210	G	intron_variant	MODIFIER	RPS8	ENSOARG00020002902	Transcript	ENSOART00020004465.1	protein_coding	-	2021-07-07	-	-	-	-	1	-
1	20204223	C	intron_variant	MODIFIER	RPS8	ENSOARG00020002902	Transcript	ENSOART00020004465.1	protein_coding	-	2021-07-07	-	-	-	-	1	-
1	20204297	G	intron_variant	MODIFIER	RPS8	ENSOARG00020002902	Transcript	ENSOART00020004465.1	protein_coding	-	2021-07-07	-	-	-	-	1	-
1	20204317	G	intron_variant	MODIFIER	RPS8	ENSOARG00020002902	Transcript	ENSOART00020004465.1	protein_coding	-	2021-07-07	-	-	-	-	1	-
1	20204327	A	intron_variant	MODIFIER	RPS8	ENSOARG00020002902	Transcript	ENSOART00020004465.1	protein_coding	-	2021-07-07	-	-	-	-	1	-
1	20204486	C	intron_variant	MODIFIER	RPS8	ENSOARG00020002902	Transcript	ENSOART00020004465.1	protein_coding	-	2021-07-07	-	-	-	-	1	-
1	20204613	A	intron_variant	MODIFIER	RPS8	ENSOARG00020002902	Transcript	ENSOART00020004465.1	protein_coding	-	2021-07-07	-	-	-	-	1	-
1	20211258	T	intron_variant	MODIFIER	RPS8	ENSOARG00020002902	Transcript	ENSOART00020004465.1	protein_coding	-	2021-07-07	-	-	-	-	1	-
1	20323518	G	downstream_gene_variant	MODIFIER	RPS8	ENSOARG00020002902	Transcript	ENSOART00020004465.1	protein_coding	-	-	-	-	-	3108	1	-
1	20323681	A	downstream_gene_variant	MODIFIER	RPS8	ENSOARG00020002902	Transcript	ENSOART00020004465.1	protein_coding	-	-	-	-	-	3271	1	-
1	20633773	G	downstream_gene_variant	MODIFIER	HPDL	ENSOARG00020000043	Transcript	ENSOART00020000043.1	protein_coding	-	-	-	-	-	3714	1	-
1	20806632	C	splice_acceptor_variant	HIGH	PRDX1	ENSOARG00020000156	Transcript	ENSOART00020000193.1	protein_coding	-	2021-01-05	-	-	-	-	-1	-
1	20907405	C	upstream_gene_variant	MODIFIER	CCDC17	ENSOARG00020000364	Transcript	ENSOART00020000497.1	protein_coding	-	-	-	-	-	4034	-1	-
1	20939563	T	upstream_gene_variant	MODIFIER	GPBP1L1	ENSOARG00020000433	Transcript	ENSOART00020000556.1	protein_coding	-	-	-	-	-	1291	-1	-
1	21438061	G	upstream_gene_variant	MODIFIER	P3R3URF	ENSOARG00020000858	Transcript	ENSOART00020001193.1	protein_coding	-	-	-	-	-	3229	-1	-
1	21438123	T	upstream_gene_variant	MODIFIER	P3R3URF	ENSOARG00020000858	Transcript	ENSOART00020001193.1	protein_coding	-	-	-	-	-	3291	-1	-
1	21583000	C	synonymous_variant	LOW	NSUN4	ENSOARG00020001022	Transcript	ENSOART00020001496.1	protein_coding	2021-03-06	-	T	acT/acC	-	-	1	-
1	21833283	C	5_prime_UTR_variant	MODIFIER	MOB3C	ENSOARG00020001167	Transcript	ENSOART00020001738.1	protein_coding	2021-01-04	-	-	-	-	-	-1	-
1	21855917	G	intron_variant	MODIFIER	ATPAF1	ENSOARG00020001189	Transcript	ENSOART00020001820.1	protein_coding	-	2021-08-08	-	-	-	-	-1	-
1	21881356	A	missense_variant	MODERATE	ATPAF1	ENSOARG00020001189	Transcript	ENSOART00020001820.1	protein_coding	2021-01-09	-	A/V	gCc/gTc	-	-	-1	tolerated_low_confidence(0.19)
1	21900907	T	intron_variant	MODIFIER	EFCAB14	ENSOARG00020001264	Transcript	ENSOART00020001885.1	protein_coding	-	2021-06-10	-	-	-	-	-1	-
1	21900919	T	intron_variant	MODIFIER	EFCAB14	ENSOARG00020001264	Transcript	ENSOART00020001885.1	protein_coding	-	2021-06-10	-	-	-	-	-1	-
1	21900922	A	intron_variant	MODIFIER	EFCAB14	ENSOARG00020001264	Transcript	ENSOART00020001885.1	protein_coding	-	2021-06-10	-	-	-	-	-1	-
1	21900925	T	intron_variant	MODIFIER	EFCAB14	ENSOARG00020001264	Transcript	ENSOART00020001885.1	protein_coding	-	2021-06-10	-	-	-	-	-1	-
1	21927012	T	upstream_gene_variant	MODIFIER	EFCAB14	ENSOARG00020001264	Transcript	ENSOART00020001885.1	protein_coding	-	-	-	-	-	709	-1	-
1	22402226	A	missense_variant	MODERATE	PDZK1IP1	ENSOARG00020002299	Transcript	ENSOART00020003498.1	protein_coding	2021-02-05	-	P/L	cCc/cTc	-	-	-1	deleterious(0)
1	23455198	T	synonymous_variant	LOW	SLC5A9	ENSOARG00020002431	Transcript	ENSOART00020003730.1	protein_coding	15/15	-	L	ctC/ctT	-	-	1	-
1	23481754	A	downstream_gene_variant	MODIFIER	SPATA6	ENSOARG00020002472	Transcript	ENSOART00020003802.1	protein_coding	-	-	-	-	-	2435	-1	-
1	23484378	T	intron_variant	MODIFIER	SPATA6	ENSOARG00020002472	Transcript	ENSOART00020003802.1	protein_coding	-	2021-12-12	-	-	-	-	-1	-
1	25164400	C	downstream_gene_variant	MODIFIER	-	ENSOARG00020002510	Transcript	ENSOART00020003852.1	protein_coding	-	-	-	-	-	3731	1	-
1	25639611	G	downstream_gene_variant	MODIFIER	-	ENSOARG00020002635	Transcript	ENSOART00020004044.1	protein_coding	-	-	-	-	-	505	-1	-
1	25639704	G	downstream_gene_variant	MODIFIER	-	ENSOARG00020002635	Transcript	ENSOART00020004044.1	protein_coding	-	-	-	-	-	412	-1	-
1	25639728	G	downstream_gene_variant	MODIFIER	-	ENSOARG00020002635	Transcript	ENSOART00020004044.1	protein_coding	-	-	-	-	-	388	-1	-
1	25639740	A	downstream_gene_variant	MODIFIER	-	ENSOARG00020002635	Transcript	ENSOART00020004044.1	protein_coding	-	-	-	-	-	376	-1	-
1	25639762	T	downstream_gene_variant	MODIFIER	-	ENSOARG00020002635	Transcript	ENSOART00020004044.1	protein_coding	-	-	-	-	-	354	-1	-
1	25639869	A	downstream_gene_variant	MODIFIER	-	ENSOARG00020002635	Transcript	ENSOART00020004044.1	protein_coding	-	-	-	-	-	247	-1	-
1	25639885	T	downstream_gene_variant	MODIFIER	-	ENSOARG00020002635	Transcript	ENSOART00020004044.1	protein_coding	-	-	-	-	-	231	-1	-
1	25640002	G	downstream_gene_variant	MODIFIER	-	ENSOARG00020002635	Transcript	ENSOART00020004044.1	protein_coding	-	-	-	-	-	114	-1	-
1	25640074	C	downstream_gene_variant	MODIFIER	-	ENSOARG00020002635	Transcript	ENSOART00020004044.1	protein_coding	-	-	-	-	-	42	-1	-
1	25640124	A	3_prime_UTR_variant	MODIFIER	-	ENSOARG00020002635	Transcript	ENSOART00020004044.1	protein_coding	2021-06-06	-	-	-	-	-	-1	-
1	25640136	C	3_prime_UTR_variant	MODIFIER	-	ENSOARG00020002635	Transcript	ENSOART00020004044.1	protein_coding	2021-06-06	-	-	-	-	-	-1	-
1	25640159	G	3_prime_UTR_variant	MODIFIER	-	ENSOARG00020002635	Transcript	ENSOART00020004044.1	protein_coding	2021-06-06	-	-	-	-	-	-1	-
1	25640196	C	3_prime_UTR_variant	MODIFIER	-	ENSOARG00020002635	Transcript	ENSOART00020004044.1	protein_coding	2021-06-06	-	-	-	-	-	-1	-
1	25640219	A	3_prime_UTR_variant	MODIFIER	-	ENSOARG00020002635	Transcript	ENSOART00020004044.1	protein_coding	2021-06-06	-	-	-	-	-	-1	-
1	25640404	A	synonymous_variant	LOW	-	ENSOARG00020002635	Transcript	ENSOART00020004044.1	protein_coding	2021-06-06	-	A	gcC/gcT	-	-	-1	-
1	25642144	G	synonymous_variant	LOW	-	ENSOARG00020002635	Transcript	ENSOART00020004044.1	protein_coding	2021-05-06	-	S	tcT/tcC	-	-	-1	-
1	25847839	G	intergenic_variant	MODIFIER	-	-	-	-	-	-	-	-	-	-	-	-	-
1	25847992	G	intergenic_variant	MODIFIER	-	-	-	-	-	-	-	-	-	-	-	-	-
1	26841651	C	intron_variant	MODIFIER	FAF1	ENSOARG00020003507	Transcript	ENSOART00020005348.1	protein_coding	-	2021-04-20	-	-	-	-	-1	-
1	26841654	T	intron_variant	MODIFIER	FAF1	ENSOARG00020003507	Transcript	ENSOART00020005348.1	protein_coding	-	2021-04-20	-	-	-	-	-1	-
1	26841655	A	intron_variant	MODIFIER	FAF1	ENSOARG00020003507	Transcript	ENSOART00020005348.1	protein_coding	-	2021-04-20	-	-	-	-	-1	-
1	26841659	G	intron_variant	MODIFIER	FAF1	ENSOARG00020003507	Transcript	ENSOART00020005348.1	protein_coding	-	2021-04-20	-	-	-	-	-1	-
1	26841661	C	intron_variant	MODIFIER	FAF1	ENSOARG00020003507	Transcript	ENSOART00020005348.1	protein_coding	-	2021-04-20	-	-	-	-	-1	-
1	26841676	G	intron_variant	MODIFIER	FAF1	ENSOARG00020003507	Transcript	ENSOART00020005348.1	protein_coding	-	2021-04-20	-	-	-	-	-1	-
1	27330961	C	downstream_gene_variant	MODIFIER	TTC39A	ENSOARG00020004078	Transcript	ENSOART00020006549.1	protein_coding	-	-	-	-	-	4664	-1	-
1	27330966	C	downstream_gene_variant	MODIFIER	TTC39A	ENSOARG00020004078	Transcript	ENSOART00020006549.1	protein_coding	-	-	-	-	-	4659	-1	-
1	27441134	C	splice_region_variant,intron_variant	LOW	EPS15	ENSOARG00020004420	Transcript	ENSOART00020007345.1	protein_coding	-	14/24	-	-	-	-	-1	-
1	27542366	A	upstream_gene_variant	MODIFIER	EPS15	ENSOARG00020004420	Transcript	ENSOART00020007345.1	protein_coding	-	-	-	-	-	63	-1	-
1	27756186	C	intron_variant	MODIFIER	OSBPL9	ENSOARG00020005123	Transcript	ENSOART00020009186.1	protein_coding	-	2021-04-23	-	-	-	-	1	-
1	27773598	T	splice_acceptor_variant	HIGH	OSBPL9	ENSOARG00020005123	Transcript	ENSOART00020009186.1	protein_coding	-	2021-08-23	-	-	-	-	1	-
1	27813147	A	downstream_gene_variant	MODIFIER	OSBPL9	ENSOARG00020005123	Transcript	ENSOART00020009186.1	protein_coding	-	-	-	-	-	1371	1	-
1	27854938	C	splice_acceptor_variant	HIGH	NRDC	ENSOARG00020006154	Transcript	ENSOART00020010937.1	protein_coding	-	1932-08-01	-	-	-	-	-1	-
1	27854939	C	splice_region_variant,intron_variant	LOW	NRDC	ENSOARG00020006154	Transcript	ENSOART00020010937.1	protein_coding	-	1932-08-01	-	-	-	-	-1	-
1	27854940	A	splice_region_variant,intron_variant	LOW	NRDC	ENSOARG00020006154	Transcript	ENSOART00020010937.1	protein_coding	-	1932-08-01	-	-	-	-	-1	-
1	28099391	T	intron_variant	MODIFIER	BTF3L4	ENSOARG00020007558	Transcript	ENSOART00020011522.1	protein_coding	-	2021-03-04	-	-	-	-	1	-
1	28099507	C	intron_variant	MODIFIER	BTF3L4	ENSOARG00020007558	Transcript	ENSOART00020011522.1	protein_coding	-	2021-03-04	-	-	-	-	1	-
1	28333442	T	intron_variant	MODIFIER	ZFYVE9	ENSOARG00020007663	Transcript	ENSOART00020011679.1	protein_coding	-	2021-12-17	-	-	-	-	1	-
1	28333463	G	intron_variant	MODIFIER	ZFYVE9	ENSOARG00020007663	Transcript	ENSOART00020011679.1	protein_coding	-	2021-12-17	-	-	-	-	1	-
1	28361167	A	missense_variant	MODERATE	CC2D1B	ENSOARG00020007811	Transcript	ENSOART00020011991.1	protein_coding	15/25	-	H/L	cAc/cTc	-	-	-1	tolerated(0.34)
1	28361169	G	synonymous_variant	LOW	CC2D1B	ENSOARG00020007811	Transcript	ENSOART00020011991.1	protein_coding	15/25	-	G	ggG/ggC	-	-	-1	-
1	28363043	G	splice_region_variant,intron_variant	LOW	CC2D1B	ENSOARG00020007811	Transcript	ENSOART00020011991.1	protein_coding	-	2021-08-24	-	-	-	-	-1	-
1	28363709	G	intron_variant	MODIFIER	CC2D1B	ENSOARG00020007811	Transcript	ENSOART00020011991.1	protein_coding	-	2021-06-24	-	-	-	-	-1	-
1	28367220	C	splice_region_variant,intron_variant	LOW	CC2D1B	ENSOARG00020007811	Transcript	ENSOART00020011991.1	protein_coding	-	2021-02-24	-	-	-	-	-1	-
1	28367222	C	splice_region_variant,intron_variant	LOW	CC2D1B	ENSOARG00020007811	Transcript	ENSOART00020011991.1	protein_coding	-	2021-02-24	-	-	-	-	-1	-
1	28408084	C	splice_donor_variant	HIGH	PRPF38A	ENSOARG00020007965	Transcript	ENSOART00020012216.1	protein_coding	-	2021-01-06	-	-	-	-	1	-
1	28923456	C	missense_variant	MODERATE	-	ENSOARG00020005133	Transcript	ENSOART00020007851.1	protein_coding	2021-07-10	-	N/D	Aat/Gat	-	-	-1	tolerated(1)
1	28923457	A	synonymous_variant	LOW	-	ENSOARG00020005133	Transcript	ENSOART00020007851.1	protein_coding	2021-07-10	-	G	ggC/ggT	-	-	-1	-
1	28923463	T	synonymous_variant	LOW	-	ENSOARG00020005133	Transcript	ENSOART00020007851.1	protein_coding	2021-07-10	-	E	gaG/gaA	-	-	-1	-
1	28923512	A	missense_variant	MODERATE	-	ENSOARG00020005133	Transcript	ENSOART00020007851.1	protein_coding	2021-07-10	-	A/V	gCg/gTg	-	-	-1	tolerated(0.26)
1	28923526	A	synonymous_variant	LOW	-	ENSOARG00020005133	Transcript	ENSOART00020007851.1	protein_coding	2021-07-10	-	R	cgC/cgT	-	-	-1	-
1	28923833	A	synonymous_variant	LOW	-	ENSOARG00020005133	Transcript	ENSOART00020007851.1	protein_coding	2021-06-10	-	I	atC/atT	-	-	-1	-
1	28925559	T	missense_variant	MODERATE	-	ENSOARG00020005133	Transcript	ENSOART00020007851.1	protein_coding	2021-05-10	-	M/I	atG/atA	-	-	-1	tolerated(1)
1	29091284	T	upstream_gene_variant	MODIFIER	-	ENSOARG00020005288	Transcript	ENSOART00020008085.1	lncRNA	-	-	-	-	-	658	-1	-
1	29149803	G	intergenic_variant	MODIFIER	-	-	-	-	-	-	-	-	-	-	-	-	-
1	29150262	G	intergenic_variant	MODIFIER	-	-	-	-	-	-	-	-	-	-	-	-	-
1	29150486	T	intergenic_variant	MODIFIER	-	-	-	-	-	-	-	-	-	-	-	-	-
1	29150487	G	intergenic_variant	MODIFIER	-	-	-	-	-	-	-	-	-	-	-	-	-
1	29150494	T	intergenic_variant	MODIFIER	-	-	-	-	-	-	-	-	-	-	-	-	-
1	29361501	C	3_prime_UTR_variant	MODIFIER	CZIB	ENSOARG00020005502	Transcript	ENSOART00020008435.1	protein_coding	2021-08-08	-	-	-	-	-	-1	-
1	29361575	A	synonymous_variant	LOW	CZIB	ENSOARG00020005502	Transcript	ENSOART00020008435.1	protein_coding	2021-08-08	-	Y	taC/taT	-	-	-1	-
1	30118577	G	synonymous_variant	LOW	LRRC42	ENSOARG00020017434	Transcript	ENSOART00020026795.1	protein_coding	2021-08-08	-	L	ctA/ctG	-	-	1	-
1	30320306	T	5_prime_UTR_variant	MODIFIER	MRPL37	ENSOARG00020018288	Transcript	ENSOART00020028186.1	protein_coding	2021-01-07	-	-	-	-	-	1	-
1	30320326	G	5_prime_UTR_variant	MODIFIER	MRPL37	ENSOARG00020018288	Transcript	ENSOART00020028186.1	protein_coding	2021-01-07	-	-	-	-	-	1	-
1	30320361	T	synonymous_variant	LOW	MRPL37	ENSOARG00020018288	Transcript	ENSOART00020028186.1	protein_coding	2021-01-07	-	A	gcG/gcT	-	-	1	-
1	30320403	C	synonymous_variant	LOW	MRPL37	ENSOARG00020018288	Transcript	ENSOART00020028186.1	protein_coding	2021-01-07	-	G	ggG/ggC	-	-	1	-
1	30337343	C	synonymous_variant	LOW	MRPL37	ENSOARG00020018288	Transcript	ENSOART00020028186.1	protein_coding	2021-07-07	-	L	Tta/Cta	-	-	1	-
1	30337429	G	3_prime_UTR_variant	MODIFIER	MRPL37	ENSOARG00020018288	Transcript	ENSOART00020028186.1	protein_coding	2021-07-07	-	-	-	-	-	1	-
1	30337453	G	3_prime_UTR_variant	MODIFIER	MRPL37	ENSOARG00020018288	Transcript	ENSOART00020028186.1	protein_coding	2021-07-07	-	-	-	-	-	1	-
1	30348910	C	synonymous_variant	LOW	SSBP3	ENSOARG00020018412	Transcript	ENSOART00020028486.1	protein_coding	16/18	-	G	ggT/ggG	-	-	-1	-
1	30373613	G	splice_region_variant,intron_variant	LOW	SSBP3	ENSOARG00020018412	Transcript	ENSOART00020028486.1	protein_coding	-	2021-05-17	-	-	-	-	-1	-
1	30756888	C	downstream_gene_variant	MODIFIER	-	ENSOARG00020018923	Transcript	ENSOART00020029633.1	protein_coding	-	-	-	-	-	4756	1	-
1	30911406	T	synonymous_variant	LOW	DHCR24	ENSOARG00020019762	Transcript	ENSOART00020030392.1	protein_coding	2021-01-09	-	V	gtG/gtA	-	-	-1	-
1	31017634	T	downstream_gene_variant	MODIFIER	USP24	ENSOARG00020019969	Transcript	ENSOART00020031459.1	protein_coding	-	-	-	-	-	1370	-1	-
1	31017688	C	downstream_gene_variant	MODIFIER	USP24	ENSOARG00020019969	Transcript	ENSOART00020031459.1	protein_coding	-	-	-	-	-	1316	-1	-
1	32726122	G	5_prime_UTR_variant	MODIFIER	PLPP3	ENSOARG00020021119	Transcript	ENSOART00020032578.1	protein_coding	2021-01-06	-	-	-	-	-	-1	-
1	32861668	A	splice_donor_variant	HIGH	PRKAA2	ENSOARG00020021180	Transcript	ENSOART00020032722.1	protein_coding	-	2021-08-09	-	-	-	-	1	-
1	32861670	G	splice_region_variant,intron_variant	LOW	PRKAA2	ENSOARG00020021180	Transcript	ENSOART00020032722.1	protein_coding	-	2021-08-09	-	-	-	-	1	-
1	34908330	C	downstream_gene_variant	MODIFIER	TACSTD2	ENSOARG00020022774	Transcript	ENSOART00020035371.1	protein_coding	-	-	-	-	-	99	-1	-
1	34981446	C	splice_region_variant,intron_variant	LOW	MYSM1	ENSOARG00020022826	Transcript	ENSOART00020035471.1	protein_coding	-	18/20	-	-	-	-	-1	-
1	34981448	G	splice_region_variant,intron_variant	LOW	MYSM1	ENSOARG00020022826	Transcript	ENSOART00020035471.1	protein_coding	-	18/20	-	-	-	-	-1	-
1	35099733	T	upstream_gene_variant	MODIFIER	JUN	ENSOARG00020023038	Transcript	ENSOART00020035781.1	protein_coding	-	-	-	-	-	331	-1	-
1	35100035	T	upstream_gene_variant	MODIFIER	JUN	ENSOARG00020023038	Transcript	ENSOART00020035781.1	protein_coding	-	-	-	-	-	633	-1	-
1	35100074	A	upstream_gene_variant	MODIFIER	JUN	ENSOARG00020023038	Transcript	ENSOART00020035781.1	protein_coding	-	-	-	-	-	672	-1	-
1	36490960	A	intron_variant	MODIFIER	-	ENSOARG00020023217	Transcript	ENSOART00020036130.1	protein_coding	-	2021-01-03	-	-	-	-	-1	-
1	36605698	C	intron_variant	MODIFIER	CYP2J	ENSOARG00020023337	Transcript	ENSOART00020036346.1	protein_coding	-	2021-08-14	-	-	-	-	-1	-
1	36621976	C	intron_variant	MODIFIER	CYP2J	ENSOARG00020023337	Transcript	ENSOART00020036346.1	protein_coding	-	2021-08-14	-	-	-	-	-1	-
1	39303873	T	synonymous_variant	LOW	PATJ	ENSOARG00020024177	Transcript	ENSOART00020038770.1	protein_coding	43/44	-	S	tcG/tcT	-	-	1	-
1	41024878	C	splice_region_variant,intron_variant,non_coding_transcript_variant	LOW	-	ENSOARG00020025867	Transcript	ENSOART00020040680.1	lncRNA	-	19/19	-	-	-	-	1	-
1	42009884	C	splice_donor_variant	HIGH	CACHD1	ENSOARG00020025918	Transcript	ENSOART00020040770.1	protein_coding	-	2021-02-26	-	-	-	-	1	-
1	42109059	G	intron_variant	MODIFIER	CACHD1	ENSOARG00020025918	Transcript	ENSOART00020040770.1	protein_coding	-	2021-09-26	-	-	-	-	1	-
1	42141843	G	splice_region_variant,intron_variant	LOW	CACHD1	ENSOARG00020025918	Transcript	ENSOART00020040770.1	protein_coding	-	23/26	-	-	-	-	1	-
1	42144641	C	splice_region_variant,intron_variant	LOW	CACHD1	ENSOARG00020025918	Transcript	ENSOART00020040770.1	protein_coding	-	24/26	-	-	-	-	1	-
1	42348139	C	intron_variant	MODIFIER	RAVER2	ENSOARG00020025947	Transcript	ENSOART00020040813.1	protein_coding	-	2021-11-11	-	-	-	-	1	-
1	42364857	C	downstream_gene_variant	MODIFIER	RAVER2	ENSOARG00020025947	Transcript	ENSOART00020040813.1	protein_coding	-	-	-	-	-	4233	1	-
1	44026183	C	intron_variant	MODIFIER	PDE4B	ENSOARG00020007182	Transcript	ENSOART00020011434.1	protein_coding	-	2021-02-15	-	-	-	-	1	-
1	44226255	G	3_prime_UTR_variant	MODIFIER	PDE4B	ENSOARG00020007182	Transcript	ENSOART00020011434.1	protein_coding	16/16	-	-	-	-	-	1	-
1	44226818	T	3_prime_UTR_variant	MODIFIER	PDE4B	ENSOARG00020007182	Transcript	ENSOART00020011434.1	protein_coding	16/16	-	-	-	-	-	1	-
1	44819443	A	splice_donor_variant	HIGH	MIER1	ENSOARG00020008644	Transcript	ENSOART00020013644.1	protein_coding	-	2021-06-13	-	-	-	-	1	-
1	45235991	G	downstream_gene_variant	MODIFIER	IL12RB2	ENSOARG00020009558	Transcript	ENSOART00020014719.1	protein_coding	-	-	-	-	-	1175	1	-
1	45244321	C	downstream_gene_variant	MODIFIER	SERBP1	ENSOARG00020009805	Transcript	ENSOART00020015116.1	protein_coding	-	-	-	-	-	990	-1	-
1	45747644	A	intergenic_variant	MODIFIER	-	-	-	-	-	-	-	-	-	-	-	-	-
1	46014371	T	intron_variant	MODIFIER	WLS	ENSOARG00020010326	Transcript	ENSOART00020015819.1	protein_coding	-	2021-02-11	-	-	-	-	-1	-
1	46014374	C	intron_variant	MODIFIER	WLS	ENSOARG00020010326	Transcript	ENSOART00020015819.1	protein_coding	-	2021-02-11	-	-	-	-	-1	-
1	48471152	T	splice_region_variant,intron_variant	LOW	LRRC40	ENSOARG00020012472	Transcript	ENSOART00020019040.1	protein_coding	-	14/14	-	-	-	-	-1	-
1	48511056	C	missense_variant	MODERATE	LRRC40	ENSOARG00020012472	Transcript	ENSOART00020019040.1	protein_coding	2021-01-15	-	R/G	Cga/Gga	-	-	-1	deleterious(0.01)
1	48511275	A	upstream_gene_variant	MODIFIER	LRRC40	ENSOARG00020012472	Transcript	ENSOART00020019040.1	protein_coding	-	-	-	-	-	92	-1	-
1	48541315	A	splice_donor_variant	HIGH	SRSF11	ENSOARG00020012616	Transcript	ENSOART00020019271.1	protein_coding	-	2021-07-12	-	-	-	-	1	-
1	48541319	G	splice_region_variant,intron_variant	LOW	SRSF11	ENSOARG00020012616	Transcript	ENSOART00020019271.1	protein_coding	-	2021-07-12	-	-	-	-	1	-
1	48541321	A	splice_region_variant,intron_variant	LOW	SRSF11	ENSOARG00020012616	Transcript	ENSOART00020019271.1	protein_coding	-	2021-07-12	-	-	-	-	1	-
1	48557485	C	splice_donor_variant	HIGH	SRSF11	ENSOARG00020012616	Transcript	ENSOART00020019271.1	protein_coding	-	2021-11-12	-	-	-	-	1	-
1	48557489	A	splice_region_variant,intron_variant	LOW	SRSF11	ENSOARG00020012616	Transcript	ENSOART00020019271.1	protein_coding	-	2021-11-12	-	-	-	-	1	-
1	50280224	C	intron_variant	MODIFIER	NEGR1	ENSOARG00020014000	Transcript	ENSOART00020021463.1	protein_coding	-	2021-02-06	-	-	-	-	-1	-
1	53397584	T	synonymous_variant	LOW	-	ENSOARG00020014153	Transcript	ENSOART00020021696.1	protein_coding	2021-03-04	-	V	gtC/gtT	-	-	1	-
1	53397599	G	synonymous_variant	LOW	-	ENSOARG00020014153	Transcript	ENSOART00020021696.1	protein_coding	2021-03-04	-	T	acA/acG	-	-	1	-
1	53409891	C	missense_variant	MODERATE	-	ENSOARG00020014153	Transcript	ENSOART00020021696.1	protein_coding	2021-04-04	-	Q/P	cAg/cCg	-	-	1	tolerated_low_confidence(0.28)
1	53410032	T	downstream_gene_variant	MODIFIER	-	ENSOARG00020014153	Transcript	ENSOART00020021696.1	protein_coding	-	-	-	-	-	131	1	-
1	54838940	T	intron_variant	MODIFIER	CRYZ	ENSOARG00020015086	Transcript	ENSOART00020023060.1	protein_coding	-	2021-08-08	-	-	-	-	-1	-
1	54838946	T	intron_variant	MODIFIER	CRYZ	ENSOARG00020015086	Transcript	ENSOART00020023060.1	protein_coding	-	2021-08-08	-	-	-	-	-1	-
1	55915185	A	upstream_gene_variant	MODIFIER	-	ENSOARG00020016546	Transcript	ENSOART00020025410.1	protein_coding	-	-	-	-	-	2862	1	-
1	55918427	G	missense_variant	MODERATE	-	ENSOARG00020016546	Transcript	ENSOART00020025410.1	protein_coding	2021-02-03	-	D/G	gAc/gGc	-	-	1	tolerated_low_confidence(0.73)
1	55983923	T	intergenic_variant	MODIFIER	-	-	-	-	-	-	-	-	-	-	-	-	-
1	55983983	C	intergenic_variant	MODIFIER	-	-	-	-	-	-	-	-	-	-	-	-	-
1	55984006	G	intergenic_variant	MODIFIER	-	-	-	-	-	-	-	-	-	-	-	-	-
1	55984018	T	intergenic_variant	MODIFIER	-	-	-	-	-	-	-	-	-	-	-	-	-
1	55984032	C	intergenic_variant	MODIFIER	-	-	-	-	-	-	-	-	-	-	-	-	-
1	55984101	T	intergenic_variant	MODIFIER	-	-	-	-	-	-	-	-	-	-	-	-	-
1	55984180	G	intergenic_variant	MODIFIER	-	-	-	-	-	-	-	-	-	-	-	-	-
1	55984229	G	intergenic_variant	MODIFIER	-	-	-	-	-	-	-	-	-	-	-	-	-
1	55984257	A	intergenic_variant	MODIFIER	-	-	-	-	-	-	-	-	-	-	-	-	-
1	55984273	T	intergenic_variant	MODIFIER	-	-	-	-	-	-	-	-	-	-	-	-	-
1	55984413	A	intergenic_variant	MODIFIER	-	-	-	-	-	-	-	-	-	-	-	-	-
1	55984414	C	intergenic_variant	MODIFIER	-	-	-	-	-	-	-	-	-	-	-	-	-
1	55984531	C	intergenic_variant	MODIFIER	-	-	-	-	-	-	-	-	-	-	-	-	-
1	56006972	T	splice_region_variant,intron_variant	LOW	RABGGTB	ENSOARG00020016603	Transcript	ENSOART00020025540.1	protein_coding	-	2021-01-08	-	-	-	-	1	-
1	56006974	A	splice_region_variant,intron_variant	LOW	RABGGTB	ENSOARG00020016603	Transcript	ENSOART00020025540.1	protein_coding	-	2021-01-08	-	-	-	-	1	-
1	56007236	T	intron_variant	MODIFIER	RABGGTB	ENSOARG00020016603	Transcript	ENSOART00020025540.1	protein_coding	-	2021-01-08	-	-	-	-	1	-
1	56007986	T	splice_acceptor_variant	HIGH	RABGGTB	ENSOARG00020016603	Transcript	ENSOART00020025540.1	protein_coding	-	2021-01-08	-	-	-	-	1	-
1	56410650	C	intergenic_variant	MODIFIER	-	-	-	-	-	-	-	-	-	-	-	-	-
1	56410675	A	intergenic_variant	MODIFIER	-	-	-	-	-	-	-	-	-	-	-	-	-
1	57727445	G	splice_donor_variant	HIGH	PIGK	ENSOARG00020017215	Transcript	ENSOART00020026629.1	protein_coding	-	2021-09-10	-	-	-	-	-1	-
1	57776127	A	splice_acceptor_variant	HIGH	PIGK	ENSOARG00020017215	Transcript	ENSOART00020026629.1	protein_coding	-	2021-02-10	-	-	-	-	-1	-
1	58513650	G	splice_region_variant,intron_variant	LOW	FUBP1	ENSOARG00020019132	Transcript	ENSOART00020029426.1	protein_coding	-	2021-12-19	-	-	-	-	-1	-
1	58696769	A	downstream_gene_variant	MODIFIER	GIPC2	ENSOARG00020019604	Transcript	ENSOART00020030169.1	protein_coding	-	-	-	-	-	2336	1	-
1	59185717	A	splice_donor_variant,non_coding_transcript_variant	HIGH	-	ENSOARG00020019791	Transcript	ENSOART00020030440.1	lncRNA	-	2021-02-08	-	-	-	-	1	-
1	59347860	G	intergenic_variant	MODIFIER	-	-	-	-	-	-	-	-	-	-	-	-	-
1	59348287	A	intergenic_variant	MODIFIER	-	-	-	-	-	-	-	-	-	-	-	-	-
1	62611325	C	intron_variant	MODIFIER	ADGRL2	ENSOARG00020020283	Transcript	ENSOART00020031598.1	protein_coding	-	2021-02-24	-	-	-	-	1	-
1	62834315	A	splice_donor_variant	HIGH	ADGRL2	ENSOARG00020020283	Transcript	ENSOART00020031598.1	protein_coding	-	2021-08-24	-	-	-	-	1	-
1	66106711	A	upstream_gene_variant	MODIFIER	GNG5	ENSOARG00020001205	Transcript	ENSOART00020001800.1	protein_coding	-	-	-	-	-	66	-1	-
1	66572345	T	splice_region_variant,intron_variant	LOW	MCOLN2	ENSOARG00020001324	Transcript	ENSOART00020001986.1	protein_coding	-	2021-02-13	-	-	-	-	-1	-
1	66572348	C	intron_variant	MODIFIER	MCOLN2	ENSOARG00020001324	Transcript	ENSOART00020001986.1	protein_coding	-	2021-02-13	-	-	-	-	-1	-
1	66572349	T	intron_variant	MODIFIER	MCOLN2	ENSOARG00020001324	Transcript	ENSOART00020001986.1	protein_coding	-	2021-02-13	-	-	-	-	-1	-
1	66572357	T	intron_variant	MODIFIER	MCOLN2	ENSOARG00020001324	Transcript	ENSOART00020001986.1	protein_coding	-	2021-02-13	-	-	-	-	-1	-
1	66572374	C	intron_variant	MODIFIER	MCOLN2	ENSOARG00020001324	Transcript	ENSOART00020001986.1	protein_coding	-	2021-02-13	-	-	-	-	-1	-
1	66572385	T	intron_variant	MODIFIER	MCOLN2	ENSOARG00020001324	Transcript	ENSOART00020001986.1	protein_coding	-	2021-02-13	-	-	-	-	-1	-
1	66623610	G	intron_variant	MODIFIER	MCOLN3	ENSOARG00020001362	Transcript	ENSOART00020002185.1	protein_coding	-	2021-02-11	-	-	-	-	-1	-
1	66623615	G	intron_variant	MODIFIER	MCOLN3	ENSOARG00020001362	Transcript	ENSOART00020002185.1	protein_coding	-	2021-02-11	-	-	-	-	-1	-
1	66623618	T	intron_variant	MODIFIER	MCOLN3	ENSOARG00020001362	Transcript	ENSOART00020002185.1	protein_coding	-	2021-02-11	-	-	-	-	-1	-
1	66623644	C	intron_variant	MODIFIER	MCOLN3	ENSOARG00020001362	Transcript	ENSOART00020002185.1	protein_coding	-	2021-02-11	-	-	-	-	-1	-
1	66623695	T	intron_variant	MODIFIER	MCOLN3	ENSOARG00020001362	Transcript	ENSOART00020002185.1	protein_coding	-	2021-02-11	-	-	-	-	-1	-
1	66624051	G	intron_variant	MODIFIER	MCOLN3	ENSOARG00020001362	Transcript	ENSOART00020002185.1	protein_coding	-	2021-02-11	-	-	-	-	-1	-
1	66624052	G	intron_variant	MODIFIER	MCOLN3	ENSOARG00020001362	Transcript	ENSOART00020002185.1	protein_coding	-	2021-02-11	-	-	-	-	-1	-
1	66768913	A	downstream_gene_variant	MODIFIER	SYDE2	ENSOARG00020001859	Transcript	ENSOART00020002826.1	protein_coding	-	-	-	-	-	2361	-1	-
1	66861915	G	synonymous_variant	LOW	C1orf52	ENSOARG00020001875	Transcript	ENSOART00020002852.1	protein_coding	2021-01-03	-	F	ttT/ttC	-	-	-1	-
1	66861969	C	synonymous_variant	LOW	C1orf52	ENSOARG00020001875	Transcript	ENSOART00020002852.1	protein_coding	2021-01-03	-	A	gcC/gcG	-	-	-1	-
1	66967773	G	splice_donor_variant	HIGH	DDAH1	ENSOARG00020001916	Transcript	ENSOART00020002973.1	protein_coding	-	2021-02-05	-	-	-	-	-1	-
1	68423265	G	upstream_gene_variant	MODIFIER	SH3GLB1	ENSOARG00020005783	Transcript	ENSOART00020008963.1	protein_coding	-	-	-	-	-	199	1	-
1	68423308	T	upstream_gene_variant	MODIFIER	SH3GLB1	ENSOARG00020005783	Transcript	ENSOART00020008963.1	protein_coding	-	-	-	-	-	156	1	-
1	68553896	G	intron_variant	MODIFIER	SELENOF	ENSOARG00020005902	Transcript	ENSOART00020009107.1	protein_coding	-	2021-02-05	-	-	-	-	-1	-
1	69008292	C	5_prime_UTR_variant	MODIFIER	LMO4	ENSOARG00020006088	Transcript	ENSOART00020009394.1	protein_coding	2021-01-05	-	-	-	-	-	1	-
1	69898854	A	non_coding_transcript_exon_variant	MODIFIER	-	ENSOARG00020006716	Transcript	ENSOART00020010281.1	lncRNA	2021-11-11	-	-	-	-	-	-1	-
1	69898855	G	non_coding_transcript_exon_variant	MODIFIER	-	ENSOARG00020006716	Transcript	ENSOART00020010281.1	lncRNA	2021-11-11	-	-	-	-	-	-1	-
1	69900582	T	splice_region_variant,intron_variant,non_coding_transcript_variant	LOW	-	ENSOARG00020006716	Transcript	ENSOART00020010281.1	lncRNA	-	2021-08-10	-	-	-	-	-1	-
1	69947610	G	intron_variant,non_coding_transcript_variant	MODIFIER	-	ENSOARG00020006716	Transcript	ENSOART00020010281.1	lncRNA	-	2021-03-10	-	-	-	-	-1	-
1	69947613	T	intron_variant,non_coding_transcript_variant	MODIFIER	-	ENSOARG00020006716	Transcript	ENSOART00020010281.1	lncRNA	-	2021-03-10	-	-	-	-	-1	-
1	69982297	A	intron_variant,non_coding_transcript_variant	MODIFIER	-	ENSOARG00020006716	Transcript	ENSOART00020010281.1	lncRNA	-	2021-03-10	-	-	-	-	-1	-
1	69986810	A	intron_variant,non_coding_transcript_variant	MODIFIER	-	ENSOARG00020006716	Transcript	ENSOART00020010281.1	lncRNA	-	2021-03-10	-	-	-	-	-1	-
1	69986841	G	intron_variant,non_coding_transcript_variant	MODIFIER	-	ENSOARG00020006716	Transcript	ENSOART00020010281.1	lncRNA	-	2021-03-10	-	-	-	-	-1	-
1	69986946	T	intron_variant,non_coding_transcript_variant	MODIFIER	-	ENSOARG00020006716	Transcript	ENSOART00020010281.1	lncRNA	-	2021-03-10	-	-	-	-	-1	-
1	69986981	G	intron_variant,non_coding_transcript_variant	MODIFIER	-	ENSOARG00020006716	Transcript	ENSOART00020010281.1	lncRNA	-	2021-03-10	-	-	-	-	-1	-
1	69987342	C	intron_variant,non_coding_transcript_variant	MODIFIER	-	ENSOARG00020006716	Transcript	ENSOART00020010281.1	lncRNA	-	2021-03-10	-	-	-	-	-1	-
1	69992240	A	intron_variant,non_coding_transcript_variant	MODIFIER	-	ENSOARG00020006716	Transcript	ENSOART00020010281.1	lncRNA	-	2021-03-10	-	-	-	-	-1	-
1	69992245	G	intron_variant,non_coding_transcript_variant	MODIFIER	-	ENSOARG00020006716	Transcript	ENSOART00020010281.1	lncRNA	-	2021-03-10	-	-	-	-	-1	-
1	69994366	G	intron_variant,non_coding_transcript_variant	MODIFIER	-	ENSOARG00020006716	Transcript	ENSOART00020010281.1	lncRNA	-	2021-03-10	-	-	-	-	-1	-
1	69994449	A	intron_variant,non_coding_transcript_variant	MODIFIER	-	ENSOARG00020006716	Transcript	ENSOART00020010281.1	lncRNA	-	2021-03-10	-	-	-	-	-1	-
1	70017890	A	intron_variant,non_coding_transcript_variant	MODIFIER	-	ENSOARG00020006716	Transcript	ENSOART00020010281.1	lncRNA	-	2021-03-10	-	-	-	-	-1	-
1	70108086	C	splice_region_variant,intron_variant	LOW	GBP5	ENSOARG00020006923	Transcript	ENSOART00020010583.1	protein_coding	-	2021-06-09	-	-	-	-	-1	-
1	70487447	G	intergenic_variant	MODIFIER	-	-	-	-	-	-	-	-	-	-	-	-	-
1	70540882	C	intron_variant	MODIFIER	-	ENSOARG00020007678	Transcript	ENSOART00020011705.1	protein_coding	-	2021-01-01	-	-	-	-	-1	-
1	70803916	T	downstream_gene_variant	MODIFIER	LRRC8B	ENSOARG00020007728	Transcript	ENSOART00020011811.1	protein_coding	-	-	-	-	-	408	1	-
1	70843938	T	intergenic_variant	MODIFIER	-	-	-	-	-	-	-	-	-	-	-	-	-
1	70843971	G	intergenic_variant	MODIFIER	-	-	-	-	-	-	-	-	-	-	-	-	-
1	70844060	C	intergenic_variant	MODIFIER	-	-	-	-	-	-	-	-	-	-	-	-	-
1	71216869	C	5_prime_UTR_variant	MODIFIER	ZNF326	ENSOARG00020007789	Transcript	ENSOART00020011955.1	protein_coding	2021-01-12	-	-	-	-	-	1	-
1	71916631	T	intergenic_variant	MODIFIER	-	-	-	-	-	-	-	-	-	-	-	-	-
1	71916632	G	intergenic_variant	MODIFIER	-	-	-	-	-	-	-	-	-	-	-	-	-
1	71916689	G	intergenic_variant	MODIFIER	-	-	-	-	-	-	-	-	-	-	-	-	-
1	71916707	G	intergenic_variant	MODIFIER	-	-	-	-	-	-	-	-	-	-	-	-	-
1	71916748	A	intergenic_variant	MODIFIER	-	-	-	-	-	-	-	-	-	-	-	-	-
1	72155889	A	downstream_gene_variant	MODIFIER	ZNF644	ENSOARG00020007926	Transcript	ENSOART00020012159.1	protein_coding	-	-	-	-	-	609	-1	-
1	72802168	C	splice_donor_variant	HIGH	CDC7	ENSOARG00020008161	Transcript	ENSOART00020012524.1	protein_coding	-	2021-11-11	-	-	-	-	1	-
1	72804264	T	3_prime_UTR_variant	MODIFIER	CDC7	ENSOARG00020008161	Transcript	ENSOART00020012524.1	protein_coding	2021-12-12	-	-	-	-	-	1	-
1	72969078	G	splice_region_variant,intron_variant	LOW	TGFBR3	ENSOARG00020008304	Transcript	ENSOART00020012754.1	protein_coding	-	2021-12-15	-	-	-	-	-1	-
1	73706609	A	splice_donor_variant	HIGH	RPAP2	ENSOARG00020009451	Transcript	ENSOART00020014570.1	protein_coding	-	2021-09-13	-	-	-	-	1	-
1	74016863	G	intron_variant	MODIFIER	EVI5	ENSOARG00020009564	Transcript	ENSOART00020014676.1	protein_coding	-	2021-04-21	-	-	-	-	-1	-
1	74016868	C	intron_variant	MODIFIER	EVI5	ENSOARG00020009564	Transcript	ENSOART00020014676.1	protein_coding	-	2021-04-21	-	-	-	-	-1	-
1	74674328	G	upstream_gene_variant	MODIFIER	DR1	ENSOARG00020011400	Transcript	ENSOART00020017351.1	protein_coding	-	-	-	-	-	305	1	-
1	74806036	C	splice_donor_variant	HIGH	FNBP1L	ENSOARG00020011503	Transcript	ENSOART00020017541.1	protein_coding	-	2021-04-16	-	-	-	-	1	-
1	75144157	T	downstream_gene_variant	MODIFIER	DNTTIP2	ENSOARG00020011971	Transcript	ENSOART00020018316.1	protein_coding	-	-	-	-	-	312	-1	-
1	75788161	C	splice_donor_variant	HIGH	ABCD3	ENSOARG00020000390	Transcript	ENSOART00020000493.1	protein_coding	-	2021-06-22	-	-	-	-	1	-
1	76111852	G	upstream_gene_variant	MODIFIER	SLC44A3	ENSOARG00020000556	Transcript	ENSOART00020001363.1	protein_coding	-	-	-	-	-	440	1	-
1	76112022	T	upstream_gene_variant	MODIFIER	SLC44A3	ENSOARG00020000556	Transcript	ENSOART00020001363.1	protein_coding	-	-	-	-	-	270	1	-
1	76112054	T	upstream_gene_variant	MODIFIER	SLC44A3	ENSOARG00020000556	Transcript	ENSOART00020001363.1	protein_coding	-	-	-	-	-	238	1	-
1	76195801	C	downstream_gene_variant	MODIFIER	SLC44A3	ENSOARG00020000556	Transcript	ENSOART00020001363.1	protein_coding	-	-	-	-	-	243	1	-
1	76393997	G	missense_variant	MODERATE	ALG14	ENSOARG00020001092	Transcript	ENSOART00020001607.1	protein_coding	2021-01-04	-	V/A	gTg/gCg	-	-	-1	tolerated_low_confidence(0.71)
1	77744015	G	intergenic_variant	MODIFIER	-	-	-	-	-	-	-	-	-	-	-	-	-
1	78113984	A	intron_variant	MODIFIER	PTBP2	ENSOARG00020001140	Transcript	ENSOART00020001704.1	protein_coding	-	2021-08-13	-	-	-	-	1	-
1	79037844	C	intron_variant	MODIFIER	DPYD	ENSOARG00020001219	Transcript	ENSOART00020001839.1	protein_coding	-	2021-11-22	-	-	-	-	-1	-
1	79038370	T	intron_variant	MODIFIER	DPYD	ENSOARG00020001219	Transcript	ENSOART00020001839.1	protein_coding	-	2021-11-22	-	-	-	-	-1	-
1	79038390	G	intron_variant	MODIFIER	DPYD	ENSOARG00020001219	Transcript	ENSOART00020001839.1	protein_coding	-	2021-11-22	-	-	-	-	-1	-
1	79038632	T	intron_variant	MODIFIER	DPYD	ENSOARG00020001219	Transcript	ENSOART00020001839.1	protein_coding	-	2021-11-22	-	-	-	-	-1	-
1	79039446	G	intron_variant	MODIFIER	DPYD	ENSOARG00020001219	Transcript	ENSOART00020001839.1	protein_coding	-	2021-11-22	-	-	-	-	-1	-
1	79039844	A	intron_variant	MODIFIER	DPYD	ENSOARG00020001219	Transcript	ENSOART00020001839.1	protein_coding	-	2021-11-22	-	-	-	-	-1	-
1	80392758	C	missense_variant	MODERATE	SNX7	ENSOARG00020001545	Transcript	ENSOART00020002351.1	protein_coding	2021-01-09	-	G/R	Ggc/Cgc	-	-	1	tolerated_low_confidence(0.16)
1	80451152	T	splice_acceptor_variant	HIGH	SNX7	ENSOARG00020001545	Transcript	ENSOART00020002351.1	protein_coding	-	2021-06-08	-	-	-	-	1	-
1	81657581	A	splice_acceptor_variant	HIGH	FRRS1	ENSOARG00020001745	Transcript	ENSOART00020002645.1	protein_coding	-	2021-03-14	-	-	-	-	-1	-
1	81657582	G	splice_acceptor_variant	HIGH	FRRS1	ENSOARG00020001745	Transcript	ENSOART00020002645.1	protein_coding	-	2021-03-14	-	-	-	-	-1	-
1	81794157	A	splice_donor_variant	HIGH	AGL	ENSOARG00020001804	Transcript	ENSOART00020002742.1	protein_coding	-	32/32	-	-	-	-	1	-
1	82011595	A	downstream_gene_variant	MODIFIER	TRMT13	ENSOARG00020002056	Transcript	ENSOART00020003146.1	protein_coding	-	-	-	-	-	92	1	-
1	82088441	T	missense_variant	MODERATE	DBT	ENSOARG00020002093	Transcript	ENSOART00020003194.1	protein_coding	2021-02-11	-	R/H	cGc/cAc	-	-	-1	tolerated_low_confidence(0.59)
1	82099725	T	upstream_gene_variant	MODIFIER	DBT	ENSOARG00020002093	Transcript	ENSOART00020003194.1	protein_coding	-	-	-	-	-	4801	-1	-
1	82340733	C	synonymous_variant	LOW	CDC14A	ENSOARG00020002168	Transcript	ENSOART00020003494.1	protein_coding	16/17	-	L	Tta/Cta	-	-	1	-
1	82591501	G	downstream_gene_variant	MODIFIER	ARF1	ENSOARG00020002419	Transcript	ENSOART00020003698.1	protein_coding	-	-	-	-	-	627	-1	-
1	82591585	A	downstream_gene_variant	MODIFIER	ARF1	ENSOARG00020002419	Transcript	ENSOART00020003698.1	protein_coding	-	-	-	-	-	543	-1	-
1	82591851	G	downstream_gene_variant	MODIFIER	ARF1	ENSOARG00020002419	Transcript	ENSOART00020003698.1	protein_coding	-	-	-	-	-	277	-1	-
1	82749004	C	upstream_gene_variant	MODIFIER	EXTL2	ENSOARG00020002427	Transcript	ENSOART00020003712.1	protein_coding	-	-	-	-	-	962	-1	-
1	82778081	A	splice_donor_variant	HIGH	SLC30A7	ENSOARG00020002437	Transcript	ENSOART00020003734.1	protein_coding	-	2021-06-10	-	-	-	-	1	-
1	82911346	T	intergenic_variant	MODIFIER	-	-	-	-	-	-	-	-	-	-	-	-	-
1	82913236	T	intergenic_variant	MODIFIER	-	-	-	-	-	-	-	-	-	-	-	-	-
1	83686402	G	downstream_gene_variant	MODIFIER	OLFM3	ENSOARG00020002515	Transcript	ENSOART00020003891.1	protein_coding	-	-	-	-	-	1354	-1	-
1	83689539	T	intron_variant	MODIFIER	OLFM3	ENSOARG00020002515	Transcript	ENSOART00020003891.1	protein_coding	-	2021-05-05	-	-	-	-	-1	-
1	83689540	T	intron_variant	MODIFIER	OLFM3	ENSOARG00020002515	Transcript	ENSOART00020003891.1	protein_coding	-	2021-05-05	-	-	-	-	-1	-
1	83689546	C	intron_variant	MODIFIER	OLFM3	ENSOARG00020002515	Transcript	ENSOART00020003891.1	protein_coding	-	2021-05-05	-	-	-	-	-1	-
1	83689550	T	intron_variant	MODIFIER	OLFM3	ENSOARG00020002515	Transcript	ENSOART00020003891.1	protein_coding	-	2021-05-05	-	-	-	-	-1	-
1	83689552	T	intron_variant	MODIFIER	OLFM3	ENSOARG00020002515	Transcript	ENSOART00020003891.1	protein_coding	-	2021-05-05	-	-	-	-	-1	-
1	83689554	C	intron_variant	MODIFIER	OLFM3	ENSOARG00020002515	Transcript	ENSOART00020003891.1	protein_coding	-	2021-05-05	-	-	-	-	-1	-
1	85356936	T	splice_acceptor_variant	HIGH	RNPC3	ENSOARG00020002937	Transcript	ENSOART00020004525.1	protein_coding	-	2021-12-14	-	-	-	-	1	-
1	85357071	A	splice_donor_variant	HIGH	RNPC3	ENSOARG00020002937	Transcript	ENSOART00020004525.1	protein_coding	-	13/14	-	-	-	-	1	-
1	85798415	A	downstream_gene_variant	MODIFIER	-	ENSOARG00020003035	Transcript	ENSOART00020004659.1	protein_coding	-	-	-	-	-	551	1	-
1	86240657	C	intergenic_variant	MODIFIER	-	-	-	-	-	-	-	-	-	-	-	-	-
1	89532016	C	intron_variant	MODIFIER	VAV3	ENSOARG00020003474	Transcript	ENSOART00020006075.1	protein_coding	-	20/26	-	-	-	-	-1	-
1	89532017	C	intron_variant	MODIFIER	VAV3	ENSOARG00020003474	Transcript	ENSOART00020006075.1	protein_coding	-	20/26	-	-	-	-	-1	-
1	89532022	C	intron_variant	MODIFIER	VAV3	ENSOARG00020003474	Transcript	ENSOART00020006075.1	protein_coding	-	20/26	-	-	-	-	-1	-
1	89532024	G	intron_variant	MODIFIER	VAV3	ENSOARG00020003474	Transcript	ENSOART00020006075.1	protein_coding	-	20/26	-	-	-	-	-1	-
1	89532033	C	intron_variant	MODIFIER	VAV3	ENSOARG00020003474	Transcript	ENSOART00020006075.1	protein_coding	-	20/26	-	-	-	-	-1	-
1	89532036	C	intron_variant	MODIFIER	VAV3	ENSOARG00020003474	Transcript	ENSOART00020006075.1	protein_coding	-	20/26	-	-	-	-	-1	-
1	89532044	C	intron_variant	MODIFIER	VAV3	ENSOARG00020003474	Transcript	ENSOART00020006075.1	protein_coding	-	20/26	-	-	-	-	-1	-
1	90601465	A	upstream_gene_variant	MODIFIER	-	ENSOARG00020004727	Transcript	ENSOART00020007248.1	protein_coding	-	-	-	-	-	39	1	-
1	90601539	T	synonymous_variant	LOW	-	ENSOARG00020004727	Transcript	ENSOART00020007248.1	protein_coding	2021-01-06	-	S	tcG/tcT	-	-	1	-
1	90607047	G	intron_variant	MODIFIER	-	ENSOARG00020004727	Transcript	ENSOART00020007248.1	protein_coding	-	2021-04-05	-	-	-	-	1	-
1	90607077	A	intron_variant	MODIFIER	-	ENSOARG00020004727	Transcript	ENSOART00020007248.1	protein_coding	-	2021-04-05	-	-	-	-	1	-
1	90607080	C	intron_variant	MODIFIER	-	ENSOARG00020004727	Transcript	ENSOART00020007248.1	protein_coding	-	2021-04-05	-	-	-	-	1	-
1	90685286	A	splice_acceptor_variant	HIGH	STXBP3	ENSOARG00020004855	Transcript	ENSOART00020007411.1	protein_coding	-	2021-09-18	-	-	-	-	1	-
1	90784505	G	intergenic_variant	MODIFIER	-	-	-	-	-	-	-	-	-	-	-	-	-
1	90799532	G	splice_donor_variant	HIGH	GPSM2	ENSOARG00020004956	Transcript	ENSOART00020007649.1	protein_coding	-	2021-01-14	-	-	-	-	1	-
1	90828529	G	splice_donor_variant	HIGH	GPSM2	ENSOARG00020004956	Transcript	ENSOART00020007649.1	protein_coding	-	13/14	-	-	-	-	1	-
1	90984073	C	upstream_gene_variant	MODIFIER	C1orf194	ENSOARG00020005330	Transcript	ENSOART00020008227.1	protein_coding	-	-	-	-	-	1241	-1	-
1	90984108	T	upstream_gene_variant	MODIFIER	C1orf194	ENSOARG00020005330	Transcript	ENSOART00020008227.1	protein_coding	-	-	-	-	-	1276	-1	-
1	91044314	T	synonymous_variant	LOW	ELAPOR1	ENSOARG00020005416	Transcript	ENSOART00020008606.1	protein_coding	13/21	-	T	acC/acT	-	-	1	-
1	91049222	C	intron_variant	MODIFIER	ELAPOR1	ENSOARG00020005416	Transcript	ENSOART00020008606.1	protein_coding	-	13/20	-	-	-	-	1	-
1	91049327	T	synonymous_variant	LOW	ELAPOR1	ENSOARG00020005416	Transcript	ENSOART00020008606.1	protein_coding	14/21	-	T	acC/acT	-	-	1	-
1	91095335	G	downstream_gene_variant	MODIFIER	SARS1	ENSOARG00020005645	Transcript	ENSOART00020008692.1	protein_coding	-	-	-	-	-	4692	1	-
1	91160885	A	downstream_gene_variant	MODIFIER	SORT1	ENSOARG00020005905	Transcript	ENSOART00020009119.1	protein_coding	-	-	-	-	-	112	-1	-
1	91391614	T	splice_donor_variant	HIGH	GNAI3	ENSOARG00020006634	Transcript	ENSOART00020010201.1	protein_coding	-	2021-04-08	-	-	-	-	1	-
1	91398060	A	splice_region_variant,intron_variant	LOW	GNAI3	ENSOARG00020006634	Transcript	ENSOART00020010201.1	protein_coding	-	2021-07-08	-	-	-	-	1	-
1	91398062	A	splice_region_variant,intron_variant	LOW	GNAI3	ENSOARG00020006634	Transcript	ENSOART00020010201.1	protein_coding	-	2021-07-08	-	-	-	-	1	-
1	91436632	C	splice_donor_variant	HIGH	AMPD2	ENSOARG00020006842	Transcript	ENSOART00020011546.1	protein_coding	-	2021-12-17	-	-	-	-	1	-
1	91436639	A	intron_variant	MODIFIER	AMPD2	ENSOARG00020006842	Transcript	ENSOART00020011546.1	protein_coding	-	2021-12-17	-	-	-	-	1	-
1	91436696	A	intron_variant	MODIFIER	AMPD2	ENSOARG00020006842	Transcript	ENSOART00020011546.1	protein_coding	-	2021-12-17	-	-	-	-	1	-
1	91437213	C	synonymous_variant	LOW	AMPD2	ENSOARG00020006842	Transcript	ENSOART00020011546.1	protein_coding	14/18	-	F	ttT/ttC	-	-	1	-
1	91567539	G	intron_variant	MODIFIER	-	ENSOARG00020007664	Transcript	ENSOART00020011668.1	protein_coding	-	2021-07-07	-	-	-	-	1	-
1	91567578	C	intron_variant	MODIFIER	-	ENSOARG00020007664	Transcript	ENSOART00020011668.1	protein_coding	-	2021-07-07	-	-	-	-	1	-
1	91569809	A	intron_variant	MODIFIER	-	ENSOARG00020007664	Transcript	ENSOART00020011668.1	protein_coding	-	2021-07-07	-	-	-	-	1	-
1	91569947	T	intron_variant	MODIFIER	-	ENSOARG00020007664	Transcript	ENSOART00020011668.1	protein_coding	-	2021-07-07	-	-	-	-	1	-
1	91589532	A	intron_variant	MODIFIER	-	ENSOARG00020007664	Transcript	ENSOART00020011668.1	protein_coding	-	2021-07-07	-	-	-	-	1	-
1	91589670	T	intron_variant	MODIFIER	-	ENSOARG00020007664	Transcript	ENSOART00020011668.1	protein_coding	-	2021-07-07	-	-	-	-	1	-
1	91598669	T	synonymous_variant	LOW	-	ENSOARG00020007664	Transcript	ENSOART00020011668.1	protein_coding	2021-08-08	-	A	gcC/gcT	-	-	1	-
1	91598723	G	downstream_gene_variant	MODIFIER	-	ENSOARG00020007664	Transcript	ENSOART00020011668.1	protein_coding	-	-	-	-	-	36	1	-
1	92338168	T	intron_variant	MODIFIER	PROK1	ENSOARG00020009397	Transcript	ENSOART00020014380.1	protein_coding	-	2021-01-02	-	-	-	-	1	-
1	92339424	T	intron_variant	MODIFIER	PROK1	ENSOARG00020009397	Transcript	ENSOART00020014380.1	protein_coding	-	2021-01-02	-	-	-	-	1	-
1	92811572	C	splice_donor_variant	HIGH	CD53	ENSOARG00020009555	Transcript	ENSOART00020014686.1	protein_coding	-	2021-03-07	-	-	-	-	1	-
1	92916972	T	intron_variant	MODIFIER	LRIF1	ENSOARG00020009640	Transcript	ENSOART00020014774.1	protein_coding	-	2021-01-03	-	-	-	-	-1	-
1	92916979	T	intron_variant	MODIFIER	LRIF1	ENSOARG00020009640	Transcript	ENSOART00020014774.1	protein_coding	-	2021-01-03	-	-	-	-	-1	-
1	92917009	A	intron_variant	MODIFIER	LRIF1	ENSOARG00020009640	Transcript	ENSOART00020014774.1	protein_coding	-	2021-01-03	-	-	-	-	-1	-
1	93043269	C	intergenic_variant	MODIFIER	-	-	-	-	-	-	-	-	-	-	-	-	-
1	93097215	T	splice_acceptor_variant	HIGH	DRAM2	ENSOARG00020009677	Transcript	ENSOART00020014843.1	protein_coding	-	2021-06-07	-	-	-	-	-1	-
1	93110563	T	splice_region_variant,intron_variant	LOW	DRAM2	ENSOARG00020009677	Transcript	ENSOART00020014843.1	protein_coding	-	2021-02-07	-	-	-	-	-1	-
1	93123379	G	upstream_gene_variant	MODIFIER	DRAM2	ENSOARG00020009677	Transcript	ENSOART00020014843.1	protein_coding	-	-	-	-	-	406	-1	-
1	93183775	G	upstream_gene_variant	MODIFIER	DENND2D	ENSOARG00020009993	Transcript	ENSOART00020015325.1	protein_coding	-	-	-	-	-	16	-1	-
1	93229118	T	intron_variant	MODIFIER	CHI3L2	ENSOARG00020010337	Transcript	ENSOART00020016157.1	protein_coding	-	2021-10-10	-	-	-	-	1	-
1	93229130	C	intron_variant	MODIFIER	CHI3L2	ENSOARG00020010337	Transcript	ENSOART00020016157.1	protein_coding	-	2021-10-10	-	-	-	-	1	-
1	93229133	T	intron_variant	MODIFIER	CHI3L2	ENSOARG00020010337	Transcript	ENSOART00020016157.1	protein_coding	-	2021-10-10	-	-	-	-	1	-
1	93229136	C	intron_variant	MODIFIER	CHI3L2	ENSOARG00020010337	Transcript	ENSOART00020016157.1	protein_coding	-	2021-10-10	-	-	-	-	1	-
1	93229138	T	intron_variant	MODIFIER	CHI3L2	ENSOARG00020010337	Transcript	ENSOART00020016157.1	protein_coding	-	2021-10-10	-	-	-	-	1	-
1	93630326	T	synonymous_variant	LOW	WDR77	ENSOARG00020012024	Transcript	ENSOART00020018385.1	protein_coding	2021-01-10	-	P	ccG/ccA	-	-	-1	-
1	93878168	C	splice_donor_variant	HIGH	RAP1A	ENSOARG00020012648	Transcript	ENSOART00020019313.1	protein_coding	-	2021-02-07	-	-	-	-	1	-
1	94710312	G	splice_acceptor_variant	HIGH	ST7L	ENSOARG00020013173	Transcript	ENSOART00020020546.1	protein_coding	-	13/14	-	-	-	-	-1	-
1	94710313	A	splice_acceptor_variant	HIGH	ST7L	ENSOARG00020013173	Transcript	ENSOART00020020546.1	protein_coding	-	13/14	-	-	-	-	-1	-
1	94799825	T	intron_variant	MODIFIER	-	ENSOARG00020014006	Transcript	ENSOART00020021381.1	protein_coding	-	2021-04-09	-	-	-	-	1	-
1	94815727	G	downstream_gene_variant	MODIFIER	-	ENSOARG00020014006	Transcript	ENSOART00020021381.1	protein_coding	-	-	-	-	-	683	1	-
1	94839137	A	splice_region_variant,intron_variant	LOW	MOV10	ENSOARG00020014075	Transcript	ENSOART00020021515.1	protein_coding	-	2021-05-20	-	-	-	-	1	-
1	94839138	A	splice_region_variant,intron_variant	LOW	MOV10	ENSOARG00020014075	Transcript	ENSOART00020021515.1	protein_coding	-	2021-05-20	-	-	-	-	1	-
1	94839149	A	intron_variant	MODIFIER	MOV10	ENSOARG00020014075	Transcript	ENSOART00020021515.1	protein_coding	-	2021-05-20	-	-	-	-	1	-
1	94839220	A	intron_variant	MODIFIER	MOV10	ENSOARG00020014075	Transcript	ENSOART00020021515.1	protein_coding	-	2021-05-20	-	-	-	-	1	-
1	94839226	C	intron_variant	MODIFIER	MOV10	ENSOARG00020014075	Transcript	ENSOART00020021515.1	protein_coding	-	2021-05-20	-	-	-	-	1	-
1	94839227	C	intron_variant	MODIFIER	MOV10	ENSOARG00020014075	Transcript	ENSOART00020021515.1	protein_coding	-	2021-05-20	-	-	-	-	1	-
1	94839232	C	intron_variant	MODIFIER	MOV10	ENSOARG00020014075	Transcript	ENSOART00020021515.1	protein_coding	-	2021-05-20	-	-	-	-	1	-
1	94854883	A	intron_variant	MODIFIER	-	ENSOARG00020014447	Transcript	ENSOART00020022081.1	protein_coding	-	2021-01-04	-	-	-	-	-1	-
1	94854975	G	intron_variant	MODIFIER	-	ENSOARG00020014447	Transcript	ENSOART00020022081.1	protein_coding	-	2021-01-04	-	-	-	-	-1	-
1	95216452	T	synonymous_variant	LOW	LRIG2	ENSOARG00020014858	Transcript	ENSOART00020022977.1	protein_coding	2021-01-18	-	L	Ctg/Ttg	-	-	1	-
1	95216605	T	missense_variant	MODERATE	LRIG2	ENSOARG00020014858	Transcript	ENSOART00020022977.1	protein_coding	2021-01-18	-	P/S	Ccc/Tcc	-	-	1	tolerated(0.08)
1	95308485	C	intron_variant	MODIFIER	LRIG2	ENSOARG00020014858	Transcript	ENSOART00020022977.1	protein_coding	-	17/17	-	-	-	-	1	-
1	95308677	T	intron_variant	MODIFIER	LRIG2	ENSOARG00020014858	Transcript	ENSOART00020022977.1	protein_coding	-	17/17	-	-	-	-	1	-
1	95309067	A	intron_variant	MODIFIER	LRIG2	ENSOARG00020014858	Transcript	ENSOART00020022977.1	protein_coding	-	17/17	-	-	-	-	1	-
1	95557049	G	intergenic_variant	MODIFIER	-	-	-	-	-	-	-	-	-	-	-	-	-
1	95569985	T	upstream_gene_variant	MODIFIER	MAGI3	ENSOARG00020015385	Transcript	ENSOART00020023967.1	protein_coding	-	-	-	-	-	433	1	-
1	95569994	G	upstream_gene_variant	MODIFIER	MAGI3	ENSOARG00020015385	Transcript	ENSOART00020023967.1	protein_coding	-	-	-	-	-	424	1	-
1	95733772	G	intron_variant	MODIFIER	MAGI3	ENSOARG00020015385	Transcript	ENSOART00020023967.1	protein_coding	-	2021-04-20	-	-	-	-	1	-
1	96095753	A	intron_variant	MODIFIER	HIPK1	ENSOARG00020020282	Transcript	ENSOART00020031513.1	protein_coding	-	2021-05-15	-	-	-	-	1	-
1	96659490	C	intron_variant	MODIFIER	TRIM33	ENSOARG00020020876	Transcript	ENSOART00020032430.1	protein_coding	-	2021-02-19	-	-	-	-	-1	-
1	96659507	G	intron_variant	MODIFIER	TRIM33	ENSOARG00020020876	Transcript	ENSOART00020032430.1	protein_coding	-	2021-02-19	-	-	-	-	-1	-
1	96659517	G	intron_variant	MODIFIER	TRIM33	ENSOARG00020020876	Transcript	ENSOART00020032430.1	protein_coding	-	2021-02-19	-	-	-	-	-1	-
1	96659521	T	intron_variant	MODIFIER	TRIM33	ENSOARG00020020876	Transcript	ENSOART00020032430.1	protein_coding	-	2021-02-19	-	-	-	-	-1	-
1	96934254	C	downstream_gene_variant	MODIFIER	NRAS	ENSOARG00020021627	Transcript	ENSOART00020033460.1	protein_coding	-	-	-	-	-	2047	-1	-
1	96934264	C	downstream_gene_variant	MODIFIER	NRAS	ENSOARG00020021627	Transcript	ENSOART00020033460.1	protein_coding	-	-	-	-	-	2037	-1	-
1	96934327	G	downstream_gene_variant	MODIFIER	NRAS	ENSOARG00020021627	Transcript	ENSOART00020033460.1	protein_coding	-	-	-	-	-	1974	-1	-
1	96934381	C	downstream_gene_variant	MODIFIER	NRAS	ENSOARG00020021627	Transcript	ENSOART00020033460.1	protein_coding	-	-	-	-	-	1920	-1	-
1	96958862	T	splice_acceptor_variant	HIGH	CSDE1	ENSOARG00020021728	Transcript	ENSOART00020034130.1	protein_coding	-	2021-03-18	-	-	-	-	-1	-
1	98579315	G	intron_variant	MODIFIER	ATP1A1	ENSOARG00020000332	Transcript	ENSOART00020000860.1	protein_coding	-	2021-07-23	-	-	-	-	1	-
1	98579317	G	splice_region_variant,intron_variant	LOW	ATP1A1	ENSOARG00020000332	Transcript	ENSOART00020000860.1	protein_coding	-	2021-07-23	-	-	-	-	1	-
1	98579320	G	splice_region_variant,intron_variant	LOW	ATP1A1	ENSOARG00020000332	Transcript	ENSOART00020000860.1	protein_coding	-	2021-07-23	-	-	-	-	1	-
1	98591687	G	splice_region_variant,intron_variant	LOW	ATP1A1	ENSOARG00020000332	Transcript	ENSOART00020000860.1	protein_coding	-	20/23	-	-	-	-	1	-
1	98594975	A	3_prime_UTR_variant	MODIFIER	ATP1A1	ENSOARG00020000332	Transcript	ENSOART00020000860.1	protein_coding	24/24	-	-	-	-	-	1	-
1	98744625	C	downstream_gene_variant	MODIFIER	-	ENSOARG00020000728	Transcript	ENSOART00020000985.1	protein_coding	-	-	-	-	-	3401	-1	-
1	98744642	G	downstream_gene_variant	MODIFIER	-	ENSOARG00020000728	Transcript	ENSOART00020000985.1	protein_coding	-	-	-	-	-	3384	-1	-
1	98744650	C	downstream_gene_variant	MODIFIER	-	ENSOARG00020000728	Transcript	ENSOART00020000985.1	protein_coding	-	-	-	-	-	3376	-1	-
1	98755870	C	splice_acceptor_variant	HIGH	-	ENSOARG00020000728	Transcript	ENSOART00020000985.1	protein_coding	-	2021-01-03	-	-	-	-	-1	-
1	99005901	A	splice_donor_variant	HIGH	CD2	ENSOARG00020000791	Transcript	ENSOART00020001088.1	protein_coding	-	2021-03-04	-	-	-	-	1	-
1	99277126	G	non_coding_transcript_exon_variant	MODIFIER	-	ENSOARG00020000838	Transcript	ENSOART00020001168.1	lncRNA	2021-08-09	-	-	-	-	-	1	-
1	99645014	C	upstream_gene_variant	MODIFIER	MAN1A2	ENSOARG00020001101	Transcript	ENSOART00020001622.1	protein_coding	-	-	-	-	-	2205	1	-
1	99645015	T	upstream_gene_variant	MODIFIER	MAN1A2	ENSOARG00020001101	Transcript	ENSOART00020001622.1	protein_coding	-	-	-	-	-	2204	1	-
1	99724612	A	splice_donor_variant	HIGH	MAN1A2	ENSOARG00020001101	Transcript	ENSOART00020001622.1	protein_coding	-	2021-05-12	-	-	-	-	1	-
1	99890019	C	intergenic_variant	MODIFIER	-	-	-	-	-	-	-	-	-	-	-	-	-
1	99890093	A	intergenic_variant	MODIFIER	-	-	-	-	-	-	-	-	-	-	-	-	-
1	100233137	G	splice_region_variant,intron_variant	LOW	WDR3	ENSOARG00020001170	Transcript	ENSOART00020001746.1	protein_coding	-	13/26	-	-	-	-	1	-
1	100233138	G	splice_region_variant,intron_variant	LOW	WDR3	ENSOARG00020001170	Transcript	ENSOART00020001746.1	protein_coding	-	13/26	-	-	-	-	1	-
1	100233148	T	intron_variant	MODIFIER	WDR3	ENSOARG00020001170	Transcript	ENSOART00020001746.1	protein_coding	-	13/26	-	-	-	-	1	-
1	100233152	C	intron_variant	MODIFIER	WDR3	ENSOARG00020001170	Transcript	ENSOART00020001746.1	protein_coding	-	13/26	-	-	-	-	1	-
1	100233154	A	intron_variant	MODIFIER	WDR3	ENSOARG00020001170	Transcript	ENSOART00020001746.1	protein_coding	-	13/26	-	-	-	-	1	-
1	100233156	T	intron_variant	MODIFIER	WDR3	ENSOARG00020001170	Transcript	ENSOART00020001746.1	protein_coding	-	13/26	-	-	-	-	1	-
1	100233163	T	intron_variant	MODIFIER	WDR3	ENSOARG00020001170	Transcript	ENSOART00020001746.1	protein_coding	-	13/26	-	-	-	-	1	-
1	100250813	A	downstream_gene_variant	MODIFIER	WDR3	ENSOARG00020001170	Transcript	ENSOART00020001746.1	protein_coding	-	-	-	-	-	35	1	-
1	100250885	C	downstream_gene_variant	MODIFIER	WDR3	ENSOARG00020001170	Transcript	ENSOART00020001746.1	protein_coding	-	-	-	-	-	107	1	-
1	101562784	T	intron_variant	MODIFIER	WARS2	ENSOARG00020001286	Transcript	ENSOART00020001917.1	protein_coding	-	2021-06-06	-	-	-	-	-1	-
1	101562915	G	intron_variant	MODIFIER	WARS2	ENSOARG00020001286	Transcript	ENSOART00020001917.1	protein_coding	-	2021-06-06	-	-	-	-	-1	-
1	101562916	G	intron_variant	MODIFIER	WARS2	ENSOARG00020001286	Transcript	ENSOART00020001917.1	protein_coding	-	2021-06-06	-	-	-	-	-1	-
1	102278450	C	3_prime_UTR_variant	MODIFIER	NOTCH2	ENSOARG00020001563	Transcript	ENSOART00020002490.1	protein_coding	35/35	-	-	-	-	-	-1	-
1	102281892	G	splice_region_variant,intron_variant	LOW	NOTCH2	ENSOARG00020001563	Transcript	ENSOART00020002490.1	protein_coding	-	31/34	-	-	-	-	-1	-
1	102281896	G	splice_region_variant,intron_variant	LOW	NOTCH2	ENSOARG00020001563	Transcript	ENSOART00020002490.1	protein_coding	-	31/34	-	-	-	-	-1	-
1	102558779	T	splice_donor_variant	HIGH	SEC22B	ENSOARG00020001722	Transcript	ENSOART00020002605.1	protein_coding	-	2021-03-05	-	-	-	-	-1	-
1	102770358	C	splice_donor_variant	HIGH	PDE4DIP	ENSOARG00020001810	Transcript	ENSOART00020002757.1	protein_coding	-	23/48	-	-	-	-	1	-
1	103816301	G	downstream_gene_variant	MODIFIER	FMO5	ENSOARG00020002609	Transcript	ENSOART00020004001.1	protein_coding	-	-	-	-	-	690	-1	-
1	104444709	T	5_prime_UTR_variant	MODIFIER	ACP6	ENSOARG00020002966	Transcript	ENSOART00020004567.1	protein_coding	2021-01-10	-	-	-	-	-	-1	-
1	104817374	G	splice_region_variant,intron_variant	LOW	RNF115	ENSOARG00020003086	Transcript	ENSOART00020004730.1	protein_coding	-	2021-04-08	-	-	-	-	-1	-
1	104898739	A	downstream_gene_variant	MODIFIER	POLR3C	ENSOARG00020003118	Transcript	ENSOART00020004769.1	protein_coding	-	-	-	-	-	2224	1	-
1	104898779	C	downstream_gene_variant	MODIFIER	POLR3C	ENSOARG00020003118	Transcript	ENSOART00020004769.1	protein_coding	-	-	-	-	-	2264	1	-
1	104920768	C	non_coding_transcript_exon_variant	MODIFIER	-	ENSOARG00020003329	Transcript	ENSOART00020005091.1	lncRNA	2021-10-15	-	-	-	-	-	-1	-
1	104920871	A	non_coding_transcript_exon_variant	MODIFIER	-	ENSOARG00020003329	Transcript	ENSOART00020005091.1	lncRNA	2021-10-15	-	-	-	-	-	-1	-
1	104920989	A	non_coding_transcript_exon_variant	MODIFIER	-	ENSOARG00020003329	Transcript	ENSOART00020005091.1	lncRNA	2021-10-15	-	-	-	-	-	-1	-
1	104921046	C	non_coding_transcript_exon_variant	MODIFIER	-	ENSOARG00020003329	Transcript	ENSOART00020005091.1	lncRNA	2021-10-15	-	-	-	-	-	-1	-
1	104921047	T	non_coding_transcript_exon_variant	MODIFIER	-	ENSOARG00020003329	Transcript	ENSOART00020005091.1	lncRNA	2021-10-15	-	-	-	-	-	-1	-
1	104921098	A	non_coding_transcript_exon_variant	MODIFIER	-	ENSOARG00020003329	Transcript	ENSOART00020005091.1	lncRNA	2021-10-15	-	-	-	-	-	-1	-
1	104922402	G	non_coding_transcript_exon_variant	MODIFIER	-	ENSOARG00020003329	Transcript	ENSOART00020005091.1	lncRNA	2021-10-15	-	-	-	-	-	-1	-
1	104923428	T	splice_acceptor_variant,non_coding_transcript_variant	HIGH	-	ENSOARG00020003329	Transcript	ENSOART00020005091.1	lncRNA	-	2021-07-14	-	-	-	-	-1	-
1	104966151	T	splice_region_variant,intron_variant	LOW	RBM8A	ENSOARG00020003860	Transcript	ENSOART00020005910.1	protein_coding	-	2021-01-05	-	-	-	-	-1	-
1	105008203	C	splice_region_variant,intron_variant	LOW	-	ENSOARG00020003936	Transcript	ENSOART00020006014.1	protein_coding	-	2021-07-10	-	-	-	-	1	-
1	105009130	A	splice_donor_variant	HIGH	-	ENSOARG00020003936	Transcript	ENSOART00020006014.1	protein_coding	-	2021-10-10	-	-	-	-	1	-
1	105800768	C	upstream_gene_variant	MODIFIER	MTMR11	ENSOARG00020007236	Transcript	ENSOART00020011053.1	protein_coding	-	-	-	-	-	3916	-1	-
1	105857927	C	5_prime_UTR_variant	MODIFIER	OTUD7B	ENSOARG00020007348	Transcript	ENSOART00020011210.1	protein_coding	2021-01-12	-	-	-	-	-	-1	-
1	106063897	C	5_prime_UTR_variant	MODIFIER	-	ENSOARG00020007614	Transcript	ENSOART00020011605.1	protein_coding	2021-01-04	-	-	-	-	-	-1	-
1	106155429	C	splice_region_variant,intron_variant	LOW	PRPF3	ENSOARG00020007961	Transcript	ENSOART00020012231.1	protein_coding	-	2021-10-16	-	-	-	-	1	-
1	106159666	G	intron_variant	MODIFIER	PRPF3	ENSOARG00020007961	Transcript	ENSOART00020012231.1	protein_coding	-	13/16	-	-	-	-	1	-
1	106159670	A	intron_variant	MODIFIER	PRPF3	ENSOARG00020007961	Transcript	ENSOART00020012231.1	protein_coding	-	13/16	-	-	-	-	1	-
1	106159671	C	intron_variant	MODIFIER	PRPF3	ENSOARG00020007961	Transcript	ENSOART00020012231.1	protein_coding	-	13/16	-	-	-	-	1	-
1	106159688	T	intron_variant	MODIFIER	PRPF3	ENSOARG00020007961	Transcript	ENSOART00020012231.1	protein_coding	-	13/16	-	-	-	-	1	-
1	106173095	C	splice_donor_variant	HIGH	RPRD2	ENSOARG00020008088	Transcript	ENSOART00020012567.1	protein_coding	-	2021-01-11	-	-	-	-	1	-
1	106276108	A	synonymous_variant	LOW	TARS2	ENSOARG00020008324	Transcript	ENSOART00020012891.1	protein_coding	13/18	-	P	ccG/ccA	-	-	1	-
1	106322918	C	splice_region_variant,intron_variant	LOW	ADAMTSL4	ENSOARG00020008616	Transcript	ENSOART00020013317.1	protein_coding	-	2021-01-16	-	-	-	-	1	-
1	106324784	C	intron_variant	MODIFIER	ADAMTSL4	ENSOARG00020008616	Transcript	ENSOART00020013317.1	protein_coding	-	2021-04-16	-	-	-	-	1	-
1	106324801	C	intron_variant	MODIFIER	ADAMTSL4	ENSOARG00020008616	Transcript	ENSOART00020013317.1	protein_coding	-	2021-04-16	-	-	-	-	1	-
1	106326933	A	splice_donor_variant	HIGH	ADAMTSL4	ENSOARG00020008616	Transcript	ENSOART00020013317.1	protein_coding	-	2021-08-16	-	-	-	-	1	-
1	106336502	T	intergenic_variant	MODIFIER	-	-	-	-	-	-	-	-	-	-	-	-	-
1	106356900	C	intergenic_variant	MODIFIER	-	-	-	-	-	-	-	-	-	-	-	-	-
1	106490176	G	splice_acceptor_variant	HIGH	CTSS	ENSOARG00020009546	Transcript	ENSOART00020014662.1	protein_coding	-	2021-01-06	-	-	-	-	-1	-
1	106490181	C	splice_region_variant,intron_variant	LOW	CTSS	ENSOARG00020009546	Transcript	ENSOART00020014662.1	protein_coding	-	2021-01-06	-	-	-	-	-1	-
1	106670874	G	downstream_gene_variant	MODIFIER	SETDB1	ENSOARG00020011148	Transcript	ENSOART00020017044.1	protein_coding	-	-	-	-	-	3228	1	-
1	106702989	A	upstream_gene_variant	MODIFIER	MINDY1	ENSOARG00020011596	Transcript	ENSOART00020017685.1	protein_coding	-	-	-	-	-	2622	-1	-
1	106703069	T	upstream_gene_variant	MODIFIER	MINDY1	ENSOARG00020011596	Transcript	ENSOART00020017685.1	protein_coding	-	-	-	-	-	2702	-1	-
1	106721079	A	intron_variant	MODIFIER	PRUNE1	ENSOARG00020011679	Transcript	ENSOART00020018087.1	protein_coding	-	2021-07-07	-	-	-	-	1	-
1	106742416	C	upstream_gene_variant	MODIFIER	CDC42SE1	ENSOARG00020012045	Transcript	ENSOART00020018382.1	protein_coding	-	-	-	-	-	230	-1	-
1	106749253	G	downstream_gene_variant	MODIFIER	MLLT11	ENSOARG00020012089	Transcript	ENSOART00020018435.1	protein_coding	-	-	-	-	-	1975	1	-
1	106750074	A	downstream_gene_variant	MODIFIER	MLLT11	ENSOARG00020012089	Transcript	ENSOART00020018435.1	protein_coding	-	-	-	-	-	2796	1	-
1	106819865	G	upstream_gene_variant	MODIFIER	LYSMD1	ENSOARG00020013436	Transcript	ENSOART00020020507.1	protein_coding	-	-	-	-	-	4388	-1	-
1	106819890	T	upstream_gene_variant	MODIFIER	LYSMD1	ENSOARG00020013436	Transcript	ENSOART00020020507.1	protein_coding	-	-	-	-	-	4413	-1	-
1	106819894	T	upstream_gene_variant	MODIFIER	LYSMD1	ENSOARG00020013436	Transcript	ENSOART00020020507.1	protein_coding	-	-	-	-	-	4417	-1	-
1	106906075	G	downstream_gene_variant	MODIFIER	PSMD4	ENSOARG00020014215	Transcript	ENSOART00020021947.1	protein_coding	-	-	-	-	-	2571	1	-
1	106953941	C	synonymous_variant	LOW	ZNF687	ENSOARG00020014502	Transcript	ENSOART00020022262.1	protein_coding	2021-08-08	-	G	ggA/ggC	-	-	1	-
1	106995291	A	splice_acceptor_variant	HIGH	RFX5	ENSOARG00020015129	Transcript	ENSOART00020023200.1	protein_coding	-	2021-07-08	-	-	-	-	-1	-
1	107089457	T	splice_donor_variant	HIGH	PSMB4	ENSOARG00020015380	Transcript	ENSOART00020023567.1	protein_coding	-	2021-05-06	-	-	-	-	1	-
1	107089486	A	intron_variant	MODIFIER	PSMB4	ENSOARG00020015380	Transcript	ENSOART00020023567.1	protein_coding	-	2021-05-06	-	-	-	-	1	-
1	107089492	C	intron_variant	MODIFIER	PSMB4	ENSOARG00020015380	Transcript	ENSOART00020023567.1	protein_coding	-	2021-05-06	-	-	-	-	1	-
1	107205033	T	missense_variant	MODERATE	-	ENSOARG00020016001	Transcript	ENSOART00020024509.1	protein_coding	2021-12-20	-	A/V	gCa/gTa	-	-	1	tolerated(0.5)
1	107205230	C	splice_donor_variant	HIGH	-	ENSOARG00020016001	Transcript	ENSOART00020024509.1	protein_coding	-	2021-12-19	-	-	-	-	1	-
1	107346766	C	intron_variant	MODIFIER	SNX27	ENSOARG00020016963	Transcript	ENSOART00020026838.1	protein_coding	-	2021-06-11	-	-	-	-	1	-
1	107346770	C	intron_variant	MODIFIER	SNX27	ENSOARG00020016963	Transcript	ENSOART00020026838.1	protein_coding	-	2021-06-11	-	-	-	-	1	-
1	107497199	A	intron_variant	MODIFIER	RORC	ENSOARG00020018249	Transcript	ENSOART00020028376.1	protein_coding	-	2021-02-10	-	-	-	-	-1	-
1	107497320	A	intron_variant	MODIFIER	RORC	ENSOARG00020018249	Transcript	ENSOART00020028376.1	protein_coding	-	2021-02-10	-	-	-	-	-1	-
1	107497363	A	intron_variant	MODIFIER	RORC	ENSOARG00020018249	Transcript	ENSOART00020028376.1	protein_coding	-	2021-02-10	-	-	-	-	-1	-
1	107506149	C	intron_variant	MODIFIER	RORC	ENSOARG00020018249	Transcript	ENSOART00020028376.1	protein_coding	-	2021-02-10	-	-	-	-	-1	-
1	107625347	G	missense_variant	MODERATE	THEM4	ENSOARG00020018617	Transcript	ENSOART00020028682.1	protein_coding	2021-02-08	-	G/A	gGc/gCc	-	-	-1	tolerated(1)
1	107773361	G	intergenic_variant	MODIFIER	-	-	-	-	-	-	-	-	-	-	-	-	-
1	107806200	C	downstream_gene_variant	MODIFIER	S100A10	ENSOARG00020018696	Transcript	ENSOART00020028776.1	protein_coding	-	-	-	-	-	83	-1	-
1	107806939	G	synonymous_variant	LOW	S100A10	ENSOARG00020018696	Transcript	ENSOART00020028776.1	protein_coding	2021-03-03	-	A	gcT/gcC	-	-	-1	-
1	107809426	G	intron_variant	MODIFIER	S100A10	ENSOARG00020018696	Transcript	ENSOART00020028776.1	protein_coding	-	2021-02-02	-	-	-	-	-1	-
1	107846514	T	downstream_gene_variant	MODIFIER	S100A11	ENSOARG00020018738	Transcript	ENSOART00020028851.1	protein_coding	-	-	-	-	-	968	-1	-
1	107846590	T	downstream_gene_variant	MODIFIER	S100A11	ENSOARG00020018738	Transcript	ENSOART00020028851.1	protein_coding	-	-	-	-	-	892	-1	-
1	107846607	C	downstream_gene_variant	MODIFIER	S100A11	ENSOARG00020018738	Transcript	ENSOART00020028851.1	protein_coding	-	-	-	-	-	875	-1	-
1	107846795	G	downstream_gene_variant	MODIFIER	S100A11	ENSOARG00020018738	Transcript	ENSOART00020028851.1	protein_coding	-	-	-	-	-	687	-1	-
1	107846857	T	downstream_gene_variant	MODIFIER	S100A11	ENSOARG00020018738	Transcript	ENSOART00020028851.1	protein_coding	-	-	-	-	-	625	-1	-
1	108295264	C	non_coding_transcript_exon_variant	MODIFIER	-	ENSOARG00020000114	Transcript	ENSOART00020000134.1	lncRNA	2021-01-01	-	-	-	-	-	-1	-
1	109066057	G	upstream_gene_variant	MODIFIER	-	ENSOARG00020000383	Transcript	ENSOART00020000473.1	protein_coding	-	-	-	-	-	42	1	-
1	109319237	A	non_coding_transcript_exon_variant	MODIFIER	-	ENSOARG00020000466	Transcript	ENSOART00020000594.1	pseudogene	2021-01-04	-	-	-	-	-	-1	-
1	109415142	C	intron_variant	MODIFIER	-	ENSOARG00020000507	Transcript	ENSOART00020000650.1	protein_coding	-	2021-02-02	-	-	-	-	-1	-
1	109589153	T	downstream_gene_variant	MODIFIER	-	ENSOARG00020000573	Transcript	ENSOART00020000750.1	pseudogene	-	-	-	-	-	228	-1	-
1	109589242	C	downstream_gene_variant	MODIFIER	-	ENSOARG00020000573	Transcript	ENSOART00020000750.1	pseudogene	-	-	-	-	-	139	-1	-
1	109749568	A	intergenic_variant	MODIFIER	-	-	-	-	-	-	-	-	-	-	-	-	-
1	109749569	C	intergenic_variant	MODIFIER	-	-	-	-	-	-	-	-	-	-	-	-	-
1	109832320	T	intron_variant	MODIFIER	-	ENSOARG00020000744	Transcript	ENSOART00020001018.1	protein_coding	-	2021-04-04	-	-	-	-	1	-
1	109832335	C	intron_variant	MODIFIER	-	ENSOARG00020000744	Transcript	ENSOART00020001018.1	protein_coding	-	2021-04-04	-	-	-	-	1	-
1	109832338	C	intron_variant	MODIFIER	-	ENSOARG00020000744	Transcript	ENSOART00020001018.1	protein_coding	-	2021-04-04	-	-	-	-	1	-
1	109844959	T	intron_variant	MODIFIER	S100A12	ENSOARG00020000765	Transcript	ENSOART00020001058.1	protein_coding	-	2021-01-02	-	-	-	-	-1	-
1	110172754	T	splice_donor_variant	HIGH	S100A2	ENSOARG00020000874	Transcript	ENSOART00020001220.1	protein_coding	-	2021-02-02	-	-	-	-	-1	-
1	110172905	C	5_prime_UTR_variant	MODIFIER	S100A2	ENSOARG00020000874	Transcript	ENSOART00020001220.1	protein_coding	2021-02-03	-	-	-	-	-	-1	-
1	110172911	G	splice_acceptor_variant	HIGH	S100A2	ENSOARG00020000874	Transcript	ENSOART00020001220.1	protein_coding	-	2021-01-02	-	-	-	-	-1	-
1	110213179	G	upstream_gene_variant	MODIFIER	S100A16	ENSOARG00020000884	Transcript	ENSOART00020001244.1	protein_coding	-	-	-	-	-	1603	-1	-
1	110342967	G	intron_variant	MODIFIER	INTS3	ENSOARG00020001042	Transcript	ENSOART00020001562.1	protein_coding	-	2021-12-29	-	-	-	-	1	-
1	110343060	C	intron_variant	MODIFIER	INTS3	ENSOARG00020001042	Transcript	ENSOART00020001562.1	protein_coding	-	2021-12-29	-	-	-	-	1	-
1	110483258	G	synonymous_variant	LOW	DENND4B	ENSOARG00020001161	Transcript	ENSOART00020001791.1	protein_coding	2021-05-27	-	S	tcG/tcC	-	-	-1	-
1	110483273	G	synonymous_variant	LOW	DENND4B	ENSOARG00020001161	Transcript	ENSOART00020001791.1	protein_coding	2021-05-27	-	Y	taT/taC	-	-	-1	-
1	110513599	C	downstream_gene_variant	MODIFIER	CREB3L4	ENSOARG00020001282	Transcript	ENSOART00020001945.1	protein_coding	-	-	-	-	-	2115	1	-
1	110513613	C	downstream_gene_variant	MODIFIER	CREB3L4	ENSOARG00020001282	Transcript	ENSOART00020001945.1	protein_coding	-	-	-	-	-	2129	1	-
1	110513700	C	downstream_gene_variant	MODIFIER	CREB3L4	ENSOARG00020001282	Transcript	ENSOART00020001945.1	protein_coding	-	-	-	-	-	2216	1	-
1	110632865	T	splice_donor_variant	HIGH	TPM3	ENSOARG00020001415	Transcript	ENSOART00020002144.1	protein_coding	-	2021-08-08	-	-	-	-	-1	-
1	110711491	A	intron_variant	MODIFIER	UBAP2L	ENSOARG00020001679	Transcript	ENSOART00020002556.1	protein_coding	-	26/26	-	-	-	-	1	-
1	110752775	G	synonymous_variant	LOW	ATP8B2	ENSOARG00020001800	Transcript	ENSOART00020002824.1	protein_coding	23/28	-	S	tcC/tcG	-	-	1	-
1	110756081	A	synonymous_variant	LOW	ATP8B2	ENSOARG00020001800	Transcript	ENSOART00020002824.1	protein_coding	28/28	-	K	aaG/aaA	-	-	1	-
1	110844689	T	missense_variant	MODERATE	IL6R	ENSOARG00020001913	Transcript	ENSOART00020003007.1	protein_coding	2021-07-08	-	S/F	tCc/tTc	-	-	1	deleterious(0.03)
1	110943608	T	downstream_gene_variant	MODIFIER	TDRD10	ENSOARG00020002015	Transcript	ENSOART00020003079.1	protein_coding	-	-	-	-	-	3570	1	-
1	110943614	G	downstream_gene_variant	MODIFIER	TDRD10	ENSOARG00020002015	Transcript	ENSOART00020003079.1	protein_coding	-	-	-	-	-	3576	1	-
1	111295963	C	downstream_gene_variant	MODIFIER	PMVK	ENSOARG00020002284	Transcript	ENSOART00020003475.1	protein_coding	-	-	-	-	-	3325	-1	-
1	111298388	C	downstream_gene_variant	MODIFIER	PMVK	ENSOARG00020002284	Transcript	ENSOART00020003475.1	protein_coding	-	-	-	-	-	900	-1	-
1	111298393	C	downstream_gene_variant	MODIFIER	PMVK	ENSOARG00020002284	Transcript	ENSOART00020003475.1	protein_coding	-	-	-	-	-	895	-1	-
1	111327845	C	synonymous_variant	LOW	PBXIP1	ENSOARG00020002298	Transcript	ENSOART00020003512.1	protein_coding	2021-10-12	-	K	aaA/aaG	-	-	-1	-
1	111329876	G	intron_variant	MODIFIER	PBXIP1	ENSOARG00020002298	Transcript	ENSOART00020003512.1	protein_coding	-	2021-07-11	-	-	-	-	-1	-
1	111329898	C	intron_variant	MODIFIER	PBXIP1	ENSOARG00020002298	Transcript	ENSOART00020003512.1	protein_coding	-	2021-07-11	-	-	-	-	-1	-
1	111330028	C	intron_variant	MODIFIER	PBXIP1	ENSOARG00020002298	Transcript	ENSOART00020003512.1	protein_coding	-	2021-07-11	-	-	-	-	-1	-
1	111330179	A	intron_variant	MODIFIER	PBXIP1	ENSOARG00020002298	Transcript	ENSOART00020003512.1	protein_coding	-	2021-06-11	-	-	-	-	-1	-
1	111343548	A	upstream_gene_variant	MODIFIER	PYGO2	ENSOARG00020002329	Transcript	ENSOART00020003535.1	protein_coding	-	-	-	-	-	1121	-1	-
1	111350568	G	intron_variant	MODIFIER	SHC1	ENSOARG00020002360	Transcript	ENSOART00020003643.1	protein_coding	-	2021-01-12	-	-	-	-	-1	-
1	111389603	C	downstream_gene_variant	MODIFIER	ZBTB7B	ENSOARG00020006506	Transcript	ENSOART00020010024.1	protein_coding	-	-	-	-	-	1089	1	-
1	111389759	A	downstream_gene_variant	MODIFIER	ZBTB7B	ENSOARG00020006506	Transcript	ENSOART00020010024.1	protein_coding	-	-	-	-	-	1245	1	-
1	111425096	T	downstream_gene_variant	MODIFIER	DCST1	ENSOARG00020006558	Transcript	ENSOART00020010596.1	protein_coding	-	-	-	-	-	3660	1	-
1	111425097	G	downstream_gene_variant	MODIFIER	DCST1	ENSOARG00020006558	Transcript	ENSOART00020010596.1	protein_coding	-	-	-	-	-	3661	1	-
1	111431591	C	splice_region_variant,intron_variant	LOW	ADAM15	ENSOARG00020007047	Transcript	ENSOART00020011717.1	protein_coding	-	22/22	-	-	-	-	1	-
1	111521692	A	splice_acceptor_variant	HIGH	KRTCAP2	ENSOARG00020008445	Transcript	ENSOART00020012925.1	protein_coding	-	2021-05-05	-	-	-	-	-1	-
1	111540132	T	intron_variant	MODIFIER	-	ENSOARG00020008683	Transcript	ENSOART00020013363.1	protein_coding	-	2021-01-08	-	-	-	-	-1	-
1	111540599	A	splice_donor_variant	HIGH	-	ENSOARG00020008683	Transcript	ENSOART00020013363.1	protein_coding	-	2021-01-08	-	-	-	-	-1	-
1	111558458	T	intron_variant	MODIFIER	MTX1	ENSOARG00020009816	Transcript	ENSOART00020015591.1	protein_coding	-	2021-08-09	-	-	-	-	1	-
1	111558461	A	splice_region_variant,intron_variant	LOW	MTX1	ENSOARG00020009816	Transcript	ENSOART00020015591.1	protein_coding	-	2021-08-09	-	-	-	-	1	-
1	111558811	C	synonymous_variant	LOW	MTX1	ENSOARG00020009816	Transcript	ENSOART00020015591.1	protein_coding	2021-10-10	-	L	Ttg/Ctg	-	-	1	-
1	111558825	G	synonymous_variant	LOW	MTX1	ENSOARG00020009816	Transcript	ENSOART00020015591.1	protein_coding	2021-10-10	-	A	gcA/gcG	-	-	1	-
1	111558852	C	synonymous_variant	LOW	MTX1	ENSOARG00020009816	Transcript	ENSOART00020015591.1	protein_coding	2021-10-10	-	S	agT/agC	-	-	1	-
1	111558906	C	synonymous_variant	LOW	MTX1	ENSOARG00020009816	Transcript	ENSOART00020015591.1	protein_coding	2021-10-10	-	A	gcT/gcC	-	-	1	-
1	111600453	T	upstream_gene_variant	MODIFIER	CLK2	ENSOARG00020011438	Transcript	ENSOART00020017789.1	protein_coding	-	-	-	-	-	1629	-1	-
1	111657659	G	splice_region_variant,intron_variant	LOW	RUSC1	ENSOARG00020012314	Transcript	ENSOART00020019044.1	protein_coding	-	2021-08-08	-	-	-	-	1	-
1	111675709	C	splice_region_variant,intron_variant	LOW	ASH1L	ENSOARG00020012553	Transcript	ENSOART00020019177.1	protein_coding	-	16/26	-	-	-	-	-1	-
1	111860663	A	missense_variant	MODERATE	-	ENSOARG00020012690	Transcript	ENSOART00020019348.1	protein_coding	2021-01-01	-	D/N	Gat/Aat	-	-	1	tolerated(1)
1	111860665	C	synonymous_variant	LOW	-	ENSOARG00020012690	Transcript	ENSOART00020019348.1	protein_coding	2021-01-01	-	D	gaT/gaC	-	-	1	-
1	111933858	T	upstream_gene_variant	MODIFIER	-	ENSOARG00020013143	Transcript	ENSOART00020020044.1	protein_coding	-	-	-	-	-	2218	-1	-
1	111933897	G	upstream_gene_variant	MODIFIER	-	ENSOARG00020013143	Transcript	ENSOART00020020044.1	protein_coding	-	-	-	-	-	2257	-1	-
1	111933909	G	upstream_gene_variant	MODIFIER	-	ENSOARG00020013143	Transcript	ENSOART00020020044.1	protein_coding	-	-	-	-	-	2269	-1	-
1	111933910	T	upstream_gene_variant	MODIFIER	-	ENSOARG00020013143	Transcript	ENSOART00020020044.1	protein_coding	-	-	-	-	-	2270	-1	-
1	111933914	T	upstream_gene_variant	MODIFIER	-	ENSOARG00020013143	Transcript	ENSOART00020020044.1	protein_coding	-	-	-	-	-	2274	-1	-
1	111973690	A	splice_acceptor_variant	HIGH	-	ENSOARG00020013192	Transcript	ENSOART00020020935.1	protein_coding	-	2021-03-20	-	-	-	-	-1	-
1	112001025	T	intron_variant	MODIFIER	-	ENSOARG00020013192	Transcript	ENSOART00020020935.1	protein_coding	-	2021-01-20	-	-	-	-	-1	-
1	112001036	T	intron_variant	MODIFIER	-	ENSOARG00020013192	Transcript	ENSOART00020020935.1	protein_coding	-	2021-01-20	-	-	-	-	-1	-
1	112001119	G	intron_variant	MODIFIER	-	ENSOARG00020013192	Transcript	ENSOART00020020935.1	protein_coding	-	2021-01-20	-	-	-	-	-1	-
1	112055741	A	missense_variant	MODERATE	-	ENSOARG00020013192	Transcript	ENSOART00020020935.1	protein_coding	2021-01-21	-	P/S	Cct/Tct	-	-	-1	tolerated_low_confidence(0.19)
1	112055762	T	missense_variant	MODERATE	-	ENSOARG00020013192	Transcript	ENSOART00020020935.1	protein_coding	2021-01-21	-	D/N	Gat/Aat	-	-	-1	deleterious_low_confidence(0.04)
1	112056024	G	synonymous_variant	LOW	-	ENSOARG00020013192	Transcript	ENSOART00020020935.1	protein_coding	2021-01-21	-	A	gcT/gcC	-	-	-1	-
1	112134868	C	synonymous_variant	LOW	RXFP4	ENSOARG00020014277	Transcript	ENSOART00020021806.1	protein_coding	2021-01-01	-	L	Ttg/Ctg	-	-	1	-
1	112211704	G	upstream_gene_variant	MODIFIER	-	ENSOARG00020015739	Transcript	ENSOART00020024107.1	protein_coding	-	-	-	-	-	21	1	-
1	112226234	C	downstream_gene_variant	MODIFIER	UBQLN4	ENSOARG00020015789	Transcript	ENSOART00020024167.1	protein_coding	-	-	-	-	-	1599	-1	-
1	112226280	C	downstream_gene_variant	MODIFIER	UBQLN4	ENSOARG00020015789	Transcript	ENSOART00020024167.1	protein_coding	-	-	-	-	-	1553	-1	-
1	112229840	C	splice_region_variant,intron_variant	LOW	UBQLN4	ENSOARG00020015789	Transcript	ENSOART00020024167.1	protein_coding	-	2021-08-10	-	-	-	-	-1	-
1	112242690	A	upstream_gene_variant	MODIFIER	UBQLN4	ENSOARG00020015789	Transcript	ENSOART00020024167.1	protein_coding	-	-	-	-	-	1423	-1	-
1	112247125	A	downstream_gene_variant	MODIFIER	LAMTOR2	ENSOARG00020015838	Transcript	ENSOART00020024256.1	protein_coding	-	-	-	-	-	1780	1	-
1	112248970	A	downstream_gene_variant	MODIFIER	LAMTOR2	ENSOARG00020015838	Transcript	ENSOART00020024256.1	protein_coding	-	-	-	-	-	3625	1	-
1	112307484	A	synonymous_variant	LOW	LMNA	ENSOARG00020016018	Transcript	ENSOART00020024579.1	protein_coding	2021-05-11	-	Q	caG/caA	-	-	1	-
1	112307502	A	synonymous_variant	LOW	LMNA	ENSOARG00020016018	Transcript	ENSOART00020024579.1	protein_coding	2021-05-11	-	I	atC/atA	-	-	1	-
1	112311846	C	downstream_gene_variant	MODIFIER	LMNA	ENSOARG00020016018	Transcript	ENSOART00020024579.1	protein_coding	-	-	-	-	-	306	1	-
1	112311913	G	downstream_gene_variant	MODIFIER	LMNA	ENSOARG00020016018	Transcript	ENSOART00020024579.1	protein_coding	-	-	-	-	-	373	1	-
1	112335015	C	synonymous_variant	LOW	SEMA4A	ENSOARG00020016412	Transcript	ENSOART00020025183.1	protein_coding	2021-06-15	-	S	tcT/tcC	-	-	1	-
1	112378908	G	downstream_gene_variant	MODIFIER	SLC25A44	ENSOARG00020016505	Transcript	ENSOART00020025376.1	protein_coding	-	-	-	-	-	766	1	-
1	112379120	T	downstream_gene_variant	MODIFIER	SLC25A44	ENSOARG00020016505	Transcript	ENSOART00020025376.1	protein_coding	-	-	-	-	-	978	1	-
1	112379199	T	downstream_gene_variant	MODIFIER	SLC25A44	ENSOARG00020016505	Transcript	ENSOART00020025376.1	protein_coding	-	-	-	-	-	1057	1	-
1	112379753	A	downstream_gene_variant	MODIFIER	SLC25A44	ENSOARG00020016505	Transcript	ENSOART00020025376.1	protein_coding	-	-	-	-	-	1611	1	-
1	112380262	A	downstream_gene_variant	MODIFIER	SLC25A44	ENSOARG00020016505	Transcript	ENSOART00020025376.1	protein_coding	-	-	-	-	-	2120	1	-
1	112380264	G	downstream_gene_variant	MODIFIER	SLC25A44	ENSOARG00020016505	Transcript	ENSOART00020025376.1	protein_coding	-	-	-	-	-	2122	1	-
1	112380431	C	downstream_gene_variant	MODIFIER	SLC25A44	ENSOARG00020016505	Transcript	ENSOART00020025376.1	protein_coding	-	-	-	-	-	2289	1	-
1	112405515	G	missense_variant	MODERATE	-	ENSOARG00020016596	Transcript	ENSOART00020025559.1	protein_coding	2021-04-05	-	S/G	Agc/Ggc	-	-	1	deleterious_low_confidence(0.02)
1	112597710	A	downstream_gene_variant	MODIFIER	MEF2D	ENSOARG00020017561	Transcript	ENSOART00020027726.1	protein_coding	-	-	-	-	-	555	-1	-
1	112597721	C	downstream_gene_variant	MODIFIER	MEF2D	ENSOARG00020017561	Transcript	ENSOART00020027726.1	protein_coding	-	-	-	-	-	544	-1	-
1	112715237	T	intron_variant	MODIFIER	NAXE	ENSOARG00020026107	Transcript	ENSOART00020041060.1	protein_coding	-	2021-02-05	-	-	-	-	1	-
1	112715245	C	intron_variant	MODIFIER	NAXE	ENSOARG00020026107	Transcript	ENSOART00020041060.1	protein_coding	-	2021-02-05	-	-	-	-	1	-
1	112715246	C	intron_variant	MODIFIER	NAXE	ENSOARG00020026107	Transcript	ENSOART00020041060.1	protein_coding	-	2021-02-05	-	-	-	-	1	-
1	112715258	C	intron_variant	MODIFIER	NAXE	ENSOARG00020026107	Transcript	ENSOART00020041060.1	protein_coding	-	2021-02-05	-	-	-	-	1	-
1	112715260	T	intron_variant	MODIFIER	NAXE	ENSOARG00020026107	Transcript	ENSOART00020041060.1	protein_coding	-	2021-02-05	-	-	-	-	1	-
1	112715262	C	intron_variant	MODIFIER	NAXE	ENSOARG00020026107	Transcript	ENSOART00020041060.1	protein_coding	-	2021-02-05	-	-	-	-	1	-
1	112715267	C	intron_variant	MODIFIER	NAXE	ENSOARG00020026107	Transcript	ENSOART00020041060.1	protein_coding	-	2021-02-05	-	-	-	-	1	-
1	112824236	C	intron_variant	MODIFIER	CRABP2	ENSOARG00020026113	Transcript	ENSOART00020041067.1	protein_coding	-	2021-01-03	-	-	-	-	-1	-
1	112850123	G	splice_region_variant,intron_variant	LOW	RRNAD1	ENSOARG00020026118	Transcript	ENSOART00020041072.1	protein_coding	-	2021-05-07	-	-	-	-	1	-
1	112850125	T	splice_region_variant,intron_variant	LOW	RRNAD1	ENSOARG00020026118	Transcript	ENSOART00020041072.1	protein_coding	-	2021-05-07	-	-	-	-	1	-
1	112919097	G	synonymous_variant	LOW	SH2D2A	ENSOARG00020026125	Transcript	ENSOART00020041086.1	protein_coding	2021-02-10	-	T	acT/acC	-	-	-1	-
1	113030949	G	splice_region_variant,intron_variant	LOW	ARHGEF11	ENSOARG00020026145	Transcript	ENSOART00020041125.1	protein_coding	-	35/41	-	-	-	-	-1	-
1	113037413	G	synonymous_variant	LOW	ARHGEF11	ENSOARG00020026145	Transcript	ENSOART00020041125.1	protein_coding	24/42	-	S	agT/agC	-	-	-1	-
1	113066752	A	synonymous_variant	LOW	ARHGEF11	ENSOARG00020026145	Transcript	ENSOART00020041125.1	protein_coding	1942-07-01	-	P	ccA/ccT	-	-	-1	-
1	113066755	T	synonymous_variant	LOW	ARHGEF11	ENSOARG00020026145	Transcript	ENSOART00020041125.1	protein_coding	1942-07-01	-	P	ccG/ccA	-	-	-1	-
1	113066778	C	missense_variant	MODERATE	ARHGEF11	ENSOARG00020026145	Transcript	ENSOART00020041125.1	protein_coding	1942-07-01	-	P/A	Ccc/Gcc	-	-	-1	tolerated(0.47)
1	114307005	C	downstream_gene_variant	MODIFIER	-	ENSOARG00020026164	Transcript	ENSOART00020041157.1	protein_coding	-	-	-	-	-	375	1	-
1	114307026	C	downstream_gene_variant	MODIFIER	-	ENSOARG00020026164	Transcript	ENSOART00020041157.1	protein_coding	-	-	-	-	-	396	1	-
1	114882096	G	upstream_gene_variant	MODIFIER	-	ENSOARG00020026181	Transcript	ENSOART00020041182.1	protein_coding	-	-	-	-	-	1116	-1	-
1	116577579	C	downstream_gene_variant	MODIFIER	-	ENSOARG00020009040	Transcript	ENSOART00020013944.1	protein_coding	-	-	-	-	-	2009	-1	-
1	116589194	G	intron_variant	MODIFIER	-	ENSOARG00020009040	Transcript	ENSOART00020013944.1	protein_coding	-	2021-06-08	-	-	-	-	-1	-
1	116987019	A	intergenic_variant	MODIFIER	-	-	-	-	-	-	-	-	-	-	-	-	-
1	117781197	A	3_prime_UTR_variant	MODIFIER	TAGLN2	ENSOARG00020011575	Transcript	ENSOART00020017649.1	protein_coding	2021-05-05	-	-	-	-	-	-1	-
1	117967484	G	downstream_gene_variant	MODIFIER	KCNJ9	ENSOARG00020012322	Transcript	ENSOART00020018804.1	protein_coding	-	-	-	-	-	1832	1	-
1	117968427	G	downstream_gene_variant	MODIFIER	KCNJ9	ENSOARG00020012322	Transcript	ENSOART00020018804.1	protein_coding	-	-	-	-	-	2775	1	-
1	118090004	G	intron_variant	MODIFIER	CASQ1	ENSOARG00020015333	Transcript	ENSOART00020023496.1	protein_coding	-	2021-11-11	-	-	-	-	1	-
1	118159343	G	intron_variant	MODIFIER	CASQ1	ENSOARG00020015333	Transcript	ENSOART00020023496.1	protein_coding	-	2021-11-11	-	-	-	-	1	-
1	118192836	T	intron_variant	MODIFIER	CASQ1	ENSOARG00020015333	Transcript	ENSOART00020023496.1	protein_coding	-	2021-11-11	-	-	-	-	1	-
1	118192838	C	intron_variant	MODIFIER	CASQ1	ENSOARG00020015333	Transcript	ENSOART00020023496.1	protein_coding	-	2021-11-11	-	-	-	-	1	-
1	118192843	T	intron_variant	MODIFIER	CASQ1	ENSOARG00020015333	Transcript	ENSOART00020023496.1	protein_coding	-	2021-11-11	-	-	-	-	1	-
1	118192848	C	intron_variant	MODIFIER	CASQ1	ENSOARG00020015333	Transcript	ENSOART00020023496.1	protein_coding	-	2021-11-11	-	-	-	-	1	-
1	118192851	G	intron_variant	MODIFIER	CASQ1	ENSOARG00020015333	Transcript	ENSOART00020023496.1	protein_coding	-	2021-11-11	-	-	-	-	1	-
1	118192857	T	intron_variant	MODIFIER	CASQ1	ENSOARG00020015333	Transcript	ENSOART00020023496.1	protein_coding	-	2021-11-11	-	-	-	-	1	-
1	118192862	T	intron_variant	MODIFIER	CASQ1	ENSOARG00020015333	Transcript	ENSOART00020023496.1	protein_coding	-	2021-11-11	-	-	-	-	1	-
1	118192865	T	intron_variant	MODIFIER	CASQ1	ENSOARG00020015333	Transcript	ENSOART00020023496.1	protein_coding	-	2021-11-11	-	-	-	-	1	-
1	118380111	C	downstream_gene_variant	MODIFIER	-	ENSOARG00020016265	Transcript	ENSOART00020025033.1	protein_coding	-	-	-	-	-	2700	-1	-
1	118381276	T	downstream_gene_variant	MODIFIER	-	ENSOARG00020016265	Transcript	ENSOART00020025033.1	protein_coding	-	-	-	-	-	1535	-1	-
1	118381277	G	downstream_gene_variant	MODIFIER	-	ENSOARG00020016265	Transcript	ENSOART00020025033.1	protein_coding	-	-	-	-	-	1534	-1	-
1	118381385	T	downstream_gene_variant	MODIFIER	-	ENSOARG00020016265	Transcript	ENSOART00020025033.1	protein_coding	-	-	-	-	-	1426	-1	-
1	118381398	G	downstream_gene_variant	MODIFIER	-	ENSOARG00020016265	Transcript	ENSOART00020025033.1	protein_coding	-	-	-	-	-	1413	-1	-
1	118387062	T	intron_variant	MODIFIER	-	ENSOARG00020016265	Transcript	ENSOART00020025033.1	protein_coding	-	2021-04-07	-	-	-	-	-1	-
1	118430889	C	downstream_gene_variant	MODIFIER	-	ENSOARG00020016398	Transcript	ENSOART00020025241.1	lncRNA	-	-	-	-	-	4474	-1	-
1	118433978	A	downstream_gene_variant	MODIFIER	-	ENSOARG00020016398	Transcript	ENSOART00020025241.1	lncRNA	-	-	-	-	-	1385	-1	-
1	118636451	T	downstream_gene_variant	MODIFIER	-	ENSOARG00020016834	Transcript	ENSOART00020025843.1	protein_coding	-	-	-	-	-	149	-1	-
1	118636502	A	downstream_gene_variant	MODIFIER	-	ENSOARG00020016834	Transcript	ENSOART00020025843.1	protein_coding	-	-	-	-	-	98	-1	-
1	118636553	G	downstream_gene_variant	MODIFIER	-	ENSOARG00020016834	Transcript	ENSOART00020025843.1	protein_coding	-	-	-	-	-	47	-1	-
1	118636562	C	downstream_gene_variant	MODIFIER	-	ENSOARG00020016834	Transcript	ENSOART00020025843.1	protein_coding	-	-	-	-	-	38	-1	-
1	118638851	T	synonymous_variant	LOW	-	ENSOARG00020016834	Transcript	ENSOART00020025843.1	protein_coding	2021-03-04	-	Q	caG/caA	-	-	-1	-
1	118659317	A	synonymous_variant	LOW	-	ENSOARG00020016834	Transcript	ENSOART00020025843.1	protein_coding	2021-01-04	-	Y	taC/taT	-	-	-1	-
1	118659318	C	missense_variant	MODERATE	-	ENSOARG00020016834	Transcript	ENSOART00020025843.1	protein_coding	2021-01-04	-	Y/C	tAc/tGc	-	-	-1	tolerated(0.17)
1	118686755	G	intergenic_variant	MODIFIER	-	-	-	-	-	-	-	-	-	-	-	-	-
1	118686797	T	intergenic_variant	MODIFIER	-	-	-	-	-	-	-	-	-	-	-	-	-
1	118686799	C	intergenic_variant	MODIFIER	-	-	-	-	-	-	-	-	-	-	-	-	-
1	118686842	G	intergenic_variant	MODIFIER	-	-	-	-	-	-	-	-	-	-	-	-	-
1	118696510	G	downstream_gene_variant	MODIFIER	-	ENSOARG00020016869	Transcript	ENSOART00020025934.1	protein_coding	-	-	-	-	-	2015	-1	-
1	118696565	T	downstream_gene_variant	MODIFIER	-	ENSOARG00020016869	Transcript	ENSOART00020025934.1	protein_coding	-	-	-	-	-	1960	-1	-
1	118703926	C	upstream_gene_variant	MODIFIER	-	ENSOARG00020016869	Transcript	ENSOART00020025934.1	protein_coding	-	-	-	-	-	1084	-1	-
1	118703929	C	upstream_gene_variant	MODIFIER	-	ENSOARG00020016869	Transcript	ENSOART00020025934.1	protein_coding	-	-	-	-	-	1087	-1	-
1	118704025	A	upstream_gene_variant	MODIFIER	-	ENSOARG00020016869	Transcript	ENSOART00020025934.1	protein_coding	-	-	-	-	-	1183	-1	-
1	118726128	C	intergenic_variant	MODIFIER	-	-	-	-	-	-	-	-	-	-	-	-	-
1	118726167	A	intergenic_variant	MODIFIER	-	-	-	-	-	-	-	-	-	-	-	-	-
1	118726249	A	intergenic_variant	MODIFIER	-	-	-	-	-	-	-	-	-	-	-	-	-
1	118726283	G	intergenic_variant	MODIFIER	-	-	-	-	-	-	-	-	-	-	-	-	-
1	118726314	C	intergenic_variant	MODIFIER	-	-	-	-	-	-	-	-	-	-	-	-	-
1	118726365	T	intergenic_variant	MODIFIER	-	-	-	-	-	-	-	-	-	-	-	-	-
1	119585195	A	intron_variant	MODIFIER	-	ENSOARG00020017787	Transcript	ENSOART00020027405.1	protein_coding	-	2021-01-10	-	-	-	-	-1	-
1	119596684	A	intron_variant,non_coding_transcript_variant	MODIFIER	-	ENSOARG00020017884	Transcript	ENSOART00020027630.1	lncRNA	-	2021-02-11	-	-	-	-	-1	-
1	119596686	T	intron_variant,non_coding_transcript_variant	MODIFIER	-	ENSOARG00020017884	Transcript	ENSOART00020027630.1	lncRNA	-	2021-02-11	-	-	-	-	-1	-
1	119601516	A	upstream_gene_variant	MODIFIER	-	ENSOARG00020017884	Transcript	ENSOART00020027630.1	lncRNA	-	-	-	-	-	107	-1	-
1	119602981	A	upstream_gene_variant	MODIFIER	-	ENSOARG00020017884	Transcript	ENSOART00020027630.1	lncRNA	-	-	-	-	-	1572	-1	-
1	119603008	C	upstream_gene_variant	MODIFIER	-	ENSOARG00020017884	Transcript	ENSOART00020027630.1	lncRNA	-	-	-	-	-	1599	-1	-
1	119630184	A	splice_donor_variant	HIGH	KLHDC9	ENSOARG00020018173	Transcript	ENSOART00020028012.1	protein_coding	-	2021-03-04	-	-	-	-	1	-
1	119679419	G	downstream_gene_variant	MODIFIER	UFC1	ENSOARG00020018494	Transcript	ENSOART00020028464.1	protein_coding	-	-	-	-	-	2261	1	-
1	119682495	T	splice_region_variant,intron_variant	LOW	USP21	ENSOARG00020018542	Transcript	ENSOART00020028591.1	protein_coding	-	2021-08-11	-	-	-	-	1	-
1	119684803	T	downstream_gene_variant	MODIFIER	B4GALT3	ENSOARG00020000101	Transcript	ENSOART00020000118.1	protein_coding	-	-	-	-	-	4337	-1	-
1	119684820	G	downstream_gene_variant	MODIFIER	B4GALT3	ENSOARG00020000101	Transcript	ENSOART00020000118.1	protein_coding	-	-	-	-	-	4320	-1	-
1	119735337	A	upstream_gene_variant	MODIFIER	APOA2	ENSOARG00020000183	Transcript	ENSOART00020000210.1	protein_coding	-	-	-	-	-	2945	-1	-
1	119735349	G	upstream_gene_variant	MODIFIER	APOA2	ENSOARG00020000183	Transcript	ENSOART00020000210.1	protein_coding	-	-	-	-	-	2957	-1	-
1	119735364	G	upstream_gene_variant	MODIFIER	APOA2	ENSOARG00020000183	Transcript	ENSOART00020000210.1	protein_coding	-	-	-	-	-	2972	-1	-
1	120090535	T	upstream_gene_variant	MODIFIER	-	ENSOARG00020000623	Transcript	ENSOART00020000819.1	protein_coding	-	-	-	-	-	36	1	-
1	120090536	G	upstream_gene_variant	MODIFIER	-	ENSOARG00020000623	Transcript	ENSOART00020000819.1	protein_coding	-	-	-	-	-	35	1	-
1	120090653	T	missense_variant	MODERATE	-	ENSOARG00020000623	Transcript	ENSOART00020000819.1	protein_coding	2021-01-04	-	T/M	aCg/aTg	-	-	1	tolerated(1)
1	120094513	C	intron_variant	MODIFIER	-	ENSOARG00020000623	Transcript	ENSOART00020000819.1	protein_coding	-	2021-02-03	-	-	-	-	1	-
1	120094571	C	intron_variant	MODIFIER	-	ENSOARG00020000623	Transcript	ENSOART00020000819.1	protein_coding	-	2021-02-03	-	-	-	-	1	-
1	120096096	A	splice_region_variant,intron_variant	LOW	-	ENSOARG00020000623	Transcript	ENSOART00020000819.1	protein_coding	-	2021-03-03	-	-	-	-	1	-
1	120100988	C	downstream_gene_variant	MODIFIER	-	ENSOARG00020000623	Transcript	ENSOART00020000819.1	protein_coding	-	-	-	-	-	3629	1	-
1	120101039	C	downstream_gene_variant	MODIFIER	-	ENSOARG00020000623	Transcript	ENSOART00020000819.1	protein_coding	-	-	-	-	-	3680	1	-
1	120213079	A	synonymous_variant	LOW	FCGR2B	ENSOARG00020000691	Transcript	ENSOART00020000930.1	protein_coding	2021-04-07	-	T	acG/acA	-	-	1	-
1	121165786	T	5_prime_UTR_variant	MODIFIER	UHMK1	ENSOARG00020001187	Transcript	ENSOART00020001766.1	protein_coding	2021-01-09	-	-	-	-	-	1	-
1	121166018	T	synonymous_variant	LOW	UHMK1	ENSOARG00020001187	Transcript	ENSOART00020001766.1	protein_coding	2021-01-09	-	P	ccG/ccT	-	-	1	-
1	121232756	A	synonymous_variant	LOW	UAP1	ENSOARG00020001261	Transcript	ENSOART00020001896.1	protein_coding	2021-02-12	-	A	gcG/gcA	-	-	1	-
1	121243718	C	intron_variant	MODIFIER	UAP1	ENSOARG00020001261	Transcript	ENSOART00020001896.1	protein_coding	-	2021-02-11	-	-	-	-	1	-
1	121319807	A	intron_variant	MODIFIER	UAP1	ENSOARG00020001261	Transcript	ENSOART00020001896.1	protein_coding	-	2021-09-11	-	-	-	-	1	-
1	121319808	A	intron_variant	MODIFIER	UAP1	ENSOARG00020001261	Transcript	ENSOART00020001896.1	protein_coding	-	2021-09-11	-	-	-	-	1	-
1	121319824	A	intron_variant	MODIFIER	UAP1	ENSOARG00020001261	Transcript	ENSOART00020001896.1	protein_coding	-	2021-09-11	-	-	-	-	1	-
1	121324740	G	splice_donor_variant	HIGH	UAP1	ENSOARG00020001261	Transcript	ENSOART00020001896.1	protein_coding	-	2021-11-11	-	-	-	-	1	-
1	121523363	C	splice_donor_variant	HIGH	DDR2	ENSOARG00020001363	Transcript	ENSOART00020002042.1	protein_coding	-	2021-07-16	-	-	-	-	1	-
1	121568314	G	splice_region_variant,intron_variant	LOW	HSD17B7	ENSOARG00020001382	Transcript	ENSOART00020002082.1	protein_coding	-	2021-02-08	-	-	-	-	1	-
1	121568319	C	intron_variant	MODIFIER	HSD17B7	ENSOARG00020001382	Transcript	ENSOART00020002082.1	protein_coding	-	2021-02-08	-	-	-	-	1	-
1	121574532	C	intron_variant	MODIFIER	HSD17B7	ENSOARG00020001382	Transcript	ENSOART00020002082.1	protein_coding	-	2021-04-08	-	-	-	-	1	-
1	121590422	C	splice_region_variant,intron_variant	LOW	HSD17B7	ENSOARG00020001382	Transcript	ENSOART00020002082.1	protein_coding	-	2021-08-08	-	-	-	-	1	-
1	121714457	A	intergenic_variant	MODIFIER	-	-	-	-	-	-	-	-	-	-	-	-	-
1	121745369	G	intergenic_variant	MODIFIER	-	-	-	-	-	-	-	-	-	-	-	-	-
1	121745443	C	intergenic_variant	MODIFIER	-	-	-	-	-	-	-	-	-	-	-	-	-
1	121745447	C	intergenic_variant	MODIFIER	-	-	-	-	-	-	-	-	-	-	-	-	-
1	121745453	G	intergenic_variant	MODIFIER	-	-	-	-	-	-	-	-	-	-	-	-	-
1	121745517	C	intergenic_variant	MODIFIER	-	-	-	-	-	-	-	-	-	-	-	-	-
1	121940953	T	downstream_gene_variant	MODIFIER	RGS4	ENSOARG00020001430	Transcript	ENSOART00020002166.1	protein_coding	-	-	-	-	-	4088	1	-
1	121940954	A	downstream_gene_variant	MODIFIER	RGS4	ENSOARG00020001430	Transcript	ENSOART00020002166.1	protein_coding	-	-	-	-	-	4089	1	-
1	121941005	A	downstream_gene_variant	MODIFIER	RGS4	ENSOARG00020001430	Transcript	ENSOART00020002166.1	protein_coding	-	-	-	-	-	4140	1	-
1	121941035	G	downstream_gene_variant	MODIFIER	RGS4	ENSOARG00020001430	Transcript	ENSOART00020002166.1	protein_coding	-	-	-	-	-	4170	1	-
1	121941053	G	downstream_gene_variant	MODIFIER	RGS4	ENSOARG00020001430	Transcript	ENSOART00020002166.1	protein_coding	-	-	-	-	-	4188	1	-
1	121941131	T	downstream_gene_variant	MODIFIER	RGS4	ENSOARG00020001430	Transcript	ENSOART00020002166.1	protein_coding	-	-	-	-	-	4266	1	-
1	121941132	G	downstream_gene_variant	MODIFIER	RGS4	ENSOARG00020001430	Transcript	ENSOART00020002166.1	protein_coding	-	-	-	-	-	4267	1	-
1	124125755	C	synonymous_variant	LOW	PBX1	ENSOARG00020001579	Transcript	ENSOART00020002704.1	protein_coding	2021-03-09	-	P	ccG/ccC	-	-	1	-
1	124125782	G	synonymous_variant	LOW	PBX1	ENSOARG00020001579	Transcript	ENSOART00020002704.1	protein_coding	2021-03-09	-	A	gcA/gcG	-	-	1	-
1	124125812	T	synonymous_variant	LOW	PBX1	ENSOARG00020001579	Transcript	ENSOART00020002704.1	protein_coding	2021-03-09	-	A	gcC/gcT	-	-	1	-
1	124189608	T	downstream_gene_variant	MODIFIER	PBX1	ENSOARG00020001579	Transcript	ENSOART00020002704.1	protein_coding	-	-	-	-	-	3495	1	-
1	124189771	A	downstream_gene_variant	MODIFIER	PBX1	ENSOARG00020001579	Transcript	ENSOART00020002704.1	protein_coding	-	-	-	-	-	3658	1	-
1	124189805	G	downstream_gene_variant	MODIFIER	PBX1	ENSOARG00020001579	Transcript	ENSOART00020002704.1	protein_coding	-	-	-	-	-	3692	1	-
1	125177304	G	missense_variant	MODERATE	MGST3	ENSOARG00020001904	Transcript	ENSOART00020002891.1	protein_coding	2021-06-06	-	T/A	Acc/Gcc	-	-	1	tolerated(1)
1	125251762	G	intron_variant	MODIFIER	-	ENSOARG00020001921	Transcript	ENSOART00020002928.1	protein_coding	-	2021-08-16	-	-	-	-	-1	-
1	125290278	A	splice_region_variant,intron_variant	LOW	-	ENSOARG00020001921	Transcript	ENSOART00020002928.1	protein_coding	-	2021-06-16	-	-	-	-	-1	-
1	125290279	C	splice_region_variant,intron_variant	LOW	-	ENSOARG00020001921	Transcript	ENSOART00020002928.1	protein_coding	-	2021-06-16	-	-	-	-	-1	-
1	125290295	T	intron_variant	MODIFIER	-	ENSOARG00020001921	Transcript	ENSOART00020002928.1	protein_coding	-	2021-06-16	-	-	-	-	-1	-
1	125290320	T	intron_variant	MODIFIER	-	ENSOARG00020001921	Transcript	ENSOART00020002928.1	protein_coding	-	2021-06-16	-	-	-	-	-1	-
1	125621697	A	splice_acceptor_variant	HIGH	FAM78B	ENSOARG00020001972	Transcript	ENSOART00020003001.1	protein_coding	-	2021-01-01	-	-	-	-	-1	-
1	126512527	A	splice_donor_variant	HIGH	POGK	ENSOARG00020002000	Transcript	ENSOART00020003048.1	protein_coding	-	2021-04-05	-	-	-	-	1	-
1	127249730	G	splice_donor_variant	HIGH	POU2F1	ENSOARG00020002732	Transcript	ENSOART00020004222.1	protein_coding	-	2021-08-15	-	-	-	-	1	-
1	127409978	C	downstream_gene_variant	MODIFIER	CREG1	ENSOARG00020002817	Transcript	ENSOART00020004314.1	protein_coding	-	-	-	-	-	653	-1	-
1	127410036	C	downstream_gene_variant	MODIFIER	CREG1	ENSOARG00020002817	Transcript	ENSOART00020004314.1	protein_coding	-	-	-	-	-	595	-1	-
1	127410090	T	downstream_gene_variant	MODIFIER	CREG1	ENSOARG00020002817	Transcript	ENSOART00020004314.1	protein_coding	-	-	-	-	-	541	-1	-
1	127410216	T	downstream_gene_variant	MODIFIER	CREG1	ENSOARG00020002817	Transcript	ENSOART00020004314.1	protein_coding	-	-	-	-	-	415	-1	-
1	127419761	C	intron_variant	MODIFIER	CREG1	ENSOARG00020002817	Transcript	ENSOART00020004314.1	protein_coding	-	2021-02-03	-	-	-	-	-1	-
1	127419774	A	intron_variant	MODIFIER	CREG1	ENSOARG00020002817	Transcript	ENSOART00020004314.1	protein_coding	-	2021-02-03	-	-	-	-	-1	-
1	127493538	C	5_prime_UTR_variant	MODIFIER	RCSD1	ENSOARG00020002827	Transcript	ENSOART00020004342.1	protein_coding	2021-01-07	-	-	-	-	-	1	-
1	127553295	G	splice_region_variant,intron_variant	LOW	RCSD1	ENSOARG00020002827	Transcript	ENSOART00020004342.1	protein_coding	-	2021-05-06	-	-	-	-	1	-
1	127553297	G	splice_region_variant,intron_variant	LOW	RCSD1	ENSOARG00020002827	Transcript	ENSOART00020004342.1	protein_coding	-	2021-05-06	-	-	-	-	1	-
1	127553299	A	splice_region_variant,intron_variant	LOW	RCSD1	ENSOARG00020002827	Transcript	ENSOART00020004342.1	protein_coding	-	2021-05-06	-	-	-	-	1	-
1	127833734	C	upstream_gene_variant	MODIFIER	MPC2	ENSOARG00020003003	Transcript	ENSOART00020004630.1	protein_coding	-	-	-	-	-	1038	-1	-
1	128127468	C	5_prime_UTR_variant	MODIFIER	TIPRL	ENSOARG00020005277	Transcript	ENSOART00020008082.1	protein_coding	2021-01-07	-	-	-	-	-	1	-
1	128255050	G	intron_variant	MODIFIER	SFT2D2	ENSOARG00020005313	Transcript	ENSOART00020008142.1	protein_coding	-	2021-04-07	-	-	-	-	1	-
1	128255077	G	intron_variant	MODIFIER	SFT2D2	ENSOARG00020005313	Transcript	ENSOART00020008142.1	protein_coding	-	2021-04-07	-	-	-	-	1	-
1	129480178	C	splice_region_variant,intron_variant	LOW	MRPS6	ENSOARG00020005580	Transcript	ENSOART00020008572.1	protein_coding	-	2021-01-02	-	-	-	-	-1	-
1	129752302	C	splice_region_variant,intron_variant	LOW	ITSN1	ENSOARG00020005654	Transcript	ENSOART00020008712.1	protein_coding	-	37/38	-	-	-	-	-1	-
1	129824235	G	splice_acceptor_variant	HIGH	ITSN1	ENSOARG00020005654	Transcript	ENSOART00020008712.1	protein_coding	-	20/38	-	-	-	-	-1	-
1	129824242	T	splice_region_variant,intron_variant	LOW	ITSN1	ENSOARG00020005654	Transcript	ENSOART00020008712.1	protein_coding	-	20/38	-	-	-	-	-1	-
1	130056141	C	synonymous_variant	LOW	SON	ENSOARG00020006185	Transcript	ENSOART00020009562.1	protein_coding	2021-03-12	-	P	ccA/ccG	-	-	-1	-
1	130073642	C	intron_variant	MODIFIER	GART	ENSOARG00020006406	Transcript	ENSOART00020009904.1	protein_coding	-	2021-04-21	-	-	-	-	1	-
1	130073647	T	intron_variant	MODIFIER	GART	ENSOARG00020006406	Transcript	ENSOART00020009904.1	protein_coding	-	2021-04-21	-	-	-	-	1	-
1	130073648	T	intron_variant	MODIFIER	GART	ENSOARG00020006406	Transcript	ENSOART00020009904.1	protein_coding	-	2021-04-21	-	-	-	-	1	-
1	130073659	C	intron_variant	MODIFIER	GART	ENSOARG00020006406	Transcript	ENSOART00020009904.1	protein_coding	-	2021-04-21	-	-	-	-	1	-
1	130189929	C	missense_variant,splice_region_variant	MODERATE	IFNGR2	ENSOARG00020006717	Transcript	ENSOART00020010726.1	protein_coding	2021-07-07	-	Y/D	Tat/Gat	-	-	-1	deleterious(0.05)
1	130203542	G	splice_donor_variant	HIGH	IFNGR2	ENSOARG00020006717	Transcript	ENSOART00020010726.1	protein_coding	-	2021-03-06	-	-	-	-	-1	-
1	130222005	T	upstream_gene_variant	MODIFIER	IFNGR2	ENSOARG00020006717	Transcript	ENSOART00020010726.1	protein_coding	-	-	-	-	-	1455	-1	-
1	130222039	C	upstream_gene_variant	MODIFIER	IFNGR2	ENSOARG00020006717	Transcript	ENSOART00020010726.1	protein_coding	-	-	-	-	-	1489	-1	-
1	130308737	T	upstream_gene_variant	MODIFIER	IFNAR1	ENSOARG00020007172	Transcript	ENSOART00020011057.1	protein_coding	-	-	-	-	-	24	-1	-
1	130418191	T	intron_variant	MODIFIER	IFNAR2	ENSOARG00020007396	Transcript	ENSOART00020011357.1	protein_coding	-	2021-07-07	-	-	-	-	-1	-
1	130418405	G	intron_variant	MODIFIER	IFNAR2	ENSOARG00020007396	Transcript	ENSOART00020011357.1	protein_coding	-	2021-06-07	-	-	-	-	-1	-
1	130418407	C	intron_variant	MODIFIER	IFNAR2	ENSOARG00020007396	Transcript	ENSOART00020011357.1	protein_coding	-	2021-06-07	-	-	-	-	-1	-
1	130418410	C	intron_variant	MODIFIER	IFNAR2	ENSOARG00020007396	Transcript	ENSOART00020011357.1	protein_coding	-	2021-06-07	-	-	-	-	-1	-
1	130418411	G	intron_variant	MODIFIER	IFNAR2	ENSOARG00020007396	Transcript	ENSOART00020011357.1	protein_coding	-	2021-06-07	-	-	-	-	-1	-
1	130418437	T	intron_variant	MODIFIER	IFNAR2	ENSOARG00020007396	Transcript	ENSOART00020011357.1	protein_coding	-	2021-06-07	-	-	-	-	-1	-
1	130895503	A	upstream_gene_variant	MODIFIER	PAXBP1	ENSOARG00020000179	Transcript	ENSOART00020000293.1	protein_coding	-	-	-	-	-	50	1	-
1	131002022	T	intron_variant	MODIFIER	SYNJ1	ENSOARG00020000444	Transcript	ENSOART00020001346.1	protein_coding	-	21/31	-	-	-	-	1	-
1	131002033	G	intron_variant	MODIFIER	SYNJ1	ENSOARG00020000444	Transcript	ENSOART00020001346.1	protein_coding	-	21/31	-	-	-	-	1	-
1	131002034	G	intron_variant	MODIFIER	SYNJ1	ENSOARG00020000444	Transcript	ENSOART00020001346.1	protein_coding	-	21/31	-	-	-	-	1	-
1	131002036	T	intron_variant	MODIFIER	SYNJ1	ENSOARG00020000444	Transcript	ENSOART00020001346.1	protein_coding	-	21/31	-	-	-	-	1	-
1	131388316	A	intergenic_variant	MODIFIER	-	-	-	-	-	-	-	-	-	-	-	-	-
1	131388321	C	intergenic_variant	MODIFIER	-	-	-	-	-	-	-	-	-	-	-	-	-
1	131981695	T	upstream_gene_variant	MODIFIER	SCAF4	ENSOARG00020001317	Transcript	ENSOART00020001973.1	protein_coding	-	-	-	-	-	80	1	-
1	132048632	G	intron_variant	MODIFIER	SOD1	ENSOARG00020001337	Transcript	ENSOART00020002019.1	protein_coding	-	2021-01-04	-	-	-	-	-1	-
1	132051847	C	5_prime_UTR_variant	MODIFIER	SOD1	ENSOARG00020001337	Transcript	ENSOART00020002019.1	protein_coding	2021-01-05	-	-	-	-	-	-1	-
1	135029741	G	intergenic_variant	MODIFIER	-	-	-	-	-	-	-	-	-	-	-	-	-
1	135064238	G	missense_variant	MODERATE	BACH1	ENSOARG00020002891	Transcript	ENSOART00020004436.1	protein_coding	2021-01-05	-	V/A	gTg/gCg	-	-	-1	deleterious(0.04)
1	135064254	A	missense_variant	MODERATE	BACH1	ENSOARG00020002891	Transcript	ENSOART00020004436.1	protein_coding	2021-01-05	-	A/S	Gcc/Tcc	-	-	-1	tolerated(1)
1	135448623	G	intron_variant	MODIFIER	LTN1	ENSOARG00020003420	Transcript	ENSOART00020005212.1	protein_coding	-	2021-09-29	-	-	-	-	1	-
1	135483576	T	downstream_gene_variant	MODIFIER	LTN1	ENSOARG00020003420	Transcript	ENSOART00020005212.1	protein_coding	-	-	-	-	-	284	1	-
[truncated: 20,800 more rows]

## Sheet: Existing-variants-P stage-ASSAF
Chr	Location	Allele	Consequence	IMPACT	SYMBOL	Gene	Feature_type	Feature	BIOTYPE	Amino_acids	Codons	Existing_variation	SIFT
[truncated: 77,175 more rows]

## Sheet: Novel-variants-P stage-ASSAF
Chr	Location	Allele	Consequence	IMPACT	SYMBOL	Gene	Feature_type	Feature	BIOTYPE	Amino_acids	Codons	Existing_variation	SIFT
[truncated: 20,593 more rows]

[truncated: 2 more sheets: Existing-variants-AP stag-ASSAF, Nover-variants-AP stage-ASSAF]
