# Supplementary material for: Intra- and Interspecies RNA-Seq Based Variants in the Lactation Process of Ruminants
Source: Animals (Basel). 2022 Dec 19;12(24):3592. doi: 10.3390/ani12243592 (PMC9774614; doi:10.3390/ani12243592)
Supplement: Supplementary file 1 [file animals-12-03592-s001.zip › Supplementary file 2 (Churra existing and Novel SNPs at BP, P, AP stages).xlsx]

## Sheet: Existing-variants-BP-Churra
Location	Allele	Consequence	IMPACT	SYMBOL	Gene	Feature_type	Feature	BIOTYPE	Amino_acids	Codons	Existing_variation	SIFT
7:82969971-82969971	T	missense_variant	MODERATE	PLEKHH1	ENSOARG00020019160	Transcript	ENSOART00020029453.1	protein_coding	R/C	Cgt/Tgt	rs606227658	deleterious(0)
23:16006756-16006756	T	3_prime_UTR_variant	MODIFIER	PIK3C3	ENSOARG00020014279	Transcript	ENSOART00020021975.1	protein_coding	-	-	rs606212687	-
9:17284812-17284812	C	downstream_gene_variant	MODIFIER	PTK2	ENSOARG00020004232	Transcript	ENSOART00020007361.1	protein_coding	-	-	rs606205417	-
1:297778405-297778405	T	synonymous_variant	LOW	TBC1D5	ENSOARG00020021801	Transcript	ENSOART00020033743.1	protein_coding	A	gcG/gcA	rs606192220	-
2:124633609-124633609	C	downstream_gene_variant	MODIFIER	PLEKHB2	ENSOARG00020021480	Transcript	ENSOART00020033269.1	protein_coding	-	-	rs606181344	-
15:31759254-31759254	T	upstream_gene_variant	MODIFIER	MPZL3	ENSOARG00020008369	Transcript	ENSOART00020012833.1	protein_coding	-	-	rs606174585	-
11:1653420-1653420	G	downstream_gene_variant	MODIFIER	PRKAR1A	ENSOARG00020010575	Transcript	ENSOART00020016166.1	protein_coding	-	-	rs606171821	-
1:196144019-196144019	G	downstream_gene_variant	MODIFIER	ATP6V1A	ENSOARG00020001247	Transcript	ENSOART00020001868.1	protein_coding	-	-	rs606169836	-
6:119938670-119938670	T	synonymous_variant	LOW	BOD1L1	ENSOARG00020003558	Transcript	ENSOART00020005502.1	protein_coding	P	ccG/ccA	rs606142598	-
X:821921-821921	C	downstream_gene_variant	MODIFIER	-	ENSOARG00020021474	Transcript	ENSOART00020033150.1	lncRNA	-	-	rs606139347	-
4:17276946-17276946	T	downstream_gene_variant	MODIFIER	C1GALT1	ENSOARG00020000380	Transcript	ENSOART00020000472.1	protein_coding	-	-	rs606134910	-
1:36778918-36778918	A	intron_variant	MODIFIER	CYP2J	ENSOARG00020023337	Transcript	ENSOART00020036346.1	protein_coding	-	-	rs606129065	-
8:75528592-75528592	T	synonymous_variant	LOW	UTRN	ENSOARG00020012980	Transcript	ENSOART00020020373.1	protein_coding	D	gaC/gaT	rs606121517	-
13:72686068-72686068	G	downstream_gene_variant	MODIFIER	PLCG1	ENSOARG00020013699	Transcript	ENSOART00020020985.1	protein_coding	-	-	rs606110801	-
5:13602944-13602944	G	intron_variant	MODIFIER	DNM2	ENSOARG00020006664	Transcript	ENSOART00020010410.1	protein_coding	-	-	rs606109285	-
12:77144649-77144649	G	missense_variant	MODERATE	LAMB3	ENSOARG00020020472	Transcript	ENSOART00020031576.1	protein_coding	H/R	cAc/cGc	rs606102828	tolerated(1)
4:45497991-45497991	T	intron_variant	MODIFIER	CD36	ENSOARG00020002333	Transcript	ENSOART00020003673.1	protein_coding	-	-	rs606099566	-
22:12357926-12357926	C	synonymous_variant	LOW	ACTA2	ENSOARG00020008488	Transcript	ENSOART00020013007.1	protein_coding	T	acC/acG	rs606098028	-
11:8096947-8096947	G	synonymous_variant	LOW	ST6GALNAC2	ENSOARG00020015447	Transcript	ENSOART00020023648.1	protein_coding	R	cgT/cgC	rs606096309	-
19:15754415-15754415	G	intron_variant	MODIFIER	-	ENSOARG00020022519	Transcript	ENSOART00020035018.1	protein_coding	-	-	rs606093784	-
19:829231-829231	A	synonymous_variant	LOW	EGFR	ENSOARG00020016388	Transcript	ENSOART00020025547.1	protein_coding	I	atC/atT	rs606089934	-
11:12314825-12314825	C	3_prime_UTR_variant	MODIFIER	FASN	ENSOARG00020025689	Transcript	ENSOART00020040876.1	protein_coding	-	-	rs606085536	-
25:34886366-34886366	A	synonymous_variant	LOW	POLR3A	ENSOARG00020026198	Transcript	ENSOART00020041227.1	protein_coding	A	gcG/gcT	rs606084896	-
6:94714003-94714003	G	intron_variant	MODIFIER	-	ENSOARG00020001214	Transcript	ENSOART00020001812.1	protein_coding	-	-	rs606074336	-
20:22353693-22353693	G	downstream_gene_variant	MODIFIER	CD2AP	ENSOARG00020013919	Transcript	ENSOART00020021252.1	protein_coding	-	-	rs606067660	-
3:108533744-108533744	C	non_coding_transcript_exon_variant	MODIFIER	-	ENSOARG00020013451	Transcript	ENSOART00020020517.1	lncRNA	-	-	rs606063319	-
25:16257970-16257970	T	3_prime_UTR_variant	MODIFIER	CDK1	ENSOARG00020024130	Transcript	ENSOART00020037717.1	protein_coding	-	-	rs606058730	-
8:31060389-31060389	T	intron_variant	MODIFIER	MICAL1	ENSOARG00020008299	Transcript	ENSOART00020013038.1	protein_coding	-	-	rs606054469	-
7:56514515-56514515	C	intron_variant	MODIFIER	CCPG1	ENSOARG00020024398	Transcript	ENSOART00020038141.1	protein_coding	-	-	rs606050491	-
4:62339235-62339235	C	3_prime_UTR_variant	MODIFIER	BMT2	ENSOARG00020001855	Transcript	ENSOART00020002823.1	protein_coding	-	-	rs606047470	-
3:24244828-24244828	G	downstream_gene_variant	MODIFIER	LRATD1	ENSOARG00020013098	Transcript	ENSOART00020019971.1	protein_coding	-	-	rs606047422	-
9:90603990-90603990	T	downstream_gene_variant	MODIFIER	DPY19L4	ENSOARG00020004191	Transcript	ENSOART00020006491.1	protein_coding	-	-	rs606045928	-
26:41603182-41603182	T	non_coding_transcript_exon_variant	MODIFIER	-	ENSOARG00020025745	Transcript	ENSOART00020040415.1	lncRNA	-	-	rs606045902	-
6:127865360-127865360	G	downstream_gene_variant	MODIFIER	-	ENSOARG00020021647	Transcript	ENSOART00020033547.1	protein_coding	-	-	rs606028357	-
19:60983927-60983927	G	downstream_gene_variant	MODIFIER	GP9	ENSOARG00020015968	Transcript	ENSOART00020024445.1	protein_coding	-	-	rs606016741	-
2:257601290-257601290	A	downstream_gene_variant	MODIFIER	RUNX3	ENSOARG00020009815	Transcript	ENSOART00020015118.1	protein_coding	-	-	rs606002831	-
3:230205726-230205726	T	downstream_gene_variant	MODIFIER	-	ENSOARG00020025804	Transcript	ENSOART00020040535.1	protein_coding	-	-	rs606002664	-
3:1200776-1200776	A	intron_variant	MODIFIER	EDF1	ENSOARG00020000401	Transcript	ENSOART00020000506.1	protein_coding	-	-	rs606000389	-
12:24760478-24760478	G	missense_variant	MODERATE	LYPLAL1	ENSOARG00020008335	Transcript	ENSOART00020012847.1	protein_coding	N/S	aAt/aGt	rs605994993	tolerated(0.4)
20:46649385-46649385	T	5_prime_UTR_variant	MODIFIER	TBC1D7	ENSOARG00020023041	Transcript	ENSOART00020035853.1	protein_coding	-	-	rs605994719	-
13:68175119-68175119	C	missense_variant	MODERATE	AAR2	ENSOARG00020006319	Transcript	ENSOART00020009805.1	protein_coding	E/D	gaA/gaC	rs605990522	tolerated(0.1)
17:51345258-51345258	A	downstream_gene_variant	MODIFIER	CTSO	ENSOARG00020019071	Transcript	ENSOART00020029716.1	protein_coding	-	-	rs605988825	-
8:63925816-63925816	T	missense_variant	MODERATE	STX7	ENSOARG00020018969	Transcript	ENSOART00020029203.1	protein_coding	V/I	Gtt/Att	rs605985991	tolerated(0.32)
24:25460715-25460715	T	synonymous_variant	LOW	-	ENSOARG00020025596	Transcript	ENSOART00020040150.1	protein_coding	P	ccC/ccT	rs605975699	-
11:6891580-6891580	T	downstream_gene_variant	MODIFIER	KCTD2	ENSOARG00020005376	Transcript	ENSOART00020008270.1	protein_coding	-	-	rs605971662	-
14:58862969-58862969	A	intron_variant	MODIFIER	BCAT2	ENSOARG00020018858	Transcript	ENSOART00020029043.1	protein_coding	-	-	rs605966291	-
5:100985510-100985510	T	intergenic_variant	MODIFIER	-	-	-	-	-	-	-	rs605958039	-
25:28964908-28964908	T	intron_variant	MODIFIER	CDH23	ENSOARG00020014609	Transcript	ENSOART00020027872.1	protein_coding	-	-	rs605955242	-
9:16967108-16967108	C	downstream_gene_variant	MODIFIER	-	ENSOARG00020003863	Transcript	ENSOART00020005891.1	lncRNA	-	-	rs605954970	-
18:7821955-7821955	A	intron_variant	MODIFIER	IGF1R	ENSOARG00020005176	Transcript	ENSOART00020008524.1	protein_coding	-	-	rs605948876	-
26:40925619-40925619	A	downstream_gene_variant	MODIFIER	RNF170	ENSOARG00020025696	Transcript	ENSOART00020040320.1	protein_coding	-	-	rs605947667	-
7:23293513-23293513	G	missense_variant	MODERATE	MMP14	ENSOARG00020009862	Transcript	ENSOART00020015219.1	protein_coding	K/Q	Aaa/Caa	rs605939463	tolerated(0.19)
8:63316993-63316993	G	downstream_gene_variant	MODIFIER	ENPP1	ENSOARG00020018574	Transcript	ENSOART00020028579.1	protein_coding	-	-	rs605918986	-
26:31641596-31641596	T	downstream_gene_variant	MODIFIER	MAK16	ENSOARG00020010915	Transcript	ENSOART00020016668.1	protein_coding	-	-	rs605908702	-
9:3250274-3250274	T	downstream_gene_variant	MODIFIER	B3GAT2	ENSOARG00020026334	Transcript	ENSOART00020041433.1	protein_coding	-	-	rs605907690	-
24:38536128-38536128	T	downstream_gene_variant	MODIFIER	TECPR1	ENSOARG00020023364	Transcript	ENSOART00020036395.1	protein_coding	-	-	rs605907315	-
17:78661347-78661347	A	downstream_gene_variant	MODIFIER	CCDC157	ENSOARG00020015162	Transcript	ENSOART00020023202.1	protein_coding	-	-	rs605905248	-
2:257231126-257231126	C	3_prime_UTR_variant	MODIFIER	RSRP1	ENSOARG00020009704	Transcript	ENSOART00020014873.1	protein_coding	-	-	rs605901960	-
1:23446817-23446817	C	intron_variant	MODIFIER	SLC5A9	ENSOARG00020002431	Transcript	ENSOART00020003730.1	protein_coding	-	-	rs605901057	-
5:86766034-86766034	T	downstream_gene_variant	MODIFIER	TMEM167A	ENSOARG00020021065	Transcript	ENSOART00020032503.1	protein_coding	-	-	rs605891247	-
2:245048-245048	C	downstream_gene_variant	MODIFIER	ACP1	ENSOARG00020000881	Transcript	ENSOART00020001243.1	protein_coding	-	-	rs605889202	-
6:63622379-63622379	G	intergenic_variant	MODIFIER	-	-	-	-	-	-	-	rs605888323	-
3:36902182-36902182	G	downstream_gene_variant	MODIFIER	FOSL2	ENSOARG00020004345	Transcript	ENSOART00020006638.1	protein_coding	-	-	rs605867084	-
4:129630543-129630543	C	downstream_gene_variant	MODIFIER	ESYT2	ENSOARG00020007318	Transcript	ENSOART00020011380.1	protein_coding	-	-	rs605862862	-
6:94804773-94804773	C	intergenic_variant	MODIFIER	-	-	-	-	-	-	-	rs605854698	-
3:234646462-234646462	T	downstream_gene_variant	MODIFIER	PACSIN2	ENSOARG00020000898	Transcript	ENSOART00020001270.1	protein_coding	-	-	rs605847614	-
3:109904766-109904766	A	downstream_gene_variant	MODIFIER	ANKRD23	ENSOARG00020016781	Transcript	ENSOART00020025797.1	protein_coding	-	-	rs605846106	-
5:1325905-1325905	A	downstream_gene_variant	MODIFIER	-	ENSOARG00020013782	Transcript	ENSOART00020021041.1	protein_coding	-	-	rs605837440	-
5:14517903-14517903	A	upstream_gene_variant	MODIFIER	INSR	ENSOARG00020007624	Transcript	ENSOART00020012144.1	protein_coding	-	-	rs605836794	-
19:316681-316681	T	missense_variant	MODERATE	DBNL	ENSOARG00020015082	Transcript	ENSOART00020023050.1	protein_coding	T/S	Aca/Tca	rs605815816	tolerated(0.47)
9:15243025-15243025	G	intron_variant	MODIFIER	PUF60	ENSOARG00020009796	Transcript	ENSOART00020015194.1	protein_coding	-	-	rs605809318	-
18:70059096-70059096	G	intron_variant	MODIFIER	-	ENSOARG00020019970	Transcript	ENSOART00020030741.1	protein_coding	-	-	rs605807005	-
25:32246465-32246465	A	intergenic_variant	MODIFIER	-	-	-	-	-	-	-	rs605802023	-
14:68177888-68177888	G	3_prime_UTR_variant	MODIFIER	PRPF31	ENSOARG00020003439	Transcript	ENSOART00020005250.1	protein_coding	-	-	rs605777127	-
12:80715135-80715135	A	downstream_gene_variant	MODIFIER	NEK7	ENSOARG00020011296	Transcript	ENSOART00020017193.1	protein_coding	-	-	rs605771696	-
1:297013548-297013548	C	missense_variant	MODERATE	RFTN1	ENSOARG00020021528	Transcript	ENSOART00020033285.1	protein_coding	S/G	Agc/Ggc	rs605764841	tolerated(0.5)
3:1200893-1200893	C	intron_variant	MODIFIER	EDF1	ENSOARG00020000401	Transcript	ENSOART00020000506.1	protein_coding	-	-	rs605759443	-
24:39621543-39621543	A	intron_variant	MODIFIER	ACTB	ENSOARG00020008714	Transcript	ENSOART00020013384.1	protein_coding	-	-	rs605756320	-
3:155045524-155045524	A	downstream_gene_variant	MODIFIER	GXYLT1	ENSOARG00020006808	Transcript	ENSOART00020010433.1	protein_coding	-	-	rs605756173	-
11:45860145-45860145	A	intron_variant	MODIFIER	ZNF207	ENSOARG00020013074	Transcript	ENSOART00020020375.1	protein_coding	-	-	rs605753710	-
2:18877119-18877119	G	synonymous_variant	LOW	ABCA1	ENSOARG00020002682	Transcript	ENSOART00020004125.1	protein_coding	L	ctA/ctG	rs605752706	-
11:28935393-28935393	G	synonymous_variant	LOW	TOP3A	ENSOARG00020026351	Transcript	ENSOART00020041466.1	protein_coding	S	agT/agC	rs605751032	-
4:123870942-123870942	C	intron_variant	MODIFIER	CHPF2	ENSOARG00020015638	Transcript	ENSOART00020023915.1	protein_coding	-	-	rs605745493	-
8:79651176-79651176	G	downstream_gene_variant	MODIFIER	SASH1	ENSOARG00020018117	Transcript	ENSOART00020028560.1	protein_coding	-	-	rs605743369	-
2:28575849-28575849	G	downstream_gene_variant	MODIFIER	SPTLC1	ENSOARG00020000576	Transcript	ENSOART00020000738.1	protein_coding	-	-	rs605741399	-
1:284870612-284870612	T	3_prime_UTR_variant	MODIFIER	MX2	ENSOARG00020002675	Transcript	ENSOART00020004107.1	protein_coding	-	-	rs605729076	-
3:236538855-236538855	G	downstream_gene_variant	MODIFIER	NUP50	ENSOARG00020001696	Transcript	ENSOART00020002559.1	protein_coding	-	-	rs605715051	-
12:46367823-46367823	A	downstream_gene_variant	MODIFIER	PEX14	ENSOARG00020015026	Transcript	ENSOART00020022990.1	protein_coding	-	-	rs605710498	-
19:15302560-15302560	T	intergenic_variant	MODIFIER	-	-	-	-	-	-	-	rs605705782	-
4:52162215-52162215	C	intergenic_variant	MODIFIER	-	-	-	-	-	-	-	rs605701512	-
3:93081316-93081316	A	3_prime_UTR_variant	MODIFIER	FEZ2	ENSOARG00020001452	Transcript	ENSOART00020002199.1	protein_coding	-	-	rs605698303	-
4:82420435-82420435	T	synonymous_variant	LOW	TNS3	ENSOARG00020002305	Transcript	ENSOART00020003515.1	protein_coding	L	ctC/ctT	rs605689342	-
8:91500813-91500813	T	synonymous_variant	LOW	MAP3K4	ENSOARG00020025996	Transcript	ENSOART00020040952.1	protein_coding	D	gaC/gaT	rs605683715	-
18:59039164-59039164	A	synonymous_variant	LOW	DDX24	ENSOARG00020020047	Transcript	ENSOART00020030805.1	protein_coding	H	caC/caT	rs605682341	-
19:61152336-61152336	T	downstream_gene_variant	MODIFIER	-	ENSOARG00020016757	Transcript	ENSOART00020025694.1	protein_coding	-	-	rs605669853	-
12:46596651-46596651	A	downstream_gene_variant	MODIFIER	KIF1B	ENSOARG00020015439	Transcript	ENSOART00020023864.1	protein_coding	-	-	rs605662048	-
20:48646671-48646671	T	synonymous_variant	LOW	NEDD9	ENSOARG00020023407	Transcript	ENSOART00020036554.1	protein_coding	S	agC/agT	rs605652100	-
1:121190775-121190775	T	intron_variant	MODIFIER	UHMK1	ENSOARG00020001187	Transcript	ENSOART00020001766.1	protein_coding	-	-	rs605644957	-
6:94926583-94926583	T	intron_variant	MODIFIER	CSN3	ENSOARG00020001292	Transcript	ENSOART00020001919.1	protein_coding	-	-	rs605637131	-
19:9013139-9013139	A	intergenic_variant	MODIFIER	-	-	-	-	-	-	-	rs605631693	-
9:95013047-95013047	A	intron_variant	MODIFIER	OTUD6B	ENSOARG00020005663	Transcript	ENSOART00020008756.1	protein_coding	-	-	rs605620458	-
3:217061864-217061864	A	downstream_gene_variant	MODIFIER	GSG1	ENSOARG00020003051	Transcript	ENSOART00020004898.1	protein_coding	-	-	rs605620032	-
24:260351-260351	A	synonymous_variant	LOW	FAM234A	ENSOARG00020016015	Transcript	ENSOART00020024740.1	protein_coding	T	acG/acA	rs605607331	-
12:57917398-57917398	G	5_prime_UTR_variant	MODIFIER	-	ENSOARG00020020058	Transcript	ENSOART00020030834.1	protein_coding	-	-	rs605599877	-
19:52734938-52734938	G	downstream_gene_variant	MODIFIER	RHOA	ENSOARG00020020892	Transcript	ENSOART00020032231.1	protein_coding	-	-	rs605598288	-
21:45415246-45415246	C	intergenic_variant	MODIFIER	-	-	-	-	-	-	-	rs605590272	-
17:81766143-81766143	T	downstream_gene_variant	MODIFIER	CRKL	ENSOARG00020026086	Transcript	ENSOART00020041021.1	protein_coding	-	-	rs605587087	-
1:2917994-2917994	G	intergenic_variant	MODIFIER	-	-	-	-	-	-	-	rs605577116	-
4:10987223-10987223	A	missense_variant	MODERATE	-	ENSOARG00020013209	Transcript	ENSOART00020020996.1	protein_coding	R/K	aGa/aAa	rs605576780	tolerated(1)
5:10803005-10803005	G	intergenic_variant	MODIFIER	-	-	-	-	-	-	-	rs605576121	-
6:107525648-107525648	T	3_prime_UTR_variant	MODIFIER	HNRNPDL	ENSOARG00020010186	Transcript	ENSOART00020015774.1	protein_coding	-	-	rs605568430	-
24:39122770-39122770	A	downstream_gene_variant	MODIFIER	RAC1	ENSOARG00020006453	Transcript	ENSOART00020009981.1	protein_coding	-	-	rs605559879	-
15:16791250-16791250	T	downstream_gene_variant	MODIFIER	SESN3	ENSOARG00020023675	Transcript	ENSOART00020037024.1	protein_coding	-	-	rs605557806	-
5:4352570-4352570	T	intron_variant	MODIFIER	-	ENSOARG00020021129	Transcript	ENSOART00020032614.1	protein_coding	-	-	rs605554863	-
5:1320675-1320675	T	intron_variant	MODIFIER	-	ENSOARG00020013782	Transcript	ENSOART00020021041.1	protein_coding	-	-	rs605548887	-
6:129085662-129085662	C	downstream_gene_variant	MODIFIER	UVSSA	ENSOARG00020009863	Transcript	ENSOART00020015126.1	protein_coding	-	-	rs605539825	-
15:17605894-17605894	T	missense_variant	MODERATE	CWF19L2	ENSOARG00020024318	Transcript	ENSOART00020037999.1	protein_coding	S/L	tCg/tTg	rs605529223	tolerated(0.79)
3:141502762-141502762	T	intron_variant	MODIFIER	-	ENSOARG00020015432	Transcript	ENSOART00020023612.1	protein_coding	-	-	rs605526133	-
17:82306093-82306093	T	missense_variant	MODERATE	GNB1L	ENSOARG00020006349	Transcript	ENSOART00020009854.1	protein_coding	R/H	cGc/cAc	rs605517300	tolerated(0.55)
14:57402252-57402252	G	3_prime_UTR_variant	MODIFIER	AP2S1	ENSOARG00020010737	Transcript	ENSOART00020016590.1	protein_coding	-	-	rs605511382	-
19:8646523-8646523	C	intron_variant	MODIFIER	PDCD6IP	ENSOARG00020025655	Transcript	ENSOART00020040244.1	protein_coding	-	-	rs605508173	-
18:25262449-25262449	A	upstream_gene_variant	MODIFIER	MCEE	ENSOARG00020023847	Transcript	ENSOART00020037196.1	protein_coding	-	-	rs605507184	-
25:29209213-29209213	T	downstream_gene_variant	MODIFIER	SPOCK2	ENSOARG00020019381	Transcript	ENSOART00020029878.1	protein_coding	-	-	rs605506955	-
1:285241674-285241674	A	synonymous_variant	LOW	RIPK4	ENSOARG00020002780	Transcript	ENSOART00020004256.1	protein_coding	L	ctC/ctT	rs605502938	-
1:284867167-284867167	A	intron_variant	MODIFIER	MX2	ENSOARG00020002675	Transcript	ENSOART00020004107.1	protein_coding	-	-	rs605491865	-
11:27285822-27285822	G	intron_variant	MODIFIER	LUC7L3	ENSOARG00020014101	Transcript	ENSOART00020021565.1	protein_coding	-	-	rs605486103	-
24:41435977-41435977	C	downstream_gene_variant	MODIFIER	GNA12	ENSOARG00020012511	Transcript	ENSOART00020019068.1	protein_coding	-	-	rs605484505	-
3:5933016-5933016	C	downstream_gene_variant	MODIFIER	ABL1	ENSOARG00020001107	Transcript	ENSOART00020001697.1	protein_coding	-	-	rs605480504	-
21:10806354-10806354	T	intron_variant	MODIFIER	SYTL2	ENSOARG00020014519	Transcript	ENSOART00020023015.1	protein_coding	-	-	rs605466814	-
3:118667134-118667134	G	synonymous_variant	LOW	GLIPR1	ENSOARG00020002870	Transcript	ENSOART00020004414.1	protein_coding	L	ctA/ctG	rs605462665	-
24:27997282-27997282	C	downstream_gene_variant	MODIFIER	KAT8	ENSOARG00020023605	Transcript	ENSOART00020036800.1	protein_coding	-	-	rs605462526	-
24:25862347-25862347	G	downstream_gene_variant	MODIFIER	-	ENSOARG00020025836	Transcript	ENSOART00020040616.1	lncRNA	-	-	rs605461002	-
18:65587987-65587987	A	intron_variant	MODIFIER	EVL	ENSOARG00020016656	Transcript	ENSOART00020025566.1	protein_coding	-	-	rs605445945	-
5:64602379-64602379	C	downstream_gene_variant	MODIFIER	NDST1	ENSOARG00020013489	Transcript	ENSOART00020020615.1	protein_coding	-	-	rs605429345	-
11:23944095-23944095	T	downstream_gene_variant	MODIFIER	PIP4K2B	ENSOARG00020017738	Transcript	ENSOART00020027275.1	protein_coding	-	-	rs605408453	-
1:296872909-296872909	A	downstream_gene_variant	MODIFIER	-	ENSOARG00020021433	Transcript	ENSOART00020033103.1	protein_coding	-	-	rs605400828	-
2:213513790-213513790	T	downstream_gene_variant	MODIFIER	COQ10B	ENSOARG00020011999	Transcript	ENSOART00020018377.1	protein_coding	-	-	rs605400377	-
17:38282437-38282437	T	intron_variant	MODIFIER	ATF3	ENSOARG00020021136	Transcript	ENSOART00020032650.1	protein_coding	-	-	rs605395123	-
3:233781141-233781141	G	synonymous_variant	LOW	SREBF2	ENSOARG00020024824	Transcript	ENSOART00020038904.1	protein_coding	E	gaA/gaG	rs605377352	-
2:161515872-161515872	A	downstream_gene_variant	MODIFIER	ITGB6	ENSOARG00020016225	Transcript	ENSOART00020025649.1	protein_coding	-	-	rs605371228	-
1:134000346-134000346	T	intron_variant	MODIFIER	CLDN8	ENSOARG00020001690	Transcript	ENSOART00020002552.1	protein_coding	-	-	rs605365357	-
21:9591521-9591521	T	intron_variant	MODIFIER	FZD4	ENSOARG00020018518	Transcript	ENSOART00020028487.1	protein_coding	-	-	rs605362669	-
3:103662114-103662114	T	upstream_gene_variant	MODIFIER	C2orf49	ENSOARG00020002379	Transcript	ENSOART00020003622.1	protein_coding	-	-	rs605360746	-
11:20812318-20812318	C	intron_variant	MODIFIER	STAT5B	ENSOARG00020024144	Transcript	ENSOART00020037870.1	protein_coding	-	-	rs605359108	-
14:46084937-46084937	C	missense_variant	MODERATE	-	ENSOARG00020018245	Transcript	ENSOART00020028097.1	protein_coding	K/R	aAg/aGg	rs605357226	-
18:40769302-40769302	C	missense_variant	MODERATE	HEATR5A	ENSOARG00020005213	Transcript	ENSOART00020008009.1	protein_coding	I/V	Att/Gtt	rs605334099	tolerated(1)
3:191663583-191663583	C	synonymous_variant	LOW	MCM5	ENSOARG00020020578	Transcript	ENSOART00020031812.1	protein_coding	A	gcT/gcC	rs605321129	-
24:7905746-7905746	G	missense_variant	MODERATE	PMM2	ENSOARG00020014129	Transcript	ENSOART00020021673.1	protein_coding	Q/R	cAa/cGa	rs605318991	tolerated(0.09)
26:45426401-45426401	T	3_prime_UTR_variant	MODIFIER	THRB	ENSOARG00020019917	Transcript	ENSOART00020030758.1	protein_coding	-	-	rs605317240	-
1:75154490-75154490	G	synonymous_variant	LOW	DNTTIP2	ENSOARG00020011971	Transcript	ENSOART00020018316.1	protein_coding	T	acA/acC	rs605313980	-
3:5448064-5448064	A	upstream_gene_variant	MODIFIER	POMT1	ENSOARG00020000540	Transcript	ENSOART00020000776.1	protein_coding	-	-	rs605310926	-
17:72139842-72139842	A	intron_variant	MODIFIER	-	ENSOARG00020022194	Transcript	ENSOART00020034405.1	protein_coding	-	-	rs605308789	-
12:83148300-83148300	T	synonymous_variant	LOW	KIF21B	ENSOARG00020016471	Transcript	ENSOART00020026784.1	protein_coding	P	ccG/ccA	rs605291447	-
15:54415151-54415151	A	downstream_gene_variant	MODIFIER	NUP98	ENSOARG00020012828	Transcript	ENSOART00020019789.1	protein_coding	-	-	rs605289265	-
1:203115275-203115275	C	missense_variant	MODERATE	LRRC58	ENSOARG00020002291	Transcript	ENSOART00020003480.1	protein_coding	W/G	Tgg/Ggg	rs605263653	tolerated(0.82)
15:82959819-82959819	T	downstream_gene_variant	MODIFIER	F2	ENSOARG00020023298	Transcript	ENSOART00020036330.1	protein_coding	-	-	rs605262502	-
3:231777288-231777288	T	upstream_gene_variant	MODIFIER	ATF4	ENSOARG00020013226	Transcript	ENSOART00020020185.1	protein_coding	-	-	rs605258968	-
5:1319694-1319694	G	intron_variant	MODIFIER	-	ENSOARG00020013782	Transcript	ENSOART00020021041.1	protein_coding	-	-	rs605257461	-
12:3434489-3434489	G	intergenic_variant	MODIFIER	-	-	-	-	-	-	-	rs605249154	-
2:232038158-232038158	C	synonymous_variant	LOW	ATIC	ENSOARG00020024672	Transcript	ENSOART00020038709.1	protein_coding	R	cgT/cgC	rs605240641	-
13:67982669-67982669	A	intergenic_variant	MODIFIER	-	-	-	-	-	-	-	rs605232983	-
18:25282990-25282990	A	synonymous_variant	LOW	-	ENSOARG00020023889	Transcript	ENSOART00020037250.1	protein_coding	G	ggG/ggA	rs605232609	-
11:37290721-37290721	T	upstream_gene_variant	MODIFIER	DERL2	ENSOARG00020010646	Transcript	ENSOART00020016305.1	protein_coding	-	-	rs605230659	-
17:81855414-81855414	T	downstream_gene_variant	MODIFIER	-	ENSOARG00020004465	Transcript	ENSOART00020006842.1	protein_coding	-	-	rs605222799	-
1:439481-439481	A	downstream_gene_variant	MODIFIER	SEPTIN2	ENSOARG00020000087	Transcript	ENSOART00020000102.1	protein_coding	-	-	rs605219461	-
15:8490394-8490394	G	intergenic_variant	MODIFIER	-	-	-	-	-	-	-	rs605216227	-
15:70266626-70266626	G	downstream_gene_variant	MODIFIER	EHF	ENSOARG00020012876	Transcript	ENSOART00020019935.1	protein_coding	-	-	rs605213135	-
25:36433322-36433322	A	downstream_gene_variant	MODIFIER	TMEM254	ENSOARG00020026230	Transcript	ENSOART00020041272.1	protein_coding	-	-	rs605211446	-
20:18707643-18707643	T	missense_variant	MODERATE	ABCC10	ENSOARG00020021781	Transcript	ENSOART00020033721.1	protein_coding	R/C	Cgc/Tgc	rs605203729	deleterious(0.01)
14:11358428-11358428	T	intron_variant	MODIFIER	ATP2C2	ENSOARG00020007591	Transcript	ENSOART00020011562.1	protein_coding	-	-	rs605203596	-
4:59935709-59935709	G	upstream_gene_variant	MODIFIER	MDFIC	ENSOARG00020001137	Transcript	ENSOART00020001688.1	protein_coding	-	-	rs605196878	-
15:89113639-89113639	A	3_prime_UTR_variant	MODIFIER	OSBP	ENSOARG00020015611	Transcript	ENSOART00020024042.1	protein_coding	-	-	rs605195387	-
2:124632397-124632397	C	downstream_gene_variant	MODIFIER	PLEKHB2	ENSOARG00020021480	Transcript	ENSOART00020033269.1	protein_coding	-	-	rs605183363	-
3:109892031-109892031	G	downstream_gene_variant	MODIFIER	ANKRD39	ENSOARG00020016738	Transcript	ENSOART00020025673.1	protein_coding	-	-	rs605183221	-
16:34606851-34606851	A	downstream_gene_variant	MODIFIER	OXCT1	ENSOARG00020006708	Transcript	ENSOART00020010462.1	protein_coding	-	-	rs605154857	-
10:82168356-82168356	G	downstream_gene_variant	MODIFIER	DNAJC3	ENSOARG00020017767	Transcript	ENSOART00020027401.1	protein_coding	-	-	rs605146005	-
24:1047066-1047066	A	downstream_gene_variant	MODIFIER	UNKL	ENSOARG00020026245	Transcript	ENSOART00020041296.1	protein_coding	-	-	rs605128327	-
22:26066384-26066384	A	downstream_gene_variant	MODIFIER	BORCS7	ENSOARG00020007581	Transcript	ENSOART00020011544.1	protein_coding	-	-	rs605111392	-
13:39616159-39616159	G	downstream_gene_variant	MODIFIER	MGME1	ENSOARG00020022380	Transcript	ENSOART00020034706.1	protein_coding	-	-	rs605105246	-
24:2728991-2728991	A	synonymous_variant	LOW	-	ENSOARG00020026436	Transcript	ENSOART00020041593.1	protein_coding	P	ccG/ccT	rs605102769	-
2:254984348-254984348	A	downstream_gene_variant	MODIFIER	RPA2	ENSOARG00020020276	Transcript	ENSOART00020031269.1	protein_coding	-	-	rs605100594	-
19:56072457-56072457	A	downstream_gene_variant	MODIFIER	CDCP1	ENSOARG00020025413	Transcript	ENSOART00020039884.1	protein_coding	-	-	rs605095351	-
1:16640711-16640711	A	downstream_gene_variant	MODIFIER	HIVEP3	ENSOARG00020000082	Transcript	ENSOART00020000097.1	protein_coding	-	-	rs605087894	-
1:218435605-218435605	G	downstream_gene_variant	MODIFIER	RTP4	ENSOARG00020000286	Transcript	ENSOART00020000343.1	protein_coding	-	-	rs605087666	-
3:119495885-119495885	A	intron_variant	MODIFIER	OSBPL8	ENSOARG00020003030	Transcript	ENSOART00020004674.1	protein_coding	-	-	rs605078594	-
15:24580750-24580750	G	intron_variant	MODIFIER	PPP2R1B	ENSOARG00020016474	Transcript	ENSOART00020025277.1	protein_coding	-	-	rs605058672	-
5:115873941-115873941	C	downstream_gene_variant	MODIFIER	MAN2A1	ENSOARG00020020490	Transcript	ENSOART00020031851.1	protein_coding	-	-	rs605057899	-
21:33673277-33673277	A	upstream_gene_variant	MODIFIER	BARX2	ENSOARG00020009813	Transcript	ENSOART00020015077.1	protein_coding	-	-	rs605053429	-
6:121817377-121817377	A	downstream_gene_variant	MODIFIER	CPEB2	ENSOARG00020004782	Transcript	ENSOART00020007842.1	protein_coding	-	-	rs605046086	-
15:66108795-66108795	A	synonymous_variant	LOW	ARL14EP	ENSOARG00020011384	Transcript	ENSOART00020017320.1	protein_coding	G	ggT/ggA	rs605045357	-
16:68540265-68540265	T	downstream_gene_variant	MODIFIER	-	ENSOARG00020020846	Transcript	ENSOART00020032168.1	protein_coding	-	-	rs605035162	-
20:22082604-22082604	T	missense_variant	MODERATE	TNFRSF21	ENSOARG00020013800	Transcript	ENSOART00020021053.1	protein_coding	L/H	cTc/cAc	rs605014099	deleterious(0.02)
6:64417273-64417273	T	downstream_gene_variant	MODIFIER	UBE2K	ENSOARG00020023978	Transcript	ENSOART00020037390.1	protein_coding	-	-	rs605011225	-
1:105801494-105801494	G	upstream_gene_variant	MODIFIER	MTMR11	ENSOARG00020007236	Transcript	ENSOART00020011053.1	protein_coding	-	-	rs605007387	-
11:6585690-6585690	T	downstream_gene_variant	MODIFIER	RAB37	ENSOARG00020003199	Transcript	ENSOART00020005184.1	protein_coding	-	-	rs605006326	-
21:10857121-10857121	A	downstream_gene_variant	MODIFIER	CREBZF	ENSOARG00020015588	Transcript	ENSOART00020023840.1	protein_coding	-	-	rs604993218	-
2:216764564-216764564	G	missense_variant	MODERATE	SPATS2L	ENSOARG00020014270	Transcript	ENSOART00020022195.1	protein_coding	N/K	aaC/aaG	rs604976693	tolerated(0.98)
11:53060995-53060995	G	downstream_gene_variant	MODIFIER	RNFT1	ENSOARG00020012186	Transcript	ENSOART00020018578.1	protein_coding	-	-	rs604973949	-
19:52425636-52425636	C	downstream_gene_variant	MODIFIER	CDHR4	ENSOARG00020018751	Transcript	ENSOART00020029104.1	protein_coding	-	-	rs604973348	-
7:38437225-38437225	G	intron_variant	MODIFIER	UBR1	ENSOARG00020018530	Transcript	ENSOART00020028563.1	protein_coding	-	-	rs604970419	-
21:30338848-30338848	A	intron_variant	MODIFIER	CDON	ENSOARG00020006906	Transcript	ENSOART00020010575.1	protein_coding	-	-	rs604961505	-
2:254439208-254439208	C	downstream_gene_variant	MODIFIER	PHACTR4	ENSOARG00020018486	Transcript	ENSOART00020028840.1	protein_coding	-	-	rs604947469	-
4:127275720-127275720	T	intron_variant	MODIFIER	INSIG1	ENSOARG00020021923	Transcript	ENSOART00020033922.1	protein_coding	-	-	rs604927140	-
26:16765141-16765141	C	downstream_gene_variant	MODIFIER	SORBS2	ENSOARG00020015782	Transcript	ENSOART00020027992.1	protein_coding	-	-	rs604924950	-
3:6859711-6859711	G	downstream_gene_variant	MODIFIER	TOR1A	ENSOARG00020001959	Transcript	ENSOART00020003022.1	protein_coding	-	-	rs604908282	-
19:61127875-61127875	G	synonymous_variant	LOW	H1-10	ENSOARG00020016747	Transcript	ENSOART00020025685.1	protein_coding	A	gcG/gcC	rs604903397	-
16:37245201-37245201	G	synonymous_variant	LOW	FYB1	ENSOARG00020009055	Transcript	ENSOART00020013961.1	protein_coding	S	tcT/tcG	rs604902792	-
19:45013973-45013973	G	downstream_gene_variant	MODIFIER	RPP14	ENSOARG00020025646	Transcript	ENSOART00020040237.1	protein_coding	-	-	rs604897471	-
25:13341475-13341475	C	downstream_gene_variant	MODIFIER	CSGALNACT2	ENSOARG00020021613	Transcript	ENSOART00020033429.1	protein_coding	-	-	rs604895566	-
3:230689464-230689464	T	downstream_gene_variant	MODIFIER	PICK1	ENSOARG00020008330	Transcript	ENSOART00020012774.1	protein_coding	-	-	rs604892585	-
1:93096273-93096273	G	intron_variant	MODIFIER	DRAM2	ENSOARG00020009677	Transcript	ENSOART00020014843.1	protein_coding	-	-	rs604886401	-
21:672819-672819	A	intron_variant	MODIFIER	MED17	ENSOARG00020010957	Transcript	ENSOART00020016752.1	protein_coding	-	-	rs604881270	-
18:20680137-20680137	C	intron_variant	MODIFIER	C18H15orf40	ENSOARG00020020903	Transcript	ENSOART00020032327.1	protein_coding	-	-	rs604867569	-
2:217564293-217564293	A	downstream_gene_variant	MODIFIER	-	ENSOARG00020017157	Transcript	ENSOART00020026392.1	protein_coding	-	-	rs604864456	-
3:237852289-237852289	T	synonymous_variant	LOW	CERK	ENSOARG00020005370	Transcript	ENSOART00020008288.1	protein_coding	V	gtG/gtA	rs604854603	-
2:255434127-255434127	T	synonymous_variant	LOW	MAP3K6	ENSOARG00020021395	Transcript	ENSOART00020033800.1	protein_coding	D	gaC/gaT	rs604851603	-
20:22143649-22143649	G	upstream_gene_variant	MODIFIER	TNFRSF21	ENSOARG00020013800	Transcript	ENSOART00020021053.1	protein_coding	-	-	rs604844768	-
11:8078285-8078285	G	downstream_gene_variant	MODIFIER	-	ENSOARG00020015390	Transcript	ENSOART00020023528.1	snoRNA	-	-	rs604821352	-
18:70035225-70035225	T	downstream_gene_variant	MODIFIER	CEP170B	ENSOARG00020019866	Transcript	ENSOART00020030554.1	protein_coding	-	-	rs604817200	-
1:10410780-10410780	A	synonymous_variant	LOW	ZMYM1	ENSOARG00020009503	Transcript	ENSOART00020014545.1	protein_coding	Q	caG/caA	rs604812489	-
11:1429074-1429074	A	downstream_gene_variant	MODIFIER	GNA13	ENSOARG00020010490	Transcript	ENSOART00020016072.1	protein_coding	-	-	rs604807613	-
25:30792520-30792520	T	upstream_gene_variant	MODIFIER	-	ENSOARG00020023160	Transcript	ENSOART00020036041.1	protein_coding	-	-	rs604794889	-
17:3391303-3391303	G	synonymous_variant	LOW	FGB	ENSOARG00020016912	Transcript	ENSOART00020025967.1	protein_coding	P	ccG/ccC	rs604794191	-
2:262593749-262593749	A	intron_variant	MODIFIER	NBL1	ENSOARG00020007241	Transcript	ENSOART00020011073.1	protein_coding	-	-	rs604781894	-
12:83046419-83046419	G	missense_variant	MODERATE	CAMSAP2	ENSOARG00020015923	Transcript	ENSOART00020024346.1	protein_coding	P/A	Ccc/Gcc	rs604780373	tolerated(0.34)
19:56072776-56072776	A	downstream_gene_variant	MODIFIER	CDCP1	ENSOARG00020025413	Transcript	ENSOART00020039884.1	protein_coding	-	-	rs604777171	-
1:110852299-110852299	G	downstream_gene_variant	MODIFIER	IL6R	ENSOARG00020001913	Transcript	ENSOART00020003007.1	protein_coding	-	-	rs604773541	-
11:28935332-28935332	A	missense_variant	MODERATE	TOP3A	ENSOARG00020026351	Transcript	ENSOART00020041466.1	protein_coding	R/C	Cgc/Tgc	rs604770233	tolerated(0.2)
3:107367572-107367572	A	5_prime_UTR_variant	MODIFIER	CHST10	ENSOARG00020012569	Transcript	ENSOART00020019165.1	protein_coding	-	-	rs604766274	-
2:251665772-251665772	C	intron_variant	MODIFIER	FABP3	ENSOARG00020010991	Transcript	ENSOART00020016807.1	protein_coding	-	-	rs604760329	-
23:42314130-42314130	A	intron_variant	MODIFIER	SMCHD1	ENSOARG00020009606	Transcript	ENSOART00020015500.1	protein_coding	-	-	rs604759065	-
19:15750096-15750096	T	upstream_gene_variant	MODIFIER	HHATL	ENSOARG00020022483	Transcript	ENSOART00020034865.1	protein_coding	-	-	rs604751683	-
18:26753831-26753831	A	3_prime_UTR_variant	MODIFIER	TM2D3	ENSOARG00020013167	Transcript	ENSOART00020020169.1	protein_coding	-	-	rs604742478	-
24:9705335-9705335	C	synonymous_variant	LOW	NUBP1	ENSOARG00020015254	Transcript	ENSOART00020023407.1	protein_coding	D	gaT/gaC	rs604740274	-
2:138092290-138092290	A	missense_variant	MODERATE	ITPRID2	ENSOARG00020018365	Transcript	ENSOART00020028294.1	protein_coding	A/S	Gcc/Tcc	rs604735904	tolerated(0.57)
5:115872034-115872034	C	3_prime_UTR_variant	MODIFIER	MAN2A1	ENSOARG00020020490	Transcript	ENSOART00020031851.1	protein_coding	-	-	rs604732403	-
24:36650563-36650563	G	synonymous_variant	LOW	LRCH4	ENSOARG00020017539	Transcript	ENSOART00020027208.1	protein_coding	L	ctA/ctG	rs604729170	-
19:56070993-56070993	C	downstream_gene_variant	MODIFIER	CDCP1	ENSOARG00020025413	Transcript	ENSOART00020039884.1	protein_coding	-	-	rs604728246	-
12:3023028-3023028	G	downstream_gene_variant	MODIFIER	ELK4	ENSOARG00020008374	Transcript	ENSOART00020012855.1	protein_coding	-	-	rs604712059	-
1:205113777-205113777	T	intergenic_variant	MODIFIER	-	-	-	-	-	-	-	rs604706878	-
14:58863261-58863261	T	intron_variant	MODIFIER	BCAT2	ENSOARG00020018858	Transcript	ENSOART00020029043.1	protein_coding	-	-	rs604702672	-
11:40780404-40780404	A	synonymous_variant	LOW	MYO1C	ENSOARG00020011010	Transcript	ENSOART00020016847.1	protein_coding	A	gcG/gcA	rs604699386	-
1:247122435-247122435	T	intron_variant	MODIFIER	PPM1L	ENSOARG00020005069	Transcript	ENSOART00020007795.1	protein_coding	-	-	rs604691105	-
21:45397612-45397612	A	downstream_gene_variant	MODIFIER	FRMD8	ENSOARG00020017424	Transcript	ENSOART00020027430.1	protein_coding	-	-	rs604678004	-
5:20449016-20449016	C	5_prime_UTR_variant	MODIFIER	IRF1	ENSOARG00020000320	Transcript	ENSOART00020000396.1	protein_coding	-	-	rs604665328	-
2:113911150-113911150	C	intergenic_variant	MODIFIER	-	-	-	-	-	-	-	rs604654016	-
2:162426158-162426158	A	synonymous_variant	LOW	TANC1	ENSOARG00020019416	Transcript	ENSOART00020030470.1	protein_coding	I	atC/atT	rs604650782	-
2:256795806-256795806	A	3_prime_UTR_variant	MODIFIER	-	ENSOARG00020008602	Transcript	ENSOART00020013487.1	protein_coding	-	-	rs604646817	-
3:66056578-66056578	T	intron_variant,non_coding_transcript_variant	MODIFIER	-	ENSOARG00020001960	Transcript	ENSOART00020002992.1	lncRNA	-	-	rs604644457	-
5:2994740-2994740	T	upstream_gene_variant	MODIFIER	-	ENSOARG00020018354	Transcript	ENSOART00020028355.1	protein_coding	-	-	rs604635797	-
11:9288744-9288744	T	downstream_gene_variant	MODIFIER	SYNGR2	ENSOARG00020018496	Transcript	ENSOART00020028527.1	protein_coding	-	-	rs604634106	-
14:48686447-48686447	A	intron_variant	MODIFIER	LSR	ENSOARG00020016020	Transcript	ENSOART00020024970.1	protein_coding	-	-	rs604632728	-
4:11510697-11510697	C	upstream_gene_variant	MODIFIER	PEX1	ENSOARG00020014937	Transcript	ENSOART00020022846.1	protein_coding	-	-	rs604624739	-
2:256660303-256660303	A	downstream_gene_variant	MODIFIER	PAFAH2	ENSOARG00020008352	Transcript	ENSOART00020012799.1	protein_coding	-	-	rs604616561	-
11:9469955-9469955	G	synonymous_variant	LOW	PGS1	ENSOARG00020009946	Transcript	ENSOART00020015408.1	protein_coding	P	ccA/ccG	rs604608844	-
2:78906637-78906637	G	downstream_gene_variant	MODIFIER	JAK2	ENSOARG00020007686	Transcript	ENSOART00020011739.1	protein_coding	-	-	rs604607219	-
15:70072217-70072217	G	intron_variant	MODIFIER	ELF5	ENSOARG00020012261	Transcript	ENSOART00020019285.1	protein_coding	-	-	rs604605233	-
2:124633331-124633331	G	downstream_gene_variant	MODIFIER	PLEKHB2	ENSOARG00020021480	Transcript	ENSOART00020033269.1	protein_coding	-	-	rs604605060	-
3:34913576-34913576	T	downstream_gene_variant	MODIFIER	RAB10	ENSOARG00020000225	Transcript	ENSOART00020000260.1	protein_coding	-	-	rs604595713	-
15:24990540-24990540	C	intron_variant	MODIFIER	IL18	ENSOARG00020019313	Transcript	ENSOART00020029700.1	protein_coding	-	-	rs604586677	-
11:5250116-5250116	A	intron_variant,non_coding_transcript_variant	MODIFIER	-	ENSOARG00020025954	Transcript	ENSOART00020040816.1	lncRNA	-	-	rs604584537	-
1:134000532-134000532	A	intron_variant	MODIFIER	CLDN8	ENSOARG00020001690	Transcript	ENSOART00020002552.1	protein_coding	-	-	rs604575685	-
11:11885323-11885323	C	missense_variant	MODERATE	FAAP100	ENSOARG00020025026	Transcript	ENSOART00020039233.1	protein_coding	D/E	gaC/gaG	rs604570399	tolerated(0.13)
22:39509212-39509212	C	downstream_gene_variant	MODIFIER	ATRNL1	ENSOARG00020024599	Transcript	ENSOART00020038803.1	protein_coding	-	-	rs604568063	-
3:41647742-41647742	T	downstream_gene_variant	MODIFIER	FBXO48	ENSOARG00020007981	Transcript	ENSOART00020012241.1	protein_coding	-	-	rs604565700	-
26:40734732-40734732	A	downstream_gene_variant	MODIFIER	SMIM19	ENSOARG00020025670	Transcript	ENSOART00020040279.1	protein_coding	-	-	rs604561551	-
6:128855781-128855781	G	missense_variant	MODERATE	TMEM129	ENSOARG00020023839	Transcript	ENSOART00020037176.1	protein_coding	Q/R	cAg/cGg	rs604554987	tolerated(0.54)
11:58683197-58683197	C	downstream_gene_variant	MODIFIER	CUEDC1	ENSOARG00020022026	Transcript	ENSOART00020034127.1	protein_coding	-	-	rs604546643	-
20:53041798-53041798	T	3_prime_UTR_variant	MODIFIER	CDYL	ENSOARG00020025174	Transcript	ENSOART00020039483.1	protein_coding	-	-	rs604542660	-
10:36260476-36260476	A	downstream_gene_variant	MODIFIER	-	ENSOARG00020003681	Transcript	ENSOART00020005819.1	lncRNA	-	-	rs604539808	-
25:43017704-43017704	A	missense_variant	MODERATE	WAPL	ENSOARG00020026341	Transcript	ENSOART00020041440.1	protein_coding	E/D	gaG/gaT	rs604531263	deleterious(0.04)
2:264713924-264713924	A	downstream_gene_variant	MODIFIER	RCC2	ENSOARG00020012552	Transcript	ENSOART00020019140.1	protein_coding	-	-	rs604522432	-
15:83771456-83771456	T	intron_variant	MODIFIER	FNBP4	ENSOARG00020015042	Transcript	ENSOART00020023169.1	protein_coding	-	-	rs604520099	-
21:42577485-42577485	G	intron_variant	MODIFIER	-	ENSOARG00020018768	Transcript	ENSOART00020028892.1	protein_coding	-	-	rs604519389	-
13:12848251-12848251	A	intron_variant	MODIFIER	ATP5F1C	ENSOARG00020004769	Transcript	ENSOART00020007295.1	protein_coding	-	-	rs604516389	-
2:146146228-146146228	A	downstream_gene_variant	MODIFIER	WIPF1	ENSOARG00020001367	Transcript	ENSOART00020002083.1	protein_coding	-	-	rs604509641	-
5:1350611-1350611	A	downstream_gene_variant	MODIFIER	-	ENSOARG00020013856	Transcript	ENSOART00020021202.1	protein_coding	-	-	rs604508306	-
4:122311904-122311904	C	synonymous_variant	LOW	LRRC61	ENSOARG00020010131	Transcript	ENSOART00020015493.1	protein_coding	T	acG/acC	rs604506785	-
5:45631482-45631482	T	downstream_gene_variant	MODIFIER	GRIN3B	ENSOARG00020013299	Transcript	ENSOART00020020393.1	protein_coding	-	-	rs604501450	-
26:45584240-45584240	A	downstream_gene_variant	MODIFIER	NR1D2	ENSOARG00020020196	Transcript	ENSOART00020031069.1	protein_coding	-	-	rs604500864	-
24:36919782-36919782	A	downstream_gene_variant	MODIFIER	MAP11	ENSOARG00020019755	Transcript	ENSOART00020030507.1	protein_coding	-	-	rs604499779	-
5:96068108-96068108	G	downstream_gene_variant	MODIFIER	ARRDC3	ENSOARG00020023796	Transcript	ENSOART00020037155.1	protein_coding	-	-	rs604480651	-
13:81996050-81996050	G	synonymous_variant	LOW	PTPN1	ENSOARG00020011319	Transcript	ENSOART00020017221.1	protein_coding	P	ccA/ccG	rs604478853	-
1:98583578-98583578	T	synonymous_variant	LOW	ATP1A1	ENSOARG00020000332	Transcript	ENSOART00020000860.1	protein_coding	L	Ctg/Ttg	rs604476466	-
23:42315047-42315047	A	intron_variant	MODIFIER	SMCHD1	ENSOARG00020009606	Transcript	ENSOART00020015500.1	protein_coding	-	-	rs604474935	-
21:47357349-47357349	G	intron_variant	MODIFIER	CHKA	ENSOARG00020014607	Transcript	ENSOART00020022704.1	protein_coding	-	-	rs604468576	-
20:19458657-19458657	T	downstream_gene_variant	MODIFIER	HSP90AB1	ENSOARG00020024426	Transcript	ENSOART00020038190.1	protein_coding	-	-	rs604468229	-
12:70928463-70928463	A	downstream_gene_variant	MODIFIER	IVNS1ABP	ENSOARG00020006631	Transcript	ENSOART00020010212.1	protein_coding	-	-	rs604467579	-
23:37927087-37927087	T	intron_variant	MODIFIER	RIOK3	ENSOARG00020025882	Transcript	ENSOART00020040690.1	protein_coding	-	-	rs604462948	-
11:43562349-43562349	G	downstream_gene_variant	MODIFIER	IFT20	ENSOARG00020024017	Transcript	ENSOART00020037559.1	protein_coding	-	-	rs604455509	-
23:60238630-60238630	C	downstream_gene_variant	MODIFIER	RAB27B	ENSOARG00020017852	Transcript	ENSOART00020027506.1	protein_coding	-	-	rs604455165	-
10:13465362-13465362	C	downstream_gene_variant	MODIFIER	WBP4	ENSOARG00020005228	Transcript	ENSOART00020008035.1	protein_coding	-	-	rs604449354	-
18:19132841-19132841	G	upstream_gene_variant	MODIFIER	-	ENSOARG00020015471	Transcript	ENSOART00020023899.1	protein_coding	-	-	rs604448806	-
7:10466391-10466391	T	downstream_gene_variant	MODIFIER	SCAMP1	ENSOARG00020024609	Transcript	ENSOART00020038543.1	protein_coding	-	-	rs604446952	-
1:119727027-119727027	A	downstream_gene_variant	MODIFIER	NDUFS2	ENSOARG00020000146	Transcript	ENSOART00020000172.1	protein_coding	-	-	rs604428093	-
23:62427803-62427803	A	downstream_gene_variant	MODIFIER	WDR7	ENSOARG00020023720	Transcript	ENSOART00020037033.1	protein_coding	-	-	rs604419381	-
3:110299288-110299288	A	synonymous_variant	LOW	SNRNP200	ENSOARG00020000326	Transcript	ENSOART00020000413.1	protein_coding	L	ctG/ctA	rs604408567	-
15:89114865-89114865	C	intron_variant	MODIFIER	OSBP	ENSOARG00020015611	Transcript	ENSOART00020024042.1	protein_coding	-	-	rs604399150	-
21:42367262-42367262	G	downstream_gene_variant	MODIFIER	BEST1	ENSOARG00020018322	Transcript	ENSOART00020028235.1	protein_coding	-	-	rs604388201	-
6:125544804-125544804	C	downstream_gene_variant	MODIFIER	-	ENSOARG00020010320	Transcript	ENSOART00020015825.1	protein_coding	-	-	rs604378710	-
5:40216641-40216641	C	downstream_gene_variant	MODIFIER	MGAT1	ENSOARG00020015909	Transcript	ENSOART00020024320.1	protein_coding	-	-	rs604378559	-
20:44327124-44327124	G	downstream_gene_variant	MODIFIER	MYLIP	ENSOARG00020021827	Transcript	ENSOART00020033801.1	protein_coding	-	-	rs604367146	-
25:3660935-3660935	A	downstream_gene_variant	MODIFIER	EXOC8	ENSOARG00020012687	Transcript	ENSOART00020019324.1	protein_coding	-	-	rs604351732	-
16:22098475-22098475	T	upstream_gene_variant	MODIFIER	PLK2	ENSOARG00020008862	Transcript	ENSOART00020013924.1	protein_coding	-	-	rs604343850	-
3:187795515-187795515	C	intron_variant	MODIFIER	RFX4	ENSOARG00020016476	Transcript	ENSOART00020026032.1	protein_coding	-	-	rs604340532	-
5:18903935-18903935	G	downstream_gene_variant	MODIFIER	NFIC	ENSOARG00020019406	Transcript	ENSOART00020030072.1	protein_coding	-	-	rs604333526	-
3:150966156-150966156	G	intergenic_variant	MODIFIER	-	-	-	-	-	-	-	rs604332088	-
3:150437308-150437308	A	downstream_gene_variant	MODIFIER	SLC38A1	ENSOARG00020003616	Transcript	ENSOART00020005605.1	protein_coding	-	-	rs604328215	-
1:258142499-258142499	G	intron_variant	MODIFIER	MED12L	ENSOARG00020003807	Transcript	ENSOART00020005869.1	protein_coding	-	-	rs604321539	-
10:38444493-38444493	T	non_coding_transcript_exon_variant	MODIFIER	-	ENSOARG00020005446	Transcript	ENSOART00020008375.1	lncRNA	-	-	rs604303730	-
11:29056841-29056841	A	intron_variant	MODIFIER	SLC5A10	ENSOARG00020026368	Transcript	ENSOART00020041500.1	protein_coding	-	-	rs604303334	-
24:36916877-36916877	A	downstream_gene_variant	MODIFIER	GAL3ST4	ENSOARG00020019716	Transcript	ENSOART00020030314.1	protein_coding	-	-	rs604289976	-
1:127424086-127424086	G	synonymous_variant	LOW	CREG1	ENSOARG00020002817	Transcript	ENSOART00020004314.1	protein_coding	L	Ttg/Ctg	rs604286540	-
14:2300051-2300051	G	intergenic_variant	MODIFIER	-	-	-	-	-	-	-	rs604273671	-
17:47449741-47449741	T	intron_variant	MODIFIER	-	ENSOARG00020016067	Transcript	ENSOART00020024598.1	protein_coding	-	-	rs604245148	-
21:37437991-37437991	C	3_prime_UTR_variant	MODIFIER	ZBTB44	ENSOARG00020013898	Transcript	ENSOART00020021249.1	protein_coding	-	-	rs604244106	-
26:21000532-21000532	A	non_coding_transcript_exon_variant	MODIFIER	-	ENSOARG00020021852	Transcript	ENSOART00020034693.1	lncRNA	-	-	rs604243578	-
3:98107922-98107922	A	synonymous_variant	LOW	SPAST	ENSOARG00020004331	Transcript	ENSOART00020007238.1	protein_coding	V	gtC/gtT	rs604242028	-
5:1349598-1349598	C	downstream_gene_variant	MODIFIER	-	ENSOARG00020013856	Transcript	ENSOART00020021202.1	protein_coding	-	-	rs604240032	-
17:51543727-51543727	T	intergenic_variant	MODIFIER	-	-	-	-	-	-	-	rs604231808	-
17:81870660-81870660	G	intron_variant	MODIFIER	SMPD4	ENSOARG00020004574	Transcript	ENSOART00020007464.1	protein_coding	-	-	rs604222578	-
19:59147363-59147363	G	downstream_gene_variant	MODIFIER	MRPS25	ENSOARG00020025871	Transcript	ENSOART00020040667.1	protein_coding	-	-	rs604220302	-
12:44892345-44892345	A	synonymous_variant	LOW	TNFRSF1B	ENSOARG00020010657	Transcript	ENSOART00020016333.1	protein_coding	A	gcC/gcT	rs604216099	-
22:21069951-21069951	A	downstream_gene_variant	MODIFIER	FRAT2	ENSOARG00020016463	Transcript	ENSOART00020025252.1	protein_coding	-	-	rs604204213	-
5:12717946-12717946	A	intron_variant	MODIFIER	FBXL12	ENSOARG00020000845	Transcript	ENSOART00020001186.1	protein_coding	-	-	rs604188020	-
2:161438285-161438285	C	intron_variant	MODIFIER	ITGB6	ENSOARG00020016225	Transcript	ENSOART00020025649.1	protein_coding	-	-	rs604186950	-
4:103492810-103492810	T	intergenic_variant	MODIFIER	-	-	-	-	-	-	-	rs604180778	-
3:2745279-2745279	C	synonymous_variant	LOW	SURF6	ENSOARG00020002448	Transcript	ENSOART00020003752.1	protein_coding	T	acT/acC	rs604168130	-
12:46516883-46516883	G	missense_variant	MODERATE	DFFA	ENSOARG00020015065	Transcript	ENSOART00020023066.1	protein_coding	Q/E	Cag/Gag	rs604165923	deleterious(0)
14:43044557-43044557	C	downstream_gene_variant	MODIFIER	POP4	ENSOARG00020015812	Transcript	ENSOART00020024220.1	protein_coding	-	-	rs604162464	-
3:40600604-40600604	T	non_coding_transcript_exon_variant	MODIFIER	-	ENSOARG00020006215	Transcript	ENSOART00020009694.1	lncRNA	-	-	rs604156460	-
18:55606802-55606802	A	downstream_gene_variant	MODIFIER	MAP1A	ENSOARG00020008724	Transcript	ENSOART00020013361.1	protein_coding	-	-	rs604154455	-
9:15283823-15283823	T	missense_variant	MODERATE	FAM83H	ENSOARG00020011357	Transcript	ENSOART00020017410.1	protein_coding	S/F	tCc/tTc	rs604135906	tolerated(0.37)
11:54873020-54873020	T	intron_variant	MODIFIER	LPO	ENSOARG00020020481	Transcript	ENSOART00020031779.1	protein_coding	-	-	rs604130669	-
2:121179419-121179419	C	missense_variant	MODERATE	SH3RF1	ENSOARG00020013929	Transcript	ENSOART00020021231.1	protein_coding	V/A	gTg/gCg	rs604126889	tolerated(0.99)
6:7546318-7546318	A	3_prime_UTR_variant	MODIFIER	C6H4orf3	ENSOARG00020011681	Transcript	ENSOART00020017766.1	protein_coding	-	-	rs604096617	-
4:128484313-128484313	A	non_coding_transcript_exon_variant	MODIFIER	-	ENSOARG00020022477	Transcript	ENSOART00020034846.1	lncRNA	-	-	rs604089538	-
14:58858083-58858083	A	downstream_gene_variant	MODIFIER	BCAT2	ENSOARG00020018858	Transcript	ENSOART00020029043.1	protein_coding	-	-	rs604084640	-
3:2120354-2120354	G	downstream_gene_variant	MODIFIER	-	ENSOARG00020001719	Transcript	ENSOART00020002599.1	snRNA	-	-	rs604077863	-
2:111912898-111912898	A	synonymous_variant	LOW	KIF13B	ENSOARG00020006646	Transcript	ENSOART00020010220.1	protein_coding	P	ccC/ccT	rs604065621	-
13:55304124-55304124	G	intergenic_variant	MODIFIER	-	-	-	-	-	-	-	rs604063161	-
13:79538813-79538813	G	downstream_gene_variant	MODIFIER	NCOA3	ENSOARG00020021755	Transcript	ENSOART00020033750.1	protein_coding	-	-	rs604062240	-
5:1347921-1347921	A	downstream_gene_variant	MODIFIER	-	ENSOARG00020013856	Transcript	ENSOART00020021202.1	protein_coding	-	-	rs604059253	-
6:101589970-101589970	T	downstream_gene_variant	MODIFIER	-	ENSOARG00020006119	Transcript	ENSOART00020009442.1	lncRNA	-	-	rs604058584	-
10:88930582-88930582	T	synonymous_variant	LOW	-	ENSOARG00020003120	Transcript	ENSOART00020004771.1	protein_coding	N	aaC/aaT	rs604053411	-
20:29489927-29489927	T	synonymous_variant	LOW	BAG6	ENSOARG00020015341	Transcript	ENSOART00020023533.1	protein_coding	S	tcC/tcT	rs604046678	-
19:45190172-45190172	A	synonymous_variant	LOW	FLNB	ENSOARG00020010340	Transcript	ENSOART00020016913.1	protein_coding	N	aaC/aaT	rs604036284	-
16:485868-485868	C	intron_variant	MODIFIER	PANK3	ENSOARG00020013565	Transcript	ENSOART00020020688.1	protein_coding	-	-	rs604036278	-
1:295838358-295838358	C	upstream_gene_variant	MODIFIER	CAPN7	ENSOARG00020019235	Transcript	ENSOART00020029551.1	protein_coding	-	-	rs604033627	-
1:269449073-269449073	T	downstream_gene_variant	MODIFIER	GK5	ENSOARG00020007690	Transcript	ENSOART00020011845.1	protein_coding	-	-	rs604031068	-
11:38345419-38345419	C	missense_variant	MODERATE	MYBBP1A	ENSOARG00020013909	Transcript	ENSOART00020021230.1	protein_coding	V/L	Gtg/Ctg	rs604029800	tolerated_low_confidence(1)
2:264713008-264713008	C	downstream_gene_variant	MODIFIER	RCC2	ENSOARG00020012552	Transcript	ENSOART00020019140.1	protein_coding	-	-	rs604027294	-
24:28293688-28293688	C	downstream_gene_variant	MODIFIER	SLC5A2	ENSOARG00020024547	Transcript	ENSOART00020038443.1	protein_coding	-	-	rs604027070	-
19:59143429-59143429	A	missense_variant	MODERATE	MRPS25	ENSOARG00020025871	Transcript	ENSOART00020040667.1	protein_coding	V/M	Gtg/Atg	rs604026350	deleterious(0.04)
3:91372750-91372750	A	downstream_gene_variant	MODIFIER	ATL2	ENSOARG00020000520	Transcript	ENSOART00020000683.1	protein_coding	-	-	rs604026083	-
13:60046736-60046736	A	downstream_gene_variant	MODIFIER	STX16	ENSOARG00020012241	Transcript	ENSOART00020019566.1	protein_coding	-	-	rs604020398	-
2:11642858-11642858	G	downstream_gene_variant	MODIFIER	PTBP3	ENSOARG00020021946	Transcript	ENSOART00020033996.1	protein_coding	-	-	rs604006137	-
5:14382158-14382158	A	synonymous_variant	LOW	INSR	ENSOARG00020007624	Transcript	ENSOART00020012144.1	protein_coding	L	ctG/ctT	rs604000621	-
24:18682100-18682100	C	downstream_gene_variant	MODIFIER	ACSM4	ENSOARG00020017105	Transcript	ENSOART00020026436.1	protein_coding	-	-	rs603996000	-
18:68995315-68995315	A	intron_variant	MODIFIER	-	ENSOARG00020016907	Transcript	ENSOART00020026357.1	protein_coding	-	-	rs603988356	-
14:1460617-1460617	C	downstream_gene_variant	MODIFIER	GLG1	ENSOARG00020017881	Transcript	ENSOART00020027782.1	protein_coding	-	-	rs603985489	-
3:3482499-3482499	C	synonymous_variant	LOW	TMEM250	ENSOARG00020004761	Transcript	ENSOART00020007273.1	protein_coding	H	caT/caC	rs603985306	-
24:39843279-39843279	C	intron_variant	MODIFIER	WIPI2	ENSOARG00020009492	Transcript	ENSOART00020014933.1	protein_coding	-	-	rs603972183	-
13:82270762-82270762	C	upstream_gene_variant	MODIFIER	DPM1	ENSOARG00020012189	Transcript	ENSOART00020018669.1	protein_coding	-	-	rs603971116	-
21:26923693-26923693	A	upstream_gene_variant	MODIFIER	-	ENSOARG00020026082	Transcript	ENSOART00020041018.1	protein_coding	-	-	rs603958317	-
26:7487320-7487320	T	downstream_gene_variant	MODIFIER	SPCS3	ENSOARG00020025151	Transcript	ENSOART00020039441.1	protein_coding	-	-	rs603957469	-
10:96494687-96494687	A	downstream_gene_variant	MODIFIER	ATP11A	ENSOARG00020005296	Transcript	ENSOART00020008617.1	protein_coding	-	-	rs603954594	-
7:82952714-82952714	C	missense_variant	MODERATE	PLEKHH1	ENSOARG00020019160	Transcript	ENSOART00020029453.1	protein_coding	W/R	Tgg/Cgg	rs603939445	tolerated(1)
24:1973185-1973185	T	downstream_gene_variant	MODIFIER	-	ENSOARG00020026312	Transcript	ENSOART00020041389.1	protein_coding	-	-	rs603930512	-
11:27285821-27285821	C	intron_variant	MODIFIER	LUC7L3	ENSOARG00020014101	Transcript	ENSOART00020021565.1	protein_coding	-	-	rs603928786	-
1:112311569-112311569	T	downstream_gene_variant	MODIFIER	LMNA	ENSOARG00020016018	Transcript	ENSOART00020024579.1	protein_coding	-	-	rs603926628	-
2:113895418-113895418	T	intron_variant	MODIFIER	CTSB	ENSOARG00020008336	Transcript	ENSOART00020012789.1	protein_coding	-	-	rs603920883	-
4:123388827-123388827	G	synonymous_variant	LOW	-	ENSOARG00020011396	Transcript	ENSOART00020017329.1	protein_coding	G	ggA/ggG	rs603905629	-
10:26072224-26072224	T	downstream_gene_variant	MODIFIER	UFM1	ENSOARG00020004690	Transcript	ENSOART00020007159.1	protein_coding	-	-	rs603887206	-
12:25709731-25709731	T	downstream_gene_variant	MODIFIER	IARS2	ENSOARG00020009048	Transcript	ENSOART00020013923.1	protein_coding	-	-	rs603886086	-
15:31733914-31733914	C	upstream_gene_variant	MODIFIER	JAML	ENSOARG00020008303	Transcript	ENSOART00020012706.1	protein_coding	-	-	rs603882862	-
14:48592898-48592898	G	downstream_gene_variant	MODIFIER	FXYD7	ENSOARG00020015806	Transcript	ENSOART00020024386.1	protein_coding	-	-	rs603881687	-
18:31643924-31643924	G	synonymous_variant	LOW	FAM219B	ENSOARG00020023496	Transcript	ENSOART00020036644.1	protein_coding	T	acA/acG	rs603879488	-
20:10322204-10322204	A	downstream_gene_variant	MODIFIER	ILRUN	ENSOARG00020019597	Transcript	ENSOART00020030173.1	protein_coding	-	-	rs603878839	-
12:53250150-53250150	T	synonymous_variant	LOW	WRAP73	ENSOARG00020003841	Transcript	ENSOART00020005860.1	protein_coding	T	acC/acT	rs603875961	-
11:51047323-51047323	A	downstream_gene_variant	MODIFIER	PIGW	ENSOARG00020024630	Transcript	ENSOART00020038579.1	protein_coding	-	-	rs603863972	-
23:37040589-37040589	A	intron_variant	MODIFIER	-	ENSOARG00020025524	Transcript	ENSOART00020040045.1	protein_coding	-	-	rs603846025	-
5:13231277-13231277	C	synonymous_variant	LOW	TYK2	ENSOARG00020004293	Transcript	ENSOART00020006676.1	protein_coding	E	gaA/gaG	rs603845575	-
11:20741567-20741567	G	intron_variant	MODIFIER	STAT5A	ENSOARG00020024057	Transcript	ENSOART00020037614.1	protein_coding	-	-	rs603841607	-
21:45608702-45608702	T	downstream_gene_variant	MODIFIER	PCNX3	ENSOARG00020020108	Transcript	ENSOART00020031204.1	protein_coding	-	-	rs603838589	-
26:29048471-29048471	C	intron_variant	MODIFIER	RBPMS	ENSOARG00020024472	Transcript	ENSOART00020038286.1	protein_coding	-	-	rs603836583	-
9:84922560-84922560	C	downstream_gene_variant	MODIFIER	RNF19A	ENSOARG00020022413	Transcript	ENSOART00020034747.1	protein_coding	-	-	rs603835994	-
7:44907860-44907860	A	5_prime_UTR_variant	MODIFIER	SAV1	ENSOARG00020023231	Transcript	ENSOART00020036148.1	protein_coding	-	-	rs603813041	-
14:14001112-14001112	A	downstream_gene_variant	MODIFIER	JPH3	ENSOARG00020010721	Transcript	ENSOART00020016460.1	protein_coding	-	-	rs603811647	-
15:87235060-87235060	G	3_prime_UTR_variant	MODIFIER	TMX2	ENSOARG00020012833	Transcript	ENSOART00020019610.1	protein_coding	-	-	rs603806768	-
3:185468847-185468847	A	downstream_gene_variant	MODIFIER	TDG	ENSOARG00020012922	Transcript	ENSOART00020019667.1	protein_coding	-	-	rs603798071	-
24:14286986-14286986	G	synonymous_variant	LOW	MARF1	ENSOARG00020022015	Transcript	ENSOART00020035185.1	protein_coding	F	ttT/ttC	rs603781392	-
11:43492996-43492996	T	downstream_gene_variant	MODIFIER	SLC46A1	ENSOARG00020023793	Transcript	ENSOART00020037144.1	protein_coding	-	-	rs603769089	-
15:15225459-15225459	A	upstream_gene_variant	MODIFIER	JRKL	ENSOARG00020023202	Transcript	ENSOART00020036090.1	protein_coding	-	-	rs603761795	-
2:111425532-111425532	T	intron_variant	MODIFIER	EXTL3	ENSOARG00020006102	Transcript	ENSOART00020009408.1	protein_coding	-	-	rs603758989	-
1:207314526-207314526	C	missense_variant	MODERATE	ITGB5	ENSOARG00020001033	Transcript	ENSOART00020001525.1	protein_coding	N/S	aAc/aGc	rs603752151	tolerated(0.61)
16:4931324-4931324	C	intron_variant	MODIFIER	ERGIC1	ENSOARG00020019165	Transcript	ENSOART00020029456.1	protein_coding	-	-	rs603740069	-
8:89767119-89767119	G	downstream_gene_variant	MODIFIER	TMEM181	ENSOARG00020005095	Transcript	ENSOART00020008562.1	protein_coding	-	-	rs603722772	-
2:253918126-253918126	A	downstream_gene_variant	MODIFIER	SRSF4	ENSOARG00020015684	Transcript	ENSOART00020023998.1	protein_coding	-	-	rs603712634	-
3:202379553-202379553	G	downstream_gene_variant	MODIFIER	ITPR2	ENSOARG00020003133	Transcript	ENSOART00020005085.1	protein_coding	-	-	rs603687895	-
16:32838463-32838463	A	intron_variant	MODIFIER	NNT	ENSOARG00020005629	Transcript	ENSOART00020008662.1	protein_coding	-	-	rs603682845	-
6:18464291-18464291	C	synonymous_variant	LOW	ELOVL6	ENSOARG00020023319	Transcript	ENSOART00020036311.1	protein_coding	R	cgA/cgC	rs603679019	-
17:4771635-4771635	G	missense_variant	MODERATE	TMEM131L	ENSOARG00020017957	Transcript	ENSOART00020027621.1	protein_coding	C/R	Tgt/Cgt	rs603674506	tolerated(1)
7:105138675-105138675	C	downstream_gene_variant	MODIFIER	FOXN3	ENSOARG00020017173	Transcript	ENSOART00020026442.1	protein_coding	-	-	rs603673315	-
11:38346000-38346000	C	downstream_gene_variant	MODIFIER	MYBBP1A	ENSOARG00020013909	Transcript	ENSOART00020021230.1	protein_coding	-	-	rs603667294	-
7:11153387-11153387	T	missense_variant	MODERATE	JMY	ENSOARG00020003148	Transcript	ENSOART00020004848.1	protein_coding	P/L	cCt/cTt	rs603664373	tolerated_low_confidence(0.14)
18:55157712-55157712	C	downstream_gene_variant	MODIFIER	PRPF39	ENSOARG00020006969	Transcript	ENSOART00020010705.1	protein_coding	-	-	rs603661849	-
6:23553857-23553857	T	downstream_gene_variant	MODIFIER	TET2	ENSOARG00020009309	Transcript	ENSOART00020014367.1	protein_coding	-	-	rs603637549	-
6:15281581-15281581	A	downstream_gene_variant	MODIFIER	CAMK2D	ENSOARG00020014242	Transcript	ENSOART00020029649.1	protein_coding	-	-	rs603632257	-
14:26807686-26807686	A	5_prime_UTR_variant	MODIFIER	PSME3IP1	ENSOARG00020025113	Transcript	ENSOART00020039369.1	protein_coding	-	-	rs603632246	-
9:3925418-3925418	G	synonymous_variant	LOW	COL9A1	ENSOARG00020026383	Transcript	ENSOART00020041523.1	protein_coding	P	ccA/ccG	rs603613220	-
18:56557983-56557983	G	upstream_gene_variant	MODIFIER	PPP4R3A	ENSOARG00020012217	Transcript	ENSOART00020019391.1	protein_coding	-	-	rs603607975	-
3:98629912-98629912	G	intron_variant	MODIFIER	XDH	ENSOARG00020004988	Transcript	ENSOART00020007636.1	protein_coding	-	-	rs603606693	-
11:51091075-51091075	C	synonymous_variant	LOW	ZNHIT3	ENSOARG00020024765	Transcript	ENSOART00020038777.1	protein_coding	V	gtT/gtG	rs603603660	-
25:46374915-46374915	T	intron_variant	MODIFIER	RASSF4	ENSOARG00020023437	Transcript	ENSOART00020036523.1	protein_coding	-	-	rs603603291	-
9:103314301-103314301	T	downstream_gene_variant	MODIFIER	ZFAND1	ENSOARG00020009152	Transcript	ENSOART00020014097.1	protein_coding	-	-	rs603603039	-
2:159418191-159418191	C	synonymous_variant	LOW	IFIH1	ENSOARG00020010727	Transcript	ENSOART00020016740.1	protein_coding	Y	taT/taC	rs603602667	-
22:47434893-47434893	G	downstream_gene_variant	MODIFIER	OAT	ENSOARG00020023046	Transcript	ENSOART00020035826.1	protein_coding	-	-	rs603601297	-
12:68048547-68048547	T	intron_variant	MODIFIER	GLUL	ENSOARG00020003226	Transcript	ENSOART00020004914.1	protein_coding	-	-	rs603601167	-
25:28025192-28025192	C	downstream_gene_variant	MODIFIER	SGPL1	ENSOARG00020014065	Transcript	ENSOART00020021501.1	protein_coding	-	-	rs603585461	-
10:96494278-96494278	A	downstream_gene_variant	MODIFIER	ATP11A	ENSOARG00020005296	Transcript	ENSOART00020008617.1	protein_coding	-	-	rs603580096	-
13:79535581-79535581	C	downstream_gene_variant	MODIFIER	NCOA3	ENSOARG00020021755	Transcript	ENSOART00020033750.1	protein_coding	-	-	rs603580069	-
21:10797858-10797858	A	intron_variant	MODIFIER	SYTL2	ENSOARG00020014519	Transcript	ENSOART00020023015.1	protein_coding	-	-	rs603567780	-
3:98613460-98613460	A	intron_variant	MODIFIER	XDH	ENSOARG00020004988	Transcript	ENSOART00020007636.1	protein_coding	-	-	rs603541978	-
3:174021147-174021147	T	downstream_gene_variant	MODIFIER	NDUFA4L2	ENSOARG00020001582	Transcript	ENSOART00020002388.1	protein_coding	-	-	rs603541470	-
5:49811193-49811193	G	downstream_gene_variant	MODIFIER	SMAD5	ENSOARG00020010293	Transcript	ENSOART00020015753.1	protein_coding	-	-	rs603534926	-
25:36130478-36130478	A	synonymous_variant	LOW	ZMIZ1	ENSOARG00020026214	Transcript	ENSOART00020041250.1	protein_coding	T	acG/acA	rs603527999	-
22:46058750-46058750	C	downstream_gene_variant	MODIFIER	IKZF5	ENSOARG00020022735	Transcript	ENSOART00020035324.1	protein_coding	-	-	rs603523429	-
5:13682455-13682455	C	upstream_gene_variant	MODIFIER	YIPF2	ENSOARG00020007419	Transcript	ENSOART00020011348.1	protein_coding	-	-	rs603519816	-
2:10797496-10797496	A	3_prime_UTR_variant	MODIFIER	CDC26	ENSOARG00020021096	Transcript	ENSOART00020032540.1	protein_coding	-	-	rs603508010	-
24:28293101-28293101	G	intron_variant	MODIFIER	SLC5A2	ENSOARG00020024547	Transcript	ENSOART00020038443.1	protein_coding	-	-	rs603506711	-
21:20051304-20051304	G	downstream_gene_variant	MODIFIER	-	ENSOARG00020025356	Transcript	ENSOART00020039772.1	protein_coding	-	-	rs603485654	-
2:14768983-14768983	G	missense_variant	MODERATE	CTNNAL1	ENSOARG00020001849	Transcript	ENSOART00020002906.1	protein_coding	S/G	Agt/Ggt	rs603484879	tolerated(0.07)
7:83170281-83170281	C	missense_variant	MODERATE	ZFYVE26	ENSOARG00020003119	Transcript	ENSOART00020004793.1	protein_coding	F/L	ttT/ttG	rs603479546	tolerated(0.07)
10:95920652-95920652	A	intergenic_variant	MODIFIER	-	-	-	-	-	-	-	rs603474635	-
3:146103078-146103078	C	3_prime_UTR_variant	MODIFIER	-	ENSOARG00020023406	Transcript	ENSOART00020036469.1	protein_coding	-	-	rs603464975	-
17:79225181-79225181	G	downstream_gene_variant	MODIFIER	RNF185	ENSOARG00020020673	Transcript	ENSOART00020031879.1	protein_coding	-	-	rs603459573	-
24:507981-507981	T	downstream_gene_variant	MODIFIER	RAB40C	ENSOARG00020017877	Transcript	ENSOART00020027548.1	protein_coding	-	-	rs603456849	-
1:105680030-105680030	G	intron_variant	MODIFIER	H2BC18	ENSOARG00020006656	Transcript	ENSOART00020010231.1	protein_coding	-	-	rs603456754	-
24:17282440-17282440	A	intron_variant	MODIFIER	TMC5	ENSOARG00020014467	Transcript	ENSOART00020022122.1	protein_coding	-	-	rs603446309	-
5:109223825-109223825	G	missense_variant	MODERATE	-	ENSOARG00020018925	Transcript	ENSOART00020029353.1	protein_coding	E/D	gaG/gaC	rs603442804	tolerated(0.08)
17:72157818-72157818	T	downstream_gene_variant	MODIFIER	-	ENSOARG00020022194	Transcript	ENSOART00020034405.1	protein_coding	-	-	rs603441139	-
1:98562363-98562363	G	5_prime_UTR_variant	MODIFIER	ATP1A1	ENSOARG00020000332	Transcript	ENSOART00020000860.1	protein_coding	-	-	rs603438135	-
5:14705958-14705958	C	downstream_gene_variant	MODIFIER	ZNF358	ENSOARG00020008446	Transcript	ENSOART00020012917.1	protein_coding	-	-	rs603434185	-
4:35350449-35350449	G	downstream_gene_variant	MODIFIER	KLHL7	ENSOARG00020006541	Transcript	ENSOART00020010065.1	protein_coding	-	-	rs603429082	-
17:79656401-79656401	A	downstream_gene_variant	MODIFIER	-	ENSOARG00020010551	Transcript	ENSOART00020039148.1	protein_coding	-	-	rs603424503	-
15:55377520-55377520	A	downstream_gene_variant	MODIFIER	FCHSD2	ENSOARG00020022738	Transcript	ENSOART00020036425.1	protein_coding	-	-	rs603413987	-
7:80623735-80623735	C	intron_variant	MODIFIER	MAX	ENSOARG00020016035	Transcript	ENSOART00020025546.1	protein_coding	-	-	rs603411212	-
9:40356431-40356431	C	downstream_gene_variant	MODIFIER	UBXN2B	ENSOARG00020025589	Transcript	ENSOART00020040144.1	protein_coding	-	-	rs603411121	-
6:94735775-94735775	A	intron_variant	MODIFIER	-	ENSOARG00020001214	Transcript	ENSOART00020001812.1	protein_coding	-	-	rs603399895	-
20:30729683-30729683	A	downstream_gene_variant	MODIFIER	TRIM26	ENSOARG00020014111	Transcript	ENSOART00020021558.1	protein_coding	-	-	rs603397097	-
1:56014900-56014900	C	3_prime_UTR_variant	MODIFIER	RABGGTB	ENSOARG00020016603	Transcript	ENSOART00020025540.1	protein_coding	-	-	rs603396336	-
3:214060918-214060918	A	downstream_gene_variant	MODIFIER	STRAP	ENSOARG00020002218	Transcript	ENSOART00020003366.1	protein_coding	-	-	rs603387465	-
7:69151556-69151556	G	downstream_gene_variant	MODIFIER	GMFB	ENSOARG00020015342	Transcript	ENSOART00020023513.1	protein_coding	-	-	rs603386674	-
5:16238901-16238901	G	intergenic_variant	MODIFIER	-	-	-	-	-	-	-	rs603386454	-
1:14125245-14125245	C	intron_variant	MODIFIER	RRAGC	ENSOARG00020017615	Transcript	ENSOART00020027064.1	protein_coding	-	-	rs603383096	-
19:54255090-54255090	A	downstream_gene_variant	MODIFIER	KLHL18	ENSOARG00020011088	Transcript	ENSOART00020017037.1	protein_coding	-	-	rs603380758	-
2:212143029-212143029	G	downstream_gene_variant	MODIFIER	STK17B	ENSOARG00020008783	Transcript	ENSOART00020013478.1	protein_coding	-	-	rs603374714	-
26:41603126-41603126	C	non_coding_transcript_exon_variant	MODIFIER	-	ENSOARG00020025745	Transcript	ENSOART00020040415.1	lncRNA	-	-	rs603373747	-
15:71864815-71864815	C	downstream_gene_variant	MODIFIER	LDLRAD3	ENSOARG00020016954	Transcript	ENSOART00020026130.1	protein_coding	-	-	rs603371823	-
7:22245173-22245173	G	upstream_gene_variant	MODIFIER	TINF2	ENSOARG00020008618	Transcript	ENSOART00020013286.1	protein_coding	-	-	rs603364140	-
24:37685128-37685128	C	downstream_gene_variant	MODIFIER	PDAP1	ENSOARG00020022360	Transcript	ENSOART00020034658.1	protein_coding	-	-	rs603363379	-
2:262996984-262996984	T	synonymous_variant	LOW	UBR4	ENSOARG00020008532	Transcript	ENSOART00020014178.1	protein_coding	D	gaC/gaT	rs603361687	-
17:47450469-47450469	T	intron_variant	MODIFIER	-	ENSOARG00020016067	Transcript	ENSOART00020024598.1	protein_coding	-	-	rs603361570	-
13:3451579-3451579	C	upstream_gene_variant	MODIFIER	MKKS	ENSOARG00020024814	Transcript	ENSOART00020038848.1	protein_coding	-	-	rs603360794	-
3:147241841-147241841	T	5_prime_UTR_variant	MODIFIER	RND1	ENSOARG00020001495	Transcript	ENSOART00020002279.1	protein_coding	-	-	rs603348946	-
2:25869160-25869160	G	downstream_gene_variant	MODIFIER	GADD45G	ENSOARG00020004157	Transcript	ENSOART00020006363.1	protein_coding	-	-	rs603345955	-
1:10803984-10803984	G	synonymous_variant	LOW	-	ENSOARG00020010396	Transcript	ENSOART00020015886.1	protein_coding	T	acT/acC	rs603335809	-
23:67073161-67073161	G	intron_variant,non_coding_transcript_variant	MODIFIER	-	ENSOARG00020025782	Transcript	ENSOART00020040491.1	pseudogene	-	-	rs603332537	-
1:236156901-236156901	G	downstream_gene_variant	MODIFIER	SKIL	ENSOARG00020001654	Transcript	ENSOART00020002512.1	protein_coding	-	-	rs603329594	-
12:77170968-77170968	A	missense_variant	MODERATE	LAMB3	ENSOARG00020020472	Transcript	ENSOART00020031576.1	protein_coding	A/T	Gcc/Acc	rs603327900	tolerated(0.22)
16:71367487-71367487	A	synonymous_variant	LOW	MTRR	ENSOARG00020022449	Transcript	ENSOART00020034808.1	protein_coding	V	gtG/gtT	rs603323807	-
8:28334716-28334716	T	downstream_gene_variant	MODIFIER	TUBE1	ENSOARG00020005476	Transcript	ENSOART00020008392.1	protein_coding	-	-	rs603318261	-
12:28614247-28614247	G	downstream_gene_variant	MODIFIER	BROX	ENSOARG00020012719	Transcript	ENSOART00020019499.1	protein_coding	-	-	rs603314001	-
1:70925753-70925753	C	synonymous_variant	LOW	LRRC8C	ENSOARG00020007737	Transcript	ENSOART00020011837.1	protein_coding	R	Agg/Cgg	rs603312225	-
17:62907582-62907582	T	downstream_gene_variant	MODIFIER	P2RX4	ENSOARG00020013935	Transcript	ENSOART00020021278.1	protein_coding	-	-	rs603306285	-
11:9189776-9189776	C	missense_variant	MODERATE	TNRC6C	ENSOARG00020017467	Transcript	ENSOART00020027413.1	protein_coding	I/T	aTc/aCc	rs603297157	tolerated(0.4)
21:20051665-20051665	T	downstream_gene_variant	MODIFIER	-	ENSOARG00020025356	Transcript	ENSOART00020039772.1	protein_coding	-	-	rs603296974	-
24:1106860-1106860	A	intron_variant	MODIFIER	CLCN7	ENSOARG00020026257	Transcript	ENSOART00020041309.1	protein_coding	-	-	rs603293935	-
3:219956745-219956745	C	downstream_gene_variant	MODIFIER	-	ENSOARG00020000151	Transcript	ENSOART00020000182.1	protein_coding	-	-	rs603282736	-
14:23260629-23260629	A	3_prime_UTR_variant	MODIFIER	CHD9	ENSOARG00020007553	Transcript	ENSOART00020011592.1	protein_coding	-	-	rs603272210	-
1:112115776-112115776	A	synonymous_variant	LOW	KHDC4	ENSOARG00020014119	Transcript	ENSOART00020021639.1	protein_coding	G	ggC/ggT	rs603271408	-
11:32428002-32428002	G	intergenic_variant	MODIFIER	-	-	-	-	-	-	-	rs603265703	-
24:35390325-35390325	C	missense_variant	MODERATE	CUX1	ENSOARG00020024286	Transcript	ENSOART00020038076.1	protein_coding	H/R	cAc/cGc	rs603253885	tolerated(0.85)
6:94829124-94829124	A	intergenic_variant	MODIFIER	-	-	-	-	-	-	-	rs603253843	-
2:103039397-103039397	C	synonymous_variant	LOW	PLAA	ENSOARG00020008093	Transcript	ENSOART00020012434.1	protein_coding	A	gcA/gcG	rs603252944	-
7:22405113-22405113	G	upstream_gene_variant	MODIFIER	CARMIL3	ENSOARG00020011560	Transcript	ENSOART00020018027.1	protein_coding	-	-	rs603248874	-
23:52255642-52255642	T	downstream_gene_variant	MODIFIER	-	ENSOARG00020010237	Transcript	ENSOART00020015692.1	protein_coding	-	-	rs603245103	-
15:86807961-86807961	C	missense_variant	MODERATE	-	ENSOARG00020011108	Transcript	ENSOART00020017079.1	protein_coding	S/A	Tcc/Gcc	rs603240803	tolerated(0.09)
14:58857980-58857980	G	downstream_gene_variant	MODIFIER	BCAT2	ENSOARG00020018858	Transcript	ENSOART00020029043.1	protein_coding	-	-	rs603238115	-
1:28877337-28877337	C	non_coding_transcript_exon_variant	MODIFIER	-	ENSOARG00020005111	Transcript	ENSOART00020007800.1	pseudogene	-	-	rs603237293	-
20:12525948-12525948	A	intron_variant	MODIFIER	MTCH1	ENSOARG00020024151	Transcript	ENSOART00020037789.1	protein_coding	-	-	rs603234523	-
17:80680356-80680356	A	downstream_gene_variant	MODIFIER	-	ENSOARG00020025543	Transcript	ENSOART00020040069.1	lncRNA	-	-	rs603221492	-
3:35847493-35847493	G	synonymous_variant	LOW	CAD	ENSOARG00020001531	Transcript	ENSOART00020002638.1	protein_coding	T	acC/acG	rs603219170	-
1:204267258-204267258	A	missense_variant	MODERATE	GOLGB1	ENSOARG00020004009	Transcript	ENSOART00020006294.1	protein_coding	I/F	Att/Ttt	rs603213945	deleterious(0)
24:18682925-18682925	A	synonymous_variant	LOW	THUMPD1	ENSOARG00020017213	Transcript	ENSOART00020026463.1	protein_coding	G	ggC/ggT	rs603209184	-
12:25705956-25705956	C	downstream_gene_variant	MODIFIER	IARS2	ENSOARG00020009048	Transcript	ENSOART00020013923.1	protein_coding	-	-	rs603207174	-
3:233511365-233511365	G	downstream_gene_variant	MODIFIER	CSDC2	ENSOARG00020024566	Transcript	ENSOART00020038463.1	protein_coding	-	-	rs603203018	-
18:23053204-23053204	T	synonymous_variant	LOW	MORF4L1	ENSOARG00020022231	Transcript	ENSOART00020034429.1	protein_coding	Y	taC/taT	rs603201623	-
15:54489307-54489307	T	downstream_gene_variant	MODIFIER	-	ENSOARG00020013752	Transcript	ENSOART00020020972.1	protein_coding	-	-	rs603191270	-
1:96994159-96994159	G	downstream_gene_variant	MODIFIER	SIKE1	ENSOARG00020022151	Transcript	ENSOART00020034377.1	protein_coding	-	-	rs603191023	-
3:233541526-233541526	A	downstream_gene_variant	MODIFIER	DESI1	ENSOARG00020024591	Transcript	ENSOART00020038530.1	protein_coding	-	-	rs603190774	-
2:251669890-251669890	C	downstream_gene_variant	MODIFIER	FABP3	ENSOARG00020010991	Transcript	ENSOART00020016807.1	protein_coding	-	-	rs603179115	-
11:34387517-34387517	C	downstream_gene_variant	MODIFIER	GAS7	ENSOARG00020019487	Transcript	ENSOART00020030477.1	protein_coding	-	-	rs603171396	-
2:235943490-235943490	A	upstream_gene_variant	MODIFIER	CNPPD1	ENSOARG00020010841	Transcript	ENSOART00020016563.1	protein_coding	-	-	rs603168746	-
5:6641756-6641756	T	synonymous_variant	LOW	CHERP	ENSOARG00020015998	Transcript	ENSOART00020024528.1	protein_coding	P	ccG/ccT	rs603167053	-
24:38475820-38475820	A	downstream_gene_variant	MODIFIER	BAIAP2L1	ENSOARG00020023297	Transcript	ENSOART00020036257.1	protein_coding	-	-	rs603165242	-
16:22102257-22102257	G	missense_variant	MODERATE	PLK2	ENSOARG00020008862	Transcript	ENSOART00020013924.1	protein_coding	T/A	Aca/Gca	rs603141769	tolerated(0.83)
3:40605128-40605128	G	downstream_gene_variant	MODIFIER	-	ENSOARG00020006215	Transcript	ENSOART00020009694.1	lncRNA	-	-	rs603123959	-
17:81738520-81738520	G	intron_variant	MODIFIER	SNAP29	ENSOARG00020026080	Transcript	ENSOART00020041016.1	protein_coding	-	-	rs603106649	-
3:206584452-206584452	C	intron_variant	MODIFIER	ETNK1	ENSOARG00020005297	Transcript	ENSOART00020008141.1	protein_coding	-	-	rs603105996	-
18:61684734-61684734	C	synonymous_variant	LOW	ATG2B	ENSOARG00020013228	Transcript	ENSOART00020020192.1	protein_coding	E	gaA/gaG	rs603095369	-
17:71592495-71592495	A	missense_variant	MODERATE	BICDL1	ENSOARG00020020670	Transcript	ENSOART00020032001.1	protein_coding	V/I	Gtc/Atc	rs603095021	tolerated_low_confidence(0.51)
3:24245535-24245535	T	downstream_gene_variant	MODIFIER	LRATD1	ENSOARG00020013098	Transcript	ENSOART00020019971.1	protein_coding	-	-	rs603082553	-
21:37497988-37497988	A	intergenic_variant	MODIFIER	-	-	-	-	-	-	-	rs603082483	-
3:8935670-8935670	T	synonymous_variant	LOW	NIBAN2	ENSOARG00020018057	Transcript	ENSOART00020027901.1	protein_coding	P	ccC/ccT	rs603064406	-
6:3575316-3575316	G	missense_variant	MODERATE	NAF1	ENSOARG00020022192	Transcript	ENSOART00020034373.1	protein_coding	I/V	Att/Gtt	rs603063441	tolerated(1)
23:54561798-54561798	A	upstream_gene_variant	MODIFIER	C18orf32	ENSOARG00020011289	Transcript	ENSOART00020017192.1	protein_coding	-	-	rs603062097	-
25:28024909-28024909	T	downstream_gene_variant	MODIFIER	SGPL1	ENSOARG00020014065	Transcript	ENSOART00020021501.1	protein_coding	-	-	rs603054119	-
20:29024637-29024637	T	missense_variant	MODERATE	NOTCH4	ENSOARG00020024075	Transcript	ENSOART00020037596.1	protein_coding	A/V	gCc/gTc	rs603052144	tolerated(0.12)
7:59943920-59943920	G	downstream_gene_variant	MODIFIER	MYO5C	ENSOARG00020025647	Transcript	ENSOART00020040239.1	protein_coding	-	-	rs603043222	-
14:57740794-57740794	A	synonymous_variant	LOW	CCDC9	ENSOARG00020012051	Transcript	ENSOART00020018393.1	protein_coding	R	Cgg/Agg	rs603016924	-
13:69803806-69803806	C	downstream_gene_variant	MODIFIER	TGM2	ENSOARG00020009778	Transcript	ENSOART00020015032.1	protein_coding	-	-	rs603012572	-
2:121284220-121284220	A	downstream_gene_variant	MODIFIER	CBR4	ENSOARG00020014077	Transcript	ENSOART00020021596.1	protein_coding	-	-	rs603009073	-
2:38519181-38519181	G	missense_variant	MODERATE	RASEF	ENSOARG00020004388	Transcript	ENSOART00020006792.1	protein_coding	K/E	Aag/Gag	rs603002962	tolerated(1)
12:2577840-2577840	A	downstream_gene_variant	MODIFIER	DSTYK	ENSOARG00020007103	Transcript	ENSOART00020011270.1	protein_coding	-	-	rs603000479	-
11:6891677-6891677	C	downstream_gene_variant	MODIFIER	KCTD2	ENSOARG00020005376	Transcript	ENSOART00020008270.1	protein_coding	-	-	rs602995874	-
3:119470209-119470209	T	intron_variant	MODIFIER	OSBPL8	ENSOARG00020003030	Transcript	ENSOART00020004674.1	protein_coding	-	-	rs602992861	-
20:30288950-30288950	G	intergenic_variant	MODIFIER	-	-	-	-	-	-	-	rs602987149	-
5:16005094-16005094	T	synonymous_variant	LOW	C3	ENSOARG00020016763	Transcript	ENSOART00020025712.1	protein_coding	T	acC/acT	rs602980918	-
8:21247328-21247328	G	downstream_gene_variant	MODIFIER	MAN1A1	ENSOARG00020022056	Transcript	ENSOART00020034160.1	protein_coding	-	-	rs602973368	-
11:5250538-5250538	A	intron_variant,non_coding_transcript_variant	MODIFIER	-	ENSOARG00020025954	Transcript	ENSOART00020040816.1	lncRNA	-	-	rs602961967	-
4:127277032-127277032	G	3_prime_UTR_variant	MODIFIER	INSIG1	ENSOARG00020021923	Transcript	ENSOART00020033922.1	protein_coding	-	-	rs602960341	-
3:231773557-231773557	C	downstream_gene_variant	MODIFIER	MIEF1	ENSOARG00020013174	Transcript	ENSOART00020020107.1	protein_coding	-	-	rs602953127	-
11:54949894-54949894	G	intron_variant	MODIFIER	MKS1	ENSOARG00020020911	Transcript	ENSOART00020032622.1	protein_coding	-	-	rs602953020	-
14:68194633-68194633	G	synonymous_variant	LOW	TFPT	ENSOARG00020003506	Transcript	ENSOART00020005350.1	protein_coding	Q	caA/caG	rs602950282	-
19:59969023-59969023	G	downstream_gene_variant	MODIFIER	CHCHD4	ENSOARG00020025962	Transcript	ENSOART00020040829.1	protein_coding	-	-	rs602930691	-
17:62896621-62896621	A	intron_variant	MODIFIER	CAMKK2	ENSOARG00020013242	Transcript	ENSOART00020020351.1	protein_coding	-	-	rs602929159	-
23:35217410-35217410	G	downstream_gene_variant	MODIFIER	KCTD1	ENSOARG00020025395	Transcript	ENSOART00020039847.1	protein_coding	-	-	rs602921466	-
1:112142607-112142607	T	synonymous_variant	LOW	ARHGEF2	ENSOARG00020014346	Transcript	ENSOART00020023405.1	protein_coding	P	ccG/ccA	rs602912557	-
5:6048362-6048362	A	missense_variant	MODERATE	MYO9B	ENSOARG00020012985	Transcript	ENSOART00020019782.1	protein_coding	P/L	cCg/cTg	rs602910656	tolerated(0.34)
4:45497728-45497728	C	intron_variant	MODIFIER	CD36	ENSOARG00020002333	Transcript	ENSOART00020003673.1	protein_coding	-	-	rs602907140	-
5:11490624-11490624	C	intergenic_variant	MODIFIER	-	-	-	-	-	-	-	rs602891168	-
15:83688050-83688050	G	downstream_gene_variant	MODIFIER	MTCH2	ENSOARG00020014843	Transcript	ENSOART00020022752.1	protein_coding	-	-	rs602886047	-
16:35381143-35381143	C	intergenic_variant	MODIFIER	-	-	-	-	-	-	-	rs602882772	-
15:69738222-69738222	C	downstream_gene_variant	MODIFIER	CAPRIN1	ENSOARG00020011413	Transcript	ENSOART00020017420.1	protein_coding	-	-	rs602881455	-
2:254900794-254900794	A	3_prime_UTR_variant	MODIFIER	EYA3	ENSOARG00020019284	Transcript	ENSOART00020030615.1	protein_coding	-	-	rs602880405	-
10:84384257-84384257	T	synonymous_variant	LOW	FARP1	ENSOARG00020019882	Transcript	ENSOART00020030597.1	protein_coding	P	ccC/ccT	rs602877320	-
1:20122556-20122556	T	intron_variant	MODIFIER	RPS8	ENSOARG00020002902	Transcript	ENSOART00020004465.1	protein_coding	-	-	rs602866255	-
20:30072448-30072448	A	downstream_gene_variant	MODIFIER	IER3	ENSOARG00020020764	Transcript	ENSOART00020032044.1	protein_coding	-	-	rs602805193	-
3:228240743-228240743	C	synonymous_variant	LOW	B4GALNT3	ENSOARG00020013949	Transcript	ENSOART00020021554.1	protein_coding	P	ccT/ccC	rs602804315	-
3:33390703-33390703	T	missense_variant	MODERATE	ITSN2	ENSOARG00020020291	Transcript	ENSOART00020031992.1	protein_coding	V/I	Gtt/Att	rs602797793	tolerated(0.06)
16:41311746-41311746	G	intron_variant	MODIFIER	PRLR	ENSOARG00020016333	Transcript	ENSOART00020025247.1	protein_coding	-	-	rs602793593	-
21:47342776-47342776	C	synonymous_variant	LOW	CHKA	ENSOARG00020014607	Transcript	ENSOART00020022704.1	protein_coding	K	aaA/aaG	rs602788224	-
5:16020912-16020912	A	intron_variant	MODIFIER	C3	ENSOARG00020016763	Transcript	ENSOART00020025712.1	protein_coding	-	-	rs602775445	-
25:27701183-27701183	C	intron_variant	MODIFIER	PALD1	ENSOARG00020013220	Transcript	ENSOART00020020162.1	protein_coding	-	-	rs602774833	-
6:16298345-16298345	G	non_coding_transcript_exon_variant	MODIFIER	-	ENSOARG00020022905	Transcript	ENSOART00020035574.1	lncRNA	-	-	rs602766416	-
12:3178588-3178588	T	downstream_gene_variant	MODIFIER	SLC41A1	ENSOARG00020008653	Transcript	ENSOART00020013238.1	protein_coding	-	-	rs602755017	-
3:98616210-98616210	A	intron_variant	MODIFIER	XDH	ENSOARG00020004988	Transcript	ENSOART00020007636.1	protein_coding	-	-	rs602753182	-
5:1325064-1325064	G	synonymous_variant	LOW	-	ENSOARG00020013782	Transcript	ENSOART00020021041.1	protein_coding	P	ccA/ccG	rs602752809	-
19:15756976-15756976	T	intron_variant	MODIFIER	-	ENSOARG00020022519	Transcript	ENSOART00020035018.1	protein_coding	-	-	rs602751798	-
17:70957647-70957647	A	downstream_gene_variant	MODIFIER	PTPN11	ENSOARG00020019275	Transcript	ENSOART00020029650.1	protein_coding	-	-	rs602748159	-
4:127278889-127278889	G	downstream_gene_variant	MODIFIER	INSIG1	ENSOARG00020021923	Transcript	ENSOART00020033922.1	protein_coding	-	-	rs602742201	-
5:54742772-54742772	G	upstream_gene_variant	MODIFIER	TAF7	ENSOARG00020015603	Transcript	ENSOART00020023858.1	protein_coding	-	-	rs602739505	-
3:137596267-137596267	C	intergenic_variant	MODIFIER	-	-	-	-	-	-	-	rs602736058	-
21:44926205-44926205	A	synonymous_variant	LOW	ATG2A	ENSOARG00020013895	Transcript	ENSOART00020021240.1	protein_coding	F	ttC/ttT	rs602727046	-
3:148854033-148854033	T	non_coding_transcript_exon_variant	MODIFIER	-	ENSOARG00020002712	Transcript	ENSOART00020004148.1	lncRNA	-	-	rs602723653	-
2:250961526-250961526	T	downstream_gene_variant	MODIFIER	TXLNA	ENSOARG00020021753	Transcript	ENSOART00020033678.1	protein_coding	-	-	rs602723381	-
20:33420371-33420371	G	synonymous_variant	LOW	H2BC15	ENSOARG00020007303	Transcript	ENSOART00020011129.1	protein_coding	A	gcT/gcC	rs602721636	-
11:6930865-6930865	C	3_prime_UTR_variant	MODIFIER	SLC16A5	ENSOARG00020005444	Transcript	ENSOART00020008343.1	protein_coding	-	-	rs602718657	-
3:100429697-100429697	G	downstream_gene_variant	MODIFIER	EXOC6B	ENSOARG00020007215	Transcript	ENSOART00020011793.1	protein_coding	-	-	rs602717280	-
20:34424434-34424434	C	downstream_gene_variant	MODIFIER	HFE	ENSOARG00020006422	Transcript	ENSOART00020010791.1	protein_coding	-	-	rs602716038	-
2:250950663-250950663	C	upstream_gene_variant	MODIFIER	DCDC2B	ENSOARG00020021572	Transcript	ENSOART00020033419.1	protein_coding	-	-	rs602714727	-
19:15295242-15295242	C	upstream_gene_variant	MODIFIER	ULK4	ENSOARG00020019556	Transcript	ENSOART00020030350.1	protein_coding	-	-	rs602709990	-
15:17341017-17341017	T	intergenic_variant	MODIFIER	-	-	-	-	-	-	-	rs602708673	-
6:127957382-127957382	T	intergenic_variant	MODIFIER	-	-	-	-	-	-	-	rs602697481	-
19:61762971-61762971	G	synonymous_variant	LOW	MGLL	ENSOARG00020017820	Transcript	ENSOART00020027679.1	protein_coding	T	acA/acG	rs602697414	-
24:39556420-39556420	A	downstream_gene_variant	MODIFIER	RNF216	ENSOARG00020008508	Transcript	ENSOART00020013013.1	protein_coding	-	-	rs602689349	-
24:39157871-39157871	G	intron_variant	MODIFIER	KDELR2	ENSOARG00020006875	Transcript	ENSOART00020010531.1	protein_coding	-	-	rs602682347	-
2:18777718-18777718	A	intergenic_variant	MODIFIER	-	-	-	-	-	-	-	rs602681724	-
9:103220616-103220616	G	downstream_gene_variant	MODIFIER	SNX16	ENSOARG00020009008	Transcript	ENSOART00020013836.1	protein_coding	-	-	rs602675906	-
14:42577656-42577656	G	synonymous_variant	LOW	CMTR2	ENSOARG00020015255	Transcript	ENSOART00020023329.1	protein_coding	E	gaA/gaG	rs602674351	-
5:17132072-17132072	C	intron_variant	MODIFIER	-	ENSOARG00020008821	Transcript	ENSOART00020013643.1	protein_coding	-	-	rs602669237	-
20:54081990-54081990	T	5_prime_UTR_variant	MODIFIER	RIPK1	ENSOARG00020006711	Transcript	ENSOART00020010270.1	protein_coding	-	-	rs602663217	-
11:40814408-40814408	G	downstream_gene_variant	MODIFIER	YWHAE	ENSOARG00020011717	Transcript	ENSOART00020017807.1	protein_coding	-	-	rs602660618	-
15:31859620-31859620	T	intron_variant	MODIFIER	CD3G	ENSOARG00020008794	Transcript	ENSOART00020013530.1	protein_coding	-	-	rs602659215	-
10:95922297-95922297	T	intergenic_variant	MODIFIER	-	-	-	-	-	-	-	rs602648810	-
12:3253433-3253433	C	missense_variant	MODERATE	PM20D1	ENSOARG00020008698	Transcript	ENSOART00020013341.1	protein_coding	Q/R	cAg/cGg	rs602640695	tolerated(0.46)
9:14959100-14959100	A	missense_variant	MODERATE	GPAA1	ENSOARG00020005441	Transcript	ENSOART00020008423.1	protein_coding	T/M	aCg/aTg	rs602638125	deleterious(0.03)
11:29032683-29032683	T	3_prime_UTR_variant	MODIFIER	PRPSAP2	ENSOARG00020026357	Transcript	ENSOART00020041474.1	protein_coding	-	-	rs602613982	-
10:96494430-96494430	C	downstream_gene_variant	MODIFIER	ATP11A	ENSOARG00020005296	Transcript	ENSOART00020008617.1	protein_coding	-	-	rs602609182	-
12:54773884-54773884	A	intergenic_variant	MODIFIER	-	-	-	-	-	-	-	rs602600783	-
7:46886125-46886125	C	downstream_gene_variant	MODIFIER	CSNK1G1	ENSOARG00020024000	Transcript	ENSOART00020038520.1	protein_coding	-	-	rs602598851	-
17:81899623-81899623	A	intron_variant	MODIFIER	MED15	ENSOARG00020005078	Transcript	ENSOART00020007773.1	protein_coding	-	-	rs602586419	-
5:9703640-9703640	T	missense_variant	MODERATE	ADGRE5	ENSOARG00020000826	Transcript	ENSOART00020001147.1	protein_coding	H/N	Cac/Aac	rs602575845	tolerated(0.12)
24:39744114-39744114	G	synonymous_variant	LOW	TNRC18	ENSOARG00020008851	Transcript	ENSOART00020013585.1	protein_coding	A	gcA/gcG	rs602574072	-
21:48131474-48131474	A	non_coding_transcript_exon_variant	MODIFIER	-	ENSOARG00020017107	Transcript	ENSOART00020027188.1	lncRNA	-	-	rs602567084	-
11:20742078-20742078	T	intron_variant	MODIFIER	STAT5A	ENSOARG00020024057	Transcript	ENSOART00020037614.1	protein_coding	-	-	rs602564401	-
3:220151025-220151025	G	downstream_gene_variant	MODIFIER	-	ENSOARG00020000464	Transcript	ENSOART00020000624.1	protein_coding	-	-	rs602559725	-
21:37435725-37435725	A	downstream_gene_variant	MODIFIER	ZBTB44	ENSOARG00020013898	Transcript	ENSOART00020021249.1	protein_coding	-	-	rs602559151	-
17:81737792-81737792	G	intron_variant	MODIFIER	SNAP29	ENSOARG00020026080	Transcript	ENSOART00020041016.1	protein_coding	-	-	rs602550910	-
3:166187097-166187097	T	missense_variant	MODERATE	-	ENSOARG00020007366	Transcript	ENSOART00020011370.1	protein_coding	R/Q	cGa/cAa	rs602546888	tolerated_low_confidence(0.51)
6:94700850-94700850	T	intron_variant	MODIFIER	-	ENSOARG00020001214	Transcript	ENSOART00020001812.1	protein_coding	-	-	rs602544725	-
13:80564384-80564384	A	downstream_gene_variant	MODIFIER	ARFGEF2	ENSOARG00020022817	Transcript	ENSOART00020036077.1	protein_coding	-	-	rs602541572	-
1:34909426-34909426	C	intron_variant	MODIFIER	TACSTD2	ENSOARG00020022774	Transcript	ENSOART00020035371.1	protein_coding	-	-	rs602535131	-
14:46831768-46831768	T	synonymous_variant	LOW	PEPD	ENSOARG00020011799	Transcript	ENSOART00020017960.1	protein_coding	E	gaG/gaA	rs602531485	-
2:2732366-2732366	T	synonymous_variant	LOW	PHF19	ENSOARG00020004142	Transcript	ENSOART00020006423.1	protein_coding	A	gcC/gcT	rs602525704	-
3:233508732-233508732	T	upstream_gene_variant	MODIFIER	CSDC2	ENSOARG00020024566	Transcript	ENSOART00020038463.1	protein_coding	-	-	rs602524089	-
13:70388512-70388512	T	downstream_gene_variant	MODIFIER	ACTR5	ENSOARG00020011845	Transcript	ENSOART00020018107.1	protein_coding	-	-	rs602514206	-
3:3829827-3829827	A	intron_variant	MODIFIER	PAEP	ENSOARG00020004839	Transcript	ENSOART00020007400.1	protein_coding	-	-	rs602513479	-
23:60235905-60235905	A	downstream_gene_variant	MODIFIER	RAB27B	ENSOARG00020017852	Transcript	ENSOART00020027506.1	protein_coding	-	-	rs602510196	-
2:10906606-10906606	C	5_prime_UTR_variant	MODIFIER	SLC31A2	ENSOARG00020021442	Transcript	ENSOART00020033118.1	protein_coding	-	-	rs602509437	-
17:81592566-81592566	G	downstream_gene_variant	MODIFIER	YDJC	ENSOARG00020026030	Transcript	ENSOART00020040932.1	protein_coding	-	-	rs602497278	-
1:292405645-292405645	G	non_coding_transcript_exon_variant	MODIFIER	-	ENSOARG00020015556	Transcript	ENSOART00020023834.1	lncRNA	-	-	rs602495555	-
5:10802253-10802253	G	intergenic_variant	MODIFIER	-	-	-	-	-	-	-	rs602477422	-
19:33939604-33939604	C	downstream_gene_variant	MODIFIER	FRMD4B	ENSOARG00020021286	Transcript	ENSOART00020032854.1	protein_coding	-	-	rs602477064	-
14:1143601-1143601	A	synonymous_variant	LOW	SF3B3	ENSOARG00020015499	Transcript	ENSOART00020023738.1	protein_coding	G	ggA/ggT	rs602470380	-
10:96986885-96986885	G	intergenic_variant	MODIFIER	-	-	-	-	-	-	-	rs602467323	-
2:31456128-31456128	G	intron_variant	MODIFIER	-	ENSOARG00020002106	Transcript	ENSOART00020003283.1	protein_coding	-	-	rs602461643	-
11:57231340-57231340	G	intergenic_variant	MODIFIER	-	-	-	-	-	-	-	rs602458047	-
7:92679867-92679867	A	downstream_gene_variant	MODIFIER	SPTLC2	ENSOARG00020004916	Transcript	ENSOART00020007521.1	protein_coding	-	-	rs602454074	-
1:238595257-238595257	C	3_prime_UTR_variant	MODIFIER	GOLIM4	ENSOARG00020002523	Transcript	ENSOART00020003881.1	protein_coding	-	-	rs602445688	-
1:288103674-288103674	G	downstream_gene_variant	MODIFIER	ITGB2	ENSOARG00020007059	Transcript	ENSOART00020010883.1	protein_coding	-	-	rs602445602	-
17:81702747-81702747	G	synonymous_variant	LOW	PI4KA	ENSOARG00020026061	Transcript	ENSOART00020040987.1	protein_coding	L	Ttg/Ctg	rs602442250	-
4:123995741-123995741	C	downstream_gene_variant	MODIFIER	NUB1	ENSOARG00020016427	Transcript	ENSOART00020025210.1	protein_coding	-	-	rs602436745	-
11:18152388-18152388	T	downstream_gene_variant	MODIFIER	MAP3K14	ENSOARG00020025563	Transcript	ENSOART00020040099.1	protein_coding	-	-	rs602432573	-
2:261569232-261569232	C	downstream_gene_variant	MODIFIER	CDA	ENSOARG00020023645	Transcript	ENSOART00020036867.1	protein_coding	-	-	rs602427078	-
13:78742580-78742580	C	non_coding_transcript_exon_variant	MODIFIER	-	ENSOARG00020019524	Transcript	ENSOART00020030033.1	pseudogene	-	-	rs602426153	-
3:233352323-233352323	A	downstream_gene_variant	MODIFIER	ZC3H7B	ENSOARG00020024392	Transcript	ENSOART00020038174.1	protein_coding	-	-	rs602418883	-
12:77171020-77171020	T	missense_variant	MODERATE	LAMB3	ENSOARG00020020472	Transcript	ENSOART00020031576.1	protein_coding	S/L	tCg/tTg	rs602414752	tolerated(0.07)
15:6690746-6690746	C	intron_variant	MODIFIER	BIRC2	ENSOARG00020020262	Transcript	ENSOART00020031223.1	protein_coding	-	-	rs602413166	-
17:81179988-81179988	T	synonymous_variant	LOW	BCR	ENSOARG00020025719	Transcript	ENSOART00020040365.1	protein_coding	L	ctG/ctA	rs602405839	-
11:20585076-20585076	C	intergenic_variant	MODIFIER	-	-	-	-	-	-	-	rs602403758	-
14:51977692-51977692	T	missense_variant	MODERATE	SAMD4B	ENSOARG00020024791	Transcript	ENSOART00020038896.1	protein_coding	P/L	cCt/cTt	rs602396244	deleterious(0)
12:84086246-84086246	G	synonymous_variant	LOW	RNPEP	ENSOARG00020021541	Transcript	ENSOART00020033447.1	protein_coding	A	gcT/gcC	rs602393468	-
9:104311752-104311752	G	3_prime_UTR_variant	MODIFIER	SNTB1	ENSOARG00020013089	Transcript	ENSOART00020019947.1	protein_coding	-	-	rs602390998	-
26:28084700-28084700	G	upstream_gene_variant	MODIFIER	DUSP4	ENSOARG00020024395	Transcript	ENSOART00020038137.1	protein_coding	-	-	rs602388785	-
25:27288984-27288984	A	synonymous_variant	LOW	TYSND1	ENSOARG00020012522	Transcript	ENSOART00020019088.1	protein_coding	C	tgC/tgT	rs602378523	-
3:98615596-98615596	C	intron_variant	MODIFIER	XDH	ENSOARG00020004988	Transcript	ENSOART00020007636.1	protein_coding	-	-	rs602375345	-
19:1940119-1940119	T	3_prime_UTR_variant	MODIFIER	SLC4A7	ENSOARG00020018025	Transcript	ENSOART00020036404.1	protein_coding	-	-	rs602363386	-
18:58157548-58157548	T	downstream_gene_variant	MODIFIER	TMEM251	ENSOARG00020016795	Transcript	ENSOART00020025785.1	protein_coding	-	-	rs602363198	-
1:34976778-34976778	A	downstream_gene_variant	MODIFIER	MYSM1	ENSOARG00020022826	Transcript	ENSOART00020035471.1	protein_coding	-	-	rs602362031	-
18:55432729-55432729	A	downstream_gene_variant	MODIFIER	ADAL	ENSOARG00020007792	Transcript	ENSOART00020012191.1	protein_coding	-	-	rs602359041	-
7:60745358-60745358	T	downstream_gene_variant	MODIFIER	GLDN	ENSOARG00020025773	Transcript	ENSOART00020040477.1	protein_coding	-	-	rs602351180	-
2:249040469-249040469	G	intron_variant	MODIFIER	-	ENSOARG00020011440	Transcript	ENSOART00020017459.1	protein_coding	-	-	rs602340728	-
11:40562021-40562021	G	intron_variant	MODIFIER	WDR81	ENSOARG00020022797	Transcript	ENSOART00020035524.1	protein_coding	-	-	rs602338905	-
8:2397659-2397659	C	downstream_gene_variant	MODIFIER	TMEM30A	ENSOARG00020012208	Transcript	ENSOART00020018745.1	protein_coding	-	-	rs602337153	-
7:105138654-105138654	A	downstream_gene_variant	MODIFIER	FOXN3	ENSOARG00020017173	Transcript	ENSOART00020026442.1	protein_coding	-	-	rs602318876	-
7:67458527-67458527	G	intron_variant	MODIFIER	SHF	ENSOARG00020009604	Transcript	ENSOART00020015063.1	protein_coding	-	-	rs602315910	-
3:236546090-236546090	T	downstream_gene_variant	MODIFIER	KIAA0930	ENSOARG00020001724	Transcript	ENSOART00020002612.1	protein_coding	-	-	rs602313980	-
11:50368166-50368166	T	synonymous_variant	LOW	AATF	ENSOARG00020024358	Transcript	ENSOART00020038065.1	protein_coding	S	tcG/tcA	rs602310539	-
3:40600929-40600929	G	non_coding_transcript_exon_variant	MODIFIER	-	ENSOARG00020006215	Transcript	ENSOART00020009694.1	lncRNA	-	-	rs602295491	-
17:76694863-76694863	G	downstream_gene_variant	MODIFIER	PITPNB	ENSOARG00020006771	Transcript	ENSOART00020010534.1	protein_coding	-	-	rs602277319	-
13:61112964-61112964	A	downstream_gene_variant	MODIFIER	RAE1	ENSOARG00020014456	Transcript	ENSOART00020022090.1	protein_coding	-	-	rs602274560	-
13:76894928-76894928	T	downstream_gene_variant	MODIFIER	SDC4	ENSOARG00020012987	Transcript	ENSOART00020019802.1	protein_coding	-	-	rs602266095	-
14:39247795-39247795	C	synonymous_variant	LOW	PDF	ENSOARG00020009143	Transcript	ENSOART00020014040.1	protein_coding	P	ccA/ccG	rs602266005	-
17:73810831-73810831	G	downstream_gene_variant	MODIFIER	CMKLR1	ENSOARG00020005291	Transcript	ENSOART00020008099.1	protein_coding	-	-	rs602244731	-
17:19721705-19721705	T	downstream_gene_variant	MODIFIER	SETD7	ENSOARG00020013837	Transcript	ENSOART00020021218.1	protein_coding	-	-	rs602242378	-
3:3923526-3923526	C	intergenic_variant	MODIFIER	-	-	-	-	-	-	-	rs602234608	-
4:127273112-127273112	T	intron_variant	MODIFIER	INSIG1	ENSOARG00020021923	Transcript	ENSOART00020033922.1	protein_coding	-	-	rs602228805	-
19:15723155-15723155	T	downstream_gene_variant	MODIFIER	ZBTB47	ENSOARG00020022405	Transcript	ENSOART00020034734.1	protein_coding	-	-	rs602222292	-
2:249816853-249816853	T	downstream_gene_variant	MODIFIER	EIF4E2	ENSOARG00020017772	Transcript	ENSOART00020027369.1	protein_coding	-	-	rs602218572	-
17:70024446-70024446	A	synonymous_variant	LOW	SDSL	ENSOARG00020015407	Transcript	ENSOART00020023580.1	protein_coding	C	tgC/tgT	rs602217432	-
X:28280764-28280764	C	5_prime_UTR_variant	MODIFIER	-	ENSOARG00020015791	Transcript	ENSOART00020024141.1	protein_coding	-	-	rs602216341	-
14:27236142-27236142	A	missense_variant	MODERATE	ADGRG1	ENSOARG00020003759	Transcript	ENSOART00020006059.1	protein_coding	R/H	cGc/cAc	rs602212363	tolerated(0.4)
3:110130760-110130760	A	missense_variant	MODERATE	ARID5A	ENSOARG00020018469	Transcript	ENSOART00020028427.1	protein_coding	T/I	aCa/aTa	rs602210092	tolerated(0.05)
24:37483585-37483585	A	downstream_gene_variant	MODIFIER	ZSCAN25	ENSOARG00020021884	Transcript	ENSOART00020033874.1	protein_coding	-	-	rs602208220	-
20:29228032-29228032	T	upstream_gene_variant	MODIFIER	STK19	ENSOARG00020009501	Transcript	ENSOART00020014640.1	protein_coding	-	-	rs602204403	-
7:80310913-80310913	A	downstream_gene_variant	MODIFIER	GPX2	ENSOARG00020015464	Transcript	ENSOART00020023669.1	protein_coding	-	-	rs602200764	-
3:2628218-2628218	A	downstream_gene_variant	MODIFIER	SLC2A6	ENSOARG00020002270	Transcript	ENSOART00020003454.1	protein_coding	-	-	rs602200644	-
5:18907207-18907207	A	downstream_gene_variant	MODIFIER	NFIC	ENSOARG00020019406	Transcript	ENSOART00020030072.1	protein_coding	-	-	rs602196889	-
15:89177062-89177062	A	synonymous_variant	LOW	PATL1	ENSOARG00020015810	Transcript	ENSOART00020024200.1	protein_coding	P	ccG/ccT	rs602185853	-
7:67458250-67458250	G	intron_variant	MODIFIER	SHF	ENSOARG00020009604	Transcript	ENSOART00020015063.1	protein_coding	-	-	rs602163732	-
3:48810652-48810652	T	3_prime_UTR_variant	MODIFIER	USP34	ENSOARG00020001682	Transcript	ENSOART00020002846.1	protein_coding	-	-	rs602162912	-
18:25250757-25250757	T	3_prime_UTR_variant	MODIFIER	MCEE	ENSOARG00020023847	Transcript	ENSOART00020037196.1	protein_coding	-	-	rs602161284	-
5:1163723-1163723	C	synonymous_variant	LOW	RNF130	ENSOARG00020013456	Transcript	ENSOART00020020673.1	protein_coding	N	aaT/aaC	rs602160414	-
24:1103633-1103633	G	intron_variant	MODIFIER	CLCN7	ENSOARG00020026257	Transcript	ENSOART00020041309.1	protein_coding	-	-	rs602156911	-
7:92058075-92058075	T	downstream_gene_variant	MODIFIER	ANGEL1	ENSOARG00020003656	Transcript	ENSOART00020005614.1	protein_coding	-	-	rs602153518	-
4:111588776-111588776	C	intergenic_variant	MODIFIER	-	-	-	-	-	-	-	rs602140952	-
2:241705798-241705798	C	intergenic_variant	MODIFIER	-	-	-	-	-	-	-	rs602127536	-
2:250980989-250980989	C	downstream_gene_variant	MODIFIER	KPNA6	ENSOARG00020021837	Transcript	ENSOART00020033810.1	protein_coding	-	-	rs602118300	-
17:62584905-62584905	T	synonymous_variant	LOW	ORAI1	ENSOARG00020012725	Transcript	ENSOART00020019419.1	protein_coding	A	gcG/gcA	rs602114487	-
3:98624720-98624720	A	intron_variant	MODIFIER	XDH	ENSOARG00020004988	Transcript	ENSOART00020007636.1	protein_coding	-	-	rs602105427	-
24:28179594-28179594	C	intron_variant	MODIFIER	ITGAX	ENSOARG00020024317	Transcript	ENSOART00020037997.1	protein_coding	-	-	rs602098831	-
20:27007234-27007234	T	downstream_gene_variant	MODIFIER	ELOVL5	ENSOARG00020021349	Transcript	ENSOART00020032949.1	protein_coding	-	-	rs602096365	-
3:114005417-114005417	T	upstream_gene_variant	MODIFIER	RAB21	ENSOARG00020002440	Transcript	ENSOART00020003745.1	protein_coding	-	-	rs602094257	-
17:71671011-71671011	G	downstream_gene_variant	MODIFIER	BICDL1	ENSOARG00020020670	Transcript	ENSOART00020032001.1	protein_coding	-	-	rs602087874	-
23:39197616-39197616	A	downstream_gene_variant	MODIFIER	MIB1	ENSOARG00020025946	Transcript	ENSOART00020040801.1	protein_coding	-	-	rs602086289	-
3:193403764-193403764	T	downstream_gene_variant	MODIFIER	-	ENSOARG00020000305	Transcript	ENSOART00020000362.1	lncRNA	-	-	rs602082873	-
1:58696721-58696721	C	downstream_gene_variant	MODIFIER	GIPC2	ENSOARG00020019604	Transcript	ENSOART00020030169.1	protein_coding	-	-	rs602075895	-
22:51166763-51166763	C	non_coding_transcript_exon_variant	MODIFIER	-	ENSOARG00020025232	Transcript	ENSOART00020039571.1	pseudogene	-	-	rs602069488	-
7:69164380-69164380	T	5_prime_UTR_variant	MODIFIER	GMFB	ENSOARG00020015342	Transcript	ENSOART00020023513.1	protein_coding	-	-	rs602053309	-
7:11153259-11153259	A	synonymous_variant	LOW	JMY	ENSOARG00020003148	Transcript	ENSOART00020004848.1	protein_coding	P	ccG/ccA	rs602048538	-
1:34909344-34909344	A	synonymous_variant	LOW	TACSTD2	ENSOARG00020022774	Transcript	ENSOART00020035371.1	protein_coding	S	tcG/tcT	rs602047813	-
17:81080939-81080939	A	downstream_gene_variant	MODIFIER	-	ENSOARG00020025705	Transcript	ENSOART00020040343.1	protein_coding	-	-	rs602037280	-
5:20550189-20550189	C	downstream_gene_variant	MODIFIER	SLC22A5	ENSOARG00020000369	Transcript	ENSOART00020000468.1	protein_coding	-	-	rs602033564	-
1:112801025-112801025	C	intergenic_variant	MODIFIER	-	-	-	-	-	-	-	rs602030918	-
7:45633163-45633163	A	downstream_gene_variant	MODIFIER	FRMD6	ENSOARG00020023456	Transcript	ENSOART00020036581.1	protein_coding	-	-	rs602016364	-
7:92679109-92679109	T	downstream_gene_variant	MODIFIER	SPTLC2	ENSOARG00020004916	Transcript	ENSOART00020007521.1	protein_coding	-	-	rs602004981	-
7:91497623-91497623	C	downstream_gene_variant	MODIFIER	GPATCH2L	ENSOARG00020003216	Transcript	ENSOART00020004941.1	protein_coding	-	-	rs602004943	-
16:31761911-31761911	G	intron_variant	MODIFIER	MRPS30	ENSOARG00020005537	Transcript	ENSOART00020008482.1	protein_coding	-	-	rs601991960	-
14:58858197-58858197	T	downstream_gene_variant	MODIFIER	BCAT2	ENSOARG00020018858	Transcript	ENSOART00020029043.1	protein_coding	-	-	rs601957294	-
2:37316541-37316541	A	missense_variant	MODERATE	SLC28A3	ENSOARG00020003719	Transcript	ENSOART00020005681.1	protein_coding	A/T	Gca/Aca	rs601949214	tolerated(0.17)
4:129630640-129630640	C	downstream_gene_variant	MODIFIER	ESYT2	ENSOARG00020007318	Transcript	ENSOART00020011380.1	protein_coding	-	-	rs601938542	-
1:14645274-14645274	A	synonymous_variant	LOW	MACF1	ENSOARG00020018731	Transcript	ENSOART00020040197.1	protein_coding	L	ctG/ctA	rs601922991	-
9:30446848-30446848	A	synonymous_variant	LOW	WASHC5	ENSOARG00020010489	Transcript	ENSOART00020016073.1	protein_coding	I	atC/atA	rs601913272	-
20:10048385-10048385	C	downstream_gene_variant	MODIFIER	NUDT3	ENSOARG00020019262	Transcript	ENSOART00020029578.1	protein_coding	-	-	rs601911101	-
19:15625738-15625738	A	downstream_gene_variant	MODIFIER	SEC22C	ENSOARG00020022269	Transcript	ENSOART00020034498.1	protein_coding	-	-	rs601910438	-
13:11481775-11481775	G	downstream_gene_variant	MODIFIER	RBM17	ENSOARG00020003664	Transcript	ENSOART00020005597.1	protein_coding	-	-	rs601909875	-
2:78372729-78372729	C	downstream_gene_variant	MODIFIER	SLC1A1	ENSOARG00020007364	Transcript	ENSOART00020011214.1	protein_coding	-	-	rs601899148	-
1:18169429-18169429	T	missense_variant	MODERATE	-	ENSOARG00020000505	Transcript	ENSOART00020000666.1	protein_coding	S/Y	tCt/tAt	rs601895507	tolerated(1)
1:120401414-120401414	A	synonymous_variant	LOW	ATF6	ENSOARG00020000954	Transcript	ENSOART00020001407.1	protein_coding	K	aaG/aaA	rs601893035	-
3:60789136-60789136	A	5_prime_UTR_variant	MODIFIER	TMSB10	ENSOARG00020002756	Transcript	ENSOART00020004216.1	protein_coding	-	-	rs601891033	-
3:185783576-185783576	C	downstream_gene_variant	MODIFIER	TXNRD1	ENSOARG00020013624	Transcript	ENSOART00020020848.1	protein_coding	-	-	rs601888714	-
9:51702267-51702267	T	downstream_gene_variant	MODIFIER	TRAM1	ENSOARG00020009637	Transcript	ENSOART00020014817.1	protein_coding	-	-	rs601881980	-
11:57230639-57230639	A	intergenic_variant	MODIFIER	-	-	-	-	-	-	-	rs601879728	-
17:62463587-62463587	T	synonymous_variant	LOW	SETD1B	ENSOARG00020012436	Transcript	ENSOART00020018986.1	protein_coding	E	gaG/gaA	rs601865324	-
11:36912240-36912240	G	upstream_gene_variant	MODIFIER	SLC25A11	ENSOARG00020025189	Transcript	ENSOART00020039507.1	protein_coding	-	-	rs601857521	-
21:27424300-27424300	A	non_coding_transcript_exon_variant	MODIFIER	-	ENSOARG00020013274	Transcript	ENSOART00020020264.1	lncRNA	-	-	rs601833477	-
18:67762797-67762797	G	downstream_gene_variant	MODIFIER	TECPR2	ENSOARG00020013345	Transcript	ENSOART00020020770.1	protein_coding	-	-	rs601830158	-
8:73589939-73589939	A	downstream_gene_variant	MODIFIER	ADGRG6	ENSOARG00020010044	Transcript	ENSOART00020016555.1	protein_coding	-	-	rs601827417	-
24:42643367-42643367	T	non_coding_transcript_exon_variant	MODIFIER	-	ENSOARG00020018837	Transcript	ENSOART00020028992.1	lncRNA	-	-	rs601806592	-
X:54212159-54212159	C	upstream_gene_variant	MODIFIER	U6	ENSOARG00020024321	Transcript	ENSOART00020037995.1	snRNA	-	-	rs601804659	-
20:10741119-10741119	C	downstream_gene_variant	MODIFIER	ANKS1A	ENSOARG00020020350	Transcript	ENSOART00020031954.1	protein_coding	-	-	rs601801256	-
20:51322287-51322287	G	missense_variant	MODERATE	DSP	ENSOARG00020024879	Transcript	ENSOART00020038995.1	protein_coding	S/T	aGc/aCc	rs601796403	tolerated(0.59)
14:51095390-51095390	G	synonymous_variant	LOW	FAM98C	ENSOARG00020017181	Transcript	ENSOART00020026638.1	protein_coding	A	gcA/gcG	rs601796357	-
1:521745-521745	T	intron_variant	MODIFIER	HDLBP	ENSOARG00020000111	Transcript	ENSOART00020000133.1	protein_coding	-	-	rs601791543	-
7:69151952-69151952	T	downstream_gene_variant	MODIFIER	GMFB	ENSOARG00020015342	Transcript	ENSOART00020023513.1	protein_coding	-	-	rs601790186	-
21:42366872-42366872	A	downstream_gene_variant	MODIFIER	BEST1	ENSOARG00020018322	Transcript	ENSOART00020028235.1	protein_coding	-	-	rs601785824	-
2:232058681-232058681	A	intron_variant	MODIFIER	ATIC	ENSOARG00020024672	Transcript	ENSOART00020038709.1	protein_coding	-	-	rs601779937	-
17:38285120-38285120	G	intron_variant	MODIFIER	ATF3	ENSOARG00020021136	Transcript	ENSOART00020032650.1	protein_coding	-	-	rs601730473	-
22:54672542-54672542	T	synonymous_variant	LOW	PWWP2B	ENSOARG00020007359	Transcript	ENSOART00020011203.1	protein_coding	S	tcC/tcT	rs601716777	-
24:39122177-39122177	C	downstream_gene_variant	MODIFIER	RAC1	ENSOARG00020006453	Transcript	ENSOART00020009981.1	protein_coding	-	-	rs601710264	-
15:6745885-6745885	T	downstream_gene_variant	MODIFIER	BIRC3	ENSOARG00020020405	Transcript	ENSOART00020031395.1	protein_coding	-	-	rs601710093	-
10:36259602-36259602	A	non_coding_transcript_exon_variant	MODIFIER	-	ENSOARG00020003681	Transcript	ENSOART00020005819.1	lncRNA	-	-	rs601695394	-
14:52706324-52706324	A	missense_variant	MODERATE	ITPKC	ENSOARG00020011894	Transcript	ENSOART00020018085.1	protein_coding	A/S	Gcc/Tcc	rs601691520	deleterious_low_confidence(0.04)
X:574632-574632	G	intron_variant,non_coding_transcript_variant	MODIFIER	-	ENSOARG00020021235	Transcript	ENSOART00020032779.1	lncRNA	-	-	rs601689904	-
11:1577404-1577404	C	intron_variant	MODIFIER	PRKAR1A	ENSOARG00020010575	Transcript	ENSOART00020016166.1	protein_coding	-	-	rs601686496	-
5:16005102-16005102	A	missense_variant	MODERATE	C3	ENSOARG00020016763	Transcript	ENSOART00020025712.1	protein_coding	R/K	aGg/aAg	rs601678716	tolerated(1)
12:83495412-83495412	T	3_prime_UTR_variant	MODIFIER	KLHL12	ENSOARG00020019329	Transcript	ENSOART00020029690.1	protein_coding	-	-	rs601678383	-
11:41107182-41107182	A	downstream_gene_variant	MODIFIER	RFLNB	ENSOARG00020012025	Transcript	ENSOART00020018362.1	protein_coding	-	-	rs601676294	-
7:5551718-5551718	C	downstream_gene_variant	MODIFIER	-	ENSOARG00020019299	Transcript	ENSOART00020029643.1	protein_coding	-	-	rs601672616	-
3:7933100-7933100	C	3_prime_UTR_variant	MODIFIER	ZER1	ENSOARG00020003376	Transcript	ENSOART00020005139.1	protein_coding	-	-	rs601669118	-
1:48713092-48713092	A	3_prime_UTR_variant	MODIFIER	CTH	ENSOARG00020013082	Transcript	ENSOART00020020104.1	protein_coding	-	-	rs601667934	-
24:38532884-38532884	A	downstream_gene_variant	MODIFIER	TECPR1	ENSOARG00020023364	Transcript	ENSOART00020036395.1	protein_coding	-	-	rs601652027	-
7:59944187-59944187	A	downstream_gene_variant	MODIFIER	MYO5C	ENSOARG00020025647	Transcript	ENSOART00020040239.1	protein_coding	-	-	rs601650308	-
9:84895001-84895001	C	5_prime_UTR_variant	MODIFIER	RNF19A	ENSOARG00020022413	Transcript	ENSOART00020034747.1	protein_coding	-	-	rs601649587	-
15:70065525-70065525	A	intron_variant	MODIFIER	ELF5	ENSOARG00020012261	Transcript	ENSOART00020019285.1	protein_coding	-	-	rs601639931	-
6:125548260-125548260	T	downstream_gene_variant	MODIFIER	-	ENSOARG00020010320	Transcript	ENSOART00020015825.1	protein_coding	-	-	rs601635738	-
6:40987235-40987235	C	intron_variant	MODIFIER	PYURF	ENSOARG00020023535	Transcript	ENSOART00020036709.1	protein_coding	-	-	rs601629314	-
6:129230087-129230087	C	synonymous_variant	LOW	CTBP1	ENSOARG00020010402	Transcript	ENSOART00020016050.1	protein_coding	S	agT/agC	rs601620470	-
10:26072540-26072540	C	downstream_gene_variant	MODIFIER	UFM1	ENSOARG00020004690	Transcript	ENSOART00020007159.1	protein_coding	-	-	rs601617041	-
1:181996477-181996477	A	3_prime_UTR_variant	MODIFIER	-	ENSOARG00020001979	Transcript	ENSOART00020003018.1	protein_coding	-	-	rs601609001	-
16:61884022-61884022	T	synonymous_variant	LOW	RETREG1	ENSOARG00020014626	Transcript	ENSOART00020022548.1	protein_coding	I	atC/atT	rs601596993	-
18:69893652-69893652	C	3_prime_UTR_variant	MODIFIER	-	ENSOARG00020019462	Transcript	ENSOART00020029928.1	protein_coding	-	-	rs601595228	-
16:40166521-40166521	C	downstream_gene_variant	MODIFIER	LMBRD2	ENSOARG00020015223	Transcript	ENSOART00020023332.1	protein_coding	-	-	rs601592811	-
1:223235-223235	C	intron_variant	MODIFIER	DTYMK	ENSOARG00020000065	Transcript	ENSOART00020000071.1	protein_coding	-	-	rs601591733	-
15:30670547-30670547	G	downstream_gene_variant	MODIFIER	PAFAH1B2	ENSOARG00020003224	Transcript	ENSOART00020004924.1	protein_coding	-	-	rs601589769	-
1:10450964-10450964	A	intron_variant	MODIFIER	SFPQ	ENSOARG00020009648	Transcript	ENSOART00020014911.1	protein_coding	-	-	rs601585254	-
1:282933375-282933375	C	upstream_gene_variant	MODIFIER	-	ENSOARG00020002404	Transcript	ENSOART00020003667.1	protein_coding	-	-	rs601580311	-
7:51071871-51071871	C	intron_variant	MODIFIER	RORA	ENSOARG00020019090	Transcript	ENSOART00020029755.1	protein_coding	-	-	rs601577214	-
26:40612943-40612943	T	downstream_gene_variant	MODIFIER	SLC20A2	ENSOARG00020025665	Transcript	ENSOART00020040271.1	protein_coding	-	-	rs601573388	-
1:48713259-48713259	A	3_prime_UTR_variant	MODIFIER	CTH	ENSOARG00020013082	Transcript	ENSOART00020020104.1	protein_coding	-	-	rs601573386	-
21:42741762-42741762	C	intron_variant	MODIFIER	-	ENSOARG00020018899	Transcript	ENSOART00020029083.1	protein_coding	-	-	rs601571399	-
21:42129833-42129833	T	downstream_gene_variant	MODIFIER	FEN1	ENSOARG00020017260	Transcript	ENSOART00020026545.1	protein_coding	-	-	rs601567474	-
2:78373785-78373785	T	downstream_gene_variant	MODIFIER	SLC1A1	ENSOARG00020007364	Transcript	ENSOART00020011214.1	protein_coding	-	-	rs601564261	-
X:122564752-122564752	G	downstream_gene_variant	MODIFIER	IL13RA1	ENSOARG00020020510	Transcript	ENSOART00020031630.1	protein_coding	-	-	rs601559304	-
20:43126522-43126522	T	missense_variant	MODERATE	NUP153	ENSOARG00020020973	Transcript	ENSOART00020032593.1	protein_coding	P/S	Ccc/Tcc	rs601554353	tolerated(0.65)
9:3925391-3925391	G	synonymous_variant	LOW	COL9A1	ENSOARG00020026383	Transcript	ENSOART00020041523.1	protein_coding	A	gcA/gcG	rs601531346	-
3:207894941-207894941	T	synonymous_variant	LOW	RECQL	ENSOARG00020000191	Transcript	ENSOART00020000227.1	protein_coding	N	aaC/aaT	rs601529067	-
16:72770522-72770522	C	intron_variant	MODIFIER	NSUN2	ENSOARG00020023145	Transcript	ENSOART00020035983.1	protein_coding	-	-	rs601521650	-
4:127271453-127271453	G	intron_variant	MODIFIER	INSIG1	ENSOARG00020021923	Transcript	ENSOART00020033922.1	protein_coding	-	-	rs601521314	-
26:28655445-28655445	A	upstream_gene_variant	MODIFIER	SARAF	ENSOARG00020024418	Transcript	ENSOART00020038179.1	protein_coding	-	-	rs601515326	-
5:113802844-113802844	T	non_coding_transcript_exon_variant	MODIFIER	-	ENSOARG00020019736	Transcript	ENSOART00020030559.1	lncRNA	-	-	rs601515137	-
10:37585664-37585664	T	downstream_gene_variant	MODIFIER	SAP18	ENSOARG00020004477	Transcript	ENSOART00020006860.1	protein_coding	-	-	rs601499264	-
2:243607029-243607029	C	intergenic_variant	MODIFIER	-	-	-	-	-	-	-	rs601490858	-
7:14271030-14271030	G	upstream_gene_variant	MODIFIER	SNAPC5	ENSOARG00020007973	Transcript	ENSOART00020012239.1	protein_coding	-	-	rs601481227	-
15:84135677-84135677	C	downstream_gene_variant	MODIFIER	PTPRJ	ENSOARG00020015479	Transcript	ENSOART00020023707.1	protein_coding	-	-	rs601480435	-
7:48007290-48007290	C	intron_variant	MODIFIER	-	ENSOARG00020009011	Transcript	ENSOART00020013982.1	protein_coding	-	-	rs601476187	-
4:123878067-123878067	G	downstream_gene_variant	MODIFIER	CHPF2	ENSOARG00020015638	Transcript	ENSOART00020023915.1	protein_coding	-	-	rs601474700	-
6:7563546-7563546	A	non_coding_transcript_exon_variant	MODIFIER	-	ENSOARG00020011726	Transcript	ENSOART00020017834.1	lncRNA	-	-	rs601472738	-
X:23726324-23726324	C	intergenic_variant	MODIFIER	-	-	-	-	-	-	-	rs601464829	-
24:7958395-7958395	C	downstream_gene_variant	MODIFIER	USP7	ENSOARG00020014368	Transcript	ENSOART00020021971.1	protein_coding	-	-	rs601441317	-
18:70053116-70053116	G	downstream_gene_variant	MODIFIER	-	ENSOARG00020019970	Transcript	ENSOART00020030741.1	protein_coding	-	-	rs601440020	-
8:22618668-22618668	A	intron_variant	MODIFIER	DCBLD1	ENSOARG00020023381	Transcript	ENSOART00020036413.1	protein_coding	-	-	rs601436054	-
21:26871227-26871227	T	missense_variant	MODERATE	-	ENSOARG00020026070	Transcript	ENSOART00020041003.1	protein_coding	R/Q	cGg/cAg	rs601432293	deleterious(0.02)
19:56254072-56254072	T	downstream_gene_variant	MODIFIER	SEC13	ENSOARG00020025523	Transcript	ENSOART00020040036.1	protein_coding	-	-	rs601430784	-
16:10565038-10565038	A	missense_variant	MODERATE	-	ENSOARG00020023678	Transcript	ENSOART00020036983.1	protein_coding	A/T	Gct/Act	rs601416175	tolerated(0.2)
2:124633682-124633682	A	downstream_gene_variant	MODIFIER	PLEKHB2	ENSOARG00020021480	Transcript	ENSOART00020033269.1	protein_coding	-	-	rs601409312	-
4:123871317-123871317	T	intron_variant	MODIFIER	CHPF2	ENSOARG00020015638	Transcript	ENSOART00020023915.1	protein_coding	-	-	rs601409145	-
3:41647528-41647528	T	upstream_gene_variant	MODIFIER	APLF	ENSOARG00020007769	Transcript	ENSOART00020011972.1	protein_coding	-	-	rs601400622	-
3:107299721-107299721	A	synonymous_variant	LOW	PDCL3	ENSOARG00020012507	Transcript	ENSOART00020019091.1	protein_coding	F	ttC/ttT	rs601396091	-
2:265088301-265088301	C	non_coding_transcript_exon_variant	MODIFIER	-	ENSOARG00020014108	Transcript	ENSOART00020021617.1	lncRNA	-	-	rs601392591	-
14:56799768-56799768	T	downstream_gene_variant	MODIFIER	-	ENSOARG00020011722	Transcript	ENSOART00020018033.1	pseudogene	-	-	rs601390348	-
11:27523138-27523138	C	downstream_gene_variant	MODIFIER	SPAG9	ENSOARG00020026178	Transcript	ENSOART00020041200.1	protein_coding	-	-	rs601375017	-
3:87065623-87065623	C	missense_variant	MODERATE	-	ENSOARG00020008597	Transcript	ENSOART00020013163.1	protein_coding	M/V	Atg/Gtg	rs601361320	-
3:222917327-222917327	T	upstream_gene_variant	MODIFIER	CD163	ENSOARG00020012750	Transcript	ENSOART00020020434.1	protein_coding	-	-	rs601360379	-
19:61489633-61489633	G	3_prime_UTR_variant	MODIFIER	RUVBL1	ENSOARG00020017524	Transcript	ENSOART00020026959.1	protein_coding	-	-	rs601357825	-
21:52304287-52304287	G	downstream_gene_variant	MODIFIER	GATD1	ENSOARG00020012059	Transcript	ENSOART00020018436.1	protein_coding	-	-	rs601337826	-
1:121938039-121938039	T	downstream_gene_variant	MODIFIER	RGS4	ENSOARG00020001430	Transcript	ENSOART00020002166.1	protein_coding	-	-	rs601327712	-
15:70267732-70267732	T	downstream_gene_variant	MODIFIER	EHF	ENSOARG00020012876	Transcript	ENSOART00020019935.1	protein_coding	-	-	rs601327243	-
3:201486976-201486976	G	synonymous_variant	LOW	TM7SF3	ENSOARG00020002918	Transcript	ENSOART00020004501.1	protein_coding	T	acA/acG	rs601308248	-
6:28552490-28552490	G	synonymous_variant	LOW	DAPP1	ENSOARG00020013958	Transcript	ENSOART00020021283.1	protein_coding	N	aaT/aaC	rs601307018	-
17:81739438-81739438	G	downstream_gene_variant	MODIFIER	SNAP29	ENSOARG00020026080	Transcript	ENSOART00020041016.1	protein_coding	-	-	rs601285155	-
1:285465338-285465338	A	synonymous_variant	LOW	C2CD2	ENSOARG00020002824	Transcript	ENSOART00020004357.1	protein_coding	A	gcC/gcT	rs601281465	-
2:113911073-113911073	T	intergenic_variant	MODIFIER	-	-	-	-	-	-	-	rs601280662	-
2:212852885-212852885	A	downstream_gene_variant	MODIFIER	GTF3C3	ENSOARG00020009036	Transcript	ENSOART00020013974.1	protein_coding	-	-	rs601272173	-
5:39114946-39114946	C	missense_variant	MODERATE	RGS14	ENSOARG00020012673	Transcript	ENSOART00020019339.1	protein_coding	A/P	Gcc/Ccc	rs601258456	tolerated(0.43)
1:255992958-255992958	A	downstream_gene_variant	MODIFIER	P2RY1	ENSOARG00020002995	Transcript	ENSOART00020004617.1	protein_coding	-	-	rs601237528	-
3:113918799-113918799	A	upstream_gene_variant	MODIFIER	ZFC3H1	ENSOARG00020002238	Transcript	ENSOART00020003519.1	protein_coding	-	-	rs601235098	-
7:48006376-48006376	T	intron_variant	MODIFIER	-	ENSOARG00020009011	Transcript	ENSOART00020013982.1	protein_coding	-	-	rs601222285	-
22:41467144-41467144	A	intron_variant	MODIFIER	RAB11FIP2	ENSOARG00020025481	Transcript	ENSOART00020039973.1	protein_coding	-	-	rs601218507	-
3:105971646-105971646	A	downstream_gene_variant	MODIFIER	-	ENSOARG00020002685	Transcript	ENSOART00020004116.1	lncRNA	-	-	rs601211734	-
19:6612657-6612657	T	intron_variant	MODIFIER	OSBPL10	ENSOARG00020024245	Transcript	ENSOART00020037926.1	protein_coding	-	-	rs601205907	-
12:79090093-79090093	A	3_prime_UTR_variant	MODIFIER	-	ENSOARG00020021482	Transcript	ENSOART00020033246.1	protein_coding	-	-	rs601185111	-
6:64203002-64203002	T	downstream_gene_variant	MODIFIER	SMIM14	ENSOARG00020023943	Transcript	ENSOART00020037340.1	protein_coding	-	-	rs601162492	-
23:54858812-54858812	T	missense_variant	MODERATE	ACAA2	ENSOARG00020011796	Transcript	ENSOART00020018111.1	protein_coding	G/E	gGa/gAa	rs601155194	deleterious(0.02)
2:1093313-1093313	T	intergenic_variant	MODIFIER	-	-	-	-	-	-	-	rs601150960	-
19:55514358-55514358	T	downstream_gene_variant	MODIFIER	SACM1L	ENSOARG00020025330	Transcript	ENSOART00020039730.1	protein_coding	-	-	rs601146343	-
24:16640094-16640094	G	downstream_gene_variant	MODIFIER	-	ENSOARG00020023953	Transcript	ENSOART00020037364.1	protein_coding	-	-	rs601145174	-
26:1458133-1458133	T	downstream_gene_variant	MODIFIER	KBTBD11	ENSOARG00020024035	Transcript	ENSOART00020037496.1	protein_coding	-	-	rs601144738	-
3:103673081-103673081	C	synonymous_variant	LOW	TGFBRAP1	ENSOARG00020002401	Transcript	ENSOART00020003666.1	protein_coding	P	ccT/ccC	rs601143386	-
7:69770960-69770960	G	intron_variant	MODIFIER	LGALS3	ENSOARG00020016446	Transcript	ENSOART00020025243.1	protein_coding	-	-	rs601136665	-
13:54421076-54421076	T	synonymous_variant	LOW	VPS16	ENSOARG00020006312	Transcript	ENSOART00020010250.1	protein_coding	K	aaG/aaA	rs601136114	-
3:240351672-240351672	T	missense_variant	MODERATE	ALG12	ENSOARG00020005732	Transcript	ENSOART00020008822.1	protein_coding	V/M	Gtg/Atg	rs601121200	-
26:26154706-26154706	G	intron_variant	MODIFIER	DLC1	ENSOARG00020023854	Transcript	ENSOART00020037205.1	protein_coding	-	-	rs601080183	-
6:41937877-41937877	A	downstream_gene_variant	MODIFIER	MED28	ENSOARG00020024224	Transcript	ENSOART00020037823.1	protein_coding	-	-	rs601073046	-
8:30215885-30215885	C	downstream_gene_variant	MODIFIER	CDC40	ENSOARG00020006768	Transcript	ENSOART00020010399.1	protein_coding	-	-	rs601072384	-
7:36067623-36067623	A	downstream_gene_variant	MODIFIER	BAHD1	ENSOARG00020012173	Transcript	ENSOART00020018746.1	protein_coding	-	-	rs601071098	-
3:175248974-175248974	A	downstream_gene_variant	MODIFIER	CDK2	ENSOARG00020005083	Transcript	ENSOART00020007852.1	protein_coding	-	-	rs601067648	-
9:15284367-15284367	C	synonymous_variant	LOW	FAM83H	ENSOARG00020011357	Transcript	ENSOART00020017410.1	protein_coding	T	acT/acC	rs601060083	-
21:42749669-42749669	T	intron_variant	MODIFIER	-	ENSOARG00020018899	Transcript	ENSOART00020029083.1	protein_coding	-	-	rs601057946	-
3:5329090-5329090	T	synonymous_variant	LOW	RAPGEF1	ENSOARG00020000271	Transcript	ENSOART00020000498.1	protein_coding	I	atC/atT	rs601039815	-
9:95029139-95029139	T	upstream_gene_variant	MODIFIER	OTUD6B	ENSOARG00020005663	Transcript	ENSOART00020008756.1	protein_coding	-	-	rs601027305	-
2:147219678-147219678	T	intron_variant	MODIFIER	CDCA7	ENSOARG00020001710	Transcript	ENSOART00020002577.1	protein_coding	-	-	rs601027183	-
11:49973994-49973994	T	downstream_gene_variant	MODIFIER	SYNRG	ENSOARG00020022567	Transcript	ENSOART00020036220.1	protein_coding	-	-	rs601026417	-
20:30070580-30070580	A	downstream_gene_variant	MODIFIER	IER3	ENSOARG00020020764	Transcript	ENSOART00020032044.1	protein_coding	-	-	rs601026146	-
17:72813233-72813233	T	downstream_gene_variant	MODIFIER	MVK	ENSOARG00020023723	Transcript	ENSOART00020037013.1	protein_coding	-	-	rs601025755	-
14:59346066-59346066	G	missense_variant	MODERATE	PIH1D1	ENSOARG00020022711	Transcript	ENSOART00020035269.1	protein_coding	F/S	tTc/tCc	rs601016189	tolerated(1)
8:98208430-98208430	A	upstream_gene_variant	MODIFIER	TCTE3	ENSOARG00020026185	Transcript	ENSOART00020041193.1	protein_coding	-	-	rs601014519	-
2:25866861-25866861	T	5_prime_UTR_variant	MODIFIER	GADD45G	ENSOARG00020004157	Transcript	ENSOART00020006363.1	protein_coding	-	-	rs601011852	-
16:10363262-10363262	C	downstream_gene_variant	MODIFIER	MCCC2	ENSOARG00020023398	Transcript	ENSOART00020036455.1	protein_coding	-	-	rs601001231	-
20:51499720-51499720	T	intron_variant	MODIFIER	SSR1	ENSOARG00020024975	Transcript	ENSOART00020039132.1	protein_coding	-	-	rs600989745	-
14:15517606-15517606	T	downstream_gene_variant	MODIFIER	DEF8	ENSOARG00020003657	Transcript	ENSOART00020005598.1	protein_coding	-	-	rs600989357	-
5:38946143-38946143	A	missense_variant	MODERATE	NSD1	ENSOARG00020012242	Transcript	ENSOART00020018726.1	protein_coding	R/Q	cGg/cAg	rs600978213	tolerated_low_confidence(0.41)
13:46158079-46158079	T	intron_variant	MODIFIER	KLF6	ENSOARG00020007944	Transcript	ENSOART00020012194.1	protein_coding	-	-	rs600973635	-
1:287480455-287480455	A	missense_variant	MODERATE	GATD3A	ENSOARG00020006120	Transcript	ENSOART00020009475.1	protein_coding	V/I	Gtc/Atc	rs600959794	tolerated(0.12)
7:37298489-37298489	G	downstream_gene_variant	MODIFIER	EHD4	ENSOARG00020014535	Transcript	ENSOART00020022264.1	protein_coding	-	-	rs600959693	-
17:81591752-81591752	A	downstream_gene_variant	MODIFIER	YDJC	ENSOARG00020026030	Transcript	ENSOART00020040932.1	protein_coding	-	-	rs600937336	-
17:70056197-70056197	C	intron_variant	MODIFIER	SDS	ENSOARG00020015481	Transcript	ENSOART00020023688.1	protein_coding	-	-	rs600937260	-
2:65828460-65828460	G	downstream_gene_variant	MODIFIER	NMRK1	ENSOARG00020011118	Transcript	ENSOART00020016985.1	protein_coding	-	-	rs600936666	-
23:14180118-14180118	C	synonymous_variant	LOW	SERPINB8	ENSOARG00020021622	Transcript	ENSOART00020033443.1	protein_coding	S	tcT/tcG	rs600935542	-
14:67207523-67207523	A	synonymous_variant	LOW	-	ENSOARG00020006841	Transcript	ENSOART00020010698.1	protein_coding	L	Ctg/Ttg	rs600927395	-
X:1641053-1641053	A	intron_variant,non_coding_transcript_variant	MODIFIER	-	ENSOARG00020021963	Transcript	ENSOART00020033999.1	lncRNA	-	-	rs600925287	-
1:95073083-95073083	T	intron_variant	MODIFIER	SLC16A1	ENSOARG00020014766	Transcript	ENSOART00020022600.1	protein_coding	-	-	rs600924290	-
5:1320734-1320734	A	intron_variant	MODIFIER	-	ENSOARG00020013782	Transcript	ENSOART00020021041.1	protein_coding	-	-	rs600922821	-
3:98613225-98613225	G	intron_variant	MODIFIER	XDH	ENSOARG00020004988	Transcript	ENSOART00020007636.1	protein_coding	-	-	rs600916386	-
16:10364681-10364681	A	downstream_gene_variant	MODIFIER	MCCC2	ENSOARG00020023398	Transcript	ENSOART00020036455.1	protein_coding	-	-	rs600911452	-
2:236277149-236277149	A	intron_variant	MODIFIER	OBSL1	ENSOARG00020015221	Transcript	ENSOART00020023308.1	protein_coding	-	-	rs600910802	-
1:95896238-95896238	T	upstream_gene_variant	MODIFIER	PHTF1	ENSOARG00020015861	Transcript	ENSOART00020024507.1	protein_coding	-	-	rs600901010	-
15:51438875-51438875	G	synonymous_variant	LOW	-	ENSOARG00020003849	Transcript	ENSOART00020005870.1	protein_coding	D	gaT/gaC	rs600899694	-
3:8103214-8103214	C	upstream_gene_variant	MODIFIER	GLE1	ENSOARG00020007574	Transcript	ENSOART00020011724.1	protein_coding	-	-	rs600894188	-
21:19704337-19704337	G	downstream_gene_variant	MODIFIER	KCTD14	ENSOARG00020025241	Transcript	ENSOART00020039583.1	protein_coding	-	-	rs600883999	-
12:50501104-50501104	T	non_coding_transcript_exon_variant	MODIFIER	-	ENSOARG00020021178	Transcript	ENSOART00020032782.1	lncRNA	-	-	rs600883452	-
2:76422735-76422735	T	synonymous_variant	LOW	PUM3	ENSOARG00020006587	Transcript	ENSOART00020010141.1	protein_coding	V	gtG/gtA	rs600878800	-
1:297013637-297013637	A	missense_variant	MODERATE	RFTN1	ENSOARG00020021528	Transcript	ENSOART00020033285.1	protein_coding	P/L	cCg/cTg	rs600874065	tolerated(0.53)
24:42695754-42695754	A	missense_variant	MODERATE	DNAAF5	ENSOARG00020018885	Transcript	ENSOART00020029200.1	protein_coding	D/V	gAc/gTc	rs600861354	deleterious(0.03)
11:41106199-41106199	T	downstream_gene_variant	MODIFIER	RFLNB	ENSOARG00020012025	Transcript	ENSOART00020018362.1	protein_coding	-	-	rs600859190	-
24:21784553-21784553	A	synonymous_variant	LOW	COG7	ENSOARG00020024753	Transcript	ENSOART00020038763.1	protein_coding	G	ggC/ggT	rs600850061	-
18:65588689-65588689	T	intron_variant	MODIFIER	EVL	ENSOARG00020016656	Transcript	ENSOART00020025566.1	protein_coding	-	-	rs600848227	-
3:2195605-2195605	T	3_prime_UTR_variant	MODIFIER	BRD3	ENSOARG00020001741	Transcript	ENSOART00020002644.1	protein_coding	-	-	rs600844348	-
14:42024623-42024623	A	intergenic_variant	MODIFIER	-	-	-	-	-	-	-	rs600840150	-
25:6874851-6874851	C	missense_variant	MODERATE	TARBP1	ENSOARG00020014895	Transcript	ENSOART00020023275.1	protein_coding	A/G	gCt/gGt	rs600833617	deleterious(0.03)
19:15302698-15302698	A	intergenic_variant	MODIFIER	-	-	-	-	-	-	-	rs600820869	-
1:282343754-282343754	A	3_prime_UTR_variant	MODIFIER	PSMG1	ENSOARG00020002147	Transcript	ENSOART00020003274.1	protein_coding	-	-	rs600816862	-
3:146449081-146449081	G	downstream_gene_variant	MODIFIER	-	ENSOARG00020000307	Transcript	ENSOART00020000371.1	protein_coding	-	-	rs600814033	-
24:37132585-37132585	G	synonymous_variant	LOW	AZGP1	ENSOARG00020020969	Transcript	ENSOART00020032356.1	protein_coding	S	agT/agC	rs600806352	-
9:15995406-15995406	A	downstream_gene_variant	MODIFIER	ARC	ENSOARG00020003055	Transcript	ENSOART00020004686.1	protein_coding	-	-	rs600800651	-
10:96672730-96672730	G	downstream_gene_variant	MODIFIER	CUL4A	ENSOARG00020006678	Transcript	ENSOART00020010256.1	protein_coding	-	-	rs600796009	-
3:3482687-3482687	C	downstream_gene_variant	MODIFIER	TMEM250	ENSOARG00020004761	Transcript	ENSOART00020007273.1	protein_coding	-	-	rs600783039	-
3:47951480-47951480	A	intergenic_variant	MODIFIER	-	-	-	-	-	-	-	rs600775761	-
9:22813457-22813457	C	intron_variant	MODIFIER	NDRG1	ENSOARG00020005943	Transcript	ENSOART00020009149.1	protein_coding	-	-	rs600774043	-
5:10999280-10999280	A	downstream_gene_variant	MODIFIER	GADD45GIP1	ENSOARG00020009801	Transcript	ENSOART00020015046.1	protein_coding	-	-	rs600771681	-
10:96494899-96494899	C	downstream_gene_variant	MODIFIER	ATP11A	ENSOARG00020005296	Transcript	ENSOART00020008617.1	protein_coding	-	-	rs600758646	-
17:76694862-76694862	A	downstream_gene_variant	MODIFIER	PITPNB	ENSOARG00020006771	Transcript	ENSOART00020010534.1	protein_coding	-	-	rs600748313	-
21:27419457-27419457	C	intron_variant,non_coding_transcript_variant	MODIFIER	-	ENSOARG00020013274	Transcript	ENSOART00020020264.1	lncRNA	-	-	rs600726162	-
7:82783214-82783214	G	downstream_gene_variant	MODIFIER	EIF2S1	ENSOARG00020019018	Transcript	ENSOART00020029248.1	protein_coding	-	-	rs600725108	-
5:3003417-3003417	G	downstream_gene_variant	MODIFIER	MRPL55	ENSOARG00020018459	Transcript	ENSOART00020028426.1	protein_coding	-	-	rs600723538	-
22:145845-145845	C	downstream_gene_variant	MODIFIER	-	ENSOARG00020020630	Transcript	ENSOART00020031853.1	protein_coding	-	-	rs600712132	-
1:91059059-91059059	T	intron_variant	MODIFIER	ELAPOR1	ENSOARG00020005416	Transcript	ENSOART00020008606.1	protein_coding	-	-	rs600711091	-
24:13397618-13397618	A	missense_variant	MODERATE	MRTFB	ENSOARG00020019276	Transcript	ENSOART00020029604.1	protein_coding	P/T	Cca/Aca	rs600708550	tolerated(1)
2:40064955-40064955	T	intron_variant	MODIFIER	B4GALT1	ENSOARG00020010870	Transcript	ENSOART00020016660.1	protein_coding	-	-	rs600706855	-
10:2847534-2847534	C	5_prime_UTR_variant	MODIFIER	TDRD3	ENSOARG00020003168	Transcript	ENSOART00020004964.1	protein_coding	-	-	rs600704854	-
13:44435452-44435452	G	intron_variant	MODIFIER	GDI2	ENSOARG00020005916	Transcript	ENSOART00020009241.1	protein_coding	-	-	rs600700862	-
11:45867047-45867047	G	downstream_gene_variant	MODIFIER	ZNF207	ENSOARG00020013074	Transcript	ENSOART00020020375.1	protein_coding	-	-	rs600700445	-
19:6670727-6670727	C	intron_variant	MODIFIER	OSBPL10	ENSOARG00020024245	Transcript	ENSOART00020037926.1	protein_coding	-	-	rs600696281	-
17:47448239-47448239	A	intron_variant	MODIFIER	-	ENSOARG00020016067	Transcript	ENSOART00020024598.1	protein_coding	-	-	rs600691045	-
8:23833350-23833350	A	synonymous_variant	LOW	-	ENSOARG00020004597	Transcript	ENSOART00020007029.1	protein_coding	V	gtC/gtT	rs600686773	-
13:50016782-50016782	A	missense_variant	MODERATE	TRMT6	ENSOARG00020003220	Transcript	ENSOART00020004909.1	protein_coding	R/W	Cgg/Tgg	rs600666437	deleterious_low_confidence(0.03)
14:57534266-57534266	T	3_prime_UTR_variant	MODIFIER	ARHGAP35	ENSOARG00020011291	Transcript	ENSOART00020017203.1	protein_coding	-	-	rs600661153	-
17:77420346-77420346	C	upstream_gene_variant	MODIFIER	CHEK2	ENSOARG00020007570	Transcript	ENSOART00020012441.1	protein_coding	-	-	rs600660816	-
6:3557308-3557308	T	synonymous_variant	LOW	NAF1	ENSOARG00020022192	Transcript	ENSOART00020034373.1	protein_coding	P	ccG/ccT	rs600657355	-
2:217564509-217564509	C	downstream_gene_variant	MODIFIER	-	ENSOARG00020017157	Transcript	ENSOART00020026392.1	protein_coding	-	-	rs600638838	-
18:23858235-23858235	G	downstream_gene_variant	MODIFIER	-	ENSOARG00020022945	Transcript	ENSOART00020035636.1	protein_coding	-	-	rs600634789	-
12:36073294-36073294	G	synonymous_variant	LOW	ZBTB18	ENSOARG00020005168	Transcript	ENSOART00020007904.1	protein_coding	F	ttT/ttC	rs600633718	-
3:6856042-6856042	A	downstream_gene_variant	MODIFIER	TOR1A	ENSOARG00020001959	Transcript	ENSOART00020003003.1	protein_coding	-	-	rs600628862	-
4:59841040-59841040	T	downstream_gene_variant	MODIFIER	MDFIC	ENSOARG00020001137	Transcript	ENSOART00020001688.1	protein_coding	-	-	rs600617175	-
3:18765298-18765298	T	downstream_gene_variant	MODIFIER	ID2	ENSOARG00020006940	Transcript	ENSOART00020010630.1	protein_coding	-	-	rs600609838	-
23:62425773-62425773	G	downstream_gene_variant	MODIFIER	WDR7	ENSOARG00020023720	Transcript	ENSOART00020037033.1	protein_coding	-	-	rs600608518	-
17:59918056-59918056	G	5_prime_UTR_variant	MODIFIER	SCARB1	ENSOARG00020004389	Transcript	ENSOART00020006705.1	protein_coding	-	-	rs600605685	-
1:295958593-295958593	C	intergenic_variant	MODIFIER	-	-	-	-	-	-	-	rs600591213	-
8:61548191-61548191	C	missense_variant	MODERATE	L3MBTL3	ENSOARG00020008744	Transcript	ENSOART00020013415.1	protein_coding	E/D	gaA/gaC	rs600582237	deleterious(0.04)
14:46085086-46085086	C	upstream_gene_variant	MODIFIER	-	ENSOARG00020018245	Transcript	ENSOART00020028097.1	protein_coding	-	-	rs600577374	-
2:257803358-257803358	C	downstream_gene_variant	MODIFIER	SRRM1	ENSOARG00020010009	Transcript	ENSOART00020015341.1	protein_coding	-	-	rs600557946	-
14:55332334-55332334	G	downstream_gene_variant	MODIFIER	IRGQ	ENSOARG00020003495	Transcript	ENSOART00020005319.1	protein_coding	-	-	rs600548160	-
12:4944274-4944274	T	3_prime_UTR_variant	MODIFIER	-	ENSOARG00020012895	Transcript	ENSOART00020019620.1	protein_coding	-	-	rs600533531	-
2:257651980-257651980	T	downstream_gene_variant	MODIFIER	CLIC4	ENSOARG00020009910	Transcript	ENSOART00020015209.1	protein_coding	-	-	rs600529299	-
16:76563046-76563046	T	intron_variant	MODIFIER	IRX2	ENSOARG00020023975	Transcript	ENSOART00020037389.1	protein_coding	-	-	rs600529079	-
6:127846504-127846504	T	upstream_gene_variant	MODIFIER	GRK4	ENSOARG00020021071	Transcript	ENSOART00020032977.1	protein_coding	-	-	rs600528163	-
3:220982642-220982642	T	upstream_gene_variant	MODIFIER	-	ENSOARG00020000986	Transcript	ENSOART00020001436.1	protein_coding	-	-	rs600527480	-
7:2473624-2473624	C	downstream_gene_variant	MODIFIER	YTHDC2	ENSOARG00020016411	Transcript	ENSOART00020025920.1	protein_coding	-	-	rs600519222	-
3:103695776-103695776	T	intron_variant	MODIFIER	TGFBRAP1	ENSOARG00020002401	Transcript	ENSOART00020003666.1	protein_coding	-	-	rs600509939	-
1:18169829-18169829	G	missense_variant	MODERATE	-	ENSOARG00020000505	Transcript	ENSOART00020000666.1	protein_coding	S/P	Tcc/Ccc	rs600500533	tolerated(0.14)
14:66821699-66821699	A	missense_variant	MODERATE	KMT5C	ENSOARG00020004589	Transcript	ENSOART00020007019.1	protein_coding	T/I	aCt/aTt	rs600497843	tolerated_low_confidence(0.05)
X:822245-822245	A	downstream_gene_variant	MODIFIER	-	ENSOARG00020021474	Transcript	ENSOART00020033150.1	lncRNA	-	-	rs600494893	-
3:233591668-233591668	A	downstream_gene_variant	MODIFIER	-	ENSOARG00020024613	Transcript	ENSOART00020038549.1	protein_coding	-	-	rs600493602	-
3:3208141-3208141	T	non_coding_transcript_exon_variant	MODIFIER	-	ENSOARG00020002667	Transcript	ENSOART00020004095.1	lncRNA	-	-	rs600489174	-
5:49809664-49809664	G	downstream_gene_variant	MODIFIER	SMAD5	ENSOARG00020010293	Transcript	ENSOART00020015753.1	protein_coding	-	-	rs600478926	-
11:20480463-20480463	A	downstream_gene_variant	MODIFIER	RETREG3	ENSOARG00020023536	Transcript	ENSOART00020036713.1	protein_coding	-	-	rs600474121	-
10:18482811-18482811	A	downstream_gene_variant	MODIFIER	-	ENSOARG00020008359	Transcript	ENSOART00020012806.1	protein_coding	-	-	rs600466188	-
14:532093-532093	T	upstream_gene_variant	MODIFIER	UQCRFS1	ENSOARG00020014998	Transcript	ENSOART00020022975.1	protein_coding	-	-	rs600465957	-
19:61128371-61128371	A	missense_variant	MODERATE	H1-10	ENSOARG00020016747	Transcript	ENSOART00020025685.1	protein_coding	A/V	gCc/gTc	rs600453911	tolerated_low_confidence(0.24)
11:29032030-29032030	A	intron_variant	MODIFIER	PRPSAP2	ENSOARG00020026357	Transcript	ENSOART00020041474.1	protein_coding	-	-	rs600444235	-
18:68895943-68895943	T	downstream_gene_variant	MODIFIER	BAG5	ENSOARG00020016804	Transcript	ENSOART00020025764.1	protein_coding	-	-	rs600443333	-
13:56926796-56926796	T	upstream_gene_variant	MODIFIER	COL9A3	ENSOARG00020005388	Transcript	ENSOART00020008404.1	protein_coding	-	-	rs600441899	-
11:20097302-20097302	C	synonymous_variant	LOW	RUNDC1	ENSOARG00020021471	Transcript	ENSOART00020033179.1	protein_coding	L	ctC/ctG	rs600440610	-
18:30154210-30154210	A	synonymous_variant	LOW	TSPAN3	ENSOARG00020021637	Transcript	ENSOART00020033720.1	protein_coding	Y	taC/taT	rs600432758	-
6:128855973-128855973	G	3_prime_UTR_variant	MODIFIER	TMEM129	ENSOARG00020023839	Transcript	ENSOART00020037176.1	protein_coding	-	-	rs600430350	-
16:44355386-44355386	C	intron_variant	MODIFIER	C5orf22	ENSOARG00020011117	Transcript	ENSOART00020017073.1	protein_coding	-	-	rs600426575	-
3:119209506-119209506	A	downstream_gene_variant	MODIFIER	PHLDA1	ENSOARG00020002913	Transcript	ENSOART00020004496.1	protein_coding	-	-	rs600422914	-
5:18211989-18211989	T	downstream_gene_variant	MODIFIER	SH3GL1	ENSOARG00020014536	Transcript	ENSOART00020022268.1	protein_coding	-	-	rs600422859	-
7:67196790-67196790	G	downstream_gene_variant	MODIFIER	SLC30A4	ENSOARG00020009191	Transcript	ENSOART00020014100.1	protein_coding	-	-	rs600417884	-
11:38340350-38340350	G	missense_variant	MODERATE	MYBBP1A	ENSOARG00020013909	Transcript	ENSOART00020021230.1	protein_coding	R/G	Agg/Ggg	rs600417037	tolerated(1)
10:18483177-18483177	A	downstream_gene_variant	MODIFIER	-	ENSOARG00020008359	Transcript	ENSOART00020012806.1	protein_coding	-	-	rs600414344	-
7:80311026-80311026	C	downstream_gene_variant	MODIFIER	GPX2	ENSOARG00020015464	Transcript	ENSOART00020023669.1	protein_coding	-	-	rs600411976	-
11:45866965-45866965	T	downstream_gene_variant	MODIFIER	ZNF207	ENSOARG00020013074	Transcript	ENSOART00020020375.1	protein_coding	-	-	rs600398579	-
12:31564743-31564743	G	synonymous_variant	LOW	EPHX1	ENSOARG00020018225	Transcript	ENSOART00020028055.1	protein_coding	S	tcT/tcG	rs600397466	-
2:43555509-43555509	T	intron_variant,non_coding_transcript_variant	MODIFIER	-	ENSOARG00020018958	Transcript	ENSOART00020029570.1	lncRNA	-	-	rs600394964	-
3:10987491-10987491	C	synonymous_variant	LOW	GAPVD1	ENSOARG00020007060	Transcript	ENSOART00020011164.1	protein_coding	S	tcA/tcG	rs600392719	-
12:28500404-28500404	A	intergenic_variant	MODIFIER	-	-	-	-	-	-	-	rs600392658	-
7:89547171-89547171	A	synonymous_variant	LOW	LTBP2	ENSOARG00020014686	Transcript	ENSOART00020023762.1	protein_coding	I	atC/atT	rs600389883	-
23:2900993-2900993	A	downstream_gene_variant	MODIFIER	-	ENSOARG00020016047	Transcript	ENSOART00020024551.1	lncRNA	-	-	rs600386791	-
1:218970851-218970851	A	downstream_gene_variant	MODIFIER	RFC4	ENSOARG00020000418	Transcript	ENSOART00020000536.1	protein_coding	-	-	rs600386392	-
2:51305334-51305334	A	5_prime_UTR_variant	MODIFIER	-	ENSOARG00020000997	Transcript	ENSOART00020001458.1	protein_coding	-	-	rs600376504	-
10:34958843-34958843	A	synonymous_variant	LOW	-	ENSOARG00020012817	Transcript	ENSOART00020019525.1	protein_coding	A	gcC/gcT	rs600374388	-
25:8833259-8833259	G	intron_variant	MODIFIER	LGALS8	ENSOARG00020018619	Transcript	ENSOART00020028749.1	protein_coding	-	-	rs600360952	-
14:61716951-61716951	C	downstream_gene_variant	MODIFIER	-	ENSOARG00020011024	Transcript	ENSOART00020016803.1	lncRNA	-	-	rs600343552	-
25:3678276-3678276	T	downstream_gene_variant	MODIFIER	SPRTN	ENSOARG00020012710	Transcript	ENSOART00020019423.1	protein_coding	-	-	rs600333048	-
25:17777265-17777265	C	synonymous_variant	LOW	ARID5B	ENSOARG00020024263	Transcript	ENSOART00020038073.1	protein_coding	Y	taT/taC	rs600320176	-
3:2745291-2745291	G	synonymous_variant	LOW	SURF6	ENSOARG00020002448	Transcript	ENSOART00020003752.1	protein_coding	P	ccA/ccG	rs600315820	-
22:51157630-51157630	G	non_coding_transcript_exon_variant	MODIFIER	-	ENSOARG00020025232	Transcript	ENSOART00020039571.1	pseudogene	-	-	rs600311473	-
17:81869010-81869010	C	intron_variant	MODIFIER	SMPD4	ENSOARG00020004574	Transcript	ENSOART00020007464.1	protein_coding	-	-	rs600310918	-
6:62737424-62737424	T	downstream_gene_variant	MODIFIER	PGM2	ENSOARG00020022008	Transcript	ENSOART00020034083.1	protein_coding	-	-	rs600309973	-
10:96494624-96494624	G	downstream_gene_variant	MODIFIER	ATP11A	ENSOARG00020005296	Transcript	ENSOART00020008617.1	protein_coding	-	-	rs600300856	-
1:104810958-104810958	A	downstream_gene_variant	MODIFIER	RNF115	ENSOARG00020003086	Transcript	ENSOART00020004730.1	protein_coding	-	-	rs600299300	-
3:3228191-3228191	G	downstream_gene_variant	MODIFIER	INPP5E	ENSOARG00020002704	Transcript	ENSOART00020004212.1	protein_coding	-	-	rs600281208	-
21:47506568-47506568	T	missense_variant	MODERATE	-	ENSOARG00020015122	Transcript	ENSOART00020023129.1	protein_coding	A/T	Gcc/Acc	rs600270552	tolerated(0.84)
6:127858835-127858835	C	downstream_gene_variant	MODIFIER	NOP14	ENSOARG00020021463	Transcript	ENSOART00020033189.1	protein_coding	-	-	rs600261960	-
6:94703136-94703136	A	intron_variant	MODIFIER	-	ENSOARG00020001214	Transcript	ENSOART00020001812.1	protein_coding	-	-	rs600254151	-
24:34555130-34555130	G	upstream_gene_variant	MODIFIER	-	ENSOARG00020022928	Transcript	ENSOART00020035722.1	lncRNA	-	-	rs600250242	-
1:288774669-288774669	T	synonymous_variant	LOW	-	ENSOARG00020007438	Transcript	ENSOART00020011325.1	protein_coding	L	Ctg/Ttg	rs600247044	-
22:55280882-55280882	G	upstream_gene_variant	MODIFIER	-	ENSOARG00020008713	Transcript	ENSOART00020013349.1	lncRNA	-	-	rs600246861	-
18:65670325-65670325	T	synonymous_variant	LOW	YY1	ENSOARG00020016955	Transcript	ENSOART00020026074.1	protein_coding	A	gcC/gcT	rs600245538	-
26:28655381-28655381	G	5_prime_UTR_variant	MODIFIER	SARAF	ENSOARG00020024418	Transcript	ENSOART00020038179.1	protein_coding	-	-	rs600238547	-
24:28494691-28494691	G	downstream_gene_variant	MODIFIER	CCT6A	ENSOARG00020014741	Transcript	ENSOART00020022646.1	protein_coding	-	-	rs600231013	-
14:58988958-58988958	A	downstream_gene_variant	MODIFIER	-	ENSOARG00020019951	Transcript	ENSOART00020030677.1	protein_coding	-	-	rs600220670	-
3:3956350-3956350	C	downstream_gene_variant	MODIFIER	GBGT1	ENSOARG00020014323	Transcript	ENSOART00020022461.1	protein_coding	-	-	rs600218022	-
1:229974641-229974641	G	downstream_gene_variant	MODIFIER	NAALADL2	ENSOARG00020000356	Transcript	ENSOART00020000481.1	protein_coding	-	-	rs600213242	-
26:16089706-16089706	A	intron_variant	MODIFIER	ACSL1	ENSOARG00020013348	Transcript	ENSOART00020020374.1	protein_coding	-	-	rs600212050	-
21:26840828-26840828	G	downstream_gene_variant	MODIFIER	HPS5	ENSOARG00020026065	Transcript	ENSOART00020040992.1	protein_coding	-	-	rs600209276	-
11:9630721-9630721	T	downstream_gene_variant	MODIFIER	CYTH1	ENSOARG00020011632	Transcript	ENSOART00020017727.1	protein_coding	-	-	rs600207536	-
21:42367529-42367529	G	downstream_gene_variant	MODIFIER	BEST1	ENSOARG00020018322	Transcript	ENSOART00020028235.1	protein_coding	-	-	rs600189869	-
3:139147449-139147449	T	downstream_gene_variant	MODIFIER	-	ENSOARG00020012168	Transcript	ENSOART00020018577.1	protein_coding	-	-	rs600181131	-
14:57792409-57792409	A	downstream_gene_variant	MODIFIER	C5AR1	ENSOARG00020012129	Transcript	ENSOART00020018501.1	protein_coding	-	-	rs600177074	-
14:7932801-7932801	A	downstream_gene_variant	MODIFIER	-	ENSOARG00020003459	Transcript	ENSOART00020005266.1	protein_coding	-	-	rs600171259	-
20:27305682-27305682	A	3_prime_UTR_variant	MODIFIER	-	ENSOARG00020022019	Transcript	ENSOART00020034176.1	protein_coding	-	-	rs600166832	-
5:47719691-47719691	A	missense_variant	MODERATE	C5orf15	ENSOARG00020021778	Transcript	ENSOART00020033683.1	protein_coding	T/M	aCg/aTg	rs600161596	tolerated(0.92)
24:27152202-27152202	C	upstream_gene_variant	MODIFIER	CD2BP2	ENSOARG00020020088	Transcript	ENSOART00020030879.1	protein_coding	-	-	rs600159540	-
6:128660007-128660007	A	3_prime_UTR_variant	MODIFIER	NELFA	ENSOARG00020023088	Transcript	ENSOART00020035932.1	protein_coding	-	-	rs600157330	-
2:95038463-95038463	T	synonymous_variant	LOW	RPS6	ENSOARG00020022265	Transcript	ENSOART00020034504.1	protein_coding	R	cgG/cgA	rs600155765	-
25:3660821-3660821	T	downstream_gene_variant	MODIFIER	EXOC8	ENSOARG00020012687	Transcript	ENSOART00020019324.1	protein_coding	-	-	rs600153346	-
20:36052668-36052668	T	downstream_gene_variant	MODIFIER	DCDC2	ENSOARG00020011966	Transcript	ENSOART00020018359.1	protein_coding	-	-	rs600152064	-
1:8269069-8269069	A	upstream_gene_variant	MODIFIER	SNORC	ENSOARG00020011282	Transcript	ENSOART00020017194.1	protein_coding	-	-	rs600149710	-
7:92677670-92677670	C	downstream_gene_variant	MODIFIER	SPTLC2	ENSOARG00020004916	Transcript	ENSOART00020007521.1	protein_coding	-	-	rs600149545	-
18:56313787-56313787	G	synonymous_variant	LOW	GPR68	ENSOARG00020011709	Transcript	ENSOART00020017796.1	protein_coding	S	tcT/tcC	rs600146734	-
3:29801406-29801406	T	synonymous_variant	LOW	HS1BP3	ENSOARG00020018571	Transcript	ENSOART00020028577.1	protein_coding	A	gcG/gcA	rs600143899	-
14:56998076-56998076	C	intron_variant	MODIFIER	CCDC61	ENSOARG00020012803	Transcript	ENSOART00020019585.1	protein_coding	-	-	rs600127944	-
9:90485163-90485163	C	downstream_gene_variant	MODIFIER	TP53INP1	ENSOARG00020003806	Transcript	ENSOART00020005827.1	protein_coding	-	-	rs600114287	-
3:35825348-35825348	C	synonymous_variant	LOW	SLC5A6	ENSOARG00020001433	Transcript	ENSOART00020002179.1	protein_coding	T	acA/acG	rs600109963	-
3:103673507-103673507	A	synonymous_variant	LOW	TGFBRAP1	ENSOARG00020002401	Transcript	ENSOART00020003666.1	protein_coding	V	gtG/gtA	rs600109217	-
11:45830313-45830313	C	downstream_gene_variant	MODIFIER	C17orf75	ENSOARG00020012947	Transcript	ENSOART00020019720.1	protein_coding	-	-	rs600103338	-
14:49525959-49525959	G	5_prime_UTR_variant	MODIFIER	CAPNS1	ENSOARG00020011592	Transcript	ENSOART00020017703.1	protein_coding	-	-	rs600100042	-
2:19625288-19625288	C	downstream_gene_variant	MODIFIER	SMC2	ENSOARG00020002804	Transcript	ENSOART00020004302.1	protein_coding	-	-	rs600090445	-
7:48028147-48028147	C	intron_variant	MODIFIER	-	ENSOARG00020009011	Transcript	ENSOART00020013982.1	protein_coding	-	-	rs600090004	-
2:251667314-251667314	G	intron_variant	MODIFIER	FABP3	ENSOARG00020010991	Transcript	ENSOART00020016807.1	protein_coding	-	-	rs600087870	-
16:25924198-25924198	T	intron_variant	MODIFIER	SNX18	ENSOARG00020013467	Transcript	ENSOART00020020527.1	protein_coding	-	-	rs600084707	-
5:86763621-86763621	G	downstream_gene_variant	MODIFIER	TMEM167A	ENSOARG00020021065	Transcript	ENSOART00020032503.1	protein_coding	-	-	rs600071889	-
25:36924658-36924658	A	missense_variant	MODERATE	PRXL2A	ENSOARG00020026259	Transcript	ENSOART00020041308.1	protein_coding	A/T	Gcc/Acc	rs600068941	tolerated_low_confidence(0.38)
26:40925141-40925141	G	downstream_gene_variant	MODIFIER	RNF170	ENSOARG00020025696	Transcript	ENSOART00020040320.1	protein_coding	-	-	rs600048175	-
16:15157618-15157618	G	upstream_gene_variant	MODIFIER	CWC27	ENSOARG00020005744	Transcript	ENSOART00020008861.1	protein_coding	-	-	rs600047110	-
X:112296803-112296803	A	intron_variant	MODIFIER	LAMP2	ENSOARG00020021742	Transcript	ENSOART00020033624.1	protein_coding	-	-	rs600031940	-
5:4352575-4352575	T	intron_variant	MODIFIER	-	ENSOARG00020021129	Transcript	ENSOART00020032614.1	protein_coding	-	-	rs600028555	-
22:21337909-21337909	A	downstream_gene_variant	MODIFIER	PI4K2A	ENSOARG00020019502	Transcript	ENSOART00020030044.1	protein_coding	-	-	rs600024157	-
16:42518701-42518701	A	synonymous_variant	LOW	TARS	ENSOARG00020019714	Transcript	ENSOART00020030342.1	protein_coding	S	tcC/tcT	rs600020628	-
15:89114369-89114369	A	missense_variant	MODERATE	OSBP	ENSOARG00020015611	Transcript	ENSOART00020024042.1	protein_coding	N/Y	Aac/Tac	rs600017677	deleterious(0.02)
5:1349900-1349900	A	downstream_gene_variant	MODIFIER	-	ENSOARG00020013856	Transcript	ENSOART00020021202.1	protein_coding	-	-	rs600013911	-
20:30174156-30174156	T	downstream_gene_variant	MODIFIER	PPP1R10	ENSOARG00020022420	Transcript	ENSOART00020034864.1	protein_coding	-	-	rs600006778	-
2:255065383-255065383	C	downstream_gene_variant	MODIFIER	STX12	ENSOARG00020020460	Transcript	ENSOART00020031531.1	protein_coding	-	-	rs599997626	-
1:95102884-95102884	C	upstream_gene_variant	MODIFIER	SLC16A1	ENSOARG00020014766	Transcript	ENSOART00020022600.1	protein_coding	-	-	rs599996718	-
2:1096104-1096104	A	intergenic_variant	MODIFIER	-	-	-	-	-	-	-	rs599992876	-
4:123870933-123870933	G	intron_variant	MODIFIER	CHPF2	ENSOARG00020015638	Transcript	ENSOART00020023915.1	protein_coding	-	-	rs599965798	-
5:14768191-14768191	T	non_coding_transcript_exon_variant	MODIFIER	-	ENSOARG00020009172	Transcript	ENSOART00020014340.1	pseudogene	-	-	rs599956497	-
16:43462464-43462464	T	downstream_gene_variant	MODIFIER	SUB1	ENSOARG00020010031	Transcript	ENSOART00020015372.1	protein_coding	-	-	rs599951408	-
3:183228154-183228154	A	intron_variant	MODIFIER	SYCP3	ENSOARG00020008561	Transcript	ENSOART00020013120.1	protein_coding	-	-	rs599943972	-
5:45486222-45486222	T	downstream_gene_variant	MODIFIER	PTBP1	ENSOARG00020011832	Transcript	ENSOART00020018212.1	protein_coding	-	-	rs599940891	-
24:38613854-38613854	G	upstream_gene_variant	MODIFIER	-	ENSOARG00020023451	Transcript	ENSOART00020036587.1	lncRNA	-	-	rs599930713	-
12:45244125-45244125	C	downstream_gene_variant	MODIFIER	CLCN6	ENSOARG00020011848	Transcript	ENSOART00020018068.1	protein_coding	-	-	rs599930532	-
2:88884498-88884498	T	synonymous_variant	LOW	-	ENSOARG00020013331	Transcript	ENSOART00020020333.1	protein_coding	G	ggC/ggA	rs599927610	-
11:40319375-40319375	G	downstream_gene_variant	MODIFIER	-	ENSOARG00020022434	Transcript	ENSOART00020034774.1	miRNA	-	-	rs599920476	-
9:23293822-23293822	G	upstream_gene_variant	MODIFIER	PHF20L1	ENSOARG00020006479	Transcript	ENSOART00020010142.1	protein_coding	-	-	rs599914451	-
11:35640514-35640514	T	missense_variant	MODERATE	PER1	ENSOARG00020022543	Transcript	ENSOART00020035001.1	protein_coding	C/F	tGt/tTt	rs599913938	deleterious(0.02)
8:79645485-79645485	C	missense_variant	MODERATE	SASH1	ENSOARG00020018117	Transcript	ENSOART00020028560.1	protein_coding	C/S	tGt/tCt	rs599912816	tolerated_low_confidence(0.27)
3:150316289-150316289	G	intron_variant	MODIFIER	SLC38A2	ENSOARG00020003471	Transcript	ENSOART00020005383.1	protein_coding	-	-	rs599911486	-
20:30722884-30722884	G	synonymous_variant	LOW	TRIM26	ENSOARG00020014111	Transcript	ENSOART00020021558.1	protein_coding	A	gcT/gcG	rs599881210	-
19:36808382-36808382	T	missense_variant	MODERATE	LRIG1	ENSOARG00020023098	Transcript	ENSOART00020035891.1	protein_coding	A/S	Gcg/Tcg	rs599859494	tolerated_low_confidence(0.43)
25:46373311-46373311	G	intron_variant	MODIFIER	RASSF4	ENSOARG00020023437	Transcript	ENSOART00020036523.1	protein_coding	-	-	rs599858460	-
1:178951653-178951653	C	missense_variant	MODERATE	ST3GAL6	ENSOARG00020000564	Transcript	ENSOART00020000774.1	protein_coding	L/F	ttA/ttC	rs599855091	tolerated(0.05)
1:236361482-236361482	G	missense_variant	MODERATE	PHC3	ENSOARG00020001727	Transcript	ENSOART00020002631.1	protein_coding	P/A	Cca/Gca	rs599854951	tolerated(1)
1:82842544-82842544	T	downstream_gene_variant	MODIFIER	SLC30A7	ENSOARG00020002437	Transcript	ENSOART00020003734.1	protein_coding	-	-	rs599854557	-
1:28833612-28833612	A	downstream_gene_variant	MODIFIER	ZYG11B	ENSOARG00020008515	Transcript	ENSOART00020013178.1	protein_coding	-	-	rs599854093	-
24:34894293-34894293	T	intron_variant	MODIFIER	POR	ENSOARG00020023488	Transcript	ENSOART00020036597.1	protein_coding	-	-	rs599850576	-
19:50376024-50376024	T	intron_variant	MODIFIER	NISCH	ENSOARG00020025764	Transcript	ENSOART00020040457.1	protein_coding	-	-	rs599848672	-
2:64046978-64046978	A	downstream_gene_variant	MODIFIER	RFK	ENSOARG00020008959	Transcript	ENSOART00020013771.1	protein_coding	-	-	rs599833069	-
3:103695045-103695045	C	intron_variant	MODIFIER	TGFBRAP1	ENSOARG00020002401	Transcript	ENSOART00020003666.1	protein_coding	-	-	rs599832464	-
6:94803801-94803801	C	intergenic_variant	MODIFIER	-	-	-	-	-	-	-	rs599823880	-
17:81739544-81739544	G	downstream_gene_variant	MODIFIER	SNAP29	ENSOARG00020026080	Transcript	ENSOART00020041016.1	protein_coding	-	-	rs599816807	-
1:200368-200368	C	upstream_gene_variant	MODIFIER	D2HGDH	ENSOARG00020000060	Transcript	ENSOART00020000065.1	protein_coding	-	-	rs599816111	-
2:161516549-161516549	T	downstream_gene_variant	MODIFIER	ITGB6	ENSOARG00020016225	Transcript	ENSOART00020025649.1	protein_coding	-	-	rs599815566	-
9:39017143-39017143	C	5_prime_UTR_variant	MODIFIER	RPS20	ENSOARG00020025515	Transcript	ENSOART00020040020.1	protein_coding	-	-	rs599812024	-
10:37564343-37564343	T	downstream_gene_variant	MODIFIER	ZDHHC20	ENSOARG00020004328	Transcript	ENSOART00020006639.1	protein_coding	-	-	rs599810149	-
6:94700774-94700774	T	intron_variant	MODIFIER	-	ENSOARG00020001214	Transcript	ENSOART00020001812.1	protein_coding	-	-	rs599809153	-
14:1036745-1036745	C	synonymous_variant	LOW	MTSS2	ENSOARG00020015301	Transcript	ENSOART00020023475.1	protein_coding	T	acT/acC	rs599803334	-
5:11025881-11025881	C	downstream_gene_variant	MODIFIER	FARSA	ENSOARG00020010040	Transcript	ENSOART00020015385.1	protein_coding	-	-	rs599802420	-
11:20811393-20811393	G	synonymous_variant	LOW	STAT5B	ENSOARG00020024144	Transcript	ENSOART00020037870.1	protein_coding	V	gtA/gtG	rs599801569	-
4:72590001-72590001	G	intergenic_variant	MODIFIER	-	-	-	-	-	-	-	rs599801481	-
11:38570322-38570322	G	intergenic_variant	MODIFIER	-	-	-	-	-	-	-	rs599794192	-
12:84162271-84162271	A	synonymous_variant	LOW	IPO9	ENSOARG00020021871	Transcript	ENSOART00020033886.1	protein_coding	S	agC/agT	rs599792006	-
16:34605881-34605881	G	downstream_gene_variant	MODIFIER	OXCT1	ENSOARG00020006708	Transcript	ENSOART00020010462.1	protein_coding	-	-	rs599775849	-
21:33673589-33673589	T	upstream_gene_variant	MODIFIER	BARX2	ENSOARG00020009813	Transcript	ENSOART00020015077.1	protein_coding	-	-	rs599772605	-
19:53327910-53327910	A	downstream_gene_variant	MODIFIER	PFKFB4	ENSOARG00020023971	Transcript	ENSOART00020037399.1	protein_coding	-	-	rs599769085	-
1:104963755-104963755	T	upstream_gene_variant	MODIFIER	PEX11B	ENSOARG00020003815	Transcript	ENSOART00020005835.1	protein_coding	-	-	rs599764673	-
11:45862394-45862394	G	intron_variant	MODIFIER	ZNF207	ENSOARG00020013074	Transcript	ENSOART00020020375.1	protein_coding	-	-	rs599763042	-
17:10847221-10847221	T	missense_variant	MODERATE	NR3C2	ENSOARG00020023338	Transcript	ENSOART00020036466.1	protein_coding	P/S	Cca/Tca	rs599754160	tolerated_low_confidence(1)
3:24244841-24244841	T	downstream_gene_variant	MODIFIER	LRATD1	ENSOARG00020013098	Transcript	ENSOART00020019971.1	protein_coding	-	-	rs599737732	-
18:55606154-55606154	A	downstream_gene_variant	MODIFIER	MAP1A	ENSOARG00020008724	Transcript	ENSOART00020013361.1	protein_coding	-	-	rs599734166	-
1:210052056-210052056	A	5_prime_UTR_variant	MODIFIER	BDH1	ENSOARG00020008942	Transcript	ENSOART00020013758.1	protein_coding	-	-	rs599731721	-
12:26349901-26349901	T	intron_variant	MODIFIER	-	ENSOARG00020010667	Transcript	ENSOART00020016385.1	protein_coding	-	-	rs599728688	-
11:28935281-28935281	T	missense_variant	MODERATE	TOP3A	ENSOARG00020026351	Transcript	ENSOART00020041466.1	protein_coding	A/T	Gct/Act	rs599727201	tolerated(0.56)
19:61152612-61152612	C	downstream_gene_variant	MODIFIER	-	ENSOARG00020016757	Transcript	ENSOART00020025694.1	protein_coding	-	-	rs599721379	-
1:128996395-128996395	G	intron_variant	MODIFIER	RCAN1	ENSOARG00020005458	Transcript	ENSOART00020008366.1	protein_coding	-	-	rs599705267	-
1:210092116-210092116	A	intergenic_variant	MODIFIER	-	-	-	-	-	-	-	rs599678646	-
17:81899700-81899700	G	intron_variant	MODIFIER	MED15	ENSOARG00020005078	Transcript	ENSOART00020007773.1	protein_coding	-	-	rs599672790	-
6:129103885-129103885	C	synonymous_variant	LOW	UVSSA	ENSOARG00020009863	Transcript	ENSOART00020015126.1	protein_coding	G	ggT/ggG	rs599672463	-
3:40782363-40782363	G	downstream_gene_variant	MODIFIER	GFPT1	ENSOARG00020006596	Transcript	ENSOART00020010163.1	protein_coding	-	-	rs599669213	-
11:38346611-38346611	G	downstream_gene_variant	MODIFIER	MYBBP1A	ENSOARG00020013909	Transcript	ENSOART00020021230.1	protein_coding	-	-	rs599659917	-
13:44125746-44125746	T	intron_variant	MODIFIER	ACSS1	ENSOARG00020005434	Transcript	ENSOART00020008361.1	protein_coding	-	-	rs599652606	-
21:47323185-47323185	G	downstream_gene_variant	MODIFIER	-	ENSOARG00020014473	Transcript	ENSOART00020022117.1	protein_coding	-	-	rs599648507	-
24:540826-540826	C	intron_variant	MODIFIER	CIAO3	ENSOARG00020017956	Transcript	ENSOART00020027725.1	protein_coding	-	-	rs599642662	-
6:125547616-125547616	A	downstream_gene_variant	MODIFIER	-	ENSOARG00020010320	Transcript	ENSOART00020015825.1	protein_coding	-	-	rs599638446	-
13:77986859-77986859	T	missense_variant	MODERATE	ACOT8	ENSOARG00020015749	Transcript	ENSOART00020024132.1	protein_coding	R/H	cGc/cAc	rs599629503	deleterious(0.03)
24:41436069-41436069	A	downstream_gene_variant	MODIFIER	GNA12	ENSOARG00020012511	Transcript	ENSOART00020019068.1	protein_coding	-	-	rs599627326	-
1:150616456-150616456	G	intron_variant	MODIFIER	-	ENSOARG00020000740	Transcript	ENSOART00020001029.1	protein_coding	-	-	rs599615869	-
17:59880209-59880209	A	upstream_gene_variant	MODIFIER	UBC	ENSOARG00020004317	Transcript	ENSOART00020006669.1	protein_coding	-	-	rs599614791	-
11:11982274-11982274	A	upstream_gene_variant	MODIFIER	ARL16	ENSOARG00020025114	Transcript	ENSOART00020039366.1	protein_coding	-	-	rs599611432	-
12:68046837-68046837	G	synonymous_variant	LOW	GLUL	ENSOARG00020003226	Transcript	ENSOART00020004914.1	protein_coding	F	ttT/ttC	rs599598327	-
10:82168355-82168355	T	downstream_gene_variant	MODIFIER	DNAJC3	ENSOARG00020017767	Transcript	ENSOART00020027401.1	protein_coding	-	-	rs599592479	-
3:1888598-1888598	A	downstream_gene_variant	MODIFIER	RXRA	ENSOARG00020001706	Transcript	ENSOART00020002589.1	protein_coding	-	-	rs599583315	-
2:129789193-129789193	T	synonymous_variant	LOW	WDR75	ENSOARG00020012245	Transcript	ENSOART00020018705.1	protein_coding	I	atC/atA	rs599580728	-
3:218883235-218883235	C	upstream_gene_variant	MODIFIER	-	ENSOARG00020004442	Transcript	ENSOART00020006803.1	protein_coding	-	-	rs599571508	-
1:426365-426365	C	non_coding_transcript_exon_variant	MODIFIER	-	ENSOARG00020000079	Transcript	ENSOART00020000094.1	lncRNA	-	-	rs599559348	-
1:111298445-111298445	C	downstream_gene_variant	MODIFIER	PMVK	ENSOARG00020002284	Transcript	ENSOART00020003475.1	protein_coding	-	-	rs599546045	-
23:2552055-2552055	C	downstream_gene_variant	MODIFIER	-	ENSOARG00020015153	Transcript	ENSOART00020023157.1	lncRNA	-	-	rs599537869	-
7:92052181-92052181	T	downstream_gene_variant	MODIFIER	VASH1	ENSOARG00020003527	Transcript	ENSOART00020005372.1	protein_coding	-	-	rs599527579	-
10:25597565-25597565	G	downstream_gene_variant	MODIFIER	-	ENSOARG00020004322	Transcript	ENSOART00020006580.1	lncRNA	-	-	rs599517747	-
19:31976768-31976768	T	synonymous_variant	LOW	FOXP1	ENSOARG00020017991	Transcript	ENSOART00020031138.1	protein_coding	A	gcC/gcT	rs599504789	-
26:14956610-14956610	C	synonymous_variant	LOW	WWC2	ENSOARG00020025347	Transcript	ENSOART00020039824.1	protein_coding	G	ggT/ggC	rs599482444	-
18:55630001-55630001	A	missense_variant	MODERATE	PPIP5K1	ENSOARG00020008782	Transcript	ENSOART00020013527.1	protein_coding	H/Y	Cac/Tac	rs599476182	deleterious(0.01)
2:222373376-222373376	C	downstream_gene_variant	MODIFIER	NDUFS1	ENSOARG00020013502	Transcript	ENSOART00020021350.1	protein_coding	-	-	rs599472531	-
9:65329693-65329693	A	intergenic_variant	MODIFIER	-	-	-	-	-	-	-	rs599461967	-
20:54082432-54082432	A	upstream_gene_variant	MODIFIER	RIPK1	ENSOARG00020006711	Transcript	ENSOART00020010270.1	protein_coding	-	-	rs599456008	-
19:50114287-50114287	C	synonymous_variant	LOW	NEK4	ENSOARG00020024428	Transcript	ENSOART00020038195.1	protein_coding	T	acT/acC	rs599453099	-
8:96465942-96465942	T	downstream_gene_variant	MODIFIER	-	ENSOARG00020026133	Transcript	ENSOART00020041100.1	protein_coding	-	-	rs599448134	-
2:169959867-169959867	G	downstream_gene_variant	MODIFIER	NMI	ENSOARG00020024663	Transcript	ENSOART00020038634.1	protein_coding	-	-	rs599443750	-
2:110240092-110240092	A	intron_variant	MODIFIER	-	ENSOARG00020009753	Transcript	ENSOART00020014965.1	protein_coding	-	-	rs599430353	-
1:18169092-18169092	C	downstream_gene_variant	MODIFIER	-	ENSOARG00020000505	Transcript	ENSOART00020000666.1	protein_coding	-	-	rs599429955	-
15:89113616-89113616	T	3_prime_UTR_variant	MODIFIER	OSBP	ENSOARG00020015611	Transcript	ENSOART00020024042.1	protein_coding	-	-	rs599421464	-
3:161322139-161322139	T	3_prime_UTR_variant	MODIFIER	-	ENSOARG00020002919	Transcript	ENSOART00020004506.1	protein_coding	-	-	rs599419263	-
3:92788918-92788918	T	downstream_gene_variant	MODIFIER	STRN	ENSOARG00020001325	Transcript	ENSOART00020002041.1	protein_coding	-	-	rs599415987	-
3:1203509-1203509	T	intron_variant	MODIFIER	EDF1	ENSOARG00020000401	Transcript	ENSOART00020000506.1	protein_coding	-	-	rs599406194	-
20:13643072-13643072	C	downstream_gene_variant	MODIFIER	ZFAND3	ENSOARG00020024568	Transcript	ENSOART00020038469.1	protein_coding	-	-	rs599393958	-
14:37641233-37641233	C	downstream_gene_variant	MODIFIER	TMEM208	ENSOARG00020019829	Transcript	ENSOART00020030550.1	protein_coding	-	-	rs599393725	-
14:51355567-51355567	A	3_prime_UTR_variant	MODIFIER	ACTN4	ENSOARG00020023353	Transcript	ENSOART00020036539.1	protein_coding	-	-	rs599383488	-
4:46218200-46218200	G	downstream_gene_variant	MODIFIER	GNAI1	ENSOARG00020002521	Transcript	ENSOART00020003874.1	protein_coding	-	-	rs599375211	-
1:204932050-204932050	G	downstream_gene_variant	MODIFIER	FAM162A	ENSOARG00020009080	Transcript	ENSOART00020013973.1	protein_coding	-	-	rs599361014	-
9:3925741-3925741	T	3_prime_UTR_variant	MODIFIER	COL9A1	ENSOARG00020026383	Transcript	ENSOART00020041523.1	protein_coding	-	-	rs599357876	-
3:1201860-1201860	C	intron_variant	MODIFIER	EDF1	ENSOARG00020000401	Transcript	ENSOART00020000506.1	protein_coding	-	-	rs599348371	-
15:83764014-83764014	C	synonymous_variant	LOW	FNBP4	ENSOARG00020015042	Transcript	ENSOART00020023169.1	protein_coding	P	ccA/ccG	rs599334274	-
16:61494535-61494535	G	missense_variant	MODERATE	MYO10	ENSOARG00020013822	Transcript	ENSOART00020021158.1	protein_coding	I/V	Att/Gtt	rs599311613	tolerated(0.33)
20:22082591-22082591	T	synonymous_variant	LOW	TNFRSF21	ENSOARG00020013800	Transcript	ENSOART00020021053.1	protein_coding	P	ccG/ccA	rs599309370	-
15:82652320-82652320	T	synonymous_variant	LOW	DGKZ	ENSOARG00020021820	Transcript	ENSOART00020034585.1	protein_coding	L	Ctg/Ttg	rs599305863	-
14:58136257-58136257	C	splice_region_variant,synonymous_variant	LOW	SELENOW	ENSOARG00020013536	Transcript	ENSOART00020020649.1	protein_coding	Y	taT/taC	rs599298560	-
19:15300468-15300468	T	intergenic_variant	MODIFIER	-	-	-	-	-	-	-	rs599297632	-
3:29800067-29800067	T	downstream_gene_variant	MODIFIER	HS1BP3	ENSOARG00020018571	Transcript	ENSOART00020028577.1	protein_coding	-	-	rs599291294	-
24:20692243-20692243	A	downstream_gene_variant	MODIFIER	-	ENSOARG00020024374	Transcript	ENSOART00020038101.1	protein_coding	-	-	rs599287839	-
8:73590354-73590354	A	downstream_gene_variant	MODIFIER	ADGRG6	ENSOARG00020010044	Transcript	ENSOART00020016555.1	protein_coding	-	-	rs599281897	-
1:281971061-281971061	A	intron_variant	MODIFIER	ATP2C1	ENSOARG00020001400	Transcript	ENSOART00020002965.1	protein_coding	-	-	rs599279481	-
9:32060835-32060835	A	downstream_gene_variant	MODIFIER	DERL1	ENSOARG00020016190	Transcript	ENSOART00020024955.1	protein_coding	-	-	rs599272935	-
1:110852205-110852205	T	downstream_gene_variant	MODIFIER	IL6R	ENSOARG00020001913	Transcript	ENSOART00020003007.1	protein_coding	-	-	rs599268023	-
4:41175223-41175223	G	downstream_gene_variant	MODIFIER	SEMA3A	ENSOARG00020000849	Transcript	ENSOART00020001185.1	protein_coding	-	-	rs599267323	-
3:230315186-230315186	A	missense_variant	MODERATE	GGA1	ENSOARG00020025826	Transcript	ENSOART00020040577.1	protein_coding	V/I	Gtt/Att	rs599258950	tolerated(0.08)
3:90447409-90447409	A	downstream_gene_variant	MODIFIER	MAP4K3	ENSOARG00020010894	Transcript	ENSOART00020016785.1	protein_coding	-	-	rs599257463	-
12:77179487-77179487	T	synonymous_variant	LOW	LAMB3	ENSOARG00020020472	Transcript	ENSOART00020031576.1	protein_coding	L	ctC/ctT	rs599250746	-
4:123684390-123684390	C	downstream_gene_variant	MODIFIER	ABCB8	ENSOARG00020013103	Transcript	ENSOART00020020361.1	protein_coding	-	-	rs599247521	-
2:196446434-196446434	A	synonymous_variant	LOW	DDX18	ENSOARG00020022459	Transcript	ENSOART00020034815.1	protein_coding	R	cgC/cgA	rs599246784	-
18:56353737-56353737	A	synonymous_variant	LOW	CCDC88C	ENSOARG00020011759	Transcript	ENSOART00020017874.1	protein_coding	G	ggC/ggT	rs599224826	-
13:62965449-62965449	A	missense_variant	MODERATE	TRIB3	ENSOARG00020003712	Transcript	ENSOART00020005675.1	protein_coding	A/S	Gcc/Tcc	rs599224702	tolerated(0.22)
20:8886671-8886671	T	missense_variant	MODERATE	TAP1	ENSOARG00020025187	Transcript	ENSOART00020039568.1	protein_coding	V/M	Gtg/Atg	rs599216699	deleterious(0.03)
3:231147630-231147630	A	downstream_gene_variant	MODIFIER	TOMM22	ENSOARG00020011046	Transcript	ENSOART00020016849.1	protein_coding	-	-	rs599214896	-
6:128240251-128240251	C	downstream_gene_variant	MODIFIER	RNF4	ENSOARG00020022503	Transcript	ENSOART00020034951.1	protein_coding	-	-	rs599207521	-
4:72955054-72955054	C	downstream_gene_variant	MODIFIER	MTURN	ENSOARG00020011720	Transcript	ENSOART00020017821.1	protein_coding	-	-	rs599206943	-
X:86408564-86408564	C	3_prime_UTR_variant	MODIFIER	FUNDC2	ENSOARG00020017001	Transcript	ENSOART00020026197.1	protein_coding	-	-	rs599196743	-
6:105557670-105557670	T	3_prime_UTR_variant	MODIFIER	ANTXR2	ENSOARG00020008268	Transcript	ENSOART00020012697.1	protein_coding	-	-	rs599176144	-
4:14711773-14711773	A	3_prime_UTR_variant	MODIFIER	PDK4	ENSOARG00020021170	Transcript	ENSOART00020032749.1	protein_coding	-	-	rs599173783	-
11:53279980-53279980	A	missense_variant	MODERATE	PTRH2	ENSOARG00020013039	Transcript	ENSOART00020019870.1	protein_coding	V/I	Gta/Ata	rs599167922	tolerated(0.05)
7:47413269-47413269	T	synonymous_variant	LOW	HERC1	ENSOARG00020007683	Transcript	ENSOART00020011787.1	protein_coding	C	tgC/tgT	rs599156658	-
7:46881713-46881713	G	intron_variant	MODIFIER	CSNK1G1	ENSOARG00020024000	Transcript	ENSOART00020038520.1	protein_coding	-	-	rs599155441	-
11:13729970-13729970	T	missense_variant	MODERATE	NOL11	ENSOARG00020011385	Transcript	ENSOART00020017347.1	protein_coding	P/S	Cct/Tct	rs599153731	deleterious(0)
2:18907694-18907694	T	downstream_gene_variant	MODIFIER	ABCA1	ENSOARG00020002682	Transcript	ENSOART00020004125.1	protein_coding	-	-	rs599149833	-
15:46086836-46086836	A	missense_variant	MODERATE	SWAP70	ENSOARG00020017034	Transcript	ENSOART00020026278.1	protein_coding	E/D	gaG/gaT	rs599124623	tolerated(0.79)
19:55570804-55570804	G	upstream_gene_variant	MODIFIER	SACM1L	ENSOARG00020025330	Transcript	ENSOART00020039730.1	protein_coding	-	-	rs599120937	-
15:32207105-32207105	T	missense_variant	MODERATE	DDX6	ENSOARG00020012273	Transcript	ENSOART00020018853.1	protein_coding	A/T	Gca/Aca	rs599116742	tolerated_low_confidence(0.94)
7:80487817-80487817	C	intron_variant	MODIFIER	GPX2	ENSOARG00020015464	Transcript	ENSOART00020023669.1	protein_coding	-	-	rs599113130	-
5:18902307-18902307	G	intergenic_variant	MODIFIER	-	-	-	-	-	-	-	rs599112902	-
7:21669985-21669985	G	downstream_gene_variant	MODIFIER	REC114	ENSOARG00020005686	Transcript	ENSOART00020008814.1	protein_coding	-	-	rs599105147	-
20:30285100-30285100	G	downstream_gene_variant	MODIFIER	-	ENSOARG00020011901	Transcript	ENSOART00020018164.1	protein_coding	-	-	rs599102173	-
22:35991276-35991276	C	downstream_gene_variant	MODIFIER	TECTB	ENSOARG00020017476	Transcript	ENSOART00020026868.1	protein_coding	-	-	rs599101194	-
16:27619270-27619270	A	intron_variant	MODIFIER	ITGA1	ENSOARG00020003919	Transcript	ENSOART00020005988.1	protein_coding	-	-	rs599100957	-
3:98613525-98613525	G	intron_variant	MODIFIER	XDH	ENSOARG00020004988	Transcript	ENSOART00020007636.1	protein_coding	-	-	rs599097056	-
19:15302443-15302443	A	intergenic_variant	MODIFIER	-	-	-	-	-	-	-	rs599091953	-
4:72589924-72589924	G	intergenic_variant	MODIFIER	-	-	-	-	-	-	-	rs599083992	-
14:43044555-43044555	G	downstream_gene_variant	MODIFIER	POP4	ENSOARG00020015812	Transcript	ENSOART00020024220.1	protein_coding	-	-	rs599073218	-
3:142938870-142938870	G	downstream_gene_variant	MODIFIER	EIF4B	ENSOARG00020009127	Transcript	ENSOART00020014129.1	protein_coding	-	-	rs599066392	-
X:107138861-107138861	A	downstream_gene_variant	MODIFIER	ARHGEF6	ENSOARG00020016000	Transcript	ENSOART00020024570.1	protein_coding	-	-	rs599063892	-
3:180475765-180475765	G	downstream_gene_variant	MODIFIER	SLC25A3	ENSOARG00020011479	Transcript	ENSOART00020017539.1	protein_coding	-	-	rs599049275	-
14:62968277-62968277	T	intergenic_variant	MODIFIER	-	-	-	-	-	-	-	rs599046552	-
X:137694438-137694438	T	upstream_gene_variant	MODIFIER	MORF4L2	ENSOARG00020023382	Transcript	ENSOART00020036400.1	protein_coding	-	-	rs599039707	-
24:42947152-42947152	T	intron_variant	MODIFIER	FAM20C	ENSOARG00020019310	Transcript	ENSOART00020029728.1	protein_coding	-	-	rs599031855	-
15:20029762-20029762	C	non_coding_transcript_exon_variant	MODIFIER	-	ENSOARG00020012305	Transcript	ENSOART00020018771.1	lncRNA	-	-	rs599021479	-
14:58865603-58865603	T	intron_variant	MODIFIER	BCAT2	ENSOARG00020018858	Transcript	ENSOART00020029043.1	protein_coding	-	-	rs599019230	-
16:72770163-72770163	A	intron_variant	MODIFIER	NSUN2	ENSOARG00020023145	Transcript	ENSOART00020035983.1	protein_coding	-	-	rs599015070	-
14:14079797-14079797	C	downstream_gene_variant	MODIFIER	SLC7A5	ENSOARG00020011537	Transcript	ENSOART00020017662.1	protein_coding	-	-	rs599005128	-
8:14863245-14863245	G	downstream_gene_variant	MODIFIER	RNF217	ENSOARG00020020542	Transcript	ENSOART00020031748.1	protein_coding	-	-	rs598989749	-
1:105680032-105680032	T	intron_variant	MODIFIER	H2BC18	ENSOARG00020006656	Transcript	ENSOART00020010231.1	protein_coding	-	-	rs598984459	-
24:28442367-28442367	A	3_prime_UTR_variant	MODIFIER	-	ENSOARG00020014618	Transcript	ENSOART00020022386.1	protein_coding	-	-	rs598982901	-
16:23662298-23662298	T	downstream_gene_variant	MODIFIER	MIER3	ENSOARG00020009384	Transcript	ENSOART00020014549.1	protein_coding	-	-	rs598980061	-
13:64517663-64517663	T	synonymous_variant	LOW	DNMT3B	ENSOARG00020007704	Transcript	ENSOART00020011771.1	protein_coding	D	gaC/gaT	rs598967618	-
13:43453590-43453590	T	splice_region_variant,intron_variant	LOW	GZF1	ENSOARG00020004766	Transcript	ENSOART00020007279.1	protein_coding	-	-	rs598962147	-
4:45498125-45498125	G	intron_variant	MODIFIER	CD36	ENSOARG00020002333	Transcript	ENSOART00020003673.1	protein_coding	-	-	rs598954917	-
1:297013574-297013574	C	missense_variant	MODERATE	RFTN1	ENSOARG00020021528	Transcript	ENSOART00020033285.1	protein_coding	E/G	gAg/gGg	rs598949877	tolerated(0.86)
24:1007734-1007734	T	intron_variant	MODIFIER	UBE2I	ENSOARG00020026231	Transcript	ENSOART00020041274.1	protein_coding	-	-	rs598945263	-
12:49165411-49165411	T	downstream_gene_variant	MODIFIER	-	ENSOARG00020020403	Transcript	ENSOART00020031429.1	protein_coding	-	-	rs598944137	-
6:94794194-94794194	C	intergenic_variant	MODIFIER	-	-	-	-	-	-	-	rs598939027	-
11:6890829-6890829	C	downstream_gene_variant	MODIFIER	KCTD2	ENSOARG00020005376	Transcript	ENSOART00020008270.1	protein_coding	-	-	rs598936277	-
3:222704531-222704531	C	downstream_gene_variant	MODIFIER	FOXJ2	ENSOARG00020011501	Transcript	ENSOART00020017527.1	protein_coding	-	-	rs598929335	-
25:28025612-28025612	A	downstream_gene_variant	MODIFIER	SGPL1	ENSOARG00020014065	Transcript	ENSOART00020021501.1	protein_coding	-	-	rs598923236	-
3:1203811-1203811	T	intron_variant	MODIFIER	EDF1	ENSOARG00020000401	Transcript	ENSOART00020000506.1	protein_coding	-	-	rs598919207	-
11:53142744-53142744	G	upstream_gene_variant	MODIFIER	-	ENSOARG00020012940	Transcript	ENSOART00020019701.1	miRNA	-	-	rs598911519	-
15:17341002-17341002	T	intergenic_variant	MODIFIER	-	-	-	-	-	-	-	rs598907031	-
16:10481019-10481019	T	non_coding_transcript_exon_variant	MODIFIER	-	ENSOARG00020023457	Transcript	ENSOART00020036733.1	lncRNA	-	-	rs598892953	-
13:82120043-82120043	A	missense_variant	MODERATE	PARD6B	ENSOARG00020011957	Transcript	ENSOART00020018217.1	protein_coding	R/Q	cGg/cAg	rs598877076	tolerated(0.2)
12:75986198-75986198	C	intron_variant	MODIFIER	-	ENSOARG00020018286	Transcript	ENSOART00020029488.1	protein_coding	-	-	rs598874861	-
11:42013547-42013547	A	upstream_gene_variant	MODIFIER	BLMH	ENSOARG00020014682	Transcript	ENSOART00020022701.1	protein_coding	-	-	rs598873414	-
14:59684739-59684739	C	downstream_gene_variant	MODIFIER	NUP62	ENSOARG00020012515	Transcript	ENSOART00020019069.1	protein_coding	-	-	rs598841153	-
3:24245770-24245770	T	downstream_gene_variant	MODIFIER	LRATD1	ENSOARG00020013098	Transcript	ENSOART00020019971.1	protein_coding	-	-	rs598840613	-
11:5250132-5250132	C	intron_variant,non_coding_transcript_variant	MODIFIER	-	ENSOARG00020025954	Transcript	ENSOART00020040816.1	lncRNA	-	-	rs598837519	-
24:18680641-18680641	G	downstream_gene_variant	MODIFIER	ACSM4	ENSOARG00020017105	Transcript	ENSOART00020026436.1	protein_coding	-	-	rs598835095	-
13:3695284-3695284	G	synonymous_variant	LOW	JAG1	ENSOARG00020024860	Transcript	ENSOART00020038927.1	protein_coding	A	gcT/gcC	rs598834159	-
21:42577484-42577484	T	intron_variant	MODIFIER	-	ENSOARG00020018768	Transcript	ENSOART00020028892.1	protein_coding	-	-	rs598823593	-
26:41115995-41115995	G	downstream_gene_variant	MODIFIER	POMK	ENSOARG00020025715	Transcript	ENSOART00020040362.1	protein_coding	-	-	rs598823530	-
11:23944395-23944395	A	downstream_gene_variant	MODIFIER	PIP4K2B	ENSOARG00020017738	Transcript	ENSOART00020027275.1	protein_coding	-	-	rs598823521	-
2:252248756-252248756	T	synonymous_variant	LOW	LAPTM5	ENSOARG00020013915	Transcript	ENSOART00020021236.1	protein_coding	L	Ctg/Ttg	rs598823008	-
8:14166640-14166640	T	intron_variant	MODIFIER	NCOA7	ENSOARG00020019081	Transcript	ENSOART00020029380.1	protein_coding	-	-	rs598821787	-
18:68913560-68913560	A	missense_variant	MODERATE	COA8	ENSOARG00020016820	Transcript	ENSOART00020025878.1	protein_coding	D/E	gaC/gaA	rs598820238	tolerated(1)
12:70395617-70395617	T	downstream_gene_variant	MODIFIER	EDEM3	ENSOARG00020005876	Transcript	ENSOART00020009251.1	protein_coding	-	-	rs598819252	-
21:45056746-45056746	T	downstream_gene_variant	MODIFIER	SNX15	ENSOARG00020014402	Transcript	ENSOART00020022236.1	protein_coding	-	-	rs598818670	-
5:116644705-116644705	G	downstream_gene_variant	MODIFIER	SLC25A46	ENSOARG00020020714	Transcript	ENSOART00020031997.1	protein_coding	-	-	rs598815381	-
2:110234563-110234563	A	intron_variant	MODIFIER	-	ENSOARG00020009753	Transcript	ENSOART00020014965.1	protein_coding	-	-	rs598809960	-
20:36052394-36052394	A	downstream_gene_variant	MODIFIER	DCDC2	ENSOARG00020011966	Transcript	ENSOART00020018359.1	protein_coding	-	-	rs598807406	-
3:107367533-107367533	C	5_prime_UTR_variant	MODIFIER	CHST10	ENSOARG00020012569	Transcript	ENSOART00020019165.1	protein_coding	-	-	rs598803078	-
15:89113686-89113686	G	3_prime_UTR_variant	MODIFIER	OSBP	ENSOARG00020015611	Transcript	ENSOART00020024042.1	protein_coding	-	-	rs598788037	-
7:38437210-38437210	A	intron_variant	MODIFIER	UBR1	ENSOARG00020018530	Transcript	ENSOART00020028563.1	protein_coding	-	-	rs598787568	-
16:24990275-24990275	C	5_prime_UTR_variant	MODIFIER	PLPP1	ENSOARG00020011909	Transcript	ENSOART00020018140.1	protein_coding	-	-	rs598787528	-
1:139294155-139294155	G	5_prime_UTR_variant	MODIFIER	GABPA	ENSOARG00020004933	Transcript	ENSOART00020007555.1	protein_coding	-	-	rs598786458	-
3:222959120-222959120	A	intergenic_variant	MODIFIER	-	-	-	-	-	-	-	rs598783942	-
1:207379011-207379011	T	synonymous_variant	LOW	ITGB5	ENSOARG00020001033	Transcript	ENSOART00020001525.1	protein_coding	A	gcG/gcA	rs598775120	-
15:8485920-8485920	C	intergenic_variant	MODIFIER	-	-	-	-	-	-	-	rs598767665	-
17:82165179-82165179	A	intron_variant	MODIFIER	UFD1	ENSOARG00020005997	Transcript	ENSOART00020009355.1	protein_coding	-	-	rs598752417	-
1:42413323-42413323	G	synonymous_variant	LOW	JAK1	ENSOARG00020025959	Transcript	ENSOART00020040827.1	protein_coding	G	ggG/ggC	rs598751599	-
2:78906402-78906402	A	downstream_gene_variant	MODIFIER	JAK2	ENSOARG00020007686	Transcript	ENSOART00020011739.1	protein_coding	-	-	rs598751308	-
19:59969095-59969095	A	downstream_gene_variant	MODIFIER	CHCHD4	ENSOARG00020025962	Transcript	ENSOART00020040829.1	protein_coding	-	-	rs598739635	-
22:55300619-55300619	T	3_prime_UTR_variant	MODIFIER	ZNF511	ENSOARG00020009208	Transcript	ENSOART00020014156.1	protein_coding	-	-	rs598733784	-
6:127958683-127958683	A	downstream_gene_variant	MODIFIER	SH3BP2	ENSOARG00020021902	Transcript	ENSOART00020034139.1	protein_coding	-	-	rs598718573	-
2:124632188-124632188	C	downstream_gene_variant	MODIFIER	PLEKHB2	ENSOARG00020021480	Transcript	ENSOART00020033269.1	protein_coding	-	-	rs598716873	-
21:41749447-41749447	A	synonymous_variant	LOW	CYB561A3	ENSOARG00020013047	Transcript	ENSOART00020019924.1	protein_coding	L	Ctg/Ttg	rs598712744	-
12:50452922-50452922	T	synonymous_variant	LOW	KLHL21	ENSOARG00020020925	Transcript	ENSOART00020032351.1	protein_coding	S	agC/agT	rs598705764	-
3:233511398-233511398	A	downstream_gene_variant	MODIFIER	CSDC2	ENSOARG00020024566	Transcript	ENSOART00020038463.1	protein_coding	-	-	rs598704084	-
2:16331974-16331974	T	synonymous_variant	LOW	RAD23B	ENSOARG00020002134	Transcript	ENSOART00020003246.1	protein_coding	E	gaG/gaA	rs598701586	-
13:43454914-43454914	G	intron_variant	MODIFIER	GZF1	ENSOARG00020004766	Transcript	ENSOART00020007279.1	protein_coding	-	-	rs598697139	-
3:123322356-123322356	T	downstream_gene_variant	MODIFIER	PPP1R12A	ENSOARG00020005817	Transcript	ENSOART00020009493.1	protein_coding	-	-	rs598691515	-
13:67033845-67033845	G	intron_variant	MODIFIER	GSS	ENSOARG00020003193	Transcript	ENSOART00020004899.1	protein_coding	-	-	rs598685242	-
19:61778478-61778478	A	missense_variant	MODERATE	MGLL	ENSOARG00020017820	Transcript	ENSOART00020027679.1	protein_coding	R/Q	cGg/cAg	rs598685030	tolerated(0.09)
9:34752545-34752545	C	synonymous_variant	LOW	PRKDC	ENSOARG00020010704	Transcript	ENSOART00020037495.1	protein_coding	P	ccA/ccG	rs598682855	-
1:202379002-202379002	C	downstream_gene_variant	MODIFIER	ADPRH	ENSOARG00020001952	Transcript	ENSOART00020002977.1	protein_coding	-	-	rs598676865	-
3:230655657-230655657	G	intergenic_variant	MODIFIER	-	-	-	-	-	-	-	rs598675051	-
11:37291505-37291505	G	upstream_gene_variant	MODIFIER	DERL2	ENSOARG00020010646	Transcript	ENSOART00020016305.1	protein_coding	-	-	rs598671970	-
5:1321534-1321534	G	intron_variant	MODIFIER	-	ENSOARG00020013782	Transcript	ENSOART00020021041.1	protein_coding	-	-	rs598662570	-
X:352109-352109	C	non_coding_transcript_exon_variant	MODIFIER	-	ENSOARG00020021149	Transcript	ENSOART00020032606.1	lncRNA	-	-	rs598662380	-
17:82060184-82060184	A	synonymous_variant	LOW	ESS2	ENSOARG00020005571	Transcript	ENSOART00020008581.1	protein_coding	T	acC/acT	rs598658057	-
17:13373802-13373802	A	downstream_gene_variant	MODIFIER	-	ENSOARG00020024257	Transcript	ENSOART00020038367.1	lncRNA	-	-	rs598646615	-
6:94730675-94730675	T	intron_variant	MODIFIER	-	ENSOARG00020001214	Transcript	ENSOART00020001812.1	protein_coding	-	-	rs598640053	-
10:92402783-92402783	T	synonymous_variant	LOW	ARGLU1	ENSOARG00020003297	Transcript	ENSOART00020005012.1	protein_coding	E	gaG/gaA	rs598638646	-
4:45500566-45500566	A	intron_variant	MODIFIER	CD36	ENSOARG00020002333	Transcript	ENSOART00020003673.1	protein_coding	-	-	rs598638558	-
3:7873767-7873767	C	downstream_gene_variant	MODIFIER	SPOUT1	ENSOARG00020003141	Transcript	ENSOART00020004798.1	protein_coding	-	-	rs598628817	-
18:69927968-69927968	C	downstream_gene_variant	MODIFIER	SIVA1	ENSOARG00020019622	Transcript	ENSOART00020030168.1	protein_coding	-	-	rs598605514	-
11:21913591-21913591	G	synonymous_variant	LOW	-	ENSOARG00020006222	Transcript	ENSOART00020009636.1	protein_coding	P	ccT/ccG	rs598601515	-
15:30250365-30250365	C	synonymous_variant	LOW	SIK3	ENSOARG00020024821	Transcript	ENSOART00020039030.1	protein_coding	T	acA/acG	rs598596890	-
4:67471458-67471458	T	synonymous_variant	LOW	AOAH	ENSOARG00020003525	Transcript	ENSOART00020005586.1	protein_coding	G	ggG/ggT	rs598594458	-
12:1763499-1763499	A	upstream_gene_variant	MODIFIER	-	ENSOARG00020004835	Transcript	ENSOART00020007373.1	lncRNA	-	-	rs598594206,rs600471789	-
3:235786826-235786826	T	downstream_gene_variant	MODIFIER	PARVB	ENSOARG00020001366	Transcript	ENSOART00020002078.1	protein_coding	-	-	rs598580243	-
23:67998851-67998851	A	downstream_gene_variant	MODIFIER	SERPINB12	ENSOARG00020025883	Transcript	ENSOART00020040688.1	protein_coding	-	-	rs598573892	-
17:81135382-81135382	G	synonymous_variant	LOW	-	ENSOARG00020025705	Transcript	ENSOART00020040343.1	protein_coding	V	gtT/gtC	rs598562508	-
13:80565145-80565145	G	downstream_gene_variant	MODIFIER	ARFGEF2	ENSOARG00020022817	Transcript	ENSOART00020036077.1	protein_coding	-	-	rs598561423	-
5:39980892-39980892	T	intron_variant	MODIFIER	CLK4	ENSOARG00020015589	Transcript	ENSOART00020024081.1	protein_coding	-	-	rs598552313	-
2:65620337-65620337	A	synonymous_variant	LOW	OSTF1	ENSOARG00020011048	Transcript	ENSOART00020016860.1	protein_coding	Y	taC/taT	rs598533280	-
1:134000521-134000521	T	intron_variant	MODIFIER	CLDN8	ENSOARG00020001690	Transcript	ENSOART00020002552.1	protein_coding	-	-	rs598533081	-
20:48967660-48967660	A	3_prime_UTR_variant	MODIFIER	GCNT2	ENSOARG00020024347	Transcript	ENSOART00020038046.1	protein_coding	-	-	rs598531192	-
17:81885925-81885925	T	downstream_gene_variant	MODIFIER	-	ENSOARG00020005000	Transcript	ENSOART00020007706.1	protein_coding	-	-	rs598526904	-
3:233782366-233782366	C	downstream_gene_variant	MODIFIER	SREBF2	ENSOARG00020024824	Transcript	ENSOART00020038904.1	protein_coding	-	-	rs598526255	-
17:81519522-81519522	A	downstream_gene_variant	MODIFIER	MAPK1	ENSOARG00020025998	Transcript	ENSOART00020040889.1	protein_coding	-	-	rs598519641	-
2:262996979-262996979	T	missense_variant	MODERATE	UBR4	ENSOARG00020008532	Transcript	ENSOART00020014178.1	protein_coding	H/Y	Cac/Tac	rs598518869	tolerated(1)
15:70262029-70262029	T	intron_variant	MODIFIER	EHF	ENSOARG00020012876	Transcript	ENSOART00020019935.1	protein_coding	-	-	rs598516926	-
15:8490115-8490115	G	intergenic_variant	MODIFIER	-	-	-	-	-	-	-	rs598515113	-
18:68896126-68896126	T	downstream_gene_variant	MODIFIER	BAG5	ENSOARG00020016804	Transcript	ENSOART00020025764.1	protein_coding	-	-	rs598513703	-
2:2251519-2251519	T	3_prime_UTR_variant	MODIFIER	GSN	ENSOARG00020002932	Transcript	ENSOART00020004528.1	protein_coding	-	-	rs598508471	-
20:30174048-30174048	G	downstream_gene_variant	MODIFIER	PPP1R10	ENSOARG00020022420	Transcript	ENSOART00020034864.1	protein_coding	-	-	rs598502306	-
11:53139900-53139900	C	downstream_gene_variant	MODIFIER	-	ENSOARG00020012940	Transcript	ENSOART00020019701.1	miRNA	-	-	rs598502126	-
19:17714566-17714566	T	downstream_gene_variant	MODIFIER	-	ENSOARG00020024142	Transcript	ENSOART00020037695.1	protein_coding	-	-	rs598495324	-
15:82960185-82960185	T	downstream_gene_variant	MODIFIER	F2	ENSOARG00020023298	Transcript	ENSOART00020036330.1	protein_coding	-	-	rs598491917	-
1:284867168-284867168	C	intron_variant	MODIFIER	MX2	ENSOARG00020002675	Transcript	ENSOART00020004107.1	protein_coding	-	-	rs598480878	-
10:26072688-26072688	C	3_prime_UTR_variant	MODIFIER	UFM1	ENSOARG00020004690	Transcript	ENSOART00020007159.1	protein_coding	-	-	rs598469330	-
7:13325445-13325445	T	missense_variant	MODERATE	HACD3	ENSOARG00020005830	Transcript	ENSOART00020009191.1	protein_coding	T/I	aCa/aTa	rs598468373	deleterious(0.01)
6:101464461-101464461	T	intergenic_variant	MODIFIER	-	-	-	-	-	-	-	rs598463866	-
1:7933673-7933673	A	downstream_gene_variant	MODIFIER	INPP5D	ENSOARG00020010848	Transcript	ENSOART00020016646.1	protein_coding	-	-	rs598460785	-
11:54873026-54873026	C	intron_variant	MODIFIER	LPO	ENSOARG00020020481	Transcript	ENSOART00020031779.1	protein_coding	-	-	rs598448714	-
11:51150949-51150949	T	downstream_gene_variant	MODIFIER	-	ENSOARG00020024810	Transcript	ENSOART00020038978.1	protein_coding	-	-	rs598447622	-
3:6792483-6792483	C	downstream_gene_variant	MODIFIER	USP20	ENSOARG00020001868	Transcript	ENSOART00020002853.1	protein_coding	-	-	rs598444995	-
24:1103868-1103868	A	intron_variant	MODIFIER	CLCN7	ENSOARG00020026257	Transcript	ENSOART00020041309.1	protein_coding	-	-	rs598434788	-
7:23269475-23269475	A	upstream_gene_variant	MODIFIER	REM2	ENSOARG00020019163	Transcript	ENSOART00020029436.1	protein_coding	-	-	rs598434006	-
16:43460695-43460695	T	downstream_gene_variant	MODIFIER	SUB1	ENSOARG00020010031	Transcript	ENSOART00020015372.1	protein_coding	-	-	rs598426197	-
10:34314779-34314779	G	synonymous_variant	LOW	-	ENSOARG00020012160	Transcript	ENSOART00020018633.1	protein_coding	G	ggA/ggC	rs598424008	-
20:50890412-50890412	T	downstream_gene_variant	MODIFIER	-	ENSOARG00020024657	Transcript	ENSOART00020038642.1	protein_coding	-	-	rs598423886	-
4:53362387-53362387	C	upstream_gene_variant	MODIFIER	NAMPT	ENSOARG00020010718	Transcript	ENSOART00020016418.1	protein_coding	-	-	rs598423120	-
5:7049332-7049332	C	3_prime_UTR_variant	MODIFIER	TPM4	ENSOARG00020018603	Transcript	ENSOART00020028658.1	protein_coding	-	-	rs598422037	-
11:29056895-29056895	A	intron_variant	MODIFIER	SLC5A10	ENSOARG00020026368	Transcript	ENSOART00020041500.1	protein_coding	-	-	rs598421103	-
9:63807726-63807726	A	synonymous_variant	LOW	SAMD12	ENSOARG00020009911	Transcript	ENSOART00020015192.1	protein_coding	K	aaG/aaA	rs598420930	-
1:112311568-112311568	C	downstream_gene_variant	MODIFIER	LMNA	ENSOARG00020016018	Transcript	ENSOART00020024579.1	protein_coding	-	-	rs598412847	-
6:23554905-23554905	A	downstream_gene_variant	MODIFIER	TET2	ENSOARG00020009309	Transcript	ENSOART00020014367.1	protein_coding	-	-	rs598406285	-
1:620384-620384	G	non_coding_transcript_exon_variant	MODIFIER	-	ENSOARG00020000277	Transcript	ENSOART00020000333.1	lncRNA	-	-	rs598395030	-
14:39108833-39108833	T	downstream_gene_variant	MODIFIER	HAS3	ENSOARG00020008730	Transcript	ENSOART00020013410.1	protein_coding	-	-	rs598392820	-
3:148981929-148981929	T	3_prime_UTR_variant	MODIFIER	RAPGEF3	ENSOARG00020002846	Transcript	ENSOART00020004451.1	protein_coding	-	-	rs598390827	-
10:34436595-34436595	A	intron_variant	MODIFIER	-	ENSOARG00020012335	Transcript	ENSOART00020018835.1	protein_coding	-	-	rs598387369	-
5:950496-950496	T	intergenic_variant	MODIFIER	-	-	-	-	-	-	-	rs598378988	-
20:18364670-18364670	G	intron_variant	MODIFIER	PTK7	ENSOARG00020017682	Transcript	ENSOART00020027495.1	protein_coding	-	-	rs598378028	-
15:55877106-55877106	T	intron_variant	MODIFIER	RELT	ENSOARG00020023665	Transcript	ENSOART00020036920.1	protein_coding	-	-	rs598374848	-
11:53303122-53303122	T	intron_variant	MODIFIER	CLTC	ENSOARG00020013150	Transcript	ENSOART00020020645.1	protein_coding	-	-	rs598374525	-
11:53142980-53142980	G	upstream_gene_variant	MODIFIER	-	ENSOARG00020012940	Transcript	ENSOART00020019701.1	miRNA	-	-	rs598372435	-
2:162923711-162923711	A	synonymous_variant	LOW	PKP4	ENSOARG00020020474	Transcript	ENSOART00020031560.1	protein_coding	T	acC/acT	rs598370560	-
14:55190952-55190952	A	upstream_gene_variant	MODIFIER	ZNF575	ENSOARG00020003204	Transcript	ENSOART00020004890.1	protein_coding	-	-	rs598366684	-
8:12776463-12776463	A	3_prime_UTR_variant	MODIFIER	ECHDC1	ENSOARG00020018346	Transcript	ENSOART00020028316.1	protein_coding	-	-	rs598363306	-
16:24608823-24608823	C	missense_variant	MODERATE	IL6ST	ENSOARG00020010171	Transcript	ENSOART00020015668.1	protein_coding	K/Q	Aaa/Caa	rs598361385	tolerated(0.66)
1:226295594-226295594	A	3_prime_UTR_variant	MODIFIER	GNB4	ENSOARG00020009587	Transcript	ENSOART00020014727.1	protein_coding	-	-	rs598357171	-
16:34606888-34606888	T	downstream_gene_variant	MODIFIER	OXCT1	ENSOARG00020006708	Transcript	ENSOART00020010462.1	protein_coding	-	-	rs598353867	-
13:55304123-55304123	A	intergenic_variant	MODIFIER	-	-	-	-	-	-	-	rs598353586	-
3:187438445-187438445	A	missense_variant	MODERATE	CKAP4	ENSOARG00020016133	Transcript	ENSOART00020024728.1	protein_coding	A/V	gCg/gTg	rs598352835	tolerated(0.08)
26:28672308-28672308	T	downstream_gene_variant	MODIFIER	LEPROTL1	ENSOARG00020024432	Transcript	ENSOART00020038198.1	protein_coding	-	-	rs598347107	-
3:119469690-119469690	C	intron_variant	MODIFIER	OSBPL8	ENSOARG00020003030	Transcript	ENSOART00020004674.1	protein_coding	-	-	rs598327190	-
9:37242274-37242274	G	synonymous_variant	LOW	RB1CC1	ENSOARG00020025223	Transcript	ENSOART00020039562.1	protein_coding	N	aaT/aaC	rs598319822	-
26:44961432-44961432	C	intergenic_variant	MODIFIER	-	-	-	-	-	-	-	rs598317403	-
7:69151951-69151951	T	downstream_gene_variant	MODIFIER	GMFB	ENSOARG00020015342	Transcript	ENSOART00020023513.1	protein_coding	-	-	rs598311927	-
5:17795171-17795171	T	missense_variant	MODERATE	PLIN3	ENSOARG00020013051	Transcript	ENSOART00020019949.1	protein_coding	P/L	cCg/cTg	rs598309450	tolerated(0.29)
3:106263586-106263586	C	downstream_gene_variant	MODIFIER	MAP4K4	ENSOARG00020003040	Transcript	ENSOART00020015620.1	protein_coding	-	-	rs598307628	-
21:46498959-46498959	C	synonymous_variant	LOW	SPTBN2	ENSOARG00020008743	Transcript	ENSOART00020014402.1	protein_coding	A	gcT/gcG	rs598302968	-
23:64371831-64371831	C	upstream_gene_variant	MODIFIER	CPLX4	ENSOARG00020025036	Transcript	ENSOART00020039249.1	protein_coding	-	-	rs598293985	-
14:55341310-55341310	A	upstream_gene_variant	MODIFIER	IRGQ	ENSOARG00020003495	Transcript	ENSOART00020005319.1	protein_coding	-	-	rs598293061	-
12:45091377-45091377	T	missense_variant	MODERATE	PLOD1	ENSOARG00020011521	Transcript	ENSOART00020017550.1	protein_coding	A/T	Gcc/Acc	rs598272873	tolerated(0.75)
14:1053123-1053123	G	intergenic_variant	MODIFIER	-	-	-	-	-	-	-	rs598269080	-
24:42951637-42951637	A	intron_variant	MODIFIER	FAM20C	ENSOARG00020019310	Transcript	ENSOART00020029728.1	protein_coding	-	-	rs598265578	-
3:8935452-8935452	G	missense_variant	MODERATE	NIBAN2	ENSOARG00020018057	Transcript	ENSOART00020027901.1	protein_coding	P/A	Ccc/Gcc	rs598262339	tolerated(1)
2:115923353-115923353	G	intron_variant	MODIFIER	GALNT7	ENSOARG00020009661	Transcript	ENSOART00020015027.1	protein_coding	-	-	rs598259026	-
12:46976859-46976859	G	downstream_gene_variant	MODIFIER	NMNAT1	ENSOARG00020017352	Transcript	ENSOART00020026676.1	protein_coding	-	-	rs598256327	-
2:96557592-96557592	T	downstream_gene_variant	MODIFIER	HACD4	ENSOARG00020022780	Transcript	ENSOART00020035370.1	protein_coding	-	-	rs598253395	-
9:14633516-14633516	T	downstream_gene_variant	MODIFIER	ARHGAP39	ENSOARG00020003568	Transcript	ENSOART00020005642.1	protein_coding	-	-	rs598247589	-
11:20519929-20519929	C	synonymous_variant	LOW	NAGLU	ENSOARG00020023775	Transcript	ENSOART00020037075.1	protein_coding	A	gcC/gcG	rs598243713	-
12:24760417-24760417	C	synonymous_variant	LOW	LYPLAL1	ENSOARG00020008335	Transcript	ENSOART00020012847.1	protein_coding	L	Tta/Cta	rs598236966	-
20:30289136-30289136	G	intergenic_variant	MODIFIER	-	-	-	-	-	-	-	rs598231723	-
3:230207000-230207000	C	downstream_gene_variant	MODIFIER	-	ENSOARG00020025804	Transcript	ENSOART00020040535.1	protein_coding	-	-	rs598230277	-
16:72595542-72595542	T	intron_variant	MODIFIER	TENT4A	ENSOARG00020022831	Transcript	ENSOART00020035578.1	protein_coding	-	-	rs598229749	-
18:31693761-31693761	T	downstream_gene_variant	MODIFIER	-	ENSOARG00020023598	Transcript	ENSOART00020036787.1	protein_coding	-	-	rs598222434	-
17:59879783-59879783	C	upstream_gene_variant	MODIFIER	UBC	ENSOARG00020004317	Transcript	ENSOART00020006669.1	protein_coding	-	-	rs598217921	-
24:18682009-18682009	C	downstream_gene_variant	MODIFIER	ACSM4	ENSOARG00020017105	Transcript	ENSOART00020026436.1	protein_coding	-	-	rs598217187	-
9:2719118-2719118	G	intergenic_variant	MODIFIER	-	-	-	-	-	-	-	rs598216601	-
20:18783986-18783986	G	intron_variant	MODIFIER	POLR1C	ENSOARG00020022290	Transcript	ENSOART00020034592.1	protein_coding	-	-	rs598213238	-
2:195663534-195663534	T	intergenic_variant	MODIFIER	-	-	-	-	-	-	-	rs598206071	-
16:76553383-76553383	T	upstream_gene_variant	MODIFIER	IRX2	ENSOARG00020023975	Transcript	ENSOART00020037389.1	protein_coding	-	-	rs598204854	-
1:18867235-18867235	A	downstream_gene_variant	MODIFIER	PTPRF	ENSOARG00020001497	Transcript	ENSOART00020002290.1	protein_coding	-	-	rs598197137	-
5:14703823-14703823	G	downstream_gene_variant	MODIFIER	ZNF358	ENSOARG00020008446	Transcript	ENSOART00020012917.1	protein_coding	-	-	rs598186687	-
7:86130407-86130407	G	synonymous_variant	LOW	PCNX1	ENSOARG00020004951	Transcript	ENSOART00020008010.1	protein_coding	P	ccT/ccG	rs598170950	-
11:27054955-27054955	T	synonymous_variant	LOW	ACSF2	ENSOARG00020013282	Transcript	ENSOART00020020619.1	protein_coding	V	gtC/gtT	rs598168220	-
8:80602349-80602349	A	missense_variant	MODERATE	GINM1	ENSOARG00020019919	Transcript	ENSOART00020030634.1	protein_coding	G/E	gGa/gAa	rs598163622	tolerated(0.84)
7:38437569-38437569	T	intron_variant	MODIFIER	UBR1	ENSOARG00020018530	Transcript	ENSOART00020028563.1	protein_coding	-	-	rs598158033	-
22:39511176-39511176	A	downstream_gene_variant	MODIFIER	ATRNL1	ENSOARG00020024599	Transcript	ENSOART00020038803.1	protein_coding	-	-	rs598155068	-
18:70035314-70035314	A	downstream_gene_variant	MODIFIER	CEP170B	ENSOARG00020019866	Transcript	ENSOART00020030554.1	protein_coding	-	-	rs598147762	-
18:70465903-70465903	A	3_prime_UTR_variant	MODIFIER	-	ENSOARG00020012857	Transcript	ENSOART00020019594.1	protein_coding	-	-	rs598131047	-
4:76612980-76612980	A	intron_variant	MODIFIER	HNRNPA2B1	ENSOARG00020000397	Transcript	ENSOART00020000507.1	protein_coding	-	-	rs598129308	-
11:9351403-9351403	C	downstream_gene_variant	MODIFIER	TMEM235	ENSOARG00020009890	Transcript	ENSOART00020015168.1	protein_coding	-	-	rs598122959	-
4:55072284-55072284	G	intergenic_variant	MODIFIER	-	-	-	-	-	-	-	rs598119425	-
2:18777773-18777773	G	intergenic_variant	MODIFIER	-	-	-	-	-	-	-	rs598105943	-
18:67458795-67458795	G	synonymous_variant	LOW	HSPCA	ENSOARG00020012664	Transcript	ENSOART00020019323.1	protein_coding	L	Ttg/Ctg	rs598101543	-
12:55406241-55406241	G	missense_variant	MODERATE	SPEN	ENSOARG00020016226	Transcript	ENSOART00020025060.1	protein_coding	A/P	Gcc/Ccc	rs598101292	tolerated(0.1)
8:2397717-2397717	T	downstream_gene_variant	MODIFIER	TMEM30A	ENSOARG00020012208	Transcript	ENSOART00020018745.1	protein_coding	-	-	rs598093157	-
17:61193829-61193829	T	3_prime_UTR_variant	MODIFIER	RILPL2	ENSOARG00020006408	Transcript	ENSOART00020009945.1	protein_coding	-	-	rs598093033	-
3:166339263-166339263	T	downstream_gene_variant	MODIFIER	GNS	ENSOARG00020007597	Transcript	ENSOART00020011778.1	protein_coding	-	-	rs598088928	-
9:84922559-84922559	A	downstream_gene_variant	MODIFIER	RNF19A	ENSOARG00020022413	Transcript	ENSOART00020034747.1	protein_coding	-	-	rs598084969	-
19:59187061-59187061	T	synonymous_variant	LOW	NR2C2	ENSOARG00020025878	Transcript	ENSOART00020040683.1	protein_coding	A	gcG/gcA	rs598080598	-
4:124157578-124157578	A	downstream_gene_variant	MODIFIER	PRKAG2	ENSOARG00020016773	Transcript	ENSOART00020026538.1	protein_coding	-	-	rs598073795	-
1:2953565-2953565	G	synonymous_variant	LOW	ILKAP	ENSOARG00020001689	Transcript	ENSOART00020002548.1	protein_coding	Q	caA/caG	rs598051469	-
2:150631372-150631372	C	downstream_gene_variant	MODIFIER	UBR3	ENSOARG00020004036	Transcript	ENSOART00020006600.1	protein_coding	-	-	rs598048761	-
4:108194522-108194522	G	downstream_gene_variant	MODIFIER	STMP1	ENSOARG00020001867	Transcript	ENSOART00020002842.1	protein_coding	-	-	rs598039205	-
19:60986098-60986098	C	downstream_gene_variant	MODIFIER	GP9	ENSOARG00020015968	Transcript	ENSOART00020024445.1	protein_coding	-	-	rs598029820	-
13:65483398-65483398	C	intergenic_variant	MODIFIER	-	-	-	-	-	-	-	rs598029781	-
19:15747158-15747158	A	upstream_gene_variant	MODIFIER	HHATL	ENSOARG00020022483	Transcript	ENSOART00020034865.1	protein_coding	-	-	rs598008600	-
5:48022563-48022563	G	intron_variant	MODIFIER	UBE2B	ENSOARG00020022616	Transcript	ENSOART00020035105.1	protein_coding	-	-	rs598008477	-
7:82783034-82783034	A	synonymous_variant	LOW	EIF2S1	ENSOARG00020019018	Transcript	ENSOART00020029248.1	protein_coding	R	Cga/Aga	rs597992968	-
21:30388962-30388962	T	missense_variant	MODERATE	CDON	ENSOARG00020006906	Transcript	ENSOART00020010575.1	protein_coding	R/H	cGc/cAc	rs597992928	tolerated(0.25)
2:128539851-128539851	T	3_prime_UTR_variant	MODIFIER	MFSD6	ENSOARG00020009267	Transcript	ENSOART00020014239.1	protein_coding	-	-	rs597983378	-
24:42702652-42702652	T	synonymous_variant	LOW	DNAAF5	ENSOARG00020018885	Transcript	ENSOART00020029200.1	protein_coding	T	acG/acA	rs597979379	-
2:87672686-87672686	A	downstream_gene_variant	MODIFIER	LURAP1L	ENSOARG00020012766	Transcript	ENSOART00020019446.1	protein_coding	-	-	rs597971275	-
8:98167209-98167209	A	intron_variant	MODIFIER	-	ENSOARG00020026182	Transcript	ENSOART00020041183.1	protein_coding	-	-	rs597970934	-
10:96672717-96672717	C	downstream_gene_variant	MODIFIER	CUL4A	ENSOARG00020006678	Transcript	ENSOART00020010256.1	protein_coding	-	-	rs597969315	-
24:17666455-17666455	G	downstream_gene_variant	MODIFIER	-	ENSOARG00020016135	Transcript	ENSOART00020024749.1	lncRNA	-	-	rs597966708	-
2:235938751-235938751	C	upstream_gene_variant	MODIFIER	-	ENSOARG00020009932	Transcript	ENSOART00020016264.1	lncRNA	-	-	rs597961965	-
11:20743009-20743009	C	intron_variant	MODIFIER	STAT5A	ENSOARG00020024057	Transcript	ENSOART00020037614.1	protein_coding	-	-	rs597959885	-
3:237852620-237852620	C	intron_variant	MODIFIER	CERK	ENSOARG00020005370	Transcript	ENSOART00020008288.1	protein_coding	-	-	rs597952748	-
12:31203218-31203218	A	missense_variant	MODERATE	ENAH	ENSOARG00020017437	Transcript	ENSOART00020027631.1	protein_coding	T/S	Aca/Tca	rs597945712	tolerated_low_confidence(0.86)
1:238596052-238596052	A	downstream_gene_variant	MODIFIER	GOLIM4	ENSOARG00020002523	Transcript	ENSOART00020003881.1	protein_coding	-	-	rs597945655	-
3:98615131-98615131	T	intron_variant	MODIFIER	XDH	ENSOARG00020004988	Transcript	ENSOART00020007636.1	protein_coding	-	-	rs597942213	-
17:81592707-81592707	T	downstream_gene_variant	MODIFIER	YDJC	ENSOARG00020026030	Transcript	ENSOART00020040932.1	protein_coding	-	-	rs597937700	-
17:69646826-69646826	A	missense_variant	MODERATE	RBM19	ENSOARG00020015024	Transcript	ENSOART00020023265.1	protein_coding	S/N	aGc/aAc	rs597936942	tolerated(0.28)
11:49315192-49315192	A	intergenic_variant	MODIFIER	-	-	-	-	-	-	-	rs597924827	-
3:10966669-10966669	T	downstream_gene_variant	MODIFIER	GAPVD1	ENSOARG00020007060	Transcript	ENSOART00020011164.1	protein_coding	-	-	rs597916020	-
18:70059028-70059028	C	intron_variant	MODIFIER	-	ENSOARG00020019970	Transcript	ENSOART00020030741.1	protein_coding	-	-	rs597915173	-
1:91159051-91159051	G	upstream_gene_variant	MODIFIER	MYBPHL	ENSOARG00020005855	Transcript	ENSOART00020009068.1	protein_coding	-	-	rs597909718	-
1:130189474-130189474	T	3_prime_UTR_variant	MODIFIER	IFNGR2	ENSOARG00020006717	Transcript	ENSOART00020010726.1	protein_coding	-	-	rs597907925	-
2:10891493-10891493	G	synonymous_variant	LOW	FKBP15	ENSOARG00020021154	Transcript	ENSOART00020032776.1	protein_coding	A	gcA/gcG	rs597902268	-
18:67961396-67961396	A	downstream_gene_variant	MODIFIER	RCOR1	ENSOARG00020013701	Transcript	ENSOART00020021059.1	protein_coding	-	-	rs597896932	-
17:81081344-81081344	T	downstream_gene_variant	MODIFIER	-	ENSOARG00020025705	Transcript	ENSOART00020040343.1	protein_coding	-	-	rs597892833	-
16:41286413-41286413	A	synonymous_variant	LOW	PRLR	ENSOARG00020016333	Transcript	ENSOART00020025048.1	protein_coding	S	tcT/tcA	rs597873976	-
19:50905917-50905917	T	synonymous_variant	LOW	RPL29	ENSOARG00020025879	Transcript	ENSOART00020040676.1	protein_coding	N	aaC/aaT	rs597869577	-
17:70222561-70222561	A	upstream_gene_variant	MODIFIER	DDX54	ENSOARG00020016141	Transcript	ENSOART00020024790.1	protein_coding	-	-	rs597864139	-
14:58867140-58867140	T	intron_variant	MODIFIER	BCAT2	ENSOARG00020018858	Transcript	ENSOART00020029043.1	protein_coding	-	-	rs597845642	-
9:15242935-15242935	C	intron_variant	MODIFIER	PUF60	ENSOARG00020009796	Transcript	ENSOART00020015194.1	protein_coding	-	-	rs597843292	-
16:8967873-8967873	C	upstream_gene_variant	MODIFIER	TMEM171	ENSOARG00020022511	Transcript	ENSOART00020034926.1	protein_coding	-	-	rs597835599	-
2:239828318-239828318	T	synonymous_variant	LOW	MOGAT1	ENSOARG00020018444	Transcript	ENSOART00020028419.1	protein_coding	L	ctC/ctT	rs597831458	-
5:48194985-48194985	T	downstream_gene_variant	MODIFIER	SAR1B	ENSOARG00020008125	Transcript	ENSOART00020012492.1	protein_coding	-	-	rs597823098	-
11:40943992-40943992	T	missense_variant	MODERATE	RPH3AL	ENSOARG00020011967	Transcript	ENSOART00020018272.1	protein_coding	R/H	cGc/cAc	rs597821047	tolerated_low_confidence(0.68)
13:76430424-76430424	T	downstream_gene_variant	MODIFIER	YWHAB	ENSOARG00020011459	Transcript	ENSOART00020017458.1	protein_coding	-	-	rs597818541	-
6:8614797-8614797	G	downstream_gene_variant	MODIFIER	-	ENSOARG00020012801	Transcript	ENSOART00020019681.1	lncRNA	-	-	rs597816279	-
20:12706931-12706931	G	downstream_gene_variant	MODIFIER	PIM1	ENSOARG00020024237	Transcript	ENSOART00020037878.1	protein_coding	-	-	rs597811922	-
14:58987049-58987049	C	downstream_gene_variant	MODIFIER	BAX	ENSOARG00020019735	Transcript	ENSOART00020030598.1	protein_coding	-	-	rs597796927	-
11:1658354-1658354	T	synonymous_variant	LOW	FAM20A	ENSOARG00020011538	Transcript	ENSOART00020017633.1	protein_coding	L	ctG/ctA	rs597787364	-
18:43165355-43165355	G	5_prime_UTR_variant	MODIFIER	EGLN3	ENSOARG00020005770	Transcript	ENSOART00020008922.1	protein_coding	-	-	rs597777464	-
5:44770874-44770874	A	downstream_gene_variant	MODIFIER	SH3BP5L	ENSOARG00020009825	Transcript	ENSOART00020015069.1	protein_coding	-	-	rs597768733	-
21:37437864-37437864	A	3_prime_UTR_variant	MODIFIER	ZBTB44	ENSOARG00020013898	Transcript	ENSOART00020021249.1	protein_coding	-	-	rs597762897	-
1:250686-250686	T	upstream_gene_variant	MODIFIER	ATG4B	ENSOARG00020000066	Transcript	ENSOART00020000072.1	protein_coding	-	-	rs597756698	-
4:121896752-121896752	G	downstream_gene_variant	MODIFIER	ZNF212	ENSOARG00020008333	Transcript	ENSOART00020012804.1	protein_coding	-	-	rs597755552	-
13:81997414-81997414	C	downstream_gene_variant	MODIFIER	PTPN1	ENSOARG00020011319	Transcript	ENSOART00020017221.1	protein_coding	-	-	rs597755414	-
3:41335847-41335847	C	missense_variant	MODERATE	ARHGAP25	ENSOARG00020007287	Transcript	ENSOART00020011606.1	protein_coding	Q/E	Cag/Gag	rs597750258	tolerated(0.21)
1:111295567-111295567	A	downstream_gene_variant	MODIFIER	PMVK	ENSOARG00020002284	Transcript	ENSOART00020003475.1	protein_coding	-	-	rs597739718	-
3:3829886-3829886	C	intron_variant	MODIFIER	PAEP	ENSOARG00020004839	Transcript	ENSOART00020007400.1	protein_coding	-	-	rs597737618	-
6:102247052-102247052	C	downstream_gene_variant	MODIFIER	CNOT6L	ENSOARG00020006410	Transcript	ENSOART00020009944.1	protein_coding	-	-	rs597731001	-
14:58866526-58866526	T	intron_variant	MODIFIER	BCAT2	ENSOARG00020018858	Transcript	ENSOART00020029043.1	protein_coding	-	-	rs597729372	-
26:16106126-16106126	A	intron_variant	MODIFIER	ACSL1	ENSOARG00020013348	Transcript	ENSOART00020020374.1	protein_coding	-	-	rs597712086	-
10:21092899-21092899	C	synonymous_variant	LOW	FNDC3A	ENSOARG00020011142	Transcript	ENSOART00020017561.1	protein_coding	R	cgA/cgC	rs597707164	-
2:37344857-37344857	T	downstream_gene_variant	MODIFIER	SLC28A3	ENSOARG00020003719	Transcript	ENSOART00020005681.1	protein_coding	-	-	rs597705927	-
23:51447983-51447983	A	downstream_gene_variant	MODIFIER	C18orf25	ENSOARG00020025062	Transcript	ENSOART00020039292.1	protein_coding	-	-	rs597695901	-
4:101345904-101345904	G	3_prime_UTR_variant	MODIFIER	RBM28	ENSOARG00020005071	Transcript	ENSOART00020007821.1	protein_coding	-	-	rs597684566	-
19:31285465-31285465	T	intergenic_variant	MODIFIER	-	-	-	-	-	-	-	rs597677854	-
5:14373286-14373286	A	downstream_gene_variant	MODIFIER	INSR	ENSOARG00020007624	Transcript	ENSOART00020012144.1	protein_coding	-	-	rs597677367	-
5:14371054-14371054	T	downstream_gene_variant	MODIFIER	INSR	ENSOARG00020007624	Transcript	ENSOART00020012144.1	protein_coding	-	-	rs597676062	-
9:83661927-83661927	T	synonymous_variant	LOW	GRHL2	ENSOARG00020021997	Transcript	ENSOART00020034059.1	protein_coding	Q	caG/caA	rs597675739	-
21:47801042-47801042	C	downstream_gene_variant	MODIFIER	PPP6R3	ENSOARG00020015496	Transcript	ENSOART00020024247.1	protein_coding	-	-	rs597675415	-
14:14054776-14054776	C	intergenic_variant	MODIFIER	-	-	-	-	-	-	-	rs597674416	-
24:36919798-36919798	T	downstream_gene_variant	MODIFIER	MAP11	ENSOARG00020019755	Transcript	ENSOART00020030507.1	protein_coding	-	-	rs597665850	-
17:81177463-81177463	C	downstream_gene_variant	MODIFIER	BCR	ENSOARG00020025719	Transcript	ENSOART00020040365.1	protein_coding	-	-	rs597663995	-
3:193400246-193400246	C	non_coding_transcript_exon_variant	MODIFIER	-	ENSOARG00020000305	Transcript	ENSOART00020000362.1	lncRNA	-	-	rs597657419	-
7:1019884-1019884	G	downstream_gene_variant	MODIFIER	-	ENSOARG00020014784	Transcript	ENSOART00020022631.1	protein_coding	-	-	rs597653562	-
11:24565906-24565906	G	missense_variant	MODERATE	TBKBP1	ENSOARG00020020372	Transcript	ENSOART00020031418.1	protein_coding	K/R	aAg/aGg	rs597647824	deleterious(0.04)
19:57486533-57486533	A	downstream_gene_variant	MODIFIER	ATG7	ENSOARG00020025688	Transcript	ENSOART00020040306.1	protein_coding	-	-	rs597641610	-
X:108395307-108395307	T	intron_variant	MODIFIER	ZNF75D	ENSOARG00020019077	Transcript	ENSOART00020029352.1	protein_coding	-	-	rs597641107	-
12:48592553-48592553	T	downstream_gene_variant	MODIFIER	RERE	ENSOARG00020019455	Transcript	ENSOART00020030120.1	protein_coding	-	-	rs597639887	-
13:32591468-32591468	A	synonymous_variant	LOW	VIM	ENSOARG00020005389	Transcript	ENSOART00020008254.1	protein_coding	V	gtG/gtA	rs597638779	-
5:86766975-86766975	G	downstream_gene_variant	MODIFIER	TMEM167A	ENSOARG00020021065	Transcript	ENSOART00020032503.1	protein_coding	-	-	rs597637664	-
14:58864121-58864121	T	intron_variant	MODIFIER	BCAT2	ENSOARG00020018858	Transcript	ENSOART00020029043.1	protein_coding	-	-	rs597626054	-
20:22344480-22344480	C	missense_variant	MODERATE	CD2AP	ENSOARG00020013919	Transcript	ENSOART00020021252.1	protein_coding	S/T	aGt/aCt	rs597624684	tolerated(0.5)
24:20692799-20692799	A	downstream_gene_variant	MODIFIER	-	ENSOARG00020024374	Transcript	ENSOART00020038101.1	protein_coding	-	-	rs597624068	-
1:209295175-209295175	T	downstream_gene_variant	MODIFIER	PIGX	ENSOARG00020002216	Transcript	ENSOART00020003361.1	protein_coding	-	-	rs597616799	-
12:83496309-83496309	C	downstream_gene_variant	MODIFIER	KLHL12	ENSOARG00020019329	Transcript	ENSOART00020029690.1	protein_coding	-	-	rs597603856	-
8:90687006-90687006	T	downstream_gene_variant	MODIFIER	SOD2	ENSOARG00020006059	Transcript	ENSOART00020009379.1	protein_coding	-	-	rs597598104	-
22:54408478-54408478	T	3_prime_UTR_variant	MODIFIER	BNIP3	ENSOARG00020006591	Transcript	ENSOART00020010131.1	protein_coding	-	-	rs597582623	-
12:55634198-55634198	G	downstream_gene_variant	MODIFIER	-	ENSOARG00020017265	Transcript	ENSOART00020026568.1	lncRNA	-	-	rs597579287	-
20:53524253-53524253	C	synonymous_variant	LOW	PRPF4B	ENSOARG00020025239	Transcript	ENSOART00020039579.1	protein_coding	S	tcA/tcG	rs597576114	-
4:23325416-23325416	T	downstream_gene_variant	MODIFIER	SCIN	ENSOARG00020001751	Transcript	ENSOART00020002655.1	protein_coding	-	-	rs597573902	-
14:58866635-58866635	C	intron_variant	MODIFIER	BCAT2	ENSOARG00020018858	Transcript	ENSOART00020029043.1	protein_coding	-	-	rs597572888	-
20:34427168-34427168	G	downstream_gene_variant	MODIFIER	HFE	ENSOARG00020006422	Transcript	ENSOART00020010791.1	protein_coding	-	-	rs597570463	-
6:107463312-107463312	T	intron_variant	MODIFIER	HNRNPD	ENSOARG00020009917	Transcript	ENSOART00020015250.1	protein_coding	-	-	rs597566933	-
2:262873094-262873094	C	intron_variant	MODIFIER	SLC66A1	ENSOARG00020007637	Transcript	ENSOART00020011634.1	protein_coding	-	-	rs597561829	-
22:54408431-54408431	C	3_prime_UTR_variant	MODIFIER	BNIP3	ENSOARG00020006591	Transcript	ENSOART00020010131.1	protein_coding	-	-	rs597559534	-
18:57024837-57024837	T	missense_variant	MODERATE	TRIP11	ENSOARG00020013994	Transcript	ENSOART00020021635.1	protein_coding	E/K	Gag/Aag	rs597553231	tolerated(0.84)
2:250961335-250961335	G	downstream_gene_variant	MODIFIER	TXLNA	ENSOARG00020021753	Transcript	ENSOART00020033678.1	protein_coding	-	-	rs597549700	-
3:228048215-228048215	A	downstream_gene_variant	MODIFIER	KDM5A	ENSOARG00020013762	Transcript	ENSOART00020021044.1	protein_coding	-	-	rs597546703	-
1:34909400-34909400	T	missense_variant	MODERATE	TACSTD2	ENSOARG00020022774	Transcript	ENSOART00020035371.1	protein_coding	G/S	Ggc/Agc	rs597539207	tolerated_low_confidence(0.33)
15:6690664-6690664	G	intron_variant	MODIFIER	BIRC2	ENSOARG00020020262	Transcript	ENSOART00020031223.1	protein_coding	-	-	rs597533734	-
11:20819868-20819868	A	downstream_gene_variant	MODIFIER	STAT5B	ENSOARG00020024144	Transcript	ENSOART00020037870.1	protein_coding	-	-	rs597527756	-
1:130281869-130281869	T	intron_variant	MODIFIER	IFNAR1	ENSOARG00020007172	Transcript	ENSOART00020011057.1	protein_coding	-	-	rs597512989	-
5:18903490-18903490	G	downstream_gene_variant	MODIFIER	NFIC	ENSOARG00020019406	Transcript	ENSOART00020030072.1	protein_coding	-	-	rs597504861	-
7:47403163-47403163	A	synonymous_variant	LOW	HERC1	ENSOARG00020007683	Transcript	ENSOART00020011787.1	protein_coding	T	acT/acA	rs597500637	-
21:43969683-43969683	G	upstream_gene_variant	MODIFIER	SPINDOC	ENSOARG00020023441	Transcript	ENSOART00020036550.1	protein_coding	-	-	rs597489714	-
2:10640807-10640807	C	upstream_gene_variant	MODIFIER	C9orf43	ENSOARG00020020508	Transcript	ENSOART00020031707.1	protein_coding	-	-	rs597467952	-
15:57353490-57353490	A	3_prime_UTR_variant	MODIFIER	SPCS2	ENSOARG00020004400	Transcript	ENSOART00020006769.1	protein_coding	-	-	rs597466263	-
5:16005142-16005142	A	synonymous_variant	LOW	C3	ENSOARG00020016763	Transcript	ENSOART00020025712.1	protein_coding	S	tcG/tcA	rs597460669	-
19:56181155-56181155	A	intron_variant	MODIFIER	ZDHHC3	ENSOARG00020025449	Transcript	ENSOART00020039935.1	protein_coding	-	-	rs597456717	-
2:78372733-78372733	C	downstream_gene_variant	MODIFIER	SLC1A1	ENSOARG00020007364	Transcript	ENSOART00020011214.1	protein_coding	-	-	rs597445766	-
3:2120266-2120266	T	downstream_gene_variant	MODIFIER	-	ENSOARG00020001719	Transcript	ENSOART00020002599.1	snRNA	-	-	rs597438046	-
2:161315036-161315036	T	synonymous_variant	LOW	RBMS1	ENSOARG00020015696	Transcript	ENSOART00020024263.1	protein_coding	D	gaC/gaT	rs597437578	-
13:65632273-65632273	C	missense_variant	MODERATE	SNTA1	ENSOARG00020010934	Transcript	ENSOART00020016706.1	protein_coding	V/G	gTt/gGt	rs597426926	tolerated(0.06)
16:41442371-41442371	C	downstream_gene_variant	MODIFIER	RAD1	ENSOARG00020016824	Transcript	ENSOART00020025818.1	protein_coding	-	-	rs597425780	-
22:23883104-23883104	C	intron_variant	MODIFIER	SCD	ENSOARG00020023857	Transcript	ENSOART00020037219.1	protein_coding	-	-	rs597421212	-
17:81738892-81738892	A	3_prime_UTR_variant	MODIFIER	SNAP29	ENSOARG00020026080	Transcript	ENSOART00020041016.1	protein_coding	-	-	rs597418220	-
2:251662570-251662570	C	intron_variant	MODIFIER	FABP3	ENSOARG00020010991	Transcript	ENSOART00020016807.1	protein_coding	-	-	rs597416944	-
1:119685355-119685355	A	downstream_gene_variant	MODIFIER	B4GALT3	ENSOARG00020000101	Transcript	ENSOART00020000118.1	protein_coding	-	-	rs597412668	-
24:18681863-18681863	C	downstream_gene_variant	MODIFIER	ACSM4	ENSOARG00020017105	Transcript	ENSOART00020026436.1	protein_coding	-	-	rs597410257	-
22:25168360-25168360	T	intron_variant	MODIFIER	OGA	ENSOARG00020024941	Transcript	ENSOART00020039082.1	protein_coding	-	-	rs597384723	-
2:169518643-169518643	C	downstream_gene_variant	MODIFIER	ARL5A	ENSOARG00020024180	Transcript	ENSOART00020037770.1	protein_coding	-	-	rs597381172	-
16:41312016-41312016	A	intron_variant	MODIFIER	PRLR	ENSOARG00020016333	Transcript	ENSOART00020025247.1	protein_coding	-	-	rs597376643	-
3:150437831-150437831	C	downstream_gene_variant	MODIFIER	SLC38A1	ENSOARG00020003616	Transcript	ENSOART00020005605.1	protein_coding	-	-	rs597370239	-
1:81888989-81888989	T	downstream_gene_variant	MODIFIER	SLC35A3	ENSOARG00020001858	Transcript	ENSOART00020002904.1	protein_coding	-	-	rs597370109	-
1:170723-170723	G	synonymous_variant	LOW	D2HGDH	ENSOARG00020000060	Transcript	ENSOART00020000065.1	protein_coding	P	ccT/ccC	rs597361909	-
9:22689963-22689963	A	downstream_gene_variant	MODIFIER	ST3GAL1	ENSOARG00020005893	Transcript	ENSOART00020009087.1	protein_coding	-	-	rs597355713	-
2:257652976-257652976	C	downstream_gene_variant	MODIFIER	CLIC4	ENSOARG00020009910	Transcript	ENSOART00020015209.1	protein_coding	-	-	rs597350377	-
19:52734921-52734921	G	downstream_gene_variant	MODIFIER	RHOA	ENSOARG00020020892	Transcript	ENSOART00020032231.1	protein_coding	-	-	rs597338130	-
25:3736021-3736021	G	missense_variant	MODERATE	-	ENSOARG00020012816	Transcript	ENSOART00020019507.1	protein_coding	L/S	tTg/tCg	rs597326161	tolerated(0.76)
4:75189861-75189861	A	downstream_gene_variant	MODIFIER	JAZF1	ENSOARG00020013785	Transcript	ENSOART00020021089.1	protein_coding	-	-	rs597325678	-
11:41106216-41106216	C	downstream_gene_variant	MODIFIER	RFLNB	ENSOARG00020012025	Transcript	ENSOART00020018362.1	protein_coding	-	-	rs597320047	-
2:200390193-200390193	A	5_prime_UTR_variant	MODIFIER	TSN	ENSOARG00020024047	Transcript	ENSOART00020037538.1	protein_coding	-	-	rs597313916	-
1:124187219-124187219	T	downstream_gene_variant	MODIFIER	PBX1	ENSOARG00020001579	Transcript	ENSOART00020002704.1	protein_coding	-	-	rs597310323	-
11:14996573-14996573	A	downstream_gene_variant	MODIFIER	LIMD2	ENSOARG00020019576	Transcript	ENSOART00020030096.1	protein_coding	-	-	rs597310227	-
12:47520736-47520736	T	synonymous_variant	LOW	SPSB1	ENSOARG00020018334	Transcript	ENSOART00020028192.1	protein_coding	T	acG/acA	rs597302454	-
21:46499517-46499517	T	synonymous_variant	LOW	SPTBN2	ENSOARG00020008743	Transcript	ENSOART00020014402.1	protein_coding	A	gcG/gcA	rs597293781	-
12:1515519-1515519	C	downstream_gene_variant	MODIFIER	SOX13	ENSOARG00020004125	Transcript	ENSOART00020006357.1	protein_coding	-	-	rs597293773	-
24:38552113-38552113	G	non_coding_transcript_exon_variant	MODIFIER	-	ENSOARG00020023451	Transcript	ENSOART00020036587.1	lncRNA	-	-	rs597276729	-
24:38763374-38763374	T	upstream_gene_variant	MODIFIER	PMS2	ENSOARG00020023689	Transcript	ENSOART00020037171.1	protein_coding	-	-	rs597276008	-
20:29050331-29050331	G	downstream_gene_variant	MODIFIER	-	ENSOARG00020006336	Transcript	ENSOART00020009860.1	protein_coding	-	-	rs597274015	-
20:18395796-18395796	C	intron_variant	MODIFIER	PTK7	ENSOARG00020017682	Transcript	ENSOART00020027495.1	protein_coding	-	-	rs597252417	-
25:27701182-27701182	A	intron_variant	MODIFIER	PALD1	ENSOARG00020013220	Transcript	ENSOART00020020162.1	protein_coding	-	-	rs597244589	-
11:15075025-15075025	T	downstream_gene_variant	MODIFIER	DCAF7	ENSOARG00020020416	Transcript	ENSOART00020031469.1	protein_coding	-	-	rs597237515	-
11:2759365-2759365	A	downstream_gene_variant	MODIFIER	KCNJ2	ENSOARG00020025937	Transcript	ENSOART00020040783.1	protein_coding	-	-	rs597225066	-
13:34593842-34593842	C	downstream_gene_variant	MODIFIER	ARHGAP12	ENSOARG00020015348	Transcript	ENSOART00020026248.1	protein_coding	-	-	rs597216680	-
5:64602376-64602376	T	downstream_gene_variant	MODIFIER	NDST1	ENSOARG00020013489	Transcript	ENSOART00020020615.1	protein_coding	-	-	rs597205838	-
12:83257759-83257759	C	downstream_gene_variant	MODIFIER	TMEM9	ENSOARG00020018785	Transcript	ENSOART00020028908.1	protein_coding	-	-	rs597196208	-
2:187577063-187577063	A	intron_variant	MODIFIER	R3HDM1	ENSOARG00020012873	Transcript	ENSOART00020019596.1	protein_coding	-	-	rs597195154	-
15:86807988-86807988	G	missense_variant	MODERATE	-	ENSOARG00020011108	Transcript	ENSOART00020017079.1	protein_coding	W/R	Tgg/Cgg	rs597190877	tolerated(0.52)
11:43546751-43546751	G	downstream_gene_variant	MODIFIER	POLDIP2	ENSOARG00020023958	Transcript	ENSOART00020037370.1	protein_coding	-	-	rs597185259	-
4:68278143-68278143	A	downstream_gene_variant	MODIFIER	HERPUD2	ENSOARG00020004630	Transcript	ENSOART00020007081.1	protein_coding	-	-	rs597176568	-
2:262319341-262319341	T	downstream_gene_variant	MODIFIER	OTUD3	ENSOARG00020007011	Transcript	ENSOART00020010776.1	protein_coding	-	-	rs597176297	-
14:48596180-48596180	A	missense_variant	MODERATE	-	ENSOARG00020015963	Transcript	ENSOART00020024430.1	protein_coding	T/K	aCg/aAg	rs597170201	tolerated(1)
10:26072625-26072625	A	downstream_gene_variant	MODIFIER	UFM1	ENSOARG00020004690	Transcript	ENSOART00020007159.1	protein_coding	-	-	rs597165946	-
11:45867211-45867211	G	downstream_gene_variant	MODIFIER	ZNF207	ENSOARG00020013074	Transcript	ENSOART00020020375.1	protein_coding	-	-	rs597156844	-
9:15091333-15091333	C	synonymous_variant	LOW	PLEC	ENSOARG00020006299	Transcript	ENSOART00020010789.1	protein_coding	A	gcT/gcC	rs597155475	-
11:38633088-38633088	T	synonymous_variant	LOW	ANKFY1	ENSOARG00020014465	Transcript	ENSOART00020022702.1	protein_coding	T	acC/acT	rs597146475	-
16:34606716-34606716	G	downstream_gene_variant	MODIFIER	OXCT1	ENSOARG00020006708	Transcript	ENSOART00020010462.1	protein_coding	-	-	rs597144071	-
7:106306909-106306909	A	downstream_gene_variant	MODIFIER	-	ENSOARG00020017551	Transcript	ENSOART00020026991.1	protein_coding	-	-	rs597138898	-
15:8489435-8489435	T	intergenic_variant	MODIFIER	-	-	-	-	-	-	-	rs597129723	-
12:3434488-3434488	T	intergenic_variant	MODIFIER	-	-	-	-	-	-	-	rs597097134	-
1:14763917-14763917	C	intron_variant	MODIFIER	MACF1	ENSOARG00020018731	Transcript	ENSOART00020040197.1	protein_coding	-	-	rs597094941	-
3:161325794-161325794	A	synonymous_variant	LOW	-	ENSOARG00020002919	Transcript	ENSOART00020004506.1	protein_coding	A	gcA/gcT	rs597089369	-
17:72139838-72139838	T	intron_variant	MODIFIER	-	ENSOARG00020022194	Transcript	ENSOART00020034405.1	protein_coding	-	-	rs597089347	-
3:75210871-75210871	G	intron_variant	MODIFIER	ASB3	ENSOARG00020001287	Transcript	ENSOART00020001948.1	protein_coding	-	-	rs597082917	-
3:103692997-103692997	A	missense_variant	MODERATE	TGFBRAP1	ENSOARG00020002401	Transcript	ENSOART00020003666.1	protein_coding	R/Q	cGg/cAg	rs597081785	tolerated(0.6)
12:70935037-70935037	A	intron_variant	MODIFIER	IVNS1ABP	ENSOARG00020006631	Transcript	ENSOART00020010212.1	protein_coding	-	-	rs597077709	-
2:40074648-40074648	A	downstream_gene_variant	MODIFIER	B4GALT1	ENSOARG00020010870	Transcript	ENSOART00020016660.1	protein_coding	-	-	rs597075637	-
21:9236748-9236748	A	downstream_gene_variant	MODIFIER	TMEM135	ENSOARG00020018240	Transcript	ENSOART00020028208.1	protein_coding	-	-	rs597072435	-
7:83046765-83046765	C	downstream_gene_variant	MODIFIER	ARG2	ENSOARG00020019519	Transcript	ENSOART00020030058.1	protein_coding	-	-	rs597071340	-
19:52949421-52949421	G	downstream_gene_variant	MODIFIER	IMPDH2	ENSOARG00020022397	Transcript	ENSOART00020034730.1	protein_coding	-	-	rs597064669	-
9:64683228-64683228	G	intron_variant	MODIFIER	SAMD12	ENSOARG00020009911	Transcript	ENSOART00020015192.1	protein_coding	-	-	rs597062815	-
4:23318321-23318321	A	synonymous_variant	LOW	SCIN	ENSOARG00020001751	Transcript	ENSOART00020002655.1	protein_coding	Q	caG/caA	rs597060623	-
24:42264920-42264920	G	missense_variant	MODERATE	INTS1	ENSOARG00020015061	Transcript	ENSOART00020027754.1	protein_coding	H/R	cAc/cGc	rs597049328	tolerated(0.54)
3:216912147-216912147	A	synonymous_variant	LOW	EMP1	ENSOARG00020002974	Transcript	ENSOART00020004588.1	protein_coding	T	acC/acT	rs597038912	-
24:27317008-27317008	C	intron_variant	MODIFIER	PRR14	ENSOARG00020020397	Transcript	ENSOART00020031392.1	protein_coding	-	-	rs597035035	-
16:42524712-42524712	G	5_prime_UTR_variant	MODIFIER	TARS	ENSOARG00020019714	Transcript	ENSOART00020030342.1	protein_coding	-	-	rs597034736	-
17:81886075-81886075	A	downstream_gene_variant	MODIFIER	-	ENSOARG00020005000	Transcript	ENSOART00020007706.1	protein_coding	-	-	rs597031080	-
2:121957728-121957728	G	synonymous_variant	LOW	MFSD14B	ENSOARG00020015113	Transcript	ENSOART00020023254.1	protein_coding	L	ctT/ctC	rs597015053	-
18:70267336-70267336	T	intron_variant	MODIFIER	-	ENSOARG00020011076	Transcript	ENSOART00020016948.1	protein_coding	-	-	rs597007517	-
24:38474819-38474819	C	3_prime_UTR_variant	MODIFIER	BAIAP2L1	ENSOARG00020023297	Transcript	ENSOART00020036257.1	protein_coding	-	-	rs597001304	-
1:58694501-58694501	T	downstream_gene_variant	MODIFIER	GIPC2	ENSOARG00020019604	Transcript	ENSOART00020030169.1	protein_coding	-	-	rs596999375	-
10:31648030-31648030	G	downstream_gene_variant	MODIFIER	HSPH1	ENSOARG00020008491	Transcript	ENSOART00020013313.1	protein_coding	-	-	rs596984237	-
12:54778609-54778609	A	intergenic_variant	MODIFIER	-	-	-	-	-	-	-	rs596982896	-
7:28097059-28097059	A	downstream_gene_variant	MODIFIER	SLC12A6	ENSOARG00020003556	Transcript	ENSOART00020005909.1	protein_coding	-	-	rs596979558	-
2:169959890-169959890	C	downstream_gene_variant	MODIFIER	NMI	ENSOARG00020024663	Transcript	ENSOART00020038634.1	protein_coding	-	-	rs596974321	-
1:102760170-102760170	A	missense_variant	MODERATE	PDE4DIP	ENSOARG00020001810	Transcript	ENSOART00020002757.1	protein_coding	S/N	aGc/aAc	rs596967367	tolerated(0.4)
7:79668917-79668917	T	synonymous_variant	LOW	SYNE2	ENSOARG00020013014	Transcript	ENSOART00020021172.1	protein_coding	H	caC/caT	rs596963722	-
10:32824117-32824117	A	3_prime_UTR_variant	MODIFIER	SLC7A1	ENSOARG00020009646	Transcript	ENSOART00020014798.1	protein_coding	-	-	rs596961425	-
1:195590121-195590121	C	upstream_gene_variant	MODIFIER	BOC	ENSOARG00020000752	Transcript	ENSOART00020001034.1	protein_coding	-	-	rs596956017	-
3:966896-966896	C	3_prime_UTR_variant	MODIFIER	TRAF2	ENSOARG00020000385	Transcript	ENSOART00020000479.1	protein_coding	-	-	rs596955916	-
14:57535989-57535989	A	downstream_gene_variant	MODIFIER	ARHGAP35	ENSOARG00020011291	Transcript	ENSOART00020017203.1	protein_coding	-	-	rs596953474	-
X:41549418-41549418	G	synonymous_variant	LOW	MED14	ENSOARG00020016379	Transcript	ENSOART00020025138.1	protein_coding	G	ggT/ggC	rs596946986	-
12:40834633-40834633	T	missense_variant	MODERATE	SCYL3	ENSOARG00020009121	Transcript	ENSOART00020014072.1	protein_coding	V/I	Gta/Ata	rs596945473	tolerated(0.24)
9:22690357-22690357	C	downstream_gene_variant	MODIFIER	ST3GAL1	ENSOARG00020005893	Transcript	ENSOART00020009087.1	protein_coding	-	-	rs596927541	-
18:48362101-48362101	C	downstream_gene_variant	MODIFIER	PNN	ENSOARG00020014264	Transcript	ENSOART00020021822.1	protein_coding	-	-	rs596922421	-
3:1201913-1201913	C	intron_variant	MODIFIER	EDF1	ENSOARG00020000401	Transcript	ENSOART00020000506.1	protein_coding	-	-	rs596918109	-
2:255393368-255393368	G	downstream_gene_variant	MODIFIER	WASF2	ENSOARG00020021160	Transcript	ENSOART00020032664.1	protein_coding	-	-	rs596914053	-
7:37300575-37300575	T	synonymous_variant	LOW	EHD4	ENSOARG00020014535	Transcript	ENSOART00020022264.1	protein_coding	T	acG/acA	rs596885633	-
12:63768211-63768211	T	missense_variant	MODERATE	-	ENSOARG00020019807	Transcript	ENSOART00020030451.1	protein_coding	V/I	Gtt/Att	rs596885478	tolerated(1)
5:54742771-54742771	A	upstream_gene_variant	MODIFIER	TAF7	ENSOARG00020015603	Transcript	ENSOART00020023858.1	protein_coding	-	-	rs596874278	-
3:188923306-188923306	A	downstream_gene_variant	MODIFIER	FBXO7	ENSOARG00020019506	Transcript	ENSOART00020029981.1	protein_coding	-	-	rs596866305	-
3:3829663-3829663	T	intron_variant	MODIFIER	PAEP	ENSOARG00020004839	Transcript	ENSOART00020007400.1	protein_coding	-	-	rs596859204	-
2:2737416-2737416	T	downstream_gene_variant	MODIFIER	PHF19	ENSOARG00020004142	Transcript	ENSOART00020006423.1	protein_coding	-	-	rs596854724	-
15:31734680-31734680	T	upstream_gene_variant	MODIFIER	JAML	ENSOARG00020008303	Transcript	ENSOART00020012706.1	protein_coding	-	-	rs596843098	-
20:48934431-48934431	C	upstream_gene_variant	MODIFIER	TMEM14C	ENSOARG00020024275	Transcript	ENSOART00020037947.1	protein_coding	-	-	rs596835602	-
19:7244317-7244317	T	intron_variant	MODIFIER	-	ENSOARG00020024424	Transcript	ENSOART00020038194.1	protein_coding	-	-	rs596833183	-
24:34916171-34916171	G	upstream_gene_variant	MODIFIER	TMEM120A	ENSOARG00020023534	Transcript	ENSOART00020036703.1	protein_coding	-	-	rs596829605	-
20:12575595-12575595	T	synonymous_variant	LOW	FGD2	ENSOARG00020024220	Transcript	ENSOART00020037822.1	protein_coding	R	cgC/cgT	rs596822871	-
4:115531021-115531021	T	non_coding_transcript_exon_variant	MODIFIER	-	ENSOARG00020001499	Transcript	ENSOART00020002295.1	lncRNA	-	-	rs596822563	-
2:18908342-18908342	A	downstream_gene_variant	MODIFIER	ABCA1	ENSOARG00020002682	Transcript	ENSOART00020004125.1	protein_coding	-	-	rs596815716	-
3:162069158-162069158	C	downstream_gene_variant	MODIFIER	-	ENSOARG00020003436	Transcript	ENSOART00020006461.1	protein_coding	-	-	rs596813530	-
16:74059114-74059114	T	missense_variant	MODERATE	ICE1	ENSOARG00020023470	Transcript	ENSOART00020036917.1	protein_coding	A/T	Gct/Act	rs596807820	tolerated(0.37)
2:44724610-44724610	A	upstream_gene_variant	MODIFIER	-	ENSOARG00020019690	Transcript	ENSOART00020030256.1	snoRNA	-	-	rs596806992	-
2:14783147-14783147	G	downstream_gene_variant	MODIFIER	CTNNAL1	ENSOARG00020001849	Transcript	ENSOART00020002906.1	protein_coding	-	-	rs596793672	-
20:34399307-34399307	A	upstream_gene_variant	MODIFIER	H2AC6	ENSOARG00020006345	Transcript	ENSOART00020009815.1	protein_coding	-	-	rs596790741	-
2:240942776-240942776	T	downstream_gene_variant	MODIFIER	AP1S3	ENSOARG00020018707	Transcript	ENSOART00020029035.1	protein_coding	-	-	rs596790299	-
7:84144415-84144415	G	synonymous_variant	LOW	ZFP36L1	ENSOARG00020003615	Transcript	ENSOART00020005513.1	protein_coding	H	caT/caC	rs596784890	-
17:47450303-47450303	A	intron_variant	MODIFIER	-	ENSOARG00020016067	Transcript	ENSOART00020024598.1	protein_coding	-	-	rs596773281	-
24:42689265-42689265	A	synonymous_variant	LOW	DNAAF5	ENSOARG00020018885	Transcript	ENSOART00020029200.1	protein_coding	C	tgC/tgT	rs596772028	-
12:1756350-1756350	C	downstream_gene_variant	MODIFIER	-	ENSOARG00020004835	Transcript	ENSOART00020007373.1	lncRNA	-	-	rs596768858	-
3:228864080-228864080	A	downstream_gene_variant	MODIFIER	ERC1	ENSOARG00020015097	Transcript	ENSOART00020023468.1	protein_coding	-	-	rs596766231	-
1:21445949-21445949	A	downstream_gene_variant	MODIFIER	TSPAN1	ENSOARG00020000865	Transcript	ENSOART00020001209.1	protein_coding	-	-	rs596760614	-
8:79645621-79645621	C	synonymous_variant	LOW	SASH1	ENSOARG00020018117	Transcript	ENSOART00020028560.1	protein_coding	P	ccT/ccC	rs596759004	-
4:123780547-123780547	T	synonymous_variant	LOW	AGAP3	ENSOARG00020015226	Transcript	ENSOART00020023803.1	protein_coding	R	cgC/cgT	rs596758734	-
13:76883582-76883582	G	missense_variant	MODERATE	RBPJL	ENSOARG00020012624	Transcript	ENSOART00020019702.1	protein_coding	L/V	Ctt/Gtt	rs596754276	tolerated(1)
13:55713799-55713799	T	synonymous_variant	LOW	-	ENSOARG00020008910	Transcript	ENSOART00020013711.1	protein_coding	C	tgC/tgT	rs596753918	-
14:13703656-13703656	G	non_coding_transcript_exon_variant	MODIFIER	-	ENSOARG00020010183	Transcript	ENSOART00020015577.1	lncRNA	-	-	rs596752429	-
1:249412114-249412114	A	downstream_gene_variant	MODIFIER	MFSD1	ENSOARG00020005861	Transcript	ENSOART00020009144.1	protein_coding	-	-	rs596747461	-
8:91508928-91508928	G	intron_variant	MODIFIER	MAP3K4	ENSOARG00020025996	Transcript	ENSOART00020040952.1	protein_coding	-	-	rs596726544	-
13:49055339-49055339	T	downstream_gene_variant	MODIFIER	TMEM230	ENSOARG00020011962	Transcript	ENSOART00020018219.1	protein_coding	-	-	rs596724081	-
1:130280150-130280150	A	3_prime_UTR_variant	MODIFIER	IFNAR1	ENSOARG00020007172	Transcript	ENSOART00020011057.1	protein_coding	-	-	rs596721256	-
2:113904900-113904900	G	upstream_gene_variant	MODIFIER	CTSB	ENSOARG00020008336	Transcript	ENSOART00020012789.1	protein_coding	-	-	rs596685620	-
24:14348825-14348825	T	intron_variant	MODIFIER	NDE1	ENSOARG00020022767	Transcript	ENSOART00020035352.1	protein_coding	-	-	rs596679048	-
17:81870655-81870655	A	intron_variant	MODIFIER	SMPD4	ENSOARG00020004574	Transcript	ENSOART00020007464.1	protein_coding	-	-	rs596663502	-
19:52089743-52089743	A	synonymous_variant	LOW	GNAI2	ENSOARG00020014704	Transcript	ENSOART00020022699.1	protein_coding	F	ttC/ttT	rs596659643	-
20:34144362-34144362	T	downstream_gene_variant	MODIFIER	HMGN4	ENSOARG00020008517	Transcript	ENSOART00020013009.1	protein_coding	-	-	rs596651954	-
11:43096174-43096174	A	missense_variant	MODERATE	PHF12	ENSOARG00020020440	Transcript	ENSOART00020031697.1	protein_coding	G/S	Ggc/Agc	rs596635469	tolerated_low_confidence(0.92)
5:13019284-13019284	C	3_prime_UTR_variant	MODIFIER	DNMT1	ENSOARG00020003738	Transcript	ENSOART00020005712.1	protein_coding	-	-	rs596630542	-
11:54874141-54874141	A	intron_variant	MODIFIER	LPO	ENSOARG00020020481	Transcript	ENSOART00020031779.1	protein_coding	-	-	rs596624127	-
2:264706749-264706749	C	synonymous_variant	LOW	RCC2	ENSOARG00020012552	Transcript	ENSOART00020019140.1	protein_coding	G	ggT/ggC	rs596617664	-
1:93095870-93095870	C	intron_variant	MODIFIER	DRAM2	ENSOARG00020009677	Transcript	ENSOART00020014843.1	protein_coding	-	-	rs596610221	-
5:10801331-10801331	C	intergenic_variant	MODIFIER	-	-	-	-	-	-	-	rs596610003	-
3:98595370-98595370	C	intron_variant	MODIFIER	XDH	ENSOARG00020004988	Transcript	ENSOART00020007636.1	protein_coding	-	-	rs596604881	-
12:69170744-69170744	T	downstream_gene_variant	MODIFIER	SMG7	ENSOARG00020004763	Transcript	ENSOART00020007682.1	protein_coding	-	-	rs596601345	-
17:81080803-81080803	C	downstream_gene_variant	MODIFIER	-	ENSOARG00020025705	Transcript	ENSOART00020040343.1	protein_coding	-	-	rs596595043	-
3:6585937-6585937	A	downstream_gene_variant	MODIFIER	GPR107	ENSOARG00020001668	Transcript	ENSOART00020002699.1	protein_coding	-	-	rs596584181	-
3:2195631-2195631	C	3_prime_UTR_variant	MODIFIER	BRD3	ENSOARG00020001741	Transcript	ENSOART00020002644.1	protein_coding	-	-	rs596580954	-
4:84846297-84846297	C	downstream_gene_variant	MODIFIER	BLVRA	ENSOARG00020008976	Transcript	ENSOART00020013786.1	protein_coding	-	-	rs596580249	-
1:90657747-90657747	C	5_prime_UTR_variant	MODIFIER	STXBP3	ENSOARG00020004855	Transcript	ENSOART00020007411.1	protein_coding	-	-	rs596573409	-
10:26071843-26071843	C	downstream_gene_variant	MODIFIER	UFM1	ENSOARG00020004690	Transcript	ENSOART00020007159.1	protein_coding	-	-	rs596571074	-
21:45060233-45060233	T	downstream_gene_variant	MODIFIER	SNX15	ENSOARG00020014402	Transcript	ENSOART00020022236.1	protein_coding	-	-	rs596567021	-
16:34605994-34605994	C	downstream_gene_variant	MODIFIER	OXCT1	ENSOARG00020006708	Transcript	ENSOART00020010462.1	protein_coding	-	-	rs596557028	-
5:1319303-1319303	G	intron_variant	MODIFIER	-	ENSOARG00020013782	Transcript	ENSOART00020021041.1	protein_coding	-	-	rs596556274	-
14:26885533-26885533	A	upstream_gene_variant	MODIFIER	PLLP	ENSOARG00020003179	Transcript	ENSOART00020004875.1	protein_coding	-	-	rs596550992	-
2:124632917-124632917	A	downstream_gene_variant	MODIFIER	PLEKHB2	ENSOARG00020021480	Transcript	ENSOART00020033269.1	protein_coding	-	-	rs596549036	-
5:11487631-11487631	T	intergenic_variant	MODIFIER	-	-	-	-	-	-	-	rs596547927	-
3:146129911-146129911	G	synonymous_variant	LOW	GPD1	ENSOARG00020023447	Transcript	ENSOART00020036551.1	protein_coding	G	ggG/ggC	rs596541796	-
12:1203708-1203708	A	missense_variant	MODERATE	ZC3H11A	ENSOARG00020004029	Transcript	ENSOART00020006163.1	protein_coding	A/T	Gcc/Acc	rs596539501	tolerated(0.62)
7:80487618-80487618	C	intron_variant	MODIFIER	GPX2	ENSOARG00020015464	Transcript	ENSOART00020023669.1	protein_coding	-	-	rs596539044	-
1:294025212-294025212	G	intergenic_variant	MODIFIER	-	-	-	-	-	-	-	rs596533549	-
6:41456196-41456196	T	intron_variant	MODIFIER	SPP1	ENSOARG00020024091	Transcript	ENSOART00020037612.1	protein_coding	-	-	rs596514633	-
14:70169677-70169677	A	intergenic_variant	MODIFIER	-	-	-	-	-	-	-	rs596511863	-
22:42096040-42096040	A	downstream_gene_variant	MODIFIER	CACUL1	ENSOARG00020025506	Transcript	ENSOART00020040009.1	protein_coding	-	-	rs596504231	-
15:70263547-70263547	A	intron_variant	MODIFIER	EHF	ENSOARG00020012876	Transcript	ENSOART00020019935.1	protein_coding	-	-	rs596500251	-
1:226297143-226297143	G	downstream_gene_variant	MODIFIER	GNB4	ENSOARG00020009587	Transcript	ENSOART00020014727.1	protein_coding	-	-	rs596500137	-
1:66092426-66092426	C	missense_variant	MODERATE	RPF1	ENSOARG00020001191	Transcript	ENSOART00020001772.1	protein_coding	C/S	tGt/tCt	rs596497076	tolerated(0.87)
18:55008734-55008734	T	downstream_gene_variant	MODIFIER	KLHL28	ENSOARG00020006637	Transcript	ENSOART00020010186.1	protein_coding	-	-	rs596492269	-
17:46993717-46993717	A	synonymous_variant	LOW	RAPGEF2	ENSOARG00020014448	Transcript	ENSOART00020022118.1	protein_coding	S	agC/agT	rs596486680	-
24:37077550-37077550	A	downstream_gene_variant	MODIFIER	ZKSCAN1	ENSOARG00020020918	Transcript	ENSOART00020032291.1	protein_coding	-	-	rs596475914	-
7:67196642-67196642	T	downstream_gene_variant	MODIFIER	SLC30A4	ENSOARG00020009191	Transcript	ENSOART00020014100.1	protein_coding	-	-	rs596469830	-
5:102379220-102379220	T	downstream_gene_variant	MODIFIER	LNPEP	ENSOARG00020015364	Transcript	ENSOART00020023846.1	protein_coding	-	-	rs596467301	-
12:25665904-25665904	T	missense_variant	MODERATE	IARS2	ENSOARG00020009048	Transcript	ENSOART00020013923.1	protein_coding	P/S	Cct/Tct	rs596466952	deleterious(0)
15:43217368-43217368	A	downstream_gene_variant	MODIFIER	PARVA	ENSOARG00020011875	Transcript	ENSOART00020018172.1	protein_coding	-	-	rs596465511	-
11:43540050-43540050	C	upstream_gene_variant	MODIFIER	TMEM199	ENSOARG00020023918	Transcript	ENSOART00020037326.1	protein_coding	-	-	rs596455633	-
2:37953559-37953559	A	synonymous_variant	LOW	UBQLN1	ENSOARG00020004062	Transcript	ENSOART00020006205.1	protein_coding	A	gcG/gcA	rs596452295	-
5:14420553-14420553	T	synonymous_variant	LOW	INSR	ENSOARG00020007624	Transcript	ENSOART00020012144.1	protein_coding	R	Cgg/Agg	rs596431843	-
24:9871414-9871414	T	downstream_gene_variant	MODIFIER	DEXI	ENSOARG00020016074	Transcript	ENSOART00020024633.1	protein_coding	-	-	rs596414605	-
15:25059883-25059883	T	missense_variant	MODERATE	BCO2	ENSOARG00020019443	Transcript	ENSOART00020030052.1	protein_coding	C/F	tGt/tTt	rs596410934	deleterious(0)
3:29799878-29799878	C	downstream_gene_variant	MODIFIER	HS1BP3	ENSOARG00020018571	Transcript	ENSOART00020028577.1	protein_coding	-	-	rs596409032	-
16:77351005-77351005	A	3_prime_UTR_variant	MODIFIER	NDUFS6	ENSOARG00020010127	Transcript	ENSOART00020015511.1	protein_coding	-	-	rs596394797	-
12:49166430-49166430	C	3_prime_UTR_variant	MODIFIER	-	ENSOARG00020020403	Transcript	ENSOART00020031429.1	protein_coding	-	-	rs596385308	-
3:91304243-91304243	T	intron_variant	MODIFIER	ATL2	ENSOARG00020000520	Transcript	ENSOART00020000683.1	protein_coding	-	-	rs596381101	-
13:78019371-78019371	T	synonymous_variant	LOW	CTSA	ENSOARG00020015957	Transcript	ENSOART00020024953.1	protein_coding	I	atC/atT	rs596376679	-
9:15038116-15038116	T	intron_variant,non_coding_transcript_variant	MODIFIER	-	ENSOARG00020005953	Transcript	ENSOART00020009396.1	pseudogene	-	-	rs596374779	-
3:1888626-1888626	A	downstream_gene_variant	MODIFIER	RXRA	ENSOARG00020001706	Transcript	ENSOART00020002589.1	protein_coding	-	-	rs596358092	-
1:32639455-32639455	T	downstream_gene_variant	MODIFIER	PLPP3	ENSOARG00020021119	Transcript	ENSOART00020032578.1	protein_coding	-	-	rs596351672	-
3:219907761-219907761	C	missense_variant	MODERATE	KLRK1	ENSOARG00020005017	Transcript	ENSOART00020007775.1	protein_coding	K/Q	Aag/Cag	rs596350023	tolerated(1)
3:1018072-1018072	T	intron_variant	MODIFIER	EDF1	ENSOARG00020000401	Transcript	ENSOART00020000506.1	protein_coding	-	-	rs596349269	-
17:71674092-71674092	T	downstream_gene_variant	MODIFIER	BICDL1	ENSOARG00020020670	Transcript	ENSOART00020032001.1	protein_coding	-	-	rs596339301	-
6:94833267-94833267	A	intergenic_variant	MODIFIER	-	-	-	-	-	-	-	rs596335845	-
4:114069133-114069133	T	downstream_gene_variant	MODIFIER	CLEC5A	ENSOARG00020000250	Transcript	ENSOART00020000306.1	protein_coding	-	-	rs596333922	-
2:31457773-31457773	A	intron_variant	MODIFIER	-	ENSOARG00020002106	Transcript	ENSOART00020003283.1	protein_coding	-	-	rs596319660	-
19:55513806-55513806	A	downstream_gene_variant	MODIFIER	SACM1L	ENSOARG00020025330	Transcript	ENSOART00020039730.1	protein_coding	-	-	rs596314200	-
3:1201037-1201037	A	intron_variant	MODIFIER	EDF1	ENSOARG00020000401	Transcript	ENSOART00020000506.1	protein_coding	-	-	rs596304723	-
17:81739479-81739479	C	downstream_gene_variant	MODIFIER	SNAP29	ENSOARG00020026080	Transcript	ENSOART00020041016.1	protein_coding	-	-	rs596298591	-
3:10967784-10967784	G	downstream_gene_variant	MODIFIER	GAPVD1	ENSOARG00020007060	Transcript	ENSOART00020011164.1	protein_coding	-	-	rs596297625	-
23:42725845-42725845	A	missense_variant	MODERATE	tgif1	ENSOARG00020012393	Transcript	ENSOART00020018931.1	protein_coding	G/R	Ggg/Agg	rs596281323	deleterious(0.03)
19:60984544-60984544	A	downstream_gene_variant	MODIFIER	GP9	ENSOARG00020015968	Transcript	ENSOART00020024445.1	protein_coding	-	-	rs596275861	-
2:110235574-110235574	T	intron_variant	MODIFIER	-	ENSOARG00020009753	Transcript	ENSOART00020014965.1	protein_coding	-	-	rs596274427	-
1:95071621-95071621	A	intron_variant	MODIFIER	SLC16A1	ENSOARG00020014766	Transcript	ENSOART00020022600.1	protein_coding	-	-	rs596255804	-
2:113891196-113891196	G	downstream_gene_variant	MODIFIER	CTSB	ENSOARG00020008336	Transcript	ENSOART00020012789.1	protein_coding	-	-	rs596246584	-
2:251650018-251650018	T	intergenic_variant	MODIFIER	-	-	-	-	-	-	-	rs596242877	-
8:23992021-23992021	C	3_prime_UTR_variant	MODIFIER	NT5DC1	ENSOARG00020004710	Transcript	ENSOART00020007262.1	protein_coding	-	-	rs596236165	-
5:102374473-102374473	T	3_prime_UTR_variant	MODIFIER	LNPEP	ENSOARG00020015364	Transcript	ENSOART00020023846.1	protein_coding	-	-	rs596232240	-
24:1106527-1106527	A	synonymous_variant	LOW	CLCN7	ENSOARG00020026257	Transcript	ENSOART00020041309.1	protein_coding	F	ttC/ttT	rs596229905	-
14:56112756-56112756	A	synonymous_variant	LOW	TOMM40	ENSOARG00020005757	Transcript	ENSOART00020008881.1	protein_coding	P	ccC/ccA	rs596228517	-
1:249615162-249615162	G	downstream_gene_variant	MODIFIER	MLF1	ENSOARG00020000362	Transcript	ENSOART00020000842.1	protein_coding	-	-	rs596228217	-
22:24389299-24389299	G	missense_variant	MODERATE	SLF2	ENSOARG00020024229	Transcript	ENSOART00020037886.1	protein_coding	N/S	aAt/aGt	rs596227578	tolerated(1)
13:80566448-80566448	C	downstream_gene_variant	MODIFIER	ARFGEF2	ENSOARG00020022817	Transcript	ENSOART00020036077.1	protein_coding	-	-	rs596226239	-
2:258650884-258650884	G	downstream_gene_variant	MODIFIER	HMGCL	ENSOARG00020013128	Transcript	ENSOART00020020077.1	protein_coding	-	-	rs596223578	-
14:49501893-49501893	A	downstream_gene_variant	MODIFIER	OVOL3	ENSOARG00020011318	Transcript	ENSOART00020017322.1	protein_coding	-	-	rs596219849	-
1:195659592-195659592	A	synonymous_variant	LOW	BOC	ENSOARG00020000752	Transcript	ENSOART00020001034.1	protein_coding	T	acG/acA	rs596205490	-
13:81423686-81423686	C	synonymous_variant	LOW	RNF114	ENSOARG00020010828	Transcript	ENSOART00020016534.1	protein_coding	R	cgT/cgC	rs596204435	-
3:48745044-48745044	C	synonymous_variant	LOW	USP34	ENSOARG00020001682	Transcript	ENSOART00020002846.1	protein_coding	A	gcT/gcC	rs596201962	-
5:102094171-102094171	A	synonymous_variant	LOW	ERAP1	ENSOARG00020014690	Transcript	ENSOART00020022496.1	protein_coding	F	ttC/ttT	rs596201784	-
22:36824734-36824734	G	downstream_gene_variant	MODIFIER	TCF7L2	ENSOARG00020018423	Transcript	ENSOART00020028360.1	protein_coding	-	-	rs596199685	-
3:98628575-98628575	G	intron_variant	MODIFIER	XDH	ENSOARG00020004988	Transcript	ENSOART00020007636.1	protein_coding	-	-	rs596197847	-
X:761267-761267	T	non_coding_transcript_exon_variant	MODIFIER	-	ENSOARG00020021369	Transcript	ENSOART00020032985.1	lncRNA	-	-	rs596186505	-
12:76567230-76567230	T	downstream_gene_variant	MODIFIER	SERTAD4	ENSOARG00020019447	Transcript	ENSOART00020029877.1	protein_coding	-	-	rs596178420	-
14:54152370-54152370	G	synonymous_variant	LOW	CIC	ENSOARG00020020421	Transcript	ENSOART00020031663.1	protein_coding	G	ggG/ggC	rs596177647	-
10:20178070-20178070	T	intron_variant	MODIFIER	-	ENSOARG00020009566	Transcript	ENSOART00020014675.1	protein_coding	-	-	rs596164434	-
5:5946406-5946406	G	upstream_gene_variant	MODIFIER	GTPBP3	ENSOARG00020011201	Transcript	ENSOART00020017304.1	protein_coding	-	-	rs596154453	-
15:59864702-59864702	G	downstream_gene_variant	MODIFIER	CAPN5	ENSOARG00020007502	Transcript	ENSOART00020011416.1	protein_coding	-	-	rs596153506	-
15:89112249-89112249	G	downstream_gene_variant	MODIFIER	OSBP	ENSOARG00020015611	Transcript	ENSOART00020024042.1	protein_coding	-	-	rs596145371	-
1:363803-363803	G	intron_variant,non_coding_transcript_variant	MODIFIER	-	ENSOARG00020000079	Transcript	ENSOART00020000094.1	lncRNA	-	-	rs596137639	-
13:59734766-59734766	G	intron_variant	MODIFIER	CTSZ	ENSOARG00020010226	Transcript	ENSOART00020015713.1	protein_coding	-	-	rs596129517	-
10:33650440-33650440	G	intron_variant	MODIFIER	PAN3	ENSOARG00020010540	Transcript	ENSOART00020016675.1	protein_coding	-	-	rs596127685	-
17:59918065-59918065	A	5_prime_UTR_variant	MODIFIER	SCARB1	ENSOARG00020004389	Transcript	ENSOART00020006705.1	protein_coding	-	-	rs596123527	-
17:73543578-73543578	C	downstream_gene_variant	MODIFIER	-	ENSOARG00020004838	Transcript	ENSOART00020007382.1	protein_coding	-	-	rs596121692	-
5:16005099-16005099	A	missense_variant	MODERATE	C3	ENSOARG00020016763	Transcript	ENSOART00020025712.1	protein_coding	R/K	aGg/aAg	rs596119835	tolerated(1)
14:10958104-10958104	A	synonymous_variant	LOW	OSGIN1	ENSOARG00020006281	Transcript	ENSOART00020009736.1	protein_coding	R	Cgg/Agg	rs596114244	-
14:45897683-45897683	T	downstream_gene_variant	MODIFIER	DPY19L3	ENSOARG00020017008	Transcript	ENSOART00020026531.1	protein_coding	-	-	rs596112601	-
5:96071649-96071649	T	intron_variant	MODIFIER	ARRDC3	ENSOARG00020023796	Transcript	ENSOART00020037155.1	protein_coding	-	-	rs596111824	-
X:51118109-51118109	A	upstream_gene_variant	MODIFIER	UBQLN2	ENSOARG00020023528	Transcript	ENSOART00020036689.1	protein_coding	-	-	rs596111697	-
19:61790083-61790083	A	non_coding_transcript_exon_variant	MODIFIER	-	ENSOARG00020018130	Transcript	ENSOART00020027996.1	pseudogene	-	-	rs596109832	-
13:46156503-46156503	A	intron_variant	MODIFIER	KLF6	ENSOARG00020007944	Transcript	ENSOART00020012194.1	protein_coding	-	-	rs596101124	-
11:54248690-54248690	G	downstream_gene_variant	MODIFIER	RAD51C	ENSOARG00020016070	Transcript	ENSOART00020024849.1	protein_coding	-	-	rs596096399	-
17:21014539-21014539	G	intron_variant	MODIFIER	SLC7A11	ENSOARG00020015377	Transcript	ENSOART00020024183.1	protein_coding	-	-	rs596089311	-
11:53139926-53139926	A	downstream_gene_variant	MODIFIER	-	ENSOARG00020012940	Transcript	ENSOART00020019701.1	miRNA	-	-	rs596082610	-
14:58866343-58866343	A	intron_variant	MODIFIER	BCAT2	ENSOARG00020018858	Transcript	ENSOART00020029043.1	protein_coding	-	-	rs596080592	-
3:146125241-146125241	C	downstream_gene_variant	MODIFIER	GPD1	ENSOARG00020023447	Transcript	ENSOART00020036551.1	protein_coding	-	-	rs596079214	-
13:80614683-80614683	A	downstream_gene_variant	MODIFIER	CSE1L	ENSOARG00020023584	Transcript	ENSOART00020036789.1	protein_coding	-	-	rs596067780	-
4:123876695-123876695	A	downstream_gene_variant	MODIFIER	CHPF2	ENSOARG00020015638	Transcript	ENSOART00020023915.1	protein_coding	-	-	rs596059824	-
14:38155783-38155783	T	3_prime_UTR_variant	MODIFIER	EDC4	ENSOARG00020004110	Transcript	ENSOART00020006440.1	protein_coding	-	-	rs596059461	-
12:59358682-59358682	G	downstream_gene_variant	MODIFIER	RC3H1	ENSOARG00020015501	Transcript	ENSOART00020023758.1	protein_coding	-	-	rs596047907	-
1:440307-440307	C	downstream_gene_variant	MODIFIER	SEPTIN2	ENSOARG00020000087	Transcript	ENSOART00020000102.1	protein_coding	-	-	rs596041167	-
1:139075020-139075020	A	missense_variant	MODERATE	APP	ENSOARG00020004123	Transcript	ENSOART00020007035.1	protein_coding	A/T	Gcc/Acc	rs596038415	tolerated(0.32)
26:36109009-36109009	G	non_coding_transcript_exon_variant	MODIFIER	-	ENSOARG00020020026	Transcript	ENSOART00020030918.1	lncRNA	-	-	rs596037732	-
18:68900815-68900815	G	upstream_gene_variant	MODIFIER	BAG5	ENSOARG00020016804	Transcript	ENSOART00020025764.1	protein_coding	-	-	rs596019988	-
14:71053492-71053492	C	intron_variant	MODIFIER	MZF1	ENSOARG00020011327	Transcript	ENSOART00020017246.1	protein_coding	-	-	rs596017795	-
24:39744012-39744012	C	synonymous_variant	LOW	TNRC18	ENSOARG00020008851	Transcript	ENSOART00020013585.1	protein_coding	A	gcT/gcC	rs596006896	-
23:51448649-51448649	C	downstream_gene_variant	MODIFIER	C18orf25	ENSOARG00020025062	Transcript	ENSOART00020039292.1	protein_coding	-	-	rs596002425	-
3:3829095-3829095	T	intron_variant	MODIFIER	PAEP	ENSOARG00020004839	Transcript	ENSOART00020007400.1	protein_coding	-	-	rs595998329	-
6:127878034-127878034	T	intron_variant	MODIFIER	ADD1	ENSOARG00020021785	Transcript	ENSOART00020033788.1	protein_coding	-	-	rs595995185	-
3:97998566-97998566	C	downstream_gene_variant	MODIFIER	NLRC4	ENSOARG00020004057	Transcript	ENSOART00020006299.1	protein_coding	-	-	rs595992607	-
25:2033878-2033878	A	non_coding_transcript_exon_variant	MODIFIER	-	ENSOARG00020020615	Transcript	ENSOART00020031795.1	lncRNA	-	-	rs595992573	-
21:32881262-32881262	G	downstream_gene_variant	MODIFIER	ETS1	ENSOARG00020008513	Transcript	ENSOART00020013143.1	protein_coding	-	-	rs595987668	-
7:79259197-79259197	A	3_prime_UTR_variant	MODIFIER	SGPP1	ENSOARG00020012809	Transcript	ENSOART00020019495.1	protein_coding	-	-	rs595957633	-
17:78661954-78661954	T	downstream_gene_variant	MODIFIER	CCDC157	ENSOARG00020015162	Transcript	ENSOART00020023202.1	protein_coding	-	-	rs595956810	-
17:73198067-73198067	G	downstream_gene_variant	MODIFIER	-	ENSOARG00020004261	Transcript	ENSOART00020006620.1	protein_coding	-	-	rs595955101	-
3:119209507-119209507	G	downstream_gene_variant	MODIFIER	PHLDA1	ENSOARG00020002913	Transcript	ENSOART00020004496.1	protein_coding	-	-	rs595945887	-
2:264701641-264701641	C	intron_variant	MODIFIER	RCC2	ENSOARG00020012552	Transcript	ENSOART00020019140.1	protein_coding	-	-	rs595942897	-
14:68188988-68188988	G	upstream_gene_variant	MODIFIER	PRPF31	ENSOARG00020003439	Transcript	ENSOART00020005250.1	protein_coding	-	-	rs595942311	-
11:1650243-1650243	G	intron_variant	MODIFIER	PRKAR1A	ENSOARG00020010575	Transcript	ENSOART00020016166.1	protein_coding	-	-	rs595934204	-
3:231773696-231773696	G	downstream_gene_variant	MODIFIER	MIEF1	ENSOARG00020013174	Transcript	ENSOART00020020107.1	protein_coding	-	-	rs595933450	-
13:65481077-65481077	T	intergenic_variant	MODIFIER	-	-	-	-	-	-	-	rs595924434	-
20:30729347-30729347	G	3_prime_UTR_variant	MODIFIER	TRIM26	ENSOARG00020014111	Transcript	ENSOART00020021558.1	protein_coding	-	-	rs595924216	-
25:46352745-46352745	T	downstream_gene_variant	MODIFIER	ZNF22	ENSOARG00020023424	Transcript	ENSOART00020036496.1	protein_coding	-	-	rs595915378	-
24:38540130-38540130	C	upstream_gene_variant	MODIFIER	BHLHA15	ENSOARG00020023426	Transcript	ENSOART00020036510.1	protein_coding	-	-	rs595910294	-
3:139147762-139147762	C	downstream_gene_variant	MODIFIER	-	ENSOARG00020012168	Transcript	ENSOART00020018577.1	protein_coding	-	-	rs595906333	-
3:228048286-228048286	T	3_prime_UTR_variant	MODIFIER	KDM5A	ENSOARG00020013762	Transcript	ENSOART00020021044.1	protein_coding	-	-	rs595904259	-
3:1018012-1018012	A	intron_variant	MODIFIER	EDF1	ENSOARG00020000401	Transcript	ENSOART00020000506.1	protein_coding	-	-	rs595890977	-
1:22557651-22557651	G	downstream_gene_variant	MODIFIER	CMPK1	ENSOARG00020002350	Transcript	ENSOART00020003579.1	protein_coding	-	-	rs595882375	-
2:48329482-48329482	T	intron_variant	MODIFIER	LPL	ENSOARG00020000574	Transcript	ENSOART00020000747.1	protein_coding	-	-	rs595875668	-
15:32313232-32313232	C	missense_variant	MODERATE	BCL9L	ENSOARG00020012453	Transcript	ENSOART00020018993.1	protein_coding	T/A	Acg/Gcg	rs595872024	tolerated(0.91)
8:70280358-70280358	T	synonymous_variant	LOW	REPS1	ENSOARG00020008541	Transcript	ENSOART00020013906.1	protein_coding	K	aaG/aaA	rs595869973	-
18:17908376-17908376	G	intron_variant	MODIFIER	-	ENSOARG00020009476	Transcript	ENSOART00020014956.1	protein_coding	-	-	rs595863027	-
15:60818304-60818304	G	intron_variant	MODIFIER	ANO3	ENSOARG00020007896	Transcript	ENSOART00020012490.1	protein_coding	-	-	rs595853459	-
3:35852842-35852842	A	synonymous_variant	LOW	CAD	ENSOARG00020001531	Transcript	ENSOART00020002638.1	protein_coding	P	ccG/ccA	rs595852641	-
11:40757955-40757955	A	downstream_gene_variant	MODIFIER	INPP5K	ENSOARG00020010781	Transcript	ENSOART00020016637.1	protein_coding	-	-	rs595833818	-
11:38902680-38902680	T	3_prime_UTR_variant	MODIFIER	NCBP3	ENSOARG00020016152	Transcript	ENSOART00020024772.1	protein_coding	-	-	rs595832311	-
22:301938-301938	C	downstream_gene_variant	MODIFIER	IPMK	ENSOARG00020020757	Transcript	ENSOART00020032024.1	protein_coding	-	-	rs595810571	-
5:101990254-101990254	C	intron_variant	MODIFIER	CAST	ENSOARG00020012132	Transcript	ENSOART00020020363.1	protein_coding	-	-	rs595798250	-
2:258830043-258830043	T	missense_variant	MODERATE	ID3	ENSOARG00020013911	Transcript	ENSOART00020021264.1	protein_coding	L/F	ttG/ttT	rs595786066	tolerated_low_confidence(0.27)
14:38187447-38187447	T	downstream_gene_variant	MODIFIER	PSKH1	ENSOARG00020004339	Transcript	ENSOART00020006632.1	protein_coding	-	-	rs595770268	-
24:34961063-34961063	A	downstream_gene_variant	MODIFIER	MDH2	ENSOARG00020023712	Transcript	ENSOART00020037009.1	protein_coding	-	-	rs595766146	-
17:62902002-62902002	T	intron_variant	MODIFIER	CAMKK2	ENSOARG00020013242	Transcript	ENSOART00020020351.1	protein_coding	-	-	rs595761085	-
21:47799363-47799363	A	3_prime_UTR_variant	MODIFIER	PPP6R3	ENSOARG00020015496	Transcript	ENSOART00020024247.1	protein_coding	-	-	rs595758910	-
15:36567425-36567425	A	intron_variant	MODIFIER	HSPA8	ENSOARG00020020443	Transcript	ENSOART00020031554.1	protein_coding	-	-	rs595756870	-
21:42634811-42634811	G	missense_variant	MODERATE	ASRGL1	ENSOARG00020018816	Transcript	ENSOART00020028928.1	protein_coding	T/A	Aca/Gca	rs595756445	tolerated(0.51)
21:19701877-19701877	G	downstream_gene_variant	MODIFIER	KCTD14	ENSOARG00020025241	Transcript	ENSOART00020039583.1	protein_coding	-	-	rs595749961	-
17:81426556-81426556	A	intron_variant	MODIFIER	TOP3B	ENSOARG00020025985	Transcript	ENSOART00020040869.1	protein_coding	-	-	rs595736180	-
6:128777081-128777081	A	synonymous_variant	LOW	LETM1	ENSOARG00020023387	Transcript	ENSOART00020036527.1	protein_coding	A	gcG/gcA	rs595733999	-
3:150439458-150439458	A	intergenic_variant	MODIFIER	-	-	-	-	-	-	-	rs595726598	-
5:116641990-116641990	C	downstream_gene_variant	MODIFIER	SLC25A46	ENSOARG00020020714	Transcript	ENSOART00020031997.1	protein_coding	-	-	rs595724339	-
18:62175150-62175150	T	synonymous_variant	LOW	VRK1	ENSOARG00020014781	Transcript	ENSOART00020022635.1	protein_coding	S	agC/agT	rs595718625	-
3:5931954-5931954	C	downstream_gene_variant	MODIFIER	ABL1	ENSOARG00020001107	Transcript	ENSOART00020001697.1	protein_coding	-	-	rs595714000	-
19:52768449-52768449	G	missense_variant	MODERATE	USP4	ENSOARG00020020981	Transcript	ENSOART00020032472.1	protein_coding	I/M	atA/atG	rs595704200	tolerated(1)
17:78707104-78707104	G	downstream_gene_variant	MODIFIER	-	ENSOARG00020015307	Transcript	ENSOART00020023647.1	protein_coding	-	-	rs595702887	-
21:30005840-30005840	C	downstream_gene_variant	MODIFIER	-	ENSOARG00020016968	Transcript	ENSOART00020026313.1	protein_coding	-	-	rs595698291	-
22:41429512-41429512	T	downstream_gene_variant	MODIFIER	RAB11FIP2	ENSOARG00020025481	Transcript	ENSOART00020039973.1	protein_coding	-	-	rs595694944	-
10:26073113-26073113	T	3_prime_UTR_variant	MODIFIER	UFM1	ENSOARG00020004690	Transcript	ENSOART00020007159.1	protein_coding	-	-	rs595672528	-
12:3111349-3111349	T	downstream_gene_variant	MODIFIER	NUCKS1	ENSOARG00020008451	Transcript	ENSOART00020012935.1	protein_coding	-	-	rs595670465	-
20:30286836-30286836	G	downstream_gene_variant	MODIFIER	-	ENSOARG00020011901	Transcript	ENSOART00020018164.1	protein_coding	-	-	rs595668598	-
5:65413448-65413448	T	downstream_gene_variant	MODIFIER	SLC36A1	ENSOARG00020016094	Transcript	ENSOART00020024759.1	protein_coding	-	-	rs595656374	-
14:70787630-70787630	G	non_coding_transcript_exon_variant	MODIFIER	-	ENSOARG00020009680	Transcript	ENSOART00020014851.1	lncRNA	-	-	rs595643413	-
7:52618639-52618639	C	missense_variant	MODERATE	RNF111	ENSOARG00020021012	Transcript	ENSOART00020032502.1	protein_coding	E/G	gAg/gGg	rs595638101	tolerated_low_confidence(0.27)
19:1601169-1601169	A	3_prime_UTR_variant	MODIFIER	-	ENSOARG00020017329	Transcript	ENSOART00020026672.1	protein_coding	-	-	rs595633747	-
14:58869810-58869810	G	intron_variant	MODIFIER	BCAT2	ENSOARG00020018858	Transcript	ENSOART00020029043.1	protein_coding	-	-	rs595625436	-
3:3830205-3830205	G	intron_variant	MODIFIER	PAEP	ENSOARG00020004839	Transcript	ENSOART00020007400.1	protein_coding	-	-	rs595624081	-
26:28655410-28655410	G	5_prime_UTR_variant	MODIFIER	SARAF	ENSOARG00020024418	Transcript	ENSOART00020038179.1	protein_coding	-	-	rs595623045	-
1:285231127-285231127	T	synonymous_variant	LOW	RIPK4	ENSOARG00020002780	Transcript	ENSOART00020004256.1	protein_coding	G	ggC/ggA	rs595621721	-
19:50943130-50943130	A	missense_variant	MODERATE	PARP3	ENSOARG00020025936	Transcript	ENSOART00020040788.1	protein_coding	R/W	Cgg/Tgg	rs595617614,rs600709183	deleterious(0)
1:296068143-296068143	T	downstream_gene_variant	MODIFIER	EAF1	ENSOARG00020019515	Transcript	ENSOART00020029999.1	protein_coding	-	-	rs595608900	-
3:3301394-3301394	T	missense_variant	MODERATE	GPSM1	ENSOARG00020004303	Transcript	ENSOART00020006693.1	protein_coding	R/H	cGc/cAc	rs595601552	deleterious(0.02)
3:161611657-161611657	A	downstream_gene_variant	MODIFIER	U6	ENSOARG00020003045	Transcript	ENSOART00020004670.1	snRNA	-	-	rs595600062	-
11:40780259-40780259	A	synonymous_variant	LOW	MYO1C	ENSOARG00020011010	Transcript	ENSOART00020016847.1	protein_coding	A	gcG/gcA	rs595593304	-
7:51218484-51218484	C	downstream_gene_variant	MODIFIER	ANXA2	ENSOARG00020019713	Transcript	ENSOART00020030313.1	protein_coding	-	-	rs595590857	-
4:82077734-82077734	C	stop_lost	HIGH	GTPBP10	ENSOARG00020002203	Transcript	ENSOART00020003346.1	protein_coding	*/Q	Taa/Caa	rs595579484	-
13:64210054-64210054	G	downstream_gene_variant	MODIFIER	-	ENSOARG00020005358	Transcript	ENSOART00020010455.1	lncRNA	-	-	rs595577209	-
21:43796581-43796581	T	5_prime_UTR_variant	MODIFIER	-	ENSOARG00020022912	Transcript	ENSOART00020035648.1	protein_coding	-	-	rs595574555	-
24:38534518-38534518	A	downstream_gene_variant	MODIFIER	TECPR1	ENSOARG00020023364	Transcript	ENSOART00020036395.1	protein_coding	-	-	rs595568115	-
4:79374123-79374123	C	downstream_gene_variant	MODIFIER	STEAP4	ENSOARG00020001847	Transcript	ENSOART00020002814.1	protein_coding	-	-	rs595565845	-
24:27152196-27152196	G	upstream_gene_variant	MODIFIER	CD2BP2	ENSOARG00020020088	Transcript	ENSOART00020030879.1	protein_coding	-	-	rs595554766	-
11:1427215-1427215	A	synonymous_variant	LOW	GNA13	ENSOARG00020010490	Transcript	ENSOART00020016072.1	protein_coding	E	gaG/gaA	rs595550276	-
7:75368391-75368391	A	intron_variant	MODIFIER	-	ENSOARG00020009798	Transcript	ENSOART00020015179.1	protein_coding	-	-	rs595548092	-
25:27544930-27544930	T	downstream_gene_variant	MODIFIER	EIF4EBP2	ENSOARG00020013114	Transcript	ENSOART00020020010.1	protein_coding	-	-	rs595538767	-
3:235599021-235599021	T	intron_variant	MODIFIER	PNPLA3	ENSOARG00020001308	Transcript	ENSOART00020001971.1	protein_coding	-	-	rs595536671	-
16:482869-482869	G	intron_variant	MODIFIER	PANK3	ENSOARG00020013565	Transcript	ENSOART00020020688.1	protein_coding	-	-	rs595532310	-
24:41436200-41436200	A	downstream_gene_variant	MODIFIER	GNA12	ENSOARG00020012511	Transcript	ENSOART00020019068.1	protein_coding	-	-	rs595523668	-
21:49542700-49542700	C	synonymous_variant	LOW	SHANK2	ENSOARG00020020051	Transcript	ENSOART00020031682.1	protein_coding	E	gaA/gaG	rs595514890	-
12:4932086-4932086	T	intron_variant	MODIFIER	-	ENSOARG00020012895	Transcript	ENSOART00020019620.1	protein_coding	-	-	rs595508004	-
21:52304228-52304228	G	downstream_gene_variant	MODIFIER	GATD1	ENSOARG00020012059	Transcript	ENSOART00020018436.1	protein_coding	-	-	rs595504531	-
6:79577973-79577973	A	synonymous_variant	LOW	POLR2B	ENSOARG00020020250	Transcript	ENSOART00020031409.1	protein_coding	R	cgT/cgA	rs595502254	-
3:3956351-3956351	A	downstream_gene_variant	MODIFIER	GBGT1	ENSOARG00020014323	Transcript	ENSOART00020022461.1	protein_coding	-	-	rs595492455	-
24:3801661-3801661	C	downstream_gene_variant	MODIFIER	UBALD1	ENSOARG00020026479	Transcript	ENSOART00020041657.1	protein_coding	-	-	rs595485709	-
19:8685411-8685411	G	downstream_gene_variant	MODIFIER	PDCD6IP	ENSOARG00020025655	Transcript	ENSOART00020040244.1	protein_coding	-	-	rs595483695	-
20:42523187-42523187	C	downstream_gene_variant	MODIFIER	RNF144B	ENSOARG00020012658	Transcript	ENSOART00020019318.1	protein_coding	-	-	rs595483116	-
3:236521411-236521411	G	5_prime_UTR_variant	MODIFIER	NUP50	ENSOARG00020001696	Transcript	ENSOART00020002559.1	protein_coding	-	-	rs595472112	-
3:8935343-8935343	T	synonymous_variant	LOW	NIBAN2	ENSOARG00020018057	Transcript	ENSOART00020027901.1	protein_coding	G	ggC/ggT	rs595458615	-
12:46333871-46333871	C	synonymous_variant	LOW	-	ENSOARG00020014921	Transcript	ENSOART00020022852.1	protein_coding	A	gcG/gcC	rs595454706	-
2:265091968-265091968	T	non_coding_transcript_exon_variant	MODIFIER	-	ENSOARG00020014108	Transcript	ENSOART00020021617.1	lncRNA	-	-	rs595449913	-
14:1040061-1040061	G	downstream_gene_variant	MODIFIER	MTSS2	ENSOARG00020015301	Transcript	ENSOART00020023475.1	protein_coding	-	-	rs595449222	-
24:37986830-37986830	A	downstream_gene_variant	MODIFIER	SMURF1	ENSOARG00020022545	Transcript	ENSOART00020035336.1	protein_coding	-	-	rs595442822	-
7:22185009-22185009	C	downstream_gene_variant	MODIFIER	CIDEB	ENSOARG00020008280	Transcript	ENSOART00020012738.1	protein_coding	-	-	rs595437471	-
1:21449155-21449155	A	synonymous_variant	LOW	POMGNT1	ENSOARG00020000885	Transcript	ENSOART00020001288.1	protein_coding	G	ggC/ggT	rs595436980	-
3:98629911-98629911	T	intron_variant	MODIFIER	XDH	ENSOARG00020004988	Transcript	ENSOART00020007636.1	protein_coding	-	-	rs595434809	-
12:76567386-76567386	G	downstream_gene_variant	MODIFIER	SERTAD4	ENSOARG00020019447	Transcript	ENSOART00020029877.1	protein_coding	-	-	rs595425354	-
3:220175215-220175215	A	synonymous_variant	LOW	CLEC1A	ENSOARG00020000568	Transcript	ENSOART00020000773.1	protein_coding	K	aaG/aaA	rs595424550	-
4:127275801-127275801	C	intron_variant	MODIFIER	INSIG1	ENSOARG00020021923	Transcript	ENSOART00020033922.1	protein_coding	-	-	rs595419970	-
24:26669678-26669678	A	upstream_gene_variant	MODIFIER	-	ENSOARG00020014644	Transcript	ENSOART00020022404.1	protein_coding	-	-	rs595418924	-
6:128871988-128871988	G	downstream_gene_variant	MODIFIER	SLBP	ENSOARG00020023875	Transcript	ENSOART00020037400.1	protein_coding	-	-	rs595417748	-
3:110306410-110306410	C	downstream_gene_variant	MODIFIER	SNRNP200	ENSOARG00020000326	Transcript	ENSOART00020000413.1	protein_coding	-	-	rs595416400	-
19:50339779-50339779	G	upstream_gene_variant	MODIFIER	STAB1	ENSOARG00020025691	Transcript	ENSOART00020040318.1	protein_coding	-	-	rs595411987	-
24:27151194-27151194	C	upstream_gene_variant	MODIFIER	CD2BP2	ENSOARG00020020088	Transcript	ENSOART00020030879.1	protein_coding	-	-	rs595402447	-
X:90782960-90782960	T	downstream_gene_variant	MODIFIER	-	ENSOARG00020006530	Transcript	ENSOART00020010225.1	lncRNA	-	-	rs595396252	-
12:40035174-40035174	A	3_prime_UTR_variant	MODIFIER	ATP1B1	ENSOARG00020007736	Transcript	ENSOART00020011846.1	protein_coding	-	-	rs595395652	-
3:196239179-196239179	T	missense_variant	MODERATE	RESF1	ENSOARG00020001619	Transcript	ENSOART00020002456.1	protein_coding	A/E	gCg/gAg	rs595394373	tolerated(0.06)
22:25159140-25159140	C	upstream_gene_variant	MODIFIER	NPM3	ENSOARG00020024924	Transcript	ENSOART00020039051.1	protein_coding	-	-	rs595393027	-
1:110851395-110851395	T	downstream_gene_variant	MODIFIER	IL6R	ENSOARG00020001913	Transcript	ENSOART00020003007.1	protein_coding	-	-	rs595391138	-
17:47450334-47450334	T	intron_variant	MODIFIER	-	ENSOARG00020016067	Transcript	ENSOART00020024598.1	protein_coding	-	-	rs595388201	-
3:19412450-19412450	G	downstream_gene_variant	MODIFIER	IAH1	ENSOARG00020008401	Transcript	ENSOART00020012954.1	protein_coding	-	-	rs595386167	-
24:286098-286098	A	synonymous_variant	LOW	AXIN1	ENSOARG00020016657	Transcript	ENSOART00020025943.1	protein_coding	T	acC/acT	rs595383162	-
12:54682812-54682812	T	downstream_gene_variant	MODIFIER	GNB1	ENSOARG00020008685	Transcript	ENSOART00020013300.1	protein_coding	-	-	rs595370036	-
17:72935844-72935844	C	downstream_gene_variant	MODIFIER	KCTD10	ENSOARG00020003513	Transcript	ENSOART00020005365.1	protein_coding	-	-	rs595364655	-
10:96495400-96495400	G	downstream_gene_variant	MODIFIER	ATP11A	ENSOARG00020005296	Transcript	ENSOART00020008617.1	protein_coding	-	-	rs595364189	-
3:36222009-36222009	A	upstream_gene_variant	MODIFIER	SUPT7L	ENSOARG00020004068	Transcript	ENSOART00020006298.1	protein_coding	-	-	rs595360509	-
3:10966952-10966952	G	downstream_gene_variant	MODIFIER	GAPVD1	ENSOARG00020007060	Transcript	ENSOART00020011164.1	protein_coding	-	-	rs595358788	-
22:41465088-41465088	T	intron_variant	MODIFIER	RAB11FIP2	ENSOARG00020025481	Transcript	ENSOART00020039973.1	protein_coding	-	-	rs595346488	-
24:42569459-42569459	A	downstream_gene_variant	MODIFIER	COX19	ENSOARG00020018646	Transcript	ENSOART00020028672.1	protein_coding	-	-	rs595328810	-
1:221505066-221505066	A	synonymous_variant	LOW	DVL3	ENSOARG00020004223	Transcript	ENSOART00020006622.1	protein_coding	F	ttC/ttT	rs595322121	-
X:136055506-136055506	T	synonymous_variant	LOW	-	ENSOARG00020022016	Transcript	ENSOART00020034140.1	protein_coding	R	Cgg/Agg	rs595319938	-
18:14104217-14104217	A	synonymous_variant	LOW	RGMA	ENSOARG00020006145	Transcript	ENSOART00020009496.1	protein_coding	P	ccG/ccA	rs595312893	-
2:236277150-236277150	G	intron_variant	MODIFIER	OBSL1	ENSOARG00020015221	Transcript	ENSOART00020023308.1	protein_coding	-	-	rs595310339	-
17:52291056-52291056	C	downstream_gene_variant	MODIFIER	CHFR	ENSOARG00020021173	Transcript	ENSOART00020032704.1	protein_coding	-	-	rs595308796	-
7:11964832-11964832	A	downstream_gene_variant	MODIFIER	SERINC5	ENSOARG00020004451	Transcript	ENSOART00020006994.1	protein_coding	-	-	rs595303590	-
11:49973502-49973502	C	downstream_gene_variant	MODIFIER	SYNRG	ENSOARG00020022567	Transcript	ENSOART00020036220.1	protein_coding	-	-	rs595294940	-
22:25671230-25671230	A	downstream_gene_variant	MODIFIER	FBXL15	ENSOARG00020025531	Transcript	ENSOART00020040050.1	protein_coding	-	-	rs595294827	-
3:133701741-133701741	T	5_prime_UTR_variant	MODIFIER	C3H12orf29	ENSOARG00020007796	Transcript	ENSOART00020011939.1	protein_coding	-	-	rs595274525	-
19:1940330-1940330	T	3_prime_UTR_variant	MODIFIER	SLC4A7	ENSOARG00020018025	Transcript	ENSOART00020036404.1	protein_coding	-	-	rs595271202	-
3:3268201-3268201	T	3_prime_UTR_variant	MODIFIER	SNAPC4	ENSOARG00020003067	Transcript	ENSOART00020006040.1	protein_coding	-	-	rs595268482	-
2:251648210-251648210	T	intergenic_variant	MODIFIER	-	-	-	-	-	-	-	rs595261656	-
16:10448706-10448706	A	downstream_gene_variant	MODIFIER	-	ENSOARG00020023457	Transcript	ENSOART00020036733.1	lncRNA	-	-	rs595256736	-
24:13590867-13590867	A	3_prime_UTR_variant	MODIFIER	PARN	ENSOARG00020019671	Transcript	ENSOART00020030690.1	protein_coding	-	-	rs595255876	-
1:236397855-236397855	G	downstream_gene_variant	MODIFIER	PHC3	ENSOARG00020001727	Transcript	ENSOART00020002631.1	protein_coding	-	-	rs595250754	-
11:59640876-59640876	G	intron_variant	MODIFIER	TRIM25	ENSOARG00020022691	Transcript	ENSOART00020035210.1	protein_coding	-	-	rs595250071	-
20:35774532-35774532	G	intron_variant	MODIFIER	ALDH5A1	ENSOARG00020010327	Transcript	ENSOART00020015948.1	protein_coding	-	-	rs595238572	-
2:259709173-259709173	A	upstream_gene_variant	MODIFIER	-	ENSOARG00020017024	Transcript	ENSOART00020026215.1	protein_coding	-	-	rs595234359	-
7:22245170-22245170	T	upstream_gene_variant	MODIFIER	TINF2	ENSOARG00020008618	Transcript	ENSOART00020013286.1	protein_coding	-	-	rs595221441	-
2:18907533-18907533	T	downstream_gene_variant	MODIFIER	ABCA1	ENSOARG00020002682	Transcript	ENSOART00020004125.1	protein_coding	-	-	rs595219880	-
7:7544682-7544682	G	synonymous_variant	LOW	HMGCR	ENSOARG00020020760	Transcript	ENSOART00020032073.1	protein_coding	L	ctT/ctG	rs595198873	-
14:68110420-68110420	C	intron_variant	MODIFIER	-	ENSOARG00020014480	Transcript	ENSOART00020027735.1	protein_coding	-	-	rs595167445,rs599403269	-
8:15061638-15061638	T	missense_variant	MODERATE	RNF217	ENSOARG00020020542	Transcript	ENSOART00020031748.1	protein_coding	V/I	Gtc/Atc	rs595167170	tolerated_low_confidence(0.32)
17:59918033-59918033	A	5_prime_UTR_variant	MODIFIER	SCARB1	ENSOARG00020004389	Transcript	ENSOART00020006705.1	protein_coding	-	-	rs595166747	-
4:59935603-59935603	T	upstream_gene_variant	MODIFIER	MDFIC	ENSOARG00020001137	Transcript	ENSOART00020001688.1	protein_coding	-	-	rs595145081	-
1:110853234-110853234	T	downstream_gene_variant	MODIFIER	IL6R	ENSOARG00020001913	Transcript	ENSOART00020003007.1	protein_coding	-	-	rs595140223	-
8:70577870-70577870	C	downstream_gene_variant	MODIFIER	CITED2	ENSOARG00020009551	Transcript	ENSOART00020014661.1	protein_coding	-	-	rs595127098	-
10:13721179-13721179	A	downstream_gene_variant	MODIFIER	NAA16	ENSOARG00020005343	Transcript	ENSOART00020008287.1	protein_coding	-	-	rs595119030	-
3:224352348-224352348	T	upstream_gene_variant	MODIFIER	TPI1	ENSOARG00020023229	Transcript	ENSOART00020036185.1	protein_coding	-	-	rs595101993	-
24:278609-278609	G	downstream_gene_variant	MODIFIER	ARHGDIG	ENSOARG00020016406	Transcript	ENSOART00020025166.1	protein_coding	-	-	rs595099660	-
6:15281605-15281605	C	downstream_gene_variant	MODIFIER	CAMK2D	ENSOARG00020014242	Transcript	ENSOART00020029649.1	protein_coding	-	-	rs595093428	-
20:51499719-51499719	T	intron_variant	MODIFIER	SSR1	ENSOARG00020024975	Transcript	ENSOART00020039132.1	protein_coding	-	-	rs595092468	-
24:18682889-18682889	A	synonymous_variant	LOW	THUMPD1	ENSOARG00020017213	Transcript	ENSOART00020026463.1	protein_coding	Y	taC/taT	rs595084763	-
5:115151720-115151720	A	3_prime_UTR_variant	MODIFIER	FER	ENSOARG00020019949	Transcript	ENSOART00020030847.1	protein_coding	-	-	rs595083119	-
9:103220734-103220734	G	downstream_gene_variant	MODIFIER	SNX16	ENSOARG00020009008	Transcript	ENSOART00020013836.1	protein_coding	-	-	rs595080537	-
23:67949432-67949432	C	downstream_gene_variant	MODIFIER	SERPINB5	ENSOARG00020025880	Transcript	ENSOART00020040681.1	protein_coding	-	-	rs595066074	-
1:102761453-102761453	T	missense_variant	MODERATE	PDE4DIP	ENSOARG00020001810	Transcript	ENSOART00020002757.1	protein_coding	R/L	cGg/cTg	rs595054105	tolerated(0.3)
3:3922882-3922882	A	intergenic_variant	MODIFIER	-	-	-	-	-	-	-	rs595053852	-
17:81894320-81894320	T	synonymous_variant	LOW	MED15	ENSOARG00020005078	Transcript	ENSOART00020007773.1	protein_coding	P	ccG/ccA	rs595053706	-
11:40702329-40702329	G	5_prime_UTR_variant	MODIFIER	PITPNA	ENSOARG00020010695	Transcript	ENSOART00020016387.1	protein_coding	-	-	rs595050967	-
15:32180135-32180135	G	downstream_gene_variant	MODIFIER	DDX6	ENSOARG00020012273	Transcript	ENSOART00020018853.1	protein_coding	-	-	rs595036749	-
2:265106520-265106520	T	downstream_gene_variant	MODIFIER	MFAP2	ENSOARG00020014366	Transcript	ENSOART00020021963.1	protein_coding	-	-	rs595034354	-
24:42695688-42695688	C	missense_variant	MODERATE	DNAAF5	ENSOARG00020018885	Transcript	ENSOART00020029200.1	protein_coding	Q/R	cAg/cGg	rs595021535	tolerated(0.58)
18:67456047-67456047	G	synonymous_variant	LOW	HSPCA	ENSOARG00020012664	Transcript	ENSOART00020019323.1	protein_coding	G	ggT/ggC	rs595001105	-
17:81870900-81870900	G	intron_variant	MODIFIER	SMPD4	ENSOARG00020004574	Transcript	ENSOART00020007464.1	protein_coding	-	-	rs594996376	-
3:222950243-222950243	A	intron_variant	MODIFIER	CD163	ENSOARG00020012750	Transcript	ENSOART00020020434.1	protein_coding	-	-	rs594990591	-
5:6048358-6048358	T	synonymous_variant	LOW	MYO9B	ENSOARG00020012985	Transcript	ENSOART00020019782.1	protein_coding	P	ccG/ccA	rs594977057	-
3:1889430-1889430	A	downstream_gene_variant	MODIFIER	RXRA	ENSOARG00020001706	Transcript	ENSOART00020002589.1	protein_coding	-	-	rs594968402	-
20:18389730-18389730	T	intron_variant	MODIFIER	PTK7	ENSOARG00020017682	Transcript	ENSOART00020027495.1	protein_coding	-	-	rs594963067	-
4:127277021-127277021	C	3_prime_UTR_variant	MODIFIER	INSIG1	ENSOARG00020021923	Transcript	ENSOART00020033922.1	protein_coding	-	-	rs594962509	-
3:6584592-6584592	T	downstream_gene_variant	MODIFIER	GPR107	ENSOARG00020001668	Transcript	ENSOART00020002699.1	protein_coding	-	-	rs594948654	-
26:29047428-29047428	C	intron_variant	MODIFIER	RBPMS	ENSOARG00020024472	Transcript	ENSOART00020038286.1	protein_coding	-	-	rs594938837	-
2:124633729-124633729	A	downstream_gene_variant	MODIFIER	PLEKHB2	ENSOARG00020021480	Transcript	ENSOART00020033269.1	protein_coding	-	-	rs594938499	-
6:94830664-94830664	A	intergenic_variant	MODIFIER	-	-	-	-	-	-	-	rs594936435	-
25:45509187-45509187	C	synonymous_variant	LOW	ERCC6	ENSOARG00020026462	Transcript	ENSOART00020041632.1	protein_coding	P	ccC/ccG	rs594928118	-
25:34926538-34926538	T	upstream_gene_variant	MODIFIER	POLR3A	ENSOARG00020026198	Transcript	ENSOART00020041227.1	protein_coding	-	-	rs594927330	-
21:45409213-45409213	C	intergenic_variant	MODIFIER	-	-	-	-	-	-	-	rs594927289	-
5:46256736-46256736	C	non_coding_transcript_exon_variant	MODIFIER	-	ENSOARG00020020479	Transcript	ENSOART00020031716.1	lncRNA	-	-	rs594913098	-
11:11018099-11018099	G	splice_region_variant,intron_variant	LOW	ENDOV	ENSOARG00020022076	Transcript	ENSOART00020034226.1	protein_coding	-	-	rs594904074	-
11:38738435-38738435	C	synonymous_variant	LOW	ZZEF1	ENSOARG00020014955	Transcript	ENSOART00020023537.1	protein_coding	C	tgT/tgC	rs594900663	-
11:36382079-36382079	C	intron_variant	MODIFIER	CLDN7	ENSOARG00020017686	Transcript	ENSOART00020027277.1	protein_coding	-	-	rs594898913	-
2:256447445-256447445	G	non_coding_transcript_exon_variant	MODIFIER	-	ENSOARG00020007715	Transcript	ENSOART00020011832.1	lncRNA	-	-	rs594898756	-
2:43619649-43619649	T	non_coding_transcript_exon_variant	MODIFIER	-	ENSOARG00020018958	Transcript	ENSOART00020029570.1	lncRNA	-	-	rs594895262	-
12:83496711-83496711	G	downstream_gene_variant	MODIFIER	KLHL12	ENSOARG00020019329	Transcript	ENSOART00020029690.1	protein_coding	-	-	rs594893159	-
5:2958154-2958154	C	synonymous_variant	LOW	IBA57	ENSOARG00020018299	Transcript	ENSOART00020028154.1	protein_coding	P	ccA/ccG	rs594889902	-
18:23394610-23394610	T	5_prime_UTR_variant	MODIFIER	TMED3	ENSOARG00020022894	Transcript	ENSOART00020035525.1	protein_coding	-	-	rs594881407	-
13:59732939-59732939	A	intron_variant	MODIFIER	CTSZ	ENSOARG00020010226	Transcript	ENSOART00020015713.1	protein_coding	-	-	rs594880752	-
3:1888734-1888734	A	downstream_gene_variant	MODIFIER	RXRA	ENSOARG00020001706	Transcript	ENSOART00020002589.1	protein_coding	-	-	rs594880402	-
14:27037622-27037622	G	downstream_gene_variant	MODIFIER	CIAPIN1	ENSOARG00020003371	Transcript	ENSOART00020005160.1	protein_coding	-	-	rs594874177	-
11:6889957-6889957	G	3_prime_UTR_variant	MODIFIER	KCTD2	ENSOARG00020005376	Transcript	ENSOART00020008270.1	protein_coding	-	-	rs594873378	-
22:37686908-37686908	T	non_coding_transcript_exon_variant	MODIFIER	-	ENSOARG00020023000	Transcript	ENSOART00020035750.1	pseudogene	-	-	rs594870561	-
8:70580066-70580066	A	5_prime_UTR_variant	MODIFIER	CITED2	ENSOARG00020009551	Transcript	ENSOART00020014661.1	protein_coding	-	-	rs594869313	-
15:86819351-86819351	A	intron_variant	MODIFIER	-	ENSOARG00020011108	Transcript	ENSOART00020017079.1	protein_coding	-	-	rs594865953	-
17:71670694-71670694	A	downstream_gene_variant	MODIFIER	BICDL1	ENSOARG00020020670	Transcript	ENSOART00020032001.1	protein_coding	-	-	rs594865141	-
18:40149715-40149715	A	synonymous_variant	LOW	SCFD1	ENSOARG00020004656	Transcript	ENSOART00020007141.1	protein_coding	A	gcG/gcA	rs594855609	-
2:255173075-255173075	C	synonymous_variant	LOW	IFI6	ENSOARG00020021024	Transcript	ENSOART00020032442.1	protein_coding	A	gcA/gcC	rs594846366	-
24:38553218-38553218	A	non_coding_transcript_exon_variant	MODIFIER	-	ENSOARG00020023451	Transcript	ENSOART00020036587.1	lncRNA	-	-	rs594844799	-
13:38195323-38195323	T	intron_variant	MODIFIER	RAB18	ENSOARG00020021246	Transcript	ENSOART00020032987.1	protein_coding	-	-	rs594843249	-
1:34909227-34909227	T	synonymous_variant	LOW	TACSTD2	ENSOARG00020022774	Transcript	ENSOART00020035371.1	protein_coding	Q	caG/caA	rs594839029	-
3:2719945-2719945	A	downstream_gene_variant	MODIFIER	SURF4	ENSOARG00020002392	Transcript	ENSOART00020003648.1	protein_coding	-	-	rs594838742	-
22:8244890-8244890	T	downstream_gene_variant	MODIFIER	PRKG1	ENSOARG00020022501	Transcript	ENSOART00020035244.1	protein_coding	-	-	rs594837223	-
X:53728416-53728416	T	downstream_gene_variant	MODIFIER	FGD1	ENSOARG00020024044	Transcript	ENSOART00020037530.1	protein_coding	-	-	rs594834882	-
X:745002-745002	A	non_coding_transcript_exon_variant	MODIFIER	-	ENSOARG00020021369	Transcript	ENSOART00020032985.1	lncRNA	-	-	rs594834717	-
1:292405647-292405647	A	non_coding_transcript_exon_variant	MODIFIER	-	ENSOARG00020015556	Transcript	ENSOART00020023834.1	lncRNA	-	-	rs594831354	-
4:17097039-17097039	A	upstream_gene_variant	MODIFIER	ASNS	ENSOARG00020000318	Transcript	ENSOART00020000410.1	protein_coding	-	-	rs594831270	-
X:107275621-107275621	G	non_coding_transcript_exon_variant	MODIFIER	-	ENSOARG00020016860	Transcript	ENSOART00020025890.1	lncRNA	-	-	rs594828296	-
9:37757341-37757341	G	downstream_gene_variant	MODIFIER	MRPL15	ENSOARG00020025448	Transcript	ENSOART00020039926.1	protein_coding	-	-	rs594823945	-
19:60903347-60903347	C	non_coding_transcript_exon_variant	MODIFIER	-	ENSOARG00020015686	Transcript	ENSOART00020024000.1	lncRNA	-	-	rs594820800	-
12:36073126-36073126	T	synonymous_variant	LOW	ZBTB18	ENSOARG00020005168	Transcript	ENSOART00020007904.1	protein_coding	E	gaG/gaA	rs594820612	-
24:1971934-1971934	A	downstream_gene_variant	MODIFIER	-	ENSOARG00020026312	Transcript	ENSOART00020041389.1	protein_coding	-	-	rs594815631	-
13:78015333-78015333	T	upstream_gene_variant	MODIFIER	NEURL2	ENSOARG00020015919	Transcript	ENSOART00020024367.1	protein_coding	-	-	rs594801729	-
16:72770082-72770082	A	missense_variant	MODERATE	NSUN2	ENSOARG00020023145	Transcript	ENSOART00020035983.1	protein_coding	G/R	Ggg/Agg	rs594800227	tolerated(0.53)
1:102277337-102277337	C	downstream_gene_variant	MODIFIER	NOTCH2	ENSOARG00020001563	Transcript	ENSOART00020002490.1	protein_coding	-	-	rs594792054	-
12:64777891-64777891	C	downstream_gene_variant	MODIFIER	TOR3A	ENSOARG00020021034	Transcript	ENSOART00020032467.1	protein_coding	-	-	rs594788393	-
21:45617398-45617398	T	missense_variant	MODERATE	SIPA1	ENSOARG00020020345	Transcript	ENSOART00020031669.1	protein_coding	A/S	Gcg/Tcg	rs594783920	tolerated(0.14)
6:64468609-64468609	G	synonymous_variant	LOW	PDS5A	ENSOARG00020024026	Transcript	ENSOART00020037507.1	protein_coding	Y	taT/taC	rs594768942	-
15:8274200-8274200	C	intergenic_variant	MODIFIER	-	-	-	-	-	-	-	rs594764570	-
24:38532916-38532916	A	downstream_gene_variant	MODIFIER	TECPR1	ENSOARG00020023364	Transcript	ENSOART00020036395.1	protein_coding	-	-	rs594763455	-
3:201487079-201487079	C	3_prime_UTR_variant	MODIFIER	TM7SF3	ENSOARG00020002918	Transcript	ENSOART00020004501.1	protein_coding	-	-	rs594762036	-
7:84787914-84787914	C	intron_variant	MODIFIER	SLC39A9	ENSOARG00020004039	Transcript	ENSOART00020006235.1	protein_coding	-	-	rs594759271	-
26:29171386-29171386	C	5_prime_UTR_variant	MODIFIER	GTF2E2	ENSOARG00020024521	Transcript	ENSOART00020038378.1	protein_coding	-	-	rs594749348	-
25:37021828-37021828	G	upstream_gene_variant	MODIFIER	SH2D4B	ENSOARG00020026263	Transcript	ENSOART00020041320.1	protein_coding	-	-	rs594748842	-
8:42873598-42873598	A	intron_variant	MODIFIER	FBXL4	ENSOARG00020007441	Transcript	ENSOART00020011347.1	protein_coding	-	-	rs594747737	-
14:58866398-58866398	G	intron_variant	MODIFIER	BCAT2	ENSOARG00020018858	Transcript	ENSOART00020029043.1	protein_coding	-	-	rs594735991	-
2:149056759-149056759	A	downstream_gene_variant	MODIFIER	CYBRD1	ENSOARG00020002781	Transcript	ENSOART00020004261.1	protein_coding	-	-	rs594727374	-
25:27300506-27300506	A	upstream_gene_variant	MODIFIER	TYSND1	ENSOARG00020012522	Transcript	ENSOART00020019088.1	protein_coding	-	-	rs594718094	-
19:51775523-51775523	G	synonymous_variant	LOW	HEMK1	ENSOARG00020010204	Transcript	ENSOART00020015714.1	protein_coding	I	atT/atC	rs594717981	-
3:98612616-98612616	T	intron_variant	MODIFIER	XDH	ENSOARG00020004988	Transcript	ENSOART00020007636.1	protein_coding	-	-	rs594703413	-
1:246813200-246813200	C	intron_variant	MODIFIER	NMD3	ENSOARG00020004805	Transcript	ENSOART00020007356.1	protein_coding	-	-	rs594694498	-
12:31564742-31564742	T	missense_variant	MODERATE	EPHX1	ENSOARG00020018225	Transcript	ENSOART00020028055.1	protein_coding	S/F	tCt/tTt	rs594694144	tolerated(0.51)
24:38568432-38568432	T	non_coding_transcript_exon_variant	MODIFIER	-	ENSOARG00020023451	Transcript	ENSOART00020036587.1	lncRNA	-	-	rs594691966	-
14:61527372-61527372	C	intergenic_variant	MODIFIER	-	-	-	-	-	-	-	rs594687028	-
1:93130097-93130097	A	5_prime_UTR_variant	MODIFIER	CEPT1	ENSOARG00020009826	Transcript	ENSOART00020015103.1	protein_coding	-	-	rs594679975	-
14:52898703-52898703	G	upstream_gene_variant	MODIFIER	SPTBN4	ENSOARG00020013943	Transcript	ENSOART00020021335.1	protein_coding	-	-	rs594669000	-
5:14372904-14372904	T	downstream_gene_variant	MODIFIER	INSR	ENSOARG00020007624	Transcript	ENSOART00020012144.1	protein_coding	-	-	rs594668092	-
10:18483176-18483176	T	downstream_gene_variant	MODIFIER	-	ENSOARG00020008359	Transcript	ENSOART00020012806.1	protein_coding	-	-	rs594667096	-
8:2398289-2398289	A	downstream_gene_variant	MODIFIER	TMEM30A	ENSOARG00020012208	Transcript	ENSOART00020018745.1	protein_coding	-	-	rs594661622	-
25:28008990-28008990	G	synonymous_variant	LOW	SGPL1	ENSOARG00020014065	Transcript	ENSOART00020021501.1	protein_coding	L	ctA/ctG	rs594660489	-
1:259859873-259859873	T	downstream_gene_variant	MODIFIER	WWTR1	ENSOARG00020005085	Transcript	ENSOART00020007754.1	protein_coding	-	-	rs594634805	-
6:94713613-94713613	A	intron_variant	MODIFIER	-	ENSOARG00020001214	Transcript	ENSOART00020001812.1	protein_coding	-	-	rs594628356	-
2:265372315-265372315	G	downstream_gene_variant	MODIFIER	FBXO42	ENSOARG00020015758	Transcript	ENSOART00020024134.1	protein_coding	-	-	rs594614960	-
1:286831250-286831250	G	splice_region_variant,synonymous_variant	LOW	-	ENSOARG00020005689	Transcript	ENSOART00020008804.1	protein_coding	P	ccA/ccC	rs594612361	-
25:36365390-36365390	T	downstream_gene_variant	MODIFIER	ANXA11	ENSOARG00020026223	Transcript	ENSOART00020041262.1	protein_coding	-	-	rs594606404	-
14:14817550-14817550	G	upstream_gene_variant	MODIFIER	GALNS	ENSOARG00020014352	Transcript	ENSOART00020021943.1	protein_coding	-	-	rs594606184	-
11:14200062-14200062	C	upstream_gene_variant	MODIFIER	CEP95	ENSOARG00020014316	Transcript	ENSOART00020021911.1	protein_coding	-	-	rs594593779	-
2:216764565-216764565	C	missense_variant	MODERATE	SPATS2L	ENSOARG00020014270	Transcript	ENSOART00020022195.1	protein_coding	K/Q	Aag/Cag	rs594592204	tolerated(0.07)
12:28500403-28500403	C	intergenic_variant	MODIFIER	-	-	-	-	-	-	-	rs594576258	-
24:34535561-34535561	A	missense_variant	MODERATE	NSUN5	ENSOARG00020022737	Transcript	ENSOART00020035561.1	protein_coding	E/K	Gag/Aag	rs594562182	deleterious_low_confidence(0.03)
9:48886315-48886315	G	intron_variant	MODIFIER	PREX2	ENSOARG00020006628	Transcript	ENSOART00020010547.1	protein_coding	-	-	rs594549723	-
11:8078173-8078173	A	downstream_gene_variant	MODIFIER	-	ENSOARG00020015390	Transcript	ENSOART00020023528.1	snoRNA	-	-	rs594547777	-
2:171291687-171291687	C	intron_variant	MODIFIER	MMADHC	ENSOARG00020024756	Transcript	ENSOART00020038764.1	protein_coding	-	-	rs594544331	-
18:17908148-17908148	A	intron_variant	MODIFIER	-	ENSOARG00020009476	Transcript	ENSOART00020014956.1	protein_coding	-	-	rs594533915	-
5:5098762-5098762	T	missense_variant	MODERATE	MAST3	ENSOARG00020005583	Transcript	ENSOART00020008713.1	protein_coding	V/I	Gta/Ata	rs594524945	tolerated_low_confidence(0.27)
17:15797826-15797826	G	downstream_gene_variant	MODIFIER	GAB1	ENSOARG00020010619	Transcript	ENSOART00020016353.1	protein_coding	-	-	rs594515127	-
3:237852292-237852292	A	synonymous_variant	LOW	CERK	ENSOARG00020005370	Transcript	ENSOART00020008288.1	protein_coding	D	gaC/gaT	rs594512379	-
9:22689073-22689073	A	3_prime_UTR_variant	MODIFIER	ST3GAL1	ENSOARG00020005893	Transcript	ENSOART00020009087.1	protein_coding	-	-	rs594507347	-
5:82622624-82622624	A	intergenic_variant	MODIFIER	-	-	-	-	-	-	-	rs594501601	-
25:5535838-5535838	G	downstream_gene_variant	MODIFIER	NTPCR	ENSOARG00020014081	Transcript	ENSOART00020021500.1	protein_coding	-	-	rs594501592	-
5:16009372-16009372	C	intron_variant	MODIFIER	C3	ENSOARG00020016763	Transcript	ENSOART00020025712.1	protein_coding	-	-	rs594497001	-
17:78073980-78073980	A	3_prime_UTR_variant	MODIFIER	NF2	ENSOARG00020010193	Transcript	ENSOART00020020464.1	protein_coding	-	-	rs594492559	-
1:23455123-23455123	G	synonymous_variant	LOW	SLC5A9	ENSOARG00020002431	Transcript	ENSOART00020003730.1	protein_coding	A	gcC/gcG	rs594488959	-
21:44055560-44055560	G	intron_variant	MODIFIER	MARK2	ENSOARG00020023514	Transcript	ENSOART00020038262.1	protein_coding	-	-	rs594475623	-
20:35860811-35860811	T	downstream_gene_variant	MODIFIER	GPLD1	ENSOARG00020010834	Transcript	ENSOART00020017017.1	protein_coding	-	-	rs594473454	-
11:47859569-47859569	A	stop_retained_variant	LOW	CCL2	ENSOARG00020017573	Transcript	ENSOART00020027023.1	protein_coding	*	tGa/tAa	rs594468742	-
5:18211977-18211977	A	downstream_gene_variant	MODIFIER	SH3GL1	ENSOARG00020014536	Transcript	ENSOART00020022268.1	protein_coding	-	-	rs594444502	-
2:95019897-95019897	G	synonymous_variant	LOW	DENND4C	ENSOARG00020021882	Transcript	ENSOART00020033914.1	protein_coding	P	ccA/ccG	rs594433978	-
9:39614783-39614783	A	downstream_gene_variant	MODIFIER	BPNT2	ENSOARG00020025578	Transcript	ENSOART00020040120.1	protein_coding	-	-	rs594429014	-
14:1458077-1458077	C	downstream_gene_variant	MODIFIER	GLG1	ENSOARG00020017881	Transcript	ENSOART00020027782.1	protein_coding	-	-	rs594428397	-
10:96672707-96672707	A	downstream_gene_variant	MODIFIER	CUL4A	ENSOARG00020006678	Transcript	ENSOART00020010256.1	protein_coding	-	-	rs594422997	-
24:1652167-1652167	A	intron_variant	MODIFIER	TRAF7	ENSOARG00020026127	Transcript	ENSOART00020041087.1	protein_coding	-	-	rs594422332	-
2:76253333-76253333	C	synonymous_variant	LOW	VLDLR	ENSOARG00020024482	Transcript	ENSOART00020038318.1	protein_coding	D	gaT/gaC	rs594422130	-
1:131390247-131390247	G	downstream_gene_variant	MODIFIER	-	ENSOARG00020001252	Transcript	ENSOART00020001880.1	pseudogene	-	-	rs594420813	-
24:260714-260714	C	3_prime_UTR_variant	MODIFIER	FAM234A	ENSOARG00020016015	Transcript	ENSOART00020024740.1	protein_coding	-	-	rs594418818	-
3:147313439-147313439	G	missense_variant	MODERATE	ADCY6	ENSOARG00020001829	Transcript	ENSOART00020002792.1	protein_coding	C/G	Tgc/Ggc	rs594418428	tolerated(0.69)
4:111862023-111862023	G	synonymous_variant	LOW	FMC1-LUC7L2	ENSOARG00020004362	Transcript	ENSOART00020006724.1	protein_coding	K	aaA/aaG	rs594409285	-
5:17585718-17585718	T	missense_variant	MODERATE	KDM4B	ENSOARG00020012203	Transcript	ENSOART00020019357.1	protein_coding	G/R	Gga/Aga	rs594408834	deleterious(0.02)
11:43563423-43563423	C	downstream_gene_variant	MODIFIER	IFT20	ENSOARG00020024017	Transcript	ENSOART00020037559.1	protein_coding	-	-	rs594406528	-
15:24563443-24563443	T	missense_variant	MODERATE	SIK2	ENSOARG00020016155	Transcript	ENSOART00020024770.1	protein_coding	P/L	cCg/cTg	rs594399979	tolerated_low_confidence(0.25)
20:34843795-34843795	A	downstream_gene_variant	MODIFIER	CARMIL1	ENSOARG00020008510	Transcript	ENSOART00020013005.1	protein_coding	-	-	rs594397563	-
11:13006642-13006642	T	downstream_gene_variant	MODIFIER	FN3K	ENSOARG00020010188	Transcript	ENSOART00020015656.1	protein_coding	-	-	rs594390536	-
11:14989474-14989474	G	downstream_gene_variant	MODIFIER	STRADA	ENSOARG00020018324	Transcript	ENSOART00020028542.1	protein_coding	-	-	rs594390113	-
3:7874000-7874000	A	downstream_gene_variant	MODIFIER	SPOUT1	ENSOARG00020003141	Transcript	ENSOART00020004798.1	protein_coding	-	-	rs594385686	-
21:41749729-41749729	G	intron_variant	MODIFIER	CYB561A3	ENSOARG00020013047	Transcript	ENSOART00020019924.1	protein_coding	-	-	rs594377637	-
6:125548134-125548134	A	downstream_gene_variant	MODIFIER	-	ENSOARG00020010320	Transcript	ENSOART00020015825.1	protein_coding	-	-	rs594366796	-
7:47409701-47409701	T	synonymous_variant	LOW	HERC1	ENSOARG00020007683	Transcript	ENSOART00020011787.1	protein_coding	P	ccC/ccT	rs594363502	-
14:48686465-48686465	C	intron_variant	MODIFIER	LSR	ENSOARG00020016020	Transcript	ENSOART00020024970.1	protein_coding	-	-	rs594357169	-
16:5042479-5042479	A	downstream_gene_variant	MODIFIER	ATP6V0E1	ENSOARG00020019362	Transcript	ENSOART00020029742.1	protein_coding	-	-	rs594355127	-
19:12044480-12044480	A	downstream_gene_variant	MODIFIER	CTDSPL	ENSOARG00020025807	Transcript	ENSOART00020040543.1	protein_coding	-	-	rs594350895	-
6:127850694-127850694	A	synonymous_variant	LOW	NOP14	ENSOARG00020021463	Transcript	ENSOART00020033189.1	protein_coding	S	tcG/tcA	rs594350264	-
12:66481879-66481879	A	downstream_gene_variant	MODIFIER	STX6	ENSOARG00020023906	Transcript	ENSOART00020037279.1	protein_coding	-	-	rs594349708	-
9:2720415-2720415	A	downstream_gene_variant	MODIFIER	OGFRL1	ENSOARG00020026325	Transcript	ENSOART00020041422.1	protein_coding	-	-	rs594348238	-
18:57942494-57942494	T	downstream_gene_variant	MODIFIER	ITPK1	ENSOARG00020016699	Transcript	ENSOART00020025686.1	protein_coding	-	-	rs594346488	-
10:92331759-92331759	C	3_prime_UTR_variant	MODIFIER	EFNB2	ENSOARG00020003256	Transcript	ENSOART00020004979.1	protein_coding	-	-	rs594346327	-
7:12320278-12320278	G	upstream_gene_variant	MODIFIER	STYX	ENSOARG00020004723	Transcript	ENSOART00020007221.1	protein_coding	-	-	rs594343847	-
15:84097054-84097054	C	missense_variant	MODERATE	PTPRJ	ENSOARG00020015479	Transcript	ENSOART00020023707.1	protein_coding	L/P	cTg/cCg	rs594343132	tolerated(0.28)
14:59428105-59428105	A	missense_variant	MODERATE	NOSIP	ENSOARG00020009405	Transcript	ENSOART00020014375.1	protein_coding	P/S	Ccc/Tcc	rs594339031	tolerated(0.73)
[truncated: 46,776 more rows]

## Sheet: Novel-variants-BP-Churra
Location	Allele	Consequence	IMPACT	SYMBOL	Gene	Feature_type	Feature	BIOTYPE	Amino_acids	Codons	Existing_variation	SIFT
1:185190-185190	A	intron_variant	MODIFIER	D2HGDH	ENSOARG00020000060	Transcript	ENSOART00020000065.1	protein_coding	-	-	-	-
1:189083-189083	T	intron_variant	MODIFIER	D2HGDH	ENSOARG00020000060	Transcript	ENSOART00020000067.1	protein_coding	-	-	-	-
1:189090-189090	C	intron_variant	MODIFIER	D2HGDH	ENSOARG00020000060	Transcript	ENSOART00020000065.1	protein_coding	-	-	-	-
1:189114-189114	C	intron_variant	MODIFIER	D2HGDH	ENSOARG00020000060	Transcript	ENSOART00020000067.1	protein_coding	-	-	-	-
1:189119-189119	C	intron_variant	MODIFIER	D2HGDH	ENSOARG00020000060	Transcript	ENSOART00020000065.1	protein_coding	-	-	-	-
1:228700-228700	T	intron_variant	MODIFIER	D2HGDH	ENSOARG00020000060	Transcript	ENSOART00020000067.1	protein_coding	-	-	-	-
1:234561-234561	T	intron_variant	MODIFIER	D2HGDH	ENSOARG00020000060	Transcript	ENSOART00020000065.1	protein_coding	-	-	-	-
1:234565-234565	C	intron_variant	MODIFIER	D2HGDH	ENSOARG00020000060	Transcript	ENSOART00020000067.1	protein_coding	-	-	-	-
1:234592-234592	T	splice_region_variant,intron_variant	LOW	D2HGDH	ENSOARG00020000060	Transcript	ENSOART00020000065.1	protein_coding	-	-	-	-
1:234595-234595	G	splice_region_variant,intron_variant	LOW	D2HGDH	ENSOARG00020000060	Transcript	ENSOART00020000067.1	protein_coding	-	-	-	-
1:327377-327377	G	intron_variant	MODIFIER	DTYMK	ENSOARG00020000065	Transcript	ENSOART00020000071.1	protein_coding	-	-	-	-
1:327562-327562	T	downstream_gene_variant	MODIFIER	ATG4B	ENSOARG00020000066	Transcript	ENSOART00020000072.1	protein_coding	-	-	-	-
1:327573-327573	G	downstream_gene_variant	MODIFIER	ATG4B	ENSOARG00020000066	Transcript	ENSOART00020000073.1	protein_coding	-	-	-	-
1:327574-327574	T	intron_variant	MODIFIER	ATG4B	ENSOARG00020000066	Transcript	ENSOART00020000072.1	protein_coding	-	-	-	-
1:327577-327577	A	intron_variant	MODIFIER	ATG4B	ENSOARG00020000066	Transcript	ENSOART00020000073.1	protein_coding	-	-	-	-
1:327579-327579	C	intron_variant	MODIFIER	ATG4B	ENSOARG00020000066	Transcript	ENSOART00020000072.1	protein_coding	-	-	-	-
1:333133-333133	G	intron_variant	MODIFIER	ATG4B	ENSOARG00020000066	Transcript	ENSOART00020000073.1	protein_coding	-	-	-	-
1:439639-439639	A	intron_variant	MODIFIER	ATG4B	ENSOARG00020000066	Transcript	ENSOART00020000072.1	protein_coding	-	-	-	-
1:449148-449148	G	intron_variant	MODIFIER	ATG4B	ENSOARG00020000066	Transcript	ENSOART00020000073.1	protein_coding	-	-	-	-
1:503999-503999	A	intron_variant	MODIFIER	ATG4B	ENSOARG00020000066	Transcript	ENSOART00020000072.1	protein_coding	-	-	-	-
1:504000-504000	A	intron_variant	MODIFIER	ATG4B	ENSOARG00020000066	Transcript	ENSOART00020000073.1	protein_coding	-	-	-	-
1:595285-595285	G	intron_variant	MODIFIER	STK25	ENSOARG00020000074	Transcript	ENSOART00020000082.1	protein_coding	-	-	-	-
1:620134-620134	G	upstream_gene_variant	MODIFIER	STK25	ENSOARG00020000074	Transcript	ENSOART00020000083.1	protein_coding	-	-	-	-
1:993562-993562	A	intron_variant	MODIFIER	STK25	ENSOARG00020000074	Transcript	ENSOART00020000082.1	protein_coding	-	-	-	-
1:997912-997912	T	intron_variant	MODIFIER	STK25	ENSOARG00020000074	Transcript	ENSOART00020000083.1	protein_coding	-	-	-	-
1:1006830-1006830	G	intron_variant	MODIFIER	STK25	ENSOARG00020000074	Transcript	ENSOART00020000082.1	protein_coding	-	-	-	-
1:1067930-1067930	T	intron_variant	MODIFIER	STK25	ENSOARG00020000074	Transcript	ENSOART00020000083.1	protein_coding	-	-	-	-
1:1068013-1068013	C	intron_variant	MODIFIER	STK25	ENSOARG00020000074	Transcript	ENSOART00020000082.1	protein_coding	-	-	-	-
1:1068047-1068047	A	intron_variant	MODIFIER	STK25	ENSOARG00020000074	Transcript	ENSOART00020000083.1	protein_coding	-	-	-	-
1:1068143-1068143	T	intron_variant	MODIFIER	STK25	ENSOARG00020000074	Transcript	ENSOART00020000082.1	protein_coding	-	-	-	-
1:1068228-1068228	A	intron_variant	MODIFIER	STK25	ENSOARG00020000074	Transcript	ENSOART00020000083.1	protein_coding	-	-	-	-
1:1068246-1068246	T	intron_variant	MODIFIER	STK25	ENSOARG00020000074	Transcript	ENSOART00020000082.1	protein_coding	-	-	-	-
1:1068958-1068958	G	intron_variant	MODIFIER	STK25	ENSOARG00020000074	Transcript	ENSOART00020000083.1	protein_coding	-	-	-	-
1:1069158-1069158	A	synonymous_variant	LOW	STK25	ENSOARG00020000074	Transcript	ENSOART00020000082.1	protein_coding	Q	caA/caG	-	-
1:1069218-1069218	C	synonymous_variant	LOW	STK25	ENSOARG00020000074	Transcript	ENSOART00020000083.1	protein_coding	Q	caA/caG	-	-
1:1069221-1069221	C	downstream_gene_variant	MODIFIER	-	ENSOARG00020000079	Transcript	ENSOART00020000094.1	lncRNA	-	-	-	-
1:1072462-1072462	C	downstream_gene_variant	MODIFIER	-	ENSOARG00020000079	Transcript	ENSOART00020000095.1	lncRNA	-	-	-	-
1:1361059-1361059	A	downstream_gene_variant	MODIFIER	-	ENSOARG00020000079	Transcript	ENSOART00020000096.1	lncRNA	-	-	-	-
1:1475375-1475375	A	downstream_gene_variant	MODIFIER	SEPTIN2	ENSOARG00020000087	Transcript	ENSOART00020000102.1	protein_coding	-	-	-	-
1:1475442-1475442	G	synonymous_variant	LOW	SEPTIN2	ENSOARG00020000087	Transcript	ENSOART00020000102.1	protein_coding	L	ctT/ctC	-	-
1:1475469-1475469	C	splice_region_variant,intron_variant	LOW	HDLBP	ENSOARG00020000111	Transcript	ENSOART00020000133.1	protein_coding	-	-	-	-
1:1486605-1486605	A	splice_region_variant,intron_variant	LOW	HDLBP	ENSOARG00020000111	Transcript	ENSOART00020000144.1	protein_coding	-	-	-	-
1:1514044-1514044	T	splice_region_variant,intron_variant	LOW	HDLBP	ENSOARG00020000111	Transcript	ENSOART00020000162.1	protein_coding	-	-	-	-
1:2938180-2938180	C	splice_region_variant,intron_variant	LOW	HDLBP	ENSOARG00020000111	Transcript	ENSOART00020000133.1	protein_coding	-	-	-	-
1:2938272-2938272	G	splice_region_variant,intron_variant	LOW	HDLBP	ENSOARG00020000111	Transcript	ENSOART00020000144.1	protein_coding	-	-	-	-
1:3101224-3101224	T	splice_region_variant,intron_variant	LOW	HDLBP	ENSOARG00020000111	Transcript	ENSOART00020000162.1	protein_coding	-	-	-	-
1:3220078-3220078	T	non_coding_transcript_exon_variant	MODIFIER	-	ENSOARG00020000277	Transcript	ENSOART00020000333.1	lncRNA	-	-	-	-
1:3220365-3220365	C	non_coding_transcript_exon_variant	MODIFIER	-	ENSOARG00020000277	Transcript	ENSOART00020000337.1	lncRNA	-	-	-	-
1:3525683-3525683	G	non_coding_transcript_exon_variant	MODIFIER	-	ENSOARG00020000277	Transcript	ENSOART00020000339.1	lncRNA	-	-	-	-
1:4986614-4986614	G	non_coding_transcript_exon_variant	MODIFIER	-	ENSOARG00020000277	Transcript	ENSOART00020000333.1	lncRNA	-	-	-	-
1:4986704-4986704	G	downstream_gene_variant	MODIFIER	-	ENSOARG00020000277	Transcript	ENSOART00020000337.1	lncRNA	-	-	-	-
1:5017117-5017117	T	non_coding_transcript_exon_variant	MODIFIER	-	ENSOARG00020000277	Transcript	ENSOART00020000341.1	lncRNA	-	-	-	-
1:5017145-5017145	G	downstream_gene_variant	MODIFIER	SNED1	ENSOARG00020000363	Transcript	ENSOART00020000628.1	protein_coding	-	-	-	-
1:5017427-5017427	A	downstream_gene_variant	MODIFIER	SNED1	ENSOARG00020000363	Transcript	ENSOART00020000742.1	protein_coding	-	-	-	-
1:5138257-5138257	G	downstream_gene_variant	MODIFIER	RNPEPL1	ENSOARG00020001165	Transcript	ENSOART00020001741.1	protein_coding	-	-	-	-
1:6013824-6013824	T	intron_variant	MODIFIER	RNPEPL1	ENSOARG00020001165	Transcript	ENSOART00020001741.1	protein_coding	-	-	-	-
1:6013838-6013838	T	upstream_gene_variant	MODIFIER	RNPEPL1	ENSOARG00020001165	Transcript	ENSOART00020001741.1	protein_coding	-	-	-	-
1:6013952-6013952	A	synonymous_variant	LOW	DUSP28	ENSOARG00020001183	Transcript	ENSOART00020001762.1	protein_coding	A	gcG/gcC	-	-
1:6013982-6013982	T	downstream_gene_variant	MODIFIER	GPC1	ENSOARG00020001209	Transcript	ENSOART00020001807.1	protein_coding	-	-	-	-
1:6566085-6566085	G	downstream_gene_variant	MODIFIER	GPC1	ENSOARG00020001209	Transcript	ENSOART00020001807.1	protein_coding	-	-	-	-
1:6566241-6566241	T	downstream_gene_variant	MODIFIER	GPC1	ENSOARG00020001209	Transcript	ENSOART00020001807.1	protein_coding	-	-	-	-
1:6566451-6566451	G	downstream_gene_variant	MODIFIER	GPC1	ENSOARG00020001209	Transcript	ENSOART00020001807.1	protein_coding	-	-	-	-
1:7599706-7599706	A	downstream_gene_variant	MODIFIER	GPC1	ENSOARG00020001209	Transcript	ENSOART00020001807.1	protein_coding	-	-	-	-
1:7897012-7897012	C	downstream_gene_variant	MODIFIER	GPC1	ENSOARG00020001209	Transcript	ENSOART00020001807.1	protein_coding	-	-	-	-
1:8049526-8049526	C	3_prime_UTR_variant	MODIFIER	GPC1	ENSOARG00020001209	Transcript	ENSOART00020001807.1	protein_coding	-	-	-	-
1:8212926-8212926	T	missense_variant	MODERATE	GPC1	ENSOARG00020001209	Transcript	ENSOART00020001807.1	protein_coding	P/L	cCg/cTg	-	tolerated(0.46)
1:8212948-8212948	A	intron_variant	MODIFIER	GPC1	ENSOARG00020001209	Transcript	ENSOART00020001807.1	protein_coding	-	-	-	-
1:8212951-8212951	C	intron_variant	MODIFIER	GPC1	ENSOARG00020001209	Transcript	ENSOART00020001807.1	protein_coding	-	-	-	-
1:8212954-8212954	C	synonymous_variant	LOW	GPC1	ENSOARG00020001209	Transcript	ENSOART00020001807.1	protein_coding	L	ctC/ctG	-	-
1:8212955-8212955	A	downstream_gene_variant	MODIFIER	-	ENSOARG00020001234	Transcript	ENSOART00020001837.1	miRNA	-	-	-	-
1:8260745-8260745	A	downstream_gene_variant	MODIFIER	-	ENSOARG00020001254	Transcript	ENSOART00020001869.1	lncRNA	-	-	-	-
1:8264171-8264171	C	5_prime_UTR_variant	MODIFIER	NDUFA10	ENSOARG00020001299	Transcript	ENSOART00020001964.1	protein_coding	-	-	-	-
1:8334960-8334960	G	5_prime_UTR_variant	MODIFIER	NDUFA10	ENSOARG00020001299	Transcript	ENSOART00020001972.1	protein_coding	-	-	-	-
1:8334964-8334964	C	missense_variant	MODERATE	NDUFA10	ENSOARG00020001299	Transcript	ENSOART00020001964.1	protein_coding	S/A	Tcg/Gcg	-	tolerated(1)
1:8410177-8410177	C	missense_variant	MODERATE	NDUFA10	ENSOARG00020001299	Transcript	ENSOART00020001972.1	protein_coding	S/A	Tcg/Gcg	-	tolerated(1)
1:8472518-8472518	C	missense_variant	MODERATE	NDUFA10	ENSOARG00020001299	Transcript	ENSOART00020001964.1	protein_coding	A/P	Gcc/Ccc	-	tolerated(0.07)
1:10315675-10315675	C	missense_variant	MODERATE	NDUFA10	ENSOARG00020001299	Transcript	ENSOART00020001972.1	protein_coding	A/P	Gcc/Ccc	-	tolerated(0.07)
1:10315676-10315676	C	intron_variant	MODIFIER	NDUFA10	ENSOARG00020001299	Transcript	ENSOART00020001964.1	protein_coding	-	-	-	-
1:10332843-10332843	T	intron_variant	MODIFIER	NDUFA10	ENSOARG00020001299	Transcript	ENSOART00020001972.1	protein_coding	-	-	-	-
1:10435842-10435842	A	3_prime_UTR_variant	MODIFIER	NDUFA10	ENSOARG00020001299	Transcript	ENSOART00020001964.1	protein_coding	-	-	-	-
1:10435924-10435924	T	3_prime_UTR_variant	MODIFIER	NDUFA10	ENSOARG00020001299	Transcript	ENSOART00020001972.1	protein_coding	-	-	-	-
1:10435925-10435925	C	downstream_gene_variant	MODIFIER	-	ENSOARG00020001326	Transcript	ENSOART00020001987.1	protein_coding	-	-	-	-
1:10435945-10435945	G	5_prime_UTR_variant	MODIFIER	ILKAP	ENSOARG00020001689	Transcript	ENSOART00020002548.1	protein_coding	-	-	-	-
1:10435946-10435946	A	5_prime_UTR_variant	MODIFIER	ILKAP	ENSOARG00020001689	Transcript	ENSOART00020002581.1	protein_coding	-	-	-	-
1:10436051-10436051	G	5_prime_UTR_variant	MODIFIER	ILKAP	ENSOARG00020001689	Transcript	ENSOART00020002591.1	protein_coding	-	-	-	-
1:10436071-10436071	C	5_prime_UTR_variant	MODIFIER	ILKAP	ENSOARG00020001689	Transcript	ENSOART00020002597.1	protein_coding	-	-	-	-
1:10436139-10436139	G	splice_region_variant,intron_variant	LOW	ILKAP	ENSOARG00020001689	Transcript	ENSOART00020002548.1	protein_coding	-	-	-	-
1:10831846-10831846	G	splice_region_variant,intron_variant	LOW	ILKAP	ENSOARG00020001689	Transcript	ENSOART00020002581.1	protein_coding	-	-	-	-
1:10912863-10912863	T	splice_region_variant,intron_variant	LOW	ILKAP	ENSOARG00020001689	Transcript	ENSOART00020002591.1	protein_coding	-	-	-	-
1:10919807-10919807	T	splice_region_variant,intron_variant	LOW	ILKAP	ENSOARG00020001689	Transcript	ENSOART00020002597.1	protein_coding	-	-	-	-
1:10919852-10919852	A	upstream_gene_variant	MODIFIER	-	ENSOARG00020001749	Transcript	ENSOART00020002683.1	pseudogene	-	-	-	-
1:10984615-10984615	C	intron_variant	MODIFIER	SCLY	ENSOARG00020001794	Transcript	ENSOART00020002766.1	protein_coding	-	-	-	-
1:11050394-11050394	C	intron_variant	MODIFIER	SCLY	ENSOARG00020001794	Transcript	ENSOART00020002786.1	protein_coding	-	-	-	-
1:11454854-11454854	A	3_prime_UTR_variant	MODIFIER	SCLY	ENSOARG00020001794	Transcript	ENSOART00020002812.1	protein_coding	-	-	-	-
1:11454856-11454856	A	downstream_gene_variant	MODIFIER	RAMP1	ENSOARG00020001939	Transcript	ENSOART00020002961.1	protein_coding	-	-	-	-
1:11454878-11454878	G	synonymous_variant	LOW	RAMP1	ENSOARG00020001939	Transcript	ENSOART00020002961.1	protein_coding	R	agA/agG	-	-
1:11454879-11454879	G	missense_variant	MODERATE	RAB17	ENSOARG00020002174	Transcript	ENSOART00020003312.1	protein_coding	Q/R	cAg/cGg	-	tolerated(0.5)
1:11454898-11454898	A	synonymous_variant	LOW	-	ENSOARG00020004419	Transcript	ENSOART00020006762.1	protein_coding	R	Aga/Cga	-	-
1:11566900-11566900	G	upstream_gene_variant	MODIFIER	SNORA62	ENSOARG00020004436	Transcript	ENSOART00020006782.1	snoRNA	-	-	-	-
1:11576601-11576601	T	missense_variant	MODERATE	-	ENSOARG00020004419	Transcript	ENSOART00020006762.1	protein_coding	W/R	Tgg/Cgg	-	deleterious_low_confidence(0.02)
1:11576621-11576621	T	upstream_gene_variant	MODIFIER	SNORA62	ENSOARG00020004436	Transcript	ENSOART00020006782.1	snoRNA	-	-	-	-
1:11576624-11576624	C	downstream_gene_variant	MODIFIER	AGAP1	ENSOARG00020004474	Transcript	ENSOART00020006846.1	protein_coding	-	-	-	-
1:11576705-11576705	T	downstream_gene_variant	MODIFIER	AGAP1	ENSOARG00020004474	Transcript	ENSOART00020006909.1	protein_coding	-	-	-	-
1:11576730-11576730	T	downstream_gene_variant	MODIFIER	AGAP1	ENSOARG00020004474	Transcript	ENSOART00020006982.1	protein_coding	-	-	-	-
1:12772788-12772788	C	downstream_gene_variant	MODIFIER	AGAP1	ENSOARG00020004474	Transcript	ENSOART00020007067.1	protein_coding	-	-	-	-
1:12773028-12773028	C	downstream_gene_variant	MODIFIER	AGAP1	ENSOARG00020004474	Transcript	ENSOART00020007139.1	protein_coding	-	-	-	-
1:12773344-12773344	T	downstream_gene_variant	MODIFIER	AGAP1	ENSOARG00020004474	Transcript	ENSOART00020006846.1	protein_coding	-	-	-	-
1:12773350-12773350	A	downstream_gene_variant	MODIFIER	AGAP1	ENSOARG00020004474	Transcript	ENSOART00020006909.1	protein_coding	-	-	-	-
1:14125125-14125125	A	downstream_gene_variant	MODIFIER	AGAP1	ENSOARG00020004474	Transcript	ENSOART00020006982.1	protein_coding	-	-	-	-
1:14145330-14145330	G	downstream_gene_variant	MODIFIER	AGAP1	ENSOARG00020004474	Transcript	ENSOART00020007067.1	protein_coding	-	-	-	-
1:14145331-14145331	G	downstream_gene_variant	MODIFIER	AGAP1	ENSOARG00020004474	Transcript	ENSOART00020007139.1	protein_coding	-	-	-	-
1:14567308-14567308	G	synonymous_variant	LOW	AGAP1	ENSOARG00020004474	Transcript	ENSOART00020006846.1	protein_coding	P	ccC/ccT	-	-
1:14567314-14567314	A	synonymous_variant	LOW	AGAP1	ENSOARG00020004474	Transcript	ENSOART00020006909.1	protein_coding	P	ccC/ccT	-	-
1:14630295-14630295	A	synonymous_variant	LOW	AGAP1	ENSOARG00020004474	Transcript	ENSOART00020006982.1	protein_coding	P	ccC/ccT	-	-
1:14690603-14690603	C	synonymous_variant	LOW	AGAP1	ENSOARG00020004474	Transcript	ENSOART00020007067.1	protein_coding	P	ccC/ccT	-	-
1:14769758-14769758	T	synonymous_variant	LOW	AGAP1	ENSOARG00020004474	Transcript	ENSOART00020007139.1	protein_coding	P	ccC/ccT	-	-
1:14931554-14931554	C	synonymous_variant	LOW	AGAP1	ENSOARG00020004474	Transcript	ENSOART00020006846.1	protein_coding	H	caT/caC	-	-
1:14938295-14938295	T	intron_variant	MODIFIER	AGAP1	ENSOARG00020004474	Transcript	ENSOART00020006909.1	protein_coding	-	-	-	-
1:15017201-15017201	C	synonymous_variant	LOW	AGAP1	ENSOARG00020004474	Transcript	ENSOART00020006982.1	protein_coding	H	caT/caC	-	-
1:15553990-15553990	C	synonymous_variant	LOW	AGAP1	ENSOARG00020004474	Transcript	ENSOART00020007067.1	protein_coding	H	caT/caC	-	-
1:15816473-15816473	G	intron_variant	MODIFIER	AGAP1	ENSOARG00020004474	Transcript	ENSOART00020007139.1	protein_coding	-	-	-	-
1:15976042-15976042	T	missense_variant	MODERATE	SH3BP4	ENSOARG00020004812	Transcript	ENSOART00020007338.1	protein_coding	R/Q	cGg/cAg	-	deleterious(0.01)
1:16097106-16097106	G	synonymous_variant	LOW	SH3BP4	ENSOARG00020004812	Transcript	ENSOART00020007338.1	protein_coding	A	gcG/gcA	-	-
1:16105598-16105598	G	synonymous_variant	LOW	SH3BP4	ENSOARG00020004812	Transcript	ENSOART00020007338.1	protein_coding	D	gaC/gaT	-	-
1:16118036-16118036	A	synonymous_variant	LOW	SH3BP4	ENSOARG00020004812	Transcript	ENSOART00020007338.1	protein_coding	E	gaG/gaA	-	-
1:16118066-16118066	A	synonymous_variant	LOW	ARL4C	ENSOARG00020004841	Transcript	ENSOART00020007401.1	protein_coding	T	acC/acG	-	-
1:16118068-16118068	G	synonymous_variant	LOW	ARL4C	ENSOARG00020004841	Transcript	ENSOART00020007401.1	protein_coding	I	atC/atT	-	-
1:16118070-16118070	G	intron_variant	MODIFIER	ARL4C	ENSOARG00020004841	Transcript	ENSOART00020007401.1	protein_coding	-	-	-	-
1:16118080-16118080	A	synonymous_variant	LOW	DGKD	ENSOARG00020007641	Transcript	ENSOART00020012109.1	protein_coding	N	aaC/aaT	-	-
1:16646490-16646490	T	missense_variant	MODERATE	ATG16L1	ENSOARG00020008250	Transcript	ENSOART00020015986.1	protein_coding	L/R	cTt/cGt	-	tolerated(0.54)
1:17443102-17443102	G	missense_variant	MODERATE	ATG16L1	ENSOARG00020008250	Transcript	ENSOART00020016053.1	protein_coding	L/R	cTt/cGt	-	tolerated(0.54)
1:17605698-17605698	C	missense_variant	MODERATE	ATG16L1	ENSOARG00020008250	Transcript	ENSOART00020016138.1	protein_coding	L/R	cTt/cGt	-	tolerated_low_confidence(0.54)
1:17751260-17751260	C	missense_variant	MODERATE	ATG16L1	ENSOARG00020008250	Transcript	ENSOART00020016324.1	protein_coding	L/R	cTt/cGt	-	tolerated_low_confidence(0.54)
1:17751291-17751291	G	missense_variant	MODERATE	ATG16L1	ENSOARG00020008250	Transcript	ENSOART00020016376.1	protein_coding	L/R	cTt/cGt	-	tolerated_low_confidence(0.84)
1:17965892-17965892	A	splice_region_variant,intron_variant	LOW	INPP5D	ENSOARG00020010848	Transcript	ENSOART00020016646.1	protein_coding	-	-	-	-
1:18157435-18157435	C	intron_variant	MODIFIER	NGEF	ENSOARG00020011081	Transcript	ENSOART00020016974.1	protein_coding	-	-	-	-
1:18167921-18167921	T	intron_variant	MODIFIER	NGEF	ENSOARG00020011081	Transcript	ENSOART00020017029.1	protein_coding	-	-	-	-
1:18167922-18167922	A	intron_variant	MODIFIER	NGEF	ENSOARG00020011081	Transcript	ENSOART00020016974.1	protein_coding	-	-	-	-
1:18168017-18168017	A	intron_variant	MODIFIER	NGEF	ENSOARG00020011081	Transcript	ENSOART00020017029.1	protein_coding	-	-	-	-
1:18168180-18168180	G	intron_variant	MODIFIER	NGEF	ENSOARG00020011081	Transcript	ENSOART00020016974.1	protein_coding	-	-	-	-
1:18168477-18168477	A	intron_variant	MODIFIER	NGEF	ENSOARG00020011081	Transcript	ENSOART00020017029.1	protein_coding	-	-	-	-
1:18168490-18168490	A	intron_variant	MODIFIER	NGEF	ENSOARG00020011081	Transcript	ENSOART00020016974.1	protein_coding	-	-	-	-
1:18168502-18168502	C	intron_variant	MODIFIER	NGEF	ENSOARG00020011081	Transcript	ENSOART00020017029.1	protein_coding	-	-	-	-
1:18168786-18168786	G	intron_variant	MODIFIER	NGEF	ENSOARG00020011081	Transcript	ENSOART00020016974.1	protein_coding	-	-	-	-
1:18168872-18168872	A	intron_variant	MODIFIER	NGEF	ENSOARG00020011081	Transcript	ENSOART00020017029.1	protein_coding	-	-	-	-
1:18172255-18172255	T	downstream_gene_variant	MODIFIER	NGEF	ENSOARG00020011081	Transcript	ENSOART00020016974.1	protein_coding	-	-	-	-
1:18172256-18172256	T	downstream_gene_variant	MODIFIER	NGEF	ENSOARG00020011081	Transcript	ENSOART00020017029.1	protein_coding	-	-	-	-
1:18172257-18172257	T	synonymous_variant	LOW	SNORC	ENSOARG00020011282	Transcript	ENSOART00020017194.1	protein_coding	A	gcC/gcT	-	-
1:18172283-18172283	A	intron_variant	MODIFIER	SNORC	ENSOARG00020011282	Transcript	ENSOART00020017194.1	protein_coding	-	-	-	-
1:18172284-18172284	C	splice_acceptor_variant	HIGH	GIGYF2	ENSOARG00020011342	Transcript	ENSOART00020017272.1	protein_coding	-	-	-	-
1:18172732-18172732	C	splice_region_variant,intron_variant	LOW	GIGYF2	ENSOARG00020011342	Transcript	ENSOART00020017272.1	protein_coding	-	-	-	-
1:18654823-18654823	C	splice_region_variant,intron_variant	LOW	GIGYF2	ENSOARG00020011342	Transcript	ENSOART00020017272.1	protein_coding	-	-	-	-
1:18709095-18709095	C	5_prime_UTR_variant	MODIFIER	EFHD1	ENSOARG00020006468	Transcript	ENSOART00020010000.1	protein_coding	-	-	-	-
1:18709137-18709137	G	upstream_gene_variant	MODIFIER	TMEM35B	ENSOARG00020009287	Transcript	ENSOART00020014241.1	protein_coding	-	-	-	-
1:18712354-18712354	T	splice_region_variant,intron_variant	LOW	ZMYM6	ENSOARG00020009325	Transcript	ENSOART00020014294.1	protein_coding	-	-	-	-
1:18712358-18712358	T	splice_region_variant,intron_variant	LOW	ZMYM6	ENSOARG00020009325	Transcript	ENSOART00020014385.1	protein_coding	-	-	-	-
1:18806735-18806735	A	upstream_gene_variant	MODIFIER	TMEM35B	ENSOARG00020009287	Transcript	ENSOART00020014241.1	protein_coding	-	-	-	-
1:18806747-18806747	C	splice_region_variant,intron_variant	LOW	ZMYM6	ENSOARG00020009325	Transcript	ENSOART00020014294.1	protein_coding	-	-	-	-
1:18836497-18836497	T	splice_region_variant,intron_variant	LOW	ZMYM6	ENSOARG00020009325	Transcript	ENSOART00020014385.1	protein_coding	-	-	-	-
1:18850740-18850740	T	splice_region_variant,intron_variant	LOW	ZMYM6	ENSOARG00020009325	Transcript	ENSOART00020014294.1	protein_coding	-	-	-	-
1:18865056-18865056	G	splice_region_variant,intron_variant	LOW	ZMYM6	ENSOARG00020009325	Transcript	ENSOART00020014385.1	protein_coding	-	-	-	-
1:19188961-19188961	T	intergenic_variant	MODIFIER	-	-	-	-	-	-	-	-	-
1:19188966-19188966	G	intergenic_variant	MODIFIER	-	-	-	-	-	-	-	-	-
1:19188972-19188972	G	intergenic_variant	MODIFIER	-	-	-	-	-	-	-	-	-
1:19188975-19188975	G	intergenic_variant	MODIFIER	-	-	-	-	-	-	-	-	-
1:19467252-19467252	A	intergenic_variant	MODIFIER	-	-	-	-	-	-	-	-	-
1:19910414-19910414	G	intergenic_variant	MODIFIER	-	-	-	-	-	-	-	-	-
1:19910801-19910801	C	intergenic_variant	MODIFIER	-	-	-	-	-	-	-	-	-
1:19910802-19910802	C	intergenic_variant	MODIFIER	-	-	-	-	-	-	-	-	-
1:19910813-19910813	C	splice_region_variant,intron_variant	LOW	KIAA0319L	ENSOARG00020010426	Transcript	ENSOART00020015979.1	protein_coding	-	-	-	-
1:19910843-19910843	T	upstream_gene_variant	MODIFIER	KIAA0319L	ENSOARG00020010426	Transcript	ENSOART00020015979.1	protein_coding	-	-	-	-
1:20121764-20121764	G	splice_donor_variant	HIGH	NCDN	ENSOARG00020010602	Transcript	ENSOART00020016225.1	protein_coding	-	-	-	-
1:20121788-20121788	G	synonymous_variant	LOW	NCDN	ENSOARG00020010602	Transcript	ENSOART00020016225.1	protein_coding	H	caC/caT	-	-
1:20121793-20121793	C	synonymous_variant	LOW	NCDN	ENSOARG00020010602	Transcript	ENSOART00020016225.1	protein_coding	L	ctG/ctA	-	-
1:20121849-20121849	C	5_prime_UTR_variant	MODIFIER	PSMB2	ENSOARG00020010787	Transcript	ENSOART00020016508.1	protein_coding	-	-	-	-
1:20121909-20121909	G	upstream_gene_variant	MODIFIER	C1orf216	ENSOARG00020010859	Transcript	ENSOART00020016569.1	protein_coding	-	-	-	-
1:20204210-20204210	G	intron_variant	MODIFIER	MAP7D1	ENSOARG00020013418	Transcript	ENSOART00020020530.1	protein_coding	-	-	-	-
1:20204223-20204223	C	intron_variant	MODIFIER	MAP7D1	ENSOARG00020013418	Transcript	ENSOART00020020530.1	protein_coding	-	-	-	-
1:20204486-20204486	C	intron_variant	MODIFIER	MAP7D1	ENSOARG00020013418	Transcript	ENSOART00020020530.1	protein_coding	-	-	-	-
1:20204613-20204613	A	intron_variant	MODIFIER	MAP7D1	ENSOARG00020013418	Transcript	ENSOART00020020530.1	protein_coding	-	-	-	-
1:20856253-20856253	T	splice_region_variant,intron_variant	LOW	MAP7D1	ENSOARG00020013418	Transcript	ENSOART00020020530.1	protein_coding	-	-	-	-
1:21438061-21438061	G	downstream_gene_variant	MODIFIER	-	ENSOARG00020013812	Transcript	ENSOART00020021777.1	protein_coding	-	-	-	-
1:21438123-21438123	T	downstream_gene_variant	MODIFIER	-	ENSOARG00020013812	Transcript	ENSOART00020021948.1	protein_coding	-	-	-	-
1:21446026-21446026	T	downstream_gene_variant	MODIFIER	-	ENSOARG00020013812	Transcript	ENSOART00020021984.1	protein_coding	-	-	-	-
1:21583000-21583000	C	missense_variant	MODERATE	EVA1B	ENSOARG00020014434	Transcript	ENSOART00020022052.1	protein_coding	E/D	gaG/gaC	-	tolerated(0.85)
1:21855917-21855917	G	3_prime_UTR_variant	MODIFIER	STK40	ENSOARG00020014470	Transcript	ENSOART00020022108.1	protein_coding	-	-	-	-
1:23449988-23449988	T	3_prime_UTR_variant	MODIFIER	STK40	ENSOARG00020014470	Transcript	ENSOART00020022108.1	protein_coding	-	-	-	-
1:23450050-23450050	T	3_prime_UTR_variant	MODIFIER	STK40	ENSOARG00020014470	Transcript	ENSOART00020022108.1	protein_coding	-	-	-	-
1:23454834-23454834	G	synonymous_variant	LOW	STK40	ENSOARG00020014470	Transcript	ENSOART00020022108.1	protein_coding	R	Cgg/Agg	-	-
1:23454976-23454976	T	synonymous_variant	LOW	STK40	ENSOARG00020014470	Transcript	ENSOART00020022108.1	protein_coding	A	gcG/gcA	-	-
1:23455198-23455198	T	synonymous_variant	LOW	ZC3H12A	ENSOARG00020015441	Transcript	ENSOART00020023746.1	protein_coding	D	gaT/gaC	-	-
1:25164400-25164400	C	synonymous_variant	LOW	ZC3H12A	ENSOARG00020015441	Transcript	ENSOART00020023746.1	protein_coding	P	ccT/ccC	-	-
1:25639704-25639704	G	3_prime_UTR_variant	MODIFIER	ZC3H12A	ENSOARG00020015441	Transcript	ENSOART00020023746.1	protein_coding	-	-	-	-
1:25639762-25639762	T	3_prime_UTR_variant	MODIFIER	ZC3H12A	ENSOARG00020015441	Transcript	ENSOART00020023746.1	protein_coding	-	-	-	-
1:25640002-25640002	G	intron_variant	MODIFIER	RRAGC	ENSOARG00020017615	Transcript	ENSOART00020027064.1	protein_coding	-	-	-	-
1:25640074-25640074	C	downstream_gene_variant	MODIFIER	RRAGC	ENSOARG00020017615	Transcript	ENSOART00020027154.1	protein_coding	-	-	-	-
1:25640196-25640196	C	downstream_gene_variant	MODIFIER	RRAGC	ENSOARG00020017615	Transcript	ENSOART00020027244.1	protein_coding	-	-	-	-
1:25640404-25640404	A	upstream_gene_variant	MODIFIER	-	ENSOARG00020017782	Transcript	ENSOART00020027372.1	pseudogene	-	-	-	-
1:25642144-25642144	G	intron_variant	MODIFIER	-	ENSOARG00020017826	Transcript	ENSOART00020027415.1	protein_coding	-	-	-	-
1:25847992-25847992	G	upstream_gene_variant	MODIFIER	-	ENSOARG00020017782	Transcript	ENSOART00020027372.1	pseudogene	-	-	-	-
1:26764434-26764434	G	intron_variant	MODIFIER	-	ENSOARG00020017826	Transcript	ENSOART00020027415.1	protein_coding	-	-	-	-
1:26841651-26841651	C	intron_variant	MODIFIER	MACF1	ENSOARG00020018731	Transcript	ENSOART00020040197.1	protein_coding	-	-	-	-
1:26841654-26841654	T	intron_variant	MODIFIER	MACF1	ENSOARG00020018731	Transcript	ENSOART00020040256.1	protein_coding	-	-	-	-
1:26841655-26841655	A	intron_variant	MODIFIER	MACF1	ENSOARG00020018731	Transcript	ENSOART00020040374.1	protein_coding	-	-	-	-
1:26841659-26841659	G	intron_variant	MODIFIER	MACF1	ENSOARG00020018731	Transcript	ENSOART00020040432.1	protein_coding	-	-	-	-
1:26841661-26841661	C	intron_variant	MODIFIER	MACF1	ENSOARG00020018731	Transcript	ENSOART00020040461.1	protein_coding	-	-	-	-
1:26841676-26841676	G	intron_variant	MODIFIER	MACF1	ENSOARG00020018731	Transcript	ENSOART00020040503.1	protein_coding	-	-	-	-
1:27441134-27441134	C	intron_variant	MODIFIER	MACF1	ENSOARG00020018731	Transcript	ENSOART00020040555.1	protein_coding	-	-	-	-
1:27806402-27806402	T	splice_region_variant,intron_variant	LOW	MACF1	ENSOARG00020018731	Transcript	ENSOART00020040197.1	protein_coding	-	-	-	-
1:27847912-27847912	G	splice_region_variant,intron_variant	LOW	MACF1	ENSOARG00020018731	Transcript	ENSOART00020040256.1	protein_coding	-	-	-	-
1:28099391-28099391	T	splice_region_variant,intron_variant	LOW	MACF1	ENSOARG00020018731	Transcript	ENSOART00020040374.1	protein_coding	-	-	-	-
1:28099507-28099507	C	splice_region_variant,intron_variant	LOW	MACF1	ENSOARG00020018731	Transcript	ENSOART00020040432.1	protein_coding	-	-	-	-
1:28333463-28333463	G	splice_region_variant,intron_variant	LOW	MACF1	ENSOARG00020018731	Transcript	ENSOART00020040461.1	protein_coding	-	-	-	-
1:28923526-28923526	A	splice_region_variant,intron_variant	LOW	MACF1	ENSOARG00020018731	Transcript	ENSOART00020040503.1	protein_coding	-	-	-	-
1:29150295-29150295	G	splice_region_variant,intron_variant	LOW	MACF1	ENSOARG00020018731	Transcript	ENSOART00020040555.1	protein_coding	-	-	-	-
1:29150486-29150486	T	splice_donor_variant	HIGH	MACF1	ENSOARG00020018731	Transcript	ENSOART00020040197.1	protein_coding	-	-	-	-
1:29361575-29361575	A	splice_donor_variant	HIGH	MACF1	ENSOARG00020018731	Transcript	ENSOART00020040256.1	protein_coding	-	-	-	-
1:30118577-30118577	G	splice_donor_variant	HIGH	MACF1	ENSOARG00020018731	Transcript	ENSOART00020040374.1	protein_coding	-	-	-	-
1:30320306-30320306	T	splice_donor_variant	HIGH	MACF1	ENSOARG00020018731	Transcript	ENSOART00020040432.1	protein_coding	-	-	-	-
1:30320403-30320403	C	splice_donor_variant	HIGH	MACF1	ENSOARG00020018731	Transcript	ENSOART00020040461.1	protein_coding	-	-	-	-
1:30337343-30337343	C	splice_donor_variant	HIGH	MACF1	ENSOARG00020018731	Transcript	ENSOART00020040503.1	protein_coding	-	-	-	-
1:30337429-30337429	G	splice_donor_variant	HIGH	MACF1	ENSOARG00020018731	Transcript	ENSOART00020040555.1	protein_coding	-	-	-	-
1:30356325-30356325	C	intron_variant	MODIFIER	MACF1	ENSOARG00020018731	Transcript	ENSOART00020040197.1	protein_coding	-	-	-	-
1:30356328-30356328	G	intron_variant	MODIFIER	MACF1	ENSOARG00020018731	Transcript	ENSOART00020040256.1	protein_coding	-	-	-	-
1:30356329-30356329	C	intron_variant	MODIFIER	-	ENSOARG00020025845	Transcript	ENSOART00020040627.1	protein_coding	-	-	-	-
1:30911564-30911564	T	missense_variant	MODERATE	-	ENSOARG00020025851	Transcript	ENSOART00020040635.1	protein_coding	R/G	Agg/Ggg	-	tolerated(1)
1:32726122-32726122	G	intron_variant	MODIFIER	MACF1	ENSOARG00020018731	Transcript	ENSOART00020040197.1	protein_coding	-	-	-	-
1:34908330-34908330	C	upstream_gene_variant	MODIFIER	PABPC4	ENSOARG00020025866	Transcript	ENSOART00020040703.1	protein_coding	-	-	-	-
1:35099733-35099733	T	upstream_gene_variant	MODIFIER	PABPC4	ENSOARG00020025866	Transcript	ENSOART00020040707.1	protein_coding	-	-	-	-
1:35100017-35100017	C	splice_region_variant,intron_variant	LOW	PPIE	ENSOARG00020025915	Transcript	ENSOART00020040748.1	protein_coding	-	-	-	-
1:35100074-35100074	A	splice_region_variant,intron_variant	LOW	PPIE	ENSOARG00020025915	Transcript	ENSOART00020040752.1	protein_coding	-	-	-	-
1:36773189-36773189	G	intron_variant	MODIFIER	PPIE	ENSOARG00020025915	Transcript	ENSOART00020040756.1	protein_coding	-	-	-	-
1:36804423-36804423	G	splice_region_variant,intron_variant	LOW	PPIE	ENSOARG00020025915	Transcript	ENSOART00020040762.1	protein_coding	-	-	-	-
1:39822281-39822281	G	synonymous_variant	LOW	PPIE	ENSOARG00020025915	Transcript	ENSOART00020040748.1	protein_coding	N	aaC/aaT	-	-
1:39822289-39822289	G	synonymous_variant	LOW	PPIE	ENSOARG00020025915	Transcript	ENSOART00020040752.1	protein_coding	N	aaC/aaT	-	-
1:41017710-41017710	G	synonymous_variant	LOW	PPIE	ENSOARG00020025915	Transcript	ENSOART00020040756.1	protein_coding	N	aaC/aaT	-	-
1:42144641-42144641	C	missense_variant	MODERATE	PPIE	ENSOARG00020025915	Transcript	ENSOART00020040762.1	protein_coding	T/M	aCg/aTg	-	tolerated_low_confidence(0.23)
1:42348139-42348139	C	downstream_gene_variant	MODIFIER	TRIT1	ENSOARG00020025939	Transcript	ENSOART00020040796.1	protein_coding	-	-	-	-
1:42364857-42364857	C	downstream_gene_variant	MODIFIER	TRIT1	ENSOARG00020025939	Transcript	ENSOART00020040805.1	protein_coding	-	-	-	-
1:42413425-42413425	C	downstream_gene_variant	MODIFIER	TRIT1	ENSOARG00020025939	Transcript	ENSOART00020040806.1	protein_coding	-	-	-	-
1:44226647-44226647	A	downstream_gene_variant	MODIFIER	TRIT1	ENSOARG00020025939	Transcript	ENSOART00020040809.1	protein_coding	-	-	-	-
1:44819443-44819443	A	splice_region_variant,intron_variant	LOW	SMAP2	ENSOARG00020026036	Transcript	ENSOART00020040950.1	protein_coding	-	-	-	-
1:45244321-45244321	C	upstream_gene_variant	MODIFIER	SMAP2	ENSOARG00020026036	Transcript	ENSOART00020040955.1	protein_coding	-	-	-	-
1:48511056-48511056	T	upstream_gene_variant	MODIFIER	NFYC	ENSOARG00020000047	Transcript	ENSOART00020000047.1	protein_coding	-	-	-	-
1:48541315-48541315	A	upstream_gene_variant	MODIFIER	NFYC	ENSOARG00020000047	Transcript	ENSOART00020000048.1	protein_coding	-	-	-	-
1:48541319-48541319	G	upstream_gene_variant	MODIFIER	CITED4	ENSOARG00020000054	Transcript	ENSOART00020000058.1	protein_coding	-	-	-	-
1:48541321-48541321	A	splice_region_variant,intron_variant	LOW	CTPS1	ENSOARG00020000058	Transcript	ENSOART00020000063.1	protein_coding	-	-	-	-
1:48557485-48557485	C	splice_region_variant,intron_variant	LOW	CTPS1	ENSOARG00020000058	Transcript	ENSOART00020000063.1	protein_coding	-	-	-	-
1:48705761-48705761	C	intron_variant	MODIFIER	CTPS1	ENSOARG00020000058	Transcript	ENSOART00020000063.1	protein_coding	-	-	-	-
1:49316235-49316235	A	intron_variant	MODIFIER	CTPS1	ENSOARG00020000058	Transcript	ENSOART00020000063.1	protein_coding	-	-	-	-
1:54838940-54838940	T	intron_variant	MODIFIER	CTPS1	ENSOARG00020000058	Transcript	ENSOART00020000063.1	protein_coding	-	-	-	-
1:54838946-54838946	T	intron_variant	MODIFIER	CTPS1	ENSOARG00020000058	Transcript	ENSOART00020000063.1	protein_coding	-	-	-	-
1:55915153-55915153	G	splice_region_variant,intron_variant	LOW	CTPS1	ENSOARG00020000058	Transcript	ENSOART00020000063.1	protein_coding	-	-	-	-
1:55984032-55984032	C	missense_variant	MODERATE	HIVEP3	ENSOARG00020000082	Transcript	ENSOART00020000097.1	protein_coding	V/M	Gtg/Atg	-	tolerated(0.05)
1:55984101-55984101	T	intergenic_variant	MODIFIER	-	-	-	-	-	-	-	-	-
1:57776127-57776127	A	upstream_gene_variant	MODIFIER	ZMYND12	ENSOARG00020000132	Transcript	ENSOART00020000155.1	protein_coding	-	-	-	-
1:62834315-62834315	A	synonymous_variant	LOW	PPCS	ENSOARG00020000145	Transcript	ENSOART00020000171.1	protein_coding	R	cgG/cgC	-	-
1:66572345-66572345	T	downstream_gene_variant	MODIFIER	-	ENSOARG00020000184	Transcript	ENSOART00020000257.1	lncRNA	-	-	-	-
1:66572348-66572348	C	downstream_gene_variant	MODIFIER	-	ENSOARG00020000184	Transcript	ENSOART00020000292.1	lncRNA	-	-	-	-
1:66572349-66572349	T	splice_donor_variant	HIGH	PPIH	ENSOARG00020000274	Transcript	ENSOART00020000331.1	protein_coding	-	-	-	-
1:66620237-66620237	A	downstream_gene_variant	MODIFIER	-	ENSOARG00020000184	Transcript	ENSOART00020000257.1	lncRNA	-	-	-	-
1:66861915-66861915	G	downstream_gene_variant	MODIFIER	-	ENSOARG00020000184	Transcript	ENSOART00020000292.1	lncRNA	-	-	-	-
1:66861969-66861969	C	intron_variant	MODIFIER	PPIH	ENSOARG00020000274	Transcript	ENSOART00020000331.1	protein_coding	-	-	-	-
1:68318927-68318927	T	synonymous_variant	LOW	SLC2A1	ENSOARG00020000445	Transcript	ENSOART00020000588.1	protein_coding	A	gcG/gcT	-	-
1:68359012-68359012	C	synonymous_variant	LOW	SLC2A1	ENSOARG00020000445	Transcript	ENSOART00020000602.1	protein_coding	A	gcG/gcT	-	-
1:68423265-68423265	G	intergenic_variant	MODIFIER	-	-	-	-	-	-	-	-	-
1:68423308-68423308	T	downstream_gene_variant	MODIFIER	-	ENSOARG00020000505	Transcript	ENSOART00020000666.1	protein_coding	-	-	-	-
1:68553896-68553896	G	downstream_gene_variant	MODIFIER	-	ENSOARG00020000505	Transcript	ENSOART00020000684.1	protein_coding	-	-	-	-
1:69900582-69900582	T	downstream_gene_variant	MODIFIER	-	ENSOARG00020000505	Transcript	ENSOART00020000666.1	protein_coding	-	-	-	-
1:70007743-70007743	T	downstream_gene_variant	MODIFIER	-	ENSOARG00020000505	Transcript	ENSOART00020000684.1	protein_coding	-	-	-	-
1:70803959-70803959	G	downstream_gene_variant	MODIFIER	-	ENSOARG00020000505	Transcript	ENSOART00020000666.1	protein_coding	-	-	-	-
1:70843938-70843938	T	downstream_gene_variant	MODIFIER	-	ENSOARG00020000505	Transcript	ENSOART00020000684.1	protein_coding	-	-	-	-
1:70843941-70843941	G	downstream_gene_variant	MODIFIER	-	ENSOARG00020000505	Transcript	ENSOART00020000666.1	protein_coding	-	-	-	-
1:70843971-70843971	G	downstream_gene_variant	MODIFIER	-	ENSOARG00020000505	Transcript	ENSOART00020000684.1	protein_coding	-	-	-	-
1:70844058-70844058	A	downstream_gene_variant	MODIFIER	-	ENSOARG00020000505	Transcript	ENSOART00020000666.1	protein_coding	-	-	-	-
1:70844060-70844060	C	downstream_gene_variant	MODIFIER	-	ENSOARG00020000505	Transcript	ENSOART00020000684.1	protein_coding	-	-	-	-
1:71216869-71216869	C	downstream_gene_variant	MODIFIER	-	ENSOARG00020000505	Transcript	ENSOART00020000666.1	protein_coding	-	-	-	-
1:71229881-71229881	G	downstream_gene_variant	MODIFIER	-	ENSOARG00020000505	Transcript	ENSOART00020000684.1	protein_coding	-	-	-	-
1:71232440-71232440	C	downstream_gene_variant	MODIFIER	-	ENSOARG00020000505	Transcript	ENSOART00020000666.1	protein_coding	-	-	-	-
1:72804264-72804264	T	downstream_gene_variant	MODIFIER	-	ENSOARG00020000505	Transcript	ENSOART00020000684.1	protein_coding	-	-	-	-
1:72804266-72804266	G	downstream_gene_variant	MODIFIER	-	ENSOARG00020000505	Transcript	ENSOART00020000666.1	protein_coding	-	-	-	-
1:74152875-74152875	G	downstream_gene_variant	MODIFIER	-	ENSOARG00020000505	Transcript	ENSOART00020000684.1	protein_coding	-	-	-	-
1:74674328-74674328	G	downstream_gene_variant	MODIFIER	-	ENSOARG00020000505	Transcript	ENSOART00020000666.1	protein_coding	-	-	-	-
1:75788161-75788161	C	downstream_gene_variant	MODIFIER	-	ENSOARG00020000505	Transcript	ENSOART00020000684.1	protein_coding	-	-	-	-
1:76195801-76195801	C	intron_variant	MODIFIER	-	ENSOARG00020000505	Transcript	ENSOART00020000666.1	protein_coding	-	-	-	-
1:76393997-76393997	G	intron_variant	MODIFIER	-	ENSOARG00020000505	Transcript	ENSOART00020000684.1	protein_coding	-	-	-	-
1:76394057-76394057	T	intron_variant	MODIFIER	-	ENSOARG00020000505	Transcript	ENSOART00020000666.1	protein_coding	-	-	-	-
1:79037844-79037844	C	intron_variant	MODIFIER	-	ENSOARG00020000505	Transcript	ENSOART00020000684.1	protein_coding	-	-	-	-
1:79038370-79038370	T	intron_variant	MODIFIER	-	ENSOARG00020000505	Transcript	ENSOART00020000666.1	protein_coding	-	-	-	-
1:79039806-79039806	A	intron_variant	MODIFIER	-	ENSOARG00020000505	Transcript	ENSOART00020000684.1	protein_coding	-	-	-	-
1:79265738-79265738	T	intron_variant	MODIFIER	-	ENSOARG00020000505	Transcript	ENSOART00020000666.1	protein_coding	-	-	-	-
1:81098730-81098730	A	intron_variant	MODIFIER	-	ENSOARG00020000505	Transcript	ENSOART00020000684.1	protein_coding	-	-	-	-
1:81098808-81098808	T	intron_variant	MODIFIER	-	ENSOARG00020000505	Transcript	ENSOART00020000666.1	protein_coding	-	-	-	-
1:81582510-81582510	A	intron_variant	MODIFIER	-	ENSOARG00020000505	Transcript	ENSOART00020000684.1	protein_coding	-	-	-	-
1:82011595-82011595	A	intron_variant	MODIFIER	-	ENSOARG00020000505	Transcript	ENSOART00020000666.1	protein_coding	-	-	-	-
1:82099725-82099725	T	intron_variant	MODIFIER	-	ENSOARG00020000505	Transcript	ENSOART00020000684.1	protein_coding	-	-	-	-
1:82099836-82099836	T	splice_region_variant,intron_variant	LOW	MED8	ENSOARG00020000934	Transcript	ENSOART00020001345.1	protein_coding	-	-	-	-
1:82591501-82591501	G	upstream_gene_variant	MODIFIER	SZT2	ENSOARG00020001019	Transcript	ENSOART00020002037.1	protein_coding	-	-	-	-
1:82749004-82749004	C	upstream_gene_variant	MODIFIER	SZT2	ENSOARG00020001019	Transcript	ENSOART00020002182.1	protein_coding	-	-	-	-
1:85798143-85798143	A	downstream_gene_variant	MODIFIER	SZT2	ENSOARG00020001019	Transcript	ENSOART00020002037.1	protein_coding	-	-	-	-
1:86240657-86240657	C	downstream_gene_variant	MODIFIER	SZT2	ENSOARG00020001019	Transcript	ENSOART00020002182.1	protein_coding	-	-	-	-
1:90536132-90536132	A	downstream_gene_variant	MODIFIER	HYI	ENSOARG00020001473	Transcript	ENSOART00020002231.1	protein_coding	-	-	-	-
1:90607080-90607080	C	downstream_gene_variant	MODIFIER	SZT2	ENSOARG00020001019	Transcript	ENSOART00020002037.1	protein_coding	-	-	-	-
1:90799532-90799532	G	downstream_gene_variant	MODIFIER	SZT2	ENSOARG00020001019	Transcript	ENSOART00020002182.1	protein_coding	-	-	-	-
1:90984073-90984073	C	downstream_gene_variant	MODIFIER	HYI	ENSOARG00020001473	Transcript	ENSOART00020002231.1	protein_coding	-	-	-	-
1:90984108-90984108	T	downstream_gene_variant	MODIFIER	SZT2	ENSOARG00020001019	Transcript	ENSOART00020002037.1	protein_coding	-	-	-	-
1:91035676-91035676	C	downstream_gene_variant	MODIFIER	SZT2	ENSOARG00020001019	Transcript	ENSOART00020002182.1	protein_coding	-	-	-	-
1:91035678-91035678	C	synonymous_variant	LOW	HYI	ENSOARG00020001473	Transcript	ENSOART00020002231.1	protein_coding	A	gcC/gcA	-	-
1:91044314-91044314	T	downstream_gene_variant	MODIFIER	SZT2	ENSOARG00020001019	Transcript	ENSOART00020002037.1	protein_coding	-	-	-	-
1:91051887-91051887	C	downstream_gene_variant	MODIFIER	SZT2	ENSOARG00020001019	Transcript	ENSOART00020002182.1	protein_coding	-	-	-	-
1:91078967-91078967	T	missense_variant	MODERATE	HYI	ENSOARG00020001473	Transcript	ENSOART00020002231.1	protein_coding	A/E	gCa/gAa	-	tolerated(1)
1:91160794-91160794	T	synonymous_variant	LOW	PTPRF	ENSOARG00020001497	Transcript	ENSOART00020002290.1	protein_coding	R	cgG/cgA	-	-
1:91160885-91160885	A	synonymous_variant	LOW	PTPRF	ENSOARG00020001497	Transcript	ENSOART00020002342.1	protein_coding	R	cgG/cgA	-	-
1:91391614-91391614	T	synonymous_variant	LOW	PTPRF	ENSOARG00020001497	Transcript	ENSOART00020002402.1	protein_coding	R	cgG/cgA	-	-
1:91437213-91437213	C	synonymous_variant	LOW	PTPRF	ENSOARG00020001497	Transcript	ENSOART00020002290.1	protein_coding	D	gaT/gaC	-	-
1:91546687-91546687	T	synonymous_variant	LOW	PTPRF	ENSOARG00020001497	Transcript	ENSOART00020002342.1	protein_coding	D	gaT/gaC	-	-
1:91546730-91546730	A	synonymous_variant	LOW	PTPRF	ENSOARG00020001497	Transcript	ENSOART00020002402.1	protein_coding	D	gaT/gaC	-	-
1:91567578-91567578	C	intron_variant	MODIFIER	PTPRF	ENSOARG00020001497	Transcript	ENSOART00020002290.1	protein_coding	-	-	-	-
1:91589667-91589667	T	intron_variant	MODIFIER	PTPRF	ENSOARG00020001497	Transcript	ENSOART00020002342.1	protein_coding	-	-	-	-
1:93123379-93123379	G	missense_variant	MODERATE	PTPRF	ENSOARG00020001497	Transcript	ENSOART00020002290.1	protein_coding	R/L	cGc/cTc	-	tolerated(0.09)
1:93151045-93151045	A	missense_variant	MODERATE	PTPRF	ENSOARG00020001497	Transcript	ENSOART00020002342.1	protein_coding	R/L	cGc/cTc	-	tolerated(0.08)
1:93183775-93183775	G	splice_acceptor_variant	HIGH	PTPRF	ENSOARG00020001497	Transcript	ENSOART00020002290.1	protein_coding	-	-	-	-
1:94815222-94815222	T	splice_acceptor_variant	HIGH	PTPRF	ENSOARG00020001497	Transcript	ENSOART00020002342.1	protein_coding	-	-	-	-
1:94815727-94815727	G	splice_region_variant,intron_variant	LOW	IPO13	ENSOARG00020002641	Transcript	ENSOART00020004060.1	protein_coding	-	-	-	-
1:94854883-94854883	A	splice_region_variant,intron_variant	LOW	IPO13	ENSOARG00020002641	Transcript	ENSOART00020004083.1	protein_coding	-	-	-	-
1:95216605-95216605	T	intron_variant	MODIFIER	IPO13	ENSOARG00020002641	Transcript	ENSOART00020004060.1	protein_coding	-	-	-	-
1:96791965-96791965	T	intron_variant	MODIFIER	IPO13	ENSOARG00020002641	Transcript	ENSOART00020004083.1	protein_coding	-	-	-	-
1:96958862-96958862	T	intron_variant	MODIFIER	IPO13	ENSOARG00020002641	Transcript	ENSOART00020004060.1	protein_coding	-	-	-	-
1:98360414-98360414	T	intron_variant	MODIFIER	IPO13	ENSOARG00020002641	Transcript	ENSOART00020004083.1	protein_coding	-	-	-	-
1:98579320-98579320	G	intron_variant	MODIFIER	IPO13	ENSOARG00020002641	Transcript	ENSOART00020004060.1	protein_coding	-	-	-	-
1:98591687-98591687	G	intron_variant	MODIFIER	IPO13	ENSOARG00020002641	Transcript	ENSOART00020004083.1	protein_coding	-	-	-	-
1:98594975-98594975	A	synonymous_variant	LOW	DMAP1	ENSOARG00020002805	Transcript	ENSOART00020004297.1	protein_coding	P	ccG/ccA	-	-
1:98744625-98744625	C	downstream_gene_variant	MODIFIER	ERI3	ENSOARG00020002820	Transcript	ENSOART00020004326.1	protein_coding	-	-	-	-
1:98744642-98744642	G	downstream_gene_variant	MODIFIER	ERI3	ENSOARG00020002820	Transcript	ENSOART00020004334.1	protein_coding	-	-	-	-
1:98744650-98744650	C	missense_variant	MODERATE	RNF220	ENSOARG00020002839	Transcript	ENSOART00020004386.1	protein_coding	L/V	Cta/Gta	-	deleterious(0.01)
1:99005901-99005901	A	splice_donor_variant	HIGH	RNF220	ENSOARG00020002839	Transcript	ENSOART00020004386.1	protein_coding	-	-	-	-
1:99889958-99889958	A	splice_region_variant,intron_variant	LOW	RNF220	ENSOARG00020002839	Transcript	ENSOART00020004386.1	protein_coding	-	-	-	-
1:100233137-100233137	G	intron_variant	MODIFIER	RNF220	ENSOARG00020002839	Transcript	ENSOART00020004386.1	protein_coding	-	-	-	-
1:100233138-100233138	G	intron_variant	MODIFIER	RNF220	ENSOARG00020002839	Transcript	ENSOART00020004386.1	protein_coding	-	-	-	-
1:100233148-100233148	T	intron_variant	MODIFIER	RPS8	ENSOARG00020002902	Transcript	ENSOART00020004465.1	protein_coding	-	-	-	-
1:100233152-100233152	C	upstream_gene_variant	MODIFIER	SNORD39	ENSOARG00020002991	Transcript	ENSOART00020004614.1	snoRNA	-	-	-	-
1:100233154-100233154	A	upstream_gene_variant	MODIFIER	-	ENSOARG00020002997	Transcript	ENSOART00020004620.1	snoRNA	-	-	-	-
1:100233156-100233156	T	upstream_gene_variant	MODIFIER	-	ENSOARG00020003002	Transcript	ENSOART00020004628.1	snoRNA	-	-	-	-
1:100233163-100233163	T	upstream_gene_variant	MODIFIER	-	ENSOARG00020003012	Transcript	ENSOART00020004637.1	snoRNA	-	-	-	-
1:100250813-100250813	A	intron_variant	MODIFIER	RPS8	ENSOARG00020002902	Transcript	ENSOART00020004465.1	protein_coding	-	-	-	-
1:100250885-100250885	C	upstream_gene_variant	MODIFIER	SNORD39	ENSOARG00020002991	Transcript	ENSOART00020004614.1	snoRNA	-	-	-	-
1:101562784-101562784	T	upstream_gene_variant	MODIFIER	-	ENSOARG00020002997	Transcript	ENSOART00020004620.1	snoRNA	-	-	-	-
1:102278450-102278450	C	upstream_gene_variant	MODIFIER	-	ENSOARG00020003002	Transcript	ENSOART00020004628.1	snoRNA	-	-	-	-
1:102300951-102300951	T	upstream_gene_variant	MODIFIER	-	ENSOARG00020003012	Transcript	ENSOART00020004637.1	snoRNA	-	-	-	-
1:102455363-102455363	T	intron_variant	MODIFIER	RPS8	ENSOARG00020002902	Transcript	ENSOART00020004465.1	protein_coding	-	-	-	-
1:102768940-102768940	G	upstream_gene_variant	MODIFIER	SNORD39	ENSOARG00020002991	Transcript	ENSOART00020004614.1	snoRNA	-	-	-	-
1:102795709-102795709	A	upstream_gene_variant	MODIFIER	-	ENSOARG00020002997	Transcript	ENSOART00020004620.1	snoRNA	-	-	-	-
1:104966149-104966149	C	upstream_gene_variant	MODIFIER	-	ENSOARG00020003002	Transcript	ENSOART00020004628.1	snoRNA	-	-	-	-
1:105009130-105009130	A	upstream_gene_variant	MODIFIER	-	ENSOARG00020003012	Transcript	ENSOART00020004637.1	snoRNA	-	-	-	-
1:105800768-105800768	C	intron_variant	MODIFIER	RPS8	ENSOARG00020002902	Transcript	ENSOART00020004465.1	protein_coding	-	-	-	-
1:106063897-106063897	C	upstream_gene_variant	MODIFIER	SNORD39	ENSOARG00020002991	Transcript	ENSOART00020004614.1	snoRNA	-	-	-	-
1:106148862-106148862	A	upstream_gene_variant	MODIFIER	-	ENSOARG00020002997	Transcript	ENSOART00020004620.1	snoRNA	-	-	-	-
1:106155429-106155429	C	upstream_gene_variant	MODIFIER	-	ENSOARG00020003002	Transcript	ENSOART00020004628.1	snoRNA	-	-	-	-
1:106159666-106159666	G	upstream_gene_variant	MODIFIER	-	ENSOARG00020003012	Transcript	ENSOART00020004637.1	snoRNA	-	-	-	-
1:106159670-106159670	A	intron_variant	MODIFIER	RPS8	ENSOARG00020002902	Transcript	ENSOART00020004465.1	protein_coding	-	-	-	-
1:106159671-106159671	C	upstream_gene_variant	MODIFIER	SNORD39	ENSOARG00020002991	Transcript	ENSOART00020004614.1	snoRNA	-	-	-	-
1:106159688-106159688	T	upstream_gene_variant	MODIFIER	-	ENSOARG00020002997	Transcript	ENSOART00020004620.1	snoRNA	-	-	-	-
1:106276108-106276108	A	upstream_gene_variant	MODIFIER	-	ENSOARG00020003002	Transcript	ENSOART00020004628.1	snoRNA	-	-	-	-
1:106336502-106336502	T	upstream_gene_variant	MODIFIER	-	ENSOARG00020003012	Transcript	ENSOART00020004637.1	snoRNA	-	-	-	-
1:106670874-106670874	G	intron_variant	MODIFIER	RPS8	ENSOARG00020002902	Transcript	ENSOART00020004465.1	protein_coding	-	-	-	-
1:106715422-106715422	A	intron_variant	MODIFIER	EIF2B3	ENSOARG00020003516	Transcript	ENSOART00020005353.1	protein_coding	-	-	-	-
1:106715423-106715423	C	intron_variant	MODIFIER	EIF2B3	ENSOARG00020003516	Transcript	ENSOART00020005410.1	protein_coding	-	-	-	-
1:106738374-106738374	G	missense_variant	MODERATE	-	ENSOARG00020003567	Transcript	ENSOART00020005464.1	protein_coding	V/A	gTg/gCg	-	tolerated_low_confidence(1)
1:106819890-106819890	T	intron_variant	MODIFIER	RPS8	ENSOARG00020002902	Transcript	ENSOART00020004465.1	protein_coding	-	-	-	-
1:106819894-106819894	T	intron_variant	MODIFIER	EIF2B3	ENSOARG00020003516	Transcript	ENSOART00020005353.1	protein_coding	-	-	-	-
1:106832391-106832391	C	intron_variant	MODIFIER	EIF2B3	ENSOARG00020003516	Transcript	ENSOART00020005410.1	protein_coding	-	-	-	-
1:106953941-106953941	C	missense_variant	MODERATE	-	ENSOARG00020003567	Transcript	ENSOART00020005464.1	protein_coding	K/E	Aaa/Gaa	-	tolerated_low_confidence(1)
1:106956003-106956003	T	intron_variant	MODIFIER	RPS8	ENSOARG00020002902	Transcript	ENSOART00020004465.1	protein_coding	-	-	-	-
1:106956005-106956005	C	intron_variant	MODIFIER	EIF2B3	ENSOARG00020003516	Transcript	ENSOART00020005353.1	protein_coding	-	-	-	-
1:106956006-106956006	T	intron_variant	MODIFIER	EIF2B3	ENSOARG00020003516	Transcript	ENSOART00020005410.1	protein_coding	-	-	-	-
1:107205033-107205033	T	missense_variant	MODERATE	-	ENSOARG00020003567	Transcript	ENSOART00020005464.1	protein_coding	V/G	gTa/gGa	-	tolerated_low_confidence(0.54)
1:107497199-107497199	A	intron_variant	MODIFIER	RPS8	ENSOARG00020002902	Transcript	ENSOART00020004465.1	protein_coding	-	-	-	-
1:107773994-107773994	T	intron_variant	MODIFIER	EIF2B3	ENSOARG00020003516	Transcript	ENSOART00020005353.1	protein_coding	-	-	-	-
1:107773996-107773996	C	intron_variant	MODIFIER	EIF2B3	ENSOARG00020003516	Transcript	ENSOART00020005410.1	protein_coding	-	-	-	-
1:107773997-107773997	C	intron_variant	MODIFIER	-	ENSOARG00020003567	Transcript	ENSOART00020005464.1	protein_coding	-	-	-	-
1:107806200-107806200	C	stop_gained,splice_region_variant	HIGH	AKR1A1	ENSOARG00020000189	Transcript	ENSOART00020000218.1	protein_coding	Q/*	Cag/Tag	-	-
1:107806939-107806939	G	upstream_gene_variant	MODIFIER	P3R3URF	ENSOARG00020000858	Transcript	ENSOART00020001193.1	protein_coding	-	-	-	-
1:107846795-107846795	G	5_prime_UTR_variant	MODIFIER	TSPAN1	ENSOARG00020000865	Transcript	ENSOART00020001209.1	protein_coding	-	-	-	-
1:107846857-107846857	T	upstream_gene_variant	MODIFIER	P3R3URF	ENSOARG00020000858	Transcript	ENSOART00020001193.1	protein_coding	-	-	-	-
1:109832320-109832320	T	5_prime_UTR_variant	MODIFIER	TSPAN1	ENSOARG00020000865	Transcript	ENSOART00020001209.1	protein_coding	-	-	-	-
1:109832335-109832335	C	downstream_gene_variant	MODIFIER	TSPAN1	ENSOARG00020000865	Transcript	ENSOART00020001209.1	protein_coding	-	-	-	-
1:110213090-110213090	T	splice_region_variant,intron_variant	LOW	POMGNT1	ENSOARG00020000885	Transcript	ENSOART00020001288.1	protein_coding	-	-	-	-
1:110213179-110213179	G	downstream_gene_variant	MODIFIER	POMGNT1	ENSOARG00020000885	Transcript	ENSOART00020001304.1	protein_coding	-	-	-	-
1:110214181-110214181	C	synonymous_variant	LOW	NSUN4	ENSOARG00020001022	Transcript	ENSOART00020001496.1	protein_coding	T	acT/acC	-	-
1:110214304-110214304	T	intron_variant	MODIFIER	ATPAF1	ENSOARG00020001189	Transcript	ENSOART00020001820.1	protein_coding	-	-	-	-
1:110483273-110483273	G	intron_variant	MODIFIER	ATPAF1	ENSOARG00020001189	Transcript	ENSOART00020001843.1	protein_coding	-	-	-	-
1:110819713-110819713	T	intron_variant	MODIFIER	SLC5A9	ENSOARG00020002431	Transcript	ENSOART00020003730.1	protein_coding	-	-	-	-
1:110943608-110943608	T	intron_variant	MODIFIER	SLC5A9	ENSOARG00020002431	Transcript	ENSOART00020003735.1	protein_coding	-	-	-	-
1:110943614-110943614	G	intron_variant	MODIFIER	SLC5A9	ENSOARG00020002431	Transcript	ENSOART00020003755.1	protein_coding	-	-	-	-
1:110945208-110945208	C	intron_variant	MODIFIER	SLC5A9	ENSOARG00020002431	Transcript	ENSOART00020003730.1	protein_coding	-	-	-	-
1:110984347-110984347	T	intron_variant	MODIFIER	SLC5A9	ENSOARG00020002431	Transcript	ENSOART00020003735.1	protein_coding	-	-	-	-
1:110984349-110984349	A	intron_variant	MODIFIER	SLC5A9	ENSOARG00020002431	Transcript	ENSOART00020003755.1	protein_coding	-	-	-	-
1:110984352-110984352	C	intron_variant	MODIFIER	SLC5A9	ENSOARG00020002431	Transcript	ENSOART00020003730.1	protein_coding	-	-	-	-
1:111295963-111295963	C	intron_variant	MODIFIER	SLC5A9	ENSOARG00020002431	Transcript	ENSOART00020003735.1	protein_coding	-	-	-	-
1:111298393-111298393	C	intron_variant	MODIFIER	SLC5A9	ENSOARG00020002431	Transcript	ENSOART00020003755.1	protein_coding	-	-	-	-
1:111298457-111298457	C	intron_variant	MODIFIER	SLC5A9	ENSOARG00020002431	Transcript	ENSOART00020003730.1	protein_coding	-	-	-	-
1:111330278-111330278	T	intron_variant	MODIFIER	SLC5A9	ENSOARG00020002431	Transcript	ENSOART00020003735.1	protein_coding	-	-	-	-
1:111343655-111343655	T	intron_variant	MODIFIER	SLC5A9	ENSOARG00020002431	Transcript	ENSOART00020003755.1	protein_coding	-	-	-	-
1:111350568-111350568	G	synonymous_variant	LOW	SLC5A9	ENSOARG00020002431	Transcript	ENSOART00020003730.1	protein_coding	L	ctC/ctT	-	-
1:111389624-111389624	A	synonymous_variant	LOW	SLC5A9	ENSOARG00020002431	Transcript	ENSOART00020003735.1	protein_coding	L	ctC/ctT	-	-
1:111429611-111429611	G	synonymous_variant	LOW	SLC5A9	ENSOARG00020002431	Transcript	ENSOART00020003755.1	protein_coding	L	ctC/ctT	-	-
1:111521692-111521692	A	downstream_gene_variant	MODIFIER	-	ENSOARG00020002510	Transcript	ENSOART00020003852.1	protein_coding	-	-	-	-
1:111539335-111539335	T	intron_variant,non_coding_transcript_variant	MODIFIER	-	ENSOARG00020002528	Transcript	ENSOART00020003875.1	lncRNA	-	-	-	-
1:111539338-111539338	C	intron_variant,non_coding_transcript_variant	MODIFIER	-	ENSOARG00020002528	Transcript	ENSOART00020003878.1	lncRNA	-	-	-	-
1:111540132-111540132	T	downstream_gene_variant	MODIFIER	-	ENSOARG00020002635	Transcript	ENSOART00020004044.1	protein_coding	-	-	-	-
1:111540599-111540599	A	downstream_gene_variant	MODIFIER	-	ENSOARG00020002635	Transcript	ENSOART00020004044.1	protein_coding	-	-	-	-
1:111558811-111558811	C	downstream_gene_variant	MODIFIER	-	ENSOARG00020002635	Transcript	ENSOART00020004044.1	protein_coding	-	-	-	-
1:111558825-111558825	G	downstream_gene_variant	MODIFIER	-	ENSOARG00020002635	Transcript	ENSOART00020004044.1	protein_coding	-	-	-	-
1:111558852-111558852	C	3_prime_UTR_variant	MODIFIER	-	ENSOARG00020002635	Transcript	ENSOART00020004044.1	protein_coding	-	-	-	-
1:111558906-111558906	C	synonymous_variant	LOW	-	ENSOARG00020002635	Transcript	ENSOART00020004044.1	protein_coding	A	gcC/gcT	-	-
1:111860663-111860663	A	synonymous_variant	LOW	-	ENSOARG00020002635	Transcript	ENSOART00020004044.1	protein_coding	S	tcT/tcC	-	-
1:111860665-111860665	C	intergenic_variant	MODIFIER	-	-	-	-	-	-	-	-	-
1:111933858-111933858	T	splice_region_variant,intron_variant	LOW	FAF1	ENSOARG00020003507	Transcript	ENSOART00020005348.1	protein_coding	-	-	-	-
1:111933897-111933897	G	splice_region_variant,intron_variant	LOW	FAF1	ENSOARG00020003507	Transcript	ENSOART00020005446.1	protein_coding	-	-	-	-
1:112101776-112101776	C	splice_region_variant,intron_variant	LOW	FAF1	ENSOARG00020003507	Transcript	ENSOART00020005641.1	protein_coding	-	-	-	-
1:112226234-112226234	C	splice_region_variant,intron_variant	LOW	FAF1	ENSOARG00020003507	Transcript	ENSOART00020005748.1	protein_coding	-	-	-	-
1:112226280-112226280	C	splice_region_variant,intron_variant	LOW	FAF1	ENSOARG00020003507	Transcript	ENSOART00020005829.1	protein_coding	-	-	-	-
1:112246810-112246810	A	splice_region_variant,intron_variant	LOW	FAF1	ENSOARG00020003507	Transcript	ENSOART00020005921.1	protein_coding	-	-	-	-
1:112246878-112246878	G	intron_variant	MODIFIER	FAF1	ENSOARG00020003507	Transcript	ENSOART00020005348.1	protein_coding	-	-	-	-
1:112311846-112311846	C	intron_variant	MODIFIER	FAF1	ENSOARG00020003507	Transcript	ENSOART00020005446.1	protein_coding	-	-	-	-
1:112311913-112311913	G	intron_variant	MODIFIER	FAF1	ENSOARG00020003507	Transcript	ENSOART00020005641.1	protein_coding	-	-	-	-
1:112312002-112312002	G	intron_variant	MODIFIER	FAF1	ENSOARG00020003507	Transcript	ENSOART00020005748.1	protein_coding	-	-	-	-
1:112378908-112378908	G	intron_variant	MODIFIER	FAF1	ENSOARG00020003507	Transcript	ENSOART00020005829.1	protein_coding	-	-	-	-
1:112379120-112379120	T	intron_variant	MODIFIER	FAF1	ENSOARG00020003507	Transcript	ENSOART00020005921.1	protein_coding	-	-	-	-
1:112379753-112379753	A	intron_variant	MODIFIER	FAF1	ENSOARG00020003507	Transcript	ENSOART00020005348.1	protein_coding	-	-	-	-
1:112380393-112380393	T	intron_variant	MODIFIER	FAF1	ENSOARG00020003507	Transcript	ENSOART00020005446.1	protein_coding	-	-	-	-
1:112597710-112597710	A	intron_variant	MODIFIER	FAF1	ENSOARG00020003507	Transcript	ENSOART00020005641.1	protein_coding	-	-	-	-
1:112597721-112597721	C	intron_variant	MODIFIER	FAF1	ENSOARG00020003507	Transcript	ENSOART00020005748.1	protein_coding	-	-	-	-
1:112714867-112714867	T	intron_variant	MODIFIER	FAF1	ENSOARG00020003507	Transcript	ENSOART00020005829.1	protein_coding	-	-	-	-
1:112822059-112822059	T	intron_variant	MODIFIER	FAF1	ENSOARG00020003507	Transcript	ENSOART00020005921.1	protein_coding	-	-	-	-
1:112824236-112824236	C	intron_variant	MODIFIER	FAF1	ENSOARG00020003507	Transcript	ENSOART00020005348.1	protein_coding	-	-	-	-
1:114307026-114307026	C	intron_variant	MODIFIER	FAF1	ENSOARG00020003507	Transcript	ENSOART00020005446.1	protein_coding	-	-	-	-
1:116987019-116987019	A	intron_variant	MODIFIER	FAF1	ENSOARG00020003507	Transcript	ENSOART00020005641.1	protein_coding	-	-	-	-
1:117781197-117781197	A	intron_variant	MODIFIER	FAF1	ENSOARG00020003507	Transcript	ENSOART00020005748.1	protein_coding	-	-	-	-
1:117781288-117781288	C	intron_variant	MODIFIER	FAF1	ENSOARG00020003507	Transcript	ENSOART00020005829.1	protein_coding	-	-	-	-
1:117967484-117967484	G	intron_variant	MODIFIER	FAF1	ENSOARG00020003507	Transcript	ENSOART00020005921.1	protein_coding	-	-	-	-
1:118114155-118114155	C	intron_variant	MODIFIER	FAF1	ENSOARG00020003507	Transcript	ENSOART00020005348.1	protein_coding	-	-	-	-
1:118192836-118192836	T	intron_variant	MODIFIER	FAF1	ENSOARG00020003507	Transcript	ENSOART00020005446.1	protein_coding	-	-	-	-
1:118192838-118192838	C	intron_variant	MODIFIER	FAF1	ENSOARG00020003507	Transcript	ENSOART00020005641.1	protein_coding	-	-	-	-
1:118192843-118192843	T	intron_variant	MODIFIER	FAF1	ENSOARG00020003507	Transcript	ENSOART00020005748.1	protein_coding	-	-	-	-
1:118192848-118192848	C	intron_variant	MODIFIER	FAF1	ENSOARG00020003507	Transcript	ENSOART00020005829.1	protein_coding	-	-	-	-
1:118192851-118192851	G	intron_variant	MODIFIER	FAF1	ENSOARG00020003507	Transcript	ENSOART00020005921.1	protein_coding	-	-	-	-
1:118192857-118192857	T	intron_variant	MODIFIER	FAF1	ENSOARG00020003507	Transcript	ENSOART00020005348.1	protein_coding	-	-	-	-
1:118192862-118192862	T	intron_variant	MODIFIER	FAF1	ENSOARG00020003507	Transcript	ENSOART00020005446.1	protein_coding	-	-	-	-
1:118192865-118192865	T	intron_variant	MODIFIER	FAF1	ENSOARG00020003507	Transcript	ENSOART00020005641.1	protein_coding	-	-	-	-
1:118430889-118430889	C	intron_variant	MODIFIER	FAF1	ENSOARG00020003507	Transcript	ENSOART00020005748.1	protein_coding	-	-	-	-
1:118433723-118433723	T	intron_variant	MODIFIER	FAF1	ENSOARG00020003507	Transcript	ENSOART00020005829.1	protein_coding	-	-	-	-
1:118433978-118433978	A	intron_variant	MODIFIER	FAF1	ENSOARG00020003507	Transcript	ENSOART00020005921.1	protein_coding	-	-	-	-
1:118636562-118636562	C	intron_variant	MODIFIER	FAF1	ENSOARG00020003507	Transcript	ENSOART00020005348.1	protein_coding	-	-	-	-
1:118636734-118636734	T	intron_variant	MODIFIER	FAF1	ENSOARG00020003507	Transcript	ENSOART00020005446.1	protein_coding	-	-	-	-
1:118638851-118638851	T	intron_variant	MODIFIER	FAF1	ENSOARG00020003507	Transcript	ENSOART00020005641.1	protein_coding	-	-	-	-
1:118659317-118659317	A	intron_variant	MODIFIER	FAF1	ENSOARG00020003507	Transcript	ENSOART00020005748.1	protein_coding	-	-	-	-
1:118659318-118659318	C	intron_variant	MODIFIER	FAF1	ENSOARG00020003507	Transcript	ENSOART00020005829.1	protein_coding	-	-	-	-
1:118686755-118686755	G	intron_variant	MODIFIER	FAF1	ENSOARG00020003507	Transcript	ENSOART00020005921.1	protein_coding	-	-	-	-
1:118686797-118686797	T	splice_region_variant,intron_variant	LOW	EPS15	ENSOARG00020004420	Transcript	ENSOART00020007345.1	protein_coding	-	-	-	-
1:118686799-118686799	C	intron_variant	MODIFIER	EPS15	ENSOARG00020004420	Transcript	ENSOART00020007376.1	protein_coding	-	-	-	-
1:118686842-118686842	G	splice_region_variant,intron_variant	LOW	EPS15	ENSOARG00020004420	Transcript	ENSOART00020007413.1	protein_coding	-	-	-	-
1:118686919-118686919	C	splice_region_variant,intron_variant	LOW	EPS15	ENSOARG00020004420	Transcript	ENSOART00020007558.1	protein_coding	-	-	-	-
1:118703926-118703926	C	splice_donor_variant	HIGH	OSBPL9	ENSOARG00020005123	Transcript	ENSOART00020009186.1	protein_coding	-	-	-	-
1:118703929-118703929	C	splice_donor_variant	HIGH	OSBPL9	ENSOARG00020005123	Transcript	ENSOART00020009247.1	protein_coding	-	-	-	-
1:118726283-118726283	G	splice_donor_variant	HIGH	OSBPL9	ENSOARG00020005123	Transcript	ENSOART00020009281.1	protein_coding	-	-	-	-
1:119596684-119596684	A	splice_donor_variant	HIGH	OSBPL9	ENSOARG00020005123	Transcript	ENSOART00020009390.1	protein_coding	-	-	-	-
1:119596686-119596686	T	splice_region_variant,intron_variant	LOW	NRDC	ENSOARG00020006154	Transcript	ENSOART00020010937.1	protein_coding	-	-	-	-
1:119601516-119601516	A	splice_region_variant,intron_variant	LOW	NRDC	ENSOARG00020006154	Transcript	ENSOART00020011143.1	protein_coding	-	-	-	-
1:119601522-119601522	G	intron_variant	MODIFIER	BTF3L4	ENSOARG00020007558	Transcript	ENSOART00020011522.1	protein_coding	-	-	-	-
1:119648352-119648352	T	intron_variant	MODIFIER	BTF3L4	ENSOARG00020007558	Transcript	ENSOART00020011559.1	protein_coding	-	-	-	-
1:119648355-119648355	T	intron_variant	MODIFIER	BTF3L4	ENSOARG00020007558	Transcript	ENSOART00020011597.1	protein_coding	-	-	-	-
1:119684803-119684803	T	missense_variant	MODERATE	-	ENSOARG00020007632	Transcript	ENSOART00020011632.1	protein_coding	G/D	gGc/gAc	-	tolerated(1)
1:119684820-119684820	G	intron_variant	MODIFIER	BTF3L4	ENSOARG00020007558	Transcript	ENSOART00020011522.1	protein_coding	-	-	-	-
1:119719062-119719062	A	intron_variant	MODIFIER	BTF3L4	ENSOARG00020007558	Transcript	ENSOART00020011559.1	protein_coding	-	-	-	-
1:119727335-119727335	C	intron_variant	MODIFIER	BTF3L4	ENSOARG00020007558	Transcript	ENSOART00020011597.1	protein_coding	-	-	-	-
1:120090653-120090653	T	missense_variant	MODERATE	-	ENSOARG00020007632	Transcript	ENSOART00020011632.1	protein_coding	N/K	aaT/aaG	-	tolerated(0.34)
1:120100988-120100988	C	intron_variant	MODIFIER	ZFYVE9	ENSOARG00020007663	Transcript	ENSOART00020011679.1	protein_coding	-	-	-	-
1:120101039-120101039	C	intron_variant	MODIFIER	ZFYVE9	ENSOARG00020007663	Transcript	ENSOART00020011779.1	protein_coding	-	-	-	-
1:120213079-120213079	A	synonymous_variant	LOW	-	ENSOARG00020005133	Transcript	ENSOART00020007851.1	protein_coding	R	cgC/cgT	-	-
1:120326717-120326717	A	synonymous_variant	LOW	-	ENSOARG00020005133	Transcript	ENSOART00020007863.1	protein_coding	R	cgC/cgT	-	-
1:121026568-121026568	C	synonymous_variant	LOW	-	ENSOARG00020005133	Transcript	ENSOART00020007880.1	protein_coding	R	cgC/cgT	-	-
1:121067077-121067077	C	intergenic_variant	MODIFIER	-	-	-	-	-	-	-	-	-
1:121165786-121165786	T	intergenic_variant	MODIFIER	-	-	-	-	-	-	-	-	-
1:121165789-121165789	A	synonymous_variant	LOW	CZIB	ENSOARG00020005502	Transcript	ENSOART00020008435.1	protein_coding	Y	taC/taT	-	-
1:121232756-121232756	A	synonymous_variant	LOW	LRRC42	ENSOARG00020017434	Transcript	ENSOART00020026795.1	protein_coding	L	ctA/ctG	-	-
1:121276370-121276370	T	5_prime_UTR_variant	MODIFIER	MRPL37	ENSOARG00020018288	Transcript	ENSOART00020028186.1	protein_coding	-	-	-	-
1:121319807-121319807	A	upstream_gene_variant	MODIFIER	MRPL37	ENSOARG00020018288	Transcript	ENSOART00020028252.1	protein_coding	-	-	-	-
1:121319808-121319808	A	synonymous_variant	LOW	MRPL37	ENSOARG00020018288	Transcript	ENSOART00020028186.1	protein_coding	G	ggG/ggC	-	-
1:121324740-121324740	G	upstream_gene_variant	MODIFIER	MRPL37	ENSOARG00020018288	Transcript	ENSOART00020028252.1	protein_coding	-	-	-	-
1:121940954-121940954	A	synonymous_variant	LOW	MRPL37	ENSOARG00020018288	Transcript	ENSOART00020028186.1	protein_coding	L	Tta/Cta	-	-
1:121941005-121941005	A	synonymous_variant	LOW	MRPL37	ENSOARG00020018288	Transcript	ENSOART00020028252.1	protein_coding	L	Tta/Cta	-	-
1:121941035-121941035	G	3_prime_UTR_variant	MODIFIER	MRPL37	ENSOARG00020018288	Transcript	ENSOART00020028186.1	protein_coding	-	-	-	-
1:121941053-121941053	G	3_prime_UTR_variant	MODIFIER	MRPL37	ENSOARG00020018288	Transcript	ENSOART00020028252.1	protein_coding	-	-	-	-
1:124189771-124189771	A	splice_region_variant,intron_variant	LOW	SSBP3	ENSOARG00020018412	Transcript	ENSOART00020028486.1	protein_coding	-	-	-	-
1:125101379-125101379	A	splice_region_variant,intron_variant	LOW	SSBP3	ENSOARG00020018412	Transcript	ENSOART00020028533.1	protein_coding	-	-	-	-
1:125177304-125177304	G	splice_region_variant,intron_variant	LOW	SSBP3	ENSOARG00020018412	Transcript	ENSOART00020028582.1	protein_coding	-	-	-	-
1:126868587-126868587	C	splice_region_variant,intron_variant	LOW	SSBP3	ENSOARG00020018412	Transcript	ENSOART00020028486.1	protein_coding	-	-	-	-
1:127305003-127305003	T	splice_region_variant,intron_variant	LOW	SSBP3	ENSOARG00020018412	Transcript	ENSOART00020028533.1	protein_coding	-	-	-	-
1:127305008-127305008	C	splice_region_variant,intron_variant	LOW	SSBP3	ENSOARG00020018412	Transcript	ENSOART00020028582.1	protein_coding	-	-	-	-
1:127410216-127410216	T	splice_region_variant,intron_variant	LOW	SSBP3	ENSOARG00020018412	Transcript	ENSOART00020028486.1	protein_coding	-	-	-	-
1:127553295-127553295	G	splice_region_variant,intron_variant	LOW	SSBP3	ENSOARG00020018412	Transcript	ENSOART00020028533.1	protein_coding	-	-	-	-
1:127553297-127553297	G	splice_region_variant,intron_variant	LOW	SSBP3	ENSOARG00020018412	Transcript	ENSOART00020028582.1	protein_coding	-	-	-	-
1:127553299-127553299	A	upstream_gene_variant	MODIFIER	DHCR24	ENSOARG00020019762	Transcript	ENSOART00020030392.1	protein_coding	-	-	-	-
1:127553301-127553301	A	5_prime_UTR_variant	MODIFIER	PLPP3	ENSOARG00020021119	Transcript	ENSOART00020032578.1	protein_coding	-	-	-	-
1:127816392-127816392	G	downstream_gene_variant	MODIFIER	TACSTD2	ENSOARG00020022774	Transcript	ENSOART00020035371.1	protein_coding	-	-	-	-
1:127925771-127925771	G	upstream_gene_variant	MODIFIER	JUN	ENSOARG00020023038	Transcript	ENSOART00020035781.1	protein_coding	-	-	-	-
1:128127468-128127468	C	upstream_gene_variant	MODIFIER	JUN	ENSOARG00020023038	Transcript	ENSOART00020035781.1	protein_coding	-	-	-	-
1:128254462-128254462	G	upstream_gene_variant	MODIFIER	JUN	ENSOARG00020023038	Transcript	ENSOART00020035781.1	protein_coding	-	-	-	-
1:129824235-129824235	G	intron_variant	MODIFIER	CYP2J	ENSOARG00020023337	Transcript	ENSOART00020036346.1	protein_coding	-	-	-	-
1:129824242-129824242	T	intron_variant	MODIFIER	CYP2J	ENSOARG00020023337	Transcript	ENSOART00020036423.1	protein_coding	-	-	-	-
1:130073642-130073642	C	intron_variant	MODIFIER	CYP2J	ENSOARG00020023337	Transcript	ENSOART00020036623.1	protein_coding	-	-	-	-
1:130073647-130073647	T	splice_region_variant,intron_variant	LOW	CYP2J	ENSOARG00020023337	Transcript	ENSOART00020036831.1	protein_coding	-	-	-	-
1:130073648-130073648	T	missense_variant	MODERATE	CYP2J	ENSOARG00020023337	Transcript	ENSOART00020036346.1	protein_coding	F/L	Ttc/Ctc	-	tolerated(1)
1:130073659-130073659	C	missense_variant	MODERATE	CYP2J	ENSOARG00020023337	Transcript	ENSOART00020036423.1	protein_coding	F/L	Ttc/Ctc	-	tolerated(1)
1:130222005-130222005	T	missense_variant	MODERATE	CYP2J	ENSOARG00020023337	Transcript	ENSOART00020036623.1	protein_coding	F/L	Ttc/Ctc	-	tolerated(1)
1:130222039-130222039	C	missense_variant	MODERATE	CYP2J	ENSOARG00020023337	Transcript	ENSOART00020036831.1	protein_coding	F/L	Ttc/Ctc	-	tolerated(1)
1:130905743-130905743	T	splice_donor_variant	HIGH	USP1	ENSOARG00020025306	Transcript	ENSOART00020039683.1	protein_coding	-	-	-	-
1:131020716-131020716	G	intron_variant	MODIFIER	USP1	ENSOARG00020025306	Transcript	ENSOART00020039683.1	protein_coding	-	-	-	-
1:131981695-131981695	T	splice_region_variant,intron_variant,non_coding_transcript_variant	LOW	-	ENSOARG00020025867	Transcript	ENSOART00020040680.1	lncRNA	-	-	-	-
1:132051847-132051847	C	splice_region_variant,intron_variant,non_coding_transcript_variant	LOW	-	ENSOARG00020025867	Transcript	ENSOART00020040686.1	lncRNA	-	-	-	-
1:135064238-135064238	G	splice_region_variant,intron_variant,non_coding_transcript_variant	LOW	-	ENSOARG00020025867	Transcript	ENSOART00020040693.1	lncRNA	-	-	-	-
1:135467769-135467769	A	splice_region_variant,intron_variant,non_coding_transcript_variant	LOW	-	ENSOARG00020025867	Transcript	ENSOART00020040695.1	lncRNA	-	-	-	-
1:135888897-135888897	C	splice_region_variant,intron_variant,non_coding_transcript_variant	LOW	-	ENSOARG00020025867	Transcript	ENSOART00020040698.1	lncRNA	-	-	-	-
1:135888903-135888903	G	splice_region_variant,intron_variant,non_coding_transcript_variant	LOW	-	ENSOARG00020025867	Transcript	ENSOART00020040700.1	lncRNA	-	-	-	-
1:138964250-138964250	A	splice_region_variant,intron_variant	LOW	CACHD1	ENSOARG00020025918	Transcript	ENSOART00020040770.1	protein_coding	-	-	-	-
1:139142711-139142711	G	splice_region_variant,intron_variant	LOW	CACHD1	ENSOARG00020025918	Transcript	ENSOART00020040784.1	protein_coding	-	-	-	-
1:142359578-142359578	G	intron_variant	MODIFIER	RAVER2	ENSOARG00020025947	Transcript	ENSOART00020040813.1	protein_coding	-	-	-	-
1:150663353-150663353	G	downstream_gene_variant	MODIFIER	RAVER2	ENSOARG00020025947	Transcript	ENSOART00020040813.1	protein_coding	-	-	-	-
1:152527750-152527750	G	intron_variant	MODIFIER	JAK1	ENSOARG00020025959	Transcript	ENSOART00020040827.1	protein_coding	-	-	-	-
1:152536928-152536928	C	intron_variant	MODIFIER	JAK1	ENSOARG00020025959	Transcript	ENSOART00020040833.1	protein_coding	-	-	-	-
1:152550157-152550157	T	splice_region_variant,intron_variant	LOW	JAK1	ENSOARG00020025959	Transcript	ENSOART00020040827.1	protein_coding	-	-	-	-
1:153413505-153413505	C	splice_region_variant,intron_variant	LOW	JAK1	ENSOARG00020025959	Transcript	ENSOART00020040833.1	protein_coding	-	-	-	-
1:153980891-153980891	C	3_prime_UTR_variant	MODIFIER	PDE4B	ENSOARG00020007182	Transcript	ENSOART00020011434.1	protein_coding	-	-	-	-
1:158874566-158874566	G	3_prime_UTR_variant	MODIFIER	PDE4B	ENSOARG00020007182	Transcript	ENSOART00020011468.1	protein_coding	-	-	-	-
1:158875157-158875157	G	3_prime_UTR_variant	MODIFIER	PDE4B	ENSOARG00020007182	Transcript	ENSOART00020011499.1	protein_coding	-	-	-	-
1:158875505-158875505	G	splice_donor_variant	HIGH	MIER1	ENSOARG00020008644	Transcript	ENSOART00020013644.1	protein_coding	-	-	-	-
1:158875595-158875595	C	splice_donor_variant	HIGH	MIER1	ENSOARG00020008644	Transcript	ENSOART00020013737.1	protein_coding	-	-	-	-
1:161976349-161976349	T	splice_donor_variant	HIGH	MIER1	ENSOARG00020008644	Transcript	ENSOART00020013833.1	protein_coding	-	-	-	-
1:169244877-169244877	T	downstream_gene_variant	MODIFIER	SERBP1	ENSOARG00020009805	Transcript	ENSOART00020015116.1	protein_coding	-	-	-	-
1:169830856-169830856	A	synonymous_variant	LOW	LRRC40	ENSOARG00020012472	Transcript	ENSOART00020019040.1	protein_coding	R	Cga/Aga	-	-
1:172514039-172514039	T	upstream_gene_variant	MODIFIER	SRSF11	ENSOARG00020012616	Transcript	ENSOART00020019271.1	protein_coding	-	-	-	-
1:172514087-172514087	A	splice_donor_variant	HIGH	SRSF11	ENSOARG00020012616	Transcript	ENSOART00020019271.1	protein_coding	-	-	-	-
1:172514093-172514093	G	splice_region_variant,intron_variant	LOW	SRSF11	ENSOARG00020012616	Transcript	ENSOART00020019271.1	protein_coding	-	-	-	-
1:172514194-172514194	C	splice_region_variant,intron_variant	LOW	SRSF11	ENSOARG00020012616	Transcript	ENSOART00020019271.1	protein_coding	-	-	-	-
1:173900155-173900155	C	splice_donor_variant	HIGH	SRSF11	ENSOARG00020012616	Transcript	ENSOART00020019271.1	protein_coding	-	-	-	-
1:173919231-173919231	T	synonymous_variant	LOW	CTH	ENSOARG00020013082	Transcript	ENSOART00020020104.1	protein_coding	L	Ttg/Ctg	-	-
1:173919232-173919232	G	synonymous_variant	LOW	CTH	ENSOARG00020013082	Transcript	ENSOART00020020246.1	protein_coding	L	Ttg/Ctg	-	-
1:175094420-175094420	C	synonymous_variant	LOW	CTH	ENSOARG00020013082	Transcript	ENSOART00020020312.1	protein_coding	L	Ttg/Ctg	-	-
1:175094469-175094469	G	intron_variant	MODIFIER	-	ENSOARG00020013817	Transcript	ENSOART00020021106.1	protein_coding	-	-	-	-
1:175094551-175094551	C	intron_variant	MODIFIER	-	ENSOARG00020013817	Transcript	ENSOART00020021164.1	protein_coding	-	-	-	-
1:175094589-175094589	G	upstream_gene_variant	MODIFIER	-	ENSOARG00020013924	Transcript	ENSOART00020021229.1	miRNA	-	-	-	-
1:175094950-175094950	G	intron_variant	MODIFIER	CRYZ	ENSOARG00020015086	Transcript	ENSOART00020023060.1	protein_coding	-	-	-	-
1:175095456-175095456	C	splice_region_variant,intron_variant	LOW	CRYZ	ENSOARG00020015086	Transcript	ENSOART00020023174.1	protein_coding	-	-	-	-
1:175095652-175095652	C	splice_region_variant,intron_variant	LOW	CRYZ	ENSOARG00020015086	Transcript	ENSOART00020023311.1	protein_coding	-	-	-	-
1:175095676-175095676	T	splice_region_variant,intron_variant	LOW	CRYZ	ENSOARG00020015086	Transcript	ENSOART00020023374.1	protein_coding	-	-	-	-
1:175128357-175128357	C	intron_variant	MODIFIER	CRYZ	ENSOARG00020015086	Transcript	ENSOART00020023060.1	protein_coding	-	-	-	-
1:175272931-175272931	A	intron_variant	MODIFIER	CRYZ	ENSOARG00020015086	Transcript	ENSOART00020023174.1	protein_coding	-	-	-	-
1:175291254-175291254	A	intron_variant	MODIFIER	CRYZ	ENSOARG00020015086	Transcript	ENSOART00020023311.1	protein_coding	-	-	-	-
1:175315275-175315275	C	intron_variant	MODIFIER	CRYZ	ENSOARG00020015086	Transcript	ENSOART00020023374.1	protein_coding	-	-	-	-
1:175407028-175407028	T	upstream_gene_variant	MODIFIER	-	ENSOARG00020016546	Transcript	ENSOART00020025410.1	protein_coding	-	-	-	-
1:175561868-175561868	T	intergenic_variant	MODIFIER	-	-	-	-	-	-	-	-	-
1:175564992-175564992	G	intergenic_variant	MODIFIER	-	-	-	-	-	-	-	-	-
1:180619826-180619826	G	splice_acceptor_variant	HIGH	PIGK	ENSOARG00020017215	Transcript	ENSOART00020026629.1	protein_coding	-	-	-	-
1:180630323-180630323	G	intron_variant	MODIFIER	PIGK	ENSOARG00020017215	Transcript	ENSOART00020026674.1	protein_coding	-	-	-	-
1:180656980-180656980	C	splice_donor_variant	HIGH	ADGRL2	ENSOARG00020020283	Transcript	ENSOART00020031598.1	protein_coding	-	-	-	-
1:180760237-180760237	G	splice_donor_variant	HIGH	ADGRL2	ENSOARG00020020283	Transcript	ENSOART00020031733.1	protein_coding	-	-	-	-
1:181817481-181817481	G	splice_donor_variant	HIGH	ADGRL2	ENSOARG00020020283	Transcript	ENSOART00020031943.1	protein_coding	-	-	-	-
1:181996184-181996184	T	splice_donor_variant	HIGH	ADGRL2	ENSOARG00020020283	Transcript	ENSOART00020032127.1	protein_coding	-	-	-	-
1:181996201-181996201	A	splice_donor_variant	HIGH	ADGRL2	ENSOARG00020020283	Transcript	ENSOART00020032251.1	protein_coding	-	-	-	-
1:181996219-181996219	T	splice_donor_variant	HIGH	ADGRL2	ENSOARG00020020283	Transcript	ENSOART00020032312.1	protein_coding	-	-	-	-
1:181996271-181996271	T	splice_donor_variant	HIGH	ADGRL2	ENSOARG00020020283	Transcript	ENSOART00020032434.1	protein_coding	-	-	-	-
1:181996351-181996351	G	splice_donor_variant	HIGH	ADGRL2	ENSOARG00020020283	Transcript	ENSOART00020032570.1	protein_coding	-	-	-	-
1:182019534-182019534	T	splice_donor_variant	HIGH	ADGRL2	ENSOARG00020020283	Transcript	ENSOART00020032680.1	protein_coding	-	-	-	-
1:182019536-182019536	G	splice_donor_variant	HIGH	ADGRL2	ENSOARG00020020283	Transcript	ENSOART00020032867.1	protein_coding	-	-	-	-
1:182036433-182036433	G	splice_region_variant,intron_variant	LOW	MCOLN2	ENSOARG00020001324	Transcript	ENSOART00020001986.1	protein_coding	-	-	-	-
1:182173829-182173829	A	intron_variant	MODIFIER	MCOLN2	ENSOARG00020001324	Transcript	ENSOART00020001986.1	protein_coding	-	-	-	-
1:182174023-182174023	T	intron_variant	MODIFIER	MCOLN2	ENSOARG00020001324	Transcript	ENSOART00020001986.1	protein_coding	-	-	-	-
1:182174272-182174272	G	intron_variant	MODIFIER	MCOLN3	ENSOARG00020001362	Transcript	ENSOART00020002185.1	protein_coding	-	-	-	-
1:182174321-182174321	G	intron_variant	MODIFIER	MCOLN3	ENSOARG00020001362	Transcript	ENSOART00020002190.1	protein_coding	-	-	-	-
1:182181726-182181726	A	upstream_gene_variant	MODIFIER	-	ENSOARG00020001462	Transcript	ENSOART00020002206.1	protein_coding	-	-	-	-
1:182243366-182243366	G	synonymous_variant	LOW	C1orf52	ENSOARG00020001875	Transcript	ENSOART00020002852.1	protein_coding	F	ttT/ttC	-	-
1:190047779-190047779	C	synonymous_variant	LOW	C1orf52	ENSOARG00020001875	Transcript	ENSOART00020002852.1	protein_coding	A	gcC/gcG	-	-
1:191441430-191441430	G	synonymous_variant	LOW	-	ENSOARG00020002384	Transcript	ENSOART00020004360.1	protein_coding	L	Cta/Tta	-	-
1:191441453-191441453	T	synonymous_variant	LOW	-	ENSOARG00020002384	Transcript	ENSOART00020004472.1	protein_coding	L	Cta/Tta	-	-
1:191441582-191441582	G	synonymous_variant	LOW	-	ENSOARG00020002384	Transcript	ENSOART00020004541.1	protein_coding	L	Cta/Tta	-	-
1:191441658-191441658	G	synonymous_variant	LOW	-	ENSOARG00020002384	Transcript	ENSOART00020004741.1	protein_coding	L	Cta/Tta	-	-
1:195379591-195379591	T	synonymous_variant	LOW	-	ENSOARG00020002384	Transcript	ENSOART00020004788.1	protein_coding	L	Cta/Tta	-	-
1:195379593-195379593	T	synonymous_variant	LOW	-	ENSOARG00020002384	Transcript	ENSOART00020004807.1	protein_coding	L	Cta/Tta	-	-
1:195379594-195379594	A	synonymous_variant	LOW	-	ENSOARG00020002384	Transcript	ENSOART00020004999.1	protein_coding	L	Cta/Tta	-	-
1:195590360-195590360	G	synonymous_variant	LOW	-	ENSOARG00020002384	Transcript	ENSOART00020005009.1	protein_coding	L	Cta/Tta	-	-
1:195627046-195627046	A	synonymous_variant	LOW	-	ENSOARG00020002384	Transcript	ENSOART00020005168.1	protein_coding	L	Cta/Tta	-	-
1:195627092-195627092	G	synonymous_variant	LOW	-	ENSOARG00020003537	Transcript	ENSOART00020008434.1	protein_coding	T	acT/acC	-	-
1:195654834-195654834	G	synonymous_variant	LOW	-	ENSOARG00020003537	Transcript	ENSOART00020008568.1	protein_coding	T	acT/acC	-	-
1:195661413-195661413	A	synonymous_variant	LOW	-	ENSOARG00020003537	Transcript	ENSOART00020008699.1	protein_coding	T	acT/acC	-	-
1:196222257-196222257	A	synonymous_variant	LOW	-	ENSOARG00020003537	Transcript	ENSOART00020008775.1	protein_coding	T	acT/acC	-	-
1:196257692-196257692	T	synonymous_variant	LOW	-	ENSOARG00020003537	Transcript	ENSOART00020008856.1	protein_coding	T	acT/acC	-	-
1:196257694-196257694	T	upstream_gene_variant	MODIFIER	SH3GLB1	ENSOARG00020005783	Transcript	ENSOART00020008963.1	protein_coding	-	-	-	-
1:196609202-196609202	C	upstream_gene_variant	MODIFIER	SH3GLB1	ENSOARG00020005783	Transcript	ENSOART00020009008.1	protein_coding	-	-	-	-
1:202304005-202304005	C	upstream_gene_variant	MODIFIER	SH3GLB1	ENSOARG00020005783	Transcript	ENSOART00020009037.1	protein_coding	-	-	-	-
1:202368388-202368388	A	upstream_gene_variant	MODIFIER	SH3GLB1	ENSOARG00020005783	Transcript	ENSOART00020008963.1	protein_coding	-	-	-	-
1:202702368-202702368	T	upstream_gene_variant	MODIFIER	SH3GLB1	ENSOARG00020005783	Transcript	ENSOART00020009008.1	protein_coding	-	-	-	-
1:202730909-202730909	C	upstream_gene_variant	MODIFIER	SH3GLB1	ENSOARG00020005783	Transcript	ENSOART00020009037.1	protein_coding	-	-	-	-
1:202730931-202730931	G	intron_variant	MODIFIER	SELENOF	ENSOARG00020005902	Transcript	ENSOART00020009107.1	protein_coding	-	-	-	-
1:202730932-202730932	C	intron_variant	MODIFIER	SELENOF	ENSOARG00020005902	Transcript	ENSOART00020009126.1	protein_coding	-	-	-	-
1:202730936-202730936	G	splice_region_variant,intron_variant,non_coding_transcript_variant	LOW	-	ENSOARG00020006716	Transcript	ENSOART00020010281.1	lncRNA	-	-	-	-
1:202874983-202874983	T	splice_region_variant,intron_variant,non_coding_transcript_variant	LOW	-	ENSOARG00020006716	Transcript	ENSOART00020010289.1	lncRNA	-	-	-	-
1:202875032-202875032	A	splice_region_variant,intron_variant,non_coding_transcript_variant	LOW	-	ENSOARG00020006716	Transcript	ENSOART00020010336.1	lncRNA	-	-	-	-
1:204943749-204943749	G	splice_region_variant,intron_variant,non_coding_transcript_variant	LOW	-	ENSOARG00020006716	Transcript	ENSOART00020010355.1	lncRNA	-	-	-	-
1:205060542-205060542	G	intron_variant,non_coding_transcript_variant	MODIFIER	-	ENSOARG00020006716	Transcript	ENSOART00020010281.1	lncRNA	-	-	-	-
1:205504577-205504577	T	intron_variant,non_coding_transcript_variant	MODIFIER	-	ENSOARG00020006716	Transcript	ENSOART00020010289.1	lncRNA	-	-	-	-
1:206047348-206047348	C	non_coding_transcript_exon_variant	MODIFIER	-	ENSOARG00020006820	Transcript	ENSOART00020010444.1	lncRNA	-	-	-	-
1:207456760-207456760	T	non_coding_transcript_exon_variant	MODIFIER	-	ENSOARG00020006820	Transcript	ENSOART00020010475.1	lncRNA	-	-	-	-
1:207456870-207456870	T	non_coding_transcript_exon_variant	MODIFIER	-	ENSOARG00020006820	Transcript	ENSOART00020010560.1	lncRNA	-	-	-	-
1:208002465-208002465	A	downstream_gene_variant	MODIFIER	LRRC8B	ENSOARG00020007728	Transcript	ENSOART00020011811.1	protein_coding	-	-	-	-
1:208002470-208002470	G	intergenic_variant	MODIFIER	-	-	-	-	-	-	-	-	-
1:208357777-208357777	C	intergenic_variant	MODIFIER	-	-	-	-	-	-	-	-	-
1:208422147-208422147	G	intergenic_variant	MODIFIER	-	-	-	-	-	-	-	-	-
1:208487189-208487189	A	intergenic_variant	MODIFIER	-	-	-	-	-	-	-	-	-
1:208509496-208509496	A	intergenic_variant	MODIFIER	-	-	-	-	-	-	-	-	-
1:208548767-208548767	C	5_prime_UTR_variant	MODIFIER	ZNF326	ENSOARG00020007789	Transcript	ENSOART00020011955.1	protein_coding	-	-	-	-
1:208548769-208548769	C	splice_region_variant,intron_variant	LOW	ZNF326	ENSOARG00020007789	Transcript	ENSOART00020011955.1	protein_coding	-	-	-	-
1:208554011-208554011	G	splice_donor_variant	HIGH	ZNF326	ENSOARG00020007789	Transcript	ENSOART00020011955.1	protein_coding	-	-	-	-
1:208669079-208669079	C	3_prime_UTR_variant	MODIFIER	CDC7	ENSOARG00020008161	Transcript	ENSOART00020012524.1	protein_coding	-	-	-	-
1:208669510-208669510	A	3_prime_UTR_variant	MODIFIER	CDC7	ENSOARG00020008161	Transcript	ENSOART00020012524.1	protein_coding	-	-	-	-
1:208669594-208669594	T	splice_region_variant,intron_variant,non_coding_transcript_variant	LOW	-	ENSOARG00020010263	Transcript	ENSOART00020015691.1	lncRNA	-	-	-	-
1:208678916-208678916	A	splice_region_variant,intron_variant,non_coding_transcript_variant	LOW	-	ENSOARG00020010263	Transcript	ENSOART00020015730.1	lncRNA	-	-	-	-
1:208896821-208896821	A	splice_region_variant,intron_variant,non_coding_transcript_variant	LOW	-	ENSOARG00020010263	Transcript	ENSOART00020015769.1	lncRNA	-	-	-	-
1:208896823-208896823	T	upstream_gene_variant	MODIFIER	SNORD21	ENSOARG00020010354	Transcript	ENSOART00020015814.1	snoRNA	-	-	-	-
1:209002991-209002991	G	upstream_gene_variant	MODIFIER	DR1	ENSOARG00020011400	Transcript	ENSOART00020017351.1	protein_coding	-	-	-	-
1:209003006-209003006	G	splice_donor_variant	HIGH	ABCD3	ENSOARG00020000390	Transcript	ENSOART00020000493.1	protein_coding	-	-	-	-
1:209074793-209074793	A	splice_donor_variant	HIGH	ABCD3	ENSOARG00020000390	Transcript	ENSOART00020000562.1	protein_coding	-	-	-	-
1:209075026-209075026	T	downstream_gene_variant	MODIFIER	SLC44A3	ENSOARG00020000556	Transcript	ENSOART00020001363.1	protein_coding	-	-	-	-
1:209449177-209449177	G	downstream_gene_variant	MODIFIER	SLC44A3	ENSOARG00020000556	Transcript	ENSOART00020001528.1	protein_coding	-	-	-	-
1:209522399-209522399	G	downstream_gene_variant	MODIFIER	SLC44A3	ENSOARG00020000556	Transcript	ENSOART00020001537.1	protein_coding	-	-	-	-
1:210084637-210084637	G	downstream_gene_variant	MODIFIER	-	ENSOARG00020001067	Transcript	ENSOART00020001564.1	protein_coding	-	-	-	-
1:210088841-210088841	A	downstream_gene_variant	MODIFIER	-	ENSOARG00020001067	Transcript	ENSOART00020001570.1	protein_coding	-	-	-	-
1:210088857-210088857	A	missense_variant	MODERATE	ALG14	ENSOARG00020001092	Transcript	ENSOART00020001607.1	protein_coding	V/A	gTg/gCg	-	tolerated_low_confidence(0.71)
1:210092221-210092221	G	5_prime_UTR_variant	MODIFIER	ALG14	ENSOARG00020001092	Transcript	ENSOART00020001607.1	protein_coding	-	-	-	-
1:210203972-210203972	A	intron_variant	MODIFIER	DPYD	ENSOARG00020001219	Transcript	ENSOART00020001839.1	protein_coding	-	-	-	-
1:211222713-211222713	G	intron_variant	MODIFIER	DPYD	ENSOARG00020001219	Transcript	ENSOART00020001892.1	protein_coding	-	-	-	-
1:211222826-211222826	A	intron_variant	MODIFIER	DPYD	ENSOARG00020001219	Transcript	ENSOART00020001934.1	protein_coding	-	-	-	-
1:213620390-213620390	C	intron_variant	MODIFIER	DPYD	ENSOARG00020001219	Transcript	ENSOART00020001980.1	protein_coding	-	-	-	-
1:213620561-213620561	C	intron_variant	MODIFIER	DPYD	ENSOARG00020001219	Transcript	ENSOART00020002016.1	protein_coding	-	-	-	-
1:213929872-213929872	G	intron_variant	MODIFIER	DPYD	ENSOARG00020001219	Transcript	ENSOART00020002058.1	protein_coding	-	-	-	-
1:215075659-215075659	T	intron_variant	MODIFIER	DPYD	ENSOARG00020001219	Transcript	ENSOART00020002111.1	protein_coding	-	-	-	-
1:215075744-215075744	C	intron_variant	MODIFIER	DPYD	ENSOARG00020001219	Transcript	ENSOART00020002153.1	protein_coding	-	-	-	-
1:215079539-215079539	A	intron_variant	MODIFIER	DPYD	ENSOARG00020001219	Transcript	ENSOART00020002224.1	protein_coding	-	-	-	-
1:215493398-215493398	A	downstream_gene_variant	MODIFIER	-	ENSOARG00020001504	Transcript	ENSOART00020002287.1	protein_coding	-	-	-	-
1:215493413-215493413	T	intron_variant	MODIFIER	DPYD	ENSOARG00020001219	Transcript	ENSOART00020001839.1	protein_coding	-	-	-	-
1:218565395-218565395	G	intron_variant	MODIFIER	DPYD	ENSOARG00020001219	Transcript	ENSOART00020001892.1	protein_coding	-	-	-	-
1:218565400-218565400	A	intron_variant	MODIFIER	DPYD	ENSOARG00020001219	Transcript	ENSOART00020001934.1	protein_coding	-	-	-	-
1:218580978-218580978	A	intron_variant	MODIFIER	DPYD	ENSOARG00020001219	Transcript	ENSOART00020001980.1	protein_coding	-	-	-	-
1:218582113-218582113	A	intron_variant	MODIFIER	DPYD	ENSOARG00020001219	Transcript	ENSOART00020002016.1	protein_coding	-	-	-	-
1:218582143-218582143	C	intron_variant	MODIFIER	DPYD	ENSOARG00020001219	Transcript	ENSOART00020002058.1	protein_coding	-	-	-	-
1:218582284-218582284	C	intron_variant	MODIFIER	DPYD	ENSOARG00020001219	Transcript	ENSOART00020002111.1	protein_coding	-	-	-	-
1:218582307-218582307	T	intron_variant	MODIFIER	DPYD	ENSOARG00020001219	Transcript	ENSOART00020002153.1	protein_coding	-	-	-	-
1:218582445-218582445	C	intron_variant	MODIFIER	DPYD	ENSOARG00020001219	Transcript	ENSOART00020002224.1	protein_coding	-	-	-	-
1:218582471-218582471	C	downstream_gene_variant	MODIFIER	-	ENSOARG00020001504	Transcript	ENSOART00020002287.1	protein_coding	-	-	-	-
1:219142733-219142733	T	intron_variant	MODIFIER	DPYD	ENSOARG00020001219	Transcript	ENSOART00020001839.1	protein_coding	-	-	-	-
1:219798358-219798358	A	intron_variant	MODIFIER	DPYD	ENSOARG00020001219	Transcript	ENSOART00020001892.1	protein_coding	-	-	-	-
1:220093082-220093082	A	intron_variant	MODIFIER	DPYD	ENSOARG00020001219	Transcript	ENSOART00020001934.1	protein_coding	-	-	-	-
1:220119065-220119065	C	intron_variant	MODIFIER	DPYD	ENSOARG00020001219	Transcript	ENSOART00020001980.1	protein_coding	-	-	-	-
1:220119067-220119067	G	intron_variant	MODIFIER	DPYD	ENSOARG00020001219	Transcript	ENSOART00020002016.1	protein_coding	-	-	-	-
1:220199617-220199617	G	intron_variant	MODIFIER	DPYD	ENSOARG00020001219	Transcript	ENSOART00020002058.1	protein_coding	-	-	-	-
1:220225535-220225535	T	intron_variant	MODIFIER	DPYD	ENSOARG00020001219	Transcript	ENSOART00020002111.1	protein_coding	-	-	-	-
1:221019680-221019680	A	intron_variant	MODIFIER	DPYD	ENSOARG00020001219	Transcript	ENSOART00020002153.1	protein_coding	-	-	-	-
1:221483432-221483432	C	intron_variant	MODIFIER	DPYD	ENSOARG00020001219	Transcript	ENSOART00020002224.1	protein_coding	-	-	-	-
1:221483471-221483471	C	synonymous_variant	LOW	-	ENSOARG00020001504	Transcript	ENSOART00020002287.1	protein_coding	A	gcC/gcT	-	-
1:221483474-221483474	A	splice_region_variant,intron_variant	LOW	DPYD	ENSOARG00020001219	Transcript	ENSOART00020001839.1	protein_coding	-	-	-	-
1:221497455-221497455	T	splice_region_variant,intron_variant	LOW	DPYD	ENSOARG00020001219	Transcript	ENSOART00020001892.1	protein_coding	-	-	-	-
1:221506971-221506971	C	splice_region_variant,intron_variant	LOW	DPYD	ENSOARG00020001219	Transcript	ENSOART00020001934.1	protein_coding	-	-	-	-
1:221522798-221522798	T	splice_region_variant,intron_variant	LOW	DPYD	ENSOARG00020001219	Transcript	ENSOART00020001980.1	protein_coding	-	-	-	-
1:221522801-221522801	A	splice_region_variant,intron_variant	LOW	DPYD	ENSOARG00020001219	Transcript	ENSOART00020002016.1	protein_coding	-	-	-	-
1:221522803-221522803	A	splice_region_variant,intron_variant	LOW	DPYD	ENSOARG00020001219	Transcript	ENSOART00020002058.1	protein_coding	-	-	-	-
1:221522805-221522805	A	splice_region_variant,intron_variant	LOW	DPYD	ENSOARG00020001219	Transcript	ENSOART00020002111.1	protein_coding	-	-	-	-
1:221522809-221522809	T	splice_region_variant,intron_variant	LOW	DPYD	ENSOARG00020001219	Transcript	ENSOART00020002153.1	protein_coding	-	-	-	-
1:221522816-221522816	C	splice_region_variant,intron_variant	LOW	DPYD	ENSOARG00020001219	Transcript	ENSOART00020002224.1	protein_coding	-	-	-	-
1:221522851-221522851	C	synonymous_variant	LOW	-	ENSOARG00020001644	Transcript	ENSOART00020002494.1	protein_coding	R	cgG/cgA	-	-
1:221522852-221522852	C	synonymous_variant	LOW	-	ENSOARG00020001644	Transcript	ENSOART00020002494.1	protein_coding	L	ctC/ctT	-	-
1:221725416-221725416	G	splice_donor_variant	HIGH	PALMD	ENSOARG00020001716	Transcript	ENSOART00020002595.1	protein_coding	-	-	-	-
1:221839481-221839481	T	splice_donor_variant	HIGH	PALMD	ENSOARG00020001716	Transcript	ENSOART00020002606.1	protein_coding	-	-	-	-
1:221839485-221839485	T	downstream_gene_variant	MODIFIER	TRMT13	ENSOARG00020002056	Transcript	ENSOART00020003146.1	protein_coding	-	-	-	-
1:221861281-221861281	G	downstream_gene_variant	MODIFIER	LRRC39	ENSOARG00020002081	Transcript	ENSOART00020003173.1	protein_coding	-	-	-	-
1:222761362-222761362	T	upstream_gene_variant	MODIFIER	DBT	ENSOARG00020002093	Transcript	ENSOART00020003194.1	protein_coding	-	-	-	-
1:223052597-223052597	C	5_prime_UTR_variant	MODIFIER	RTCA	ENSOARG00020002117	Transcript	ENSOART00020003234.1	protein_coding	-	-	-	-
1:224638499-224638499	T	5_prime_UTR_variant	MODIFIER	RTCA	ENSOARG00020002117	Transcript	ENSOART00020003243.1	protein_coding	-	-	-	-
1:224638500-224638500	T	upstream_gene_variant	MODIFIER	DBT	ENSOARG00020002093	Transcript	ENSOART00020003194.1	protein_coding	-	-	-	-
1:224638502-224638502	C	5_prime_UTR_variant	MODIFIER	RTCA	ENSOARG00020002117	Transcript	ENSOART00020003234.1	protein_coding	-	-	-	-
1:226018633-226018633	A	5_prime_UTR_variant	MODIFIER	RTCA	ENSOARG00020002117	Transcript	ENSOART00020003243.1	protein_coding	-	-	-	-
1:226018634-226018634	G	downstream_gene_variant	MODIFIER	ARF1	ENSOARG00020002419	Transcript	ENSOART00020003698.1	protein_coding	-	-	-	-
1:226047537-226047537	G	upstream_gene_variant	MODIFIER	EXTL2	ENSOARG00020002427	Transcript	ENSOART00020003712.1	protein_coding	-	-	-	-
1:226330849-226330849	A	upstream_gene_variant	MODIFIER	EXTL2	ENSOARG00020002427	Transcript	ENSOART00020003714.1	protein_coding	-	-	-	-
1:226330879-226330879	T	upstream_gene_variant	MODIFIER	EXTL2	ENSOARG00020002427	Transcript	ENSOART00020003718.1	protein_coding	-	-	-	-
1:229973660-229973660	T	5_prime_UTR_variant	MODIFIER	SLC30A7	ENSOARG00020002437	Transcript	ENSOART00020003734.1	protein_coding	-	-	-	-
1:229973694-229973694	G	downstream_gene_variant	MODIFIER	-	ENSOARG00020003035	Transcript	ENSOART00020004659.1	protein_coding	-	-	-	-
1:230958502-230958502	T	intergenic_variant	MODIFIER	-	-	-	-	-	-	-	-	-
1:235707683-235707683	T	splice_region_variant,intron_variant	LOW	FAM102B	ENSOARG00020004584	Transcript	ENSOART00020007106.1	protein_coding	-	-	-	-
1:235708651-235708651	G	intron_variant	MODIFIER	-	ENSOARG00020004727	Transcript	ENSOART00020007248.1	protein_coding	-	-	-	-
1:235709082-235709082	G	downstream_gene_variant	MODIFIER	-	ENSOARG00020004727	Transcript	ENSOART00020007280.1	protein_coding	-	-	-	-
1:236322758-236322758	A	splice_donor_variant	HIGH	GPSM2	ENSOARG00020004956	Transcript	ENSOART00020007649.1	protein_coding	-	-	-	-
1:236711927-236711927	T	upstream_gene_variant	MODIFIER	C1orf194	ENSOARG00020005330	Transcript	ENSOART00020008227.1	protein_coding	-	-	-	-
1:236711929-236711929	G	upstream_gene_variant	MODIFIER	C1orf194	ENSOARG00020005330	Transcript	ENSOART00020008246.1	protein_coding	-	-	-	-
1:236711934-236711934	C	synonymous_variant	LOW	ELAPOR1	ENSOARG00020005416	Transcript	ENSOART00020008606.1	protein_coding	P	ccG/ccC	-	-
1:236711935-236711935	C	synonymous_variant	LOW	ELAPOR1	ENSOARG00020005416	Transcript	ENSOART00020008640.1	protein_coding	P	ccG/ccC	-	-
1:236711939-236711939	G	upstream_gene_variant	MODIFIER	C1orf194	ENSOARG00020005330	Transcript	ENSOART00020008227.1	protein_coding	-	-	-	-
1:238580276-238580276	C	upstream_gene_variant	MODIFIER	C1orf194	ENSOARG00020005330	Transcript	ENSOART00020008246.1	protein_coding	-	-	-	-
1:240529787-240529787	G	missense_variant	MODERATE	ELAPOR1	ENSOARG00020005416	Transcript	ENSOART00020008606.1	protein_coding	A/V	gCt/gTt	-	tolerated(0.39)
1:246935700-246935700	C	missense_variant	MODERATE	ELAPOR1	ENSOARG00020005416	Transcript	ENSOART00020008640.1	protein_coding	A/V	gCt/gTt	-	tolerated_low_confidence(0.55)
1:247393277-247393277	T	intron_variant	MODIFIER	ELAPOR1	ENSOARG00020005416	Transcript	ENSOART00020008606.1	protein_coding	-	-	-	-
1:247393293-247393293	G	intron_variant	MODIFIER	ELAPOR1	ENSOARG00020005416	Transcript	ENSOART00020008640.1	protein_coding	-	-	-	-
1:247836551-247836551	G	intron_variant	MODIFIER	ELAPOR1	ENSOARG00020005416	Transcript	ENSOART00020008606.1	protein_coding	-	-	-	-
1:249422374-249422374	C	intron_variant	MODIFIER	ELAPOR1	ENSOARG00020005416	Transcript	ENSOART00020008640.1	protein_coding	-	-	-	-
1:249618152-249618152	T	synonymous_variant	LOW	ELAPOR1	ENSOARG00020005416	Transcript	ENSOART00020008606.1	protein_coding	T	acC/acT	-	-
1:254488488-254488488	G	synonymous_variant	LOW	ELAPOR1	ENSOARG00020005416	Transcript	ENSOART00020008640.1	protein_coding	T	acC/acT	-	-
1:255641050-255641050	C	splice_region_variant,intron_variant	LOW	ELAPOR1	ENSOARG00020005416	Transcript	ENSOART00020008606.1	protein_coding	-	-	-	-
1:257801029-257801029	T	splice_region_variant,intron_variant	LOW	ELAPOR1	ENSOARG00020005416	Transcript	ENSOART00020008640.1	protein_coding	-	-	-	-
1:258588991-258588991	A	splice_acceptor_variant	HIGH	SARS1	ENSOARG00020005645	Transcript	ENSOART00020008692.1	protein_coding	-	-	-	-
1:258589097-258589097	C	splice_acceptor_variant	HIGH	SARS1	ENSOARG00020005645	Transcript	ENSOART00020008720.1	protein_coding	-	-	-	-
1:258817844-258817844	A	downstream_gene_variant	MODIFIER	SORT1	ENSOARG00020005905	Transcript	ENSOART00020009119.1	protein_coding	-	-	-	-
1:258817910-258817910	G	downstream_gene_variant	MODIFIER	SORT1	ENSOARG00020005905	Transcript	ENSOART00020009119.1	protein_coding	-	-	-	-
1:258817951-258817951	T	splice_donor_variant	HIGH	GNAI3	ENSOARG00020006634	Transcript	ENSOART00020010201.1	protein_coding	-	-	-	-
1:258817969-258817969	T	synonymous_variant	LOW	AMPD2	ENSOARG00020006842	Transcript	ENSOART00020011546.1	protein_coding	F	ttT/ttC	-	-
1:258818166-258818166	T	synonymous_variant	LOW	AMPD2	ENSOARG00020006842	Transcript	ENSOART00020011607.1	protein_coding	F	ttT/ttC	-	-
1:259575346-259575346	G	intron_variant	MODIFIER	-	ENSOARG00020007664	Transcript	ENSOART00020011668.1	protein_coding	-	-	-	-
1:259707995-259707995	A	intron_variant	MODIFIER	-	ENSOARG00020007664	Transcript	ENSOART00020011885.1	protein_coding	-	-	-	-
1:259708006-259708006	G	intron_variant	MODIFIER	-	ENSOARG00020007664	Transcript	ENSOART00020011913.1	protein_coding	-	-	-	-
1:259715819-259715819	C	upstream_gene_variant	MODIFIER	-	ENSOARG00020007897	Transcript	ENSOART00020012101.1	protein_coding	-	-	-	-
1:259861551-259861551	T	intron_variant	MODIFIER	-	ENSOARG00020007664	Transcript	ENSOART00020011668.1	protein_coding	-	-	-	-
1:260065724-260065724	G	intron_variant	MODIFIER	-	ENSOARG00020007664	Transcript	ENSOART00020011885.1	protein_coding	-	-	-	-
1:260068737-260068737	A	intron_variant	MODIFIER	-	ENSOARG00020007664	Transcript	ENSOART00020011913.1	protein_coding	-	-	-	-
1:260295563-260295563	A	upstream_gene_variant	MODIFIER	-	ENSOARG00020007897	Transcript	ENSOART00020012101.1	protein_coding	-	-	-	-
1:260295564-260295564	G	intron_variant	MODIFIER	-	ENSOARG00020007664	Transcript	ENSOART00020011668.1	protein_coding	-	-	-	-
1:264274045-264274045	C	intron_variant	MODIFIER	-	ENSOARG00020007664	Transcript	ENSOART00020011885.1	protein_coding	-	-	-	-
1:269109762-269109762	G	intron_variant	MODIFIER	-	ENSOARG00020007664	Transcript	ENSOART00020011913.1	protein_coding	-	-	-	-
1:269110086-269110086	C	splice_donor_variant	HIGH	-	ENSOARG00020007931	Transcript	ENSOART00020012234.1	protein_coding	-	-	-	-
1:269367060-269367060	T	splice_donor_variant	HIGH	-	ENSOARG00020007931	Transcript	ENSOART00020012287.1	protein_coding	-	-	-	-
1:269983654-269983654	C	intron_variant	MODIFIER	-	ENSOARG00020007664	Transcript	ENSOART00020011668.1	protein_coding	-	-	-	-
1:270661559-270661559	A	synonymous_variant	LOW	-	ENSOARG00020007664	Transcript	ENSOART00020011885.1	protein_coding	Y	taC/taT	-	-
1:270785208-270785208	C	intron_variant	MODIFIER	-	ENSOARG00020007664	Transcript	ENSOART00020011913.1	protein_coding	-	-	-	-
1:270785239-270785239	C	synonymous_variant	LOW	-	ENSOARG00020007664	Transcript	ENSOART00020011970.1	protein_coding	Y	taC/taT	-	-
1:270785248-270785248	G	upstream_gene_variant	MODIFIER	DRAM2	ENSOARG00020009677	Transcript	ENSOART00020014843.1	protein_coding	-	-	-	-
1:270785307-270785307	G	upstream_gene_variant	MODIFIER	DRAM2	ENSOARG00020009677	Transcript	ENSOART00020014874.1	protein_coding	-	-	-	-
1:270785336-270785336	G	upstream_gene_variant	MODIFIER	CEPT1	ENSOARG00020009826	Transcript	ENSOART00020015103.1	protein_coding	-	-	-	-
1:273200122-273200122	T	upstream_gene_variant	MODIFIER	CEPT1	ENSOARG00020009826	Transcript	ENSOART00020015203.1	protein_coding	-	-	-	-
1:273635260-273635260	C	intron_variant	MODIFIER	CEPT1	ENSOARG00020009826	Transcript	ENSOART00020015103.1	protein_coding	-	-	-	-
1:273635263-273635263	T	intron_variant	MODIFIER	CEPT1	ENSOARG00020009826	Transcript	ENSOART00020015203.1	protein_coding	-	-	-	-
1:273911931-273911931	G	upstream_gene_variant	MODIFIER	DENND2D	ENSOARG00020009993	Transcript	ENSOART00020015325.1	protein_coding	-	-	-	-
1:275425676-275425676	G	upstream_gene_variant	MODIFIER	DENND2D	ENSOARG00020009993	Transcript	ENSOART00020015495.1	protein_coding	-	-	-	-
1:275582726-275582726	G	downstream_gene_variant	MODIFIER	-	ENSOARG00020014006	Transcript	ENSOART00020021381.1	protein_coding	-	-	-	-
1:275582732-275582732	G	downstream_gene_variant	MODIFIER	-	ENSOARG00020014006	Transcript	ENSOART00020021381.1	protein_coding	-	-	-	-
1:275582745-275582745	C	intron_variant	MODIFIER	-	ENSOARG00020014447	Transcript	ENSOART00020022081.1	protein_coding	-	-	-	-
1:275582746-275582746	C	downstream_gene_variant	MODIFIER	PPM1J	ENSOARG00020014499	Transcript	ENSOART00020022266.1	protein_coding	-	-	-	-
1:277141700-277141700	A	downstream_gene_variant	MODIFIER	PPM1J	ENSOARG00020014499	Transcript	ENSOART00020022394.1	protein_coding	-	-	-	-
1:277141730-277141730	A	missense_variant	MODERATE	LRIG2	ENSOARG00020014858	Transcript	ENSOART00020022977.1	protein_coding	P/S	Ccc/Tcc	-	tolerated(0.08)
1:277601575-277601575	A	splice_region_variant,intron_variant	LOW	BCAS2	ENSOARG00020021185	Transcript	ENSOART00020032725.1	protein_coding	-	-	-	-
1:277720757-277720757	C	upstream_gene_variant	MODIFIER	-	ENSOARG00020021275	Transcript	ENSOART00020032856.1	protein_coding	-	-	-	-
1:277877477-277877477	C	splice_acceptor_variant	HIGH	CSDE1	ENSOARG00020021728	Transcript	ENSOART00020034130.1	protein_coding	-	-	-	-
1:278394588-278394588	C	splice_acceptor_variant	HIGH	CSDE1	ENSOARG00020021728	Transcript	ENSOART00020034207.1	protein_coding	-	-	-	-
1:278394599-278394599	C	splice_acceptor_variant	HIGH	CSDE1	ENSOARG00020021728	Transcript	ENSOART00020034258.1	protein_coding	-	-	-	-
1:278394600-278394600	T	synonymous_variant	LOW	-	ENSOARG00020000242	Transcript	ENSOART00020000286.1	protein_coding	R	cgG/cgA	-	-
1:278394604-278394604	C	splice_region_variant,intron_variant	LOW	ATP1A1	ENSOARG00020000332	Transcript	ENSOART00020000860.1	protein_coding	-	-	-	-
1:278481425-278481425	A	splice_region_variant,intron_variant	LOW	ATP1A1	ENSOARG00020000332	Transcript	ENSOART00020000917.1	protein_coding	-	-	-	-
1:278521738-278521738	C	splice_region_variant,intron_variant	LOW	ATP1A1	ENSOARG00020000332	Transcript	ENSOART00020000936.1	protein_coding	-	-	-	-
1:279420512-279420512	A	splice_region_variant,intron_variant	LOW	ATP1A1	ENSOARG00020000332	Transcript	ENSOART00020000953.1	protein_coding	-	-	-	-
1:279420515-279420515	T	splice_region_variant,intron_variant	LOW	ATP1A1	ENSOARG00020000332	Transcript	ENSOART00020000860.1	protein_coding	-	-	-	-
1:279420883-279420883	A	splice_region_variant,intron_variant	LOW	ATP1A1	ENSOARG00020000332	Transcript	ENSOART00020000917.1	protein_coding	-	-	-	-
1:279420957-279420957	G	splice_region_variant,intron_variant	LOW	ATP1A1	ENSOARG00020000332	Transcript	ENSOART00020000936.1	protein_coding	-	-	-	-
1:279421015-279421015	C	splice_region_variant,intron_variant	LOW	ATP1A1	ENSOARG00020000332	Transcript	ENSOART00020000953.1	protein_coding	-	-	-	-
1:279421413-279421413	C	3_prime_UTR_variant	MODIFIER	ATP1A1	ENSOARG00020000332	Transcript	ENSOART00020000860.1	protein_coding	-	-	-	-
1:279421444-279421444	A	3_prime_UTR_variant	MODIFIER	ATP1A1	ENSOARG00020000332	Transcript	ENSOART00020000917.1	protein_coding	-	-	-	-
1:279803566-279803566	C	3_prime_UTR_variant	MODIFIER	ATP1A1	ENSOARG00020000332	Transcript	ENSOART00020000936.1	protein_coding	-	-	-	-
1:279822764-279822764	A	3_prime_UTR_variant	MODIFIER	ATP1A1	ENSOARG00020000332	Transcript	ENSOART00020000953.1	protein_coding	-	-	-	-
1:280757506-280757506	T	downstream_gene_variant	MODIFIER	-	ENSOARG00020000728	Transcript	ENSOART00020000985.1	protein_coding	-	-	-	-
1:281973089-281973089	C	downstream_gene_variant	MODIFIER	-	ENSOARG00020000728	Transcript	ENSOART00020000985.1	protein_coding	-	-	-	-
1:281973136-281973136	C	downstream_gene_variant	MODIFIER	-	ENSOARG00020000728	Transcript	ENSOART00020000985.1	protein_coding	-	-	-	-
1:281973138-281973138	G	splice_donor_variant	HIGH	CD2	ENSOARG00020000791	Transcript	ENSOART00020001088.1	protein_coding	-	-	-	-
1:281973155-281973155	G	splice_donor_variant	HIGH	CD2	ENSOARG00020000791	Transcript	ENSOART00020001093.1	protein_coding	-	-	-	-
1:281973164-281973164	G	intergenic_variant	MODIFIER	-	-	-	-	-	-	-	-	-
1:281973166-281973166	G	splice_region_variant,intron_variant	LOW	WDR3	ENSOARG00020001170	Transcript	ENSOART00020001746.1	protein_coding	-	-	-	-
1:282348623-282348623	C	splice_region_variant,intron_variant	LOW	WDR3	ENSOARG00020001170	Transcript	ENSOART00020001746.1	protein_coding	-	-	-	-
1:282348647-282348647	C	intron_variant	MODIFIER	WDR3	ENSOARG00020001170	Transcript	ENSOART00020001746.1	protein_coding	-	-	-	-
1:282348660-282348660	A	intron_variant	MODIFIER	WDR3	ENSOARG00020001170	Transcript	ENSOART00020001746.1	protein_coding	-	-	-	-
1:282348678-282348678	A	intron_variant	MODIFIER	WDR3	ENSOARG00020001170	Transcript	ENSOART00020001746.1	protein_coding	-	-	-	-
1:282348679-282348679	G	intron_variant	MODIFIER	WDR3	ENSOARG00020001170	Transcript	ENSOART00020001746.1	protein_coding	-	-	-	-
1:282927235-282927235	T	intron_variant	MODIFIER	WDR3	ENSOARG00020001170	Transcript	ENSOART00020001746.1	protein_coding	-	-	-	-
1:282927286-282927286	C	downstream_gene_variant	MODIFIER	WDR3	ENSOARG00020001170	Transcript	ENSOART00020001746.1	protein_coding	-	-	-	-
1:282928441-282928441	A	downstream_gene_variant	MODIFIER	WDR3	ENSOARG00020001170	Transcript	ENSOART00020001746.1	protein_coding	-	-	-	-
1:284867270-284867270	A	intron_variant	MODIFIER	WARS2	ENSOARG00020001286	Transcript	ENSOART00020001917.1	protein_coding	-	-	-	-
1:284948590-284948590	C	intron_variant	MODIFIER	WARS2	ENSOARG00020001286	Transcript	ENSOART00020001930.1	protein_coding	-	-	-	-
1:284948600-284948600	C	downstream_gene_variant	MODIFIER	WARS2	ENSOARG00020001286	Transcript	ENSOART00020001950.1	protein_coding	-	-	-	-
1:285231265-285231265	A	downstream_gene_variant	MODIFIER	WARS2	ENSOARG00020001286	Transcript	ENSOART00020001961.1	protein_coding	-	-	-	-
1:285231527-285231527	A	3_prime_UTR_variant	MODIFIER	NOTCH2	ENSOARG00020001563	Transcript	ENSOART00020002490.1	protein_coding	-	-	-	-
1:285237371-285237371	G	downstream_gene_variant	MODIFIER	NOTCH2	ENSOARG00020001563	Transcript	ENSOART00020002574.1	protein_coding	-	-	-	-
1:285452190-285452190	G	splice_region_variant,intron_variant	LOW	NOTCH2	ENSOARG00020001563	Transcript	ENSOART00020002490.1	protein_coding	-	-	-	-
1:285514417-285514417	G	splice_region_variant,intron_variant	LOW	NOTCH2	ENSOARG00020001563	Transcript	ENSOART00020002574.1	protein_coding	-	-	-	-
1:285514545-285514545	A	5_prime_UTR_variant	MODIFIER	NOTCH2	ENSOARG00020001563	Transcript	ENSOART00020002490.1	protein_coding	-	-	-	-
1:285514562-285514562	T	splice_region_variant,intron_variant	LOW	PDE4DIP	ENSOARG00020001810	Transcript	ENSOART00020002757.1	protein_coding	-	-	-	-
1:286169366-286169366	G	splice_region_variant,intron_variant	LOW	PDE4DIP	ENSOARG00020001810	Transcript	ENSOART00020002864.1	protein_coding	-	-	-	-
1:286169368-286169368	A	splice_region_variant,intron_variant	LOW	PDE4DIP	ENSOARG00020001810	Transcript	ENSOART00020002997.1	protein_coding	-	-	-	-
1:286828990-286828990	A	splice_region_variant,intron_variant	LOW	PDE4DIP	ENSOARG00020001810	Transcript	ENSOART00020003119.1	protein_coding	-	-	-	-
1:286829095-286829095	G	splice_region_variant,intron_variant	LOW	PDE4DIP	ENSOARG00020001810	Transcript	ENSOART00020003223.1	protein_coding	-	-	-	-
1:287048294-287048294	C	splice_region_variant,intron_variant	LOW	PDE4DIP	ENSOARG00020001810	Transcript	ENSOART00020003320.1	protein_coding	-	-	-	-
1:287108923-287108923	C	splice_region_variant,intron_variant	LOW	PDE4DIP	ENSOARG00020001810	Transcript	ENSOART00020003445.1	protein_coding	-	-	-	-
1:287127794-287127794	A	splice_region_variant,intron_variant	LOW	PDE4DIP	ENSOARG00020001810	Transcript	ENSOART00020003532.1	protein_coding	-	-	-	-
1:287127797-287127797	C	splice_region_variant,intron_variant	LOW	PDE4DIP	ENSOARG00020001810	Transcript	ENSOART00020003638.1	protein_coding	-	-	-	-
1:287128003-287128003	G	splice_region_variant,intron_variant	LOW	PDE4DIP	ENSOARG00020001810	Transcript	ENSOART00020003707.1	protein_coding	-	-	-	-
1:287128006-287128006	G	splice_donor_variant	HIGH	PDE4DIP	ENSOARG00020001810	Transcript	ENSOART00020002757.1	protein_coding	-	-	-	-
1:287131662-287131662	A	splice_donor_variant	HIGH	PDE4DIP	ENSOARG00020001810	Transcript	ENSOART00020002864.1	protein_coding	-	-	-	-
1:287131704-287131704	C	splice_donor_variant	HIGH	PDE4DIP	ENSOARG00020001810	Transcript	ENSOART00020002997.1	protein_coding	-	-	-	-
1:287131754-287131754	G	splice_donor_variant	HIGH	PDE4DIP	ENSOARG00020001810	Transcript	ENSOART00020003119.1	protein_coding	-	-	-	-
1:287131790-287131790	G	splice_donor_variant	HIGH	PDE4DIP	ENSOARG00020001810	Transcript	ENSOART00020003223.1	protein_coding	-	-	-	-
1:287157881-287157881	C	splice_donor_variant	HIGH	PDE4DIP	ENSOARG00020001810	Transcript	ENSOART00020003320.1	protein_coding	-	-	-	-
1:287446834-287446834	A	splice_donor_variant	HIGH	PDE4DIP	ENSOARG00020001810	Transcript	ENSOART00020003445.1	protein_coding	-	-	-	-
1:287553073-287553073	T	splice_donor_variant	HIGH	PDE4DIP	ENSOARG00020001810	Transcript	ENSOART00020003532.1	protein_coding	-	-	-	-
1:287668403-287668403	T	splice_donor_variant	HIGH	PDE4DIP	ENSOARG00020001810	Transcript	ENSOART00020003638.1	protein_coding	-	-	-	-
1:287668630-287668630	G	splice_donor_variant	HIGH	PDE4DIP	ENSOARG00020001810	Transcript	ENSOART00020003707.1	protein_coding	-	-	-	-
1:287668637-287668637	A	splice_region_variant,intron_variant	LOW	RBM8A	ENSOARG00020003860	Transcript	ENSOART00020005910.1	protein_coding	-	-	-	-
1:287694036-287694036	A	splice_donor_variant	HIGH	-	ENSOARG00020003936	Transcript	ENSOART00020006014.1	protein_coding	-	-	-	-
1:287694045-287694045	A	splice_donor_variant	HIGH	-	ENSOARG00020003936	Transcript	ENSOART00020006024.1	protein_coding	-	-	-	-
1:287694357-287694357	T	upstream_gene_variant	MODIFIER	MTMR11	ENSOARG00020007236	Transcript	ENSOART00020011053.1	protein_coding	-	-	-	-
1:287724205-287724205	C	downstream_gene_variant	MODIFIER	OTUD7B	ENSOARG00020007348	Transcript	ENSOART00020011210.1	protein_coding	-	-	-	-
1:287758349-287758349	G	5_prime_UTR_variant	MODIFIER	-	ENSOARG00020007614	Transcript	ENSOART00020011605.1	protein_coding	-	-	-	-
1:287758367-287758367	G	splice_donor_variant	HIGH	PRPF3	ENSOARG00020007961	Transcript	ENSOART00020012231.1	protein_coding	-	-	-	-
1:287758451-287758451	G	splice_region_variant,intron_variant	LOW	PRPF3	ENSOARG00020007961	Transcript	ENSOART00020012231.1	protein_coding	-	-	-	-
1:287992482-287992482	A	intron_variant	MODIFIER	PRPF3	ENSOARG00020007961	Transcript	ENSOART00020012231.1	protein_coding	-	-	-	-
1:287992534-287992534	T	intron_variant	MODIFIER	PRPF3	ENSOARG00020007961	Transcript	ENSOART00020012231.1	protein_coding	-	-	-	-
1:287992554-287992554	C	intron_variant	MODIFIER	PRPF3	ENSOARG00020007961	Transcript	ENSOART00020012231.1	protein_coding	-	-	-	-
1:287993017-287993017	T	intron_variant	MODIFIER	PRPF3	ENSOARG00020007961	Transcript	ENSOART00020012231.1	protein_coding	-	-	-	-
1:287999675-287999675	G	synonymous_variant	LOW	TARS2	ENSOARG00020008324	Transcript	ENSOART00020012891.1	protein_coding	P	ccG/ccA	-	-
1:288009376-288009376	C	synonymous_variant	LOW	TARS2	ENSOARG00020008324	Transcript	ENSOART00020012940.1	protein_coding	P	ccG/ccA	-	-
1:288009395-288009395	C	synonymous_variant	LOW	TARS2	ENSOARG00020008324	Transcript	ENSOART00020012983.1	protein_coding	P	ccG/ccA	-	-
1:288009398-288009398	G	intergenic_variant	MODIFIER	-	-	-	-	-	-	-	-	-
1:288009424-288009424	T	downstream_gene_variant	MODIFIER	SETDB1	ENSOARG00020011148	Transcript	ENSOART00020017044.1	protein_coding	-	-	-	-
1:288009427-288009427	T	downstream_gene_variant	MODIFIER	SETDB1	ENSOARG00020011148	Transcript	ENSOART00020017240.1	protein_coding	-	-	-	-
1:288009437-288009437	T	missense_variant	MODERATE	CERS2	ENSOARG00020011401	Transcript	ENSOART00020017365.1	protein_coding	C/R	Tgc/Cgc	-	tolerated(1)
1:288009441-288009441	C	splice_donor_variant	HIGH	PRUNE1	ENSOARG00020011679	Transcript	ENSOART00020018087.1	protein_coding	-	-	-	-
1:288009453-288009453	C	splice_donor_variant	HIGH	PRUNE1	ENSOARG00020011679	Transcript	ENSOART00020018147.1	protein_coding	-	-	-	-
1:288009456-288009456	C	splice_region_variant,intron_variant	LOW	PRUNE1	ENSOARG00020011679	Transcript	ENSOART00020018087.1	protein_coding	-	-	-	-
1:288009492-288009492	C	splice_region_variant,intron_variant	LOW	PRUNE1	ENSOARG00020011679	Transcript	ENSOART00020018147.1	protein_coding	-	-	-	-
1:288030288-288030288	T	downstream_gene_variant	MODIFIER	C1orf56	ENSOARG00020011990	Transcript	ENSOART00020018298.1	protein_coding	-	-	-	-
1:288030452-288030452	T	splice_acceptor_variant	HIGH	CDC42SE1	ENSOARG00020012045	Transcript	ENSOART00020018382.1	protein_coding	-	-	-	-
1:288031019-288031019	T	upstream_gene_variant	MODIFIER	LYSMD1	ENSOARG00020013436	Transcript	ENSOART00020020507.1	protein_coding	-	-	-	-
1:288031151-288031151	T	downstream_gene_variant	MODIFIER	SCNM1	ENSOARG00020013488	Transcript	ENSOART00020020588.1	protein_coding	-	-	-	-
1:288106080-288106080	T	intron_variant	MODIFIER	TMOD4	ENSOARG00020013556	Transcript	ENSOART00020020735.1	protein_coding	-	-	-	-
1:288106087-288106087	G	downstream_gene_variant	MODIFIER	VPS72	ENSOARG00020013630	Transcript	ENSOART00020020823.1	protein_coding	-	-	-	-
1:288106174-288106174	G	upstream_gene_variant	MODIFIER	LYSMD1	ENSOARG00020013436	Transcript	ENSOART00020020507.1	protein_coding	-	-	-	-
1:288360797-288360797	T	downstream_gene_variant	MODIFIER	SCNM1	ENSOARG00020013488	Transcript	ENSOART00020020588.1	protein_coding	-	-	-	-
1:288360953-288360953	T	intron_variant	MODIFIER	TMOD4	ENSOARG00020013556	Transcript	ENSOART00020020735.1	protein_coding	-	-	-	-
1:288361472-288361472	T	downstream_gene_variant	MODIFIER	VPS72	ENSOARG00020013630	Transcript	ENSOART00020020823.1	protein_coding	-	-	-	-
1:288391425-288391425	G	splice_region_variant,intron_variant	LOW	VPS72	ENSOARG00020013630	Transcript	ENSOART00020020823.1	protein_coding	-	-	-	-
1:288454565-288454565	G	synonymous_variant	LOW	ZNF687	ENSOARG00020014502	Transcript	ENSOART00020022262.1	protein_coding	G	ggA/ggC	-	-
1:289298900-289298900	C	downstream_gene_variant	MODIFIER	PI4KB	ENSOARG00020014612	Transcript	ENSOART00020022999.1	protein_coding	-	-	-	-
1:289324227-289324227	G	downstream_gene_variant	MODIFIER	PI4KB	ENSOARG00020014612	Transcript	ENSOART00020023062.1	protein_coding	-	-	-	-
1:289454493-289454493	T	downstream_gene_variant	MODIFIER	ZNF687	ENSOARG00020014502	Transcript	ENSOART00020022262.1	protein_coding	-	-	-	-
1:289521387-289521387	G	splice_region_variant,intron_variant	LOW	PI4KB	ENSOARG00020014612	Transcript	ENSOART00020022999.1	protein_coding	-	-	-	-
1:289635811-289635811	G	splice_region_variant,intron_variant	LOW	PI4KB	ENSOARG00020014612	Transcript	ENSOART00020023062.1	protein_coding	-	-	-	-
1:289635813-289635813	C	downstream_gene_variant	MODIFIER	ZNF687	ENSOARG00020014502	Transcript	ENSOART00020022262.1	protein_coding	-	-	-	-
1:289635868-289635868	G	splice_region_variant,intron_variant	LOW	PI4KB	ENSOARG00020014612	Transcript	ENSOART00020022999.1	protein_coding	-	-	-	-
1:289817203-289817203	G	splice_region_variant,intron_variant	LOW	PI4KB	ENSOARG00020014612	Transcript	ENSOART00020023062.1	protein_coding	-	-	-	-
1:290239315-290239315	C	downstream_gene_variant	MODIFIER	ZNF687	ENSOARG00020014502	Transcript	ENSOART00020022262.1	protein_coding	-	-	-	-
1:290239360-290239360	T	splice_region_variant,intron_variant	LOW	PI4KB	ENSOARG00020014612	Transcript	ENSOART00020022999.1	protein_coding	-	-	-	-
1:290239375-290239375	C	splice_region_variant,intron_variant	LOW	PI4KB	ENSOARG00020014612	Transcript	ENSOART00020023062.1	protein_coding	-	-	-	-
1:290239390-290239390	T	missense_variant	MODERATE	-	ENSOARG00020016001	Transcript	ENSOART00020024509.1	protein_coding	A/V	gCa/gTa	-	tolerated(0.5)
1:290239444-290239444	C	intron_variant	MODIFIER	RORC	ENSOARG00020018249	Transcript	ENSOART00020028376.1	protein_coding	-	-	-	-
1:290332723-290332723	A	intron_variant	MODIFIER	RORC	ENSOARG00020018249	Transcript	ENSOART00020028447.1	protein_coding	-	-	-	-
1:291608912-291608912	G	intergenic_variant	MODIFIER	-	-	-	-	-	-	-	-	-
1:291868958-291868958	C	intergenic_variant	MODIFIER	-	-	-	-	-	-	-	-	-
[truncated: 12,518 more rows]

## Sheet: Existing-variants-P-Churra
Location	Allele	Consequence	IMPACT	SYMBOL	Gene	Feature_type	Feature	BIOTYPE	Amino_acids	Codons	Existing_variation	SIFT
[truncated: 61,639 more rows]

[truncated: 3 more sheets: Novel-variants-P-Churaa, Existing-variants-AP-Churra, Novel-variants-AP-Churra]
