# Supplementary material for: Intra- and Interspecies RNA-Seq Based Variants in the Lactation Process of Ruminants
Source: Animals (Basel). 2022 Dec 19;12(24):3592. doi: 10.3390/ani12243592 (PMC9774614; doi:10.3390/ani12243592)
Supplement: Supplementary file 1 [file animals-12-03592-s001.zip › Supplementary file 3 (Jersy existing and Novel SNPs at BP, P, AP stages).xlsx]

## Sheet: Existing-varinats-BP-JERSY
Location	Allele	Consequence	IMPACT	SYMBOL	Gene	Feature_type	Feature	BIOTYPE	Amino_acids	Codons	Existing_variation	SIFT
23:25690178-25690178	A	downstream_gene_variant	MODIFIER	-	ENSBTAG00000037605	Transcript	ENSBTAT00000019939.4	protein_coding	-	-	rs876575791	-
MT:39-39	T	upstream_gene_variant	MODIFIER	-	ENSBTAG00000043548	Transcript	ENSBTAT00000060538.1	Mt_tRNA	-	-	rs876456476	-
4:109233759-109233759	C	intergenic_variant	MODIFIER	-	-	-	-	-	-	-	rs876338004	-
4:113316896-113316896	A	missense_variant	MODERATE	-	ENSBTAG00000037510	Transcript	ENSBTAT00000055206.3	protein_coding	G/D	gGc/gAc	rs876332674	tolerated(0.79)
MT:9038-9038	C	upstream_gene_variant	MODIFIER	-	ENSBTAG00000043580	Transcript	ENSBTAT00000060536.1	Mt_tRNA	-	-	rs876325164	-
8:110740911-110740911	T	3_prime_UTR_variant	MODIFIER	STOM	ENSBTAG00000038375	Transcript	ENSBTAT00000052503.3	protein_coding	-	-	rs876304535	-
20:71930654-71930654	C	downstream_gene_variant	MODIFIER	-	ENSBTAG00000048135	Transcript	ENSBTAT00000066155.2	protein_coding	-	-	rs876237315	-
11:99352103-99352103	C	synonymous_variant	LOW	-	ENSBTAG00000036099	Transcript	ENSBTAT00000050592.4	protein_coding	P	ccC/ccG	rs876194115	-
26:42413184-42413184	C	synonymous_variant	LOW	-	ENSBTAG00000052092	Transcript	ENSBTAT00000068651.1	protein_coding	V	gtG/gtC	rs876142841	-
6:116624817-116624817	A	intron_variant	MODIFIER	NELFA	ENSBTAG00000017921	Transcript	ENSBTAT00000023832.6	protein_coding	-	-	rs876108239	-
5:119365714-119365714	A	downstream_gene_variant	MODIFIER	IL17REL	ENSBTAG00000045808	Transcript	ENSBTAT00000066270.2	protein_coding	-	-	rs876001488	-
8:107067611-107067611	T	missense_variant	MODERATE	TLR4	ENSBTAG00000006240	Transcript	ENSBTAT00000008190.3	protein_coding	T/I	aCc/aTc	rs8193069	tolerated(0.28)
8:107067246-107067246	C	synonymous_variant	LOW	TLR4	ENSBTAG00000006240	Transcript	ENSBTAT00000008190.3	protein_coding	S	agT/agC	rs8193060	-
MT:15146-15146	C	downstream_gene_variant	MODIFIER	-	ENSBTAG00000043566	Transcript	ENSBTAT00000060542.1	Mt_tRNA	-	-	rs81184780	-
MT:15134-15134	T	downstream_gene_variant	MODIFIER	-	ENSBTAG00000043566	Transcript	ENSBTAT00000060542.1	Mt_tRNA	-	-	rs81184779	-
MT:15105-15105	T	downstream_gene_variant	MODIFIER	-	ENSBTAG00000043566	Transcript	ENSBTAT00000060542.1	Mt_tRNA	-	-	rs81184778	-
MT:14897-14897	C	downstream_gene_variant	MODIFIER	-	ENSBTAG00000043566	Transcript	ENSBTAT00000060542.1	Mt_tRNA	-	-	rs81184777	-
MT:14825-14825	T	downstream_gene_variant	MODIFIER	-	ENSBTAG00000043566	Transcript	ENSBTAT00000060542.1	Mt_tRNA	-	-	rs81184776	-
MT:14606-14606	G	downstream_gene_variant	MODIFIER	-	ENSBTAG00000043566	Transcript	ENSBTAT00000060542.1	Mt_tRNA	-	-	rs81184773	-
MT:14315-14315	C	downstream_gene_variant	MODIFIER	-	ENSBTAG00000043566	Transcript	ENSBTAT00000060542.1	Mt_tRNA	-	-	rs81184771	-
MT:12900-12900	C	downstream_gene_variant	MODIFIER	-	ENSBTAG00000043576	Transcript	ENSBTAT00000060537.1	Mt_tRNA	-	-	rs81184766	-
MT:10621-10621	T	upstream_gene_variant	MODIFIER	-	ENSBTAG00000043580	Transcript	ENSBTAT00000060536.1	Mt_tRNA	-	-	rs81184765	-
MT:9302-9302	G	upstream_gene_variant	MODIFIER	-	ENSBTAG00000043580	Transcript	ENSBTAT00000060536.1	Mt_tRNA	-	-	rs81184764	-
MT:7830-7830	C	upstream_gene_variant	MODIFIER	-	ENSBTAG00000043580	Transcript	ENSBTAT00000060536.1	Mt_tRNA	-	-	rs81184762	-
MT:5998-5998	T	upstream_gene_variant	MODIFIER	-	ENSBTAG00000043580	Transcript	ENSBTAT00000060536.1	Mt_tRNA	-	-	rs81184760	-
MT:1677-1677	C	downstream_gene_variant	MODIFIER	-	ENSBTAG00000043580	Transcript	ENSBTAT00000060536.1	Mt_tRNA	-	-	rs81184745	-
MT:1492-1492	T	downstream_gene_variant	MODIFIER	-	ENSBTAG00000043580	Transcript	ENSBTAT00000060536.1	Mt_tRNA	-	-	rs81184742	-
MT:1474-1474	T	downstream_gene_variant	MODIFIER	-	ENSBTAG00000043580	Transcript	ENSBTAT00000060536.1	Mt_tRNA	-	-	rs81184739	-
MT:5853-5853	T	upstream_gene_variant	MODIFIER	-	ENSBTAG00000043580	Transcript	ENSBTAT00000060536.1	Mt_tRNA	-	-	rs81184152	-
29:50693500-50693500	G	intron_variant	MODIFIER	CDHR5	ENSBTAG00000047914	Transcript	ENSBTAT00000064500.2	protein_coding	-	-	rs81109563	-
29:50693498-50693498	T	intron_variant	MODIFIER	CDHR5	ENSBTAG00000047914	Transcript	ENSBTAT00000064500.2	protein_coding	-	-	rs81109562	-
18:62504192-62504192	C	downstream_gene_variant	MODIFIER	-	ENSBTAG00000047473	Transcript	ENSBTAT00000062990.2	protein_coding	-	-	rs81109348	-
3:20104909-20104909	T	downstream_gene_variant	MODIFIER	ENSA	ENSBTAG00000007123	Transcript	ENSBTAT00000009379.5	protein_coding	-	-	rs801399876	-
11:104311837-104311837	G	missense_variant	MODERATE	REXO4	ENSBTAG00000019721	Transcript	ENSBTAT00000026283.6	protein_coding	V/L	Gtc/Ctc	rs801375725	tolerated(0.68)
5:108817669-108817669	C	intron_variant	MODIFIER	IL17RA	ENSBTAG00000011067	Transcript	ENSBTAT00000014695.6	protein_coding	-	-	rs801357768	-
8:76015991-76015991	C	missense_variant	MODERATE	GALT	ENSBTAG00000015807	Transcript	ENSBTAT00000020997.4	protein_coding	L/P	cTg/cCg	rs801346844	tolerated(0.1)
10:5466504-5466504	A	intron_variant	MODIFIER	HRH2	ENSBTAG00000044071	Transcript	ENSBTAT00000061359.3	protein_coding	-	-	rs801269780	-
2:125470534-125470534	C	downstream_gene_variant	MODIFIER	THEMIS2	ENSBTAG00000006223	Transcript	ENSBTAT00000008171.5	protein_coding	-	-	rs801210268	-
2:129141841-129141841	A	downstream_gene_variant	MODIFIER	bta-mir-10181	ENSBTAG00000049982	Transcript	ENSBTAT00000076243.1	miRNA	-	-	rs801194827	-
7:27275612-27275612	C	missense_variant	MODERATE	PHAX	ENSBTAG00000009647	Transcript	ENSBTAT00000035608.3	protein_coding	S/A	Tct/Gct	rs801186497	tolerated(0.25)
29:40962045-40962045	G	downstream_gene_variant	MODIFIER	ROM1	ENSBTAG00000001188	Transcript	ENSBTAT00000001574.4	protein_coding	-	-	rs801181364	-
24:37528657-37528657	A	intron_variant	MODIFIER	TGIF1	ENSBTAG00000007718	Transcript	ENSBTAT00000039259.3	protein_coding	-	-	rs801081546	-
20:66825532-66825532	A	3_prime_UTR_variant	MODIFIER	MED10	ENSBTAG00000008130	Transcript	ENSBTAT00000010690.5	protein_coding	-	-	rs801045277	-
5:109523082-109523082	C	downstream_gene_variant	MODIFIER	bta-mir-2438	ENSBTAG00000044897	Transcript	ENSBTAT00000062330.2	miRNA	-	-	rs801026541	-
14:54495746-54495746	C	downstream_gene_variant	MODIFIER	KCNV1	ENSBTAG00000008512	Transcript	ENSBTAT00000011219.6	protein_coding	-	-	rs801017541	-
16:51009145-51009145	C	intron_variant	MODIFIER	MIB2	ENSBTAG00000010720	Transcript	ENSBTAT00000014195.6	protein_coding	-	-	rs800964028	-
16:26106294-26106294	T	synonymous_variant	LOW	MIA3	ENSBTAG00000018824	Transcript	ENSBTAT00000025055.6	protein_coding	P	ccC/ccT	rs800963085	-
9:12957320-12957320	C	missense_variant	MODERATE	CGAS	ENSBTAG00000000892	Transcript	ENSBTAT00000001184.4	protein_coding	D/G	gAt/gGt	rs800941577	tolerated(1)
26:18119715-18119715	C	intergenic_variant	MODIFIER	-	-	-	-	-	-	-	rs800848738	-
19:50784242-50784242	T	synonymous_variant	LOW	FASN	ENSBTAG00000015980	Transcript	ENSBTAT00000021260.5	protein_coding	I	atC/atT	rs800844468	-
12:16370893-16370893	A	3_prime_UTR_variant	MODIFIER	RUBCNL	ENSBTAG00000013371	Transcript	ENSBTAT00000017794.5	protein_coding	-	-	rs800790680	-
22:52931432-52931432	G	upstream_gene_variant	MODIFIER	RTP3	ENSBTAG00000018767	Transcript	ENSBTAT00000024988.6	protein_coding	-	-	rs800731648	-
6:97254616-97254616	A	intron_variant	MODIFIER	ENOPH1	ENSBTAG00000014805	Transcript	ENSBTAT00000019702.4	protein_coding	-	-	rs800645380	-
16:3467298-3467298	C	downstream_gene_variant	MODIFIER	NUCKS1	ENSBTAG00000008001	Transcript	ENSBTAT00000057198.3	protein_coding	-	-	rs800632999	-
2:117389893-117389893	G	synonymous_variant	LOW	DNER	ENSBTAG00000016063	Transcript	ENSBTAT00000021383.6	protein_coding	I	atT/atC	rs800560314	-
7:14420764-14420764	C	5_prime_UTR_variant	MODIFIER	UBL5	ENSBTAG00000049452	Transcript	ENSBTAT00000068472.1	protein_coding	-	-	rs800483994	-
18:51461634-51461634	G	intron_variant	MODIFIER	-	ENSBTAG00000049346	Transcript	ENSBTAT00000007381.6	protein_coding	-	-	rs800458775	-
5:116623797-116623797	A	missense_variant	MODERATE	GTSE1	ENSBTAG00000007102	Transcript	ENSBTAT00000009339.6	protein_coding	G/R	Ggg/Agg	rs800448762	tolerated(0.38)
24:61908265-61908265	A	intron_variant	MODIFIER	-	ENSBTAG00000051132	Transcript	ENSBTAT00000073654.1	protein_coding	-	-	rs800242659	-
9:36902532-36902532	C	intergenic_variant	MODIFIER	-	-	-	-	-	-	-	rs800236122	-
11:7233326-7233326	T	missense_variant	MODERATE	IL18RAP	ENSBTAG00000033748	Transcript	ENSBTAT00000047919.3	protein_coding	T/M	aCg/aTg	rs800160984	deleterious_low_confidence(0.03)
18:53867919-53867919	A	synonymous_variant	LOW	SLC1A5	ENSBTAG00000013577	Transcript	ENSBTAT00000018050.6	protein_coding	R	cgC/cgT	rs800136654	-
18:63301040-63301040	C	intron_variant	MODIFIER	TARM1	ENSBTAG00000045861	Transcript	ENSBTAT00000063662.2	protein_coding	-	-	rs800091683	-
22:49754638-49754638	A	3_prime_UTR_variant	MODIFIER	CISH	ENSBTAG00000022622	Transcript	ENSBTAT00000030652.4	protein_coding	-	-	rs800073717	-
13:76152008-76152008	T	synonymous_variant	LOW	NCOA3	ENSBTAG00000007489	Transcript	ENSBTAT00000009850.6	protein_coding	N	aaC/aaT	rs800056258	-
7:14441515-14441515	T	synonymous_variant	LOW	PIN1	ENSBTAG00000016988	Transcript	ENSBTAT00000022592.3	protein_coding	S	tcC/tcT	rs800050391	-
29:1377388-1377388	A	3_prime_UTR_variant	MODIFIER	SMCO4	ENSBTAG00000033621	Transcript	ENSBTAT00000047769.2	protein_coding	-	-	rs800033915	-
25:26480019-26480019	C	3_prime_UTR_variant	MODIFIER	C25H16orf54	ENSBTAG00000047448	Transcript	ENSBTAT00000065695.2	protein_coding	-	-	rs800033808	-
17:63620167-63620167	A	intron_variant	MODIFIER	MVK	ENSBTAG00000005183	Transcript	ENSBTAT00000006828.6	protein_coding	-	-	rs799998582	-
3:104447153-104447153	C	intergenic_variant	MODIFIER	-	-	-	-	-	-	-	rs799984975	-
25:1301061-1301061	A	3_prime_UTR_variant	MODIFIER	JPT2	ENSBTAG00000002209	Transcript	ENSBTAT00000002860.5	protein_coding	-	-	rs799984786	-
28:26379477-26379477	A	synonymous_variant	LOW	TYSND1	ENSBTAG00000038845	Transcript	ENSBTAT00000052816.3	protein_coding	F	ttC/ttT	rs799984215	-
10:6795813-6795813	A	downstream_gene_variant	MODIFIER	CERT1	ENSBTAG00000000081	Transcript	ENSBTAT00000000092.5	protein_coding	-	-	rs799956097	-
15:29014753-29014753	T	downstream_gene_variant	MODIFIER	CD3D	ENSBTAG00000006452	Transcript	ENSBTAT00000008462.5	protein_coding	-	-	rs799938685	-
17:55441632-55441632	A	synonymous_variant	LOW	ACAD10	ENSBTAG00000001164	Transcript	ENSBTAT00000011801.6	protein_coding	S	tcG/tcA	rs799859451	-
3:80161664-80161664	A	3_prime_UTR_variant	MODIFIER	AK4	ENSBTAG00000030674	Transcript	ENSBTAT00000043366.3	protein_coding	-	-	rs799844227	-
5:103828677-103828677	A	intron_variant	MODIFIER	CHD4	ENSBTAG00000014734	Transcript	ENSBTAT00000019612.6	protein_coding	-	-	rs799799498	-
8:76025369-76025369	A	downstream_gene_variant	MODIFIER	CCL27	ENSBTAG00000014908	Transcript	ENSBTAT00000019846.4	protein_coding	-	-	rs799782856	-
5:103283630-103283630	G	downstream_gene_variant	MODIFIER	C1RL	ENSBTAG00000016204	Transcript	ENSBTAT00000021566.5	protein_coding	-	-	rs799771713	-
5:67448309-67448309	T	downstream_gene_variant	MODIFIER	STAB2	ENSBTAG00000006010	Transcript	ENSBTAT00000007896.6	protein_coding	-	-	rs799710604	-
29:49268358-49268358	G	intron_variant	MODIFIER	TSPAN32	ENSBTAG00000002702	Transcript	ENSBTAT00000003500.6	protein_coding	-	-	rs799692927	-
5:110464331-110464331	G	downstream_gene_variant	MODIFIER	CBX6	ENSBTAG00000046724	Transcript	ENSBTAT00000064944.2	protein_coding	-	-	rs799627600	-
1:82959975-82959975	A	downstream_gene_variant	MODIFIER	ABCF3	ENSBTAG00000006920	Transcript	ENSBTAT00000009087.5	protein_coding	-	-	rs799623773	-
14:10743100-10743100	G	upstream_gene_variant	MODIFIER	CYRIB	ENSBTAG00000020801	Transcript	ENSBTAT00000040368.4	protein_coding	-	-	rs799560738	-
11:99352110-99352110	T	missense_variant	MODERATE	-	ENSBTAG00000036099	Transcript	ENSBTAT00000050592.4	protein_coding	G/D	gGt/gAt	rs799541398	tolerated(1)
18:62450450-62450450	G	downstream_gene_variant	MODIFIER	-	ENSBTAG00000046383	Transcript	ENSBTAT00000072108.1	protein_coding	-	-	rs799536051	-
19:52114965-52114965	A	5_prime_UTR_variant	MODIFIER	ENDOV	ENSBTAG00000015339	Transcript	ENSBTAT00000020390.4	protein_coding	-	-	rs799421107	-
5:112686091-112686091	T	downstream_gene_variant	MODIFIER	DESI1	ENSBTAG00000047942	Transcript	ENSBTAT00000063207.2	protein_coding	-	-	rs799416509	-
11:103386292-103386292	G	3_prime_UTR_variant	MODIFIER	KCNT1	ENSBTAG00000018975	Transcript	ENSBTAT00000025261.6	protein_coding	-	-	rs799383701	-
6:91734199-91734199	A	downstream_gene_variant	MODIFIER	SOWAHB	ENSBTAG00000038148	Transcript	ENSBTAT00000053025.3	protein_coding	-	-	rs799284626	-
19:45075378-45075378	A	missense_variant	MODERATE	-	ENSBTAG00000054347	Transcript	ENSBTAT00000000749.5	protein_coding	A/S	Gcc/Tcc	rs799269703	tolerated(0.28)
7:4642917-4642917	T	3_prime_UTR_variant	MODIFIER	FKBP8	ENSBTAG00000016264	Transcript	ENSBTAT00000021634.5	protein_coding	-	-	rs799207194	-
22:53206345-53206345	T	downstream_gene_variant	MODIFIER	-	ENSBTAG00000031355	Transcript	ENSBTAT00000044432.2	protein_coding	-	-	rs799201748	-
18:54465591-54465591	A	intron_variant	MODIFIER	NAPA	ENSBTAG00000013084	Transcript	ENSBTAT00000017397.6	protein_coding	-	-	rs799142102	-
18:63166980-63166980	C	intron_variant	MODIFIER	-	ENSBTAG00000049178	Transcript	ENSBTAT00000007682.6	protein_coding	-	-	rs799138773	-
4:105599174-105599174	G	upstream_gene_variant	MODIFIER	-	ENSBTAG00000051786	Transcript	ENSBTAT00000056258.3	protein_coding	-	-	rs799131849	-
16:43192361-43192361	T	downstream_gene_variant	MODIFIER	-	ENSBTAG00000048790	Transcript	ENSBTAT00000067079.1	protein_coding	-	-	rs799109782	-
19:43019587-43019587	T	3_prime_UTR_variant	MODIFIER	RUNDC1	ENSBTAG00000015140	Transcript	ENSBTAT00000020140.6	protein_coding	-	-	rs799089090	-
15:51841946-51841946	G	3_prime_UTR_variant	MODIFIER	INPPL1	ENSBTAG00000019167	Transcript	ENSBTAT00000025510.6	protein_coding	-	-	rs799041446	-
1:143799162-143799162	A	intron_variant	MODIFIER	PDXK	ENSBTAG00000018186	Transcript	ENSBTAT00000024203.6	protein_coding	-	-	rs799040055	-
23:27909795-27909795	A	missense_variant	MODERATE	MIC1	ENSBTAG00000054342	Transcript	ENSBTAT00000013413.6	protein_coding	R/W	Agg/Tgg	rs799027982	tolerated(0.09)
25:21842442-21842442	A	synonymous_variant	LOW	PRKCB	ENSBTAG00000020921	Transcript	ENSBTAT00000027870.5	protein_coding	T	acG/acA	rs799009257	-
8:110991632-110991632	A	synonymous_variant	LOW	RPS7	ENSBTAG00000016224	Transcript	ENSBTAT00000021587.4	protein_coding	H	caC/caT	rs798983679	-
3:102655268-102655268	G	downstream_gene_variant	MODIFIER	ELOVL1	ENSBTAG00000016899	Transcript	ENSBTAT00000012940.6	protein_coding	-	-	rs798973061	-
X:79293391-79293391	G	downstream_gene_variant	MODIFIER	-	ENSBTAG00000004110	Transcript	ENSBTAT00000005370.4	pseudogene	-	-	rs798969844	-
16:52012753-52012753	A	synonymous_variant	LOW	CASP9	ENSBTAG00000002472	Transcript	ENSBTAT00000003205.6	protein_coding	A	gcG/gcA	rs798830601	-
18:15035166-15035166	C	3_prime_UTR_variant	MODIFIER	MYLK3	ENSBTAG00000014818	Transcript	ENSBTAT00000019734.5	protein_coding	-	-	rs798819176	-
7:13663042-13663042	G	downstream_gene_variant	MODIFIER	-	ENSBTAG00000054941	Transcript	ENSBTAT00000069389.1	protein_coding	-	-	rs798795438	-
8:88736525-88736525	A	intron_variant	MODIFIER	SEMA4D	ENSBTAG00000001941	Transcript	ENSBTAT00000002525.6	protein_coding	-	-	rs798790139	-
5:111737018-111737018	G	downstream_gene_variant	MODIFIER	MRTFA	ENSBTAG00000002630	Transcript	ENSBTAT00000003407.6	protein_coding	-	-	rs798776137	-
18:45890002-45890002	G	downstream_gene_variant	MODIFIER	FXYD5	ENSBTAG00000031441	Transcript	ENSBTAT00000044557.4	protein_coding	-	-	rs798690804	-
21:19719139-19719139	G	intron_variant	MODIFIER	-	ENSBTAG00000001308	Transcript	ENSBTAT00000001728.5	protein_coding	-	-	rs798678086	-
2:125470431-125470431	C	downstream_gene_variant	MODIFIER	THEMIS2	ENSBTAG00000006223	Transcript	ENSBTAT00000008171.5	protein_coding	-	-	rs798664322	-
11:106142676-106142676	A	3_prime_UTR_variant	MODIFIER	-	ENSBTAG00000053827	Transcript	ENSBTAT00000081500.1	protein_coding	-	-	rs798619701	-
24:61686189-61686189	A	5_prime_UTR_variant	MODIFIER	VPS4B	ENSBTAG00000010492	Transcript	ENSBTAT00000013862.6	protein_coding	-	-	rs798593395	-
7:45648376-45648376	T	3_prime_UTR_variant	MODIFIER	C7H5orf15	ENSBTAG00000013112	Transcript	ENSBTAT00000017427.6	protein_coding	-	-	rs798570370	-
13:55160644-55160644	A	intron_variant	MODIFIER	TAF4	ENSBTAG00000047991	Transcript	ENSBTAT00000039328.5	protein_coding	-	-	rs798475972	-
15:6392741-6392741	C	3_prime_UTR_variant	MODIFIER	BIRC3	ENSBTAG00000024918	Transcript	ENSBTAT00000034719.5	protein_coding	-	-	rs798449144	-
1:82853998-82853998	A	downstream_gene_variant	MODIFIER	EIF4G1	ENSBTAG00000012881	Transcript	ENSBTAT00000032213.5	protein_coding	-	-	rs798438519	-
7:15369443-15369443	T	upstream_gene_variant	MODIFIER	YIPF2	ENSBTAG00000025606	Transcript	ENSBTAT00000036109.5	protein_coding	-	-	rs798386979	-
24:9454235-9454235	T	3_prime_UTR_variant	MODIFIER	DSEL	ENSBTAG00000037907	Transcript	ENSBTAT00000056960.3	protein_coding	-	-	rs798304614	-
24:12443183-12443183	T	downstream_gene_variant	MODIFIER	-	ENSBTAG00000023026	Transcript	ENSBTAT00000031287.5	protein_coding	-	-	rs798215499	-
7:11232032-11232032	G	intron_variant	MODIFIER	NDUFB7	ENSBTAG00000012634	Transcript	ENSBTAT00000016768.4	protein_coding	-	-	rs798199838	-
5:71118984-71118984	A	3_prime_UTR_variant	MODIFIER	FBXO7	ENSBTAG00000020634	Transcript	ENSBTAT00000027498.6	protein_coding	-	-	rs798191661	-
18:62477734-62477734	C	upstream_gene_variant	MODIFIER	-	ENSBTAG00000045854	Transcript	ENSBTAT00000064016.2	protein_coding	-	-	rs798170226	-
11:99488751-99488751	C	3_prime_UTR_variant	MODIFIER	NUP188	ENSBTAG00000010613	Transcript	ENSBTAT00000014030.6	protein_coding	-	-	rs798113959	-
23:25690099-25690099	A	downstream_gene_variant	MODIFIER	-	ENSBTAG00000037605	Transcript	ENSBTAT00000019939.4	protein_coding	-	-	rs798101221	-
5:106929511-106929511	C	3_prime_UTR_variant	MODIFIER	ITFG2	ENSBTAG00000007609	Transcript	ENSBTAT00000010004.5	protein_coding	-	-	rs798069055	-
11:73197052-73197052	C	intron_variant	MODIFIER	-	ENSBTAG00000017330	Transcript	ENSBTAT00000023039.4	protein_coding	-	-	rs797920452	-
16:38903849-38903849	C	downstream_gene_variant	MODIFIER	FMO4	ENSBTAG00000016685	Transcript	ENSBTAT00000022185.6	protein_coding	-	-	rs797911746	-
18:50012996-50012996	A	3_prime_UTR_variant	MODIFIER	ITPKC	ENSBTAG00000019465	Transcript	ENSBTAT00000025930.5	protein_coding	-	-	rs797852022	-
29:46047337-46047337	C	missense_variant	MODERATE	PPP6R3	ENSBTAG00000009584	Transcript	ENSBTAT00000012612.6	protein_coding	N/T	aAc/aCc	rs797846057	tolerated(0.76)
17:69961607-69961607	A	downstream_gene_variant	MODIFIER	SMTN	ENSBTAG00000003100	Transcript	ENSBTAT00000004034.6	protein_coding	-	-	rs797831710	-
14:8219201-8219201	T	intron_variant	MODIFIER	TG	ENSBTAG00000007823	Transcript	ENSBTAT00000010295.5	protein_coding	-	-	rs797799301	-
7:96537520-96537520	A	3_prime_UTR_variant	MODIFIER	LIX1	ENSBTAG00000009772	Transcript	ENSBTAT00000034970.5	protein_coding	-	-	rs797792864	-
29:46382374-46382374	C	intron_variant	MODIFIER	TPCN2	ENSBTAG00000015183	Transcript	ENSBTAT00000020205.5	protein_coding	-	-	rs797765460	-
16:3465946-3465946	G	downstream_gene_variant	MODIFIER	NUCKS1	ENSBTAG00000008001	Transcript	ENSBTAT00000057198.3	protein_coding	-	-	rs797761761	-
18:58437475-58437475	C	intergenic_variant	MODIFIER	-	-	-	-	-	-	-	rs797754694	-
23:28551088-28551088	T	intron_variant	MODIFIER	BOLA-NC1	ENSBTAG00000019386	Transcript	ENSBTAT00000021451.6	protein_coding	-	-	rs797721993	-
12:15187968-15187968	G	3_prime_UTR_variant	MODIFIER	GPALPP1	ENSBTAG00000009416	Transcript	ENSBTAT00000070166.1	protein_coding	-	-	rs797678526	-
22:53252754-53252754	T	intergenic_variant	MODIFIER	-	-	-	-	-	-	-	rs797657755	-
5:56791632-56791632	T	intron_variant	MODIFIER	ATP5F1B	ENSBTAG00000013315	Transcript	ENSBTAT00000017710.6	protein_coding	-	-	rs797625027	-
1:82960190-82960190	A	downstream_gene_variant	MODIFIER	ABCF3	ENSBTAG00000006920	Transcript	ENSBTAT00000009087.5	protein_coding	-	-	rs797614915	-
19:48080642-48080642	T	upstream_gene_variant	MODIFIER	FTSJ3	ENSBTAG00000021060	Transcript	ENSBTAT00000028047.5	protein_coding	-	-	rs797599651	-
25:3604774-3604774	C	3_prime_UTR_variant	MODIFIER	DNAJA3	ENSBTAG00000010013	Transcript	ENSBTAT00000013207.6	protein_coding	-	-	rs797575678	-
22:48994913-48994913	C	synonymous_variant	LOW	RRP9	ENSBTAG00000000670	Transcript	ENSBTAT00000000891.5	protein_coding	D	gaT/gaC	rs797572347	-
16:3730400-3730400	A	3_prime_UTR_variant	MODIFIER	RAB7B	ENSBTAG00000012774	Transcript	ENSBTAT00000016976.5	protein_coding	-	-	rs797505558	-
5:103377983-103377983	C	intron_variant	MODIFIER	C1R	ENSBTAG00000008612	Transcript	ENSBTAT00000011362.5	protein_coding	-	-	rs797453725	-
18:62477881-62477881	G	upstream_gene_variant	MODIFIER	-	ENSBTAG00000045854	Transcript	ENSBTAT00000064016.2	protein_coding	-	-	rs797393751	-
25:7730782-7730782	T	synonymous_variant	LOW	USP7	ENSBTAG00000005455	Transcript	ENSBTAT00000007177.5	protein_coding	T	acG/acA	rs797346077	-
1:82970399-82970399	G	upstream_gene_variant	MODIFIER	ABCF3	ENSBTAG00000006920	Transcript	ENSBTAT00000009087.5	protein_coding	-	-	rs797188083	-
21:23098990-23098990	A	intergenic_variant	MODIFIER	-	-	-	-	-	-	-	rs797185440	-
16:27469924-27469924	T	missense_variant	MODERATE	NVL	ENSBTAG00000006718	Transcript	ENSBTAT00000047473.4	protein_coding	C/Y	tGt/tAt	rs797145838	tolerated(0.07)
19:51471544-51471544	C	synonymous_variant	LOW	SLC38A10	ENSBTAG00000018271	Transcript	ENSBTAT00000024319.6	protein_coding	I	atT/atC	rs797123123	-
2:95469671-95469671	G	upstream_gene_variant	MODIFIER	KLF7	ENSBTAG00000044097	Transcript	ENSBTAT00000061201.3	protein_coding	-	-	rs797112043	-
4:44530716-44530716	G	synonymous_variant	LOW	PMPCB	ENSBTAG00000006876	Transcript	ENSBTAT00000004922.6	protein_coding	K	aaA/aaG	rs797089504	-
25:26454607-26454607	T	upstream_gene_variant	MODIFIER	KIF22	ENSBTAG00000013669	Transcript	ENSBTAT00000018167.5	protein_coding	-	-	rs797086215	-
27:37669493-37669493	A	intron_variant	MODIFIER	HOOK3	ENSBTAG00000007634	Transcript	ENSBTAT00000010044.5	protein_coding	-	-	rs724142214	-
5:100200442-100200442	A	downstream_gene_variant	MODIFIER	-	ENSBTAG00000012026	Transcript	ENSBTAT00000009016.6	protein_coding	-	-	rs724141563	-
5:107707255-107707255	A	downstream_gene_variant	MODIFIER	WNK1	ENSBTAG00000005221	Transcript	ENSBTAT00000006875.6	protein_coding	-	-	rs724134325	-
7:43983798-43983798	C	upstream_gene_variant	MODIFIER	UQCR11	ENSBTAG00000008692	Transcript	ENSBTAT00000011458.4	protein_coding	-	-	rs724133363	-
28:43637829-43637829	A	missense_variant	MODERATE	ERCC6	ENSBTAG00000032527	Transcript	ENSBTAT00000046144.4	protein_coding	R/C	Cgc/Tgc	rs724130395	tolerated(0.24)
14:21854136-21854136	T	3_prime_UTR_variant	MODIFIER	ATP6V1H	ENSBTAG00000003450	Transcript	ENSBTAT00000004482.3	protein_coding	-	-	rs724102277	-
7:102142350-102142350	A	5_prime_UTR_variant	MODIFIER	PPIP5K2	ENSBTAG00000001485	Transcript	ENSBTAT00000001944.5	protein_coding	-	-	rs724100696	-
7:79108861-79108861	C	missense_variant	MODERATE	-	ENSBTAG00000030274	Transcript	ENSBTAT00000032574.5	protein_coding	R/P	cGg/cCg	rs724093255	deleterious_low_confidence(0.01)
5:25682350-25682350	T	synonymous_variant	LOW	ITGA5	ENSBTAG00000013745	Transcript	ENSBTAT00000018261.6	protein_coding	T	acC/acT	rs724089485	-
15:25083215-25083215	A	downstream_gene_variant	MODIFIER	NXPE4	ENSBTAG00000005945	Transcript	ENSBTAT00000007803.4	protein_coding	-	-	rs724083334	-
15:27437427-27437427	A	intron_variant	MODIFIER	ZPR1	ENSBTAG00000002650	Transcript	ENSBTAT00000003433.5	protein_coding	-	-	rs724082295	-
19:44888332-44888332	A	intron_variant	MODIFIER	FMNL1	ENSBTAG00000004196	Transcript	ENSBTAT00000034825.5	protein_coding	-	-	rs724081747	-
11:48434687-48434687	C	upstream_gene_variant	MODIFIER	KDM3A	ENSBTAG00000013580	Transcript	ENSBTAT00000018069.6	protein_coding	-	-	rs724069354	-
11:98143631-98143631	C	intergenic_variant	MODIFIER	-	-	-	-	-	-	-	rs724065397	-
8:73612340-73612340	A	intron_variant	MODIFIER	PPP2R2A	ENSBTAG00000018317	Transcript	ENSBTAT00000024373.6	protein_coding	-	-	rs724045795	-
18:57143011-57143011	A	3_prime_UTR_variant	MODIFIER	-	ENSBTAG00000037537	Transcript	ENSBTAT00000031802.5	protein_coding	-	-	rs724037241	-
3:7933705-7933705	A	intron_variant	MODIFIER	FCGR2B	ENSBTAG00000021842	Transcript	ENSBTAT00000029114.5	protein_coding	-	-	rs724018947	-
15:13992147-13992147	T	intron_variant	MODIFIER	MAML2	ENSBTAG00000037962	Transcript	ENSBTAT00000054262.3	protein_coding	-	-	rs724013830	-
1:143810168-143810168	T	3_prime_UTR_variant	MODIFIER	PDXK	ENSBTAG00000018186	Transcript	ENSBTAT00000024203.6	protein_coding	-	-	rs724012942	-
25:1967175-1967175	T	synonymous_variant	LOW	CCNF	ENSBTAG00000024884	Transcript	ENSBTAT00000034642.5	protein_coding	A	gcC/gcT	rs724007480	-
22:59282358-59282358	T	missense_variant	MODERATE	RPN1	ENSBTAG00000005191	Transcript	ENSBTAT00000006847.6	protein_coding	P/S	Ccc/Tcc	rs724000050	deleterious_low_confidence(0)
22:48949889-48949889	T	synonymous_variant	LOW	ACY1	ENSBTAG00000032304	Transcript	ENSBTAT00000024787.5	protein_coding	E	gaG/gaA	rs723997690	-
2:131181969-131181969	T	3_prime_UTR_variant	MODIFIER	ALPL	ENSBTAG00000008951	Transcript	ENSBTAT00000011783.6	protein_coding	-	-	rs723995559	-
14:69301446-69301446	T	missense_variant	MODERATE	NDUFAF6	ENSBTAG00000007570	Transcript	ENSBTAT00000009959.5	protein_coding	G/D	gGt/gAt	rs723989814	tolerated(0.3)
4:106088927-106088927	C	3_prime_UTR_variant	MODIFIER	-	ENSBTAG00000034609	Transcript	ENSBTAT00000028729.6	protein_coding	-	-	rs723975524	-
21:58680007-58680007	A	5_prime_UTR_variant	MODIFIER	DDX24	ENSBTAG00000003423	Transcript	ENSBTAT00000004441.6	protein_coding	-	-	rs723949316	-
5:116522314-116522314	T	5_prime_UTR_variant	MODIFIER	CDPF1	ENSBTAG00000008065	Transcript	ENSBTAT00000010609.3	protein_coding	-	-	rs723942734	-
5:109136912-109136912	T	downstream_gene_variant	MODIFIER	BCL2L13	ENSBTAG00000013956	Transcript	ENSBTAT00000018555.5	protein_coding	-	-	rs723912380	-
8:102108400-102108400	A	3_prime_UTR_variant	MODIFIER	SNX30	ENSBTAG00000044070	Transcript	ENSBTAT00000061575.3	protein_coding	-	-	rs723906899	-
14:3206312-3206312	G	synonymous_variant	LOW	TRAPPC9	ENSBTAG00000013955	Transcript	ENSBTAT00000037373.4	protein_coding	T	acA/acG	rs723893399	-
21:14362224-14362224	T	missense_variant	MODERATE	FAM174B	ENSBTAG00000022989	Transcript	ENSBTAT00000031231.5	protein_coding	T/I	aCt/aTt	rs723875776	deleterious(0)
6:56985759-56985759	C	synonymous_variant	LOW	RELL1	ENSBTAG00000004329	Transcript	ENSBTAT00000005668.5	protein_coding	Q	caA/caG	rs723858708	-
5:110301366-110301366	G	missense_variant	MODERATE	CBY1	ENSBTAG00000006588	Transcript	ENSBTAT00000008651.4	protein_coding	K/R	aAg/aGg	rs723858541	tolerated(0.09)
19:20453768-20453768	C	intron_variant	MODIFIER	MYO18A	ENSBTAG00000017380	Transcript	ENSBTAT00000023111.6	protein_coding	-	-	rs723856786	-
22:50698692-50698692	A	downstream_gene_variant	MODIFIER	AMT	ENSBTAG00000002321	Transcript	ENSBTAT00000002992.5	protein_coding	-	-	rs723838374	-
1:142009232-142009232	G	downstream_gene_variant	MODIFIER	RIPK4	ENSBTAG00000021251	Transcript	ENSBTAT00000028318.5	protein_coding	-	-	rs723831553	-
27:32707066-32707066	T	downstream_gene_variant	MODIFIER	-	ENSBTAG00000033381	Transcript	ENSBTAT00000047487.4	protein_coding	-	-	rs723821037	-
2:133339349-133339349	A	intron_variant	MODIFIER	CAPZB	ENSBTAG00000004554	Transcript	ENSBTAT00000005983.5	protein_coding	-	-	rs723807108	-
14:66051282-66051282	G	downstream_gene_variant	MODIFIER	NIPAL2	ENSBTAG00000018206	Transcript	ENSBTAT00000024232.5	protein_coding	-	-	rs723802445	-
14:31456493-31456493	A	5_prime_UTR_variant	MODIFIER	ARFGEF1	ENSBTAG00000014691	Transcript	ENSBTAT00000019553.6	protein_coding	-	-	rs723800603	-
27:42000134-42000134	A	synonymous_variant	LOW	NR1D2	ENSBTAG00000018024	Transcript	ENSBTAT00000023994.6	protein_coding	H	caC/caT	rs723790969	-
18:14642225-14642225	A	missense_variant	MODERATE	FANCA	ENSBTAG00000001906	Transcript	ENSBTAT00000002478.6	protein_coding	R/W	Cgg/Tgg	rs723788231	deleterious(0)
8:60503971-60503971	G	intron_variant	MODIFIER	GNE	ENSBTAG00000001142	Transcript	ENSBTAT00000001520.5	protein_coding	-	-	rs723760991	-
19:34407146-34407146	T	synonymous_variant	LOW	LLGL1	ENSBTAG00000004635	Transcript	ENSBTAT00000006080.5	protein_coding	L	ctG/ctA	rs723755601	-
22:51282961-51282961	T	upstream_gene_variant	MODIFIER	COL7A1	ENSBTAG00000019081	Transcript	ENSBTAT00000025418.6	pseudogene	-	-	rs723743611	-
25:10454324-10454324	G	synonymous_variant	LOW	ZC3H7A	ENSBTAG00000014826	Transcript	ENSBTAT00000019746.6	protein_coding	V	gtT/gtC	rs723734523	-
14:2717168-2717168	G	downstream_gene_variant	MODIFIER	SLC45A4	ENSBTAG00000008597	Transcript	ENSBTAT00000011341.6	protein_coding	-	-	rs723723944	-
16:24292291-24292291	G	3_prime_UTR_variant	MODIFIER	MTARC1	ENSBTAG00000047287	Transcript	ENSBTAT00000061104.3	protein_coding	-	-	rs723722662	-
25:10257017-10257017	C	intron_variant	MODIFIER	LITAF	ENSBTAG00000005622	Transcript	ENSBTAT00000007391.6	protein_coding	-	-	rs723721242	-
5:108225337-108225337	A	3_prime_UTR_variant	MODIFIER	ADIPOR2	ENSBTAG00000009050	Transcript	ENSBTAT00000011923.6	protein_coding	-	-	rs723720893	-
11:105938126-105938126	A	upstream_gene_variant	MODIFIER	MAMDC4	ENSBTAG00000021550	Transcript	ENSBTAT00000032582.4	pseudogene	-	-	rs723718941	-
8:84974580-84974580	A	synonymous_variant	LOW	PHF2	ENSBTAG00000012922	Transcript	ENSBTAT00000017171.5	protein_coding	P	ccG/ccA	rs723711423	-
6:59252185-59252185	A	downstream_gene_variant	MODIFIER	RHOH	ENSBTAG00000013451	Transcript	ENSBTAT00000017893.6	protein_coding	-	-	rs723707952	-
4:98811400-98811400	A	synonymous_variant	LOW	TMEM140	ENSBTAG00000001576	Transcript	ENSBTAT00000002060.5	protein_coding	V	gtG/gtA	rs723702681	-
28:12834789-12834789	C	downstream_gene_variant	MODIFIER	-	ENSBTAG00000054635	Transcript	ENSBTAT00000075778.1	protein_coding	-	-	rs723699180	-
8:88738378-88738378	T	intron_variant	MODIFIER	SEMA4D	ENSBTAG00000001941	Transcript	ENSBTAT00000002525.6	protein_coding	-	-	rs723696054	-
19:50907862-50907862	A	missense_variant	MODERATE	ASPSCR1	ENSBTAG00000004632	Transcript	ENSBTAT00000006075.6	protein_coding	R/C	Cgc/Tgc	rs723690261	tolerated(0.09)
19:33217087-33217087	A	synonymous_variant	LOW	TRPV2	ENSBTAG00000003014	Transcript	ENSBTAT00000003922.5	protein_coding	F	ttC/ttT	rs723683354	-
16:79571582-79571582	T	missense_variant	MODERATE	KIF21B	ENSBTAG00000047274	Transcript	ENSBTAT00000063330.2	protein_coding	A/T	Gcc/Acc	rs723671852	tolerated(0.29)
2:135681540-135681540	G	intron_variant	MODIFIER	NECAP2	ENSBTAG00000013282	Transcript	ENSBTAT00000017663.5	protein_coding	-	-	rs723668597	-
22:59194651-59194651	C	intron_variant	MODIFIER	RAB7A	ENSBTAG00000010193	Transcript	ENSBTAT00000013451.4	protein_coding	-	-	rs723651777	-
15:32196439-32196439	G	intron_variant	MODIFIER	SORL1	ENSBTAG00000014611	Transcript	ENSBTAT00000019457.6	protein_coding	-	-	rs723629592	-
11:100032070-100032070	A	3_prime_UTR_variant	MODIFIER	ASB6	ENSBTAG00000008973	Transcript	ENSBTAT00000011810.5	protein_coding	-	-	rs723624962	-
22:53247453-53247453	T	intergenic_variant	MODIFIER	-	-	-	-	-	-	-	rs723620483	-
7:12730831-12730831	T	upstream_gene_variant	MODIFIER	RNASEH2A	ENSBTAG00000009661	Transcript	ENSBTAT00000012731.3	protein_coding	-	-	rs723618945	-
17:62985338-62985338	T	3_prime_UTR_variant	MODIFIER	ACADS	ENSBTAG00000007484	Transcript	ENSBTAT00000009844.4	protein_coding	-	-	rs723616098	-
19:42137816-42137816	C	downstream_gene_variant	MODIFIER	DNAJC7	ENSBTAG00000002654	Transcript	ENSBTAT00000003437.5	protein_coding	-	-	rs723610041	-
22:59825895-59825895	C	3_prime_UTR_variant	MODIFIER	MGLL	ENSBTAG00000018248	Transcript	ENSBTAT00000024289.6	protein_coding	-	-	rs723603568	-
7:1438076-1438076	T	intron_variant	MODIFIER	SQSTM1	ENSBTAG00000015591	Transcript	ENSBTAT00000020709.6	protein_coding	-	-	rs723597389	-
3:29501833-29501833	A	missense_variant	MODERATE	BCL2L15	ENSBTAG00000012419	Transcript	ENSBTAT00000016482.5	protein_coding	A/D	gCt/gAt	rs723581552	tolerated(0.13)
25:2016674-2016674	T	upstream_gene_variant	MODIFIER	AMDHD2	ENSBTAG00000001022	Transcript	ENSBTAT00000001355.6	protein_coding	-	-	rs723581377	-
13:52514905-52514905	T	downstream_gene_variant	MODIFIER	NOP56	ENSBTAG00000018812	Transcript	ENSBTAT00000025042.6	protein_coding	-	-	rs723578568	-
14:2709729-2709729	T	synonymous_variant	LOW	SLC45A4	ENSBTAG00000008597	Transcript	ENSBTAT00000011341.6	protein_coding	D	gaC/gaT	rs723577907	-
22:35069231-35069231	T	downstream_gene_variant	MODIFIER	LRIG1	ENSBTAG00000010360	Transcript	ENSBTAT00000030750.5	protein_coding	-	-	rs723567989	-
8:69417756-69417756	C	downstream_gene_variant	MODIFIER	NUDT18	ENSBTAG00000003483	Transcript	ENSBTAT00000004527.6	protein_coding	-	-	rs723564772	-
2:133541317-133541317	T	synonymous_variant	LOW	UBR4	ENSBTAG00000015240	Transcript	ENSBTAT00000020277.6	protein_coding	S	tcC/tcT	rs723552921	-
25:2015794-2015794	A	upstream_gene_variant	MODIFIER	AMDHD2	ENSBTAG00000001022	Transcript	ENSBTAT00000001355.6	protein_coding	-	-	rs723536616	-
25:2014158-2014158	T	upstream_gene_variant	MODIFIER	AMDHD2	ENSBTAG00000001022	Transcript	ENSBTAT00000001355.6	protein_coding	-	-	rs723536012	-
7:3817411-3817411	C	3_prime_UTR_variant	MODIFIER	GATAD2A	ENSBTAG00000003034	Transcript	ENSBTAT00000003949.6	protein_coding	-	-	rs723518516	-
8:84388691-84388691	C	start_lost	HIGH	FGD3	ENSBTAG00000006939	Transcript	ENSBTAT00000009131.5	protein_coding	M/T	aTg/aCg	rs723501532	deleterious_low_confidence(0)
3:109958869-109958869	A	synonymous_variant	LOW	AGO4	ENSBTAG00000015220	Transcript	ENSBTAT00000020250.6	protein_coding	A	gcA/gcT	rs723495489	-
19:45116054-45116054	A	synonymous_variant	LOW	PLEKHM1	ENSBTAG00000020359	Transcript	ENSBTAT00000027135.6	protein_coding	P	ccC/ccT	rs723488642	-
2:135284948-135284948	A	synonymous_variant	LOW	PADI4	ENSBTAG00000012052	Transcript	ENSBTAT00000015991.6	protein_coding	P	ccC/ccT	rs723483195	-
19:62037276-62037276	A	downstream_gene_variant	MODIFIER	RGS9	ENSBTAG00000017751	Transcript	ENSBTAT00000023605.6	protein_coding	-	-	rs723478735	-
22:50983541-50983541	A	downstream_gene_variant	MODIFIER	P4HTM	ENSBTAG00000005490	Transcript	ENSBTAT00000007217.6	protein_coding	-	-	rs723436531	-
20:71781222-71781222	C	3_prime_UTR_variant	MODIFIER	PDCD6	ENSBTAG00000046493	Transcript	ENSBTAT00000064656.2	protein_coding	-	-	rs723436224	-
21:56001607-56001607	A	synonymous_variant	LOW	GPR68	ENSBTAG00000006738	Transcript	ENSBTAT00000008858.6	protein_coding	I	atC/atT	rs723432648	-
1:134844594-134844594	T	3_prime_UTR_variant	MODIFIER	ANAPC13	ENSBTAG00000014461	Transcript	ENSBTAT00000019228.5	protein_coding	-	-	rs723418618	-
10:86818199-86818199	A	intron_variant	MODIFIER	FLVCR2	ENSBTAG00000040078	Transcript	ENSBTAT00000015901.6	protein_coding	-	-	rs723413806	-
7:11882512-11882512	C	downstream_gene_variant	MODIFIER	CCDC130	ENSBTAG00000002516	Transcript	ENSBTAT00000003269.6	protein_coding	-	-	rs723408136	-
4:113815296-113815296	T	synonymous_variant	LOW	CHPF2	ENSBTAG00000014371	Transcript	ENSBTAT00000019108.4	protein_coding	T	acC/acT	rs723390721	-
25:2576251-2576251	G	downstream_gene_variant	MODIFIER	ZNF205	ENSBTAG00000005572	Transcript	ENSBTAT00000007323.5	protein_coding	-	-	rs723384034	-
22:31615476-31615476	A	downstream_gene_variant	MODIFIER	MITF	ENSBTAG00000006679	Transcript	ENSBTAT00000008789.3	protein_coding	-	-	rs723358114	-
13:47131730-47131730	A	downstream_gene_variant	MODIFIER	RASSF2	ENSBTAG00000017346	Transcript	ENSBTAT00000023060.6	protein_coding	-	-	rs723351598	-
5:101707897-101707897	G	missense_variant	MODERATE	CLEC4E	ENSBTAG00000012185	Transcript	ENSBTAT00000016163.6	protein_coding	F/S	tTc/tCc	rs723347817	tolerated(1)
14:64093619-64093619	C	synonymous_variant	LOW	RNF19A	ENSBTAG00000017833	Transcript	ENSBTAT00000023707.6	protein_coding	I	atA/atC	rs723342980	-
5:110747624-110747624	T	synonymous_variant	LOW	RPL3	ENSBTAG00000003228	Transcript	ENSBTAT00000004188.4	protein_coding	A	gcG/gcA	rs723341638	-
25:1047824-1047824	T	intron_variant	MODIFIER	UBE2I	ENSBTAG00000038866	Transcript	ENSBTAT00000056739.3	protein_coding	-	-	rs723311881	-
4:119430436-119430436	C	downstream_gene_variant	MODIFIER	ESYT2	ENSBTAG00000005483	Transcript	ENSBTAT00000043608.4	protein_coding	-	-	rs723302281	-
1:96428357-96428357	T	downstream_gene_variant	MODIFIER	TNIK	ENSBTAG00000011742	Transcript	ENSBTAT00000015600.5	protein_coding	-	-	rs723300686	-
25:3782574-3782574	T	intron_variant	MODIFIER	MGRN1	ENSBTAG00000018999	Transcript	ENSBTAT00000025290.6	protein_coding	-	-	rs723283293	-
5:116966919-116966919	A	downstream_gene_variant	MODIFIER	-	ENSBTAG00000054562	Transcript	ENSBTAT00000083595.1	lncRNA	-	-	rs723278672	-
25:630340-630340	G	upstream_gene_variant	MODIFIER	CCDC78	ENSBTAG00000002470	Transcript	ENSBTAT00000003211.5	protein_coding	-	-	rs723274109	-
7:5545710-5545710	T	synonymous_variant	LOW	COLGALT1	ENSBTAG00000012678	Transcript	ENSBTAT00000016841.5	protein_coding	S	tcC/tcA	rs723271237	-
7:71687747-71687747	G	missense_variant	MODERATE	PWWP2A	ENSBTAG00000010341	Transcript	ENSBTAT00000013651.6	protein_coding	L/P	cTg/cCg	rs723241562	tolerated_low_confidence(0.23)
10:88017347-88017347	C	upstream_gene_variant	MODIFIER	VASH1	ENSBTAG00000008735	Transcript	ENSBTAT00000043072.4	protein_coding	-	-	rs723239697	-
28:39133496-39133496	T	3_prime_UTR_variant	MODIFIER	GHITM	ENSBTAG00000032829	Transcript	ENSBTAT00000046599.3	protein_coding	-	-	rs723213445	-
6:97255314-97255314	G	3_prime_UTR_variant	MODIFIER	ENOPH1	ENSBTAG00000014805	Transcript	ENSBTAT00000019702.4	protein_coding	-	-	rs723208441	-
7:14927327-14927327	G	3_prime_UTR_variant	MODIFIER	CDC37	ENSBTAG00000011699	Transcript	ENSBTAT00000036173.5	protein_coding	-	-	rs723206360	-
6:15687185-15687185	A	3_prime_UTR_variant	MODIFIER	PLA2G12A	ENSBTAG00000015230	Transcript	ENSBTAT00000020263.5	protein_coding	-	-	rs723187335	-
15:29685947-29685947	A	upstream_gene_variant	MODIFIER	DPAGT1	ENSBTAG00000005371	Transcript	ENSBTAT00000007065.4	protein_coding	-	-	rs723183181	-
13:34570647-34570647	T	synonymous_variant	LOW	SVIL	ENSBTAG00000027444	Transcript	ENSBTAT00000027591.5	protein_coding	E	gaG/gaA	rs723178206	-
14:2716808-2716808	A	downstream_gene_variant	MODIFIER	SLC45A4	ENSBTAG00000008597	Transcript	ENSBTAT00000011341.6	protein_coding	-	-	rs723177400	-
13:42964495-42964495	A	missense_variant	MODERATE	TASOR2	ENSBTAG00000019197	Transcript	ENSBTAT00000046340.4	protein_coding	S/L	tCg/tTg	rs723177129	deleterious(0)
6:59562421-59562421	C	intron_variant	MODIFIER	RBM47	ENSBTAG00000002356	Transcript	ENSBTAT00000073219.1	protein_coding	-	-	rs723171875	-
25:27191785-27191785	A	downstream_gene_variant	MODIFIER	PRSS53	ENSBTAG00000031551	Transcript	ENSBTAT00000044725.4	protein_coding	-	-	rs723161277	-
1:144658223-144658223	C	downstream_gene_variant	MODIFIER	UBE2G2	ENSBTAG00000048090	Transcript	ENSBTAT00000063929.2	protein_coding	-	-	rs723145292	-
25:7650674-7650674	G	upstream_gene_variant	MODIFIER	PMM2	ENSBTAG00000001440	Transcript	ENSBTAT00000001888.4	protein_coding	-	-	rs723126537	-
22:59225661-59225661	C	intergenic_variant	MODIFIER	-	-	-	-	-	-	-	rs723125542	-
19:42307385-42307385	T	upstream_gene_variant	MODIFIER	HCRT	ENSBTAG00000000665	Transcript	ENSBTAT00000000875.5	protein_coding	-	-	rs723125187	-
22:58062508-58062508	G	downstream_gene_variant	MODIFIER	TMEM43	ENSBTAG00000007360	Transcript	ENSBTAT00000009681.6	protein_coding	-	-	rs723110135	-
19:39503779-39503779	A	downstream_gene_variant	MODIFIER	FBXO47	ENSBTAG00000024983	Transcript	ENSBTAT00000008714.6	protein_coding	-	-	rs723105197	-
19:36026747-36026747	T	5_prime_UTR_variant	MODIFIER	ANKRD40	ENSBTAG00000002267	Transcript	ENSBTAT00000002922.6	protein_coding	-	-	rs723080696	-
16:1087617-1087617	A	intron_variant	MODIFIER	BTG2	ENSBTAG00000015711	Transcript	ENSBTAT00000020860.6	protein_coding	-	-	rs723079591	-
11:11249207-11249207	G	intergenic_variant	MODIFIER	-	-	-	-	-	-	-	rs723078090	-
18:65717643-65717643	A	3_prime_UTR_variant	MODIFIER	-	ENSBTAG00000039453	Transcript	ENSBTAT00000055447.3	protein_coding	-	-	rs723068364	-
5:108822546-108822546	G	missense_variant	MODERATE	IL17RA	ENSBTAG00000011067	Transcript	ENSBTAT00000014695.6	protein_coding	P/A	Ccc/Gcc	rs723065559	tolerated_low_confidence(0.92)
22:50917270-50917270	C	upstream_gene_variant	MODIFIER	QRICH1	ENSBTAG00000018924	Transcript	ENSBTAT00000025183.4	protein_coding	-	-	rs723051040	-
3:34175642-34175642	G	intron_variant	MODIFIER	SARS1	ENSBTAG00000012962	Transcript	ENSBTAT00000017232.4	protein_coding	-	-	rs723048803	-
21:33802075-33802075	A	synonymous_variant	LOW	MPI	ENSBTAG00000005845	Transcript	ENSBTAT00000007684.6	protein_coding	P	ccC/ccT	rs723044165	-
4:112343021-112343021	A	3_prime_UTR_variant	MODIFIER	ZNF212	ENSBTAG00000000389	Transcript	ENSBTAT00000000499.5	protein_coding	-	-	rs723028389	-
13:61680300-61680300	G	downstream_gene_variant	MODIFIER	PLAGL2	ENSBTAG00000018334	Transcript	ENSBTAT00000024395.6	protein_coding	-	-	rs723011345	-
19:51140310-51140310	T	upstream_gene_variant	MODIFIER	HGS	ENSBTAG00000000411	Transcript	ENSBTAT00000000527.5	protein_coding	-	-	rs723007614	-
2:135231252-135231252	A	synonymous_variant	LOW	RCC2	ENSBTAG00000008579	Transcript	ENSBTAT00000011314.6	protein_coding	L	ctG/ctA	rs723005862	-
2:135675440-135675440	T	3_prime_UTR_variant	MODIFIER	NECAP2	ENSBTAG00000013282	Transcript	ENSBTAT00000017663.5	protein_coding	-	-	rs722999598	-
27:34008122-34008122	G	downstream_gene_variant	MODIFIER	TACC1	ENSBTAG00000004238	Transcript	ENSBTAT00000005554.6	protein_coding	-	-	rs722998878	-
22:49778445-49778445	G	downstream_gene_variant	MODIFIER	HEMK1	ENSBTAG00000004120	Transcript	ENSBTAT00000005382.6	protein_coding	-	-	rs722992684	-
5:77344381-77344381	C	intron_variant	MODIFIER	FGD4	ENSBTAG00000005453	Transcript	ENSBTAT00000007175.6	protein_coding	-	-	rs722971572	-
8:102503942-102503942	G	downstream_gene_variant	MODIFIER	CDC26	ENSBTAG00000014430	Transcript	ENSBTAT00000019191.3	protein_coding	-	-	rs722964671	-
7:102614014-102614014	G	synonymous_variant	LOW	NUDT12	ENSBTAG00000027728	Transcript	ENSBTAT00000039965.5	protein_coding	R	cgG/cgC	rs722957364	-
5:23664083-23664083	T	missense_variant	MODERATE	CRADD	ENSBTAG00000051267	Transcript	ENSBTAT00000071531.1	protein_coding	A/V	gCg/gTg	rs722955829	tolerated(1)
7:1517605-1517605	C	downstream_gene_variant	MODIFIER	LTC4S	ENSBTAG00000009737	Transcript	ENSBTAT00000012836.5	protein_coding	-	-	rs722948530	-
7:44540210-44540210	A	5_prime_UTR_variant	MODIFIER	AFF4	ENSBTAG00000009482	Transcript	ENSBTAT00000012480.6	protein_coding	-	-	rs722948261	-
25:2016923-2016923	C	upstream_gene_variant	MODIFIER	AMDHD2	ENSBTAG00000001022	Transcript	ENSBTAT00000001355.6	protein_coding	-	-	rs722927077	-
7:1444543-1444543	A	intron_variant	MODIFIER	SQSTM1	ENSBTAG00000015591	Transcript	ENSBTAT00000020709.6	protein_coding	-	-	rs722923028	-
8:9637272-9637272	T	intergenic_variant	MODIFIER	-	-	-	-	-	-	-	rs722921382	-
7:108281248-108281248	A	downstream_gene_variant	MODIFIER	FER	ENSBTAG00000003051	Transcript	ENSBTAT00000060973.3	protein_coding	-	-	rs722909086	-
5:75447989-75447989	A	synonymous_variant	LOW	MPST	ENSBTAG00000030648	Transcript	ENSBTAT00000043315.2	protein_coding	E	gaG/gaA	rs722880035	-
5:119647982-119647982	T	missense_variant	MODERATE	PLXNB2	ENSBTAG00000014966	Transcript	ENSBTAT00000019923.4	protein_coding	G/S	Ggc/Agc	rs722874601	tolerated(0.91)
22:48976407-48976407	A	downstream_gene_variant	MODIFIER	GPR62	ENSBTAG00000013442	Transcript	ENSBTAT00000017882.6	protein_coding	-	-	rs722869601	-
3:1266652-1266652	A	3_prime_UTR_variant	MODIFIER	CD247	ENSBTAG00000012700	Transcript	ENSBTAT00000016878.3	protein_coding	-	-	rs722857957	-
22:60521581-60521581	A	downstream_gene_variant	MODIFIER	ZXDC	ENSBTAG00000009874	Transcript	ENSBTAT00000013022.6	protein_coding	-	-	rs722856180	-
7:3998084-3998084	T	upstream_gene_variant	MODIFIER	TM6SF2	ENSBTAG00000016042	Transcript	ENSBTAT00000021354.5	protein_coding	-	-	rs722850416	-
19:23345377-23345377	C	3_prime_UTR_variant	MODIFIER	SGSM2	ENSBTAG00000045500	Transcript	ENSBTAT00000065570.2	protein_coding	-	-	rs722839215	-
2:135229785-135229785	G	intron_variant	MODIFIER	RCC2	ENSBTAG00000008579	Transcript	ENSBTAT00000011314.6	protein_coding	-	-	rs722830727	-
3:110839203-110839203	T	3_prime_UTR_variant	MODIFIER	SMIM12	ENSBTAG00000014235	Transcript	ENSBTAT00000018920.4	protein_coding	-	-	rs722811727	-
25:7526773-7526773	A	synonymous_variant	LOW	METTL22	ENSBTAG00000035782	Transcript	ENSBTAT00000018927.6	protein_coding	G	ggC/ggA	rs722801632	-
8:60490877-60490877	C	intron_variant	MODIFIER	CLTA	ENSBTAG00000001137	Transcript	ENSBTAT00000001518.5	protein_coding	-	-	rs722797656	-
7:1438094-1438094	A	intron_variant	MODIFIER	SQSTM1	ENSBTAG00000015591	Transcript	ENSBTAT00000020709.6	protein_coding	-	-	rs722794255	-
7:12435279-12435279	A	upstream_gene_variant	MODIFIER	STX10	ENSBTAG00000016352	Transcript	ENSBTAT00000021753.6	protein_coding	-	-	rs722778747	-
25:3784582-3784582	T	intron_variant	MODIFIER	MGRN1	ENSBTAG00000018999	Transcript	ENSBTAT00000025290.6	protein_coding	-	-	rs722773530	-
7:5311317-5311317	G	synonymous_variant	LOW	JAK3	ENSBTAG00000020904	Transcript	ENSBTAT00000027857.6	protein_coding	E	gaA/gaG	rs722731619	-
4:98824007-98824007	T	3_prime_UTR_variant	MODIFIER	WDR91	ENSBTAG00000017905	Transcript	ENSBTAT00000023798.5	protein_coding	-	-	rs722708394	-
26:10204853-10204853	A	intron_variant	MODIFIER	LIPJ	ENSBTAG00000038063	Transcript	ENSBTAT00000049487.4	protein_coding	-	-	rs722699109	-
6:89975553-89975553	T	downstream_gene_variant	MODIFIER	PARM1	ENSBTAG00000015919	Transcript	ENSBTAT00000021168.5	protein_coding	-	-	rs722696189	-
14:76117914-76117914	C	downstream_gene_variant	MODIFIER	CPNE3	ENSBTAG00000015536	Transcript	ENSBTAT00000020644.6	protein_coding	-	-	rs722676983	-
18:56638346-56638346	C	intron_variant	MODIFIER	JOSD2	ENSBTAG00000006839	Transcript	ENSBTAT00000008984.6	protein_coding	-	-	rs722670516	-
3:8338486-8338486	G	3_prime_UTR_variant	MODIFIER	UFC1	ENSBTAG00000021705	Transcript	ENSBTAT00000028928.4	protein_coding	-	-	rs722666009	-
17:63965234-63965234	T	upstream_gene_variant	MODIFIER	ACACB	ENSBTAG00000022058	Transcript	ENSBTAT00000029560.5	protein_coding	-	-	rs722652910	-
25:2882796-2882796	T	synonymous_variant	LOW	NAA60	ENSBTAG00000004875	Transcript	ENSBTAT00000006410.5	protein_coding	L	ctC/ctT	rs722636459	-
11:106256877-106256877	T	downstream_gene_variant	MODIFIER	FAM166A	ENSBTAG00000004095	Transcript	ENSBTAT00000005347.5	protein_coding	-	-	rs722634168	-
1:86035558-86035558	A	5_prime_UTR_variant	MODIFIER	DNAJC19	ENSBTAG00000023513	Transcript	ENSBTAT00000032097.4	protein_coding	-	-	rs722624994	-
3:34202900-34202900	T	missense_variant	MODERATE	ELAPOR1	ENSBTAG00000001136	Transcript	ENSBTAT00000001511.6	protein_coding	G/D	gGt/gAt	rs722612830	tolerated(0.16)
7:1437116-1437116	T	intron_variant	MODIFIER	SQSTM1	ENSBTAG00000015591	Transcript	ENSBTAT00000020709.6	protein_coding	-	-	rs722605356	-
18:57142596-57142596	A	3_prime_UTR_variant	MODIFIER	-	ENSBTAG00000037537	Transcript	ENSBTAT00000031802.5	protein_coding	-	-	rs722603548	-
13:42926807-42926807	T	5_prime_UTR_variant	MODIFIER	GDI2	ENSBTAG00000005316	Transcript	ENSBTAT00000006992.4	protein_coding	-	-	rs722592861	-
3:57265245-57265245	A	downstream_gene_variant	MODIFIER	SH3GLB1	ENSBTAG00000031171	Transcript	ENSBTAT00000044128.4	protein_coding	-	-	rs722587035	-
11:100258445-100258445	A	3_prime_UTR_variant	MODIFIER	USP20	ENSBTAG00000020311	Transcript	ENSBTAT00000027070.6	protein_coding	-	-	rs722563232	-
8:79478715-79478715	G	intron_variant	MODIFIER	TUT7	ENSBTAG00000001737	Transcript	ENSBTAT00000002277.6	protein_coding	-	-	rs722554661	-
11:101618987-101618987	T	downstream_gene_variant	MODIFIER	PRRC2B	ENSBTAG00000004400	Transcript	ENSBTAT00000010939.6	protein_coding	-	-	rs722534426	-
25:24790856-24790856	A	missense_variant	MODERATE	KDM8	ENSBTAG00000019530	Transcript	ENSBTAT00000026023.6	protein_coding	V/I	Gtc/Atc	rs722533243	tolerated(0.8)
25:1042493-1042493	G	intron_variant	MODIFIER	UBE2I	ENSBTAG00000038866	Transcript	ENSBTAT00000056739.3	protein_coding	-	-	rs722532029	-
25:3925096-3925096	G	synonymous_variant	LOW	UBN1	ENSBTAG00000001736	Transcript	ENSBTAT00000002274.4	protein_coding	G	ggA/ggG	rs722514434	-
6:97217209-97217209	T	upstream_gene_variant	MODIFIER	HNRNPDL	ENSBTAG00000014804	Transcript	ENSBTAT00000019699.5	protein_coding	-	-	rs722513809	-
25:13751588-13751588	T	synonymous_variant	LOW	PDXDC1	ENSBTAG00000004801	Transcript	ENSBTAT00000046463.3	protein_coding	P	ccG/ccA	rs722513315	-
10:85122905-85122905	T	5_prime_UTR_variant	MODIFIER	PNMA1	ENSBTAG00000009271	Transcript	ENSBTAT00000012212.6	protein_coding	-	-	rs722508576	-
15:25787015-25787015	T	synonymous_variant	LOW	CADM1	ENSBTAG00000000977	Transcript	ENSBTAT00000036932.3	protein_coding	T	acG/acA	rs722501479	-
19:51148808-51148808	A	3_prime_UTR_variant	MODIFIER	CCDC137	ENSBTAG00000000356	Transcript	ENSBTAT00000034734.3	protein_coding	-	-	rs722501022	-
7:5096842-5096842	T	synonymous_variant	LOW	MAST3	ENSBTAG00000002347	Transcript	ENSBTAT00000036459.5	protein_coding	P	ccG/ccA	rs722483159	-
4:10719781-10719781	T	missense_variant	MODERATE	VPS50	ENSBTAG00000014255	Transcript	ENSBTAT00000018952.5	protein_coding	A/V	gCt/gTt	rs722455520	tolerated(0.29)
23:27707268-27707268	A	downstream_gene_variant	MODIFIER	NCR3	ENSBTAG00000018343	Transcript	ENSBTAT00000024407.5	protein_coding	-	-	rs722434591	-
11:106193886-106193886	T	downstream_gene_variant	MODIFIER	TMEM210	ENSBTAG00000047964	Transcript	ENSBTAT00000065269.2	protein_coding	-	-	rs722428872	-
19:42641331-42641331	T	synonymous_variant	LOW	COASY	ENSBTAG00000046746	Transcript	ENSBTAT00000027845.5	protein_coding	A	gcC/gcT	rs722427607	-
19:19380516-19380516	G	intron_variant	MODIFIER	LGALS9	ENSBTAG00000006846	Transcript	ENSBTAT00000009005.4	protein_coding	-	-	rs722424685	-
4:105805816-105805816	A	missense_variant	MODERATE	-	ENSBTAG00000038605	Transcript	ENSBTAT00000053668.3	protein_coding	Q/K	Cag/Aag	rs722422887	deleterious(0)
27:24973995-24973995	G	synonymous_variant	LOW	MFHAS1	ENSBTAG00000015913	Transcript	ENSBTAT00000021162.6	protein_coding	I	atT/atC	rs722405710	-
5:119349474-119349474	T	missense_variant	MODERATE	PIM3	ENSBTAG00000045904	Transcript	ENSBTAT00000063193.2	protein_coding	A/V	gCg/gTg	rs722403458	tolerated(0.44)
14:31328484-31328484	T	downstream_gene_variant	MODIFIER	CSPP1	ENSBTAG00000014689	Transcript	ENSBTAT00000019552.6	protein_coding	-	-	rs722393238	-
7:12445057-12445057	A	3_prime_UTR_variant	MODIFIER	NACC1	ENSBTAG00000016350	Transcript	ENSBTAT00000021751.5	protein_coding	-	-	rs722380458	-
7:15189026-15189026	A	synonymous_variant	LOW	QTRT1	ENSBTAG00000037941	Transcript	ENSBTAT00000056840.3	protein_coding	V	gtG/gtA	rs722368337	-
13:34596425-34596425	C	synonymous_variant	LOW	SVIL	ENSBTAG00000027444	Transcript	ENSBTAT00000027591.5	protein_coding	A	gcA/gcG	rs722367117	-
3:110900677-110900677	A	3_prime_UTR_variant	MODIFIER	GJB3	ENSBTAG00000012584	Transcript	ENSBTAT00000016705.6	protein_coding	-	-	rs722361604	-
25:296350-296350	A	3_prime_UTR_variant	MODIFIER	FAM234A	ENSBTAG00000016571	Transcript	ENSBTAT00000022045.4	protein_coding	-	-	rs722346940	-
19:61796378-61796378	G	intron_variant	MODIFIER	ARSG	ENSBTAG00000010637	Transcript	ENSBTAT00000014061.6	protein_coding	-	-	rs722341107	-
14:43206455-43206455	G	synonymous_variant	LOW	MRPS28	ENSBTAG00000001302	Transcript	ENSBTAT00000001718.4	protein_coding	Y	taT/taC	rs722339538	-
22:14402079-14402079	C	non_coding_transcript_exon_variant	MODIFIER	-	ENSBTAG00000054498	Transcript	ENSBTAT00000084703.1	lncRNA	-	-	rs722332713	-
25:3791111-3791111	A	3_prime_UTR_variant	MODIFIER	MGRN1	ENSBTAG00000018999	Transcript	ENSBTAT00000025290.6	protein_coding	-	-	rs722324318	-
19:45080604-45080604	T	upstream_gene_variant	MODIFIER	-	ENSBTAG00000054347	Transcript	ENSBTAT00000000749.5	protein_coding	-	-	rs722317844	-
25:26083287-26083287	A	synonymous_variant	LOW	NUPR1	ENSBTAG00000018016	Transcript	ENSBTAT00000023981.4	protein_coding	D	gaC/gaT	rs722310183	-
10:69071018-69071018	G	synonymous_variant	LOW	TMEM260	ENSBTAG00000030881	Transcript	ENSBTAT00000052373.3	protein_coding	L	ctC/ctG	rs722302455	-
7:2545786-2545786	T	synonymous_variant	LOW	RNF187	ENSBTAG00000019667	Transcript	ENSBTAT00000026211.6	protein_coding	E	gaG/gaA	rs722286692	-
2:135677164-135677164	T	intron_variant	MODIFIER	NECAP2	ENSBTAG00000013282	Transcript	ENSBTAT00000017663.5	protein_coding	-	-	rs722278550	-
21:55999525-55999525	T	3_prime_UTR_variant	MODIFIER	GPR68	ENSBTAG00000006738	Transcript	ENSBTAT00000008858.6	protein_coding	-	-	rs722271884	-
14:14785925-14785925	C	intron_variant	MODIFIER	TRIB1	ENSBTAG00000023179	Transcript	ENSBTAT00000031530.5	protein_coding	-	-	rs722270497	-
14:3586942-3586942	T	synonymous_variant	LOW	TRAPPC9	ENSBTAG00000013955	Transcript	ENSBTAT00000037373.4	protein_coding	L	ctC/ctT	rs722265679	-
1:29418750-29418750	T	5_prime_UTR_variant	MODIFIER	GBE1	ENSBTAG00000036262	Transcript	ENSBTAT00000050765.4	protein_coding	-	-	rs722245209	-
3:1728346-1728346	A	3_prime_UTR_variant	MODIFIER	GPA33	ENSBTAG00000009148	Transcript	ENSBTAT00000012054.5	protein_coding	-	-	rs722238116	-
2:135622322-135622322	A	missense_variant	MODERATE	CROCC	ENSBTAG00000003822	Transcript	ENSBTAT00000042789.4	protein_coding	S/L	tCg/tTg	rs722236457	tolerated(0.73)
7:4059915-4059915	T	intron_variant	MODIFIER	RFXANK	ENSBTAG00000001762	Transcript	ENSBTAT00000002309.5	protein_coding	-	-	rs722225144	-
26:14428734-14428734	C	intergenic_variant	MODIFIER	-	-	-	-	-	-	-	rs722198503	-
19:33216618-33216618	A	intron_variant	MODIFIER	TRPV2	ENSBTAG00000003014	Transcript	ENSBTAT00000003922.5	protein_coding	-	-	rs722181850	-
11:104267558-104267558	A	downstream_gene_variant	MODIFIER	SURF2	ENSBTAG00000000046	Transcript	ENSBTAT00000000051.6	protein_coding	-	-	rs722177116	-
19:42425132-42425132	A	synonymous_variant	LOW	STAT3	ENSBTAG00000021523	Transcript	ENSBTAT00000028687.6	protein_coding	I	atC/atT	rs722161201	-
3:29472293-29472293	C	downstream_gene_variant	MODIFIER	DCLRE1B	ENSBTAG00000003616	Transcript	ENSBTAT00000004713.5	protein_coding	-	-	rs722150310	-
11:103887747-103887747	G	upstream_gene_variant	MODIFIER	INPP5E	ENSBTAG00000001354	Transcript	ENSBTAT00000001784.5	protein_coding	-	-	rs722149219	-
25:2015384-2015384	T	upstream_gene_variant	MODIFIER	AMDHD2	ENSBTAG00000001022	Transcript	ENSBTAT00000001355.6	protein_coding	-	-	rs722124386	-
25:1745379-1745379	C	upstream_gene_variant	MODIFIER	BRICD5	ENSBTAG00000009945	Transcript	ENSBTAT00000013120.5	protein_coding	-	-	rs722120482	-
8:69414434-69414434	C	synonymous_variant	LOW	FAM160B2	ENSBTAG00000014361	Transcript	ENSBTAT00000036592.5	protein_coding	P	ccT/ccC	rs722110927	-
19:42319405-42319405	T	3_prime_UTR_variant	MODIFIER	STAT5B	ENSBTAG00000010125	Transcript	ENSBTAT00000012497.4	protein_coding	-	-	rs722091686	-
19:34814693-34814693	T	intron_variant	MODIFIER	PEMT	ENSBTAG00000016432	Transcript	ENSBTAT00000043580.3	protein_coding	-	-	rs722087224	-
19:51115153-51115153	A	upstream_gene_variant	MODIFIER	-	ENSBTAG00000055145	Transcript	ENSBTAT00000000538.5	protein_coding	-	-	rs722068968	-
22:53708320-53708320	G	upstream_gene_variant	MODIFIER	LIMD1	ENSBTAG00000026097	Transcript	ENSBTAT00000037007.3	protein_coding	-	-	rs722068530	-
14:23203630-23203630	T	missense_variant	MODERATE	LYN	ENSBTAG00000020034	Transcript	ENSBTAT00000026686.6	protein_coding	S/L	tCg/tTg	rs722066011	tolerated(0.16)
25:3786268-3786268	A	splice_region_variant,intron_variant	LOW	MGRN1	ENSBTAG00000018999	Transcript	ENSBTAT00000025290.6	protein_coding	-	-	rs722058268	-
2:133020202-133020202	G	downstream_gene_variant	MODIFIER	HTR6	ENSBTAG00000007996	Transcript	ENSBTAT00000010513.3	protein_coding	-	-	rs722054979	-
28:697389-697389	C	5_prime_UTR_variant	MODIFIER	RHOU	ENSBTAG00000018691	Transcript	ENSBTAT00000024876.6	protein_coding	-	-	rs722051552	-
1:135675925-135675925	C	missense_variant	MODERATE	-	ENSBTAG00000023411	Transcript	ENSBTAT00000044444.4	protein_coding	N/S	aAt/aGt	rs722050111	tolerated(0.89)
22:60623865-60623865	C	3_prime_UTR_variant	MODIFIER	KLF15	ENSBTAG00000008313	Transcript	ENSBTAT00000043695.3	protein_coding	-	-	rs722042273	-
9:101319099-101319099	G	synonymous_variant	LOW	SFT2D1	ENSBTAG00000002993	Transcript	ENSBTAT00000003895.3	protein_coding	V	gtG/gtC	rs722039340	-
8:102108250-102108250	G	3_prime_UTR_variant	MODIFIER	SNX30	ENSBTAG00000044070	Transcript	ENSBTAT00000061575.3	protein_coding	-	-	rs722020795	-
5:110750180-110750180	A	intron_variant	MODIFIER	RPL3	ENSBTAG00000003228	Transcript	ENSBTAT00000004188.4	protein_coding	-	-	rs722014357	-
7:1437306-1437306	T	intron_variant	MODIFIER	SQSTM1	ENSBTAG00000015591	Transcript	ENSBTAT00000020709.6	protein_coding	-	-	rs722009468	-
13:53959787-53959787	A	upstream_gene_variant	MODIFIER	TPD52L2	ENSBTAG00000021232	Transcript	ENSBTAT00000028291.4	protein_coding	-	-	rs722008408	-
6:97214037-97214037	G	synonymous_variant	LOW	HNRNPDL	ENSBTAG00000014804	Transcript	ENSBTAT00000019699.5	protein_coding	Y	taT/taC	rs721998508	-
11:104814206-104814206	C	synonymous_variant	LOW	BRD3	ENSBTAG00000010582	Transcript	ENSBTAT00000013992.6	protein_coding	P	ccA/ccG	rs721997889	-
22:58053958-58053958	T	synonymous_variant	LOW	XPC	ENSBTAG00000007362	Transcript	ENSBTAT00000009683.5	protein_coding	T	acC/acT	rs721980344	-
7:1445165-1445165	C	intron_variant	MODIFIER	SQSTM1	ENSBTAG00000015591	Transcript	ENSBTAT00000020709.6	protein_coding	-	-	rs721979242	-
25:634091-634091	A	synonymous_variant	LOW	CIAO3	ENSBTAG00000002484	Transcript	ENSBTAT00000003225.5	protein_coding	S	agC/agT	rs721976942	-
5:101659102-101659102	C	3_prime_UTR_variant	MODIFIER	CLEC6A	ENSBTAG00000023635	Transcript	ENSBTAT00000032345.3	protein_coding	-	-	rs721968154	-
8:74528353-74528353	C	intron_variant	MODIFIER	PTK2B	ENSBTAG00000005958	Transcript	ENSBTAT00000007819.6	protein_coding	-	-	rs721967606	-
25:3785046-3785046	A	intron_variant	MODIFIER	MGRN1	ENSBTAG00000018999	Transcript	ENSBTAT00000025290.6	protein_coding	-	-	rs721958020	-
11:10428364-10428364	G	synonymous_variant	LOW	MTHFD2	ENSBTAG00000004881	Transcript	ENSBTAT00000006419.6	protein_coding	G	ggA/ggC	rs721957679	-
7:12727325-12727325	T	5_prime_UTR_variant	MODIFIER	RNASEH2A	ENSBTAG00000009661	Transcript	ENSBTAT00000012731.3	protein_coding	-	-	rs721954005	-
15:27432340-27432340	C	downstream_gene_variant	MODIFIER	ZPR1	ENSBTAG00000002650	Transcript	ENSBTAT00000003433.5	protein_coding	-	-	rs721951430	-
13:35301655-35301655	G	intron_variant	MODIFIER	MAP3K8	ENSBTAG00000011600	Transcript	ENSBTAT00000015413.5	protein_coding	-	-	rs721948395	-
13:38469767-38469767	G	missense_variant	MODERATE	-	ENSBTAG00000052347	Transcript	ENSBTAT00000064615.2	protein_coding	R/G	Cgg/Ggg	rs721933881	tolerated(1)
25:21049683-21049683	A	3_prime_UTR_variant	MODIFIER	COG7	ENSBTAG00000032223	Transcript	ENSBTAT00000045677.4	protein_coding	-	-	rs721928877	-
15:33679983-33679983	T	intron_variant	MODIFIER	HSPA8	ENSBTAG00000013162	Transcript	ENSBTAT00000017497.3	protein_coding	-	-	rs721928647	-
22:59131399-59131399	A	upstream_gene_variant	MODIFIER	COPG1	ENSBTAG00000013212	Transcript	ENSBTAT00000017588.6	protein_coding	-	-	rs721925993	-
7:3931925-3931925	C	intron_variant	MODIFIER	MAU2	ENSBTAG00000006124	Transcript	ENSBTAT00000008054.6	protein_coding	-	-	rs721912917	-
1:141722755-141722755	A	synonymous_variant	LOW	TMPRSS2	ENSBTAG00000009132	Transcript	ENSBTAT00000012036.5	protein_coding	I	atC/atT	rs721908123	-
7:1434814-1434814	T	downstream_gene_variant	MODIFIER	SQSTM1	ENSBTAG00000015591	Transcript	ENSBTAT00000020709.6	protein_coding	-	-	rs721906409	-
10:19138807-19138807	T	upstream_gene_variant	MODIFIER	GRAMD2A	ENSBTAG00000046391	Transcript	ENSBTAT00000047402.4	protein_coding	-	-	rs721904253	-
1:96576099-96576099	C	3_prime_UTR_variant	MODIFIER	RPL22L1	ENSBTAG00000007394	Transcript	ENSBTAT00000018153.5	protein_coding	-	-	rs721900131	-
4:114086663-114086663	C	3_prime_UTR_variant	MODIFIER	PRKAG2	ENSBTAG00000002917	Transcript	ENSBTAT00000003789.5	protein_coding	-	-	rs721879252	-
10:85183729-85183729	T	intergenic_variant	MODIFIER	-	-	-	-	-	-	-	rs721877972	-
7:3998036-3998036	G	upstream_gene_variant	MODIFIER	TM6SF2	ENSBTAG00000016042	Transcript	ENSBTAT00000021354.5	protein_coding	-	-	rs721876263	-
4:112342643-112342643	G	3_prime_UTR_variant	MODIFIER	ZNF212	ENSBTAG00000000389	Transcript	ENSBTAT00000000499.5	protein_coding	-	-	rs721866895	-
21:32160407-32160407	A	3_prime_UTR_variant	MODIFIER	PSTPIP1	ENSBTAG00000021144	Transcript	ENSBTAT00000028179.6	protein_coding	-	-	rs721865428	-
X:129813279-129813279	A	downstream_gene_variant	MODIFIER	TRAPPC2	ENSBTAG00000010922	Transcript	ENSBTAT00000014509.5	protein_coding	-	-	rs721851285	-
25:25629382-25629382	A	synonymous_variant	LOW	XPO6	ENSBTAG00000010309	Transcript	ENSBTAT00000013621.5	protein_coding	F	ttC/ttT	rs721842355	-
11:99207226-99207226	T	upstream_gene_variant	MODIFIER	PKN3	ENSBTAG00000010195	Transcript	ENSBTAT00000013461.5	protein_coding	-	-	rs721842225	-
25:3519131-3519131	T	missense_variant	MODERATE	CORO7	ENSBTAG00000009201	Transcript	ENSBTAT00000012121.6	protein_coding	G/S	Ggc/Agc	rs721823102	tolerated(0.76)
14:64102963-64102963	A	3_prime_UTR_variant	MODIFIER	RNF19A	ENSBTAG00000017833	Transcript	ENSBTAT00000023707.6	protein_coding	-	-	rs721818086	-
16:63930138-63930138	A	synonymous_variant	LOW	DHX9	ENSBTAG00000019821	Transcript	ENSBTAT00000026409.5	protein_coding	A	gcG/gcA	rs721816926	-
28:7200918-7200918	A	intron_variant	MODIFIER	TARBP1	ENSBTAG00000004517	Transcript	ENSBTAT00000005936.6	protein_coding	-	-	rs721814146	-
10:88477161-88477161	T	synonymous_variant	LOW	POMT2	ENSBTAG00000002704	Transcript	ENSBTAT00000003502.5	protein_coding	P	ccG/ccA	rs721812294	-
23:13836914-13836914	G	3_prime_UTR_variant	MODIFIER	MOCS1	ENSBTAG00000010449	Transcript	ENSBTAT00000013792.6	protein_coding	-	-	rs721807203	-
8:69420740-69420740	C	downstream_gene_variant	MODIFIER	NUDT18	ENSBTAG00000003483	Transcript	ENSBTAT00000004527.6	protein_coding	-	-	rs721804941	-
5:26837518-26837518	G	5_prime_UTR_variant	MODIFIER	CSAD	ENSBTAG00000007829	Transcript	ENSBTAT00000010303.6	protein_coding	-	-	rs721802340	-
13:53908952-53908952	T	downstream_gene_variant	MODIFIER	DNAJC5	ENSBTAG00000015796	Transcript	ENSBTAT00000035700.5	protein_coding	-	-	rs721796466	-
8:81618146-81618146	A	intron_variant	MODIFIER	AOPEP	ENSBTAG00000000699	Transcript	ENSBTAT00000000938.5	protein_coding	-	-	rs721789481	-
17:62491719-62491719	C	upstream_gene_variant	MODIFIER	RAB35	ENSBTAG00000022044	Transcript	ENSBTAT00000029514.5	protein_coding	-	-	rs721778158	-
3:42934413-42934413	C	intron_variant	MODIFIER	CDC14A	ENSBTAG00000031439	Transcript	ENSBTAT00000008825.6	protein_coding	-	-	rs721765595	-
25:1969049-1969049	T	missense_variant	MODERATE	CCNF	ENSBTAG00000024884	Transcript	ENSBTAT00000034642.5	protein_coding	V/L	Gtg/Ttg	rs721761421	tolerated(0.07)
11:103829868-103829868	C	downstream_gene_variant	MODIFIER	SNAPC4	ENSBTAG00000000054	Transcript	ENSBTAT00000000060.5	protein_coding	-	-	rs721745578	-
7:3942402-3942402	T	synonymous_variant	LOW	MAU2	ENSBTAG00000006124	Transcript	ENSBTAT00000008054.6	protein_coding	S	tcG/tcA	rs721744474	-
25:1041552-1041552	G	intron_variant	MODIFIER	UBE2I	ENSBTAG00000038866	Transcript	ENSBTAT00000056739.3	protein_coding	-	-	rs721743908	-
14:30107155-30107155	A	downstream_gene_variant	MODIFIER	PDE7A	ENSBTAG00000011614	Transcript	ENSBTAT00000015427.5	protein_coding	-	-	rs721726141	-
25:7521417-7521417	A	missense_variant	MODERATE	METTL22	ENSBTAG00000035782	Transcript	ENSBTAT00000018927.6	protein_coding	A/T	Gcg/Acg	rs721722072	tolerated_low_confidence(0.42)
25:7682163-7682163	T	3_prime_UTR_variant	MODIFIER	PMM2	ENSBTAG00000001440	Transcript	ENSBTAT00000001888.4	protein_coding	-	-	rs721712231	-
13:53375030-53375030	A	missense_variant	MODERATE	-	ENSBTAG00000051981	Transcript	ENSBTAT00000045380.4	protein_coding	R/Q	cGg/cAg	rs721710680	tolerated_low_confidence(1)
25:2100587-2100587	A	upstream_gene_variant	MODIFIER	KCTD5	ENSBTAG00000040575	Transcript	ENSBTAT00000001047.5	protein_coding	-	-	rs721704650	-
19:37207135-37207135	T	downstream_gene_variant	MODIFIER	PHB	ENSBTAG00000017120	Transcript	ENSBTAT00000022759.4	protein_coding	-	-	rs721700144	-
16:62102276-62102276	A	3_prime_UTR_variant	MODIFIER	STX6	ENSBTAG00000020458	Transcript	ENSBTAT00000027262.6	protein_coding	-	-	rs721693316	-
7:40671967-40671967	A	intron_variant	MODIFIER	NLRP3	ENSBTAG00000001273	Transcript	ENSBTAT00000001675.6	protein_coding	-	-	rs721678085	-
14:580633-580633	G	upstream_gene_variant	MODIFIER	FBXL6	ENSBTAG00000000856	Transcript	ENSBTAT00000001141.6	protein_coding	-	-	rs721671574	-
11:99480183-99480183	G	synonymous_variant	LOW	NUP188	ENSBTAG00000010613	Transcript	ENSBTAT00000014030.6	protein_coding	L	ctT/ctG	rs721660682	-
21:27421433-27421433	A	synonymous_variant	LOW	FAN1	ENSBTAG00000009855	Transcript	ENSBTAT00000035195.4	protein_coding	I	atC/atA	rs721649154	-
16:12425291-12425291	G	downstream_gene_variant	MODIFIER	-	ENSBTAG00000034366	Transcript	ENSBTAT00000026460.6	protein_coding	-	-	rs721647972	-
25:3520185-3520185	T	synonymous_variant	LOW	CORO7	ENSBTAG00000009201	Transcript	ENSBTAT00000012121.6	protein_coding	A	gcG/gcA	rs721647695	-
22:51279731-51279731	T	intron_variant	MODIFIER	UQCRC1	ENSBTAG00000019096	Transcript	ENSBTAT00000025422.4	protein_coding	-	-	rs721630877	-
10:79275491-79275491	G	downstream_gene_variant	MODIFIER	PLEK2	ENSBTAG00000016255	Transcript	ENSBTAT00000021623.4	protein_coding	-	-	rs721629743	-
25:1042693-1042693	G	intron_variant	MODIFIER	UBE2I	ENSBTAG00000038866	Transcript	ENSBTAT00000056739.3	protein_coding	-	-	rs721622451	-
13:42820839-42820839	G	intron_variant	MODIFIER	ABHD12	ENSBTAG00000001420	Transcript	ENSBTAT00000001863.5	protein_coding	-	-	rs721619817	-
7:12723398-12723398	C	missense_variant	MODERATE	RNASEH2A	ENSBTAG00000009661	Transcript	ENSBTAT00000012731.3	protein_coding	K/R	aAg/aGg	rs721613897	tolerated(0.42)
14:76218494-76218494	T	3_prime_UTR_variant	MODIFIER	WWP1	ENSBTAG00000015720	Transcript	ENSBTAT00000020867.6	protein_coding	-	-	rs721611954	-
27:37746952-37746952	T	synonymous_variant	LOW	POMK	ENSBTAG00000003649	Transcript	ENSBTAT00000004757.5	protein_coding	S	agC/agT	rs721597456	-
4:96468988-96468988	T	3_prime_UTR_variant	MODIFIER	CHCHD3	ENSBTAG00000024723	Transcript	ENSBTAT00000034438.4	protein_coding	-	-	rs721595496	-
8:63324152-63324152	T	missense_variant	MODERATE	TBC1D2	ENSBTAG00000019550	Transcript	ENSBTAT00000026052.6	protein_coding	R/H	cGc/cAc	rs721564918	tolerated(0.8)
10:80842485-80842485	C	3_prime_UTR_variant	MODIFIER	DCAF5	ENSBTAG00000048519	Transcript	ENSBTAT00000086238.1	protein_coding	-	-	rs721557482	-
1:117601919-117601919	G	downstream_gene_variant	MODIFIER	SERP1	ENSBTAG00000009104	Transcript	ENSBTAT00000012000.5	protein_coding	-	-	rs721527077	-
25:2098305-2098305	T	upstream_gene_variant	MODIFIER	KCTD5	ENSBTAG00000040575	Transcript	ENSBTAT00000001047.5	protein_coding	-	-	rs721523504	-
19:19841319-19841319	G	upstream_gene_variant	MODIFIER	POLDIP2	ENSBTAG00000008116	Transcript	ENSBTAT00000010675.6	protein_coding	-	-	rs721516221	-
X:126702372-126702372	T	missense_variant	MODERATE	TXLNG	ENSBTAG00000001768	Transcript	ENSBTAT00000002316.5	protein_coding	E/K	Gag/Aag	rs721510201	tolerated(0.91)
7:1438474-1438474	T	intron_variant	MODIFIER	SQSTM1	ENSBTAG00000015591	Transcript	ENSBTAT00000020709.6	protein_coding	-	-	rs721506141	-
25:1042902-1042902	C	intron_variant	MODIFIER	UBE2I	ENSBTAG00000038866	Transcript	ENSBTAT00000056739.3	protein_coding	-	-	rs721500526	-
15:30784062-30784062	C	upstream_gene_variant	MODIFIER	OAF	ENSBTAG00000021338	Transcript	ENSBTAT00000028443.6	protein_coding	-	-	rs721500453	-
3:8388764-8388764	T	downstream_gene_variant	MODIFIER	KLHDC9	ENSBTAG00000020150	Transcript	ENSBTAT00000026839.4	protein_coding	-	-	rs721490017	-
22:53231428-53231428	G	downstream_gene_variant	MODIFIER	CCR1	ENSBTAG00000019428	Transcript	ENSBTAT00000025880.5	protein_coding	-	-	rs721467781	-
10:67611551-67611551	C	5_prime_UTR_variant	MODIFIER	LGALS3	ENSBTAG00000002326	Transcript	ENSBTAT00000043753.3	protein_coding	-	-	rs721461327	-
13:44601133-44601133	A	intron_variant	MODIFIER	KLF6	ENSBTAG00000015188	Transcript	ENSBTAT00000020207.5	protein_coding	-	-	rs721460184	-
22:59282432-59282432	C	synonymous_variant	LOW	RPN1	ENSBTAG00000005191	Transcript	ENSBTAT00000006847.6	protein_coding	S	tcG/tcC	rs721408000	-
11:99233217-99233217	A	downstream_gene_variant	MODIFIER	ZER1	ENSBTAG00000010208	Transcript	ENSBTAT00000013468.5	protein_coding	-	-	rs721405704	-
25:4101483-4101483	T	3_prime_UTR_variant	MODIFIER	ALG1	ENSBTAG00000002189	Transcript	ENSBTAT00000002836.6	protein_coding	-	-	rs721394729	-
5:115732635-115732635	G	3_prime_UTR_variant	MODIFIER	FAM118A	ENSBTAG00000010590	Transcript	ENSBTAT00000013993.6	protein_coding	-	-	rs721393099	-
22:49105298-49105298	G	upstream_gene_variant	MODIFIER	-	ENSBTAG00000039664	Transcript	ENSBTAT00000052413.3	protein_coding	-	-	rs721382461	-
2:129037402-129037402	G	3_prime_UTR_variant	MODIFIER	CNR2	ENSBTAG00000019371	Transcript	ENSBTAT00000025809.5	protein_coding	-	-	rs721379276	-
25:3810481-3810481	T	3_prime_UTR_variant	MODIFIER	NUDT16L1	ENSBTAG00000006590	Transcript	ENSBTAT00000008652.6	protein_coding	-	-	rs721356869	-
18:49984809-49984809	G	synonymous_variant	LOW	COQ8B	ENSBTAG00000019462	Transcript	ENSBTAT00000025929.6	protein_coding	S	agT/agC	rs721356436	-
13:54031577-54031577	A	downstream_gene_variant	MODIFIER	ZGPAT	ENSBTAG00000007498	Transcript	ENSBTAT00000009860.6	protein_coding	-	-	rs721343547	-
19:48074867-48074867	T	synonymous_variant	LOW	FTSJ3	ENSBTAG00000021060	Transcript	ENSBTAT00000028047.5	protein_coding	R	cgG/cgA	rs721326217	-
25:7523269-7523269	G	missense_variant	MODERATE	METTL22	ENSBTAG00000035782	Transcript	ENSBTAT00000018927.6	protein_coding	Q/R	cAg/cGg	rs721307375	tolerated(0.38)
19:28290245-28290245	T	downstream_gene_variant	MODIFIER	PIK3R6	ENSBTAG00000016344	Transcript	ENSBTAT00000021739.6	protein_coding	-	-	rs721299993	-
11:2583362-2583362	T	downstream_gene_variant	MODIFIER	KANSL3	ENSBTAG00000004497	Transcript	ENSBTAT00000005897.6	protein_coding	-	-	rs721298333	-
2:4226504-4226504	G	3_prime_UTR_variant	MODIFIER	HS6ST1	ENSBTAG00000050824	Transcript	ENSBTAT00000075020.1	protein_coding	-	-	rs721273938	-
13:54672503-54672503	A	3_prime_UTR_variant	MODIFIER	SLCO4A1	ENSBTAG00000016388	Transcript	ENSBTAT00000021795.6	protein_coding	-	-	rs721268793	-
7:5608958-5608958	A	synonymous_variant	LOW	SLC27A1	ENSBTAG00000016775	Transcript	ENSBTAT00000022311.5	protein_coding	P	ccA/ccT	rs721267401	-
7:12759340-12759340	A	downstream_gene_variant	MODIFIER	BEST2	ENSBTAG00000025652	Transcript	ENSBTAT00000003818.6	protein_coding	-	-	rs721262428	-
1:143808680-143808680	G	3_prime_UTR_variant	MODIFIER	PDXK	ENSBTAG00000018186	Transcript	ENSBTAT00000024203.6	protein_coding	-	-	rs721257741	-
7:71629379-71629379	A	missense_variant	MODERATE	TTC1	ENSBTAG00000010321	Transcript	ENSBTAT00000013634.4	protein_coding	R/Q	cGa/cAa	rs721257251	tolerated(1)
11:99293439-99293439	T	downstream_gene_variant	MODIFIER	TBC1D13	ENSBTAG00000012480	Transcript	ENSBTAT00000016559.6	protein_coding	-	-	rs721236239	-
25:16712276-16712276	A	synonymous_variant	LOW	SYT17	ENSBTAG00000014229	Transcript	ENSBTAT00000018914.6	protein_coding	N	aaC/aaT	rs721232363	-
10:79613804-79613804	C	missense_variant	MODERATE	ZFYVE26	ENSBTAG00000014334	Transcript	ENSBTAT00000043260.3	protein_coding	N/S	aAt/aGt	rs721230707	deleterious(0)
3:112924466-112924466	T	synonymous_variant	LOW	INPP5D	ENSBTAG00000020173	Transcript	ENSBTAT00000026867.6	protein_coding	G	ggC/ggT	rs721230638	-
1:127379458-127379458	T	intron_variant	MODIFIER	RASA2	ENSBTAG00000015413	Transcript	ENSBTAT00000044150.3	protein_coding	-	-	rs721230288	-
1:117716250-117716250	G	missense_variant	MODERATE	TSC22D2	ENSBTAG00000018402	Transcript	ENSBTAT00000024485.6	protein_coding	Q/P	cAg/cCg	rs721223385	tolerated(0.79)
18:57138472-57138472	A	missense_variant	MODERATE	-	ENSBTAG00000037537	Transcript	ENSBTAT00000031802.5	protein_coding	D/N	Gac/Aac	rs721213304	tolerated(0.4)
25:1767152-1767152	T	downstream_gene_variant	MODIFIER	DNASE1L2	ENSBTAG00000009964	Transcript	ENSBTAT00000013142.6	protein_coding	-	-	rs721180371	-
13:47132483-47132483	G	downstream_gene_variant	MODIFIER	RASSF2	ENSBTAG00000017346	Transcript	ENSBTAT00000023060.6	protein_coding	-	-	rs721175119	-
25:7686914-7686914	T	downstream_gene_variant	MODIFIER	PMM2	ENSBTAG00000001440	Transcript	ENSBTAT00000001888.4	protein_coding	-	-	rs721165802	-
11:103137244-103137244	A	downstream_gene_variant	MODIFIER	GBGT1	ENSBTAG00000030319	Transcript	ENSBTAT00000042813.3	protein_coding	-	-	rs721164301	-
25:2014549-2014549	C	upstream_gene_variant	MODIFIER	AMDHD2	ENSBTAG00000001022	Transcript	ENSBTAT00000001355.6	protein_coding	-	-	rs721150627	-
7:11297757-11297757	A	3_prime_UTR_variant	MODIFIER	GIPC1	ENSBTAG00000000764	Transcript	ENSBTAT00000001013.5	protein_coding	-	-	rs721134125	-
22:60511271-60511271	T	missense_variant	MODERATE	ZXDC	ENSBTAG00000009874	Transcript	ENSBTAT00000013022.6	protein_coding	V/L	Gtg/Ttg	rs721111055	tolerated(0.2)
1:144334022-144334022	T	synonymous_variant	LOW	PFKL	ENSBTAG00000010658	Transcript	ENSBTAT00000056305.3	protein_coding	Y	taC/taT	rs721098606	-
14:996720-996720	T	synonymous_variant	LOW	SCRIB	ENSBTAG00000008421	Transcript	ENSBTAT00000011082.6	protein_coding	S	agC/agT	rs721090854	-
7:1436005-1436005	T	3_prime_UTR_variant	MODIFIER	SQSTM1	ENSBTAG00000015591	Transcript	ENSBTAT00000020709.6	protein_coding	-	-	rs721071676	-
13:51994274-51994274	C	intron_variant	MODIFIER	ITPA	ENSBTAG00000013776	Transcript	ENSBTAT00000018301.5	protein_coding	-	-	rs721065662	-
5:96645954-96645954	A	intron_variant	MODIFIER	EMP1	ENSBTAG00000036078	Transcript	ENSBTAT00000050559.3	protein_coding	-	-	rs721059668	-
22:53230806-53230806	A	3_prime_UTR_variant	MODIFIER	CCR1	ENSBTAG00000019428	Transcript	ENSBTAT00000025880.5	protein_coding	-	-	rs721058195	-
15:27512226-27512226	T	downstream_gene_variant	MODIFIER	SIK3	ENSBTAG00000015119	Transcript	ENSBTAT00000020116.5	protein_coding	-	-	rs721044055	-
28:41615304-41615304	G	synonymous_variant	LOW	GLUD1	ENSBTAG00000007540	Transcript	ENSBTAT00000009923.5	protein_coding	G	ggT/ggC	rs721043652	-
25:1047257-1047257	A	intron_variant	MODIFIER	UBE2I	ENSBTAG00000038866	Transcript	ENSBTAT00000056739.3	protein_coding	-	-	rs721019318	-
5:97175444-97175444	A	3_prime_UTR_variant	MODIFIER	CREBL2	ENSBTAG00000011957	Transcript	ENSBTAT00000043028.2	protein_coding	-	-	rs721016696	-
1:135881626-135881626	C	5_prime_UTR_variant	MODIFIER	CDV3	ENSBTAG00000035556	Transcript	ENSBTAT00000023484.6	protein_coding	-	-	rs721015694	-
7:5177652-5177652	T	intron_variant	MODIFIER	ARRDC2	ENSBTAG00000039335	Transcript	ENSBTAT00000002229.4	protein_coding	-	-	rs721001881	-
1:117508124-117508124	G	3_prime_UTR_variant	MODIFIER	SELENOT	ENSBTAG00000031435	Transcript	ENSBTAT00000044548.4	protein_coding	-	-	rs721001384	-
8:49332369-49332369	A	intron_variant	MODIFIER	ANXA1	ENSBTAG00000015978	Transcript	ENSBTAT00000021256.6	protein_coding	-	-	rs720996081	-
14:1036552-1036552	C	synonymous_variant	LOW	FAM83H	ENSBTAG00000038682	Transcript	ENSBTAT00000019225.4	protein_coding	R	cgT/cgC	rs720994520	-
19:33250035-33250035	C	3_prime_UTR_variant	MODIFIER	UBB	ENSBTAG00000017246	Transcript	ENSBTAT00000022919.3	protein_coding	-	-	rs720990890	-
3:8288800-8288800	T	downstream_gene_variant	MODIFIER	NDUFS2	ENSBTAG00000002203	Transcript	ENSBTAT00000002852.6	protein_coding	-	-	rs720980145	-
10:51806885-51806885	T	intron_variant	MODIFIER	LIPC	ENSBTAG00000005479	Transcript	ENSBTAT00000007206.6	protein_coding	-	-	rs720970947	-
25:3784162-3784162	A	intron_variant	MODIFIER	MGRN1	ENSBTAG00000018999	Transcript	ENSBTAT00000025290.6	protein_coding	-	-	rs720969673	-
4:12654116-12654116	C	missense_variant	MODERATE	PON2	ENSBTAG00000008361	Transcript	ENSBTAT00000011009.5	protein_coding	N/D	Aac/Gac	rs720968798	tolerated(0.49)
19:51109096-51109096	T	3_prime_UTR_variant	MODIFIER	-	ENSBTAG00000055145	Transcript	ENSBTAT00000000538.5	protein_coding	-	-	rs720957313	-
8:69417961-69417961	A	downstream_gene_variant	MODIFIER	NUDT18	ENSBTAG00000003483	Transcript	ENSBTAT00000004527.6	protein_coding	-	-	rs720942834	-
19:50785013-50785013	G	missense_variant	MODERATE	FASN	ENSBTAG00000015980	Transcript	ENSBTAT00000021260.5	protein_coding	S/R	agC/agG	rs720932463	deleterious(0.03)
11:106202931-106202931	C	intron_variant	MODIFIER	ANAPC2	ENSBTAG00000046223	Transcript	ENSBTAT00000064659.2	protein_coding	-	-	rs720926817	-
20:69331606-69331606	T	synonymous_variant	LOW	IRX1	ENSBTAG00000000809	Transcript	ENSBTAT00000001070.5	protein_coding	G	ggC/ggA	rs720921326	-
5:119755695-119755695	A	downstream_gene_variant	MODIFIER	PPP6R2	ENSBTAG00000018660	Transcript	ENSBTAT00000024829.6	protein_coding	-	-	rs720897535	-
11:106223755-106223755	T	upstream_gene_variant	MODIFIER	TPRN	ENSBTAG00000047715	Transcript	ENSBTAT00000064376.2	protein_coding	-	-	rs720896512	-
21:56001708-56001708	C	upstream_gene_variant	MODIFIER	GPR68	ENSBTAG00000006738	Transcript	ENSBTAT00000008858.6	protein_coding	-	-	rs720895501	-
25:10086715-10086715	T	intergenic_variant	MODIFIER	-	-	-	-	-	-	-	rs720892416	-
1:134844733-134844733	C	3_prime_UTR_variant	MODIFIER	ANAPC13	ENSBTAG00000014461	Transcript	ENSBTAT00000019228.5	protein_coding	-	-	rs720888417	-
7:1438231-1438231	G	intron_variant	MODIFIER	SQSTM1	ENSBTAG00000015591	Transcript	ENSBTAT00000020709.6	protein_coding	-	-	rs720883502	-
5:116590371-116590371	A	synonymous_variant	LOW	TTC38	ENSBTAG00000003017	Transcript	ENSBTAT00000003924.6	protein_coding	Q	caG/caA	rs720877759	-
25:1742622-1742622	T	downstream_gene_variant	MODIFIER	MLST8	ENSBTAG00000009928	Transcript	ENSBTAT00000013104.5	protein_coding	-	-	rs720871662	-
14:21532827-21532827	G	intergenic_variant	MODIFIER	-	-	-	-	-	-	-	rs720854197	-
13:36961320-36961320	T	intergenic_variant	MODIFIER	-	-	-	-	-	-	-	rs720844542	-
25:7682027-7682027	C	3_prime_UTR_variant	MODIFIER	PMM2	ENSBTAG00000001440	Transcript	ENSBTAT00000001888.4	protein_coding	-	-	rs720844063	-
13:54942774-54942774	A	intron_variant	MODIFIER	ADRM1	ENSBTAG00000003058	Transcript	ENSBTAT00000003974.5	protein_coding	-	-	rs720824925	-
7:11298114-11298114	T	3_prime_UTR_variant	MODIFIER	GIPC1	ENSBTAG00000000764	Transcript	ENSBTAT00000001013.5	protein_coding	-	-	rs720820418	-
25:2024833-2024833	C	downstream_gene_variant	MODIFIER	AMDHD2	ENSBTAG00000001022	Transcript	ENSBTAT00000001355.6	protein_coding	-	-	rs720816036	-
22:59837477-59837477	G	intron_variant	MODIFIER	ABTB1	ENSBTAG00000018238	Transcript	ENSBTAT00000024279.5	protein_coding	-	-	rs720814013	-
18:50051636-50051636	T	intron_variant	MODIFIER	EGLN2	ENSBTAG00000017996	Transcript	ENSBTAT00000023945.4	protein_coding	-	-	rs720811199	-
18:49395361-49395361	A	synonymous_variant	LOW	FBL	ENSBTAG00000002579	Transcript	ENSBTAT00000003340.6	protein_coding	F	ttC/ttT	rs720809281	-
19:48068899-48068899	A	downstream_gene_variant	MODIFIER	DDX42	ENSBTAG00000021058	Transcript	ENSBTAT00000028046.6	protein_coding	-	-	rs720799533	-
25:4105292-4105292	T	downstream_gene_variant	MODIFIER	ALG1	ENSBTAG00000002189	Transcript	ENSBTAT00000002836.6	protein_coding	-	-	rs720794433	-
21:27391322-27391322	T	synonymous_variant	LOW	MCEE	ENSBTAG00000035247	Transcript	ENSBTAT00000049741.2	protein_coding	P	ccG/ccA	rs720784332	-
13:77337440-77337440	A	missense_variant	MODERATE	DDX27	ENSBTAG00000006671	Transcript	ENSBTAT00000057089.3	protein_coding	V/I	Gtc/Atc	rs720783883	tolerated(0.16)
6:97982917-97982917	C	upstream_gene_variant	MODIFIER	PLAC8A	ENSBTAG00000009849	Transcript	ENSBTAT00000084285.1	protein_coding	-	-	rs720764823	-
19:33483746-33483746	A	intron_variant	MODIFIER	ADORA2B	ENSBTAG00000007581	Transcript	ENSBTAT00000009974.6	protein_coding	-	-	rs720757780	-
4:105220091-105220091	G	3_prime_UTR_variant	MODIFIER	CLEC5A	ENSBTAG00000020453	Transcript	ENSBTAT00000027255.3	protein_coding	-	-	rs720728179	-
5:110531327-110531327	G	missense_variant	MODERATE	APOBEC3Z1	ENSBTAG00000037800	Transcript	ENSBTAT00000010196.6	protein_coding	S/C	tCc/tGc	rs720724106	deleterious(0.05)
14:44494679-44494679	G	3_prime_UTR_variant	MODIFIER	FABP5	ENSBTAG00000047330	Transcript	ENSBTAT00000065769.2	protein_coding	-	-	rs720718730	-
7:3001848-3001848	G	3_prime_UTR_variant	MODIFIER	ARF1	ENSBTAG00000007725	Transcript	ENSBTAT00000010159.5	protein_coding	-	-	rs720696102	-
22:51000878-51000878	A	3_prime_UTR_variant	MODIFIER	ARIH2	ENSBTAG00000005488	Transcript	ENSBTAT00000007216.4	protein_coding	-	-	rs720678133	-
8:1068145-1068145	G	downstream_gene_variant	MODIFIER	PALLD	ENSBTAG00000001081	Transcript	ENSBTAT00000001432.6	protein_coding	-	-	rs720672293	-
8:11608616-11608616	G	downstream_gene_variant	MODIFIER	ACO1	ENSBTAG00000000555	Transcript	ENSBTAT00000000731.4	protein_coding	-	-	rs720671902	-
3:50919690-50919690	G	downstream_gene_variant	MODIFIER	EVI5	ENSBTAG00000011363	Transcript	ENSBTAT00000040289.5	protein_coding	-	-	rs720666972	-
16:73712193-73712193	A	downstream_gene_variant	MODIFIER	CAMK1G	ENSBTAG00000016541	Transcript	ENSBTAT00000021995.6	protein_coding	-	-	rs720656161	-
27:26867718-26867718	C	missense_variant	MODERATE	UBXN8	ENSBTAG00000004173	Transcript	ENSBTAT00000005462.4	protein_coding	I/L	Att/Ctt	rs720648158	tolerated(0.5)
19:34086445-34086445	A	synonymous_variant	LOW	MAPK7	ENSBTAG00000001014	Transcript	ENSBTAT00000001347.6	protein_coding	L	ctC/ctT	rs720633575	-
22:53740281-53740281	T	downstream_gene_variant	MODIFIER	LARS2	ENSBTAG00000007315	Transcript	ENSBTAT00000053558.3	protein_coding	-	-	rs720630648	-
6:88994060-88994060	C	intergenic_variant	MODIFIER	-	-	-	-	-	-	-	rs720622053	-
25:14143789-14143789	G	3_prime_UTR_variant	MODIFIER	NDE1	ENSBTAG00000015986	Transcript	ENSBTAT00000021265.6	protein_coding	-	-	rs720620919	-
8:102080065-102080065	A	synonymous_variant	LOW	SNX30	ENSBTAG00000044070	Transcript	ENSBTAT00000061575.3	protein_coding	A	gcG/gcA	rs720585106	-
19:51233838-51233838	C	3_prime_UTR_variant	MODIFIER	FAAP100	ENSBTAG00000019104	Transcript	ENSBTAT00000025435.6	protein_coding	-	-	rs720580945	-
X:133339077-133339077	G	3_prime_UTR_variant	MODIFIER	TBL1X	ENSBTAG00000018112	Transcript	ENSBTAT00000024105.6	protein_coding	-	-	rs720571486	-
14:43221945-43221945	T	missense_variant	MODERATE	MRPS28	ENSBTAG00000001302	Transcript	ENSBTAT00000001718.4	protein_coding	A/T	Gcc/Acc	rs720561426	tolerated(0.22)
3:9766831-9766831	A	synonymous_variant	LOW	TAGLN2	ENSBTAG00000002068	Transcript	ENSBTAT00000002674.3	protein_coding	L	ctG/ctA	rs720551654	-
1:148602737-148602737	T	upstream_gene_variant	MODIFIER	MORC3	ENSBTAG00000011876	Transcript	ENSBTAT00000015758.5	protein_coding	-	-	rs720537229	-
8:55730593-55730593	T	downstream_gene_variant	MODIFIER	TLE4	ENSBTAG00000003532	Transcript	ENSBTAT00000004593.6	protein_coding	-	-	rs720536480	-
7:1513360-1513360	C	intron_variant	MODIFIER	MGAT4B	ENSBTAG00000009738	Transcript	ENSBTAT00000049734.4	protein_coding	-	-	rs720534396	-
X:133338599-133338599	C	3_prime_UTR_variant	MODIFIER	TBL1X	ENSBTAG00000018112	Transcript	ENSBTAT00000024105.6	protein_coding	-	-	rs720508471	-
7:43693212-43693212	A	intron_variant	MODIFIER	MIDN	ENSBTAG00000012172	Transcript	ENSBTAT00000016142.6	protein_coding	-	-	rs720507461	-
13:43164107-43164107	C	synonymous_variant	LOW	NET1	ENSBTAG00000007648	Transcript	ENSBTAT00000010066.4	protein_coding	T	acC/acG	rs720481130	-
22:56134940-56134940	A	5_prime_UTR_variant	MODIFIER	PLXND1	ENSBTAG00000001814	Transcript	ENSBTAT00000002375.6	protein_coding	-	-	rs720478358	-
7:2634074-2634074	T	intron_variant	MODIFIER	TRIM11	ENSBTAG00000039246	Transcript	ENSBTAT00000024852.6	protein_coding	-	-	rs720473553	-
22:47746781-47746781	A	downstream_gene_variant	MODIFIER	PRKCD	ENSBTAG00000008719	Transcript	ENSBTAT00000011487.6	protein_coding	-	-	rs720470040	-
5:111391275-111391275	G	3_prime_UTR_variant	MODIFIER	FAM83F	ENSBTAG00000014247	Transcript	ENSBTAT00000018933.6	protein_coding	-	-	rs720457962	-
16:3730604-3730604	G	3_prime_UTR_variant	MODIFIER	RAB7B	ENSBTAG00000012774	Transcript	ENSBTAT00000016976.5	protein_coding	-	-	rs720447627	-
16:3729772-3729772	G	3_prime_UTR_variant	MODIFIER	RAB7B	ENSBTAG00000012774	Transcript	ENSBTAT00000016976.5	protein_coding	-	-	rs720429869	-
28:44086056-44086056	C	intergenic_variant	MODIFIER	-	-	-	-	-	-	-	rs720421403	-
22:59193360-59193360	G	intron_variant	MODIFIER	RAB7A	ENSBTAG00000010193	Transcript	ENSBTAT00000013451.4	protein_coding	-	-	rs720420240	-
2:128441860-128441860	C	downstream_gene_variant	MODIFIER	NIPAL3	ENSBTAG00000013048	Transcript	ENSBTAT00000017344.6	protein_coding	-	-	rs720417806	-
2:135173400-135173400	T	intergenic_variant	MODIFIER	-	-	-	-	-	-	-	rs720416211	-
8:39797618-39797618	G	5_prime_UTR_variant	MODIFIER	AK3	ENSBTAG00000017147	Transcript	ENSBTAT00000022789.4	protein_coding	-	-	rs720404634	-
5:105474173-105474173	C	missense_variant	MODERATE	NDUFA9	ENSBTAG00000005465	Transcript	ENSBTAT00000007189.4	protein_coding	I/V	Att/Gtt	rs720382439	tolerated(1)
25:13716914-13716914	A	upstream_gene_variant	MODIFIER	NTAN1	ENSBTAG00000004803	Transcript	ENSBTAT00000006307.5	protein_coding	-	-	rs720382051	-
11:101617340-101617340	T	3_prime_UTR_variant	MODIFIER	PRRC2B	ENSBTAG00000004400	Transcript	ENSBTAT00000010939.6	protein_coding	-	-	rs720375059	-
28:27498566-27498566	A	3_prime_UTR_variant	MODIFIER	SLC29A3	ENSBTAG00000046357	Transcript	ENSBTAT00000065071.2	protein_coding	-	-	rs720369732	-
16:64182710-64182710	T	3_prime_UTR_variant	MODIFIER	LAMC1	ENSBTAG00000011966	Transcript	ENSBTAT00000015881.6	protein_coding	-	-	rs720357907	-
10:86793445-86793445	C	intron_variant	MODIFIER	FLVCR2	ENSBTAG00000040078	Transcript	ENSBTAT00000015901.6	protein_coding	-	-	rs720351534	-
2:133541308-133541308	T	synonymous_variant	LOW	UBR4	ENSBTAG00000015240	Transcript	ENSBTAT00000020277.6	protein_coding	S	agC/agT	rs720327475	-
1:97388873-97388873	C	3_prime_UTR_variant	MODIFIER	SEC62	ENSBTAG00000039442	Transcript	ENSBTAT00000009720.6	protein_coding	-	-	rs720326138	-
5:115617536-115617536	A	downstream_gene_variant	MODIFIER	KIAA0930	ENSBTAG00000006776	Transcript	ENSBTAT00000008911.6	protein_coding	-	-	rs720318203	-
13:52524416-52524416	T	synonymous_variant	LOW	NOP56	ENSBTAG00000018812	Transcript	ENSBTAT00000025042.6	protein_coding	E	gaG/gaA	rs720315414	-
25:2097942-2097942	T	upstream_gene_variant	MODIFIER	KCTD5	ENSBTAG00000040575	Transcript	ENSBTAT00000001047.5	protein_coding	-	-	rs720313242	-
7:12610484-12610484	T	3_prime_UTR_variant	MODIFIER	RAD23A	ENSBTAG00000015116	Transcript	ENSBTAT00000020113.5	protein_coding	-	-	rs720309141	-
13:52352702-52352702	C	3_prime_UTR_variant	MODIFIER	PCED1A	ENSBTAG00000003863	Transcript	ENSBTAT00000005039.6	protein_coding	-	-	rs720300409	-
22:57822290-57822290	T	intron_variant	MODIFIER	SLC6A6	ENSBTAG00000011088	Transcript	ENSBTAT00000014720.6	protein_coding	-	-	rs720288966	-
5:110747538-110747538	C	splice_region_variant,intron_variant	LOW	RPL3	ENSBTAG00000003228	Transcript	ENSBTAT00000004188.4	protein_coding	-	-	rs720279421	-
13:34569848-34569848	T	downstream_gene_variant	MODIFIER	SVIL	ENSBTAG00000027444	Transcript	ENSBTAT00000027591.5	protein_coding	-	-	rs720276714	-
14:2713399-2713399	A	intron_variant	MODIFIER	SLC45A4	ENSBTAG00000008597	Transcript	ENSBTAT00000011341.6	protein_coding	-	-	rs720273993	-
19:45445045-45445045	A	downstream_gene_variant	MODIFIER	NSF	ENSBTAG00000008442	Transcript	ENSBTAT00000011107.5	protein_coding	-	-	rs720245339	-
25:34176778-34176778	C	intron_variant	MODIFIER	POR	ENSBTAG00000017082	Transcript	ENSBTAT00000022718.5	protein_coding	-	-	rs720232665	-
16:1088139-1088139	A	intron_variant	MODIFIER	BTG2	ENSBTAG00000015711	Transcript	ENSBTAT00000020860.6	protein_coding	-	-	rs720219442	-
19:43018939-43018939	G	3_prime_UTR_variant	MODIFIER	RUNDC1	ENSBTAG00000015140	Transcript	ENSBTAT00000020140.6	protein_coding	-	-	rs720207869	-
19:51124326-51124326	C	3_prime_UTR_variant	MODIFIER	HGS	ENSBTAG00000000411	Transcript	ENSBTAT00000000527.5	protein_coding	-	-	rs720190171	-
8:61562181-61562181	T	synonymous_variant	LOW	GRHPR	ENSBTAG00000019299	Transcript	ENSBTAT00000025697.6	protein_coding	D	gaC/gaT	rs720174940	-
8:59883569-59883569	T	intron_variant	MODIFIER	TLN1	ENSBTAG00000025868	Transcript	ENSBTAT00000036631.5	protein_coding	-	-	rs720170134	-
7:43792143-43792143	T	missense_variant	MODERATE	PWWP3A	ENSBTAG00000030839	Transcript	ENSBTAT00000009840.6	protein_coding	A/V	gCg/gTg	rs720155360	tolerated(0.35)
7:14876406-14876406	T	3_prime_UTR_variant	MODIFIER	TYK2	ENSBTAG00000011698	Transcript	ENSBTAT00000015532.6	protein_coding	-	-	rs720143520	-
25:1047818-1047818	T	intron_variant	MODIFIER	UBE2I	ENSBTAG00000038866	Transcript	ENSBTAT00000056739.3	protein_coding	-	-	rs720140776	-
21:55122702-55122702	C	upstream_gene_variant	MODIFIER	ZSCAN29	ENSBTAG00000014478	Transcript	ENSBTAT00000019251.3	protein_coding	-	-	rs720133258	-
5:99879022-99879022	G	synonymous_variant	LOW	CLEC1A	ENSBTAG00000030424	Transcript	ENSBTAT00000019328.6	protein_coding	L	ctC/ctG	rs720127455	-
22:59233401-59233401	C	intergenic_variant	MODIFIER	-	-	-	-	-	-	-	rs720126554	-
25:3895904-3895904	G	intron_variant	MODIFIER	GLYR1	ENSBTAG00000001731	Transcript	ENSBTAT00000002268.6	protein_coding	-	-	rs720121551	-
14:73749040-73749040	T	intron_variant	MODIFIER	NBN	ENSBTAG00000013225	Transcript	ENSBTAT00000017598.5	protein_coding	-	-	rs720118499	-
6:17509320-17509320	T	synonymous_variant	LOW	PAPSS1	ENSBTAG00000012961	Transcript	ENSBTAT00000017229.3	protein_coding	N	aaC/aaT	rs720116912	-
11:104240285-104240285	C	3_prime_UTR_variant	MODIFIER	SURF6	ENSBTAG00000011554	Transcript	ENSBTAT00000015353.3	protein_coding	-	-	rs720077247	-
11:103471016-103471016	C	synonymous_variant	LOW	UBAC1	ENSBTAG00000039851	Transcript	ENSBTAT00000033827.4	protein_coding	A	gcA/gcG	rs720073710	-
18:55932819-55932819	T	intron_variant	MODIFIER	FLT3LG	ENSBTAG00000038045	Transcript	ENSBTAT00000006962.4	protein_coding	-	-	rs720063050	-
7:6485422-6485422	T	synonymous_variant	LOW	CHERP	ENSBTAG00000005289	Transcript	ENSBTAT00000006959.6	protein_coding	N	aaC/aaT	rs720059770	-
19:60690918-60690918	C	intergenic_variant	MODIFIER	-	-	-	-	-	-	-	rs720055950	-
16:61076920-61076920	C	intron_variant	MODIFIER	TOR1AIP2	ENSBTAG00000035230	Transcript	ENSBTAT00000049723.4	protein_coding	-	-	rs720041877	-
11:101739312-101739312	A	missense_variant	MODERATE	RAPGEF1	ENSBTAG00000020791	Transcript	ENSBTAT00000032663.5	protein_coding	T/M	aCg/aTg	rs720041417	deleterious(0)
11:103832924-103832924	G	3_prime_UTR_variant	MODIFIER	SNAPC4	ENSBTAG00000000054	Transcript	ENSBTAT00000000060.5	protein_coding	-	-	rs720036858	-
1:144937860-144937860	T	5_prime_UTR_variant	MODIFIER	ADARB1	ENSBTAG00000017486	Transcript	ENSBTAT00000023240.6	protein_coding	-	-	rs720031461	-
8:84387755-84387755	C	upstream_gene_variant	MODIFIER	FGD3	ENSBTAG00000006939	Transcript	ENSBTAT00000009131.5	protein_coding	-	-	rs720025944	-
11:103832807-103832807	T	3_prime_UTR_variant	MODIFIER	SNAPC4	ENSBTAG00000000054	Transcript	ENSBTAT00000000060.5	protein_coding	-	-	rs720021576	-
5:103580366-103580366	C	downstream_gene_variant	MODIFIER	USP5	ENSBTAG00000019780	Transcript	ENSBTAT00000026356.6	protein_coding	-	-	rs720018751	-
7:40568440-40568440	G	3_prime_UTR_variant	MODIFIER	ZNF496	ENSBTAG00000049098	Transcript	ENSBTAT00000073839.1	protein_coding	-	-	rs720015565	-
8:9632631-9632631	T	downstream_gene_variant	MODIFIER	KIF13B	ENSBTAG00000017232	Transcript	ENSBTAT00000022902.6	protein_coding	-	-	rs720012388	-
5:113338272-113338272	T	intron_variant	MODIFIER	NFAM1	ENSBTAG00000005018	Transcript	ENSBTAT00000006606.5	protein_coding	-	-	rs720001219	-
8:9631205-9631205	T	downstream_gene_variant	MODIFIER	KIF13B	ENSBTAG00000017232	Transcript	ENSBTAT00000022902.6	protein_coding	-	-	rs719998606	-
25:26887700-26887700	A	synonymous_variant	LOW	RNF40	ENSBTAG00000003421	Transcript	ENSBTAT00000004443.6	protein_coding	L	ttG/ttA	rs719996268	-
11:92674535-92674535	T	synonymous_variant	LOW	DAB2IP	ENSBTAG00000008232	Transcript	ENSBTAT00000032823.5	protein_coding	P	ccC/ccT	rs719992733	-
13:38010779-38010779	G	synonymous_variant	LOW	RRBP1	ENSBTAG00000015438	Transcript	ENSBTAT00000061585.3	protein_coding	G	ggG/ggC	rs719987979	-
7:1437586-1437586	T	intron_variant	MODIFIER	SQSTM1	ENSBTAG00000015591	Transcript	ENSBTAT00000020709.6	protein_coding	-	-	rs719981265	-
25:1049062-1049062	T	intron_variant	MODIFIER	UBE2I	ENSBTAG00000038866	Transcript	ENSBTAT00000056739.3	protein_coding	-	-	rs719976994	-
19:43661323-43661323	T	3_prime_UTR_variant	MODIFIER	DUSP3	ENSBTAG00000003966	Transcript	ENSBTAT00000005170.6	protein_coding	-	-	rs719958443	-
13:54028567-54028567	T	downstream_gene_variant	MODIFIER	SLC2A4RG	ENSBTAG00000016664	Transcript	ENSBTAT00000022161.6	protein_coding	-	-	rs719953619	-
25:394152-394152	T	3_prime_UTR_variant	MODIFIER	DECR2	ENSBTAG00000026429	Transcript	ENSBTAT00000037557.4	protein_coding	-	-	rs719941564	-
14:3290679-3290679	A	synonymous_variant	LOW	TRAPPC9	ENSBTAG00000013955	Transcript	ENSBTAT00000037373.4	protein_coding	P	ccG/ccA	rs719936059	-
11:29526378-29526378	A	3_prime_UTR_variant	MODIFIER	TTC7A	ENSBTAG00000032558	Transcript	ENSBTAT00000046196.3	protein_coding	-	-	rs719934806	-
16:11926477-11926477	C	non_coding_transcript_exon_variant	MODIFIER	-	ENSBTAG00000012765	Transcript	ENSBTAT00000016962.6	pseudogene	-	-	rs719927394	-
8:91295379-91295379	G	synonymous_variant	LOW	RNF20	ENSBTAG00000009516	Transcript	ENSBTAT00000012521.6	protein_coding	A	gcA/gcG	rs719925328	-
19:50875968-50875968	C	downstream_gene_variant	MODIFIER	RAC3	ENSBTAG00000022927	Transcript	ENSBTAT00000031159.5	protein_coding	-	-	rs719916312	-
13:679175-679175	A	downstream_gene_variant	MODIFIER	TMX4	ENSBTAG00000035323	Transcript	ENSBTAT00000049814.4	protein_coding	-	-	rs719916236	-
14:1080187-1080187	C	upstream_gene_variant	MODIFIER	bta-mir-193a-2	ENSBTAG00000052590	Transcript	ENSBTAT00000072704.1	miRNA	-	-	rs719914348	-
10:68083391-68083391	G	missense_variant	MODERATE	KTN1	ENSBTAG00000017713	Transcript	ENSBTAT00000043690.4	protein_coding	T/S	aCt/aGt	rs719913195	tolerated(0.14)
19:42307382-42307382	A	upstream_gene_variant	MODIFIER	HCRT	ENSBTAG00000000665	Transcript	ENSBTAT00000000875.5	protein_coding	-	-	rs719906330	-
22:12492263-12492263	A	5_prime_UTR_variant	MODIFIER	CSRNP1	ENSBTAG00000003845	Transcript	ENSBTAT00000005016.6	protein_coding	-	-	rs719900944	-
25:21139549-21139549	G	5_prime_UTR_variant	MODIFIER	COG7	ENSBTAG00000032223	Transcript	ENSBTAT00000045677.4	protein_coding	-	-	rs719891563	-
10:67620147-67620147	T	missense_variant	MODERATE	LGALS3	ENSBTAG00000002326	Transcript	ENSBTAT00000043753.3	protein_coding	P/S	Cct/Tct	rs719887758	deleterious(0.01)
11:103828742-103828742	A	downstream_gene_variant	MODIFIER	SNAPC4	ENSBTAG00000000054	Transcript	ENSBTAT00000000060.5	protein_coding	-	-	rs719887550	-
5:103508638-103508638	A	missense_variant	MODERATE	PTPN6	ENSBTAG00000020294	Transcript	ENSBTAT00000027046.5	protein_coding	P/L	cCg/cTg	rs719876915	tolerated(0.09)
8:97057205-97057205	C	3_prime_UTR_variant	MODIFIER	RAD23B	ENSBTAG00000001926	Transcript	ENSBTAT00000002506.4	protein_coding	-	-	rs719867889	-
8:61561543-61561543	T	synonymous_variant	LOW	GRHPR	ENSBTAG00000019299	Transcript	ENSBTAT00000025697.6	protein_coding	F	ttC/ttT	rs719864563	-
3:34100672-34100672	A	downstream_gene_variant	MODIFIER	SORT1	ENSBTAG00000008849	Transcript	ENSBTAT00000011652.6	protein_coding	-	-	rs719863462	-
25:2179448-2179448	T	missense_variant	MODERATE	PRSS22	ENSBTAG00000020582	Transcript	ENSBTAT00000021967.5	protein_coding	R/L	cGc/cTc	rs719841060	deleterious(0.01)
22:51867476-51867476	T	synonymous_variant	LOW	MAP4	ENSBTAG00000015839	Transcript	ENSBTAT00000021045.6	protein_coding	V	gtA/gtT	rs719838859	-
25:3832945-3832945	T	downstream_gene_variant	MODIFIER	C25H16orf71	ENSBTAG00000006595	Transcript	ENSBTAT00000008661.5	protein_coding	-	-	rs719825761	-
18:56293196-56293196	A	synonymous_variant	LOW	VRK3	ENSBTAG00000005367	Transcript	ENSBTAT00000007054.4	protein_coding	L	ctG/ctT	rs719822669	-
3:8432603-8432603	T	upstream_gene_variant	MODIFIER	USF1	ENSBTAG00000017873	Transcript	ENSBTAT00000023760.6	protein_coding	-	-	rs719818936	-
19:20015072-20015072	T	synonymous_variant	LOW	UNC119	ENSBTAG00000013096	Transcript	ENSBTAT00000017411.5	protein_coding	G	ggG/ggA	rs719813321	-
8:102108525-102108525	T	3_prime_UTR_variant	MODIFIER	SNX30	ENSBTAG00000044070	Transcript	ENSBTAT00000061575.3	protein_coding	-	-	rs719809272	-
5:73640515-73640515	T	intron_variant	MODIFIER	MCM5	ENSBTAG00000015595	Transcript	ENSBTAT00000020715.6	protein_coding	-	-	rs719794185	-
8:97013220-97013220	C	5_prime_UTR_variant	MODIFIER	RAD23B	ENSBTAG00000001926	Transcript	ENSBTAT00000002506.4	protein_coding	-	-	rs719769408	-
7:12445192-12445192	A	3_prime_UTR_variant	MODIFIER	NACC1	ENSBTAG00000016350	Transcript	ENSBTAT00000021751.5	protein_coding	-	-	rs719757809	-
19:34820523-34820523	T	downstream_gene_variant	MODIFIER	MED9	ENSBTAG00000020517	Transcript	ENSBTAT00000027336.3	protein_coding	-	-	rs719757294	-
1:144663023-144663023	A	synonymous_variant	LOW	UBE2G2	ENSBTAG00000048090	Transcript	ENSBTAT00000063929.2	protein_coding	H	caC/caT	rs719748814	-
19:20436201-20436201	C	downstream_gene_variant	MODIFIER	MYO18A	ENSBTAG00000017380	Transcript	ENSBTAT00000023111.6	protein_coding	-	-	rs719744311	-
5:116510698-116510698	C	downstream_gene_variant	MODIFIER	PPARA	ENSBTAG00000008063	Transcript	ENSBTAT00000010606.5	protein_coding	-	-	rs719700458	-
22:53228911-53228911	G	synonymous_variant	LOW	CCR1	ENSBTAG00000019428	Transcript	ENSBTAT00000025880.5	protein_coding	P	ccA/ccG	rs719697730	-
7:2546014-2546014	T	missense_variant	MODERATE	RNF187	ENSBTAG00000019667	Transcript	ENSBTAT00000026211.6	protein_coding	D/E	gaC/gaA	rs719689658	tolerated(0.1)
8:69421158-69421158	G	synonymous_variant	LOW	NUDT18	ENSBTAG00000003483	Transcript	ENSBTAT00000004527.6	protein_coding	L	ctT/ctC	rs719689655	-
8:102770042-102770042	T	synonymous_variant	LOW	RGS3	ENSBTAG00000004499	Transcript	ENSBTAT00000005904.6	protein_coding	I	atC/atT	rs719688948	-
5:116966035-116966035	C	non_coding_transcript_exon_variant	MODIFIER	-	ENSBTAG00000054562	Transcript	ENSBTAT00000083595.1	lncRNA	-	-	rs719681956	-
11:68282248-68282248	C	3_prime_UTR_variant	MODIFIER	MXD1	ENSBTAG00000001042	Transcript	ENSBTAT00000001384.6	protein_coding	-	-	rs719642962	-
29:7569949-7569949	A	downstream_gene_variant	MODIFIER	RAB38	ENSBTAG00000015793	Transcript	ENSBTAT00000020971.5	protein_coding	-	-	rs719625150	-
28:27499114-27499114	C	3_prime_UTR_variant	MODIFIER	SLC29A3	ENSBTAG00000046357	Transcript	ENSBTAT00000065071.2	protein_coding	-	-	rs719612182	-
5:77376384-77376384	A	intron_variant	MODIFIER	FGD4	ENSBTAG00000005453	Transcript	ENSBTAT00000007175.6	protein_coding	-	-	rs719609640	-
11:98582828-98582828	G	5_prime_UTR_variant	MODIFIER	ST6GALNAC4	ENSBTAG00000046548	Transcript	ENSBTAT00000063122.2	protein_coding	-	-	rs719609343	-
16:77669444-77669444	G	downstream_gene_variant	MODIFIER	PTPRC	ENSBTAG00000023144	Transcript	ENSBTAT00000013320.6	protein_coding	-	-	rs719603739	-
6:26124161-26124161	G	downstream_gene_variant	MODIFIER	RAP1GDS1	ENSBTAG00000007522	Transcript	ENSBTAT00000009904.5	protein_coding	-	-	rs719603557	-
18:50508127-50508127	A	5_prime_UTR_variant	MODIFIER	TGFB1	ENSBTAG00000020457	Transcript	ENSBTAT00000027261.6	protein_coding	-	-	rs719602490	-
7:79108852-79108852	G	missense_variant	MODERATE	-	ENSBTAG00000030274	Transcript	ENSBTAT00000032574.5	protein_coding	E/G	gAa/gGa	rs719597163	deleterious_low_confidence(0)
13:42954971-42954971	A	3_prime_UTR_variant	MODIFIER	GDI2	ENSBTAG00000005316	Transcript	ENSBTAT00000006992.4	protein_coding	-	-	rs719591453	-
22:57822186-57822186	T	intron_variant	MODIFIER	SLC6A6	ENSBTAG00000011088	Transcript	ENSBTAT00000014720.6	protein_coding	-	-	rs719561309	-
11:106101619-106101619	G	synonymous_variant	LOW	SAPCD2	ENSBTAG00000047807	Transcript	ENSBTAT00000063271.2	protein_coding	R	Agg/Cgg	rs719557468	-
7:12610798-12610798	C	3_prime_UTR_variant	MODIFIER	RAD23A	ENSBTAG00000015116	Transcript	ENSBTAT00000020113.5	protein_coding	-	-	rs719550473	-
7:5565129-5565129	T	intron_variant	MODIFIER	COLGALT1	ENSBTAG00000012678	Transcript	ENSBTAT00000016841.5	protein_coding	-	-	rs719545016	-
19:50629319-50629319	T	downstream_gene_variant	MODIFIER	SLC16A3	ENSBTAG00000017461	Transcript	ENSBTAT00000023209.6	protein_coding	-	-	rs719537924	-
22:50792129-50792129	T	synonymous_variant	LOW	USP4	ENSBTAG00000011899	Transcript	ENSBTAT00000015787.6	protein_coding	S	tcG/tcT	rs719532936	-
18:58110678-58110678	C	3_prime_UTR_variant	MODIFIER	PPP2R1A	ENSBTAG00000019851	Transcript	ENSBTAT00000026449.5	protein_coding	-	-	rs719532578	-
3:34037443-34037443	T	missense_variant	MODERATE	SORT1	ENSBTAG00000008849	Transcript	ENSBTAT00000011652.6	protein_coding	P/L	cCg/cTg	rs719525699	deleterious_low_confidence(0.01)
18:54465593-54465593	A	intron_variant	MODIFIER	NAPA	ENSBTAG00000013084	Transcript	ENSBTAT00000017397.6	protein_coding	-	-	rs719522056	-
11:106112947-106112947	T	upstream_gene_variant	MODIFIER	MAN1B1	ENSBTAG00000046775	Transcript	ENSBTAT00000065627.2	protein_coding	-	-	rs719521808	-
13:53940131-53940131	A	3_prime_UTR_variant	MODIFIER	TPD52L2	ENSBTAG00000021232	Transcript	ENSBTAT00000028291.4	protein_coding	-	-	rs719519068	-
9:104116931-104116931	C	5_prime_UTR_variant	MODIFIER	PDCD2	ENSBTAG00000011179	Transcript	ENSBTAT00000014845.3	protein_coding	-	-	rs719513822	-
4:112282645-112282645	T	downstream_gene_variant	MODIFIER	ZNF398	ENSBTAG00000020445	Transcript	ENSBTAT00000027245.6	protein_coding	-	-	rs719511298	-
4:112232255-112232255	A	missense_variant	MODERATE	ZNF786	ENSBTAG00000014768	Transcript	ENSBTAT00000019646.6	protein_coding	A/S	Gcc/Tcc	rs719507798	tolerated(0.74)
7:14927554-14927554	G	intron_variant	MODIFIER	CDC37	ENSBTAG00000011699	Transcript	ENSBTAT00000036173.5	protein_coding	-	-	rs719495254	-
2:127731456-127731456	A	downstream_gene_variant	MODIFIER	SYF2	ENSBTAG00000001651	Transcript	ENSBTAT00000002165.5	protein_coding	-	-	rs719489826	-
19:34633379-34633379	G	intron_variant	MODIFIER	SREBF1	ENSBTAG00000007884	Transcript	ENSBTAT00000010372.5	protein_coding	-	-	rs719485669	-
1:143811801-143811801	T	downstream_gene_variant	MODIFIER	PDXK	ENSBTAG00000018186	Transcript	ENSBTAT00000024203.6	protein_coding	-	-	rs719481754	-
17:62984162-62984162	T	synonymous_variant	LOW	ACADS	ENSBTAG00000007484	Transcript	ENSBTAT00000009844.4	protein_coding	A	gcC/gcT	rs719467189	-
28:33543436-33543436	G	missense_variant	MODERATE	DLG5	ENSBTAG00000013187	Transcript	ENSBTAT00000017554.5	protein_coding	G/A	gGa/gCa	rs719461578	tolerated(0.12)
19:49916645-49916645	T	5_prime_UTR_variant	MODIFIER	TBCD	ENSBTAG00000015414	Transcript	ENSBTAT00000020484.5	protein_coding	-	-	rs719460538	-
25:35630747-35630747	A	downstream_gene_variant	MODIFIER	TRIM56	ENSBTAG00000012038	Transcript	ENSBTAT00000015969.6	pseudogene	-	-	rs719440962	-
13:52793884-52793884	A	3_prime_UTR_variant	MODIFIER	TGM3	ENSBTAG00000001785	Transcript	ENSBTAT00000006432.6	protein_coding	-	-	rs719427592	-
8:69226647-69226647	G	intron_variant	MODIFIER	DOK2	ENSBTAG00000003341	Transcript	ENSBTAT00000004337.6	protein_coding	-	-	rs719396011	-
22:47755656-47755656	A	intron_variant	MODIFIER	PRKCD	ENSBTAG00000008719	Transcript	ENSBTAT00000011487.6	protein_coding	-	-	rs719380244	-
2:133589404-133589404	A	3_prime_UTR_variant	MODIFIER	UBR4	ENSBTAG00000015240	Transcript	ENSBTAT00000020277.6	protein_coding	-	-	rs719375654	-
11:99421767-99421767	G	downstream_gene_variant	MODIFIER	LRRC8A	ENSBTAG00000013030	Transcript	ENSBTAT00000017322.6	protein_coding	-	-	rs719375324	-
8:49333176-49333176	A	intron_variant	MODIFIER	ANXA1	ENSBTAG00000015978	Transcript	ENSBTAT00000021256.6	protein_coding	-	-	rs719365864	-
22:60518413-60518413	G	downstream_gene_variant	MODIFIER	ZXDC	ENSBTAG00000009874	Transcript	ENSBTAT00000013022.6	protein_coding	-	-	rs719365265	-
3:57153476-57153476	G	synonymous_variant	LOW	SELENOF	ENSBTAG00000052268	Transcript	ENSBTAT00000072535.1	protein_coding	E	gaA/gaG	rs719354462	-
7:15070875-15070875	A	missense_variant	MODERATE	KRI1	ENSBTAG00000010729	Transcript	ENSBTAT00000014206.6	protein_coding	P/S	Ccc/Tcc	rs719349203	tolerated(0.46)
16:26010567-26010567	A	3_prime_UTR_variant	MODIFIER	HHIPL2	ENSBTAG00000017561	Transcript	ENSBTAT00000023347.5	protein_coding	-	-	rs719347062	-
7:5381301-5381301	A	synonymous_variant	LOW	FCHO1	ENSBTAG00000002136	Transcript	ENSBTAT00000050484.4	protein_coding	N	aaC/aaT	rs719347015	-
5:100200100-100200100	C	downstream_gene_variant	MODIFIER	-	ENSBTAG00000012026	Transcript	ENSBTAT00000009016.6	protein_coding	-	-	rs719340661	-
19:18857250-18857250	T	intron_variant	MODIFIER	NF1	ENSBTAG00000011829	Transcript	ENSBTAT00000063140.2	protein_coding	-	-	rs719327438	-
1:87754890-87754890	G	synonymous_variant	LOW	MFN1	ENSBTAG00000010485	Transcript	ENSBTAT00000013860.6	protein_coding	D	gaT/gaC	rs719323325	-
7:2546246-2546246	C	5_prime_UTR_variant	MODIFIER	RNF187	ENSBTAG00000019667	Transcript	ENSBTAT00000026211.6	protein_coding	-	-	rs719313365	-
22:49755269-49755269	T	3_prime_UTR_variant	MODIFIER	CISH	ENSBTAG00000022622	Transcript	ENSBTAT00000030652.4	protein_coding	-	-	rs719305210	-
25:626747-626747	A	upstream_gene_variant	MODIFIER	CCDC78	ENSBTAG00000002470	Transcript	ENSBTAT00000003211.5	protein_coding	-	-	rs719300625	-
11:98747520-98747520	T	3_prime_UTR_variant	MODIFIER	SLC25A25	ENSBTAG00000011912	Transcript	ENSBTAT00000015802.5	protein_coding	-	-	rs719297013	-
1:137025478-137025478	A	downstream_gene_variant	MODIFIER	ACAD11	ENSBTAG00000031010	Transcript	ENSBTAT00000054042.3	protein_coding	-	-	rs719281935	-
3:20103508-20103508	C	3_prime_UTR_variant	MODIFIER	ENSA	ENSBTAG00000007123	Transcript	ENSBTAT00000009379.5	protein_coding	-	-	rs719275688	-
13:57383181-57383181	A	intron_variant	MODIFIER	CTSZ	ENSBTAG00000018784	Transcript	ENSBTAT00000025007.5	protein_coding	-	-	rs719275101	-
25:21076447-21076447	T	synonymous_variant	LOW	COG7	ENSBTAG00000032223	Transcript	ENSBTAT00000045677.4	protein_coding	S	tcG/tcA	rs719274890	-
18:62209078-62209078	C	downstream_gene_variant	MODIFIER	HSPBP1	ENSBTAG00000003644	Transcript	ENSBTAT00000004752.5	protein_coding	-	-	rs719273892	-
25:2016661-2016661	C	upstream_gene_variant	MODIFIER	AMDHD2	ENSBTAG00000001022	Transcript	ENSBTAT00000001355.6	protein_coding	-	-	rs719271169	-
22:57253610-57253610	A	downstream_gene_variant	MODIFIER	MRPS25	ENSBTAG00000013723	Transcript	ENSBTAT00000018234.4	protein_coding	-	-	rs719268568	-
3:8290752-8290752	A	3_prime_UTR_variant	MODIFIER	NDUFS2	ENSBTAG00000002203	Transcript	ENSBTAT00000002852.6	protein_coding	-	-	rs719268375	-
20:71807019-71807019	T	synonymous_variant	LOW	SDHA	ENSBTAG00000046019	Transcript	ENSBTAT00000064827.2	protein_coding	S	tcG/tcA	rs719250123	-
10:79604839-79604839	T	missense_variant	MODERATE	ZFYVE26	ENSBTAG00000014334	Transcript	ENSBTAT00000043260.3	protein_coding	V/I	Gtc/Atc	rs719247507	tolerated(0.24)
25:1708081-1708081	G	synonymous_variant	LOW	TRAF7	ENSBTAG00000019073	Transcript	ENSBTAT00000025393.3	protein_coding	T	acC/acG	rs719243175	-
7:3936372-3936372	A	intron_variant	MODIFIER	MAU2	ENSBTAG00000006124	Transcript	ENSBTAT00000008054.6	protein_coding	-	-	rs719235077	-
29:18156883-18156883	A	synonymous_variant	LOW	AAMDC	ENSBTAG00000017298	Transcript	ENSBTAT00000022993.3	protein_coding	V	gtG/gtT	rs719230747	-
14:15550297-15550297	A	downstream_gene_variant	MODIFIER	NDUFB9	ENSBTAG00000020405	Transcript	ENSBTAT00000027191.3	protein_coding	-	-	rs719208958	-
11:103875474-103875474	C	downstream_gene_variant	MODIFIER	PMPCA	ENSBTAG00000001353	Transcript	ENSBTAT00000001782.4	protein_coding	-	-	rs719202118	-
10:4317492-4317492	C	intergenic_variant	MODIFIER	-	-	-	-	-	-	-	rs719196451	-
14:47426604-47426604	G	3_prime_UTR_variant	MODIFIER	RAD21	ENSBTAG00000007303	Transcript	ENSBTAT00000009607.5	protein_coding	-	-	rs719189177	-
14:21925213-21925213	T	missense_variant	MODERATE	RGS20	ENSBTAG00000003454	Transcript	ENSBTAT00000004487.6	protein_coding	R/C	Cgc/Tgc	rs719177050	deleterious_low_confidence(0)
22:58058099-58058099	C	synonymous_variant	LOW	XPC	ENSBTAG00000007362	Transcript	ENSBTAT00000009683.5	protein_coding	Y	taT/taC	rs719148986	-
11:104255942-104255942	G	upstream_gene_variant	MODIFIER	MED22	ENSBTAG00000011556	Transcript	ENSBTAT00000015357.2	protein_coding	-	-	rs719128539	-
7:3817330-3817330	C	3_prime_UTR_variant	MODIFIER	GATAD2A	ENSBTAG00000003034	Transcript	ENSBTAT00000003949.6	protein_coding	-	-	rs719122716	-
25:622605-622605	A	missense_variant	MODERATE	CCDC78	ENSBTAG00000002470	Transcript	ENSBTAT00000003211.5	protein_coding	T/I	aCc/aTc	rs719119952	deleterious(0.01)
19:48954513-48954513	A	synonymous_variant	LOW	KPNA2	ENSBTAG00000012225	Transcript	ENSBTAT00000016216.4	protein_coding	L	ctA/ctT	rs719108835	-
6:45479427-45479427	T	intergenic_variant	MODIFIER	-	-	-	-	-	-	-	rs719096753	-
8:69417726-69417726	C	downstream_gene_variant	MODIFIER	NUDT18	ENSBTAG00000003483	Transcript	ENSBTAT00000004527.6	protein_coding	-	-	rs719095147	-
17:62031368-62031368	A	synonymous_variant	LOW	TRAFD1	ENSBTAG00000008761	Transcript	ENSBTAT00000011542.6	protein_coding	D	gaC/gaT	rs719089330	-
13:42756536-42756536	T	downstream_gene_variant	MODIFIER	ENTPD6	ENSBTAG00000009881	Transcript	ENSBTAT00000013034.6	protein_coding	-	-	rs719066761	-
16:3467464-3467464	A	downstream_gene_variant	MODIFIER	NUCKS1	ENSBTAG00000008001	Transcript	ENSBTAT00000057198.3	protein_coding	-	-	rs719058858	-
25:3784375-3784375	A	intron_variant	MODIFIER	MGRN1	ENSBTAG00000018999	Transcript	ENSBTAT00000025290.6	protein_coding	-	-	rs719028097	-
17:64332815-64332815	G	synonymous_variant	LOW	TMEM119	ENSBTAG00000031849	Transcript	ENSBTAT00000045168.3	protein_coding	A	gcA/gcG	rs719023089	-
3:7137881-7137881	A	synonymous_variant	LOW	NOS1AP	ENSBTAG00000010158	Transcript	ENSBTAT00000048340.4	protein_coding	L	ctC/ctT	rs719016976	-
7:3818379-3818379	T	intron_variant	MODIFIER	GATAD2A	ENSBTAG00000003034	Transcript	ENSBTAT00000003949.6	protein_coding	-	-	rs719015751	-
20:69331597-69331597	A	synonymous_variant	LOW	IRX1	ENSBTAG00000000809	Transcript	ENSBTAT00000001070.5	protein_coding	A	gcC/gcT	rs719015003	-
25:677462-677462	T	3_prime_UTR_variant	MODIFIER	CHTF18	ENSBTAG00000019743	Transcript	ENSBTAT00000026311.6	protein_coding	-	-	rs719003880	-
18:50759170-50759170	C	intergenic_variant	MODIFIER	-	-	-	-	-	-	-	rs718980517	-
7:15065845-15065845	T	downstream_gene_variant	MODIFIER	ATG4D	ENSBTAG00000010727	Transcript	ENSBTAT00000014200.5	protein_coding	-	-	rs718964593	-
11:10513467-10513467	C	3_prime_UTR_variant	MODIFIER	BOLA3	ENSBTAG00000050675	Transcript	ENSBTAT00000075270.1	protein_coding	-	-	rs718962218	-
14:22017676-22017676	T	synonymous_variant	LOW	MRPL15	ENSBTAG00000001174	Transcript	ENSBTAT00000001557.6	protein_coding	L	Ctg/Ttg	rs718961241	-
19:50621579-50621579	G	synonymous_variant	LOW	CSNK1D	ENSBTAG00000019986	Transcript	ENSBTAT00000026621.5	protein_coding	S	tcT/tcG	rs718956980	-
19:48091577-48091577	A	5_prime_UTR_variant	MODIFIER	SMARCD2	ENSBTAG00000021062	Transcript	ENSBTAT00000028049.5	protein_coding	-	-	rs718953763	-
28:1313546-1313546	C	intergenic_variant	MODIFIER	-	-	-	-	-	-	-	rs718948231	-
25:2441252-2441252	G	upstream_gene_variant	MODIFIER	THOC6	ENSBTAG00000001415	Transcript	ENSBTAT00000001855.5	protein_coding	-	-	rs718946142	-
3:26888768-26888768	G	intron_variant	MODIFIER	ATP1A1	ENSBTAG00000001246	Transcript	ENSBTAT00000001646.6	protein_coding	-	-	rs718937257	-
8:63324286-63324286	G	synonymous_variant	LOW	TBC1D2	ENSBTAG00000019550	Transcript	ENSBTAT00000026052.6	protein_coding	H	caT/caC	rs718935018	-
18:50506305-50506305	A	intron_variant	MODIFIER	TGFB1	ENSBTAG00000020457	Transcript	ENSBTAT00000027261.6	protein_coding	-	-	rs718929659	-
22:55327044-55327044	A	synonymous_variant	LOW	ATG7	ENSBTAG00000035827	Transcript	ENSBTAT00000043980.4	protein_coding	G	ggG/ggA	rs718898347	-
18:54317510-54317510	T	intron_variant	MODIFIER	C5AR1	ENSBTAG00000020872	Transcript	ENSBTAT00000027807.4	protein_coding	-	-	rs718898210	-
14:3294175-3294175	A	synonymous_variant	LOW	TRAPPC9	ENSBTAG00000013955	Transcript	ENSBTAT00000037373.4	protein_coding	P	ccG/ccA	rs718887126	-
2:129106518-129106518	T	upstream_gene_variant	MODIFIER	GALE	ENSBTAG00000005002	Transcript	ENSBTAT00000006586.3	protein_coding	-	-	rs718874942	-
19:43019449-43019449	T	3_prime_UTR_variant	MODIFIER	RUNDC1	ENSBTAG00000015140	Transcript	ENSBTAT00000020140.6	protein_coding	-	-	rs718858167	-
19:33213153-33213153	A	3_prime_UTR_variant	MODIFIER	TRPV2	ENSBTAG00000003014	Transcript	ENSBTAT00000003922.5	protein_coding	-	-	rs718849575	-
14:30875218-30875218	C	synonymous_variant	LOW	VCPIP1	ENSBTAG00000006695	Transcript	ENSBTAT00000008802.5	protein_coding	T	acA/acG	rs718849027	-
25:21261131-21261131	T	synonymous_variant	LOW	NDUFAB1	ENSBTAG00000006391	Transcript	ENSBTAT00000008382.4	protein_coding	R	cgG/cgA	rs718848058	-
8:69884943-69884943	G	intron_variant	MODIFIER	PDLIM2	ENSBTAG00000007369	Transcript	ENSBTAT00000009697.6	protein_coding	-	-	rs718845573	-
15:29520813-29520813	G	5_prime_UTR_variant	MODIFIER	BCL9L	ENSBTAG00000005138	Transcript	ENSBTAT00000006774.4	protein_coding	-	-	rs718838496	-
8:38887199-38887199	T	synonymous_variant	LOW	ERMP1	ENSBTAG00000015607	Transcript	ENSBTAT00000020731.6	protein_coding	A	gcC/gcT	rs718822218	-
10:67064540-67064540	A	5_prime_UTR_variant	MODIFIER	SAMD4A	ENSBTAG00000001468	Transcript	ENSBTAT00000001925.5	protein_coding	-	-	rs718816211	-
7:14990777-14990777	G	downstream_gene_variant	MODIFIER	PDE4A	ENSBTAG00000012032	Transcript	ENSBTAT00000015961.5	protein_coding	-	-	rs718794898	-
18:55427774-55427774	G	intron_variant	MODIFIER	HSD17B14	ENSBTAG00000009174	Transcript	ENSBTAT00000012090.5	protein_coding	-	-	rs718789797	-
19:34439662-34439662	C	upstream_gene_variant	MODIFIER	ALKBH5	ENSBTAG00000025046	Transcript	ENSBTAT00000034976.5	protein_coding	-	-	rs718788168	-
5:99880264-99880264	A	3_prime_UTR_variant	MODIFIER	CLEC1A	ENSBTAG00000030424	Transcript	ENSBTAT00000019328.6	protein_coding	-	-	rs718765962	-
2:94505600-94505600	G	downstream_gene_variant	MODIFIER	GPR1	ENSBTAG00000017043	Transcript	ENSBTAT00000022660.6	protein_coding	-	-	rs718763500	-
7:5546274-5546274	T	synonymous_variant	LOW	COLGALT1	ENSBTAG00000012678	Transcript	ENSBTAT00000016841.5	protein_coding	K	aaG/aaA	rs718762403	-
25:1968693-1968693	G	intron_variant	MODIFIER	CCNF	ENSBTAG00000024884	Transcript	ENSBTAT00000034642.5	protein_coding	-	-	rs718749410	-
25:26216688-26216688	C	intron_variant	MODIFIER	ALDOA	ENSBTAG00000012927	Transcript	ENSBTAT00000017177.5	protein_coding	-	-	rs718733972	-
3:752985-752985	G	intron_variant	MODIFIER	MPC2	ENSBTAG00000020968	Transcript	ENSBTAT00000027927.5	protein_coding	-	-	rs718732971	-
25:634639-634639	C	intron_variant	MODIFIER	CIAO3	ENSBTAG00000002484	Transcript	ENSBTAT00000003225.5	protein_coding	-	-	rs718732646	-
8:110259063-110259063	T	synonymous_variant	LOW	PHF19	ENSBTAG00000016958	Transcript	ENSBTAT00000022557.5	protein_coding	T	acG/acA	rs718732595	-
1:145102995-145102995	T	missense_variant	MODERATE	POFUT2	ENSBTAG00000007818	Transcript	ENSBTAT00000010281.5	protein_coding	V/I	Gtc/Atc	rs718720751	tolerated_low_confidence(0.21)
25:1759623-1759623	T	synonymous_variant	LOW	E4F1	ENSBTAG00000009961	Transcript	ENSBTAT00000013136.6	protein_coding	C	tgC/tgT	rs718704528	-
2:135867134-135867134	C	downstream_gene_variant	MODIFIER	FBXO42	ENSBTAG00000008510	Transcript	ENSBTAT00000011217.4	protein_coding	-	-	rs718704330	-
6:15675607-15675607	C	5_prime_UTR_variant	MODIFIER	PLA2G12A	ENSBTAG00000015230	Transcript	ENSBTAT00000020263.5	protein_coding	-	-	rs718698950	-
22:59896379-59896379	T	3_prime_UTR_variant	MODIFIER	MCM2	ENSBTAG00000014380	Transcript	ENSBTAT00000019121.6	protein_coding	-	-	rs718698211	-
3:9412816-9412816	C	intergenic_variant	MODIFIER	-	-	-	-	-	-	-	rs718687017	-
27:26783372-26783372	T	5_prime_UTR_variant	MODIFIER	GTF2E2	ENSBTAG00000012691	Transcript	ENSBTAT00000016863.4	protein_coding	-	-	rs718684512	-
19:43019468-43019468	C	3_prime_UTR_variant	MODIFIER	RUNDC1	ENSBTAG00000015140	Transcript	ENSBTAT00000020140.6	protein_coding	-	-	rs718659471	-
18:56858111-56858111	G	downstream_gene_variant	MODIFIER	C18H19orf48	ENSBTAG00000011079	Transcript	ENSBTAT00000014709.4	protein_coding	-	-	rs718652839	-
13:42584020-42584020	C	missense_variant	MODERATE	CST7	ENSBTAG00000004273	Transcript	ENSBTAT00000005595.6	protein_coding	S/T	aGc/aCc	rs718648114	tolerated(0.46)
7:12781086-12781086	T	missense_variant	MODERATE	TRIR	ENSBTAG00000011825	Transcript	ENSBTAT00000015695.4	protein_coding	G/V	gGg/gTg	rs718636313	deleterious_low_confidence(0)
2:128388663-128388663	G	downstream_gene_variant	MODIFIER	RCAN3	ENSBTAG00000017452	Transcript	ENSBTAT00000023194.5	protein_coding	-	-	rs718632987	-
1:152366561-152366561	A	upstream_gene_variant	MODIFIER	SH3BP5	ENSBTAG00000023377	Transcript	ENSBTAT00000031822.4	protein_coding	-	-	rs718629390	-
8:9534179-9534179	C	synonymous_variant	LOW	KIF13B	ENSBTAG00000017232	Transcript	ENSBTAT00000022902.6	protein_coding	G	ggG/ggC	rs718627752	-
25:34581603-34581603	T	downstream_gene_variant	MODIFIER	POLR2J	ENSBTAG00000005446	Transcript	ENSBTAT00000007165.5	protein_coding	-	-	rs718625187	-
14:64102960-64102960	C	3_prime_UTR_variant	MODIFIER	RNF19A	ENSBTAG00000017833	Transcript	ENSBTAT00000023707.6	protein_coding	-	-	rs718624031	-
6:45411368-45411368	C	intron_variant	MODIFIER	SMIM20	ENSBTAG00000003897	Transcript	ENSBTAT00000039673.5	protein_coding	-	-	rs718605586	-
25:10082933-10082933	C	intergenic_variant	MODIFIER	-	-	-	-	-	-	-	rs718602933	-
22:57902232-57902232	G	intergenic_variant	MODIFIER	-	-	-	-	-	-	-	rs718600308	-
11:106268022-106268022	C	synonymous_variant	LOW	NELFB	ENSBTAG00000021861	Transcript	ENSBTAT00000029144.6	protein_coding	F	ttT/ttC	rs718587489	-
14:3145727-3145727	T	intergenic_variant	MODIFIER	-	-	-	-	-	-	-	rs718581672	-
25:2445959-2445959	T	downstream_gene_variant	MODIFIER	THOC6	ENSBTAG00000001415	Transcript	ENSBTAT00000001855.5	protein_coding	-	-	rs718566046	-
25:1047402-1047402	G	intron_variant	MODIFIER	UBE2I	ENSBTAG00000038866	Transcript	ENSBTAT00000056739.3	protein_coding	-	-	rs718562720	-
8:111092176-111092176	C	upstream_gene_variant	MODIFIER	TRAPPC12	ENSBTAG00000008685	Transcript	ENSBTAT00000011449.6	protein_coding	-	-	rs718562317	-
22:58862713-58862713	A	intron_variant	MODIFIER	IQSEC1	ENSBTAG00000003237	Transcript	ENSBTAT00000004201.6	protein_coding	-	-	rs718560470	-
25:3789891-3789891	G	intron_variant	MODIFIER	MGRN1	ENSBTAG00000018999	Transcript	ENSBTAT00000025290.6	protein_coding	-	-	rs718551150	-
11:100466412-100466412	A	downstream_gene_variant	MODIFIER	GPR107	ENSBTAG00000004204	Transcript	ENSBTAT00000005512.5	protein_coding	-	-	rs718549909	-
19:20877972-20877972	T	upstream_gene_variant	MODIFIER	CORO6	ENSBTAG00000001120	Transcript	ENSBTAT00000001490.6	protein_coding	-	-	rs718546902	-
16:80863627-80863627	G	intron_variant	MODIFIER	CSRP1	ENSBTAG00000016057	Transcript	ENSBTAT00000021369.6	protein_coding	-	-	rs718533759	-
1:142037185-142037185	C	synonymous_variant	LOW	RIPK4	ENSBTAG00000021251	Transcript	ENSBTAT00000028318.5	protein_coding	Q	caA/caG	rs718532283	-
2:130167094-130167094	A	synonymous_variant	LOW	C1QB	ENSBTAG00000011196	Transcript	ENSBTAT00000014871.4	protein_coding	G	ggC/ggT	rs718522569	-
14:895288-895288	T	synonymous_variant	LOW	PLEC	ENSBTAG00000011922	Transcript	ENSBTAT00000015828.5	protein_coding	A	gcC/gcT	rs718522258	-
21:16393277-16393277	G	missense_variant	MODERATE	AKAP13	ENSBTAG00000037383	Transcript	ENSBTAT00000028060.6	protein_coding	I/V	Att/Gtt	rs718518974	tolerated_low_confidence(0.29)
11:101617244-101617244	T	synonymous_variant	LOW	PRRC2B	ENSBTAG00000004400	Transcript	ENSBTAT00000010939.6	protein_coding	P	ccC/ccT	rs718514323	-
5:26839931-26839931	T	synonymous_variant	LOW	CSAD	ENSBTAG00000007829	Transcript	ENSBTAT00000010303.6	protein_coding	T	acC/acT	rs718514143	-
23:28769879-28769879	C	intergenic_variant	MODIFIER	-	-	-	-	-	-	-	rs718503985	-
6:59091930-59091930	T	non_coding_transcript_exon_variant	MODIFIER	-	ENSBTAG00000049934	Transcript	ENSBTAT00000072726.1	lncRNA	-	-	rs718481864	-
1:133115276-133115276	G	downstream_gene_variant	MODIFIER	MSL2	ENSBTAG00000000750	Transcript	ENSBTAT00000000991.6	protein_coding	-	-	rs718479994	-
7:15009627-15009627	A	3_prime_UTR_variant	MODIFIER	KEAP1	ENSBTAG00000003543	Transcript	ENSBTAT00000004604.5	protein_coding	-	-	rs718477813	-
8:88726931-88726931	A	synonymous_variant	LOW	SEMA4D	ENSBTAG00000001941	Transcript	ENSBTAT00000002525.6	protein_coding	P	ccG/ccA	rs718476906	-
22:50479221-50479221	T	upstream_gene_variant	MODIFIER	GMPPB	ENSBTAG00000032026	Transcript	ENSBTAT00000015403.4	protein_coding	-	-	rs718474993	-
3:109653565-109653565	C	synonymous_variant	LOW	MAP7D1	ENSBTAG00000030301	Transcript	ENSBTAT00000002583.6	protein_coding	A	gcC/gcG	rs718468752	-
7:27306968-27306968	A	synonymous_variant	LOW	ALDH7A1	ENSBTAG00000009646	Transcript	ENSBTAT00000012710.5	protein_coding	A	gcG/gcA	rs718455662	-
16:62097442-62097442	C	downstream_gene_variant	MODIFIER	STX6	ENSBTAG00000020458	Transcript	ENSBTAT00000027262.6	protein_coding	-	-	rs718455018	-
25:1043296-1043296	A	intron_variant	MODIFIER	UBE2I	ENSBTAG00000038866	Transcript	ENSBTAT00000056739.3	protein_coding	-	-	rs718448236	-
7:12723352-12723352	A	synonymous_variant	LOW	RNASEH2A	ENSBTAG00000009661	Transcript	ENSBTAT00000012731.3	protein_coding	L	ctC/ctT	rs718445889	-
13:34571240-34571240	T	intron_variant	MODIFIER	SVIL	ENSBTAG00000027444	Transcript	ENSBTAT00000027591.5	protein_coding	-	-	rs718439951	-
28:27964743-27964743	A	downstream_gene_variant	MODIFIER	CDH23	ENSBTAG00000021497	Transcript	ENSBTAT00000028652.6	protein_coding	-	-	rs718431468	-
19:36904554-36904554	T	intron_variant	MODIFIER	FAM117A	ENSBTAG00000006886	Transcript	ENSBTAT00000009042.5	protein_coding	-	-	rs718424642	-
13:47133480-47133480	T	downstream_gene_variant	MODIFIER	RASSF2	ENSBTAG00000017346	Transcript	ENSBTAT00000023060.6	protein_coding	-	-	rs718423414	-
1:117601905-117601905	G	downstream_gene_variant	MODIFIER	SERP1	ENSBTAG00000009104	Transcript	ENSBTAT00000012000.5	protein_coding	-	-	rs718416042	-
25:2097081-2097081	C	downstream_gene_variant	MODIFIER	PDPK1	ENSBTAG00000034436	Transcript	ENSBTAT00000039221.4	protein_coding	-	-	rs718406330	-
21:14030862-14030862	T	3_prime_UTR_variant	MODIFIER	RGMA	ENSBTAG00000018603	Transcript	ENSBTAT00000024758.6	protein_coding	-	-	rs718400098	-
1:118404039-118404039	A	splice_region_variant,synonymous_variant	LOW	COMMD2	ENSBTAG00000005068	Transcript	ENSBTAT00000006676.6	protein_coding	V	gtG/gtA	rs718388784	-
7:15023652-15023652	A	synonymous_variant	LOW	S1PR5	ENSBTAG00000003544	Transcript	ENSBTAT00000004608.5	protein_coding	G	ggC/ggT	rs718378004	-
3:1018408-1018408	T	missense_variant	MODERATE	RCSD1	ENSBTAG00000014151	Transcript	ENSBTAT00000018808.4	protein_coding	G/S	Ggc/Agc	rs718376919	tolerated(0.7)
25:10115810-10115810	A	downstream_gene_variant	MODIFIER	-	ENSBTAG00000013305	Transcript	ENSBTAT00000046675.3	protein_coding	-	-	rs718372652	-
19:35883543-35883543	C	intron_variant	MODIFIER	TOB1	ENSBTAG00000000546	Transcript	ENSBTAT00000000714.5	protein_coding	-	-	rs718370889	-
8:101463809-101463809	A	downstream_gene_variant	MODIFIER	SUSD1	ENSBTAG00000004813	Transcript	ENSBTAT00000043830.4	protein_coding	-	-	rs718370512	-
14:14787513-14787513	C	upstream_gene_variant	MODIFIER	TRIB1	ENSBTAG00000023179	Transcript	ENSBTAT00000031530.5	protein_coding	-	-	rs718367841	-
5:96789377-96789377	A	downstream_gene_variant	MODIFIER	GSG1	ENSBTAG00000004721	Transcript	ENSBTAT00000006198.4	protein_coding	-	-	rs718343943	-
3:7852697-7852697	A	missense_variant	MODERATE	DUSP12	ENSBTAG00000021754	Transcript	ENSBTAT00000028997.4	protein_coding	Y/F	tAc/tTc	rs718332999	deleterious_low_confidence(0)
15:27872228-27872228	T	missense_variant	MODERATE	SIDT2	ENSBTAG00000007192	Transcript	ENSBTAT00000009467.4	protein_coding	W/L	tGg/tTg	rs718332574	tolerated_low_confidence(0.89)
2:133338400-133338400	A	intron_variant	MODIFIER	CAPZB	ENSBTAG00000004554	Transcript	ENSBTAT00000005983.5	protein_coding	-	-	rs718330507	-
7:1437005-1437005	C	intron_variant	MODIFIER	SQSTM1	ENSBTAG00000015591	Transcript	ENSBTAT00000020709.6	protein_coding	-	-	rs718319699	-
13:64573842-64573842	T	downstream_gene_variant	MODIFIER	UQCC1	ENSBTAG00000030990	Transcript	ENSBTAT00000043873.3	protein_coding	-	-	rs718310492	-
7:12782338-12782338	G	intron_variant	MODIFIER	TRIR	ENSBTAG00000011825	Transcript	ENSBTAT00000015695.4	protein_coding	-	-	rs718306939	-
7:1438466-1438466	G	intron_variant	MODIFIER	SQSTM1	ENSBTAG00000015591	Transcript	ENSBTAT00000020709.6	protein_coding	-	-	rs718304614	-
21:56036245-56036245	C	downstream_gene_variant	MODIFIER	CCDC88C	ENSBTAG00000000838	Transcript	ENSBTAT00000055799.2	protein_coding	-	-	rs718294312	-
1:145089506-145089506	T	3_prime_UTR_variant	MODIFIER	POFUT2	ENSBTAG00000007818	Transcript	ENSBTAT00000010281.5	protein_coding	-	-	rs718283388	-
18:65709686-65709686	T	upstream_gene_variant	MODIFIER	-	ENSBTAG00000039453	Transcript	ENSBTAT00000055447.3	protein_coding	-	-	rs718278491	-
7:5549403-5549403	A	synonymous_variant	LOW	COLGALT1	ENSBTAG00000012678	Transcript	ENSBTAT00000016841.5	protein_coding	I	atC/atT	rs718275027	-
19:34923322-34923322	T	intron_variant	MODIFIER	FLCN	ENSBTAG00000008010	Transcript	ENSBTAT00000010532.6	protein_coding	-	-	rs718257215	-
7:2957385-2957385	A	synonymous_variant	LOW	IBA57	ENSBTAG00000014918	Transcript	ENSBTAT00000019861.5	protein_coding	N	aaC/aaT	rs718252196	-
2:135197918-135197918	T	intergenic_variant	MODIFIER	-	-	-	-	-	-	-	rs718249663	-
14:70551666-70551666	T	upstream_gene_variant	MODIFIER	RBM12B	ENSBTAG00000013408	Transcript	ENSBTAT00000017837.5	protein_coding	-	-	rs718245122	-
25:3791314-3791314	C	3_prime_UTR_variant	MODIFIER	MGRN1	ENSBTAG00000018999	Transcript	ENSBTAT00000025290.6	protein_coding	-	-	rs718233559	-
8:100831803-100831803	T	synonymous_variant	LOW	ECPAS	ENSBTAG00000006712	Transcript	ENSBTAT00000044290.4	protein_coding	L	ctT/ctA	rs718227257	-
8:103556720-103556720	C	downstream_gene_variant	MODIFIER	ORM1	ENSBTAG00000017294	Transcript	ENSBTAT00000022991.6	protein_coding	-	-	rs718223205	-
6:91882988-91882988	G	synonymous_variant	LOW	CCNI	ENSBTAG00000000599	Transcript	ENSBTAT00000000791.6	protein_coding	G	ggT/ggC	rs718212220	-
7:12449380-12449380	C	missense_variant	MODERATE	NACC1	ENSBTAG00000016350	Transcript	ENSBTAT00000021751.5	protein_coding	S/G	Agc/Ggc	rs718205747	tolerated(1)
8:9640336-9640336	A	intergenic_variant	MODIFIER	-	-	-	-	-	-	-	rs718192584	-
23:27707057-27707057	G	downstream_gene_variant	MODIFIER	NCR3	ENSBTAG00000018343	Transcript	ENSBTAT00000024407.5	protein_coding	-	-	rs718180754	-
22:59027648-59027648	A	synonymous_variant	LOW	RAB43	ENSBTAG00000053386	Transcript	ENSBTAT00000073539.1	protein_coding	Y	taC/taT	rs718178663	-
4:112342482-112342482	C	3_prime_UTR_variant	MODIFIER	ZNF212	ENSBTAG00000000389	Transcript	ENSBTAT00000000499.5	protein_coding	-	-	rs718168754	-
29:1318058-1318058	T	intergenic_variant	MODIFIER	-	-	-	-	-	-	-	rs718151746	-
5:115616894-115616894	T	downstream_gene_variant	MODIFIER	KIAA0930	ENSBTAG00000006776	Transcript	ENSBTAT00000008911.6	protein_coding	-	-	rs718137560	-
19:48082387-48082387	A	downstream_gene_variant	MODIFIER	PSMC5	ENSBTAG00000021061	Transcript	ENSBTAT00000028048.5	protein_coding	-	-	rs718131471	-
18:55427258-55427258	T	synonymous_variant	LOW	HSD17B14	ENSBTAG00000009174	Transcript	ENSBTAT00000012090.5	protein_coding	A	gcG/gcA	rs718130725	-
28:7906402-7906402	A	synonymous_variant	LOW	RBM34	ENSBTAG00000000221	Transcript	ENSBTAT00000057151.2	protein_coding	V	gtC/gtT	rs718129968	-
2:133351178-133351178	A	intron_variant	MODIFIER	SLC66A1	ENSBTAG00000013650	Transcript	ENSBTAT00000018143.4	protein_coding	-	-	rs718125048	-
5:99763646-99763646	A	downstream_gene_variant	MODIFIER	GABARAPL1	ENSBTAG00000011765	Transcript	ENSBTAT00000055075.3	protein_coding	-	-	rs718124858	-
21:28879352-28879352	G	intergenic_variant	MODIFIER	-	-	-	-	-	-	-	rs718123107	-
7:1437034-1437034	G	intron_variant	MODIFIER	SQSTM1	ENSBTAG00000015591	Transcript	ENSBTAT00000020709.6	protein_coding	-	-	rs718122173	-
5:106929171-106929171	C	3_prime_UTR_variant	MODIFIER	ITFG2	ENSBTAG00000007609	Transcript	ENSBTAT00000010004.5	protein_coding	-	-	rs718119555	-
7:3818098-3818098	C	missense_variant	MODERATE	GATAD2A	ENSBTAG00000003034	Transcript	ENSBTAT00000003949.6	protein_coding	T/A	Acg/Gcg	rs718117992	deleterious(0.04)
11:6728860-6728860	T	3_prime_UTR_variant	MODIFIER	IL1R2	ENSBTAG00000006343	Transcript	ENSBTAT00000008322.6	protein_coding	-	-	rs718110152	-
7:3936743-3936743	A	intron_variant	MODIFIER	MAU2	ENSBTAG00000006124	Transcript	ENSBTAT00000008054.6	protein_coding	-	-	rs718108495	-
19:42310963-42310963	C	synonymous_variant	LOW	GHDC	ENSBTAG00000000666	Transcript	ENSBTAT00000000876.6	protein_coding	R	cgC/cgG	rs718095445	-
3:23096389-23096389	C	intron_variant	MODIFIER	SEC22B	ENSBTAG00000007712	Transcript	ENSBTAT00000010141.6	protein_coding	-	-	rs718087730	-
6:93352674-93352674	A	intron_variant	MODIFIER	ANXA3	ENSBTAG00000010153	Transcript	ENSBTAT00000045455.2	protein_coding	-	-	rs718087370	-
18:55416352-55416352	A	synonymous_variant	LOW	BCAT2	ENSBTAG00000009172	Transcript	ENSBTAT00000031912.3	protein_coding	G	ggC/ggT	rs718086324	-
22:57792350-57792350	C	synonymous_variant	LOW	SLC6A6	ENSBTAG00000011088	Transcript	ENSBTAT00000014720.6	protein_coding	G	ggC/ggG	rs718086021	-
22:58572439-58572439	A	3_prime_UTR_variant	MODIFIER	NUP210	ENSBTAG00000003665	Transcript	ENSBTAT00000043850.4	protein_coding	-	-	rs718068499	-
25:3535910-3535910	A	intron_variant	MODIFIER	CORO7	ENSBTAG00000009201	Transcript	ENSBTAT00000012121.6	protein_coding	-	-	rs718058253	-
7:4611494-4611494	C	intron_variant	MODIFIER	KXD1	ENSBTAG00000010545	Transcript	ENSBTAT00000013943.6	protein_coding	-	-	rs718053082	-
7:12446575-12446575	T	3_prime_UTR_variant	MODIFIER	NACC1	ENSBTAG00000016350	Transcript	ENSBTAT00000021751.5	protein_coding	-	-	rs718050129	-
2:132966384-132966384	T	synonymous_variant	LOW	TMCO4	ENSBTAG00000007998	Transcript	ENSBTAT00000010516.6	protein_coding	T	acC/acT	rs718046421	-
28:13811220-13811220	T	intron_variant	MODIFIER	HNRNPF	ENSBTAG00000008853	Transcript	ENSBTAT00000011658.5	protein_coding	-	-	rs718045623	-
11:19565385-19565385	A	intron_variant	MODIFIER	EIF2AK2	ENSBTAG00000008703	Transcript	ENSBTAT00000011469.4	protein_coding	-	-	rs718034073	-
13:73361539-73361539	T	intron_variant	MODIFIER	TOMM34	ENSBTAG00000003256	Transcript	ENSBTAT00000004220.6	protein_coding	-	-	rs718033777	-
5:103903149-103903149	G	synonymous_variant	LOW	MRPL51	ENSBTAG00000014729	Transcript	ENSBTAT00000019602.5	protein_coding	T	acC/acG	rs718028602	-
19:51132816-51132816	T	synonymous_variant	LOW	HGS	ENSBTAG00000000411	Transcript	ENSBTAT00000000527.5	protein_coding	T	acG/acA	rs718018582	-
14:37226051-37226051	A	missense_variant	MODERATE	TMEM70	ENSBTAG00000012920	Transcript	ENSBTAT00000017169.5	protein_coding	A/T	Gca/Aca	rs718012344	tolerated_low_confidence(0.16)
14:2717730-2717730	T	downstream_gene_variant	MODIFIER	SLC45A4	ENSBTAG00000008597	Transcript	ENSBTAT00000011341.6	protein_coding	-	-	rs718007904	-
11:6178523-6178523	A	downstream_gene_variant	MODIFIER	CNOT11	ENSBTAG00000008267	Transcript	ENSBTAT00000010879.5	protein_coding	-	-	rs718007758	-
3:67430557-67430557	A	missense_variant	MODERATE	PIGK	ENSBTAG00000031012	Transcript	ENSBTAT00000043893.4	protein_coding	F/L	ttT/ttA	rs718006499	tolerated_low_confidence(0.34)
25:1042492-1042492	C	intron_variant	MODIFIER	UBE2I	ENSBTAG00000038866	Transcript	ENSBTAT00000056739.3	protein_coding	-	-	rs717997084	-
7:5605178-5605178	A	downstream_gene_variant	MODIFIER	SLC27A1	ENSBTAG00000016775	Transcript	ENSBTAT00000022311.5	protein_coding	-	-	rs717994477	-
8:79462594-79462594	T	downstream_gene_variant	MODIFIER	TUT7	ENSBTAG00000001737	Transcript	ENSBTAT00000002277.6	protein_coding	-	-	rs717987086	-
3:6635510-6635510	T	3_prime_UTR_variant	MODIFIER	HSD17B7	ENSBTAG00000005976	Transcript	ENSBTAT00000007841.5	protein_coding	-	-	rs717953431	-
23:27720598-27720598	T	3_prime_UTR_variant	MODIFIER	LTA	ENSBTAG00000000016	Transcript	ENSBTAT00000000018.4	protein_coding	-	-	rs717949475	-
19:48083069-48083069	C	downstream_gene_variant	MODIFIER	PSMC5	ENSBTAG00000021061	Transcript	ENSBTAT00000028048.5	protein_coding	-	-	rs717937286	-
22:49993509-49993509	T	3_prime_UTR_variant	MODIFIER	NPRL2	ENSBTAG00000019161	Transcript	ENSBTAT00000003411.6	protein_coding	-	-	rs717932234	-
2:125707311-125707311	C	3_prime_UTR_variant	MODIFIER	FGR	ENSBTAG00000011784	Transcript	ENSBTAT00000015646.6	protein_coding	-	-	rs717931530	-
8:84429200-84429200	A	intergenic_variant	MODIFIER	-	-	-	-	-	-	-	rs717920440	-
14:60266757-60266757	T	missense_variant	MODERATE	DCSTAMP	ENSBTAG00000021240	Transcript	ENSBTAT00000031443.4	protein_coding	R/H	cGc/cAc	rs717918653	deleterious(0)
21:45144109-45144109	T	synonymous_variant	LOW	BAZ1A	ENSBTAG00000020164	Transcript	ENSBTAT00000026857.6	protein_coding	K	aaG/aaA	rs717917612	-
19:33802828-33802828	G	intergenic_variant	MODIFIER	-	-	-	-	-	-	-	rs717914013	-
25:7523263-7523263	G	missense_variant	MODERATE	METTL22	ENSBTAG00000035782	Transcript	ENSBTAT00000018927.6	protein_coding	A/G	gCg/gGg	rs717901161	tolerated(0.46)
5:119644836-119644836	G	synonymous_variant	LOW	PLXNB2	ENSBTAG00000014966	Transcript	ENSBTAT00000019923.4	protein_coding	N	aaT/aaC	rs717893756	-
22:52803242-52803242	T	missense_variant	MODERATE	ALS2CL	ENSBTAG00000017812	Transcript	ENSBTAT00000023681.5	protein_coding	P/S	Cct/Tct	rs717893289	tolerated(0.82)
1:128006988-128006988	C	downstream_gene_variant	MODIFIER	SLC25A36	ENSBTAG00000015310	Transcript	ENSBTAT00000020353.6	protein_coding	-	-	rs717892121	-
25:2121796-2121796	T	3_prime_UTR_variant	MODIFIER	KCTD5	ENSBTAG00000040575	Transcript	ENSBTAT00000001047.5	protein_coding	-	-	rs717882770	-
22:58066026-58066026	A	3_prime_UTR_variant	MODIFIER	TMEM43	ENSBTAG00000007360	Transcript	ENSBTAT00000009681.6	protein_coding	-	-	rs717860253	-
1:83948033-83948033	A	downstream_gene_variant	MODIFIER	LAMP3	ENSBTAG00000006552	Transcript	ENSBTAT00000008608.6	protein_coding	-	-	rs717856260	-
11:106214069-106214069	T	synonymous_variant	LOW	TPRN	ENSBTAG00000047715	Transcript	ENSBTAT00000064376.2	protein_coding	E	gaG/gaA	rs717852949	-
7:14984542-14984542	T	synonymous_variant	LOW	PDE4A	ENSBTAG00000012032	Transcript	ENSBTAT00000015961.5	protein_coding	L	ctC/ctT	rs717852253	-
5:110942402-110942402	C	3_prime_UTR_variant	MODIFIER	MIEF1	ENSBTAG00000017439	Transcript	ENSBTAT00000023204.5	protein_coding	-	-	rs717851501	-
14:65786032-65786032	G	downstream_gene_variant	MODIFIER	STK3	ENSBTAG00000026234	Transcript	ENSBTAT00000037202.5	protein_coding	-	-	rs717843720	-
2:130168482-130168482	G	synonymous_variant	LOW	C1QB	ENSBTAG00000011196	Transcript	ENSBTAT00000014871.4	protein_coding	P	ccT/ccC	rs717827781	-
19:49804265-49804265	A	synonymous_variant	LOW	TBCD	ENSBTAG00000015414	Transcript	ENSBTAT00000020484.5	protein_coding	L	ctC/ctT	rs717820324	-
14:2718513-2718513	A	downstream_gene_variant	MODIFIER	SLC45A4	ENSBTAG00000008597	Transcript	ENSBTAT00000011341.6	protein_coding	-	-	rs717806783	-
19:61457523-61457523	G	intron_variant	MODIFIER	ABCA6	ENSBTAG00000006921	Transcript	ENSBTAT00000009089.6	protein_coding	-	-	rs717799205	-
4:9930591-9930591	C	upstream_gene_variant	MODIFIER	-	ENSBTAG00000050705	Transcript	ENSBTAT00000080299.1	protein_coding	-	-	rs717798192	-
28:45779180-45779180	C	missense_variant	MODERATE	COG2	ENSBTAG00000020314	Transcript	ENSBTAT00000027073.5	protein_coding	S/A	Tct/Gct	rs717791507	tolerated(0.25)
25:2014343-2014343	C	upstream_gene_variant	MODIFIER	AMDHD2	ENSBTAG00000001022	Transcript	ENSBTAT00000001355.6	protein_coding	-	-	rs717779144	-
4:112232715-112232715	A	synonymous_variant	LOW	ZNF786	ENSBTAG00000014768	Transcript	ENSBTAT00000019646.6	protein_coding	L	ctC/ctT	rs717777073	-
17:61842238-61842238	G	missense_variant	MODERATE	RPL6	ENSBTAG00000031723	Transcript	ENSBTAT00000033359.4	protein_coding	I/V	Att/Gtt	rs717761215	tolerated(1)
4:93823677-93823677	A	synonymous_variant	LOW	ZC3HC1	ENSBTAG00000011247	Transcript	ENSBTAT00000014941.6	protein_coding	V	gtC/gtT	rs717757205	-
18:65717382-65717382	C	3_prime_UTR_variant	MODIFIER	-	ENSBTAG00000039453	Transcript	ENSBTAT00000055447.3	protein_coding	-	-	rs717751751	-
3:109687146-109687146	G	intron_variant	MODIFIER	TRAPPC3	ENSBTAG00000005732	Transcript	ENSBTAT00000042784.3	protein_coding	-	-	rs717748439	-
19:53971764-53971764	C	intron_variant	MODIFIER	AFMID	ENSBTAG00000007125	Transcript	ENSBTAT00000051898.3	protein_coding	-	-	rs717746061	-
5:116516858-116516858	A	intron_variant	MODIFIER	CDPF1	ENSBTAG00000008065	Transcript	ENSBTAT00000010609.3	protein_coding	-	-	rs717726400	-
19:62037310-62037310	A	downstream_gene_variant	MODIFIER	RGS9	ENSBTAG00000017751	Transcript	ENSBTAT00000023605.6	protein_coding	-	-	rs717721915	-
10:87371380-87371380	T	synonymous_variant	LOW	IFT43	ENSBTAG00000012005	Transcript	ENSBTAT00000015927.4	protein_coding	H	caC/caT	rs717720580	-
7:1443786-1443786	T	intron_variant	MODIFIER	SQSTM1	ENSBTAG00000015591	Transcript	ENSBTAT00000020709.6	protein_coding	-	-	rs717708449	-
11:10495894-10495894	C	3_prime_UTR_variant	MODIFIER	MOB1A	ENSBTAG00000006259	Transcript	ENSBTAT00000047356.2	protein_coding	-	-	rs717708004	-
16:3730595-3730595	C	3_prime_UTR_variant	MODIFIER	RAB7B	ENSBTAG00000012774	Transcript	ENSBTAT00000016976.5	protein_coding	-	-	rs717707581	-
22:58053981-58053981	T	missense_variant	MODERATE	XPC	ENSBTAG00000007362	Transcript	ENSBTAT00000009683.5	protein_coding	T/M	aCg/aTg	rs717704666	deleterious(0.01)
25:3806678-3806678	T	intron_variant	MODIFIER	NUDT16L1	ENSBTAG00000006590	Transcript	ENSBTAT00000008652.6	protein_coding	-	-	rs717693633	-
16:3532750-3532750	A	3_prime_UTR_variant	MODIFIER	SLC41A1	ENSBTAG00000005379	Transcript	ENSBTAT00000007078.5	protein_coding	-	-	rs717691387	-
10:86818211-86818211	A	intron_variant	MODIFIER	FLVCR2	ENSBTAG00000040078	Transcript	ENSBTAT00000015901.6	protein_coding	-	-	rs717665745	-
8:54167952-54167952	A	missense_variant	MODERATE	CEP78	ENSBTAG00000020752	Transcript	ENSBTAT00000036653.5	protein_coding	V/I	Gtt/Att	rs717660419	tolerated(0.29)
15:35408584-35408584	C	intron_variant	MODIFIER	RPS13	ENSBTAG00000040308	Transcript	ENSBTAT00000055693.3	protein_coding	-	-	rs717650224	-
18:51068783-51068783	T	downstream_gene_variant	MODIFIER	DEDD2	ENSBTAG00000005761	Transcript	ENSBTAT00000007572.3	protein_coding	-	-	rs717637780	-
29:1307513-1307513	C	intergenic_variant	MODIFIER	-	-	-	-	-	-	-	rs717628965	-
10:79348109-79348109	A	3_prime_UTR_variant	MODIFIER	TMEM229B	ENSBTAG00000012900	Transcript	ENSBTAT00000053068.3	protein_coding	-	-	rs717613522	-
11:10815065-10815065	C	synonymous_variant	LOW	STAMBP	ENSBTAG00000009600	Transcript	ENSBTAT00000012633.6	protein_coding	P	ccC/ccG	rs717610538	-
10:17362594-17362594	A	intergenic_variant	MODIFIER	-	-	-	-	-	-	-	rs717608537	-
22:59795074-59795074	A	intron_variant	MODIFIER	MGLL	ENSBTAG00000018248	Transcript	ENSBTAT00000024289.6	protein_coding	-	-	rs717604031	-
19:61800066-61800066	A	intron_variant	MODIFIER	ARSG	ENSBTAG00000010637	Transcript	ENSBTAT00000014061.6	protein_coding	-	-	rs717597861	-
28:1473676-1473676	G	synonymous_variant	LOW	ABCB10	ENSBTAG00000017053	Transcript	ENSBTAT00000022677.6	protein_coding	N	aaT/aaC	rs717591017	-
11:100258714-100258714	T	3_prime_UTR_variant	MODIFIER	USP20	ENSBTAG00000020311	Transcript	ENSBTAT00000027070.6	protein_coding	-	-	rs717572977	-
15:29499283-29499283	A	synonymous_variant	LOW	BCL9L	ENSBTAG00000005138	Transcript	ENSBTAT00000006774.4	protein_coding	D	gaC/gaT	rs717572708	-
28:43268113-43268113	A	3_prime_UTR_variant	MODIFIER	WDFY4	ENSBTAG00000023028	Transcript	ENSBTAT00000031292.5	protein_coding	-	-	rs717568598	-
22:52259478-52259478	T	downstream_gene_variant	MODIFIER	PTPN23	ENSBTAG00000002774	Transcript	ENSBTAT00000003600.6	protein_coding	-	-	rs717562003	-
11:102728365-102728365	T	synonymous_variant	LOW	DDX31	ENSBTAG00000003530	Transcript	ENSBTAT00000042916.4	protein_coding	A	gcG/gcA	rs717539081	-
27:25693011-25693011	G	5_prime_UTR_variant	MODIFIER	DUSP4	ENSBTAG00000044208	Transcript	ENSBTAT00000061049.3	protein_coding	-	-	rs717511270	-
5:115616457-115616457	T	downstream_gene_variant	MODIFIER	KIAA0930	ENSBTAG00000006776	Transcript	ENSBTAT00000008911.6	protein_coding	-	-	rs717504995	-
6:97982891-97982891	C	upstream_gene_variant	MODIFIER	PLAC8A	ENSBTAG00000009849	Transcript	ENSBTAT00000084285.1	protein_coding	-	-	rs717504263	-
27:25680289-25680289	G	synonymous_variant	LOW	DUSP4	ENSBTAG00000044208	Transcript	ENSBTAT00000061049.3	protein_coding	F	ttT/ttC	rs717499260	-
19:19385245-19385245	A	intron_variant	MODIFIER	LGALS9	ENSBTAG00000006846	Transcript	ENSBTAT00000009005.4	protein_coding	-	-	rs717498784	-
1:134839806-134839806	C	intron_variant	MODIFIER	ANAPC13	ENSBTAG00000014461	Transcript	ENSBTAT00000019228.5	protein_coding	-	-	rs717492468	-
8:60496443-60496443	C	downstream_gene_variant	MODIFIER	CLTA	ENSBTAG00000001137	Transcript	ENSBTAT00000001518.5	protein_coding	-	-	rs717488787	-
14:3132556-3132556	G	synonymous_variant	LOW	AGO2	ENSBTAG00000001579	Transcript	ENSBTAT00000002068.6	protein_coding	T	acA/acG	rs717478742	-
1:51321622-51321622	A	intergenic_variant	MODIFIER	-	-	-	-	-	-	-	rs717472704	-
7:3996224-3996224	G	upstream_gene_variant	MODIFIER	TM6SF2	ENSBTAG00000016042	Transcript	ENSBTAT00000021354.5	protein_coding	-	-	rs717462067	-
22:53029140-53029140	C	downstream_gene_variant	MODIFIER	CCR5	ENSBTAG00000008099	Transcript	ENSBTAT00000010652.4	protein_coding	-	-	rs717461001	-
4:112018713-112018713	G	3_prime_UTR_variant	MODIFIER	CUL1	ENSBTAG00000008736	Transcript	ENSBTAT00000011513.5	protein_coding	-	-	rs717459110	-
19:21277698-21277698	C	synonymous_variant	LOW	NSRP1	ENSBTAG00000019341	Transcript	ENSBTAT00000025760.6	protein_coding	Y	taT/taC	rs717452937	-
5:106145699-106145699	T	3_prime_UTR_variant	MODIFIER	PARP11	ENSBTAG00000000275	Transcript	ENSBTAT00000049732.4	protein_coding	-	-	rs717444696	-
7:1519738-1519738	A	intron_variant	MODIFIER	LTC4S	ENSBTAG00000009737	Transcript	ENSBTAT00000012836.5	protein_coding	-	-	rs717442536	-
8:63241482-63241482	G	downstream_gene_variant	MODIFIER	CORO2A	ENSBTAG00000007659	Transcript	ENSBTAT00000016014.5	protein_coding	-	-	rs717440024	-
7:4118118-4118118	T	intron_variant	MODIFIER	TMEM161A	ENSBTAG00000001817	Transcript	ENSBTAT00000002376.5	protein_coding	-	-	rs717420846	-
27:1245201-1245201	A	synonymous_variant	LOW	CLN8	ENSBTAG00000008584	Transcript	ENSBTAT00000011319.6	protein_coding	A	gcG/gcA	rs717414577	-
7:3817619-3817619	A	3_prime_UTR_variant	MODIFIER	GATAD2A	ENSBTAG00000003034	Transcript	ENSBTAT00000003949.6	protein_coding	-	-	rs717412325	-
21:14378731-14378731	A	3_prime_UTR_variant	MODIFIER	FAM174B	ENSBTAG00000022989	Transcript	ENSBTAT00000031231.5	protein_coding	-	-	rs717411163	-
13:54111538-54111538	T	3_prime_UTR_variant	MODIFIER	GMEB2	ENSBTAG00000014769	Transcript	ENSBTAT00000019648.5	protein_coding	-	-	rs717405791	-
25:25645104-25645104	A	synonymous_variant	LOW	XPO6	ENSBTAG00000010309	Transcript	ENSBTAT00000013621.5	protein_coding	A	gcC/gcT	rs717401162	-
7:2543078-2543078	G	3_prime_UTR_variant	MODIFIER	RNF187	ENSBTAG00000019667	Transcript	ENSBTAT00000026211.6	protein_coding	-	-	rs717388006	-
2:127731575-127731575	C	downstream_gene_variant	MODIFIER	SYF2	ENSBTAG00000001651	Transcript	ENSBTAT00000002165.5	protein_coding	-	-	rs717382464	-
8:69996633-69996633	C	downstream_gene_variant	MODIFIER	EGR3	ENSBTAG00000019293	Transcript	ENSBTAT00000025687.3	protein_coding	-	-	rs717370791	-
17:65505805-65505805	T	downstream_gene_variant	MODIFIER	GRK3	ENSBTAG00000000005	Transcript	ENSBTAT00000000005.6	protein_coding	-	-	rs717358594	-
25:25620989-25620989	T	3_prime_UTR_variant	MODIFIER	XPO6	ENSBTAG00000010309	Transcript	ENSBTAT00000013621.5	protein_coding	-	-	rs717356682	-
2:129106521-129106521	T	upstream_gene_variant	MODIFIER	GALE	ENSBTAG00000005002	Transcript	ENSBTAT00000006586.3	protein_coding	-	-	rs717355929	-
22:49712673-49712673	C	3_prime_UTR_variant	MODIFIER	MAPKAPK3	ENSBTAG00000016532	Transcript	ENSBTAT00000021983.4	protein_coding	-	-	rs717352206	-
4:115031689-115031689	C	synonymous_variant	LOW	XRCC2	ENSBTAG00000030897	Transcript	ENSBTAT00000043719.4	protein_coding	T	acA/acG	rs717350609	-
21:56099464-56099464	A	synonymous_variant	LOW	CCDC88C	ENSBTAG00000000838	Transcript	ENSBTAT00000061454.3	protein_coding	L	ctC/ctT	rs717323032	-
7:30806586-30806586	G	3_prime_UTR_variant	MODIFIER	SNX24	ENSBTAG00000031069	Transcript	ENSBTAT00000043983.4	protein_coding	-	-	rs717319144	-
11:103829491-103829491	G	downstream_gene_variant	MODIFIER	SNAPC4	ENSBTAG00000000054	Transcript	ENSBTAT00000000060.5	protein_coding	-	-	rs717315032	-
19:33223472-33223472	A	synonymous_variant	LOW	TRPV2	ENSBTAG00000003014	Transcript	ENSBTAT00000003922.5	protein_coding	A	gcC/gcT	rs717304119	-
28:13217583-13217583	T	synonymous_variant	LOW	BMS1	ENSBTAG00000012878	Transcript	ENSBTAT00000048816.3	protein_coding	T	acC/acT	rs717299910	-
22:49778688-49778688	T	downstream_gene_variant	MODIFIER	HEMK1	ENSBTAG00000004120	Transcript	ENSBTAT00000005382.6	protein_coding	-	-	rs717294406	-
14:12654933-12654933	A	intron_variant	MODIFIER	MYC	ENSBTAG00000008409	Transcript	ENSBTAT00000011066.5	protein_coding	-	-	rs717292994	-
4:118361082-118361082	T	3_prime_UTR_variant	MODIFIER	NOM1	ENSBTAG00000016435	Transcript	ENSBTAT00000043572.4	protein_coding	-	-	rs717290909	-
22:55814893-55814893	T	missense_variant	MODERATE	TAMM41	ENSBTAG00000003328	Transcript	ENSBTAT00000004316.6	protein_coding	V/M	Gtg/Atg	rs717275445	deleterious(0.04)
13:54496214-54496214	G	synonymous_variant	LOW	DIDO1	ENSBTAG00000006002	Transcript	ENSBTAT00000007879.6	protein_coding	A	gcA/gcG	rs717270515	-
22:51001235-51001235	T	synonymous_variant	LOW	ARIH2	ENSBTAG00000005488	Transcript	ENSBTAT00000007216.4	protein_coding	S	tcG/tcA	rs717266501	-
X:129856048-129856048	T	synonymous_variant	LOW	TCEANC	ENSBTAG00000017945	Transcript	ENSBTAT00000023859.4	protein_coding	A	gcG/gcA	rs717260674	-
5:116623776-116623776	T	missense_variant	MODERATE	GTSE1	ENSBTAG00000007102	Transcript	ENSBTAT00000009339.6	protein_coding	P/S	Ccg/Tcg	rs717256322	tolerated(0.1)
21:56026336-56026336	T	intergenic_variant	MODIFIER	-	-	-	-	-	-	-	rs717255997	-
7:1438223-1438223	C	intron_variant	MODIFIER	SQSTM1	ENSBTAG00000015591	Transcript	ENSBTAT00000020709.6	protein_coding	-	-	rs717250689	-
6:59562431-59562431	T	intron_variant	MODIFIER	RBM47	ENSBTAG00000002356	Transcript	ENSBTAT00000073219.1	protein_coding	-	-	rs717249527	-
1:117379871-117379871	T	3_prime_UTR_variant	MODIFIER	SIAH2	ENSBTAG00000023445	Transcript	ENSBTAT00000044404.4	protein_coding	-	-	rs717244276	-
11:86880355-86880355	T	synonymous_variant	LOW	PDIA6	ENSBTAG00000001928	Transcript	ENSBTAT00000002508.5	protein_coding	N	aaC/aaT	rs717243364	-
11:87595852-87595852	T	synonymous_variant	LOW	GRHL1	ENSBTAG00000007485	Transcript	ENSBTAT00000009846.6	protein_coding	P	ccG/ccA	rs717241003	-
19:51112910-51112910	T	missense_variant	MODERATE	-	ENSBTAG00000055145	Transcript	ENSBTAT00000000538.5	protein_coding	V/I	Gtc/Atc	rs717237069	tolerated(1)
15:5917012-5917012	A	downstream_gene_variant	MODIFIER	-	ENSBTAG00000051520	Transcript	ENSBTAT00000072633.1	lncRNA	-	-	rs717225872	-
5:119207532-119207532	T	3_prime_UTR_variant	MODIFIER	BRD1	ENSBTAG00000046760	Transcript	ENSBTAT00000065149.2	protein_coding	-	-	rs717213152	-
18:65251039-65251039	G	downstream_gene_variant	MODIFIER	-	ENSBTAG00000038088	Transcript	ENSBTAT00000055325.3	protein_coding	-	-	rs717202661	-
6:89976357-89976357	T	downstream_gene_variant	MODIFIER	PARM1	ENSBTAG00000015919	Transcript	ENSBTAT00000021168.5	protein_coding	-	-	rs717195681	-
15:32049954-32049954	C	upstream_gene_variant	MODIFIER	SORL1	ENSBTAG00000014611	Transcript	ENSBTAT00000019457.6	protein_coding	-	-	rs717191070	-
11:98867442-98867442	A	synonymous_variant	LOW	GOLGA2	ENSBTAG00000011317	Transcript	ENSBTAT00000015044.6	protein_coding	D	gaC/gaT	rs717187369	-
14:3128183-3128183	C	synonymous_variant	LOW	AGO2	ENSBTAG00000001579	Transcript	ENSBTAT00000002068.6	protein_coding	R	cgT/cgC	rs717166721	-
18:52615012-52615012	C	upstream_gene_variant	MODIFIER	TOMM40	ENSBTAG00000001781	Transcript	ENSBTAT00000032251.5	protein_coding	-	-	rs717160677	-
3:113011473-113011473	T	downstream_gene_variant	MODIFIER	ATG16L1	ENSBTAG00000003928	Transcript	ENSBTAT00000005131.6	protein_coding	-	-	rs717148595	-
7:4612095-4612095	C	intron_variant	MODIFIER	KXD1	ENSBTAG00000010545	Transcript	ENSBTAT00000013943.6	protein_coding	-	-	rs717143611	-
13:17554751-17554751	G	downstream_gene_variant	MODIFIER	-	ENSBTAG00000006078	Transcript	ENSBTAT00000007987.6	protein_coding	-	-	rs717130082	-
13:47126275-47126275	A	intergenic_variant	MODIFIER	-	-	-	-	-	-	-	rs717119136	-
16:2151637-2151637	C	synonymous_variant	LOW	PPP1R15B	ENSBTAG00000013074	Transcript	ENSBTAT00000017382.5	protein_coding	P	ccA/ccG	rs717111760	-
22:58064188-58064188	A	downstream_gene_variant	MODIFIER	TMEM43	ENSBTAG00000007360	Transcript	ENSBTAT00000009681.6	protein_coding	-	-	rs717108528	-
25:10087970-10087970	A	intergenic_variant	MODIFIER	-	-	-	-	-	-	-	rs717107437	-
5:25682397-25682397	T	3_prime_UTR_variant	MODIFIER	ITGA5	ENSBTAG00000013745	Transcript	ENSBTAT00000018261.6	protein_coding	-	-	rs717106022	-
7:11839313-11839313	A	downstream_gene_variant	MODIFIER	ZSWIM4	ENSBTAG00000002527	Transcript	ENSBTAT00000003278.5	protein_coding	-	-	rs717105919	-
19:33860018-33860018	A	3_prime_UTR_variant	MODIFIER	ULK2	ENSBTAG00000030977	Transcript	ENSBTAT00000004466.6	protein_coding	-	-	rs717103595	-
6:97216730-97216730	T	upstream_gene_variant	MODIFIER	HNRNPDL	ENSBTAG00000014804	Transcript	ENSBTAT00000019699.5	protein_coding	-	-	rs717100254	-
18:49781499-49781499	G	upstream_gene_variant	MODIFIER	SERTAD3	ENSBTAG00000010502	Transcript	ENSBTAT00000013876.3	protein_coding	-	-	rs717099946	-
11:48434701-48434701	T	upstream_gene_variant	MODIFIER	KDM3A	ENSBTAG00000013580	Transcript	ENSBTAT00000018069.6	protein_coding	-	-	rs717089540	-
8:60495887-60495887	G	downstream_gene_variant	MODIFIER	CLTA	ENSBTAG00000001137	Transcript	ENSBTAT00000001518.5	protein_coding	-	-	rs717085722	-
15:28662184-28662184	A	missense_variant	MODERATE	IL10RA	ENSBTAG00000005215	Transcript	ENSBTAT00000006870.5	protein_coding	R/K	aGa/aAa	rs717079240	tolerated(0.3)
7:90794873-90794873	T	intergenic_variant	MODIFIER	-	-	-	-	-	-	-	rs717077730	-
14:3522077-3522077	A	intron_variant	MODIFIER	TRAPPC9	ENSBTAG00000013955	Transcript	ENSBTAT00000037373.4	protein_coding	-	-	rs717068171	-
19:51122311-51122311	C	downstream_gene_variant	MODIFIER	HGS	ENSBTAG00000000411	Transcript	ENSBTAT00000000527.5	protein_coding	-	-	rs717049168	-
7:3927523-3927523	T	downstream_gene_variant	MODIFIER	MAU2	ENSBTAG00000006124	Transcript	ENSBTAT00000008054.6	protein_coding	-	-	rs717046676	-
5:103847780-103847780	T	upstream_gene_variant	MODIFIER	NOP2	ENSBTAG00000014733	Transcript	ENSBTAT00000019607.5	protein_coding	-	-	rs717045001	-
7:12445786-12445786	C	3_prime_UTR_variant	MODIFIER	NACC1	ENSBTAG00000016350	Transcript	ENSBTAT00000021751.5	protein_coding	-	-	rs717034507	-
28:27894555-27894555	G	intron_variant	MODIFIER	CDH23	ENSBTAG00000021497	Transcript	ENSBTAT00000028652.6	protein_coding	-	-	rs717034099	-
22:59295638-59295638	C	synonymous_variant	LOW	RPN1	ENSBTAG00000005191	Transcript	ENSBTAT00000006847.6	protein_coding	N	aaT/aaC	rs717029257	-
22:59795020-59795020	A	intron_variant	MODIFIER	MGLL	ENSBTAG00000018248	Transcript	ENSBTAT00000024289.6	protein_coding	-	-	rs717021845	-
22:59825217-59825217	T	3_prime_UTR_variant	MODIFIER	MGLL	ENSBTAG00000018248	Transcript	ENSBTAT00000024289.6	protein_coding	-	-	rs717017255	-
7:6659178-6659178	T	3_prime_UTR_variant	MODIFIER	EPS15L1	ENSBTAG00000009990	Transcript	ENSBTAT00000017060.6	protein_coding	-	-	rs717017046	-
14:3206426-3206426	C	synonymous_variant	LOW	TRAPPC9	ENSBTAG00000013955	Transcript	ENSBTAT00000037373.4	protein_coding	P	ccT/ccC	rs717012254	-
13:53806327-53806327	T	synonymous_variant	LOW	TCEA2	ENSBTAG00000021836	Transcript	ENSBTAT00000029107.6	protein_coding	T	acG/acA	rs717007872	-
15:51264975-51264975	C	5_prime_UTR_variant	MODIFIER	NUP98	ENSBTAG00000008432	Transcript	ENSBTAT00000011092.6	protein_coding	-	-	rs717000393	-
15:30783992-30783992	G	upstream_gene_variant	MODIFIER	OAF	ENSBTAG00000021338	Transcript	ENSBTAT00000028443.6	protein_coding	-	-	rs716997137	-
3:7933186-7933186	T	intron_variant	MODIFIER	FCGR2B	ENSBTAG00000021842	Transcript	ENSBTAT00000029114.5	protein_coding	-	-	rs716984789	-
15:24301282-24301282	C	missense_variant	MODERATE	ZW10	ENSBTAG00000020066	Transcript	ENSBTAT00000026733.6	protein_coding	I/M	atA/atG	rs716982437	tolerated(0.44)
25:26710214-26710214	T	3_prime_UTR_variant	MODIFIER	-	ENSBTAG00000043974	Transcript	ENSBTAT00000061583.3	protein_coding	-	-	rs716976113	-
2:135681536-135681536	G	intron_variant	MODIFIER	NECAP2	ENSBTAG00000013282	Transcript	ENSBTAT00000017663.5	protein_coding	-	-	rs716970726	-
22:59282397-59282397	G	missense_variant	MODERATE	RPN1	ENSBTAG00000005191	Transcript	ENSBTAT00000006847.6	protein_coding	S/A	Tcg/Gcg	rs716936409	tolerated(0.66)
5:110148808-110148808	A	5_prime_UTR_variant	MODIFIER	KDELR3	ENSBTAG00000009886	Transcript	ENSBTAT00000013035.6	protein_coding	-	-	rs716931014	-
8:9627169-9627169	T	missense_variant	MODERATE	KIF13B	ENSBTAG00000017232	Transcript	ENSBTAT00000022902.6	protein_coding	A/V	gCg/gTg	rs716928905	tolerated_low_confidence(0.31)
28:3560309-3560309	C	downstream_gene_variant	MODIFIER	C28H1orf198	ENSBTAG00000023074	Transcript	ENSBTAT00000031377.5	protein_coding	-	-	rs716907740	-
18:56578737-56578737	G	upstream_gene_variant	MODIFIER	MYBPC2	ENSBTAG00000020080	Transcript	ENSBTAT00000026756.6	protein_coding	-	-	rs716907725	-
13:3691941-3691941	G	5_prime_UTR_variant	MODIFIER	MKKS	ENSBTAG00000034987	Transcript	ENSBTAT00000049460.3	protein_coding	-	-	rs716906862	-
7:1435138-1435138	G	downstream_gene_variant	MODIFIER	SQSTM1	ENSBTAG00000015591	Transcript	ENSBTAT00000020709.6	protein_coding	-	-	rs716904549	-
7:15015726-15015726	A	synonymous_variant	LOW	KEAP1	ENSBTAG00000003543	Transcript	ENSBTAT00000004604.5	protein_coding	P	ccC/ccT	rs716889895	-
8:79458411-79458411	C	intron_variant	MODIFIER	ISCA1	ENSBTAG00000053156	Transcript	ENSBTAT00000079550.1	protein_coding	-	-	rs716884793	-
6:56985840-56985840	A	synonymous_variant	LOW	RELL1	ENSBTAG00000004329	Transcript	ENSBTAT00000005668.5	protein_coding	F	ttC/ttT	rs716874037	-
14:834254-834254	A	upstream_gene_variant	MODIFIER	GRINA	ENSBTAG00000000312	Transcript	ENSBTAT00000000410.6	protein_coding	-	-	rs716861105	-
2:128939417-128939417	G	downstream_gene_variant	MODIFIER	SRSF10	ENSBTAG00000008072	Transcript	ENSBTAT00000010616.6	protein_coding	-	-	rs716845551	-
16:968777-968777	G	upstream_gene_variant	MODIFIER	MYBPH	ENSBTAG00000011465	Transcript	ENSBTAT00000015235.4	protein_coding	-	-	rs716839289	-
22:57785879-57785879	A	downstream_gene_variant	MODIFIER	SLC6A6	ENSBTAG00000011088	Transcript	ENSBTAT00000014720.6	protein_coding	-	-	rs716836456	-
4:111988329-111988329	T	synonymous_variant	LOW	CUL1	ENSBTAG00000008736	Transcript	ENSBTAT00000011513.5	protein_coding	R	cgC/cgT	rs716813035	-
19:48069062-48069062	C	downstream_gene_variant	MODIFIER	DDX42	ENSBTAG00000021058	Transcript	ENSBTAT00000028046.6	protein_coding	-	-	rs716807859	-
13:52514932-52514932	T	downstream_gene_variant	MODIFIER	NOP56	ENSBTAG00000018812	Transcript	ENSBTAT00000025042.6	protein_coding	-	-	rs716794922	-
28:26632525-26632525	A	downstream_gene_variant	MODIFIER	NODAL	ENSBTAG00000013090	Transcript	ENSBTAT00000017405.3	protein_coding	-	-	rs716792856	-
7:1436873-1436873	C	intron_variant	MODIFIER	SQSTM1	ENSBTAG00000015591	Transcript	ENSBTAT00000020709.6	protein_coding	-	-	rs716788253	-
14:839412-839412	G	missense_variant	MODERATE	PARP10	ENSBTAG00000009677	Transcript	ENSBTAT00000012765.5	protein_coding	H/Q	caC/caG	rs716776520	deleterious(0)
2:22179054-22179054	C	intron_variant	MODIFIER	WIPF1	ENSBTAG00000001585	Transcript	ENSBTAT00000067065.1	protein_coding	-	-	rs716755059	-
7:12481572-12481572	C	downstream_gene_variant	MODIFIER	NFIX	ENSBTAG00000018229	Transcript	ENSBTAT00000024262.6	protein_coding	-	-	rs716746589	-
25:21241999-21241999	T	downstream_gene_variant	MODIFIER	UBFD1	ENSBTAG00000046033	Transcript	ENSBTAT00000064986.2	protein_coding	-	-	rs716722444	-
16:80867119-80867119	G	3_prime_UTR_variant	MODIFIER	CSRP1	ENSBTAG00000016057	Transcript	ENSBTAT00000021369.6	protein_coding	-	-	rs716720339	-
2:133351698-133351698	T	intron_variant	MODIFIER	SLC66A1	ENSBTAG00000013650	Transcript	ENSBTAT00000018143.4	protein_coding	-	-	rs716706019	-
25:25886672-25886672	G	3_prime_UTR_variant	MODIFIER	NFATC2IP	ENSBTAG00000014650	Transcript	ENSBTAT00000019507.5	protein_coding	-	-	rs716703233	-
7:3700439-3700439	A	upstream_gene_variant	MODIFIER	LPAR2	ENSBTAG00000004652	Transcript	ENSBTAT00000006105.6	protein_coding	-	-	rs716672922	-
7:23048141-23048141	C	missense_variant	MODERATE	-	ENSBTAG00000000682	Transcript	ENSBTAT00000000910.6	protein_coding	C/S	tGt/tCt	rs716668111	tolerated_low_confidence(0.55)
10:84892680-84892680	A	intron_variant	MODIFIER	NUMB	ENSBTAG00000011683	Transcript	ENSBTAT00000052258.3	protein_coding	-	-	rs716667893	-
22:51867475-51867475	G	missense_variant	MODERATE	MAP4	ENSBTAG00000015839	Transcript	ENSBTAT00000021045.6	protein_coding	V/G	gTa/gGa	rs716666587	tolerated_low_confidence(1)
8:102108717-102108717	G	3_prime_UTR_variant	MODIFIER	SNX30	ENSBTAG00000044070	Transcript	ENSBTAT00000061575.3	protein_coding	-	-	rs716661663	-
8:48590393-48590393	C	3_prime_UTR_variant	MODIFIER	ZFAND5	ENSBTAG00000009417	Transcript	ENSBTAT00000012394.6	protein_coding	-	-	rs716653843	-
7:14990704-14990704	A	downstream_gene_variant	MODIFIER	PDE4A	ENSBTAG00000012032	Transcript	ENSBTAT00000015961.5	protein_coding	-	-	rs716644670	-
19:19385197-19385197	C	intron_variant	MODIFIER	LGALS9	ENSBTAG00000006846	Transcript	ENSBTAT00000009005.4	protein_coding	-	-	rs716640347	-
25:26686563-26686563	T	synonymous_variant	LOW	ITGAL	ENSBTAG00000007103	Transcript	ENSBTAT00000009348.6	protein_coding	L	Ctg/Ttg	rs716635605	-
7:11285233-11285233	C	intergenic_variant	MODIFIER	-	-	-	-	-	-	-	rs716623649	-
5:27002029-27002029	A	synonymous_variant	LOW	KRT18	ENSBTAG00000001517	Transcript	ENSBTAT00000001988.6	protein_coding	Y	taC/taT	rs716615713	-
8:42444210-42444210	T	synonymous_variant	LOW	SMARCA2	ENSBTAG00000007494	Transcript	ENSBTAT00000035681.4	protein_coding	L	ctG/ctA	rs716608451	-
7:11839312-11839312	C	downstream_gene_variant	MODIFIER	ZSWIM4	ENSBTAG00000002527	Transcript	ENSBTAT00000003278.5	protein_coding	-	-	rs716607811	-
8:44936010-44936010	T	synonymous_variant	LOW	PIP5K1B	ENSBTAG00000009917	Transcript	ENSBTAT00000036688.5	protein_coding	N	aaC/aaT	rs716590968	-
19:63145358-63145358	C	downstream_gene_variant	MODIFIER	HELZ	ENSBTAG00000004746	Transcript	ENSBTAT00000006233.6	protein_coding	-	-	rs716580329	-
2:135228127-135228127	T	intron_variant	MODIFIER	RCC2	ENSBTAG00000008579	Transcript	ENSBTAT00000011314.6	protein_coding	-	-	rs716575841	-
25:2012941-2012941	C	upstream_gene_variant	MODIFIER	AMDHD2	ENSBTAG00000001022	Transcript	ENSBTAT00000001355.6	protein_coding	-	-	rs716550119	-
13:42879681-42879681	A	upstream_gene_variant	MODIFIER	ANKRD16	ENSBTAG00000039071	Transcript	ENSBTAT00000055083.2	protein_coding	-	-	rs716546172	-
2:133349666-133349666	T	intron_variant	MODIFIER	SLC66A1	ENSBTAG00000013650	Transcript	ENSBTAT00000018143.4	protein_coding	-	-	rs716545179	-
8:9627059-9627059	T	synonymous_variant	LOW	KIF13B	ENSBTAG00000017232	Transcript	ENSBTAT00000022902.6	protein_coding	P	ccC/ccT	rs716509986	-
25:25668219-25668219	A	synonymous_variant	LOW	XPO6	ENSBTAG00000010309	Transcript	ENSBTAT00000013621.5	protein_coding	S	agC/agT	rs716500916	-
19:20164261-20164261	T	downstream_gene_variant	MODIFIER	NEK8	ENSBTAG00000015535	Transcript	ENSBTAT00000020643.6	protein_coding	-	-	rs716499929	-
2:129342656-129342656	A	3_prime_UTR_variant	MODIFIER	E2F2	ENSBTAG00000014400	Transcript	ENSBTAT00000023554.6	protein_coding	-	-	rs716484637	-
10:79507275-79507275	T	intron_variant	MODIFIER	ARG2	ENSBTAG00000001945	Transcript	ENSBTAT00000002529.5	protein_coding	-	-	rs716472159	-
4:99080312-99080312	C	non_coding_transcript_exon_variant	MODIFIER	-	ENSBTAG00000054978	Transcript	ENSBTAT00000068782.1	lncRNA	-	-	rs716465102	-
19:53554182-53554182	T	downstream_gene_variant	MODIFIER	USP36	ENSBTAG00000021505	Transcript	ENSBTAT00000028663.6	protein_coding	-	-	rs716458793	-
28:43053418-43053418	C	missense_variant	MODERATE	WDFY4	ENSBTAG00000023028	Transcript	ENSBTAT00000031292.5	protein_coding	H/P	cAt/cCt	rs716458401	deleterious(0.02)
19:42259016-42259016	A	downstream_gene_variant	MODIFIER	RAB5C	ENSBTAG00000006982	Transcript	ENSBTAT00000015581.6	protein_coding	-	-	rs716456056	-
18:50508124-50508124	C	5_prime_UTR_variant	MODIFIER	TGFB1	ENSBTAG00000020457	Transcript	ENSBTAT00000027261.6	protein_coding	-	-	rs716453597	-
4:5313416-5313416	A	synonymous_variant	LOW	GRB10	ENSBTAG00000017086	Transcript	ENSBTAT00000022720.6	protein_coding	S	tcG/tcA	rs716442697	-
19:51043927-51043927	G	3_prime_UTR_variant	MODIFIER	P4HB	ENSBTAG00000006045	Transcript	ENSBTAT00000007943.5	protein_coding	-	-	rs716437443	-
14:1146469-1146469	C	upstream_gene_variant	MODIFIER	GSDMD	ENSBTAG00000021474	Transcript	ENSBTAT00000028627.6	protein_coding	-	-	rs716430698	-
19:21674978-21674978	T	missense_variant	MODERATE	ABR	ENSBTAG00000008424	Transcript	ENSBTAT00000066458.1	protein_coding	K/N	aaG/aaT	rs716429977	tolerated_low_confidence(0.28)
16:2866830-2866830	A	upstream_gene_variant	MODIFIER	TMEM81	ENSBTAG00000015945	Transcript	ENSBTAT00000021201.4	protein_coding	-	-	rs716428665	-
25:26061029-26061029	T	upstream_gene_variant	MODIFIER	CLN3	ENSBTAG00000018000	Transcript	ENSBTAT00000023952.6	protein_coding	-	-	rs716421369	-
18:34794257-34794257	A	synonymous_variant	LOW	TRADD	ENSBTAG00000012642	Transcript	ENSBTAT00000016776.3	protein_coding	R	cgC/cgT	rs716402117	-
7:12660465-12660465	A	downstream_gene_variant	MODIFIER	SYCE2	ENSBTAG00000016213	Transcript	ENSBTAT00000021575.4	protein_coding	-	-	rs716379562	-
18:49985180-49985180	G	intron_variant	MODIFIER	COQ8B	ENSBTAG00000019462	Transcript	ENSBTAT00000025929.6	protein_coding	-	-	rs716375957	-
7:1434884-1434884	T	downstream_gene_variant	MODIFIER	SQSTM1	ENSBTAG00000015591	Transcript	ENSBTAT00000020709.6	protein_coding	-	-	rs716373958	-
14:69526075-69526075	A	downstream_gene_variant	MODIFIER	DPY19L4	ENSBTAG00000013621	Transcript	ENSBTAT00000018107.6	protein_coding	-	-	rs716363348	-
19:51112328-51112328	T	synonymous_variant	LOW	-	ENSBTAG00000055145	Transcript	ENSBTAT00000000538.5	protein_coding	L	ctG/ctA	rs716360704	-
22:53706809-53706809	A	synonymous_variant	LOW	LIMD1	ENSBTAG00000026097	Transcript	ENSBTAT00000037007.3	protein_coding	P	ccC/ccT	rs716342904	-
8:102108260-102108260	C	3_prime_UTR_variant	MODIFIER	SNX30	ENSBTAG00000044070	Transcript	ENSBTAT00000061575.3	protein_coding	-	-	rs716333232	-
25:3914746-3914746	G	upstream_gene_variant	MODIFIER	GLYR1	ENSBTAG00000001731	Transcript	ENSBTAT00000002268.6	protein_coding	-	-	rs716332924	-
28:697378-697378	C	5_prime_UTR_variant	MODIFIER	RHOU	ENSBTAG00000018691	Transcript	ENSBTAT00000024876.6	protein_coding	-	-	rs716331980	-
21:57596363-57596363	A	synonymous_variant	LOW	ITPK1	ENSBTAG00000009845	Transcript	ENSBTAT00000045234.4	protein_coding	G	ggC/ggT	rs716331200	-
5:113942609-113942609	C	3_prime_UTR_variant	MODIFIER	TTLL12	ENSBTAG00000001708	Transcript	ENSBTAT00000002240.6	protein_coding	-	-	rs716301417	-
18:63908857-63908857	G	upstream_gene_variant	MODIFIER	ZFP28	ENSBTAG00000002055	Transcript	ENSBTAT00000021794.6	protein_coding	-	-	rs716298047	-
19:22935311-22935311	G	missense_variant	MODERATE	RPA1	ENSBTAG00000009711	Transcript	ENSBTAT00000012812.4	protein_coding	S/C	tCt/tGt	rs716278182	deleterious(0.01)
21:57590045-57590045	A	downstream_gene_variant	MODIFIER	CHGA	ENSBTAG00000009836	Transcript	ENSBTAT00000012973.4	protein_coding	-	-	rs716252829	-
8:86997853-86997853	C	intron_variant	MODIFIER	SYK	ENSBTAG00000004767	Transcript	ENSBTAT00000006260.4	protein_coding	-	-	rs716237031	-
21:32153988-32153988	A	intron_variant	MODIFIER	PSTPIP1	ENSBTAG00000021144	Transcript	ENSBTAT00000028179.6	protein_coding	-	-	rs716234291	-
4:112262349-112262349	C	synonymous_variant	LOW	ZNF398	ENSBTAG00000020445	Transcript	ENSBTAT00000027245.6	protein_coding	T	acG/acC	rs716226548	-
7:12414131-12414131	T	intergenic_variant	MODIFIER	-	-	-	-	-	-	-	rs716219878	-
7:5618274-5618274	A	synonymous_variant	LOW	SLC27A1	ENSBTAG00000016775	Transcript	ENSBTAT00000022311.5	protein_coding	G	ggC/ggT	rs716195893	-
7:80461863-80461863	A	missense_variant	MODERATE	WWC1	ENSBTAG00000013880	Transcript	ENSBTAT00000019472.6	protein_coding	G/S	Ggc/Agc	rs716187368	tolerated(0.16)
18:65664537-65664537	A	synonymous_variant	LOW	RPS5	ENSBTAG00000015989	Transcript	ENSBTAT00000021268.4	protein_coding	G	ggC/ggA	rs716157485	-
25:626746-626746	A	upstream_gene_variant	MODIFIER	CCDC78	ENSBTAG00000002470	Transcript	ENSBTAT00000003211.5	protein_coding	-	-	rs716156575	-
25:3786592-3786592	C	intron_variant	MODIFIER	MGRN1	ENSBTAG00000018999	Transcript	ENSBTAT00000025290.6	protein_coding	-	-	rs716143530	-
25:24790607-24790607	T	missense_variant	MODERATE	KDM8	ENSBTAG00000019530	Transcript	ENSBTAT00000026023.6	protein_coding	R/W	Cgg/Tgg	rs716141591	tolerated(0.19)
8:69420908-69420908	C	downstream_gene_variant	MODIFIER	NUDT18	ENSBTAG00000003483	Transcript	ENSBTAT00000004527.6	protein_coding	-	-	rs716130071	-
7:3851481-3851481	T	missense_variant	MODERATE	GATAD2A	ENSBTAG00000003034	Transcript	ENSBTAT00000003949.6	protein_coding	A/T	Gct/Act	rs716123222	tolerated(0.46)
22:59294166-59294166	G	intron_variant	MODIFIER	RPN1	ENSBTAG00000005191	Transcript	ENSBTAT00000006847.6	protein_coding	-	-	rs716101545	-
11:101639414-101639414	G	3_prime_UTR_variant	MODIFIER	POMT1	ENSBTAG00000010805	Transcript	ENSBTAT00000014315.5	protein_coding	-	-	rs716097989	-
14:2725604-2725604	C	downstream_gene_variant	MODIFIER	DENND3	ENSBTAG00000006132	Transcript	ENSBTAT00000008069.6	protein_coding	-	-	rs716090068	-
22:53740712-53740712	T	downstream_gene_variant	MODIFIER	LARS2	ENSBTAG00000007315	Transcript	ENSBTAT00000053558.3	protein_coding	-	-	rs716033454	-
25:2100629-2100629	A	upstream_gene_variant	MODIFIER	KCTD5	ENSBTAG00000040575	Transcript	ENSBTAT00000001047.5	protein_coding	-	-	rs716028171	-
11:25506722-25506722	A	3_prime_UTR_variant	MODIFIER	ZFP36L2	ENSBTAG00000003553	Transcript	ENSBTAT00000004621.6	protein_coding	-	-	rs716023128	-
14:2718500-2718500	A	downstream_gene_variant	MODIFIER	SLC45A4	ENSBTAG00000008597	Transcript	ENSBTAT00000011341.6	protein_coding	-	-	rs716019279	-
19:50634775-50634775	T	3_prime_UTR_variant	MODIFIER	SLC16A3	ENSBTAG00000017461	Transcript	ENSBTAT00000023209.6	protein_coding	-	-	rs716014901	-
19:20022791-20022791	T	missense_variant	MODERATE	PIGS	ENSBTAG00000013098	Transcript	ENSBTAT00000017414.6	protein_coding	D/N	Gac/Aac	rs716009678	tolerated(0.41)
22:57787315-57787315	T	downstream_gene_variant	MODIFIER	SLC6A6	ENSBTAG00000011088	Transcript	ENSBTAT00000014720.6	protein_coding	-	-	rs716009167	-
13:12149902-12149902	T	synonymous_variant	LOW	CDC123	ENSBTAG00000019511	Transcript	ENSBTAT00000025992.4	protein_coding	L	ctG/ctA	rs716001147	-
7:1517875-1517875	C	downstream_gene_variant	MODIFIER	LTC4S	ENSBTAG00000009737	Transcript	ENSBTAT00000012836.5	protein_coding	-	-	rs715987915	-
22:43132971-43132971	G	3_prime_UTR_variant	MODIFIER	FLNB	ENSBTAG00000022004	Transcript	ENSBTAT00000029348.6	protein_coding	-	-	rs715986815	-
22:53229979-53229979	T	3_prime_UTR_variant	MODIFIER	CCR1	ENSBTAG00000019428	Transcript	ENSBTAT00000025880.5	protein_coding	-	-	rs715986750	-
5:116965990-116965990	A	non_coding_transcript_exon_variant	MODIFIER	-	ENSBTAG00000054562	Transcript	ENSBTAT00000083595.1	lncRNA	-	-	rs715972683	-
11:98500797-98500797	C	downstream_gene_variant	MODIFIER	FPGS	ENSBTAG00000008994	Transcript	ENSBTAT00000011844.5	protein_coding	-	-	rs715966093	-
7:5312640-5312640	C	synonymous_variant	LOW	JAK3	ENSBTAG00000020904	Transcript	ENSBTAT00000027857.6	protein_coding	F	ttT/ttC	rs715954315	-
3:108220720-108220720	T	3_prime_UTR_variant	MODIFIER	C3H1orf109	ENSBTAG00000014325	Transcript	ENSBTAT00000019047.4	protein_coding	-	-	rs715949300	-
22:50015223-50015223	C	upstream_gene_variant	MODIFIER	HYAL2	ENSBTAG00000000484	Transcript	ENSBTAT00000000612.3	protein_coding	-	-	rs715940755	-
28:7200920-7200920	A	intron_variant	MODIFIER	TARBP1	ENSBTAG00000004517	Transcript	ENSBTAT00000005936.6	protein_coding	-	-	rs715912716	-
13:44525679-44525679	T	intergenic_variant	MODIFIER	-	-	-	-	-	-	-	rs715901623	-
22:51258039-51258039	A	upstream_gene_variant	MODIFIER	TMEM89	ENSBTAG00000021390	Transcript	ENSBTAT00000028513.5	protein_coding	-	-	rs715901588	-
5:116169922-116169922	C	downstream_gene_variant	MODIFIER	ATXN10	ENSBTAG00000009351	Transcript	ENSBTAT00000012308.4	protein_coding	-	-	rs715897297	-
25:3790196-3790196	C	intron_variant	MODIFIER	MGRN1	ENSBTAG00000018999	Transcript	ENSBTAT00000025290.6	protein_coding	-	-	rs715890918	-
11:104881315-104881315	A	synonymous_variant	LOW	WDR5	ENSBTAG00000047031	Transcript	ENSBTAT00000066090.2	protein_coding	T	acG/acA	rs715880339	-
5:116997865-116997865	T	synonymous_variant	LOW	TBC1D22A	ENSBTAG00000012291	Transcript	ENSBTAT00000016314.4	protein_coding	G	ggC/ggT	rs715876739	-
8:69421446-69421446	G	synonymous_variant	LOW	NUDT18	ENSBTAG00000003483	Transcript	ENSBTAT00000004527.6	protein_coding	T	acA/acC	rs715875306	-
22:57258513-57258513	A	downstream_gene_variant	MODIFIER	NR2C2	ENSBTAG00000013716	Transcript	ENSBTAT00000018228.6	protein_coding	-	-	rs715850073	-
5:100200445-100200445	C	downstream_gene_variant	MODIFIER	-	ENSBTAG00000012026	Transcript	ENSBTAT00000009016.6	protein_coding	-	-	rs715847377	-
27:37669510-37669510	C	intron_variant	MODIFIER	HOOK3	ENSBTAG00000007634	Transcript	ENSBTAT00000010044.5	protein_coding	-	-	rs715846679	-
7:14927081-14927081	T	3_prime_UTR_variant	MODIFIER	CDC37	ENSBTAG00000011699	Transcript	ENSBTAT00000036173.5	protein_coding	-	-	rs715840055	-
22:59023103-59023103	A	downstream_gene_variant	MODIFIER	GP9	ENSBTAG00000014666	Transcript	ENSBTAT00000019525.4	protein_coding	-	-	rs715829652	-
4:95245129-95245129	A	downstream_gene_variant	MODIFIER	PODXL	ENSBTAG00000010452	Transcript	ENSBTAT00000013799.5	protein_coding	-	-	rs715815946	-
22:58748786-58748786	A	intron_variant	MODIFIER	IQSEC1	ENSBTAG00000003237	Transcript	ENSBTAT00000004201.6	protein_coding	-	-	rs715812462	-
25:14143806-14143806	C	3_prime_UTR_variant	MODIFIER	NDE1	ENSBTAG00000015986	Transcript	ENSBTAT00000021265.6	protein_coding	-	-	rs715807512	-
7:12730936-12730936	C	upstream_gene_variant	MODIFIER	RNASEH2A	ENSBTAG00000009661	Transcript	ENSBTAT00000012731.3	protein_coding	-	-	rs715792245	-
5:99954982-99954982	C	missense_variant	MODERATE	CLEC12A	ENSBTAG00000012815	Transcript	ENSBTAT00000017022.6	protein_coding	K/Q	Aaa/Caa	rs715781173	deleterious(0.04)
2:133543013-133543013	A	synonymous_variant	LOW	UBR4	ENSBTAG00000015240	Transcript	ENSBTAT00000020277.6	protein_coding	S	tcG/tcA	rs715772839	-
22:59921524-59921524	T	5_prime_UTR_variant	MODIFIER	TPRA1	ENSBTAG00000022575	Transcript	ENSBTAT00000043569.4	protein_coding	-	-	rs715766429	-
3:110692937-110692937	A	upstream_gene_variant	MODIFIER	TMEM35B	ENSBTAG00000024086	Transcript	ENSBTAT00000029261.5	protein_coding	-	-	rs715762108	-
5:23371965-23371965	A	3_prime_UTR_variant	MODIFIER	SOCS2	ENSBTAG00000012007	Transcript	ENSBTAT00000015929.3	protein_coding	-	-	rs715745795	-
11:98761592-98761592	A	synonymous_variant	LOW	PTGES2	ENSBTAG00000016218	Transcript	ENSBTAT00000021584.6	protein_coding	N	aaC/aaT	rs715737211	-
6:91883069-91883069	G	synonymous_variant	LOW	CCNI	ENSBTAG00000000599	Transcript	ENSBTAT00000000791.6	protein_coding	G	ggA/ggC	rs715707954	-
14:30898969-30898969	G	synonymous_variant	LOW	VCPIP1	ENSBTAG00000006695	Transcript	ENSBTAT00000008802.5	protein_coding	P	ccT/ccC	rs715706715	-
23:17284998-17284998	C	intron_variant	MODIFIER	VEGFA	ENSBTAG00000005339	Transcript	ENSBTAT00000007026.6	protein_coding	-	-	rs715702711	-
6:56928042-56928042	G	synonymous_variant	LOW	C6H4orf19	ENSBTAG00000006643	Transcript	ENSBTAT00000008725.5	protein_coding	E	gaA/gaG	rs715696845	-
3:108404062-108404062	G	synonymous_variant	LOW	ZC3H12A	ENSBTAG00000011316	Transcript	ENSBTAT00000015041.6	protein_coding	Y	taT/taC	rs715692006	-
2:133579282-133579282	C	intron_variant	MODIFIER	UBR4	ENSBTAG00000015240	Transcript	ENSBTAT00000020277.6	protein_coding	-	-	rs715684095	-
25:24920713-24920713	C	missense_variant	MODERATE	IL4R	ENSBTAG00000001602	Transcript	ENSBTAT00000002098.6	protein_coding	V/A	gTc/gCc	rs715678579	tolerated(0.06)
14:13921419-13921419	T	5_prime_UTR_variant	MODIFIER	LRATD2	ENSBTAG00000026172	Transcript	ENSBTAT00000037080.5	protein_coding	-	-	rs715670818	-
19:61695782-61695782	C	intron_variant	MODIFIER	FAM20A	ENSBTAG00000001085	Transcript	ENSBTAT00000001439.5	protein_coding	-	-	rs715669419	-
7:15022335-15022335	T	upstream_gene_variant	MODIFIER	KEAP1	ENSBTAG00000003543	Transcript	ENSBTAT00000004604.5	protein_coding	-	-	rs715667609	-
8:88756588-88756588	A	synonymous_variant	LOW	SECISBP2	ENSBTAG00000001939	Transcript	ENSBTAT00000002523.5	protein_coding	V	gtC/gtT	rs715664002	-
7:1444395-1444395	T	intron_variant	MODIFIER	SQSTM1	ENSBTAG00000015591	Transcript	ENSBTAT00000020709.6	protein_coding	-	-	rs715660395	-
8:59829110-59829110	T	upstream_gene_variant	MODIFIER	CCDC107	ENSBTAG00000011413	Transcript	ENSBTAT00000015165.4	protein_coding	-	-	rs715657815	-
22:52311162-52311162	T	3_prime_UTR_variant	MODIFIER	KLHL18	ENSBTAG00000006573	Transcript	ENSBTAT00000008633.6	protein_coding	-	-	rs715654426	-
19:48211329-48211329	A	intron_variant	MODIFIER	-	ENSBTAG00000019432	Transcript	ENSBTAT00000025884.6	protein_coding	-	-	rs715636700	-
7:6187952-6187952	A	synonymous_variant	LOW	SIN3B	ENSBTAG00000009330	Transcript	ENSBTAT00000036414.5	protein_coding	D	gaC/gaT	rs715636684	-
5:96643303-96643303	C	intron_variant	MODIFIER	EMP1	ENSBTAG00000036078	Transcript	ENSBTAT00000050559.3	protein_coding	-	-	rs715633574	-
7:15012805-15012805	T	synonymous_variant	LOW	KEAP1	ENSBTAG00000003543	Transcript	ENSBTAT00000004604.5	protein_coding	Q	caG/caA	rs715611659	-
X:133364170-133364170	T	synonymous_variant	LOW	TBL1X	ENSBTAG00000018112	Transcript	ENSBTAT00000024105.6	protein_coding	T	acG/acA	rs715597060	-
13:34634723-34634723	A	synonymous_variant	LOW	SVIL	ENSBTAG00000027444	Transcript	ENSBTAT00000027591.5	protein_coding	D	gaC/gaT	rs715571716	-
25:4064510-4064510	G	synonymous_variant	LOW	NAGPA	ENSBTAG00000007896	Transcript	ENSBTAT00000010385.6	protein_coding	D	gaT/gaC	rs715559828	-
17:64378917-64378917	A	synonymous_variant	LOW	SART3	ENSBTAG00000031846	Transcript	ENSBTAT00000045157.4	protein_coding	S	tcG/tcA	rs715556839	-
2:126574662-126574662	T	downstream_gene_variant	MODIFIER	RPS6KA1	ENSBTAG00000014447	Transcript	ENSBTAT00000037922.4	protein_coding	-	-	rs715549851	-
22:52546297-52546297	T	upstream_gene_variant	MODIFIER	CCDC12	ENSBTAG00000011311	Transcript	ENSBTAT00000015026.6	protein_coding	-	-	rs715549703	-
19:50128325-50128325	T	intron_variant	MODIFIER	HEXD	ENSBTAG00000018175	Transcript	ENSBTAT00000024186.6	protein_coding	-	-	rs715539787	-
19:52706620-52706620	T	synonymous_variant	LOW	CBX4	ENSBTAG00000049156	Transcript	ENSBTAT00000076497.1	protein_coding	P	ccC/ccT	rs715538610	-
7:71985442-71985442	C	downstream_gene_variant	MODIFIER	SLU7	ENSBTAG00000008457	Transcript	ENSBTAT00000011131.5	protein_coding	-	-	rs715529667	-
7:1437575-1437575	C	intron_variant	MODIFIER	SQSTM1	ENSBTAG00000015591	Transcript	ENSBTAT00000020709.6	protein_coding	-	-	rs715522407	-
7:4198451-4198451	C	missense_variant	MODERATE	SUGP2	ENSBTAG00000013288	Transcript	ENSBTAT00000017672.5	protein_coding	M/T	aTg/aCg	rs715522349	tolerated(0.58)
11:90069173-90069173	T	synonymous_variant	LOW	CMPK2	ENSBTAG00000019979	Transcript	ENSBTAT00000026613.6	protein_coding	P	ccC/ccT	rs715518976	-
8:102108404-102108404	C	3_prime_UTR_variant	MODIFIER	SNX30	ENSBTAG00000044070	Transcript	ENSBTAT00000061575.3	protein_coding	-	-	rs715516164	-
25:7650657-7650657	T	upstream_gene_variant	MODIFIER	PMM2	ENSBTAG00000001440	Transcript	ENSBTAT00000001888.4	protein_coding	-	-	rs715512853	-
1:152366517-152366517	G	upstream_gene_variant	MODIFIER	SH3BP5	ENSBTAG00000023377	Transcript	ENSBTAT00000031822.4	protein_coding	-	-	rs715512767	-
25:2013033-2013033	T	upstream_gene_variant	MODIFIER	AMDHD2	ENSBTAG00000001022	Transcript	ENSBTAT00000001355.6	protein_coding	-	-	rs715508914	-
11:103874793-103874793	T	3_prime_UTR_variant	MODIFIER	PMPCA	ENSBTAG00000001353	Transcript	ENSBTAT00000001782.4	protein_coding	-	-	rs715504254	-
18:49781186-49781186	T	upstream_gene_variant	MODIFIER	SERTAD3	ENSBTAG00000010502	Transcript	ENSBTAT00000013876.3	protein_coding	-	-	rs715490184	-
8:69417394-69417394	T	downstream_gene_variant	MODIFIER	NUDT18	ENSBTAG00000003483	Transcript	ENSBTAT00000004527.6	protein_coding	-	-	rs715485494	-
14:30097070-30097070	G	synonymous_variant	LOW	MTFR1	ENSBTAG00000008629	Transcript	ENSBTAT00000011379.3	protein_coding	G	ggT/ggG	rs715483450	-
7:5344809-5344809	C	3_prime_UTR_variant	MODIFIER	B3GNT3	ENSBTAG00000046750	Transcript	ENSBTAT00000064569.2	protein_coding	-	-	rs715482646	-
16:3466089-3466089	C	downstream_gene_variant	MODIFIER	NUCKS1	ENSBTAG00000008001	Transcript	ENSBTAT00000057198.3	protein_coding	-	-	rs715477078	-
17:63965940-63965940	A	3_prime_UTR_variant	MODIFIER	ACACB	ENSBTAG00000022058	Transcript	ENSBTAT00000045245.3	protein_coding	-	-	rs715469968	-
15:27432655-27432655	A	downstream_gene_variant	MODIFIER	ZPR1	ENSBTAG00000002650	Transcript	ENSBTAT00000003433.5	protein_coding	-	-	rs715449777	-
19:48954001-48954001	G	synonymous_variant	LOW	KPNA2	ENSBTAG00000012225	Transcript	ENSBTAT00000016216.4	protein_coding	S	agT/agC	rs715440876	-
6:56928239-56928239	A	missense_variant	MODERATE	C6H4orf19	ENSBTAG00000006643	Transcript	ENSBTAT00000008725.5	protein_coding	G/E	gGa/gAa	rs715439641	deleterious(0.05)
10:79534314-79534314	T	intron_variant	MODIFIER	ARG2	ENSBTAG00000001945	Transcript	ENSBTAT00000002529.5	protein_coding	-	-	rs715427383	-
18:64989407-64989407	G	5_prime_UTR_variant	MODIFIER	-	ENSBTAG00000038635	Transcript	ENSBTAT00000053442.2	protein_coding	-	-	rs715424825	-
14:23882988-23882988	A	5_prime_UTR_variant	MODIFIER	BPNT2	ENSBTAG00000015637	Transcript	ENSBTAT00000020766.6	protein_coding	-	-	rs715422822	-
1:148639115-148639115	T	missense_variant	MODERATE	MORC3	ENSBTAG00000011876	Transcript	ENSBTAT00000015758.5	protein_coding	A/S	Gca/Tca	rs715410988	tolerated(0.72)
5:113335378-113335378	G	intron_variant	MODIFIER	NFAM1	ENSBTAG00000005018	Transcript	ENSBTAT00000006606.5	protein_coding	-	-	rs715398104	-
25:7685393-7685393	T	downstream_gene_variant	MODIFIER	PMM2	ENSBTAG00000001440	Transcript	ENSBTAT00000001888.4	protein_coding	-	-	rs715395316	-
18:53150204-53150204	A	downstream_gene_variant	MODIFIER	OPA3	ENSBTAG00000019605	Transcript	ENSBTAT00000064088.2	protein_coding	-	-	rs715390184	-
8:69421101-69421101	A	downstream_gene_variant	MODIFIER	NUDT18	ENSBTAG00000003483	Transcript	ENSBTAT00000004527.6	protein_coding	-	-	rs715386828	-
25:2016821-2016821	C	upstream_gene_variant	MODIFIER	AMDHD2	ENSBTAG00000001022	Transcript	ENSBTAT00000001355.6	protein_coding	-	-	rs715381119	-
25:1039572-1039572	T	intron_variant	MODIFIER	UBE2I	ENSBTAG00000038866	Transcript	ENSBTAT00000056739.3	protein_coding	-	-	rs715373569	-
6:24737414-24737414	C	upstream_gene_variant	MODIFIER	DNAJB14	ENSBTAG00000004426	Transcript	ENSBTAT00000005799.5	protein_coding	-	-	rs715365992	-
17:62965195-62965195	T	downstream_gene_variant	MODIFIER	UNC119B	ENSBTAG00000007483	Transcript	ENSBTAT00000009843.5	protein_coding	-	-	rs715360460	-
22:58871426-58871426	A	intron_variant	MODIFIER	IQSEC1	ENSBTAG00000003237	Transcript	ENSBTAT00000004201.6	protein_coding	-	-	rs715359701	-
6:58853039-58853039	G	downstream_gene_variant	MODIFIER	UBE2K	ENSBTAG00000020175	Transcript	ENSBTAT00000026871.6	protein_coding	-	-	rs715355325	-
X:126788923-126788923	A	synonymous_variant	LOW	SYAP1	ENSBTAG00000003316	Transcript	ENSBTAT00000004296.6	protein_coding	P	ccC/ccT	rs715338938	-
25:3614232-3614232	C	5_prime_UTR_variant	MODIFIER	NMRAL1	ENSBTAG00000010015	Transcript	ENSBTAT00000013208.4	protein_coding	-	-	rs715338347	-
26:10718625-10718625	G	intergenic_variant	MODIFIER	-	-	-	-	-	-	-	rs715323604	-
25:479320-479320	C	synonymous_variant	LOW	CAPN15	ENSBTAG00000016592	Transcript	ENSBTAT00000022070.5	protein_coding	A	gcG/gcC	rs715313427	-
7:2545956-2545956	C	missense_variant	MODERATE	RNF187	ENSBTAG00000019667	Transcript	ENSBTAT00000026211.6	protein_coding	S/G	Agc/Ggc	rs715306873	tolerated(0.71)
23:31600940-31600940	A	intergenic_variant	MODIFIER	-	-	-	-	-	-	-	rs715294022	-
18:52630134-52630134	G	3_prime_UTR_variant	MODIFIER	TOMM40	ENSBTAG00000001781	Transcript	ENSBTAT00000032251.5	protein_coding	-	-	rs715282640	-
7:3817521-3817521	G	3_prime_UTR_variant	MODIFIER	GATAD2A	ENSBTAG00000003034	Transcript	ENSBTAT00000003949.6	protein_coding	-	-	rs715275262	-
22:57902131-57902131	T	intergenic_variant	MODIFIER	-	-	-	-	-	-	-	rs715273595	-
25:3784498-3784498	C	intron_variant	MODIFIER	MGRN1	ENSBTAG00000018999	Transcript	ENSBTAT00000025290.6	protein_coding	-	-	rs715271617	-
7:2956906-2956906	A	3_prime_UTR_variant	MODIFIER	IBA57	ENSBTAG00000014918	Transcript	ENSBTAT00000019861.5	protein_coding	-	-	rs715265904	-
4:4874851-4874851	C	intron_variant	MODIFIER	COBL	ENSBTAG00000023806	Transcript	ENSBTAT00000069583.1	protein_coding	-	-	rs715265036	-
25:2737734-2737734	C	5_prime_UTR_variant	MODIFIER	ZNF263	ENSBTAG00000018625	Transcript	ENSBTAT00000026911.6	protein_coding	-	-	rs715259218	-
16:24188619-24188619	C	3_prime_UTR_variant	MODIFIER	C16H1orf115	ENSBTAG00000048856	Transcript	ENSBTAT00000075070.1	protein_coding	-	-	rs715256480	-
19:19379682-19379682	C	intron_variant	MODIFIER	LGALS9	ENSBTAG00000006846	Transcript	ENSBTAT00000009005.4	protein_coding	-	-	rs715253771	-
7:82914727-82914727	T	3_prime_UTR_variant	MODIFIER	TMEM167A	ENSBTAG00000039591	Transcript	ENSBTAT00000055060.3	protein_coding	-	-	rs715250681	-
X:112730843-112730843	G	downstream_gene_variant	MODIFIER	TAB3	ENSBTAG00000048159	Transcript	ENSBTAT00000063302.2	protein_coding	-	-	rs715247021	-
19:19248487-19248487	T	downstream_gene_variant	MODIFIER	KSR1	ENSBTAG00000006601	Transcript	ENSBTAT00000008672.6	protein_coding	-	-	rs715246466	-
7:43654989-43654989	G	upstream_gene_variant	MODIFIER	STK11	ENSBTAG00000011639	Transcript	ENSBTAT00000015459.6	protein_coding	-	-	rs715230709	-
5:101695081-101695081	G	downstream_gene_variant	MODIFIER	CLEC4E	ENSBTAG00000012185	Transcript	ENSBTAT00000016163.6	protein_coding	-	-	rs715228796	-
19:34659653-34659653	T	missense_variant	MODERATE	RAI1	ENSBTAG00000004768	Transcript	ENSBTAT00000006264.6	protein_coding	A/T	Gcg/Acg	rs715222155	tolerated(0.29)
25:7681719-7681719	A	3_prime_UTR_variant	MODIFIER	PMM2	ENSBTAG00000001440	Transcript	ENSBTAT00000001888.4	protein_coding	-	-	rs715218612	-
1:82930054-82930054	G	synonymous_variant	LOW	ALG3	ENSBTAG00000005652	Transcript	ENSBTAT00000032212.4	protein_coding	Q	caA/caG	rs715208364	-
2:128441880-128441880	C	downstream_gene_variant	MODIFIER	NIPAL3	ENSBTAG00000013048	Transcript	ENSBTAT00000017344.6	protein_coding	-	-	rs715192205	-
X:133398856-133398856	G	intron_variant	MODIFIER	TBL1X	ENSBTAG00000018112	Transcript	ENSBTAT00000024105.6	protein_coding	-	-	rs715187145	-
18:55993591-55993591	T	intron_variant	MODIFIER	NOSIP	ENSBTAG00000014450	Transcript	ENSBTAT00000019215.4	protein_coding	-	-	rs715167437	-
7:15071695-15071695	A	upstream_gene_variant	MODIFIER	KRI1	ENSBTAG00000010729	Transcript	ENSBTAT00000014206.6	protein_coding	-	-	rs715154659	-
22:51257559-51257559	C	upstream_gene_variant	MODIFIER	TMEM89	ENSBTAG00000021390	Transcript	ENSBTAT00000028513.5	protein_coding	-	-	rs715150836	-
25:10290664-10290664	A	intergenic_variant	MODIFIER	-	-	-	-	-	-	-	rs715150693	-
19:50782773-50782773	A	missense_variant	MODERATE	FASN	ENSBTAG00000015980	Transcript	ENSBTAT00000021260.5	protein_coding	A/T	Gcc/Acc	rs715140536	tolerated(0.6)
11:106204272-106204272	C	intron_variant	MODIFIER	ANAPC2	ENSBTAG00000046223	Transcript	ENSBTAT00000064659.2	protein_coding	-	-	rs715128975	-
6:29910785-29910785	A	downstream_gene_variant	MODIFIER	PDLIM5	ENSBTAG00000012818	Transcript	ENSBTAT00000064437.2	protein_coding	-	-	rs715123385	-
14:36618690-36618690	G	downstream_gene_variant	MODIFIER	RPL7	ENSBTAG00000020139	Transcript	ENSBTAT00000026826.5	protein_coding	-	-	rs715109381	-
7:71984937-71984937	C	downstream_gene_variant	MODIFIER	SLU7	ENSBTAG00000008457	Transcript	ENSBTAT00000011131.5	protein_coding	-	-	rs715090052	-
13:16086179-16086179	A	5_prime_UTR_variant	MODIFIER	TAF3	ENSBTAG00000002836	Transcript	ENSBTAT00000003674.6	protein_coding	-	-	rs715085094	-
8:100831800-100831800	G	synonymous_variant	LOW	ECPAS	ENSBTAG00000006712	Transcript	ENSBTAT00000044290.4	protein_coding	Y	taT/taC	rs715079126	-
25:21052627-21052627	A	synonymous_variant	LOW	COG7	ENSBTAG00000032223	Transcript	ENSBTAT00000045677.4	protein_coding	D	gaC/gaT	rs715076359	-
14:60271599-60271599	A	synonymous_variant	LOW	DCSTAMP	ENSBTAG00000021240	Transcript	ENSBTAT00000031443.4	protein_coding	P	ccG/ccT	rs715052826	-
5:113437064-113437064	A	downstream_gene_variant	MODIFIER	SERHL2	ENSBTAG00000016507	Transcript	ENSBTAT00000021944.6	protein_coding	-	-	rs715052490	-
5:108226008-108226008	G	downstream_gene_variant	MODIFIER	ADIPOR2	ENSBTAG00000009050	Transcript	ENSBTAT00000011923.6	protein_coding	-	-	rs715045856	-
4:20764355-20764355	G	upstream_gene_variant	MODIFIER	ARL4A	ENSBTAG00000002869	Transcript	ENSBTAT00000003722.4	protein_coding	-	-	rs715032661	-
18:65714802-65714802	T	synonymous_variant	LOW	-	ENSBTAG00000039453	Transcript	ENSBTAT00000055447.3	protein_coding	A	gcC/gcT	rs715024401	-
19:33251710-33251710	C	intron_variant	MODIFIER	UBB	ENSBTAG00000017246	Transcript	ENSBTAT00000022919.3	protein_coding	-	-	rs715022703	-
20:70839661-70839661	T	intron_variant	MODIFIER	NDUFS6	ENSBTAG00000009914	Transcript	ENSBTAT00000013078.3	protein_coding	-	-	rs715001916	-
25:26059413-26059413	C	upstream_gene_variant	MODIFIER	CLN3	ENSBTAG00000018000	Transcript	ENSBTAT00000023952.6	protein_coding	-	-	rs714996273	-
23:27707021-27707021	G	downstream_gene_variant	MODIFIER	NCR3	ENSBTAG00000018343	Transcript	ENSBTAT00000024407.5	protein_coding	-	-	rs714992020	-
11:104882797-104882797	G	downstream_gene_variant	MODIFIER	-	ENSBTAG00000053128	Transcript	ENSBTAT00000059562.3	snRNA	-	-	rs714989866	-
25:628887-628887	T	upstream_gene_variant	MODIFIER	CCDC78	ENSBTAG00000002470	Transcript	ENSBTAT00000003211.5	protein_coding	-	-	rs714981284	-
7:4058129-4058129	T	downstream_gene_variant	MODIFIER	RFXANK	ENSBTAG00000001762	Transcript	ENSBTAT00000002309.5	protein_coding	-	-	rs714979591	-
8:29847390-29847390	A	downstream_gene_variant	MODIFIER	-	ENSBTAG00000048796	Transcript	ENSBTAT00000072674.1	lncRNA	-	-	rs714972171	-
3:9582055-9582055	A	missense_variant	MODERATE	IGSF8	ENSBTAG00000009982	Transcript	ENSBTAT00000013165.5	protein_coding	R/Q	cGg/cAg	rs714965614	tolerated(0.39)
14:43231688-43231688	G	3_prime_UTR_variant	MODIFIER	TPD52	ENSBTAG00000007335	Transcript	ENSBTAT00000037262.3	protein_coding	-	-	rs714965564	-
8:69885044-69885044	C	intron_variant	MODIFIER	PDLIM2	ENSBTAG00000007369	Transcript	ENSBTAT00000009697.6	protein_coding	-	-	rs714939761	-
3:8032356-8032356	C	missense_variant	MODERATE	HSPA6	ENSBTAG00000039035	Transcript	ENSBTAT00000057500.3	protein_coding	A/G	gCc/gGc	rs714938893	deleterious_low_confidence(0)
19:51233841-51233841	C	3_prime_UTR_variant	MODIFIER	FAAP100	ENSBTAG00000019104	Transcript	ENSBTAT00000025435.6	protein_coding	-	-	rs714934983	-
8:69422177-69422177	G	synonymous_variant	LOW	NUDT18	ENSBTAG00000003483	Transcript	ENSBTAT00000004527.6	protein_coding	A	gcT/gcC	rs714928814	-
7:1446660-1446660	C	intron_variant	MODIFIER	SQSTM1	ENSBTAG00000015591	Transcript	ENSBTAT00000020709.6	protein_coding	-	-	rs714922071	-
7:14962191-14962191	G	intron_variant	MODIFIER	PDE4A	ENSBTAG00000012032	Transcript	ENSBTAT00000015961.5	protein_coding	-	-	rs714919884	-
19:34498203-34498203	A	3_prime_UTR_variant	MODIFIER	DRG2	ENSBTAG00000006517	Transcript	ENSBTAT00000008544.5	protein_coding	-	-	rs714910659	-
4:99097214-99097214	A	synonymous_variant	LOW	-	ENSBTAG00000047088	Transcript	ENSBTAT00000063519.2	protein_coding	A	gcC/gcT	rs714904748	-
22:58572356-58572356	G	3_prime_UTR_variant	MODIFIER	NUP210	ENSBTAG00000003665	Transcript	ENSBTAT00000043850.4	protein_coding	-	-	rs714894868	-
17:62966537-62966537	A	downstream_gene_variant	MODIFIER	UNC119B	ENSBTAG00000007483	Transcript	ENSBTAT00000009843.5	protein_coding	-	-	rs714883685	-
4:25091071-25091071	C	3_prime_UTR_variant	MODIFIER	ANKMY2	ENSBTAG00000010980	Transcript	ENSBTAT00000014576.6	protein_coding	-	-	rs714882824	-
25:29887487-29887487	C	intergenic_variant	MODIFIER	-	-	-	-	-	-	-	rs714881732	-
11:97306238-97306238	G	3_prime_UTR_variant	MODIFIER	MVB12B	ENSBTAG00000050426	Transcript	ENSBTAT00000073390.1	protein_coding	-	-	rs714878114	-
14:15595110-15595110	T	synonymous_variant	LOW	RNF139	ENSBTAG00000020399	Transcript	ENSBTAT00000027187.6	protein_coding	I	atC/atA	rs714871551	-
25:2024988-2024988	G	downstream_gene_variant	MODIFIER	AMDHD2	ENSBTAG00000001022	Transcript	ENSBTAT00000001355.6	protein_coding	-	-	rs714867985	-
8:102815717-102815717	T	missense_variant	MODERATE	RGS3	ENSBTAG00000004499	Transcript	ENSBTAT00000005904.6	protein_coding	R/L	cGc/cTc	rs714866648	tolerated_low_confidence(0.14)
10:79657705-79657705	T	synonymous_variant	LOW	ZFYVE26	ENSBTAG00000014334	Transcript	ENSBTAT00000043260.3	protein_coding	A	gcG/gcA	rs714862711	-
28:19630173-19630173	G	missense_variant	MODERATE	REEP3	ENSBTAG00000019755	Transcript	ENSBTAT00000069783.1	protein_coding	H/R	cAc/cGc	rs714840632	deleterious_low_confidence(0)
8:44032858-44032858	T	3_prime_UTR_variant	MODIFIER	DOCK8	ENSBTAG00000002190	Transcript	ENSBTAT00000002840.6	protein_coding	-	-	rs714832788	-
22:60426830-60426830	T	synonymous_variant	LOW	TXNRD3	ENSBTAG00000011795	Transcript	ENSBTAT00000015662.6	protein_coding	G	ggC/ggT	rs714815629	-
15:38367232-38367232	G	5_prime_UTR_variant	MODIFIER	RRAS2	ENSBTAG00000011905	Transcript	ENSBTAT00000015794.5	protein_coding	-	-	rs714803995	-
27:1236240-1236240	T	intron_variant	MODIFIER	CLN8	ENSBTAG00000008584	Transcript	ENSBTAT00000011319.6	protein_coding	-	-	rs714799441	-
4:118194208-118194208	G	synonymous_variant	LOW	LMBR1	ENSBTAG00000030817	Transcript	ENSBTAT00000043570.4	protein_coding	N	aaT/aaC	rs714797422	-
25:21158891-21158891	C	synonymous_variant	LOW	GGA2	ENSBTAG00000002352	Transcript	ENSBTAT00000003035.6	protein_coding	Q	caA/caG	rs714789936	-
13:40002777-40002777	A	missense_variant	MODERATE	RALGAPA2	ENSBTAG00000014178	Transcript	ENSBTAT00000018848.6	protein_coding	A/V	gCg/gTg	rs714789725	tolerated(0.12)
7:2634076-2634076	C	intron_variant	MODIFIER	TRIM11	ENSBTAG00000039246	Transcript	ENSBTAT00000024852.6	protein_coding	-	-	rs714742320	-
18:62530230-62530230	C	intron_variant	MODIFIER	FCAR	ENSBTAG00000021647	Transcript	ENSBTAT00000028846.3	protein_coding	-	-	rs714741778	-
27:35133476-35133476	G	intergenic_variant	MODIFIER	-	-	-	-	-	-	-	rs714739060	-
16:24292245-24292245	T	3_prime_UTR_variant	MODIFIER	MTARC1	ENSBTAG00000047287	Transcript	ENSBTAT00000061104.3	protein_coding	-	-	rs714738829	-
14:1036141-1036141	C	missense_variant	MODERATE	FAM83H	ENSBTAG00000038682	Transcript	ENSBTAT00000019225.4	protein_coding	E/D	gaG/gaC	rs714735697	tolerated(0.13)
15:29916173-29916173	T	upstream_gene_variant	MODIFIER	RNF26	ENSBTAG00000012562	Transcript	ENSBTAT00000016674.6	protein_coding	-	-	rs714731187	-
2:129194730-129194730	C	intron_variant	MODIFIER	RPL11	ENSBTAG00000020905	Transcript	ENSBTAT00000027850.4	protein_coding	-	-	rs714714900	-
8:102094949-102094949	T	synonymous_variant	LOW	SNX30	ENSBTAG00000044070	Transcript	ENSBTAT00000061575.3	protein_coding	Y	taC/taT	rs714714356	-
6:89974133-89974133	T	downstream_gene_variant	MODIFIER	PARM1	ENSBTAG00000015919	Transcript	ENSBTAT00000021168.5	protein_coding	-	-	rs714679587	-
16:3729776-3729776	G	3_prime_UTR_variant	MODIFIER	RAB7B	ENSBTAG00000012774	Transcript	ENSBTAT00000016976.5	protein_coding	-	-	rs714675716	-
4:93823097-93823097	T	missense_variant	MODERATE	ZC3HC1	ENSBTAG00000011247	Transcript	ENSBTAT00000014941.6	protein_coding	G/S	Ggc/Agc	rs714659309	deleterious(0.01)
11:21073888-21073888	C	missense_variant	MODERATE	GALM	ENSBTAG00000021102	Transcript	ENSBTAT00000028111.4	protein_coding	G/A	gGc/gCc	rs714655908	tolerated(0.75)
6:68960421-68960421	G	synonymous_variant	LOW	FIP1L1	ENSBTAG00000020653	Transcript	ENSBTAT00000027525.6	protein_coding	P	ccA/ccG	rs714649320	-
5:110940957-110940957	T	3_prime_UTR_variant	MODIFIER	MIEF1	ENSBTAG00000017439	Transcript	ENSBTAT00000023204.5	protein_coding	-	-	rs714633423	-
25:2122326-2122326	T	3_prime_UTR_variant	MODIFIER	KCTD5	ENSBTAG00000040575	Transcript	ENSBTAT00000001047.5	protein_coding	-	-	rs714603378	-
27:33349301-33349301	C	upstream_gene_variant	MODIFIER	LSM1	ENSBTAG00000001612	Transcript	ENSBTAT00000002113.2	protein_coding	-	-	rs714594075	-
8:103287431-103287431	A	downstream_gene_variant	MODIFIER	ZNF618	ENSBTAG00000025659	Transcript	ENSBTAT00000036255.5	protein_coding	-	-	rs714593574	-
21:34045267-34045267	G	downstream_gene_variant	MODIFIER	CLK3	ENSBTAG00000007304	Transcript	ENSBTAT00000009609.6	protein_coding	-	-	rs714586977	-
2:130168609-130168609	T	missense_variant	MODERATE	C1QB	ENSBTAG00000011196	Transcript	ENSBTAT00000014871.4	protein_coding	R/Q	cGg/cAg	rs714577554	tolerated_low_confidence(0.34)
25:35633545-35633545	T	non_coding_transcript_exon_variant	MODIFIER	TRIM56	ENSBTAG00000012038	Transcript	ENSBTAT00000015969.6	pseudogene	-	-	rs714574292	-
17:63984313-63984313	T	downstream_gene_variant	MODIFIER	ALKBH2	ENSBTAG00000019846	Transcript	ENSBTAT00000026442.5	protein_coding	-	-	rs714570969	-
3:311074-311074	A	downstream_gene_variant	MODIFIER	SFT2D2	ENSBTAG00000037819	Transcript	ENSBTAT00000057251.3	protein_coding	-	-	rs714563228	-
7:4335655-4335655	G	downstream_gene_variant	MODIFIER	UPF1	ENSBTAG00000020922	Transcript	ENSBTAT00000027868.6	protein_coding	-	-	rs714552741	-
14:1008387-1008387	T	downstream_gene_variant	MODIFIER	SCRIB	ENSBTAG00000008421	Transcript	ENSBTAT00000011082.6	protein_coding	-	-	rs714552167	-
15:30784199-30784199	T	missense_variant	MODERATE	OAF	ENSBTAG00000021338	Transcript	ENSBTAT00000028443.6	protein_coding	A/V	gCg/gTg	rs714532953	tolerated_low_confidence(0.4)
16:80539749-80539749	G	synonymous_variant	LOW	TIMM17A	ENSBTAG00000047059	Transcript	ENSBTAT00000065612.2	protein_coding	D	gaT/gaC	rs714531949	-
5:119773078-119773078	A	missense_variant	MODERATE	SBF1	ENSBTAG00000021337	Transcript	ENSBTAT00000028448.6	protein_coding	R/C	Cgc/Tgc	rs714525648	tolerated(0.19)
6:16633107-16633107	G	3_prime_UTR_variant	MODIFIER	OSTC	ENSBTAG00000011611	Transcript	ENSBTAT00000035535.5	protein_coding	-	-	rs714514467	-
11:104249731-104249731	A	upstream_gene_variant	MODIFIER	SURF6	ENSBTAG00000011554	Transcript	ENSBTAT00000015353.3	protein_coding	-	-	rs714505003	-
11:106207568-106207568	A	synonymous_variant	LOW	ANAPC2	ENSBTAG00000046223	Transcript	ENSBTAT00000064659.2	protein_coding	Y	taC/taT	rs714481337	-
11:99296778-99296778	A	downstream_gene_variant	MODIFIER	TBC1D13	ENSBTAG00000012480	Transcript	ENSBTAT00000016559.6	protein_coding	-	-	rs714457760	-
8:102815894-102815894	G	missense_variant	MODERATE	RGS3	ENSBTAG00000004499	Transcript	ENSBTAT00000005904.6	protein_coding	H/R	cAt/cGt	rs714449043	tolerated(0.59)
19:34512086-34512086	A	3_prime_UTR_variant	MODIFIER	GID4	ENSBTAG00000008802	Transcript	ENSBTAT00000011595.6	protein_coding	-	-	rs714447746	-
25:10219458-10219458	G	intergenic_variant	MODIFIER	-	-	-	-	-	-	-	rs714444900	-
11:13389861-13389861	G	3_prime_UTR_variant	MODIFIER	PAIP2B	ENSBTAG00000054656	Transcript	ENSBTAT00000085587.1	protein_coding	-	-	rs714431905	-
10:67611704-67611704	T	intron_variant	MODIFIER	LGALS3	ENSBTAG00000002326	Transcript	ENSBTAT00000043753.3	protein_coding	-	-	rs714420709	-
25:2581543-2581543	A	downstream_gene_variant	MODIFIER	ZNF213	ENSBTAG00000026408	Transcript	ENSBTAT00000037526.4	protein_coding	-	-	rs714393521	-
8:11053589-11053589	T	downstream_gene_variant	MODIFIER	CCDC25	ENSBTAG00000006547	Transcript	ENSBTAT00000008601.6	protein_coding	-	-	rs714380119	-
25:2099320-2099320	T	upstream_gene_variant	MODIFIER	KCTD5	ENSBTAG00000040575	Transcript	ENSBTAT00000001047.5	protein_coding	-	-	rs714376216	-
27:36845470-36845470	A	downstream_gene_variant	MODIFIER	KAT6A	ENSBTAG00000004015	Transcript	ENSBTAT00000005242.6	protein_coding	-	-	rs714371707	-
1:134839778-134839778	C	intron_variant	MODIFIER	ANAPC13	ENSBTAG00000014461	Transcript	ENSBTAT00000019228.5	protein_coding	-	-	rs714368677	-
7:1437125-1437125	T	intron_variant	MODIFIER	SQSTM1	ENSBTAG00000015591	Transcript	ENSBTAT00000020709.6	protein_coding	-	-	rs714366020	-
7:1437820-1437820	T	synonymous_variant	LOW	SQSTM1	ENSBTAG00000015591	Transcript	ENSBTAT00000020709.6	protein_coding	T	acG/acA	rs714352592	-
8:86977199-86977199	A	downstream_gene_variant	MODIFIER	SYK	ENSBTAG00000004767	Transcript	ENSBTAT00000006260.4	protein_coding	-	-	rs714349750	-
11:106049064-106049064	A	non_coding_transcript_exon_variant	MODIFIER	ABCA2	ENSBTAG00000047254	Transcript	ENSBTAT00000065373.2	pseudogene	-	-	rs714337769	-
3:8433307-8433307	T	upstream_gene_variant	MODIFIER	USF1	ENSBTAG00000017873	Transcript	ENSBTAT00000023760.6	protein_coding	-	-	rs714329401	-
22:50012246-50012246	G	upstream_gene_variant	MODIFIER	HYAL2	ENSBTAG00000000484	Transcript	ENSBTAT00000000612.3	protein_coding	-	-	rs714326421	-
11:99233704-99233704	C	downstream_gene_variant	MODIFIER	ZER1	ENSBTAG00000010208	Transcript	ENSBTAT00000013468.5	protein_coding	-	-	rs714325403	-
25:1049570-1049570	T	intron_variant	MODIFIER	UBE2I	ENSBTAG00000038866	Transcript	ENSBTAT00000056739.3	protein_coding	-	-	rs714323899	-
11:101465262-101465262	C	upstream_gene_variant	MODIFIER	FAM78A	ENSBTAG00000004542	Transcript	ENSBTAT00000005969.6	protein_coding	-	-	rs714311000	-
22:47780472-47780472	T	5_prime_UTR_variant	MODIFIER	PRKCD	ENSBTAG00000008719	Transcript	ENSBTAT00000011487.6	protein_coding	-	-	rs714285329	-
19:61983095-61983095	A	upstream_gene_variant	MODIFIER	-	ENSBTAG00000054225	Transcript	ENSBTAT00000073167.1	lncRNA	-	-	rs714283862	-
8:60474321-60474321	T	synonymous_variant	LOW	CLTA	ENSBTAG00000001137	Transcript	ENSBTAT00000001518.5	protein_coding	D	gaC/gaT	rs714280412	-
16:80866949-80866949	C	3_prime_UTR_variant	MODIFIER	CSRP1	ENSBTAG00000016057	Transcript	ENSBTAT00000021369.6	protein_coding	-	-	rs714265282	-
13:34570746-34570746	T	synonymous_variant	LOW	SVIL	ENSBTAG00000027444	Transcript	ENSBTAT00000027591.5	protein_coding	T	acG/acA	rs714254583	-
7:3820455-3820455	G	intron_variant	MODIFIER	GATAD2A	ENSBTAG00000003034	Transcript	ENSBTAT00000003949.6	protein_coding	-	-	rs714218553	-
3:33333742-33333742	T	intergenic_variant	MODIFIER	-	-	-	-	-	-	-	rs714214328	-
13:39913011-39913011	A	intron_variant	MODIFIER	RALGAPA2	ENSBTAG00000014178	Transcript	ENSBTAT00000066530.1	protein_coding	-	-	rs714213013	-
3:120428452-120428452	A	missense_variant	MODERATE	HDLBP	ENSBTAG00000004315	Transcript	ENSBTAT00000005656.6	protein_coding	R/C	Cgt/Tgt	rs714196729	deleterious(0)
3:8031646-8031646	T	downstream_gene_variant	MODIFIER	HSPA6	ENSBTAG00000039035	Transcript	ENSBTAT00000057500.3	protein_coding	-	-	rs714192175	-
8:84444756-84444756	T	5_prime_UTR_variant	MODIFIER	SUSD3	ENSBTAG00000000181	Transcript	ENSBTAT00000000206.5	protein_coding	-	-	rs714189817	-
7:4611142-4611142	A	intron_variant	MODIFIER	KXD1	ENSBTAG00000010545	Transcript	ENSBTAT00000013943.6	protein_coding	-	-	rs714187600	-
4:99082771-99082771	G	intron_variant,non_coding_transcript_variant	MODIFIER	-	ENSBTAG00000054978	Transcript	ENSBTAT00000068782.1	lncRNA	-	-	rs714187508	-
1:134844720-134844720	T	3_prime_UTR_variant	MODIFIER	ANAPC13	ENSBTAG00000014461	Transcript	ENSBTAT00000019228.5	protein_coding	-	-	rs714186769	-
6:45885403-45885403	A	downstream_gene_variant	MODIFIER	RBPJ	ENSBTAG00000003602	Transcript	ENSBTAT00000004696.5	protein_coding	-	-	rs714182149	-
7:98246044-98246044	A	intergenic_variant	MODIFIER	-	-	-	-	-	-	-	rs714181178	-
22:48998591-48998591	C	downstream_gene_variant	MODIFIER	RRP9	ENSBTAG00000000670	Transcript	ENSBTAT00000000891.5	protein_coding	-	-	rs714174624	-
3:30412771-30412771	C	downstream_gene_variant	MODIFIER	SLC16A1	ENSBTAG00000015107	Transcript	ENSBTAT00000020102.3	protein_coding	-	-	rs714170797	-
19:51580029-51580029	T	intron_variant	MODIFIER	BAIAP2	ENSBTAG00000019044	Transcript	ENSBTAT00000025350.5	protein_coding	-	-	rs714167942	-
7:5074896-5074896	C	upstream_gene_variant	MODIFIER	PIK3R2	ENSBTAG00000002350	Transcript	ENSBTAT00000003033.5	protein_coding	-	-	rs714165856	-
6:59248911-59248911	A	5_prime_UTR_variant	MODIFIER	RHOH	ENSBTAG00000013451	Transcript	ENSBTAT00000017893.6	protein_coding	-	-	rs714164574	-
11:99218989-99218989	C	synonymous_variant	LOW	PKN3	ENSBTAG00000010195	Transcript	ENSBTAT00000013461.5	protein_coding	V	gtT/gtC	rs714162400	-
19:20471324-20471324	T	upstream_gene_variant	MODIFIER	MYO18A	ENSBTAG00000017380	Transcript	ENSBTAT00000023111.6	protein_coding	-	-	rs714154775	-
10:86800964-86800964	T	intron_variant	MODIFIER	FLVCR2	ENSBTAG00000040078	Transcript	ENSBTAT00000015901.6	protein_coding	-	-	rs714146502	-
11:105985982-105985982	G	upstream_gene_variant	MODIFIER	FBXW5	ENSBTAG00000010515	Transcript	ENSBTAT00000013887.6	protein_coding	-	-	rs714132429	-
28:26629771-26629771	G	intron_variant	MODIFIER	EIF4EBP2	ENSBTAG00000053726	Transcript	ENSBTAT00000077554.1	protein_coding	-	-	rs714116244	-
22:48987340-48987340	T	upstream_gene_variant	MODIFIER	RRP9	ENSBTAG00000000670	Transcript	ENSBTAT00000000891.5	protein_coding	-	-	rs714110049	-
19:20479578-20479578	A	intron_variant	MODIFIER	-	ENSBTAG00000050110	Transcript	ENSBTAT00000086805.1	protein_coding	-	-	rs714099238	-
10:86817161-86817161	A	intron_variant	MODIFIER	FLVCR2	ENSBTAG00000040078	Transcript	ENSBTAT00000015901.6	protein_coding	-	-	rs714072620	-
5:110748324-110748324	A	synonymous_variant	LOW	RPL3	ENSBTAG00000003228	Transcript	ENSBTAT00000004188.4	protein_coding	N	aaC/aaT	rs714062594	-
25:3784328-3784328	G	intron_variant	MODIFIER	MGRN1	ENSBTAG00000018999	Transcript	ENSBTAT00000025290.6	protein_coding	-	-	rs714048957	-
27:33107227-33107227	G	downstream_gene_variant	MODIFIER	ADGRA2	ENSBTAG00000008814	Transcript	ENSBTAT00000011608.6	protein_coding	-	-	rs714041195	-
7:15009527-15009527	C	3_prime_UTR_variant	MODIFIER	KEAP1	ENSBTAG00000003543	Transcript	ENSBTAT00000004604.5	protein_coding	-	-	rs714036665	-
14:37226083-37226083	A	synonymous_variant	LOW	TMEM70	ENSBTAG00000012920	Transcript	ENSBTAT00000017169.5	protein_coding	G	ggG/ggA	rs714008876	-
2:129131140-129131140	G	upstream_gene_variant	MODIFIER	PITHD1	ENSBTAG00000021620	Transcript	ENSBTAT00000028809.5	protein_coding	-	-	rs714003877	-
25:1047320-1047320	G	intron_variant	MODIFIER	UBE2I	ENSBTAG00000038866	Transcript	ENSBTAT00000056739.3	protein_coding	-	-	rs714000596	-
17:3955554-3955554	A	synonymous_variant	LOW	TLR2	ENSBTAG00000008008	Transcript	ENSBTAT00000010530.5	protein_coding	A	gcG/gcT	rs68343169	-
18:53515529-53515529	G	missense_variant	MODERATE	PGLYRP1	ENSBTAG00000002635	Transcript	ENSBTAT00000003414.4	protein_coding	Y/H	Tac/Cac	rs68268284	tolerated(0.78)
18:53515653-53515653	G	synonymous_variant	LOW	PGLYRP1	ENSBTAG00000002635	Transcript	ENSBTAT00000003414.4	protein_coding	G	ggG/ggC	rs68268283	-
17:3955557-3955557	G	synonymous_variant	LOW	TLR2	ENSBTAG00000008008	Transcript	ENSBTAT00000010530.5	protein_coding	A	gcA/gcC	rs68268261	-
17:3956028-3956028	G	synonymous_variant	LOW	TLR2	ENSBTAG00000008008	Transcript	ENSBTAT00000010530.5	protein_coding	G	ggA/ggC	rs68268257	-
17:3956086-3956086	C	missense_variant	MODERATE	TLR2	ENSBTAG00000008008	Transcript	ENSBTAT00000010530.5	protein_coding	N/S	aAc/aGc	rs68268256	tolerated(0.77)
X:130730000-130730000	T	non_coding_transcript_exon_variant	MODIFIER	TLR8	ENSBTAG00000031020	Transcript	ENSBTAT00000029896.3	pseudogene	-	-	rs55617390	-
6:58052918-58052918	C	intron_variant	MODIFIER	TLR6	ENSBTAG00000014031	Transcript	ENSBTAT00000036014.5	protein_coding	-	-	rs55617385	-
6:58051520-58051520	C	intron_variant	MODIFIER	TLR6	ENSBTAG00000014031	Transcript	ENSBTAT00000036014.5	protein_coding	-	-	rs55617267	-
17:3957147-3957147	A	missense_variant	MODERATE	TLR2	ENSBTAG00000008008	Transcript	ENSBTAT00000010530.5	protein_coding	E/D	gaG/gaT	rs55617172	tolerated(0.1)
X:130729080-130729080	T	downstream_gene_variant	MODIFIER	TLR8	ENSBTAG00000031020	Transcript	ENSBTAT00000029896.3	pseudogene	-	-	rs55617130	-
22:59022592-59022592	T	downstream_gene_variant	MODIFIER	GP9	ENSBTAG00000014666	Transcript	ENSBTAT00000019525.4	protein_coding	-	-	rs527235283	-
3:49892634-49892634	T	synonymous_variant	LOW	BCAR3	ENSBTAG00000003245	Transcript	ENSBTAT00000004211.6	protein_coding	S	tcC/tcT	rs527234964	-
18:51041664-51041664	G	downstream_gene_variant	MODIFIER	ZNF526	ENSBTAG00000020754	Transcript	ENSBTAT00000027659.5	protein_coding	-	-	rs527234743	-
16:80642367-80642367	C	synonymous_variant	LOW	NAV1	ENSBTAG00000021919	Transcript	ENSBTAT00000029223.6	protein_coding	S	tcA/tcG	rs527233247	-
14:1108487-1108487	G	3_prime_UTR_variant	MODIFIER	PYCR3	ENSBTAG00000016810	Transcript	ENSBTAT00000022364.5	protein_coding	-	-	rs527230629	-
16:79825341-79825341	A	downstream_gene_variant	MODIFIER	PKP1	ENSBTAG00000046350	Transcript	ENSBTAT00000063780.2	protein_coding	-	-	rs527225635	-
25:2022909-2022909	C	synonymous_variant	LOW	AMDHD2	ENSBTAG00000001022	Transcript	ENSBTAT00000001355.6	protein_coding	R	cgT/cgC	rs527224299	-
9:101396074-101396074	A	3_prime_UTR_variant	MODIFIER	RPS6KA2	ENSBTAG00000021741	Transcript	ENSBTAT00000061538.3	protein_coding	-	-	rs527219554	-
5:109363581-109363581	T	downstream_gene_variant	MODIFIER	PEX26	ENSBTAG00000011826	Transcript	ENSBTAT00000052262.2	protein_coding	-	-	rs527219054	-
27:24973530-24973530	T	synonymous_variant	LOW	MFHAS1	ENSBTAG00000015913	Transcript	ENSBTAT00000021162.6	protein_coding	P	ccG/ccA	rs527213584	-
19:42720647-42720647	A	synonymous_variant	LOW	TUBG2	ENSBTAG00000030347	Transcript	ENSBTAT00000042847.4	protein_coding	A	gcC/gcA	rs527209062	-
7:69074494-69074494	A	synonymous_variant	LOW	CYFIP2	ENSBTAG00000008916	Transcript	ENSBTAT00000011735.6	protein_coding	P	ccG/ccA	rs527207576	-
19:19375001-19375001	G	intron_variant	MODIFIER	LGALS9	ENSBTAG00000006846	Transcript	ENSBTAT00000009005.4	protein_coding	-	-	rs527204520	-
25:26136649-26136649	A	synonymous_variant	LOW	CORO1A	ENSBTAG00000008631	Transcript	ENSBTAT00000011382.5	protein_coding	V	gtC/gtT	rs527197227	-
14:579141-579141	G	upstream_gene_variant	MODIFIER	FBXL6	ENSBTAG00000000856	Transcript	ENSBTAT00000001141.6	protein_coding	-	-	rs527195377	-
19:48074780-48074780	T	synonymous_variant	LOW	FTSJ3	ENSBTAG00000021060	Transcript	ENSBTAT00000028047.5	protein_coding	A	gcG/gcA	rs527190376	-
11:106201881-106201881	C	synonymous_variant	LOW	ANAPC2	ENSBTAG00000046223	Transcript	ENSBTAT00000064659.2	protein_coding	P	ccA/ccG	rs527186969	-
28:44594776-44594776	A	downstream_gene_variant	MODIFIER	RASSF4	ENSBTAG00000002669	Transcript	ENSBTAT00000003457.4	protein_coding	-	-	rs527186828	-
8:84881565-84881565	G	intron_variant	MODIFIER	FAM120A	ENSBTAG00000008696	Transcript	ENSBTAT00000030958.5	protein_coding	-	-	rs527181822	-
8:61976882-61976882	A	3_prime_UTR_variant	MODIFIER	SLC25A51	ENSBTAG00000014936	Transcript	ENSBTAT00000019883.5	protein_coding	-	-	rs527180912	-
18:52528765-52528765	T	synonymous_variant	LOW	BCL3	ENSBTAG00000009493	Transcript	ENSBTAT00000012490.6	protein_coding	S	tcC/tcT	rs527169206	-
18:55826115-55826115	T	intron_variant	MODIFIER	CD37	ENSBTAG00000011421	Transcript	ENSBTAT00000015173.4	protein_coding	-	-	rs527168375	-
15:29598094-29598094	C	downstream_gene_variant	MODIFIER	TRAPPC4	ENSBTAG00000008075	Transcript	ENSBTAT00000010619.5	protein_coding	-	-	rs527157591	-
18:56882098-56882098	A	synonymous_variant	LOW	KLK1	ENSBTAG00000018539	Transcript	ENSBTAT00000024677.5	protein_coding	N	aaC/aaT	rs527154660	-
15:27439147-27439147	G	missense_variant	MODERATE	ZPR1	ENSBTAG00000002650	Transcript	ENSBTAT00000003433.5	protein_coding	V/L	Gtg/Ctg	rs527152446	tolerated(0.29)
16:3532090-3532090	G	3_prime_UTR_variant	MODIFIER	SLC41A1	ENSBTAG00000005379	Transcript	ENSBTAT00000007078.5	protein_coding	-	-	rs527144475	-
21:14378328-14378328	G	3_prime_UTR_variant	MODIFIER	FAM174B	ENSBTAG00000022989	Transcript	ENSBTAT00000031231.5	protein_coding	-	-	rs527139688	-
15:54477133-54477133	C	downstream_gene_variant	MODIFIER	ARRB1	ENSBTAG00000020485	Transcript	ENSBTAT00000027296.5	protein_coding	-	-	rs527138471	-
21:55487759-55487759	C	3_prime_UTR_variant	MODIFIER	WDR76	ENSBTAG00000017215	Transcript	ENSBTAT00000022879.5	protein_coding	-	-	rs527134131	-
14:304017-304017	T	synonymous_variant	LOW	C14H8orf33	ENSBTAG00000000879	Transcript	ENSBTAT00000001168.5	protein_coding	A	gcC/gcT	rs527131761	-
22:21199667-21199667	C	3_prime_UTR_variant	MODIFIER	EDEM1	ENSBTAG00000012904	Transcript	ENSBTAT00000017152.6	protein_coding	-	-	rs527119602	-
11:99440804-99440804	C	downstream_gene_variant	MODIFIER	DOLK	ENSBTAG00000010601	Transcript	ENSBTAT00000014016.6	protein_coding	-	-	rs527116072	-
23:27947698-27947698	T	intron_variant	MODIFIER	-	ENSBTAG00000007075	Transcript	ENSBTAT00000073605.1	protein_coding	-	-	rs527115444	-
5:112471093-112471093	A	synonymous_variant	LOW	ZC3H7B	ENSBTAG00000002782	Transcript	ENSBTAT00000003608.5	protein_coding	R	cgG/cgA	rs527115326	-
7:3706075-3706075	C	synonymous_variant	LOW	LPAR2	ENSBTAG00000004652	Transcript	ENSBTAT00000006105.6	protein_coding	A	gcT/gcC	rs527115172	-
11:106068401-106068401	T	upstream_gene_variant	MODIFIER	ABCA2	ENSBTAG00000047254	Transcript	ENSBTAT00000065373.2	pseudogene	-	-	rs527114934	-
22:48410897-48410897	C	intron_variant	MODIFIER	NISCH	ENSBTAG00000014779	Transcript	ENSBTAT00000019661.5	protein_coding	-	-	rs527106398	-
15:46235246-46235246	A	missense_variant	MODERATE	-	ENSBTAG00000037937	Transcript	ENSBTAT00000055625.3	protein_coding	V/M	Gtg/Atg	rs527091545	tolerated(0.07)
5:73543198-73543198	T	3_prime_UTR_variant	MODIFIER	HMGXB4	ENSBTAG00000010533	Transcript	ENSBTAT00000013925.5	protein_coding	-	-	rs527085555	-
15:22298647-22298647	T	upstream_gene_variant	MODIFIER	DIXDC1	ENSBTAG00000008665	Transcript	ENSBTAT00000040095.4	protein_coding	-	-	rs527082395	-
8:69922320-69922320	A	3_prime_UTR_variant	MODIFIER	CCAR2	ENSBTAG00000005469	Transcript	ENSBTAT00000007194.5	protein_coding	-	-	rs527078523	-
7:987273-987273	T	downstream_gene_variant	MODIFIER	MAPK9	ENSBTAG00000004709	Transcript	ENSBTAT00000006183.5	protein_coding	-	-	rs527077910	-
2:128472615-128472615	G	synonymous_variant	LOW	NIPAL3	ENSBTAG00000013048	Transcript	ENSBTAT00000017344.6	protein_coding	L	Ttg/Ctg	rs527074886	-
16:71719555-71719555	G	intergenic_variant	MODIFIER	-	-	-	-	-	-	-	rs527063947	-
15:35134153-35134153	A	5_prime_UTR_variant	MODIFIER	NCR3LG1	ENSBTAG00000050060	Transcript	ENSBTAT00000085687.1	protein_coding	-	-	rs527056222	-
19:61476011-61476011	T	synonymous_variant	LOW	ABCA6	ENSBTAG00000006921	Transcript	ENSBTAT00000009089.6	protein_coding	A	gcC/gcT	rs527053430	-
13:52822540-52822540	A	intron_variant	MODIFIER	TGM3	ENSBTAG00000001785	Transcript	ENSBTAT00000006432.6	protein_coding	-	-	rs527049202	-
25:288230-288230	A	missense_variant	MODERATE	FAM234A	ENSBTAG00000016571	Transcript	ENSBTAT00000022045.4	protein_coding	G/R	Ggg/Agg	rs527047676	tolerated(0.61)
8:69411070-69411070	G	synonymous_variant	LOW	FAM160B2	ENSBTAG00000014361	Transcript	ENSBTAT00000036592.5	protein_coding	P	ccA/ccG	rs527044995	-
11:103515152-103515152	C	downstream_gene_variant	MODIFIER	NACC2	ENSBTAG00000020490	Transcript	ENSBTAT00000027302.3	protein_coding	-	-	rs527044520	-
25:16711453-16711453	T	3_prime_UTR_variant	MODIFIER	SYT17	ENSBTAG00000014229	Transcript	ENSBTAT00000018914.6	protein_coding	-	-	rs527039246	-
13:54036659-54036659	T	3_prime_UTR_variant	MODIFIER	ZGPAT	ENSBTAG00000007498	Transcript	ENSBTAT00000009860.6	protein_coding	-	-	rs527035395	-
2:133526949-133526949	C	synonymous_variant	LOW	UBR4	ENSBTAG00000015240	Transcript	ENSBTAT00000020277.6	protein_coding	H	caT/caC	rs527029994	-
15:32182407-32182407	T	synonymous_variant	LOW	SORL1	ENSBTAG00000014611	Transcript	ENSBTAT00000019457.6	protein_coding	D	gaC/gaT	rs527029401	-
8:102118448-102118448	A	3_prime_UTR_variant	MODIFIER	SLC46A2	ENSBTAG00000013670	Transcript	ENSBTAT00000018168.5	protein_coding	-	-	rs527027634	-
20:71650778-71650778	A	intron_variant	MODIFIER	EXOC3	ENSBTAG00000008606	Transcript	ENSBTAT00000011353.5	protein_coding	-	-	rs527025885	-
28:13212518-13212518	A	missense_variant	MODERATE	BMS1	ENSBTAG00000012878	Transcript	ENSBTAT00000048816.3	protein_coding	R/H	cGt/cAt	rs527022102	tolerated(0.33)
7:3816101-3816101	C	downstream_gene_variant	MODIFIER	GATAD2A	ENSBTAG00000003034	Transcript	ENSBTAT00000003949.6	protein_coding	-	-	rs527019266	-
19:50982333-50982333	A	3_prime_UTR_variant	MODIFIER	SIRT7	ENSBTAG00000000039	Transcript	ENSBTAT00000000043.5	protein_coding	-	-	rs527017990	-
7:82910999-82910999	G	downstream_gene_variant	MODIFIER	TMEM167A	ENSBTAG00000039591	Transcript	ENSBTAT00000055060.3	protein_coding	-	-	rs527010666	-
18:53268490-53268490	C	downstream_gene_variant	MODIFIER	QPCTL	ENSBTAG00000012176	Transcript	ENSBTAT00000032269.3	protein_coding	-	-	rs527008273	-
16:79545463-79545463	G	downstream_gene_variant	MODIFIER	KIF21B	ENSBTAG00000047274	Transcript	ENSBTAT00000063330.2	protein_coding	-	-	rs527005907	-
25:671867-671867	C	upstream_gene_variant	MODIFIER	RPUSD1	ENSBTAG00000000179	Transcript	ENSBTAT00000000204.5	protein_coding	-	-	rs527004765	-
15:29755404-29755404	A	missense_variant	MODERATE	NLRX1	ENSBTAG00000040569	Transcript	ENSBTAT00000016601.6	protein_coding	R/Q	cGg/cAg	rs527000844	tolerated(0.38)
25:3611434-3611434	T	intron_variant	MODIFIER	NMRAL1	ENSBTAG00000010015	Transcript	ENSBTAT00000013208.4	protein_coding	-	-	rs526999295	-
14:14781060-14781060	A	synonymous_variant	LOW	TRIB1	ENSBTAG00000023179	Transcript	ENSBTAT00000031530.5	protein_coding	P	ccG/ccT	rs526999075	-
21:56078887-56078887	C	synonymous_variant	LOW	CCDC88C	ENSBTAG00000000838	Transcript	ENSBTAT00000061454.3	protein_coding	K	aaA/aaG	rs526994561	-
10:67537570-67537570	C	3_prime_UTR_variant	MODIFIER	MAPK1IP1L	ENSBTAG00000021986	Transcript	ENSBTAT00000043779.4	protein_coding	-	-	rs526994184	-
4:112027612-112027612	T	synonymous_variant	LOW	EZH2	ENSBTAG00000009426	Transcript	ENSBTAT00000012405.6	protein_coding	P	ccG/ccA	rs526990996	-
2:133434811-133434811	G	downstream_gene_variant	MODIFIER	EMC1	ENSBTAG00000011950	Transcript	ENSBTAT00000042854.4	protein_coding	-	-	rs526984094	-
5:113948516-113948516	A	synonymous_variant	LOW	TTLL12	ENSBTAG00000001708	Transcript	ENSBTAT00000002240.6	protein_coding	C	tgC/tgT	rs526983561	-
18:63241823-63241823	T	3_prime_UTR_variant	MODIFIER	CNOT3	ENSBTAG00000014900	Transcript	ENSBTAT00000019836.6	protein_coding	-	-	rs526975096	-
13:54137834-54137834	A	5_prime_UTR_variant	MODIFIER	PPDPF	ENSBTAG00000031800	Transcript	ENSBTAT00000055432.3	protein_coding	-	-	rs526969666	-
19:60651161-60651161	T	synonymous_variant	LOW	KCNJ16	ENSBTAG00000024903	Transcript	ENSBTAT00000034686.5	protein_coding	P	ccG/ccA	rs526963459	-
3:31901689-31901689	T	3_prime_UTR_variant	MODIFIER	OVGP1	ENSBTAG00000005973	Transcript	ENSBTAT00000049297.4	protein_coding	-	-	rs526962456	-
15:4524954-4524954	C	synonymous_variant	LOW	PDGFD	ENSBTAG00000034827	Transcript	ENSBTAT00000049292.3	protein_coding	L	ctG/ctC	rs526960565	-
7:5177830-5177830	A	synonymous_variant	LOW	ARRDC2	ENSBTAG00000039335	Transcript	ENSBTAT00000002229.4	protein_coding	I	atC/atT	rs526955502	-
15:29491339-29491339	C	downstream_gene_variant	MODIFIER	BCL9L	ENSBTAG00000005138	Transcript	ENSBTAT00000006774.4	protein_coding	-	-	rs526941382	-
4:119431045-119431045	G	downstream_gene_variant	MODIFIER	ESYT2	ENSBTAG00000005483	Transcript	ENSBTAT00000043608.4	protein_coding	-	-	rs526940313	-
8:38893454-38893454	T	synonymous_variant	LOW	ERMP1	ENSBTAG00000015607	Transcript	ENSBTAT00000020731.6	protein_coding	L	Cta/Tta	rs526933136	-
17:64179254-64179254	C	downstream_gene_variant	MODIFIER	SSH1	ENSBTAG00000018825	Transcript	ENSBTAT00000025062.4	protein_coding	-	-	rs526921143	-
5:97477772-97477772	G	synonymous_variant	LOW	MANSC1	ENSBTAG00000008721	Transcript	ENSBTAT00000011489.4	protein_coding	A	gcA/gcG	rs526918817	-
28:18937099-18937099	A	synonymous_variant	LOW	EGR2	ENSBTAG00000046409	Transcript	ENSBTAT00000064240.2	protein_coding	C	tgC/tgT	rs526907555	-
19:34524342-34524342	A	5_prime_UTR_variant	MODIFIER	ATPAF2	ENSBTAG00000008801	Transcript	ENSBTAT00000011594.6	protein_coding	-	-	rs526904596	-
15:3241585-3241585	C	synonymous_variant	LOW	CASP1	ENSBTAG00000050239	Transcript	ENSBTAT00000072083.1	protein_coding	T	acT/acC	rs526904009	-
15:27896253-27896253	A	downstream_gene_variant	MODIFIER	TAGLN	ENSBTAG00000007196	Transcript	ENSBTAT00000009469.3	protein_coding	-	-	rs526902361	-
14:1110049-1110049	A	upstream_gene_variant	MODIFIER	EEF1D	ENSBTAG00000014643	Transcript	ENSBTAT00000019499.6	protein_coding	-	-	rs526902122	-
13:52129490-52129490	A	downstream_gene_variant	MODIFIER	MRPS26	ENSBTAG00000000825	Transcript	ENSBTAT00000001091.3	protein_coding	-	-	rs526897076	-
1:144828210-144828210	T	synonymous_variant	LOW	FAM207A	ENSBTAG00000017010	Transcript	ENSBTAT00000022620.5	protein_coding	L	Ctg/Ttg	rs526876943	-
19:19001690-19001690	T	intron_variant	MODIFIER	WSB1	ENSBTAG00000005008	Transcript	ENSBTAT00000006593.5	protein_coding	-	-	rs526876104	-
X:123062953-123062953	G	5_prime_UTR_variant	MODIFIER	EIF1AX	ENSBTAG00000017633	Transcript	ENSBTAT00000023455.4	protein_coding	-	-	rs526873273	-
28:27964769-27964769	T	downstream_gene_variant	MODIFIER	CDH23	ENSBTAG00000021497	Transcript	ENSBTAT00000028652.6	protein_coding	-	-	rs526861837	-
19:42130975-42130975	G	downstream_gene_variant	MODIFIER	ODAD4	ENSBTAG00000013698	Transcript	ENSBTAT00000018203.6	protein_coding	-	-	rs526860141	-
7:7874050-7874050	G	intron_variant	MODIFIER	BRD4	ENSBTAG00000002495	Transcript	ENSBTAT00000003242.6	protein_coding	-	-	rs526849665	-
6:71834254-71834254	C	synonymous_variant	LOW	PAICS	ENSBTAG00000010577	Transcript	ENSBTAT00000013985.6	protein_coding	Y	taT/taC	rs526849258	-
19:23587831-23587831	T	3_prime_UTR_variant	MODIFIER	CLUH	ENSBTAG00000011786	Transcript	ENSBTAT00000015643.6	protein_coding	-	-	rs526848435	-
13:17312487-17312487	A	intron_variant	MODIFIER	PFKFB3	ENSBTAG00000008401	Transcript	ENSBTAT00000057357.3	protein_coding	-	-	rs526836229	-
8:55724692-55724692	C	synonymous_variant	LOW	TLE4	ENSBTAG00000003532	Transcript	ENSBTAT00000004593.6	protein_coding	I	atT/atC	rs526833636	-
5:24316592-24316592	T	synonymous_variant	LOW	TMCC3	ENSBTAG00000014375	Transcript	ENSBTAT00000019113.6	protein_coding	R	agG/agA	rs526828838	-
16:79546639-79546639	A	downstream_gene_variant	MODIFIER	KIF21B	ENSBTAG00000047274	Transcript	ENSBTAT00000063330.2	protein_coding	-	-	rs526821612	-
22:48962616-48962616	C	upstream_gene_variant	MODIFIER	PCBP4	ENSBTAG00000018622	Transcript	ENSBTAT00000024779.3	protein_coding	-	-	rs526820770	-
18:57469045-57469045	C	missense_variant	MODERATE	SIGLEC10	ENSBTAG00000008852	Transcript	ENSBTAT00000004195.5	protein_coding	R/G	Aga/Gga	rs526811791	tolerated(0.43)
1:145089874-145089874	C	3_prime_UTR_variant	MODIFIER	POFUT2	ENSBTAG00000007818	Transcript	ENSBTAT00000010281.5	protein_coding	-	-	rs526809057	-
11:89898085-89898085	T	downstream_gene_variant	MODIFIER	RNF144A	ENSBTAG00000044064	Transcript	ENSBTAT00000061067.3	protein_coding	-	-	rs526798830	-
14:425161-425161	G	synonymous_variant	LOW	LRRC14	ENSBTAG00000004969	Transcript	ENSBTAT00000006542.5	protein_coding	T	acG/acC	rs526792326	-
14:508603-508603	C	downstream_gene_variant	MODIFIER	TONSL	ENSBTAG00000007749	Transcript	ENSBTAT00000010191.5	protein_coding	-	-	rs526784366	-
7:44236922-44236922	C	3_prime_UTR_variant	MODIFIER	SCAMP4	ENSBTAG00000045762	Transcript	ENSBTAT00000065646.2	protein_coding	-	-	rs526779309	-
15:29675616-29675616	A	downstream_gene_variant	MODIFIER	HMBS	ENSBTAG00000005364	Transcript	ENSBTAT00000007052.5	protein_coding	-	-	rs526772457	-
13:53523899-53523899	A	intergenic_variant	MODIFIER	-	-	-	-	-	-	-	rs526771772	-
13:54678506-54678506	A	synonymous_variant	LOW	SLCO4A1	ENSBTAG00000016388	Transcript	ENSBTAT00000021795.6	protein_coding	L	ctC/ctT	rs526771617	-
6:94887136-94887136	C	intron_variant	MODIFIER	PRDM8	ENSBTAG00000020570	Transcript	ENSBTAT00000049199.3	protein_coding	-	-	rs526752931	-
1:134844437-134844437	T	synonymous_variant	LOW	ANAPC13	ENSBTAG00000014461	Transcript	ENSBTAT00000019228.5	protein_coding	N	aaC/aaT	rs526751217	-
25:3398326-3398326	C	synonymous_variant	LOW	SRL	ENSBTAG00000001078	Transcript	ENSBTAT00000001429.6	protein_coding	L	ctA/ctG	rs526750578	-
22:59835393-59835393	T	intron_variant	MODIFIER	ABTB1	ENSBTAG00000018238	Transcript	ENSBTAT00000024279.5	protein_coding	-	-	rs526749193	-
8:84417195-84417195	C	intron_variant	MODIFIER	FGD3	ENSBTAG00000006939	Transcript	ENSBTAT00000009131.5	protein_coding	-	-	rs526748368	-
19:51493136-51493136	T	3_prime_UTR_variant	MODIFIER	TEPSIN	ENSBTAG00000019972	Transcript	ENSBTAT00000026602.6	protein_coding	-	-	rs526748299	-
5:113940015-113940015	A	downstream_gene_variant	MODIFIER	TTLL12	ENSBTAG00000001708	Transcript	ENSBTAT00000002240.6	protein_coding	-	-	rs526746866	-
15:29637799-29637799	T	synonymous_variant	LOW	HYOU1	ENSBTAG00000010322	Transcript	ENSBTAT00000013636.5	protein_coding	Q	caG/caA	rs526740630	-
10:76571921-76571921	C	synonymous_variant	LOW	MTHFD1	ENSBTAG00000009641	Transcript	ENSBTAT00000012704.5	protein_coding	A	gcT/gcC	rs526740373	-
18:52762688-52762688	G	synonymous_variant	LOW	GEMIN7	ENSBTAG00000010668	Transcript	ENSBTAT00000014112.4	protein_coding	L	ctC/ctG	rs526734069	-
19:52483776-52483776	A	3_prime_UTR_variant	MODIFIER	GAA	ENSBTAG00000016021	Transcript	ENSBTAT00000021325.6	protein_coding	-	-	rs526724953	-
13:40614735-40614735	G	upstream_gene_variant	MODIFIER	XRN2	ENSBTAG00000011304	Transcript	ENSBTAT00000015019.5	protein_coding	-	-	rs526724113	-
28:9198064-9198064	A	synonymous_variant	LOW	HEATR1	ENSBTAG00000044100	Transcript	ENSBTAT00000061542.3	protein_coding	L	ctC/ctT	rs526724024	-
22:53249262-53249262	A	intergenic_variant	MODIFIER	-	-	-	-	-	-	-	rs526723452	-
21:14379808-14379808	T	downstream_gene_variant	MODIFIER	FAM174B	ENSBTAG00000022989	Transcript	ENSBTAT00000031231.5	protein_coding	-	-	rs526721495	-
8:102629511-102629511	T	downstream_gene_variant	MODIFIER	HDHD3	ENSBTAG00000000250	Transcript	ENSBTAT00000000314.4	protein_coding	-	-	rs526715910	-
7:6497046-6497046	T	downstream_gene_variant	MODIFIER	C7H19orf44	ENSBTAG00000002447	Transcript	ENSBTAT00000003176.5	protein_coding	-	-	rs526704905	-
7:43535546-43535546	C	intron_variant	MODIFIER	CNN2	ENSBTAG00000020764	Transcript	ENSBTAT00000027670.5	protein_coding	-	-	rs526700523	-
11:100205074-100205074	A	synonymous_variant	LOW	TOR1A	ENSBTAG00000020305	Transcript	ENSBTAT00000027059.5	protein_coding	L	Ctg/Ttg	rs526700267	-
22:47689995-47689995	G	3_prime_UTR_variant	MODIFIER	DCP1A	ENSBTAG00000010863	Transcript	ENSBTAT00000014415.5	protein_coding	-	-	rs526699567	-
3:31863265-31863265	A	synonymous_variant	LOW	ATP5PB	ENSBTAG00000006441	Transcript	ENSBTAT00000008447.4	protein_coding	A	gcC/gcT	rs526696892	-
11:11227168-11227168	G	synonymous_variant	LOW	SMYD5	ENSBTAG00000008764	Transcript	ENSBTAT00000011544.6	protein_coding	P	ccT/ccC	rs526695513	-
3:8008370-8008370	C	downstream_gene_variant	MODIFIER	FCGR3A	ENSBTAG00000002096	Transcript	ENSBTAT00000033730.5	protein_coding	-	-	rs526689018	-
8:10382225-10382225	G	downstream_gene_variant	MODIFIER	PNOC	ENSBTAG00000000534	Transcript	ENSBTAT00000000695.3	protein_coding	-	-	rs526687228	-
25:152770-152770	C	3_prime_UTR_variant	MODIFIER	NPRL3	ENSBTAG00000016564	Transcript	ENSBTAT00000022032.6	protein_coding	-	-	rs526686885	-
6:98226320-98226320	G	upstream_gene_variant	MODIFIER	HELQ	ENSBTAG00000018151	Transcript	ENSBTAT00000024158.6	protein_coding	-	-	rs526685439	-
5:115614072-115614072	C	downstream_gene_variant	MODIFIER	KIAA0930	ENSBTAG00000006776	Transcript	ENSBTAT00000008911.6	protein_coding	-	-	rs526685021	-
4:7631603-7631603	G	intron_variant	MODIFIER	UPP1	ENSBTAG00000008428	Transcript	ENSBTAT00000011088.5	protein_coding	-	-	rs526684527	-
7:43597028-43597028	C	synonymous_variant	LOW	SBNO2	ENSBTAG00000020780	Transcript	ENSBTAT00000027693.5	protein_coding	L	ctA/ctG	rs526683609	-
22:53248048-53248048	A	intergenic_variant	MODIFIER	-	-	-	-	-	-	-	rs526676965	-
19:51477393-51477393	T	synonymous_variant	LOW	SLC38A10	ENSBTAG00000018271	Transcript	ENSBTAT00000024319.6	protein_coding	D	gaC/gaT	rs526675066	-
8:102108784-102108784	C	3_prime_UTR_variant	MODIFIER	SNX30	ENSBTAG00000044070	Transcript	ENSBTAT00000061575.3	protein_coding	-	-	rs526668118	-
5:101444022-101444022	C	intron_variant	MODIFIER	SLC2A3	ENSBTAG00000004556	Transcript	ENSBTAT00000042889.3	protein_coding	-	-	rs526667577	-
19:61756544-61756544	C	synonymous_variant	LOW	WIPI1	ENSBTAG00000039556	Transcript	ENSBTAT00000054838.3	protein_coding	S	tcT/tcC	rs526657881	-
4:8615788-8615788	G	3_prime_UTR_variant	MODIFIER	CDK14	ENSBTAG00000048664	Transcript	ENSBTAT00000076930.1	protein_coding	-	-	rs526654116	-
25:26735016-26735016	A	downstream_gene_variant	MODIFIER	ZNF688	ENSBTAG00000019357	Transcript	ENSBTAT00000024083.3	protein_coding	-	-	rs526654094	-
10:88044489-88044489	T	downstream_gene_variant	MODIFIER	ANGEL1	ENSBTAG00000019454	Transcript	ENSBTAT00000025915.5	protein_coding	-	-	rs526644774	-
22:59136559-59136559	T	synonymous_variant	LOW	COPG1	ENSBTAG00000013212	Transcript	ENSBTAT00000017588.6	protein_coding	F	ttC/ttT	rs526639417	-
5:104027795-104027795	T	intron_variant	MODIFIER	TNFRSF1A	ENSBTAG00000004211	Transcript	ENSBTAT00000005522.3	protein_coding	-	-	rs526633710	-
13:29215772-29215772	A	downstream_gene_variant	MODIFIER	FAM107B	ENSBTAG00000010023	Transcript	ENSBTAT00000013221.4	protein_coding	-	-	rs526618395	-
14:61450616-61450616	A	5_prime_UTR_variant	MODIFIER	ATP6V1C1	ENSBTAG00000013513	Transcript	ENSBTAT00000017968.5	protein_coding	-	-	rs526615204	-
1:83600526-83600526	T	downstream_gene_variant	MODIFIER	KLHL6	ENSBTAG00000037951	Transcript	ENSBTAT00000057293.3	protein_coding	-	-	rs526614983	-
19:23595239-23595239	A	synonymous_variant	LOW	CLUH	ENSBTAG00000011786	Transcript	ENSBTAT00000015643.6	protein_coding	F	ttC/ttT	rs526612571	-
8:94603102-94603102	G	downstream_gene_variant	MODIFIER	ABCA1	ENSBTAG00000020661	Transcript	ENSBTAT00000027538.4	protein_coding	-	-	rs526608471	-
22:58522625-58522625	A	synonymous_variant	LOW	NUP210	ENSBTAG00000003665	Transcript	ENSBTAT00000043850.4	protein_coding	P	ccG/ccA	rs526600015	-
22:59204292-59204292	A	intron_variant	MODIFIER	RAB7A	ENSBTAG00000010193	Transcript	ENSBTAT00000013451.4	protein_coding	-	-	rs526593824	-
14:434493-434493	T	downstream_gene_variant	MODIFIER	GPT	ENSBTAG00000007835	Transcript	ENSBTAT00000010309.5	protein_coding	-	-	rs526584292	-
18:53039088-53039088	G	5_prime_UTR_variant	MODIFIER	ERCC1	ENSBTAG00000017355	Transcript	ENSBTAT00000023078.5	protein_coding	-	-	rs526584019	-
16:29647041-29647041	C	synonymous_variant	LOW	ITPKB	ENSBTAG00000053007	Transcript	ENSBTAT00000070709.1	protein_coding	L	ctC/ctG	rs526569237	-
X:129813198-129813198	A	downstream_gene_variant	MODIFIER	TRAPPC2	ENSBTAG00000010922	Transcript	ENSBTAT00000014509.5	protein_coding	-	-	rs526559480	-
7:82914748-82914748	G	3_prime_UTR_variant	MODIFIER	TMEM167A	ENSBTAG00000039591	Transcript	ENSBTAT00000055060.3	protein_coding	-	-	rs526554477	-
22:48344550-48344550	C	synonymous_variant	LOW	STAB1	ENSBTAG00000014782	Transcript	ENSBTAT00000019663.6	protein_coding	P	ccC/ccG	rs526546326	-
14:1072765-1072765	A	synonymous_variant	LOW	ZNF623	ENSBTAG00000045791	Transcript	ENSBTAT00000065602.2	protein_coding	C	tgC/tgT	rs526539789	-
10:79359463-79359463	C	5_prime_UTR_variant	MODIFIER	TMEM229B	ENSBTAG00000012900	Transcript	ENSBTAT00000053068.3	protein_coding	-	-	rs526534026	-
15:29309668-29309668	T	downstream_gene_variant	MODIFIER	TREH	ENSBTAG00000016202	Transcript	ENSBTAT00000021565.5	protein_coding	-	-	rs526522361	-
11:101414216-101414216	A	3_prime_UTR_variant	MODIFIER	NUP214	ENSBTAG00000021896	Transcript	ENSBTAT00000029190.6	protein_coding	-	-	rs526514524	-
7:46117072-46117072	C	3_prime_UTR_variant	MODIFIER	JADE2	ENSBTAG00000021687	Transcript	ENSBTAT00000028903.6	protein_coding	-	-	rs526509756	-
19:37596723-37596723	T	downstream_gene_variant	MODIFIER	SNF8	ENSBTAG00000018803	Transcript	ENSBTAT00000025031.4	protein_coding	-	-	rs526507828	-
5:96788277-96788277	C	downstream_gene_variant	MODIFIER	GSG1	ENSBTAG00000004721	Transcript	ENSBTAT00000006198.4	protein_coding	-	-	rs526506367	-
25:26415154-26415154	A	synonymous_variant	LOW	MVP	ENSBTAG00000007952	Transcript	ENSBTAT00000010451.4	protein_coding	P	ccC/ccT	rs526505682	-
6:45205085-45205085	A	downstream_gene_variant	MODIFIER	SLC34A2	ENSBTAG00000001545	Transcript	ENSBTAT00000002023.6	protein_coding	-	-	rs526499174	-
2:135680822-135680822	T	intron_variant	MODIFIER	NECAP2	ENSBTAG00000013282	Transcript	ENSBTAT00000017663.5	protein_coding	-	-	rs526498300	-
11:99155842-99155842	T	intron_variant	MODIFIER	SPTAN1	ENSBTAG00000015327	Transcript	ENSBTAT00000020395.6	protein_coding	-	-	rs526491731	-
1:144225384-144225384	T	downstream_gene_variant	MODIFIER	-	ENSBTAG00000014880	Transcript	ENSBTAT00000019810.5	protein_coding	-	-	rs526488996	-
15:29256284-29256284	A	downstream_gene_variant	MODIFIER	ARCN1	ENSBTAG00000006690	Transcript	ENSBTAT00000008799.5	protein_coding	-	-	rs526486092	-
22:59227926-59227926	G	intergenic_variant	MODIFIER	-	-	-	-	-	-	-	rs526483466	-
19:61791637-61791637	A	intron_variant	MODIFIER	ARSG	ENSBTAG00000010637	Transcript	ENSBTAT00000014061.6	protein_coding	-	-	rs526478912	-
7:14369501-14369501	A	intron_variant	MODIFIER	-	ENSBTAG00000035777	Transcript	ENSBTAT00000050265.4	protein_coding	-	-	rs526477454	-
14:310397-310397	T	downstream_gene_variant	MODIFIER	C14H8orf33	ENSBTAG00000000879	Transcript	ENSBTAT00000001168.5	protein_coding	-	-	rs526474256	-
25:27219246-27219246	G	synonymous_variant	LOW	KAT8	ENSBTAG00000010511	Transcript	ENSBTAT00000013893.5	protein_coding	P	ccC/ccG	rs526472542	-
11:98184404-98184404	G	upstream_gene_variant	MODIFIER	RPL12	ENSBTAG00000006963	Transcript	ENSBTAT00000009152.3	protein_coding	-	-	rs526468374	-
3:33360946-33360946	A	intron_variant	MODIFIER	ALX3	ENSBTAG00000020966	Transcript	ENSBTAT00000027924.4	protein_coding	-	-	rs526466142	-
18:65710384-65710384	C	upstream_gene_variant	MODIFIER	-	ENSBTAG00000039453	Transcript	ENSBTAT00000055447.3	protein_coding	-	-	rs526464699	-
25:26427475-26427475	G	upstream_gene_variant	MODIFIER	MVP	ENSBTAG00000007952	Transcript	ENSBTAT00000010451.4	protein_coding	-	-	rs526462487	-
25:26480200-26480200	T	3_prime_UTR_variant	MODIFIER	C25H16orf54	ENSBTAG00000047448	Transcript	ENSBTAT00000065695.2	protein_coding	-	-	rs526454726	-
20:69332041-69332041	T	synonymous_variant	LOW	IRX1	ENSBTAG00000000809	Transcript	ENSBTAT00000001070.5	protein_coding	P	ccG/ccA	rs526453723	-
25:1072646-1072646	G	downstream_gene_variant	MODIFIER	BAIAP3	ENSBTAG00000014100	Transcript	ENSBTAT00000018748.6	protein_coding	-	-	rs526448985	-
16:3532340-3532340	C	3_prime_UTR_variant	MODIFIER	SLC41A1	ENSBTAG00000005379	Transcript	ENSBTAT00000007078.5	protein_coding	-	-	rs526427409	-
28:44594348-44594348	T	downstream_gene_variant	MODIFIER	RASSF4	ENSBTAG00000002669	Transcript	ENSBTAT00000003457.4	protein_coding	-	-	rs526421149	-
7:38869840-38869840	G	intron_variant	MODIFIER	RGS14	ENSBTAG00000008497	Transcript	ENSBTAT00000011200.6	protein_coding	-	-	rs526411540	-
7:43187371-43187371	A	synonymous_variant	LOW	GZMM	ENSBTAG00000002100	Transcript	ENSBTAT00000002709.6	protein_coding	A	gcG/gcA	rs526410756	-
19:45043965-45043965	G	synonymous_variant	LOW	ARHGAP27	ENSBTAG00000000571	Transcript	ENSBTAT00000010092.6	protein_coding	T	acG/acC	rs526409862	-
8:9627137-9627137	T	synonymous_variant	LOW	KIF13B	ENSBTAG00000017232	Transcript	ENSBTAT00000022902.6	protein_coding	A	gcC/gcT	rs526407873	-
28:45834876-45834876	C	intergenic_variant	MODIFIER	-	-	-	-	-	-	-	rs526405804	-
19:61803219-61803219	T	intron_variant	MODIFIER	ARSG	ENSBTAG00000010637	Transcript	ENSBTAT00000014061.6	protein_coding	-	-	rs526404434	-
11:98428258-98428258	T	synonymous_variant	LOW	SH2D3C	ENSBTAG00000015375	Transcript	ENSBTAT00000020433.5	protein_coding	P	ccG/ccA	rs526403047	-
18:53264384-53264384	G	downstream_gene_variant	MODIFIER	QPCTL	ENSBTAG00000012176	Transcript	ENSBTAT00000032269.3	protein_coding	-	-	rs526398454	-
5:103632408-103632408	A	downstream_gene_variant	MODIFIER	CD4	ENSBTAG00000003255	Transcript	ENSBTAT00000004219.5	protein_coding	-	-	rs526396558	-
7:11350743-11350743	A	downstream_gene_variant	MODIFIER	ADGRE5	ENSBTAG00000021818	Transcript	ENSBTAT00000029084.6	protein_coding	-	-	rs526388463	-
18:63230005-63230005	A	downstream_gene_variant	MODIFIER	MBOAT7	ENSBTAG00000015908	Transcript	ENSBTAT00000021152.4	protein_coding	-	-	rs526383847	-
3:113144357-113144357	T	synonymous_variant	LOW	DGKD	ENSBTAG00000020616	Transcript	ENSBTAT00000027473.6	protein_coding	S	tcC/tcT	rs526382893	-
20:71651795-71651795	T	intron_variant	MODIFIER	EXOC3	ENSBTAG00000008606	Transcript	ENSBTAT00000011353.5	protein_coding	-	-	rs526379021	-
2:118400852-118400852	A	downstream_gene_variant	MODIFIER	SP140L	ENSBTAG00000037702	Transcript	ENSBTAT00000053413.2	protein_coding	-	-	rs526378590	-
22:48831428-48831428	T	3_prime_UTR_variant	MODIFIER	DUSP7	ENSBTAG00000021912	Transcript	ENSBTAT00000029212.6	protein_coding	-	-	rs526377736	-
1:144392715-144392715	T	synonymous_variant	LOW	TRPM2	ENSBTAG00000021901	Transcript	ENSBTAT00000029198.6	protein_coding	A	gcC/gcT	rs526376153	-
22:43132452-43132452	T	3_prime_UTR_variant	MODIFIER	FLNB	ENSBTAG00000022004	Transcript	ENSBTAT00000029348.6	protein_coding	-	-	rs526374193	-
11:106199127-106199127	T	downstream_gene_variant	MODIFIER	ANAPC2	ENSBTAG00000046223	Transcript	ENSBTAT00000064659.2	protein_coding	-	-	rs526364908	-
18:54362545-54362545	C	intron_variant	MODIFIER	DHX34	ENSBTAG00000006848	Transcript	ENSBTAT00000008999.6	protein_coding	-	-	rs526362216	-
28:44348224-44348224	C	synonymous_variant	LOW	ALOX5	ENSBTAG00000020319	Transcript	ENSBTAT00000027080.6	protein_coding	P	ccA/ccG	rs526360995	-
22:59900238-59900238	T	synonymous_variant	LOW	MCM2	ENSBTAG00000014380	Transcript	ENSBTAT00000019121.6	protein_coding	Q	caG/caA	rs526357467	-
22:57787769-57787769	G	downstream_gene_variant	MODIFIER	SLC6A6	ENSBTAG00000011088	Transcript	ENSBTAT00000014720.6	protein_coding	-	-	rs526344061	-
11:104250797-104250797	G	upstream_gene_variant	MODIFIER	SURF6	ENSBTAG00000011554	Transcript	ENSBTAT00000015353.3	protein_coding	-	-	rs526343927	-
19:19381818-19381818	C	intron_variant	MODIFIER	LGALS9	ENSBTAG00000006846	Transcript	ENSBTAT00000009005.4	protein_coding	-	-	rs526333781	-
13:54695520-54695520	A	intron_variant	MODIFIER	SLCO4A1	ENSBTAG00000016388	Transcript	ENSBTAT00000021795.6	protein_coding	-	-	rs526321480	-
7:43576444-43576444	A	downstream_gene_variant	MODIFIER	ARHGAP45	ENSBTAG00000020772	Transcript	ENSBTAT00000027682.5	protein_coding	-	-	rs526317633	-
13:17295622-17295622	A	downstream_gene_variant	MODIFIER	PFKFB3	ENSBTAG00000008401	Transcript	ENSBTAT00000057357.3	protein_coding	-	-	rs526317593	-
1:138549836-138549836	C	synonymous_variant	LOW	NUDT16	ENSBTAG00000018749	Transcript	ENSBTAT00000024966.4	protein_coding	L	ctT/ctG	rs526313990	-
7:43837739-43837739	A	intron_variant	MODIFIER	DAZAP1	ENSBTAG00000019714	Transcript	ENSBTAT00000026274.6	protein_coding	-	-	rs526306724	-
28:27920712-27920712	C	intron_variant	MODIFIER	CDH23	ENSBTAG00000021497	Transcript	ENSBTAT00000028652.6	protein_coding	-	-	rs526302967	-
16:29392039-29392039	T	synonymous_variant	LOW	PARP1	ENSBTAG00000000837	Transcript	ENSBTAT00000001113.5	protein_coding	K	aaG/aaA	rs526299177	-
22:48482020-48482020	A	upstream_gene_variant	MODIFIER	PHF7	ENSBTAG00000047658	Transcript	ENSBTAT00000063855.2	protein_coding	-	-	rs526293884	-
5:106845676-106845676	G	3_prime_UTR_variant	MODIFIER	TULP3	ENSBTAG00000015879	Transcript	ENSBTAT00000021105.6	protein_coding	-	-	rs526292577	-
18:54369849-54369849	T	synonymous_variant	LOW	DHX34	ENSBTAG00000006848	Transcript	ENSBTAT00000008999.6	protein_coding	F	ttC/ttT	rs526290786	-
7:43948801-43948801	C	synonymous_variant	LOW	MEX3D	ENSBTAG00000040334	Transcript	ENSBTAT00000052414.2	protein_coding	V	gtA/gtG	rs526285160	-
21:14044162-14044162	A	downstream_gene_variant	MODIFIER	CHD2	ENSBTAG00000051831	Transcript	ENSBTAT00000023638.6	protein_coding	-	-	rs526281532	-
13:42926769-42926769	C	5_prime_UTR_variant	MODIFIER	GDI2	ENSBTAG00000005316	Transcript	ENSBTAT00000006992.4	protein_coding	-	-	rs526276590	-
15:29637817-29637817	A	synonymous_variant	LOW	HYOU1	ENSBTAG00000010322	Transcript	ENSBTAT00000013636.5	protein_coding	T	acC/acT	rs526272755	-
14:984163-984163	T	synonymous_variant	LOW	PUF60	ENSBTAG00000037493	Transcript	ENSBTAT00000002882.4	protein_coding	V	gtC/gtT	rs526264641	-
13:39903120-39903120	A	3_prime_UTR_variant	MODIFIER	RALGAPA2	ENSBTAG00000014178	Transcript	ENSBTAT00000066530.1	protein_coding	-	-	rs526264280	-
19:51466182-51466182	G	missense_variant	MODERATE	SLC38A10	ENSBTAG00000018271	Transcript	ENSBTAT00000024319.6	protein_coding	M/V	Atg/Gtg	rs526262178	tolerated(1)
19:19377320-19377320	G	intron_variant	MODIFIER	LGALS9	ENSBTAG00000006846	Transcript	ENSBTAT00000009005.4	protein_coding	-	-	rs526260752	-
19:50893168-50893168	A	downstream_gene_variant	MODIFIER	CENPX	ENSBTAG00000004108	Transcript	ENSBTAT00000005369.4	protein_coding	-	-	rs526254895	-
19:36517322-36517322	G	synonymous_variant	LOW	PPP1R9B	ENSBTAG00000049864	Transcript	ENSBTAT00000084236.1	protein_coding	Q	caA/caG	rs526246747	-
7:4821854-4821854	A	3_prime_UTR_variant	MODIFIER	PGPEP1	ENSBTAG00000002566	Transcript	ENSBTAT00000003320.6	protein_coding	-	-	rs526246525	-
22:59144998-59144998	T	synonymous_variant	LOW	COPG1	ENSBTAG00000013212	Transcript	ENSBTAT00000017588.6	protein_coding	C	tgC/tgT	rs526243374	-
5:110463887-110463887	G	downstream_gene_variant	MODIFIER	CBX6	ENSBTAG00000046724	Transcript	ENSBTAT00000064944.2	protein_coding	-	-	rs526240826	-
19:50908028-50908028	A	synonymous_variant	LOW	ASPSCR1	ENSBTAG00000004632	Transcript	ENSBTAT00000006075.6	protein_coding	A	gcC/gcT	rs526234247	-
5:103834896-103834896	A	synonymous_variant	LOW	CHD4	ENSBTAG00000014734	Transcript	ENSBTAT00000019612.6	protein_coding	E	gaG/gaA	rs526228646	-
8:91295276-91295276	C	missense_variant	MODERATE	RNF20	ENSBTAG00000009516	Transcript	ENSBTAT00000012521.6	protein_coding	S/T	aGt/aCt	rs526228306	tolerated(0.34)
13:12772157-12772157	A	synonymous_variant	LOW	USP6NL	ENSBTAG00000019488	Transcript	ENSBTAT00000025957.6	protein_coding	A	gcG/gcA	rs526217618	-
22:48996707-48996707	A	synonymous_variant	LOW	RRP9	ENSBTAG00000000670	Transcript	ENSBTAT00000000891.5	protein_coding	S	tcG/tcA	rs526211378	-
7:2956882-2956882	C	3_prime_UTR_variant	MODIFIER	IBA57	ENSBTAG00000014918	Transcript	ENSBTAT00000019861.5	protein_coding	-	-	rs526201324	-
19:18013211-18013211	A	downstream_gene_variant	MODIFIER	ADAP2	ENSBTAG00000003334	Transcript	ENSBTAT00000004328.6	protein_coding	-	-	rs526200323	-
5:105481911-105481911	A	synonymous_variant	LOW	NDUFA9	ENSBTAG00000005465	Transcript	ENSBTAT00000007189.4	protein_coding	S	tcC/tcT	rs526192942	-
19:24616783-24616783	A	downstream_gene_variant	MODIFIER	ZZEF1	ENSBTAG00000016316	Transcript	ENSBTAT00000061398.3	protein_coding	-	-	rs526190311	-
22:50477001-50477001	T	upstream_gene_variant	MODIFIER	GMPPB	ENSBTAG00000032026	Transcript	ENSBTAT00000015403.4	protein_coding	-	-	rs526189749	-
15:27899026-27899026	C	downstream_gene_variant	MODIFIER	TAGLN	ENSBTAG00000007196	Transcript	ENSBTAT00000009469.3	protein_coding	-	-	rs526187784	-
1:143872599-143872599	T	intron_variant	MODIFIER	RRP1	ENSBTAG00000003981	Transcript	ENSBTAT00000043376.2	protein_coding	-	-	rs526181360	-
7:5368621-5368621	C	3_prime_UTR_variant	MODIFIER	FCHO1	ENSBTAG00000002136	Transcript	ENSBTAT00000050484.4	protein_coding	-	-	rs526180740	-
7:4654753-4654753	C	synonymous_variant	LOW	ELL	ENSBTAG00000003587	Transcript	ENSBTAT00000004667.5	protein_coding	R	Agg/Cgg	rs526173848	-
11:106189112-106189112	T	downstream_gene_variant	MODIFIER	GRIN1	ENSBTAG00000047202	Transcript	ENSBTAT00000065439.2	protein_coding	-	-	rs526171796	-
8:84495115-84495115	T	synonymous_variant	LOW	CARD19	ENSBTAG00000011202	Transcript	ENSBTAT00000014878.5	protein_coding	C	tgC/tgT	rs526160090	-
16:3465016-3465016	T	downstream_gene_variant	MODIFIER	NUCKS1	ENSBTAG00000008001	Transcript	ENSBTAT00000057198.3	protein_coding	-	-	rs526158914	-
19:61788416-61788416	A	intron_variant	MODIFIER	ARSG	ENSBTAG00000010637	Transcript	ENSBTAT00000014061.6	protein_coding	-	-	rs526156875	-
14:1982794-1982794	A	intron_variant	MODIFIER	TSNARE1	ENSBTAG00000009974	Transcript	ENSBTAT00000013156.5	protein_coding	-	-	rs526155543	-
5:110162148-110162148	G	downstream_gene_variant	MODIFIER	KDELR3	ENSBTAG00000009886	Transcript	ENSBTAT00000013035.6	protein_coding	-	-	rs526146051	-
7:3680349-3680349	T	synonymous_variant	LOW	ATP13A1	ENSBTAG00000007128	Transcript	ENSBTAT00000009383.5	protein_coding	A	gcC/gcT	rs526144830	-
25:3914954-3914954	T	upstream_gene_variant	MODIFIER	GLYR1	ENSBTAG00000001731	Transcript	ENSBTAT00000002268.6	protein_coding	-	-	rs526141992	-
28:26783903-26783903	A	synonymous_variant	LOW	PRF1	ENSBTAG00000001008	Transcript	ENSBTAT00000001336.6	protein_coding	Y	taC/taT	rs526141852	-
4:113647801-113647801	A	synonymous_variant	LOW	SLC4A2	ENSBTAG00000011226	Transcript	ENSBTAT00000014910.6	protein_coding	A	gcG/gcA	rs526139947	-
2:133434708-133434708	G	downstream_gene_variant	MODIFIER	EMC1	ENSBTAG00000011950	Transcript	ENSBTAT00000042854.4	protein_coding	-	-	rs526135880	-
19:36299039-36299039	C	downstream_gene_variant	MODIFIER	LRRC59	ENSBTAG00000006072	Transcript	ENSBTAT00000007978.6	protein_coding	-	-	rs526135322	-
28:28403194-28403194	G	3_prime_UTR_variant	MODIFIER	MICU1	ENSBTAG00000005807	Transcript	ENSBTAT00000007636.6	protein_coding	-	-	rs526134197	-
13:53471031-53471031	T	downstream_gene_variant	MODIFIER	SIRPB1	ENSBTAG00000039520	Transcript	ENSBTAT00000027862.4	protein_coding	-	-	rs526130462	-
8:102128609-102128609	A	missense_variant	MODERATE	SLC46A2	ENSBTAG00000013670	Transcript	ENSBTAT00000018168.5	protein_coding	V/L	Gtg/Ttg	rs526124670	tolerated(0.35)
18:63301928-63301928	G	intron_variant	MODIFIER	TARM1	ENSBTAG00000045861	Transcript	ENSBTAT00000063662.2	protein_coding	-	-	rs526116588	-
19:34510821-34510821	T	upstream_gene_variant	MODIFIER	DRG2	ENSBTAG00000006517	Transcript	ENSBTAT00000008544.5	protein_coding	-	-	rs526113766	-
22:48988667-48988667	C	upstream_gene_variant	MODIFIER	RRP9	ENSBTAG00000000670	Transcript	ENSBTAT00000000891.5	protein_coding	-	-	rs526113034	-
3:8694247-8694247	T	missense_variant	MODERATE	-	ENSBTAG00000046231	Transcript	ENSBTAT00000063090.2	protein_coding	P/L	cCg/cTg	rs526106133	tolerated(0.47)
19:50793872-50793872	A	missense_variant	MODERATE	FASN	ENSBTAG00000015980	Transcript	ENSBTAT00000021260.5	protein_coding	E/K	Gag/Aag	rs526101337	tolerated(0.22)
1:43024219-43024219	C	intergenic_variant	MODIFIER	-	-	-	-	-	-	-	rs526091865	-
4:106783158-106783158	C	intron_variant	MODIFIER	ZYX	ENSBTAG00000017970	Transcript	ENSBTAT00000023912.5	protein_coding	-	-	rs526085604	-
11:99059585-99059585	G	synonymous_variant	LOW	ODF2	ENSBTAG00000030567	Transcript	ENSBTAT00000020325.6	protein_coding	K	aaA/aaG	rs526082842	-
1:146972210-146972210	C	downstream_gene_variant	MODIFIER	RUNX1	ENSBTAG00000004742	Transcript	ENSBTAT00000006224.5	protein_coding	-	-	rs526081722	-
5:113438390-113438390	A	downstream_gene_variant	MODIFIER	SERHL2	ENSBTAG00000016507	Transcript	ENSBTAT00000021944.6	protein_coding	-	-	rs526081534	-
22:57828415-57828415	T	intron_variant	MODIFIER	SLC6A6	ENSBTAG00000011088	Transcript	ENSBTAT00000066934.1	protein_coding	-	-	rs526080433	-
8:103963430-103963430	G	downstream_gene_variant	MODIFIER	TNFSF15	ENSBTAG00000018069	Transcript	ENSBTAT00000036452.3	protein_coding	-	-	rs526079779	-
4:103825379-103825379	A	synonymous_variant	LOW	MKRN1	ENSBTAG00000008306	Transcript	ENSBTAT00000010932.6	protein_coding	D	gaC/gaT	rs526074920	-
13:39901167-39901167	C	downstream_gene_variant	MODIFIER	RALGAPA2	ENSBTAG00000014178	Transcript	ENSBTAT00000066530.1	protein_coding	-	-	rs526073037	-
13:42955201-42955201	G	3_prime_UTR_variant	MODIFIER	GDI2	ENSBTAG00000005316	Transcript	ENSBTAT00000006992.4	protein_coding	-	-	rs526071718	-
11:105461814-105461814	G	downstream_gene_variant	MODIFIER	-	ENSBTAG00000054425	Transcript	ENSBTAT00000074571.1	lncRNA	-	-	rs526070616	-
14:348229-348229	A	missense_variant	MODERATE	COMMD5	ENSBTAG00000018455	Transcript	ENSBTAT00000024561.2	protein_coding	P/L	cCg/cTg	rs526060787	tolerated(0.83)
3:109482165-109482165	A	5_prime_UTR_variant	MODIFIER	LSM10	ENSBTAG00000024096	Transcript	ENSBTAT00000033237.5	protein_coding	-	-	rs526053765	-
25:10360511-10360511	G	upstream_gene_variant	MODIFIER	SNN	ENSBTAG00000054404	Transcript	ENSBTAT00000083767.1	protein_coding	-	-	rs526053348	-
2:25294125-25294125	A	missense_variant	MODERATE	-	ENSBTAG00000052085	Transcript	ENSBTAT00000075261.1	protein_coding	T/I	aCt/aTt	rs526050687	tolerated(1)
21:56041240-56041240	C	3_prime_UTR_variant	MODIFIER	CCDC88C	ENSBTAG00000000838	Transcript	ENSBTAT00000055799.2	protein_coding	-	-	rs526048397	-
19:51228929-51228929	G	synonymous_variant	LOW	FAAP100	ENSBTAG00000019104	Transcript	ENSBTAT00000025435.6	protein_coding	V	gtT/gtG	rs526046793	-
5:113305969-113305969	C	downstream_gene_variant	MODIFIER	NFAM1	ENSBTAG00000005018	Transcript	ENSBTAT00000006606.5	protein_coding	-	-	rs526043109	-
7:3684109-3684109	T	synonymous_variant	LOW	ATP13A1	ENSBTAG00000007128	Transcript	ENSBTAT00000009383.5	protein_coding	H	caC/caT	rs526040142	-
16:76479012-76479012	T	downstream_gene_variant	MODIFIER	DENND1B	ENSBTAG00000012433	Transcript	ENSBTAT00000016502.6	protein_coding	-	-	rs526035155	-
19:19381367-19381367	A	intron_variant	MODIFIER	LGALS9	ENSBTAG00000006846	Transcript	ENSBTAT00000009005.4	protein_coding	-	-	rs526034973	-
11:103935111-103935111	T	downstream_gene_variant	MODIFIER	NOTCH1	ENSBTAG00000022799	Transcript	ENSBTAT00000017746.6	protein_coding	-	-	rs526033184	-
19:34923369-34923369	A	intron_variant	MODIFIER	FLCN	ENSBTAG00000008010	Transcript	ENSBTAT00000010532.6	protein_coding	-	-	rs526032542	-
15:29494443-29494443	G	downstream_gene_variant	MODIFIER	BCL9L	ENSBTAG00000005138	Transcript	ENSBTAT00000006774.4	protein_coding	-	-	rs526030104	-
7:7877321-7877321	T	intron_variant	MODIFIER	BRD4	ENSBTAG00000002495	Transcript	ENSBTAT00000003242.6	protein_coding	-	-	rs526026369	-
X:127830737-127830737	T	upstream_gene_variant	MODIFIER	-	ENSBTAG00000049489	Transcript	ENSBTAT00000076907.1	lncRNA	-	-	rs526019598	-
25:26882168-26882168	T	downstream_gene_variant	MODIFIER	PHKG2	ENSBTAG00000003417	Transcript	ENSBTAT00000004433.3	protein_coding	-	-	rs526019502	-
22:50479858-50479858	C	upstream_gene_variant	MODIFIER	GMPPB	ENSBTAG00000032026	Transcript	ENSBTAT00000015403.4	protein_coding	-	-	rs526018105	-
1:145837192-145837192	G	missense_variant	MODERATE	COL6A2	ENSBTAG00000019269	Transcript	ENSBTAT00000025663.6	protein_coding	K/R	aAg/aGg	rs526017379	tolerated(0.89)
25:26215388-26215388	A	synonymous_variant	LOW	ALDOA	ENSBTAG00000012927	Transcript	ENSBTAT00000017177.5	protein_coding	F	ttC/ttT	rs526013566	-
22:48343958-48343958	G	synonymous_variant	LOW	STAB1	ENSBTAG00000014782	Transcript	ENSBTAT00000019663.6	protein_coding	H	caT/caC	rs526012573	-
5:103284730-103284730	C	downstream_gene_variant	MODIFIER	C1RL	ENSBTAG00000016204	Transcript	ENSBTAT00000021566.5	protein_coding	-	-	rs526011496	-
16:3360298-3360298	C	3_prime_UTR_variant	MODIFIER	MFSD4A	ENSBTAG00000004952	Transcript	ENSBTAT00000006513.6	protein_coding	-	-	rs526008828	-
3:33380522-33380522	C	synonymous_variant	LOW	STRIP1	ENSBTAG00000020964	Transcript	ENSBTAT00000027922.6	protein_coding	K	aaA/aaG	rs526008140	-
15:29590755-29590755	G	5_prime_UTR_variant	MODIFIER	TRAPPC4	ENSBTAG00000008075	Transcript	ENSBTAT00000010619.5	protein_coding	-	-	rs526000855	-
2:133046890-133046890	T	synonymous_variant	LOW	-	ENSBTAG00000005140	Transcript	ENSBTAT00000006779.6	protein_coding	P	ccG/ccA	rs525988922	-
4:112502915-112502915	C	synonymous_variant	LOW	ZNF746	ENSBTAG00000031106	Transcript	ENSBTAT00000018668.5	protein_coding	R	cgT/cgG	rs525987691	-
1:149462137-149462137	T	downstream_gene_variant	MODIFIER	VPS26C	ENSBTAG00000004791	Transcript	ENSBTAT00000006292.5	protein_coding	-	-	rs525980647	-
7:44233851-44233851	C	synonymous_variant	LOW	SCAMP4	ENSBTAG00000045762	Transcript	ENSBTAT00000065646.2	protein_coding	V	gtT/gtC	rs525979233	-
22:50015878-50015878	A	upstream_gene_variant	MODIFIER	HYAL2	ENSBTAG00000000484	Transcript	ENSBTAT00000000612.3	protein_coding	-	-	rs525974981	-
5:14702586-14702586	A	intron_variant	MODIFIER	LRRIQ1	ENSBTAG00000027900	Transcript	ENSBTAT00000040242.4	protein_coding	-	-	rs525971952	-
14:2717496-2717496	T	downstream_gene_variant	MODIFIER	SLC45A4	ENSBTAG00000008597	Transcript	ENSBTAT00000011341.6	protein_coding	-	-	rs525964433	-
25:395499-395499	C	3_prime_UTR_variant	MODIFIER	DECR2	ENSBTAG00000026429	Transcript	ENSBTAT00000037557.4	protein_coding	-	-	rs525962101	-
25:584581-584581	G	downstream_gene_variant	MODIFIER	RHBDL1	ENSBTAG00000017284	Transcript	ENSBTAT00000022975.4	protein_coding	-	-	rs525962055	-
19:47891562-47891562	C	synonymous_variant	LOW	DCAF7	ENSBTAG00000003500	Transcript	ENSBTAT00000004550.4	protein_coding	S	tcG/tcC	rs525961769	-
13:54671787-54671787	A	3_prime_UTR_variant	MODIFIER	SLCO4A1	ENSBTAG00000016388	Transcript	ENSBTAT00000021795.6	protein_coding	-	-	rs525961344	-
14:966865-966865	A	3_prime_UTR_variant	MODIFIER	NRBP2	ENSBTAG00000008079	Transcript	ENSBTAT00000010627.6	protein_coding	-	-	rs525957356	-
13:44604073-44604073	T	3_prime_UTR_variant	MODIFIER	KLF6	ENSBTAG00000015188	Transcript	ENSBTAT00000020207.5	protein_coding	-	-	rs525956804	-
21:23082467-23082467	G	synonymous_variant	LOW	WHAMM	ENSBTAG00000017711	Transcript	ENSBTAT00000023556.6	protein_coding	A	gcC/gcG	rs525953485	-
21:14046358-14046358	C	downstream_gene_variant	MODIFIER	CHD2	ENSBTAG00000051831	Transcript	ENSBTAT00000023638.6	protein_coding	-	-	rs525951881	-
4:20764182-20764182	C	upstream_gene_variant	MODIFIER	ARL4A	ENSBTAG00000002869	Transcript	ENSBTAT00000003722.4	protein_coding	-	-	rs525951743	-
11:104804601-104804601	G	3_prime_UTR_variant	MODIFIER	BRD3	ENSBTAG00000010582	Transcript	ENSBTAT00000013992.6	protein_coding	-	-	rs525951266	-
25:2014755-2014755	C	upstream_gene_variant	MODIFIER	AMDHD2	ENSBTAG00000001022	Transcript	ENSBTAT00000001355.6	protein_coding	-	-	rs525944484	-
11:98643735-98643735	C	5_prime_UTR_variant	MODIFIER	FAM102A	ENSBTAG00000023851	Transcript	ENSBTAT00000032754.4	protein_coding	-	-	rs525943501	-
19:33669133-33669133	A	intergenic_variant	MODIFIER	-	-	-	-	-	-	-	rs525943258	-
3:108108082-108108082	A	upstream_gene_variant	MODIFIER	YRDC	ENSBTAG00000006510	Transcript	ENSBTAT00000008529.3	protein_coding	-	-	rs525937407	-
7:4173675-4173675	G	synonymous_variant	LOW	ARMC6	ENSBTAG00000013291	Transcript	ENSBTAT00000017674.6	protein_coding	C	tgT/tgC	rs525933108	-
16:64617733-64617733	A	intron_variant	MODIFIER	NCF2	ENSBTAG00000008004	Transcript	ENSBTAT00000010525.4	protein_coding	-	-	rs525920926	-
25:2026506-2026506	A	downstream_gene_variant	MODIFIER	AMDHD2	ENSBTAG00000001022	Transcript	ENSBTAT00000001355.6	protein_coding	-	-	rs525915299	-
2:133393078-133393078	T	missense_variant	MODERATE	-	ENSBTAG00000026758	Transcript	ENSBTAT00000038217.5	protein_coding	R/Q	cGg/cAg	rs525910160	tolerated(1)
7:15073058-15073058	C	upstream_gene_variant	MODIFIER	KRI1	ENSBTAG00000010729	Transcript	ENSBTAT00000014206.6	protein_coding	-	-	rs525909016	-
16:65832563-65832563	T	missense_variant	MODERATE	NIBAN1	ENSBTAG00000014548	Transcript	ENSBTAT00000019338.6	protein_coding	R/Q	cGa/cAa	rs525908123	tolerated_low_confidence(0.25)
16:62209760-62209760	G	intron_variant	MODIFIER	-	ENSBTAG00000052226	Transcript	ENSBTAT00000081641.1	protein_coding	-	-	rs525907288	-
7:95791302-95791302	G	upstream_gene_variant	MODIFIER	PCSK1	ENSBTAG00000020843	Transcript	ENSBTAT00000027775.5	protein_coding	-	-	rs525902913	-
7:68309456-68309456	C	missense_variant	MODERATE	TIMD4	ENSBTAG00000013185	Transcript	ENSBTAT00000017547.4	protein_coding	N/S	aAt/aGt	rs525898217	tolerated(0.22)
22:57997745-57997745	A	intergenic_variant	MODIFIER	-	-	-	-	-	-	-	rs525891401	-
13:37987506-37987506	G	intron_variant	MODIFIER	RRBP1	ENSBTAG00000015438	Transcript	ENSBTAT00000061585.3	protein_coding	-	-	rs525891217	-
22:58877316-58877316	T	3_prime_UTR_variant	MODIFIER	IQSEC1	ENSBTAG00000003237	Transcript	ENSBTAT00000004201.6	protein_coding	-	-	rs525889811	-
7:22962279-22962279	G	synonymous_variant	LOW	-	ENSBTAG00000000682	Transcript	ENSBTAT00000000910.6	protein_coding	R	cgA/cgG	rs525881164	-
18:62370104-62370104	A	intron_variant,non_coding_transcript_variant	MODIFIER	-	ENSBTAG00000050944	Transcript	ENSBTAT00000068706.1	lncRNA	-	-	rs525879396	-
3:112928841-112928841	C	synonymous_variant	LOW	INPP5D	ENSBTAG00000020173	Transcript	ENSBTAT00000026867.6	protein_coding	P	ccT/ccC	rs525877380	-
22:50618783-50618783	G	synonymous_variant	LOW	DAG1	ENSBTAG00000011580	Transcript	ENSBTAT00000015385.4	protein_coding	S	tcG/tcC	rs525874266	-
16:80610661-80610661	T	synonymous_variant	LOW	IPO9	ENSBTAG00000004452	Transcript	ENSBTAT00000005837.6	protein_coding	T	acG/acA	rs525874049	-
19:61782396-61782396	T	3_prime_UTR_variant	MODIFIER	ARSG	ENSBTAG00000010637	Transcript	ENSBTAT00000014061.6	protein_coding	-	-	rs525864840	-
14:15618302-15618302	T	missense_variant	MODERATE	TRMT12	ENSBTAG00000020398	Transcript	ENSBTAT00000027186.5	protein_coding	D/E	gaC/gaA	rs525858375	tolerated_low_confidence(1)
19:23351914-23351914	C	3_prime_UTR_variant	MODIFIER	MNT	ENSBTAG00000025129	Transcript	ENSBTAT00000035154.5	protein_coding	-	-	rs525849306	-
19:18499074-18499074	C	downstream_gene_variant	MODIFIER	RAB11FIP4	ENSBTAG00000016972	Transcript	ENSBTAT00000022573.5	protein_coding	-	-	rs525848115	-
18:56546756-56546756	C	synonymous_variant	LOW	NR1H2	ENSBTAG00000003264	Transcript	ENSBTAT00000004229.4	protein_coding	F	ttT/ttC	rs525840107	-
28:43020381-43020381	C	5_prime_UTR_variant	MODIFIER	WDFY4	ENSBTAG00000023028	Transcript	ENSBTAT00000031292.5	protein_coding	-	-	rs525834371	-
11:48278472-48278472	A	upstream_gene_variant	MODIFIER	RNF103	ENSBTAG00000020947	Transcript	ENSBTAT00000027899.6	protein_coding	-	-	rs525831008	-
4:111988332-111988332	A	synonymous_variant	LOW	CUL1	ENSBTAG00000008736	Transcript	ENSBTAT00000011513.5	protein_coding	E	gaG/gaA	rs525829242	-
15:46387890-46387890	T	downstream_gene_variant	MODIFIER	MRPL17	ENSBTAG00000024781	Transcript	ENSBTAT00000034505.3	protein_coding	-	-	rs525828705	-
5:110589714-110589714	C	downstream_gene_variant	MODIFIER	CBX7	ENSBTAG00000007228	Transcript	ENSBTAT00000009507.6	protein_coding	-	-	rs525819681	-
14:26479295-26479295	T	synonymous_variant	LOW	CHD7	ENSBTAG00000021841	Transcript	ENSBTAT00000026607.6	protein_coding	T	acC/acT	rs525818050	-
19:48069447-48069447	G	downstream_gene_variant	MODIFIER	DDX42	ENSBTAG00000021058	Transcript	ENSBTAT00000028046.6	protein_coding	-	-	rs525816781	-
18:56062594-56062594	A	downstream_gene_variant	MODIFIER	SCAF1	ENSBTAG00000006612	Transcript	ENSBTAT00000008680.6	protein_coding	-	-	rs525811316	-
13:53877656-53877656	A	3_prime_UTR_variant	MODIFIER	SAMD10	ENSBTAG00000011655	Transcript	ENSBTAT00000015478.6	protein_coding	-	-	rs525810003	-
7:12464588-12464588	T	synonymous_variant	LOW	TRMT1	ENSBTAG00000019325	Transcript	ENSBTAT00000025736.5	protein_coding	G	ggC/ggT	rs525806283	-
3:8433007-8433007	T	upstream_gene_variant	MODIFIER	USF1	ENSBTAG00000017873	Transcript	ENSBTAT00000023760.6	protein_coding	-	-	rs525799960	-
3:34681220-34681220	G	upstream_gene_variant	MODIFIER	PRPF38B	ENSBTAG00000047874	Transcript	ENSBTAT00000063261.2	protein_coding	-	-	rs525799775	-
3:1011915-1011915	A	3_prime_UTR_variant	MODIFIER	RCSD1	ENSBTAG00000014151	Transcript	ENSBTAT00000018808.4	protein_coding	-	-	rs525797163	-
19:34625712-34625712	T	downstream_gene_variant	MODIFIER	TOM1L2	ENSBTAG00000003983	Transcript	ENSBTAT00000005210.6	protein_coding	-	-	rs525790611	-
5:113026227-113026227	T	intron_variant	MODIFIER	NAGA	ENSBTAG00000009506	Transcript	ENSBTAT00000012508.4	protein_coding	-	-	rs525788122	-
4:92293448-92293448	A	synonymous_variant	LOW	SND1	ENSBTAG00000010692	Transcript	ENSBTAT00000014154.6	protein_coding	P	ccG/ccA	rs525785485	-
22:48418188-48418188	A	synonymous_variant	LOW	NISCH	ENSBTAG00000014779	Transcript	ENSBTAT00000019661.5	protein_coding	I	atC/atT	rs525783747	-
22:57901997-57901997	G	intergenic_variant	MODIFIER	-	-	-	-	-	-	-	rs525779351	-
21:14030783-14030783	G	3_prime_UTR_variant	MODIFIER	RGMA	ENSBTAG00000018603	Transcript	ENSBTAT00000024758.6	protein_coding	-	-	rs525775697	-
25:26735449-26735449	A	synonymous_variant	LOW	ZNF688	ENSBTAG00000019357	Transcript	ENSBTAT00000024083.3	protein_coding	P	ccC/ccT	rs525769557	-
18:63908797-63908797	A	upstream_gene_variant	MODIFIER	ZFP28	ENSBTAG00000002055	Transcript	ENSBTAT00000021794.6	protein_coding	-	-	rs525766771	-
3:109426592-109426592	C	intron_variant	MODIFIER	CSF3R	ENSBTAG00000013334	Transcript	ENSBTAT00000017732.5	protein_coding	-	-	rs525766384	-
19:25287042-25287042	G	missense_variant	MODERATE	KIAA0753	ENSBTAG00000015593	Transcript	ENSBTAT00000020714.6	protein_coding	R/G	Aga/Gga	rs525766073	tolerated(0.35)
13:54027173-54027173	G	downstream_gene_variant	MODIFIER	SLC2A4RG	ENSBTAG00000016664	Transcript	ENSBTAT00000022161.6	protein_coding	-	-	rs525765479	-
7:65924455-65924455	C	non_coding_transcript_exon_variant	MODIFIER	-	ENSBTAG00000053039	Transcript	ENSBTAT00000066757.1	lncRNA	-	-	rs525760840	-
2:133406021-133406021	A	3_prime_UTR_variant	MODIFIER	MRTO4	ENSBTAG00000011951	Transcript	ENSBTAT00000015861.5	protein_coding	-	-	rs525758355	-
5:112519412-112519412	A	3_prime_UTR_variant	MODIFIER	TEF	ENSBTAG00000016580	Transcript	ENSBTAT00000022056.6	protein_coding	-	-	rs525753520	-
25:364064-364064	C	missense_variant	MODERATE	MRPL28	ENSBTAG00000016581	Transcript	ENSBTAT00000022057.6	protein_coding	I/M	atC/atG	rs525752571	tolerated(0.28)
28:44363794-44363794	A	synonymous_variant	LOW	ALOX5	ENSBTAG00000020319	Transcript	ENSBTAT00000027080.6	protein_coding	R	cgC/cgT	rs525750133	-
17:62569511-62569511	T	missense_variant	MODERATE	PXN	ENSBTAG00000018108	Transcript	ENSBTAT00000024101.6	protein_coding	E/K	Gaa/Aaa	rs525750008	tolerated(0.69)
25:3941627-3941627	G	synonymous_variant	LOW	UBN1	ENSBTAG00000001736	Transcript	ENSBTAT00000002274.4	protein_coding	P	ccA/ccG	rs525749415	-
16:63478136-63478136	G	downstream_gene_variant	MODIFIER	TEDDM1	ENSBTAG00000021432	Transcript	ENSBTAT00000028569.5	protein_coding	-	-	rs525745239	-
6:58183363-58183363	A	intron_variant	MODIFIER	TMEM156	ENSBTAG00000015649	Transcript	ENSBTAT00000020782.6	protein_coding	-	-	rs525741766	-
5:95365275-95365275	G	downstream_gene_variant	MODIFIER	ATF7IP	ENSBTAG00000003221	Transcript	ENSBTAT00000004182.6	protein_coding	-	-	rs525733208	-
14:507105-507105	T	missense_variant	MODERATE	TONSL	ENSBTAG00000007749	Transcript	ENSBTAT00000010191.5	protein_coding	R/C	Cgt/Tgt	rs525729896	tolerated(0.21)
17:62566350-62566350	G	downstream_gene_variant	MODIFIER	PXN	ENSBTAG00000018108	Transcript	ENSBTAT00000024101.6	protein_coding	-	-	rs525711913	-
28:25946393-25946393	A	intron_variant	MODIFIER	FAM241B	ENSBTAG00000016527	Transcript	ENSBTAT00000021979.6	protein_coding	-	-	rs525710182	-
5:119650271-119650271	T	synonymous_variant	LOW	PLXNB2	ENSBTAG00000014966	Transcript	ENSBTAT00000019923.4	protein_coding	T	acG/acA	rs525707908	-
19:34510724-34510724	A	upstream_gene_variant	MODIFIER	DRG2	ENSBTAG00000006517	Transcript	ENSBTAT00000008544.5	protein_coding	-	-	rs525707696	-
3:8429529-8429529	G	synonymous_variant	LOW	ARHGAP30	ENSBTAG00000017875	Transcript	ENSBTAT00000023764.5	protein_coding	T	acA/acG	rs525693274	-
X:126701860-126701860	G	3_prime_UTR_variant	MODIFIER	TXLNG	ENSBTAG00000001768	Transcript	ENSBTAT00000002316.5	protein_coding	-	-	rs525686119	-
28:18928774-18928774	C	upstream_gene_variant	MODIFIER	ADO	ENSBTAG00000045717	Transcript	ENSBTAT00000064438.2	protein_coding	-	-	rs525685240	-
3:113151760-113151760	A	synonymous_variant	LOW	DGKD	ENSBTAG00000020616	Transcript	ENSBTAT00000027473.6	protein_coding	S	tcG/tcA	rs525672982	-
1:29418708-29418708	T	synonymous_variant	LOW	GBE1	ENSBTAG00000036262	Transcript	ENSBTAT00000050765.4	protein_coding	E	gaG/gaA	rs525670049	-
11:87494145-87494145	C	synonymous_variant	LOW	RRM2	ENSBTAG00000008216	Transcript	ENSBTAT00000010802.6	protein_coding	L	ctC/ctG	rs525667279	-
13:42041480-42041480	T	3_prime_UTR_variant	MODIFIER	NAPB	ENSBTAG00000032704	Transcript	ENSBTAT00000046446.4	protein_coding	-	-	rs525665090	-
5:104026059-104026059	A	intron_variant	MODIFIER	TNFRSF1A	ENSBTAG00000004211	Transcript	ENSBTAT00000005522.3	protein_coding	-	-	rs525664568	-
13:42775646-42775646	G	synonymous_variant	LOW	PYGB	ENSBTAG00000004625	Transcript	ENSBTAT00000006069.5	protein_coding	T	acC/acG	rs525654530	-
7:3013645-3013645	A	intron_variant	MODIFIER	ARF1	ENSBTAG00000007725	Transcript	ENSBTAT00000010159.5	protein_coding	-	-	rs525647147	-
7:14409804-14409804	A	synonymous_variant	LOW	FBXL12	ENSBTAG00000025148	Transcript	ENSBTAT00000035207.4	protein_coding	S	tcC/tcT	rs525646363	-
13:38359420-38359420	T	3_prime_UTR_variant	MODIFIER	KAT14	ENSBTAG00000018978	Transcript	ENSBTAT00000025259.6	protein_coding	-	-	rs525635830	-
15:54475737-54475737	T	downstream_gene_variant	MODIFIER	ARRB1	ENSBTAG00000020485	Transcript	ENSBTAT00000027296.5	protein_coding	-	-	rs525633026	-
11:14191123-14191123	A	synonymous_variant	LOW	XDH	ENSBTAG00000012519	Transcript	ENSBTAT00000016620.4	protein_coding	A	gcC/gcT	rs525626097	-
18:52800426-52800426	C	synonymous_variant	LOW	PPP1R37	ENSBTAG00000018834	Transcript	ENSBTAT00000025071.6	protein_coding	S	agT/agC	rs525625883	-
6:58199501-58199501	T	intron_variant	MODIFIER	TMEM156	ENSBTAG00000015649	Transcript	ENSBTAT00000020782.6	protein_coding	-	-	rs525617511	-
18:53262399-53262399	G	3_prime_UTR_variant	MODIFIER	QPCTL	ENSBTAG00000012176	Transcript	ENSBTAT00000032269.3	protein_coding	-	-	rs525609737	-
5:119745911-119745911	G	intron_variant	MODIFIER	PPP6R2	ENSBTAG00000018660	Transcript	ENSBTAT00000024829.6	protein_coding	-	-	rs525601006	-
19:61787550-61787550	A	intron_variant	MODIFIER	ARSG	ENSBTAG00000010637	Transcript	ENSBTAT00000014061.6	protein_coding	-	-	rs525597001	-
10:81436467-81436467	G	downstream_gene_variant	MODIFIER	SUSD6	ENSBTAG00000003857	Transcript	ENSBTAT00000005032.5	protein_coding	-	-	rs525594520	-
21:25213662-25213662	C	intron_variant	MODIFIER	CTSH	ENSBTAG00000010992	Transcript	ENSBTAT00000014593.3	protein_coding	-	-	rs525591890	-
19:49862836-49862836	A	intron_variant	MODIFIER	TBCD	ENSBTAG00000015414	Transcript	ENSBTAT00000020484.5	protein_coding	-	-	rs525590236	-
4:112342092-112342092	G	synonymous_variant	LOW	ZNF212	ENSBTAG00000000389	Transcript	ENSBTAT00000000499.5	protein_coding	P	ccA/ccG	rs525586614	-
5:119651933-119651933	A	synonymous_variant	LOW	PLXNB2	ENSBTAG00000014966	Transcript	ENSBTAT00000019923.4	protein_coding	S	agC/agT	rs525585942	-
19:48082816-48082816	G	downstream_gene_variant	MODIFIER	PSMC5	ENSBTAG00000021061	Transcript	ENSBTAT00000028048.5	protein_coding	-	-	rs525580116	-
8:59918922-59918922	T	upstream_gene_variant	MODIFIER	GBA2	ENSBTAG00000011431	Transcript	ENSBTAT00000015194.4	protein_coding	-	-	rs525577468	-
18:53216641-53216641	A	synonymous_variant	LOW	EML2	ENSBTAG00000015764	Transcript	ENSBTAT00000020933.6	protein_coding	R	cgC/cgT	rs525575614	-
19:24545964-24545964	G	upstream_gene_variant	MODIFIER	P2RX1	ENSBTAG00000007169	Transcript	ENSBTAT00000009437.5	protein_coding	-	-	rs525573589	-
16:3531480-3531480	G	3_prime_UTR_variant	MODIFIER	SLC41A1	ENSBTAG00000005379	Transcript	ENSBTAT00000007078.5	protein_coding	-	-	rs525569379	-
11:106240432-106240432	A	upstream_gene_variant	MODIFIER	CYSRT1	ENSBTAG00000045711	Transcript	ENSBTAT00000064095.2	protein_coding	-	-	rs525566490	-
2:129037401-129037401	T	3_prime_UTR_variant	MODIFIER	CNR2	ENSBTAG00000019371	Transcript	ENSBTAT00000025809.5	protein_coding	-	-	rs525563418	-
18:62370414-62370414	A	non_coding_transcript_exon_variant	MODIFIER	-	ENSBTAG00000050944	Transcript	ENSBTAT00000068706.1	lncRNA	-	-	rs525555036	-
18:62887384-62887384	T	downstream_gene_variant	MODIFIER	LENG9	ENSBTAG00000011693	Transcript	ENSBTAT00000015528.6	protein_coding	-	-	rs525554035	-
19:44822131-44822131	C	5_prime_UTR_variant	MODIFIER	HEXIM2	ENSBTAG00000024974	Transcript	ENSBTAT00000034824.5	protein_coding	-	-	rs525550887	-
8:84767693-84767693	C	upstream_gene_variant	MODIFIER	FAM120A	ENSBTAG00000008696	Transcript	ENSBTAT00000030958.5	protein_coding	-	-	rs525545428	-
4:119437664-119437664	G	intron_variant	MODIFIER	ESYT2	ENSBTAG00000005483	Transcript	ENSBTAT00000043608.4	protein_coding	-	-	rs525536037	-
3:34199456-34199456	G	downstream_gene_variant	MODIFIER	ELAPOR1	ENSBTAG00000001136	Transcript	ENSBTAT00000001511.6	protein_coding	-	-	rs525532546	-
4:106784132-106784132	G	downstream_gene_variant	MODIFIER	EPHA1	ENSBTAG00000006359	Transcript	ENSBTAT00000008354.6	protein_coding	-	-	rs525532452	-
22:52585365-52585365	A	downstream_gene_variant	MODIFIER	CCDC12	ENSBTAG00000011311	Transcript	ENSBTAT00000015026.6	protein_coding	-	-	rs525522666	-
4:111996075-111996075	C	synonymous_variant	LOW	CUL1	ENSBTAG00000008736	Transcript	ENSBTAT00000011513.5	protein_coding	A	gcT/gcC	rs525521101	-
11:10817359-10817359	A	intron_variant	MODIFIER	STAMBP	ENSBTAG00000009600	Transcript	ENSBTAT00000012633.6	protein_coding	-	-	rs525520904	-
22:52309631-52309631	G	downstream_gene_variant	MODIFIER	KLHL18	ENSBTAG00000006573	Transcript	ENSBTAT00000008633.6	protein_coding	-	-	rs525516975	-
7:1554888-1554888	T	synonymous_variant	LOW	MAML1	ENSBTAG00000050347	Transcript	ENSBTAT00000078064.1	protein_coding	T	acG/acA	rs525512081	-
19:34532869-34532869	C	downstream_gene_variant	MODIFIER	DRC3	ENSBTAG00000008798	Transcript	ENSBTAT00000011591.6	protein_coding	-	-	rs525509774	-
19:34378989-34378989	G	downstream_gene_variant	MODIFIER	MIEF2	ENSBTAG00000017081	Transcript	ENSBTAT00000022714.6	protein_coding	-	-	rs525508133	-
7:4613792-4613792	A	intron_variant	MODIFIER	KXD1	ENSBTAG00000010545	Transcript	ENSBTAT00000013943.6	protein_coding	-	-	rs525504279	-
5:119752047-119752047	C	downstream_gene_variant	MODIFIER	PPP6R2	ENSBTAG00000018660	Transcript	ENSBTAT00000024829.6	protein_coding	-	-	rs525501247	-
11:99015813-99015813	G	missense_variant	MODERATE	CERCAM	ENSBTAG00000038139	Transcript	ENSBTAT00000004595.6	protein_coding	Q/R	cAg/cGg	rs525500462	tolerated(1)
18:57764457-57764457	T	synonymous_variant	LOW	-	ENSBTAG00000050920	Transcript	ENSBTAT00000031816.5	protein_coding	P	ccG/ccA	rs525498733	-
7:3686752-3686752	A	intron_variant	MODIFIER	ATP13A1	ENSBTAG00000007128	Transcript	ENSBTAT00000009383.5	protein_coding	-	-	rs525495344	-
4:112029803-112029803	A	intron_variant	MODIFIER	EZH2	ENSBTAG00000009426	Transcript	ENSBTAT00000012405.6	protein_coding	-	-	rs525492124	-
18:53074399-53074399	A	upstream_gene_variant	MODIFIER	FOSB	ENSBTAG00000008182	Transcript	ENSBTAT00000010762.6	protein_coding	-	-	rs525488468	-
6:92002122-92002122	G	downstream_gene_variant	MODIFIER	CCNG2	ENSBTAG00000021768	Transcript	ENSBTAT00000029017.6	protein_coding	-	-	rs525488326	-
7:39247954-39247954	A	downstream_gene_variant	MODIFIER	RMND5B	ENSBTAG00000006371	Transcript	ENSBTAT00000008362.4	protein_coding	-	-	rs525488197	-
22:52258674-52258674	C	downstream_gene_variant	MODIFIER	PTPN23	ENSBTAG00000002774	Transcript	ENSBTAT00000003600.6	protein_coding	-	-	rs525487701	-
5:77948032-77948032	G	intron_variant	MODIFIER	RESF1	ENSBTAG00000004999	Transcript	ENSBTAT00000006581.5	protein_coding	-	-	rs525480629	-
7:27434600-27434600	T	intron_variant	MODIFIER	GRAMD2B	ENSBTAG00000014974	Transcript	ENSBTAT00000019934.6	protein_coding	-	-	rs525469767	-
15:24968181-24968181	C	3_prime_UTR_variant	MODIFIER	REXO2	ENSBTAG00000005843	Transcript	ENSBTAT00000007680.5	protein_coding	-	-	rs525464854	-
2:133578201-133578201	C	synonymous_variant	LOW	UBR4	ENSBTAG00000015240	Transcript	ENSBTAT00000020277.6	protein_coding	Y	taT/taC	rs525464571	-
21:8086530-8086530	T	downstream_gene_variant	MODIFIER	PGPEP1L	ENSBTAG00000021531	Transcript	ENSBTAT00000028693.6	protein_coding	-	-	rs525463725	-
18:57142539-57142539	A	3_prime_UTR_variant	MODIFIER	-	ENSBTAG00000037537	Transcript	ENSBTAT00000031802.5	protein_coding	-	-	rs525460072	-
7:11889971-11889971	T	synonymous_variant	LOW	CCDC130	ENSBTAG00000002516	Transcript	ENSBTAT00000003269.6	protein_coding	R	cgC/cgA	rs525459809	-
28:45765740-45765740	C	missense_variant	MODERATE	AGT	ENSBTAG00000012393	Transcript	ENSBTAT00000046344.2	protein_coding	N/T	aAc/aCc	rs525458511	tolerated(0.22)
18:53006106-53006106	G	downstream_gene_variant	MODIFIER	PPP1R13L	ENSBTAG00000020689	Transcript	ENSBTAT00000027570.6	protein_coding	-	-	rs525458011	-
19:50029066-50029066	C	downstream_gene_variant	MODIFIER	FOXK2	ENSBTAG00000003687	Transcript	ENSBTAT00000004805.6	protein_coding	-	-	rs525450708	-
28:44593186-44593186	C	downstream_gene_variant	MODIFIER	RASSF4	ENSBTAG00000002669	Transcript	ENSBTAT00000003457.4	protein_coding	-	-	rs525447907	-
11:106110113-106110113	T	synonymous_variant	LOW	UAP1L1	ENSBTAG00000048054	Transcript	ENSBTAT00000065653.2	protein_coding	G	ggC/ggT	rs525440946	-
1:151405574-151405574	T	intron_variant,non_coding_transcript_variant	MODIFIER	-	ENSBTAG00000052589	Transcript	ENSBTAT00000070418.1	lncRNA	-	-	rs525426220	-
11:104177900-104177900	C	synonymous_variant	LOW	ABO	ENSBTAG00000012525	Transcript	ENSBTAT00000042758.4	protein_coding	R	cgA/cgG	rs525419646	-
8:74385006-74385006	C	downstream_gene_variant	MODIFIER	TRIM35	ENSBTAG00000009958	Transcript	ENSBTAT00000013134.6	protein_coding	-	-	rs525413436	-
19:61790001-61790001	T	intron_variant	MODIFIER	ARSG	ENSBTAG00000010637	Transcript	ENSBTAT00000014061.6	protein_coding	-	-	rs525413284	-
19:34090538-34090538	C	upstream_gene_variant	MODIFIER	MAPK7	ENSBTAG00000001014	Transcript	ENSBTAT00000001347.6	protein_coding	-	-	rs525405188	-
28:44595083-44595083	T	downstream_gene_variant	MODIFIER	RASSF4	ENSBTAG00000002669	Transcript	ENSBTAT00000003457.4	protein_coding	-	-	rs525402761	-
5:105773163-105773163	G	synonymous_variant	LOW	CCND2	ENSBTAG00000016649	Transcript	ENSBTAT00000022145.5	protein_coding	F	ttT/ttC	rs525400167	-
25:632512-632512	G	downstream_gene_variant	MODIFIER	HAGHL	ENSBTAG00000002481	Transcript	ENSBTAT00000003220.5	protein_coding	-	-	rs525393559	-
22:52815398-52815398	C	missense_variant	MODERATE	ALS2CL	ENSBTAG00000017812	Transcript	ENSBTAT00000023681.5	protein_coding	W/R	Tgg/Cgg	rs525392405	deleterious_low_confidence(0)
25:3950013-3950013	C	downstream_gene_variant	MODIFIER	UBN1	ENSBTAG00000001736	Transcript	ENSBTAT00000002274.4	protein_coding	-	-	rs525390751	-
14:19143639-19143639	G	intron_variant	MODIFIER	SPIDR	ENSBTAG00000044106	Transcript	ENSBTAT00000061199.3	protein_coding	-	-	rs525389240	-
4:112486820-112486820	G	3_prime_UTR_variant	MODIFIER	ZNF746	ENSBTAG00000031106	Transcript	ENSBTAT00000018668.5	protein_coding	-	-	rs525382755	-
18:51333441-51333441	C	intron_variant	MODIFIER	ARHGEF1	ENSBTAG00000018912	Transcript	ENSBTAT00000025175.6	protein_coding	-	-	rs525378109	-
5:66613905-66613905	T	downstream_gene_variant	MODIFIER	PAH	ENSBTAG00000012794	Transcript	ENSBTAT00000016999.6	protein_coding	-	-	rs525375287	-
13:42743131-42743131	T	synonymous_variant	LOW	ENTPD6	ENSBTAG00000009881	Transcript	ENSBTAT00000013034.6	protein_coding	P	ccC/ccT	rs525371685	-
2:129144107-129144107	C	downstream_gene_variant	MODIFIER	ELOA	ENSBTAG00000026585	Transcript	ENSBTAT00000037847.4	protein_coding	-	-	rs525369931	-
17:62985476-62985476	G	3_prime_UTR_variant	MODIFIER	ACADS	ENSBTAG00000007484	Transcript	ENSBTAT00000009844.4	protein_coding	-	-	rs525367795	-
25:7682429-7682429	G	3_prime_UTR_variant	MODIFIER	PMM2	ENSBTAG00000001440	Transcript	ENSBTAT00000001888.4	protein_coding	-	-	rs525366047	-
25:26479689-26479689	G	3_prime_UTR_variant	MODIFIER	C25H16orf54	ENSBTAG00000047448	Transcript	ENSBTAT00000065695.2	protein_coding	-	-	rs525361012	-
X:133398776-133398776	A	intron_variant	MODIFIER	TBL1X	ENSBTAG00000018112	Transcript	ENSBTAT00000024105.6	protein_coding	-	-	rs525350878	-
5:110164752-110164752	A	downstream_gene_variant	MODIFIER	KDELR3	ENSBTAG00000009886	Transcript	ENSBTAT00000013035.6	protein_coding	-	-	rs525349169	-
19:23607795-23607795	A	synonymous_variant	LOW	CLUH	ENSBTAG00000011786	Transcript	ENSBTAT00000015643.6	protein_coding	P	ccG/ccT	rs525345565	-
7:7772198-7772198	G	missense_variant	MODERATE	AKAP8	ENSBTAG00000001807	Transcript	ENSBTAT00000002363.5	protein_coding	S/G	Agc/Ggc	rs525342773	tolerated(1)
28:12835926-12835926	T	intergenic_variant	MODIFIER	-	-	-	-	-	-	-	rs525335395	-
9:103552969-103552969	G	upstream_gene_variant	MODIFIER	DYNLT2	ENSBTAG00000000916	Transcript	ENSBTAT00000001210.6	protein_coding	-	-	rs525332625	-
19:45080840-45080840	T	upstream_gene_variant	MODIFIER	-	ENSBTAG00000054347	Transcript	ENSBTAT00000000749.5	protein_coding	-	-	rs525332445	-
18:52606340-52606340	C	downstream_gene_variant	MODIFIER	NECTIN2	ENSBTAG00000015318	Transcript	ENSBTAT00000020344.6	protein_coding	-	-	rs525329619	-
11:87960332-87960332	T	synonymous_variant	LOW	ADAM17	ENSBTAG00000001141	Transcript	ENSBTAT00000001519.5	protein_coding	A	gcC/gcT	rs525328786	-
22:53227880-53227880	G	intron_variant	MODIFIER	CCR1	ENSBTAG00000019428	Transcript	ENSBTAT00000025880.5	protein_coding	-	-	rs525319687	-
8:84496329-84496329	C	intron_variant	MODIFIER	CARD19	ENSBTAG00000011202	Transcript	ENSBTAT00000014878.5	protein_coding	-	-	rs525315853	-
7:46364941-46364941	T	synonymous_variant	LOW	TXNDC15	ENSBTAG00000014744	Transcript	ENSBTAT00000019620.6	protein_coding	A	gcC/gcT	rs525313727	-
28:9200858-9200858	A	synonymous_variant	LOW	HEATR1	ENSBTAG00000044100	Transcript	ENSBTAT00000061542.3	protein_coding	G	ggC/ggT	rs525310164	-
13:42893072-42893072	A	3_prime_UTR_variant	MODIFIER	ANKRD16	ENSBTAG00000039071	Transcript	ENSBTAT00000055083.2	protein_coding	-	-	rs525308740	-
16:4263553-4263553	T	synonymous_variant	LOW	IKBKE	ENSBTAG00000010408	Transcript	ENSBTAT00000013738.5	protein_coding	F	ttC/ttT	rs525304200	-
18:49913664-49913664	T	synonymous_variant	LOW	LTBP4	ENSBTAG00000004757	Transcript	ENSBTAT00000006244.5	protein_coding	H	caC/caT	rs525298281	-
25:2013982-2013982	G	upstream_gene_variant	MODIFIER	AMDHD2	ENSBTAG00000001022	Transcript	ENSBTAT00000001355.6	protein_coding	-	-	rs525297565	-
16:65853100-65853100	T	synonymous_variant	LOW	NIBAN1	ENSBTAG00000014548	Transcript	ENSBTAT00000019338.6	protein_coding	R	agG/agA	rs525294940	-
19:37352791-37352791	G	missense_variant	MODERATE	ABI3	ENSBTAG00000000032	Transcript	ENSBTAT00000000036.6	protein_coding	E/D	gaG/gaC	rs525291828	tolerated(0.6)
11:104883859-104883859	C	downstream_gene_variant	MODIFIER	-	ENSBTAG00000053128	Transcript	ENSBTAT00000059562.3	snRNA	-	-	rs525288884	-
22:43132943-43132943	A	3_prime_UTR_variant	MODIFIER	FLNB	ENSBTAG00000022004	Transcript	ENSBTAT00000029348.6	protein_coding	-	-	rs525288835	-
14:12534912-12534912	T	non_coding_transcript_exon_variant	MODIFIER	-	ENSBTAG00000052059	Transcript	ENSBTAT00000083019.1	lncRNA	-	-	rs525288213	-
11:90084310-90084310	C	downstream_gene_variant	MODIFIER	CMPK2	ENSBTAG00000019979	Transcript	ENSBTAT00000026613.6	protein_coding	-	-	rs525279068	-
8:5761996-5761996	T	missense_variant	MODERATE	SAP30	ENSBTAG00000015578	Transcript	ENSBTAT00000020692.5	protein_coding	A/S	Gcc/Tcc	rs525276558	tolerated_low_confidence(0.77)
7:38995546-38995546	C	upstream_gene_variant	MODIFIER	DBN1	ENSBTAG00000011400	Transcript	ENSBTAT00000009661.4	protein_coding	-	-	rs525270595	-
22:59849963-59849963	C	intron_variant	MODIFIER	PODXL2	ENSBTAG00000018031	Transcript	ENSBTAT00000043559.4	protein_coding	-	-	rs525268207	-
19:44130904-44130904	T	5_prime_UTR_variant	MODIFIER	SLC25A39	ENSBTAG00000019463	Transcript	ENSBTAT00000025926.4	protein_coding	-	-	rs525267336	-
25:26204340-26204340	T	downstream_gene_variant	MODIFIER	TBX6	ENSBTAG00000009046	Transcript	ENSBTAT00000011919.4	protein_coding	-	-	rs525265651	-
15:31886553-31886553	T	intron_variant	MODIFIER	SC5D	ENSBTAG00000019246	Transcript	ENSBTAT00000047079.3	protein_coding	-	-	rs525265557	-
15:29915917-29915917	C	upstream_gene_variant	MODIFIER	RNF26	ENSBTAG00000012562	Transcript	ENSBTAT00000016674.6	protein_coding	-	-	rs525264088	-
6:71843205-71843205	G	downstream_gene_variant	MODIFIER	PAICS	ENSBTAG00000010577	Transcript	ENSBTAT00000013985.6	protein_coding	-	-	rs525261205	-
22:50486003-50486003	G	downstream_gene_variant	MODIFIER	GMPPB	ENSBTAG00000032026	Transcript	ENSBTAT00000015403.4	protein_coding	-	-	rs525247260	-
25:4061659-4061659	C	intron_variant	MODIFIER	NAGPA	ENSBTAG00000007896	Transcript	ENSBTAT00000010385.6	protein_coding	-	-	rs525246066	-
3:8032586-8032586	C	synonymous_variant	LOW	HSPA6	ENSBTAG00000039035	Transcript	ENSBTAT00000057500.3	protein_coding	T	acC/acG	rs525237953	-
25:568784-568784	G	upstream_gene_variant	MODIFIER	RHOT2	ENSBTAG00000004551	Transcript	ENSBTAT00000005979.6	protein_coding	-	-	rs525232574	-
16:70349750-70349750	A	3_prime_UTR_variant	MODIFIER	RPS6KC1	ENSBTAG00000001181	Transcript	ENSBTAT00000001565.6	protein_coding	-	-	rs525232539	-
1:145053649-145053649	C	downstream_gene_variant	MODIFIER	ADARB1	ENSBTAG00000017486	Transcript	ENSBTAT00000023240.6	protein_coding	-	-	rs525229168	-
19:50980157-50980157	C	synonymous_variant	LOW	SIRT7	ENSBTAG00000000039	Transcript	ENSBTAT00000000043.5	protein_coding	C	tgT/tgC	rs525229118	-
27:37166873-37166873	A	synonymous_variant	LOW	IKBKB	ENSBTAG00000007599	Transcript	ENSBTAT00000009995.6	protein_coding	V	gtG/gtA	rs525227841	-
10:81344964-81344964	C	5_prime_UTR_variant	MODIFIER	SUSD6	ENSBTAG00000003857	Transcript	ENSBTAT00000005032.5	protein_coding	-	-	rs525227257	-
21:57488369-57488369	G	synonymous_variant	LOW	GOLGA5	ENSBTAG00000004598	Transcript	ENSBTAT00000006036.5	protein_coding	A	gcA/gcG	rs525226761	-
13:51326465-51326465	A	intergenic_variant	MODIFIER	-	-	-	-	-	-	-	rs525223161	-
2:128941377-128941377	C	intron_variant	MODIFIER	PNRC2	ENSBTAG00000030435	Transcript	ENSBTAT00000042971.2	protein_coding	-	-	rs525222413	-
22:59837793-59837793	C	intron_variant	MODIFIER	ABTB1	ENSBTAG00000018238	Transcript	ENSBTAT00000024279.5	protein_coding	-	-	rs525221121	-
15:29205785-29205785	T	downstream_gene_variant	MODIFIER	TMEM25	ENSBTAG00000012940	Transcript	ENSBTAT00000017194.5	protein_coding	-	-	rs525210536	-
8:70671299-70671299	T	intron_variant	MODIFIER	SLC25A37	ENSBTAG00000019099	Transcript	ENSBTAT00000025426.5	protein_coding	-	-	rs525210101	-
17:62576793-62576793	A	synonymous_variant	LOW	PXN	ENSBTAG00000018108	Transcript	ENSBTAT00000024101.6	protein_coding	I	atC/atT	rs525204383	-
3:8488393-8488393	G	3_prime_UTR_variant	MODIFIER	F11R	ENSBTAG00000017846	Transcript	ENSBTAT00000023725.3	protein_coding	-	-	rs525200919	-
5:117133793-117133793	C	intron_variant	MODIFIER	TBC1D22A	ENSBTAG00000012291	Transcript	ENSBTAT00000016314.4	protein_coding	-	-	rs525198479	-
10:88237580-88237580	C	synonymous_variant	LOW	IRF2BPL	ENSBTAG00000025329	Transcript	ENSBTAT00000035541.5	protein_coding	A	gcC/gcG	rs525192268	-
5:104322044-104322044	A	synonymous_variant	LOW	VWF	ENSBTAG00000012265	Transcript	ENSBTAT00000016273.6	protein_coding	T	acG/acA	rs525191303	-
19:34370304-34370304	G	synonymous_variant	LOW	TOP3A	ENSBTAG00000017087	Transcript	ENSBTAT00000022721.5	protein_coding	S	tcA/tcG	rs525188406	-
11:106434713-106434713	A	3_prime_UTR_variant	MODIFIER	NSMF	ENSBTAG00000030247	Transcript	ENSBTAT00000016087.6	protein_coding	-	-	rs525187244	-
7:12444940-12444940	C	3_prime_UTR_variant	MODIFIER	NACC1	ENSBTAG00000016350	Transcript	ENSBTAT00000021751.5	protein_coding	-	-	rs525183959	-
22:60490528-60490528	T	downstream_gene_variant	MODIFIER	UROC1	ENSBTAG00000008774	Transcript	ENSBTAT00000011563.6	protein_coding	-	-	rs525183701	-
8:84458801-84458801	A	intron_variant	MODIFIER	SUSD3	ENSBTAG00000000181	Transcript	ENSBTAT00000000206.5	protein_coding	-	-	rs525179273	-
15:29689804-29689804	C	missense_variant	MODERATE	C2CD2L	ENSBTAG00000015013	Transcript	ENSBTAT00000019988.5	protein_coding	L/P	cTt/cCt	rs525174026	tolerated(0.47)
7:3763208-3763208	A	intron_variant	MODIFIER	PBX4	ENSBTAG00000009975	Transcript	ENSBTAT00000013152.6	protein_coding	-	-	rs525173206	-
28:12834952-12834952	A	downstream_gene_variant	MODIFIER	-	ENSBTAG00000054635	Transcript	ENSBTAT00000075778.1	protein_coding	-	-	rs525172293	-
19:49916619-49916619	G	5_prime_UTR_variant	MODIFIER	TBCD	ENSBTAG00000015414	Transcript	ENSBTAT00000020484.5	protein_coding	-	-	rs525171274	-
27:37369334-37369334	G	5_prime_UTR_variant	MODIFIER	SMIM19	ENSBTAG00000000979	Transcript	ENSBTAT00000001296.6	protein_coding	-	-	rs525170784	-
16:80827730-80827730	C	intergenic_variant	MODIFIER	-	-	-	-	-	-	-	rs525170314	-
27:25180823-25180823	G	downstream_gene_variant	MODIFIER	PPP1R3B	ENSBTAG00000010606	Transcript	ENSBTAT00000014032.5	protein_coding	-	-	rs525169646	-
25:2015539-2015539	T	upstream_gene_variant	MODIFIER	AMDHD2	ENSBTAG00000001022	Transcript	ENSBTAT00000001355.6	protein_coding	-	-	rs525169281	-
18:54461677-54461677	C	missense_variant	MODERATE	NAPA	ENSBTAG00000013084	Transcript	ENSBTAT00000017397.6	protein_coding	S/G	Agt/Ggt	rs525157965	-
3:110307670-110307670	G	downstream_gene_variant	MODIFIER	KIAA0319L	ENSBTAG00000016694	Transcript	ENSBTAT00000022196.5	protein_coding	-	-	rs525156428	-
15:29756255-29756255	C	synonymous_variant	LOW	NLRX1	ENSBTAG00000040569	Transcript	ENSBTAT00000016601.6	protein_coding	R	cgA/cgC	rs525156418	-
22:53290112-53290112	T	intron_variant,non_coding_transcript_variant	MODIFIER	-	ENSBTAG00000054150	Transcript	ENSBTAT00000086334.1	lncRNA	-	-	rs525156327	-
7:15015351-15015351	A	synonymous_variant	LOW	KEAP1	ENSBTAG00000003543	Transcript	ENSBTAT00000004604.5	protein_coding	R	cgC/cgT	rs525150156	-
13:40642487-40642487	A	synonymous_variant	LOW	XRN2	ENSBTAG00000011304	Transcript	ENSBTAT00000015019.5	protein_coding	A	gcG/gcA	rs525135693	-
1:144833542-144833542	T	3_prime_UTR_variant	MODIFIER	FAM207A	ENSBTAG00000017010	Transcript	ENSBTAT00000022620.5	protein_coding	-	-	rs525134462	-
13:39902276-39902276	A	3_prime_UTR_variant	MODIFIER	RALGAPA2	ENSBTAG00000014178	Transcript	ENSBTAT00000066530.1	protein_coding	-	-	rs525133036	-
15:29497831-29497831	A	synonymous_variant	LOW	BCL9L	ENSBTAG00000005138	Transcript	ENSBTAT00000006774.4	protein_coding	S	tcC/tcT	rs525120026	-
5:109512747-109512747	T	intron_variant	MODIFIER	LGALS1	ENSBTAG00000015089	Transcript	ENSBTAT00000020080.6	protein_coding	-	-	rs525117514	-
6:88924347-88924347	G	missense_variant	MODERATE	-	ENSBTAG00000011961	Transcript	ENSBTAT00000015874.5	protein_coding	S/C	tCc/tGc	rs525117464	deleterious_low_confidence(0.04)
22:43158940-43158940	A	synonymous_variant	LOW	FLNB	ENSBTAG00000022004	Transcript	ENSBTAT00000029348.6	protein_coding	S	tcC/tcT	rs525113095	-
5:109131699-109131699	A	intron_variant	MODIFIER	BCL2L13	ENSBTAG00000013956	Transcript	ENSBTAT00000018555.5	protein_coding	-	-	rs525083803	-
7:12436559-12436559	C	upstream_gene_variant	MODIFIER	STX10	ENSBTAG00000016352	Transcript	ENSBTAT00000021753.6	protein_coding	-	-	rs525079621	-
9:101922109-101922109	T	intron_variant	MODIFIER	CCR6	ENSBTAG00000014496	Transcript	ENSBTAT00000037034.5	protein_coding	-	-	rs525068760	-
16:2128937-2128937	A	downstream_gene_variant	MODIFIER	-	ENSBTAG00000054185	Transcript	ENSBTAT00000066728.1	lncRNA	-	-	rs525068325	-
2:128188502-128188502	A	5_prime_UTR_variant	MODIFIER	CLIC4	ENSBTAG00000009470	Transcript	ENSBTAT00000054397.3	protein_coding	-	-	rs525060876	-
13:57383230-57383230	A	intron_variant	MODIFIER	CTSZ	ENSBTAG00000018784	Transcript	ENSBTAT00000025007.5	protein_coding	-	-	rs525050999	-
22:56168579-56168579	G	synonymous_variant	LOW	PLXND1	ENSBTAG00000001814	Transcript	ENSBTAT00000002375.6	protein_coding	E	gaA/gaG	rs525044242	-
11:98904308-98904308	A	downstream_gene_variant	MODIFIER	TRUB2	ENSBTAG00000004663	Transcript	ENSBTAT00000006119.4	protein_coding	-	-	rs525038454	-
25:506995-506995	G	synonymous_variant	LOW	PIGQ	ENSBTAG00000016594	Transcript	ENSBTAT00000022073.5	protein_coding	K	aaA/aaG	rs525038253	-
7:69076267-69076267	C	3_prime_UTR_variant	MODIFIER	CYFIP2	ENSBTAG00000008916	Transcript	ENSBTAT00000011735.6	protein_coding	-	-	rs525036245	-
25:1757627-1757627	C	synonymous_variant	LOW	E4F1	ENSBTAG00000009961	Transcript	ENSBTAT00000013136.6	protein_coding	A	gcT/gcC	rs525035743	-
[truncated: 48,956 more rows]

## Sheet: Novel-variants-BP-JERSY
Location	Allele	Consequence	IMPACT	SYMBOL	Gene	Feature_type	Feature	BIOTYPE	EXON	INTRON	HGVSc	HGVSp	cDNA_position	CDS_position	Protein_position	Amino_acids	Codons	Existing_variation	DISTANCE	STRAND	FLAGS	SYMBOL_SOURCE	HGNC_ID	MANE_SELECT	MANE_PLUS_CLINICAL	TSL	APPRIS	SIFT	CLIN_SIG	SOMATIC	PHENO
1:1646182-1646182	T	missense_variant	MODERATE	ATP5PO	ENSBTAG00000018278	Transcript	ENSBTAT00000024326.3	protein_coding	2021-03-07	-	-	-	273	191	64	R/L	cGa/cTa	-	-	1	-	VGNC	-	-	-	-	P1	tolerated(0.05)	-	-	-
1:1990855-1990855	T	splice_region_variant,intron_variant	LOW	GART	ENSBTAG00000009188	Transcript	ENSBTAT00000012108.4	protein_coding	-	2021-04-21	-	-	-	-	-	-	-	-	-	1	-	VGNC	-	-	-	-	P1	-	-	-	-
1:2096482-2096482	C	downstream_gene_variant	MODIFIER	IFNGR2	ENSBTAG00000012899	Transcript	ENSBTAT00000017147.5	protein_coding	-	-	-	-	-	-	-	-	-	-	2486	-1	-	VGNC	-	-	-	-	-	-	-	-	-
1:2096551-2096551	C	downstream_gene_variant	MODIFIER	IFNGR2	ENSBTAG00000012899	Transcript	ENSBTAT00000017147.5	protein_coding	-	-	-	-	-	-	-	-	-	-	2417	-1	-	VGNC	-	-	-	-	-	-	-	-	-
1:2096697-2096697	C	downstream_gene_variant	MODIFIER	IFNGR2	ENSBTAG00000012899	Transcript	ENSBTAT00000017147.5	protein_coding	-	-	-	-	-	-	-	-	-	-	2271	-1	-	VGNC	-	-	-	-	-	-	-	-	-
1:2096766-2096766	C	downstream_gene_variant	MODIFIER	IFNGR2	ENSBTAG00000012899	Transcript	ENSBTAT00000017147.5	protein_coding	-	-	-	-	-	-	-	-	-	-	2202	-1	-	VGNC	-	-	-	-	-	-	-	-	-
1:2104678-2104678	A	intron_variant	MODIFIER	IFNGR2	ENSBTAG00000012899	Transcript	ENSBTAT00000017147.5	protein_coding	-	2021-04-06	-	-	-	-	-	-	-	-	-	-1	-	VGNC	-	-	-	-	-	-	-	-	-
1:2108129-2108129	A	splice_region_variant,intron_variant	LOW	IFNGR2	ENSBTAG00000012899	Transcript	ENSBTAT00000017147.5	protein_coding	-	2021-04-06	-	-	-	-	-	-	-	-	-	-1	-	VGNC	-	-	-	-	-	-	-	-	-
1:2112554-2112554	G	splice_donor_variant	HIGH	IFNGR2	ENSBTAG00000012899	Transcript	ENSBTAT00000017147.5	protein_coding	-	2021-03-06	-	-	-	-	-	-	-	-	-	-1	-	VGNC	-	-	-	-	-	-	-	-	-
1:2142842-2142842	G	intergenic_variant	MODIFIER	-	-	-	-	-	-	-	-	-	-	-	-	-	-	-	-	-	-	-	-	-	-	-	-	-	-	-	-
1:2149122-2149122	G	intergenic_variant	MODIFIER	-	-	-	-	-	-	-	-	-	-	-	-	-	-	-	-	-	-	-	-	-	-	-	-	-	-	-	-
1:2149125-2149125	G	intergenic_variant	MODIFIER	-	-	-	-	-	-	-	-	-	-	-	-	-	-	-	-	-	-	-	-	-	-	-	-	-	-	-	-
1:2185228-2185228	G	downstream_gene_variant	MODIFIER	IFNAR1	ENSBTAG00000021819	Transcript	ENSBTAT00000029080.5	protein_coding	-	-	-	-	-	-	-	-	-	-	4667	-1	-	VGNC	-	-	-	-	P1	-	-	-	-
1:2208428-2208428	C	intron_variant	MODIFIER	IFNAR1	ENSBTAG00000021819	Transcript	ENSBTAT00000029080.5	protein_coding	-	2021-02-10	-	-	-	-	-	-	-	-	-	-1	-	VGNC	-	-	-	-	P1	-	-	-	-
1:2218973-2218973	G	upstream_gene_variant	MODIFIER	IFNAR1	ENSBTAG00000021819	Transcript	ENSBTAT00000029080.5	protein_coding	-	-	-	-	-	-	-	-	-	-	629	-1	-	VGNC	-	-	-	-	P1	-	-	-	-
1:2291468-2291468	A	intron_variant	MODIFIER	IL10RB	ENSBTAG00000019404	Transcript	ENSBTAT00000025852.6	protein_coding	-	2021-06-06	-	-	-	-	-	-	-	-	-	-1	-	VGNC	-	-	-	-	P5	-	-	-	-
1:2291671-2291671	T	intron_variant	MODIFIER	IL10RB	ENSBTAG00000019404	Transcript	ENSBTAT00000025852.6	protein_coding	-	2021-06-06	-	-	-	-	-	-	-	-	-	-1	-	VGNC	-	-	-	-	P5	-	-	-	-
1:2889577-2889577	C	splice_donor_variant	HIGH	SYNJ1	ENSBTAG00000003063	Transcript	ENSBTAT00000003984.5	protein_coding	-	19/30	-	-	-	-	-	-	-	-	-	1	-	VGNC	-	-	-	-	A2	-	-	-	-
1:3130380-3130380	T	synonymous_variant	LOW	URB1	ENSBTAG00000012412	Transcript	ENSBTAT00000016473.5	protein_coding	1939-11-01	-	-	-	1449	1449	483	G	ggC/ggT	-	-	1	-	VGNC	-	-	-	-	P1	-	-	-	-
1:21246949-21246949	T	splice_region_variant,intron_variant	LOW	USP25	ENSBTAG00000019314	Transcript	ENSBTAT00000025716.5	protein_coding	-	2021-07-24	-	-	-	-	-	-	-	-	-	-1	-	VGNC	-	-	-	-	-	-	-	-	-
1:35070348-35070348	A	intron_variant	MODIFIER	VGLL3	ENSBTAG00000026156	Transcript	ENSBTAT00000037060.5	protein_coding	-	2021-03-03	-	-	-	-	-	-	-	-	-	-1	-	VGNC	-	-	-	-	-	-	-	-	-
1:35070376-35070376	A	intron_variant	MODIFIER	VGLL3	ENSBTAG00000026156	Transcript	ENSBTAT00000037060.5	protein_coding	-	2021-03-03	-	-	-	-	-	-	-	-	-	-1	-	VGNC	-	-	-	-	-	-	-	-	-
1:36063501-36063501	G	upstream_gene_variant	MODIFIER	ZNF654	ENSBTAG00000023675	Transcript	ENSBTAT00000032410.5	protein_coding	-	-	-	-	-	-	-	-	-	-	27	1	-	VGNC	-	-	-	-	P1	-	-	-	-
1:36094374-36094374	A	intron_variant	MODIFIER	ZNF654	ENSBTAG00000023675	Transcript	ENSBTAT00000032410.5	protein_coding	-	2021-02-08	-	-	-	-	-	-	-	-	-	1	-	VGNC	-	-	-	-	P1	-	-	-	-
1:36169929-36169929	C	intergenic_variant	MODIFIER	-	-	-	-	-	-	-	-	-	-	-	-	-	-	-	-	-	-	-	-	-	-	-	-	-	-	-	-
1:38360664-38360664	C	splice_donor_variant	HIGH	NSUN3	ENSBTAG00000015728	Transcript	ENSBTAT00000020876.5	protein_coding	-	2021-01-05	-	-	-	-	-	-	-	-	-	1	-	VGNC	-	-	-	-	P1	-	-	-	-
1:42019907-42019907	C	intron_variant	MODIFIER	ARL6	ENSBTAG00000010091	Transcript	ENSBTAT00000013306.4	protein_coding	-	2021-02-07	-	-	-	-	-	-	-	-	-	1	-	VGNC	-	-	-	-	P1	-	-	-	-
1:50479904-50479904	G	splice_acceptor_variant	HIGH	CBLB	ENSBTAG00000013057	Transcript	ENSBTAT00000017358.5	protein_coding	-	2021-01-17	-	-	-	-	-	-	-	-	-	-1	-	VGNC	-	-	-	-	-	-	-	-	-
1:50479906-50479906	C	splice_region_variant,intron_variant	LOW	CBLB	ENSBTAG00000013057	Transcript	ENSBTAT00000017358.5	protein_coding	-	2021-01-17	-	-	-	-	-	-	-	-	-	-1	-	VGNC	-	-	-	-	-	-	-	-	-
1:50479907-50479907	A	splice_region_variant,intron_variant	LOW	CBLB	ENSBTAG00000013057	Transcript	ENSBTAT00000017358.5	protein_coding	-	2021-01-17	-	-	-	-	-	-	-	-	-	-1	-	VGNC	-	-	-	-	-	-	-	-	-
1:52722173-52722173	C	intron_variant	MODIFIER	CD47	ENSBTAG00000003585	Transcript	ENSBTAT00000004664.6	protein_coding	-	2021-07-07	-	-	-	-	-	-	-	-	-	-1	-	VGNC	-	-	-	-	A2	-	-	-	-
1:52722364-52722364	C	intron_variant	MODIFIER	CD47	ENSBTAG00000003585	Transcript	ENSBTAT00000004664.6	protein_coding	-	2021-07-07	-	-	-	-	-	-	-	-	-	-1	-	VGNC	-	-	-	-	A2	-	-	-	-
1:54227581-54227581	A	synonymous_variant	LOW	-	ENSBTAG00000022275	Transcript	ENSBTAT00000020266.6	protein_coding	2021-01-01	-	-	-	98	69	23	C	tgC/tgT	-	-	-1	-	-	-	-	-	-	P1	-	-	-	-
1:54227679-54227679	G	upstream_gene_variant	MODIFIER	-	ENSBTAG00000022275	Transcript	ENSBTAT00000020266.6	protein_coding	-	-	-	-	-	-	-	-	-	-	1	-1	-	-	-	-	-	-	P1	-	-	-	-
1:56034851-56034851	C	intron_variant	MODIFIER	NECTIN3	ENSBTAG00000013769	Transcript	ENSBTAT00000076938.1	protein_coding	-	2021-08-08	-	-	-	-	-	-	-	-	-	1	-	HGNC	HGNC:17664	-	-	-	-	-	-	-	-
1:56034853-56034853	C	intron_variant	MODIFIER	NECTIN3	ENSBTAG00000013769	Transcript	ENSBTAT00000076938.1	protein_coding	-	2021-08-08	-	-	-	-	-	-	-	-	-	1	-	HGNC	HGNC:17664	-	-	-	-	-	-	-	-
1:56034959-56034959	A	intron_variant	MODIFIER	NECTIN3	ENSBTAG00000013769	Transcript	ENSBTAT00000076938.1	protein_coding	-	2021-08-08	-	-	-	-	-	-	-	-	-	1	-	HGNC	HGNC:17664	-	-	-	-	-	-	-	-
1:56035861-56035861	G	intron_variant	MODIFIER	NECTIN3	ENSBTAG00000013769	Transcript	ENSBTAT00000076938.1	protein_coding	-	2021-08-08	-	-	-	-	-	-	-	-	-	1	-	HGNC	HGNC:17664	-	-	-	-	-	-	-	-
1:57343648-57343648	A	5_prime_UTR_variant	MODIFIER	ATG3	ENSBTAG00000009084	Transcript	ENSBTAT00000011976.4	protein_coding	2021-01-12	-	-	-	62	-	-	-	-	-	-	-1	-	VGNC	-	-	-	-	P1	-	-	-	-
1:58637384-58637384	G	splice_region_variant,intron_variant	LOW	CCDC191	ENSBTAG00000004975	Transcript	ENSBTAT00000006550.5	protein_coding	-	16/16	-	-	-	-	-	-	-	-	-	-1	-	VGNC	-	-	-	-	P5	-	-	-	-
1:64334281-64334281	G	upstream_gene_variant	MODIFIER	ADPRH	ENSBTAG00000009391	Transcript	ENSBTAT00000053553.3	protein_coding	-	-	-	-	-	-	-	-	-	-	3377	1	-	VGNC	-	-	-	-	A2	-	-	-	-
1:64339651-64339651	C	splice_region_variant,intron_variant	LOW	ADPRH	ENSBTAG00000009391	Transcript	ENSBTAT00000053553.3	protein_coding	-	2021-02-03	-	-	-	-	-	-	-	-	-	1	-	VGNC	-	-	-	-	A2	-	-	-	-
1:64339671-64339671	C	intron_variant	MODIFIER	ADPRH	ENSBTAG00000009391	Transcript	ENSBTAT00000053553.3	protein_coding	-	2021-02-03	-	-	-	-	-	-	-	-	-	1	-	VGNC	-	-	-	-	A2	-	-	-	-
1:64339673-64339673	A	intron_variant	MODIFIER	ADPRH	ENSBTAG00000009391	Transcript	ENSBTAT00000053553.3	protein_coding	-	2021-02-03	-	-	-	-	-	-	-	-	-	1	-	VGNC	-	-	-	-	A2	-	-	-	-
1:64689733-64689733	T	splice_region_variant,intron_variant	LOW	GSK3B	ENSBTAG00000048057	Transcript	ENSBTAT00000056446.3	protein_coding	-	2021-07-12	-	-	-	-	-	-	-	-	-	-1	-	EntrezGene	-	-	-	-	-	-	-	-	-
1:64720267-64720267	C	intron_variant	MODIFIER	GSK3B	ENSBTAG00000048057	Transcript	ENSBTAT00000056446.3	protein_coding	-	2021-05-12	-	-	-	-	-	-	-	-	-	-1	-	EntrezGene	-	-	-	-	-	-	-	-	-
1:64720281-64720281	G	splice_region_variant,intron_variant	LOW	GSK3B	ENSBTAG00000048057	Transcript	ENSBTAT00000056446.3	protein_coding	-	2021-05-12	-	-	-	-	-	-	-	-	-	-1	-	EntrezGene	-	-	-	-	-	-	-	-	-
1:64720282-64720282	C	splice_region_variant,intron_variant	LOW	GSK3B	ENSBTAG00000048057	Transcript	ENSBTAT00000056446.3	protein_coding	-	2021-05-12	-	-	-	-	-	-	-	-	-	-1	-	EntrezGene	-	-	-	-	-	-	-	-	-
1:64720286-64720286	G	splice_donor_variant	HIGH	GSK3B	ENSBTAG00000048057	Transcript	ENSBTAT00000056446.3	protein_coding	-	2021-05-12	-	-	-	-	-	-	-	-	-	-1	-	EntrezGene	-	-	-	-	-	-	-	-	-
1:70407787-70407787	A	splice_donor_variant	HIGH	RUBCN	ENSBTAG00000001890	Transcript	ENSBTAT00000002461.6	protein_coding	-	2021-03-17	-	-	-	-	-	-	-	-	-	1	-	VGNC	-	-	-	-	A2	-	-	-	-
1:70430006-70430006	C	splice_donor_variant	HIGH	RUBCN	ENSBTAG00000001890	Transcript	ENSBTAT00000002461.6	protein_coding	-	14/17	-	-	-	-	-	-	-	-	-	1	-	VGNC	-	-	-	-	A2	-	-	-	-
1:70649720-70649720	A	downstream_gene_variant	MODIFIER	TFRC	ENSBTAG00000032719	Transcript	ENSBTAT00000046421.4	protein_coding	-	-	-	-	-	-	-	-	-	-	2934	-1	-	VGNC	-	-	-	-	P1	-	-	-	-
1:71238741-71238741	T	intron_variant	MODIFIER	PIGX	ENSBTAG00000048195	Transcript	ENSBTAT00000063541.2	protein_coding	-	2021-02-04	-	-	-	-	-	-	-	-	-	1	-	VGNC	-	-	-	-	P1	-	-	-	-
1:71238765-71238765	A	intron_variant	MODIFIER	PIGX	ENSBTAG00000048195	Transcript	ENSBTAT00000063541.2	protein_coding	-	2021-02-04	-	-	-	-	-	-	-	-	-	1	-	VGNC	-	-	-	-	P1	-	-	-	-
1:72001286-72001286	A	upstream_gene_variant	MODIFIER	BDH1	ENSBTAG00000000448	Transcript	ENSBTAT00000000573.4	protein_coding	-	-	-	-	-	-	-	-	-	-	749	-1	-	VGNC	-	-	-	-	P1	-	-	-	-
1:72001289-72001289	T	upstream_gene_variant	MODIFIER	BDH1	ENSBTAG00000000448	Transcript	ENSBTAT00000000573.4	protein_coding	-	-	-	-	-	-	-	-	-	-	752	-1	-	VGNC	-	-	-	-	P1	-	-	-	-
1:72001388-72001388	G	upstream_gene_variant	MODIFIER	BDH1	ENSBTAG00000000448	Transcript	ENSBTAT00000000573.4	protein_coding	-	-	-	-	-	-	-	-	-	-	851	-1	-	VGNC	-	-	-	-	P1	-	-	-	-
1:72001394-72001394	A	upstream_gene_variant	MODIFIER	BDH1	ENSBTAG00000000448	Transcript	ENSBTAT00000000573.4	protein_coding	-	-	-	-	-	-	-	-	-	-	857	-1	-	VGNC	-	-	-	-	P1	-	-	-	-
1:72001407-72001407	G	upstream_gene_variant	MODIFIER	BDH1	ENSBTAG00000000448	Transcript	ENSBTAT00000000573.4	protein_coding	-	-	-	-	-	-	-	-	-	-	870	-1	-	VGNC	-	-	-	-	P1	-	-	-	-
1:72129092-72129092	C	intergenic_variant	MODIFIER	-	-	-	-	-	-	-	-	-	-	-	-	-	-	-	-	-	-	-	-	-	-	-	-	-	-	-	-
1:72327083-72327083	A	synonymous_variant	LOW	XXYLT1	ENSBTAG00000014564	Transcript	ENSBTAT00000019358.5	protein_coding	2021-01-04	-	-	-	379	249	83	G	ggC/ggA	-	-	1	-	VGNC	-	-	-	-	P1	-	-	-	-
1:72924082-72924082	T	intron_variant	MODIFIER	TMEM44	ENSBTAG00000002394	Transcript	ENSBTAT00000032260.4	protein_coding	-	2021-08-10	-	-	-	-	-	-	-	-	-	1	-	VGNC	-	-	-	-	P5	-	-	-	-
1:72924085-72924085	A	intron_variant	MODIFIER	TMEM44	ENSBTAG00000002394	Transcript	ENSBTAT00000032260.4	protein_coding	-	2021-08-10	-	-	-	-	-	-	-	-	-	1	-	VGNC	-	-	-	-	P5	-	-	-	-
1:73851903-73851903	A	splice_acceptor_variant	HIGH	OPA1	ENSBTAG00000019514	Transcript	ENSBTAT00000026013.6	protein_coding	-	2021-01-29	-	-	-	-	-	-	-	-	-	-1	-	VGNC	-	-	-	-	P5	-	-	-	-
1:73873503-73873503	C	intergenic_variant	MODIFIER	-	-	-	-	-	-	-	-	-	-	-	-	-	-	-	-	-	-	-	-	-	-	-	-	-	-	-	-
1:76473220-76473220	G	upstream_gene_variant	MODIFIER	-	ENSBTAG00000006813	Transcript	ENSBTAT00000008958.3	processed_pseudogene	-	-	-	-	-	-	-	-	-	-	79	-1	-	-	-	-	-	-	-	-	-	-	-
1:80071678-80071678	T	intron_variant	MODIFIER	MASP1	ENSBTAG00000012467	Transcript	ENSBTAT00000083274.1	protein_coding	-	16/16	-	-	-	-	-	-	-	-	-	1	-	VGNC	-	-	-	-	P1	-	-	-	-
1:81288456-81288456	T	splice_region_variant,intron_variant	LOW	TRA2B	ENSBTAG00000001697	Transcript	ENSBTAT00000002225.6	protein_coding	-	2021-01-08	-	-	-	-	-	-	-	-	-	1	-	VGNC	-	-	-	-	P1	-	-	-	-
1:81288458-81288458	C	splice_region_variant,intron_variant	LOW	TRA2B	ENSBTAG00000001697	Transcript	ENSBTAT00000002225.6	protein_coding	-	2021-01-08	-	-	-	-	-	-	-	-	-	1	-	VGNC	-	-	-	-	P1	-	-	-	-
1:81304979-81304979	C	splice_region_variant,intron_variant	LOW	TRA2B	ENSBTAG00000001697	Transcript	ENSBTAT00000002225.6	protein_coding	-	2021-06-08	-	-	-	-	-	-	-	-	-	1	-	VGNC	-	-	-	-	P1	-	-	-	-
1:81696633-81696633	A	intron_variant	MODIFIER	TMEM41A	ENSBTAG00000017115	Transcript	ENSBTAT00000022752.6	protein_coding	-	2021-01-04	-	-	-	-	-	-	-	-	-	1	-	VGNC	-	-	-	-	P1	-	-	-	-
1:81984474-81984474	C	splice_donor_variant	HIGH	C1H3orf70	ENSBTAG00000005212	Transcript	ENSBTAT00000006865.6	protein_coding	-	2021-01-01	-	-	-	-	-	-	-	-	-	1	-	VGNC	-	-	-	-	P1	-	-	-	-
1:82853065-82853065	T	downstream_gene_variant	MODIFIER	EIF4G1	ENSBTAG00000012881	Transcript	ENSBTAT00000032213.5	protein_coding	-	-	-	-	-	-	-	-	-	-	970	-1	-	VGNC	-	-	-	-	P5	-	-	-	-
1:82867453-82867453	C	intron_variant	MODIFIER	EIF4G1	ENSBTAG00000012881	Transcript	ENSBTAT00000032213.5	protein_coding	-	1933-08-01	-	-	-	-	-	-	-	-	-	-1	-	VGNC	-	-	-	-	P5	-	-	-	-
1:82867456-82867456	G	intron_variant	MODIFIER	EIF4G1	ENSBTAG00000012881	Transcript	ENSBTAT00000032213.5	protein_coding	-	1933-08-01	-	-	-	-	-	-	-	-	-	-1	-	VGNC	-	-	-	-	P5	-	-	-	-
1:82867476-82867476	T	intron_variant	MODIFIER	EIF4G1	ENSBTAG00000012881	Transcript	ENSBTAT00000032213.5	protein_coding	-	1933-08-01	-	-	-	-	-	-	-	-	-	-1	-	VGNC	-	-	-	-	P5	-	-	-	-
1:82867478-82867478	C	intron_variant	MODIFIER	EIF4G1	ENSBTAG00000012881	Transcript	ENSBTAT00000032213.5	protein_coding	-	1933-08-01	-	-	-	-	-	-	-	-	-	-1	-	VGNC	-	-	-	-	P5	-	-	-	-
1:82867479-82867479	T	intron_variant	MODIFIER	EIF4G1	ENSBTAG00000012881	Transcript	ENSBTAT00000032213.5	protein_coding	-	1933-08-01	-	-	-	-	-	-	-	-	-	-1	-	VGNC	-	-	-	-	P5	-	-	-	-
1:82880615-82880615	A	splice_acceptor_variant	HIGH	PSMD2	ENSBTAG00000005660	Transcript	ENSBTAT00000007436.6	protein_coding	-	16/20	-	-	-	-	-	-	-	-	-	-1	-	VGNC	-	-	-	-	P1	-	-	-	-
1:82982368-82982368	A	intron_variant	MODIFIER	DVL3	ENSBTAG00000019336	Transcript	ENSBTAT00000025757.6	protein_coding	-	15/15	-	-	-	-	-	-	-	-	-	-1	-	VGNC	-	-	-	-	P1	-	-	-	-
1:82983409-82983409	T	synonymous_variant	LOW	DVL3	ENSBTAG00000019336	Transcript	ENSBTAT00000025757.6	protein_coding	15/16	-	-	-	2159	1875	625	S	tcG/tcA	-	-	-1	-	VGNC	-	-	-	-	P1	-	-	-	-
1:82988419-82988419	C	splice_acceptor_variant	HIGH	DVL3	ENSBTAG00000019336	Transcript	ENSBTAT00000025757.6	protein_coding	-	2021-07-15	-	-	-	-	-	-	-	-	-	-1	-	VGNC	-	-	-	-	P1	-	-	-	-
1:83317016-83317016	C	splice_region_variant,intron_variant	LOW	YEATS2	ENSBTAG00000014451	Transcript	ENSBTAT00000019219.6	protein_coding	-	29/30	-	-	-	-	-	-	-	-	-	-1	-	VGNC	-	-	-	-	P1	-	-	-	-
1:83317019-83317019	C	intron_variant	MODIFIER	YEATS2	ENSBTAG00000014451	Transcript	ENSBTAT00000019219.6	protein_coding	-	29/30	-	-	-	-	-	-	-	-	-	-1	-	VGNC	-	-	-	-	P1	-	-	-	-
1:83953628-83953628	G	downstream_gene_variant	MODIFIER	LAMP3	ENSBTAG00000006552	Transcript	ENSBTAT00000082490.1	protein_coding	-	-	-	-	-	-	-	-	-	-	1845	1	-	VGNC	-	-	-	-	A2	-	-	-	-
1:83983187-83983187	A	missense_variant	MODERATE	MCCC1	ENSBTAG00000006548	Transcript	ENSBTAT00000008604.5	protein_coding	2021-07-20	-	-	-	866	695	232	R/H	cGt/cAt	-	-	1	-	VGNC	-	-	-	-	P5	tolerated(0.24)	-	-	-
1:83992285-83992285	A	splice_donor_variant	HIGH	MCCC1	ENSBTAG00000006548	Transcript	ENSBTAT00000008604.5	protein_coding	-	2021-11-19	-	-	-	-	-	-	-	-	-	1	-	VGNC	-	-	-	-	P5	-	-	-	-
1:87503772-87503772	C	3_prime_UTR_variant	MODIFIER	NDUFB5	ENSBTAG00000002463	Transcript	ENSBTAT00000003197.6	protein_coding	2021-06-06	-	-	-	904	-	-	-	-	-	-	-1	-	VGNC	-	-	-	-	P1	-	-	-	-
1:87717856-87717856	A	downstream_gene_variant	MODIFIER	GNB4	ENSBTAG00000002767	Transcript	ENSBTAT00000003589.6	protein_coding	-	-	-	-	-	-	-	-	-	-	1122	1	-	VGNC	-	-	-	-	P1	-	-	-	-
1:88323157-88323157	A	missense_variant	MODERATE	-	ENSBTAG00000050181	Transcript	ENSBTAT00000065700.2	protein_coding	2021-01-07	-	-	-	52	52	18	P/S	Ccc/Tcc	-	-	-1	-	-	-	-	-	-	P1	tolerated(0.85)	-	-	-
1:88349829-88349829	T	3_prime_UTR_variant	MODIFIER	PLCXD1	ENSBTAG00000035144	Transcript	ENSBTAT00000066297.2	protein_coding	2021-07-07	-	-	-	1181	-	-	-	-	-	-	1	-	EntrezGene	-	-	-	-	P1	-	-	-	-
1:88354050-88354050	G	downstream_gene_variant	MODIFIER	PLCXD1	ENSBTAG00000035144	Transcript	ENSBTAT00000066297.2	protein_coding	-	-	-	-	-	-	-	-	-	-	3871	1	-	EntrezGene	-	-	-	-	P1	-	-	-	-
1:88355304-88355304	G	missense_variant	MODERATE	GTPBP6	ENSBTAG00000054315	Transcript	ENSBTAT00000077286.1	protein_coding	2021-10-11	-	-	-	1295	1295	432	V/A	gTg/gCg	-	-	-1	-	HGNC	HGNC:30189	-	-	-	P5	tolerated(0.85)	-	-	-
1:88362054-88362054	C	synonymous_variant	LOW	GTPBP6	ENSBTAG00000054315	Transcript	ENSBTAT00000077286.1	protein_coding	2021-01-11	-	-	-	336	336	112	G	ggA/ggG	-	-	-1	-	HGNC	HGNC:30189	-	-	-	P5	-	-	-	-
1:88362357-88362357	G	synonymous_variant	LOW	GTPBP6	ENSBTAG00000054315	Transcript	ENSBTAT00000077286.1	protein_coding	2021-01-11	-	-	-	33	33	11	G	ggA/ggC	-	-	-1	-	HGNC	HGNC:30189	-	-	-	P5	-	-	-	-
1:92661616-92661616	T	intergenic_variant	MODIFIER	-	-	-	-	-	-	-	-	-	-	-	-	-	-	-	-	-	-	-	-	-	-	-	-	-	-	-	-
1:94885463-94885463	A	downstream_gene_variant	MODIFIER	NCEH1	ENSBTAG00000020073	Transcript	ENSBTAT00000026745.4	protein_coding	-	-	-	-	-	-	-	-	-	-	2625	1	-	VGNC	-	-	-	-	P1	-	-	-	-
1:95351857-95351857	C	intron_variant	MODIFIER	FNDC3B	ENSBTAG00000019376	Transcript	ENSBTAT00000025816.6	protein_coding	-	2021-02-24	-	-	-	-	-	-	-	-	-	-1	-	VGNC	-	-	-	-	P1	-	-	-	-
1:95453762-95453762	G	downstream_gene_variant	MODIFIER	-	ENSBTAG00000050699	Transcript	ENSBTAT00000074364.1	pseudogene	-	-	-	-	-	-	-	-	-	-	275	-1	-	-	-	-	-	-	-	-	-	-	-
1:95453765-95453765	A	downstream_gene_variant	MODIFIER	-	ENSBTAG00000050699	Transcript	ENSBTAT00000074364.1	pseudogene	-	-	-	-	-	-	-	-	-	-	272	-1	-	-	-	-	-	-	-	-	-	-	-
1:96158201-96158201	A	3_prime_UTR_variant	MODIFIER	TMSB4	ENSBTAG00000051079	Transcript	ENSBTAT00000067104.1	protein_coding	2021-01-01	-	-	-	591	-	-	-	-	-	-	-1	-	EntrezGene	-	-	-	-	P1	-	-	-	-
1:97251909-97251909	G	splice_region_variant,intron_variant	LOW	PHC3	ENSBTAG00000013938	Transcript	ENSBTAT00000018519.4	protein_coding	-	2021-10-14	-	-	-	-	-	-	-	-	-	1	-	VGNC	-	-	-	-	A1	-	-	-	-
1:97599179-97599179	C	intron_variant	MODIFIER	MYNN	ENSBTAG00000013142	Transcript	ENSBTAT00000044888.2	protein_coding	-	2021-03-07	-	-	-	-	-	-	-	-	-	-1	-	VGNC	-	-	-	-	P1	-	-	-	-
1:97599183-97599183	C	intron_variant	MODIFIER	MYNN	ENSBTAG00000013142	Transcript	ENSBTAT00000044888.2	protein_coding	-	2021-03-07	-	-	-	-	-	-	-	-	-	-1	-	VGNC	-	-	-	-	P1	-	-	-	-
1:97599184-97599184	C	intron_variant	MODIFIER	MYNN	ENSBTAG00000013142	Transcript	ENSBTAT00000044888.2	protein_coding	-	2021-03-07	-	-	-	-	-	-	-	-	-	-1	-	VGNC	-	-	-	-	P1	-	-	-	-
1:97608012-97608012	C	splice_donor_variant	HIGH	ACTRT3	ENSBTAG00000013141	Transcript	ENSBTAT00000017467.4	protein_coding	-	2021-03-03	-	-	-	-	-	-	-	-	-	1	-	VGNC	-	-	-	-	P5	-	-	-	-
1:99443560-99443560	G	splice_donor_variant	HIGH	GOLIM4	ENSBTAG00000018727	Transcript	ENSBTAT00000024928.5	protein_coding	-	15/15	-	-	-	-	-	-	-	-	-	1	-	VGNC	-	-	-	-	P5	-	-	-	-
1:99443566-99443566	A	splice_region_variant,intron_variant	LOW	GOLIM4	ENSBTAG00000018727	Transcript	ENSBTAT00000024928.5	protein_coding	-	15/15	-	-	-	-	-	-	-	-	-	1	-	VGNC	-	-	-	-	P5	-	-	-	-
1:99443573-99443573	A	intron_variant	MODIFIER	GOLIM4	ENSBTAG00000018727	Transcript	ENSBTAT00000024928.5	protein_coding	-	15/15	-	-	-	-	-	-	-	-	-	1	-	VGNC	-	-	-	-	P5	-	-	-	-
1:99443577-99443577	A	intron_variant	MODIFIER	GOLIM4	ENSBTAG00000018727	Transcript	ENSBTAT00000024928.5	protein_coding	-	15/15	-	-	-	-	-	-	-	-	-	1	-	VGNC	-	-	-	-	P5	-	-	-	-
1:108724527-108724527	C	splice_donor_variant	HIGH	MFSD1	ENSBTAG00000009263	Transcript	ENSBTAT00000012206.5	protein_coding	-	2021-06-15	-	-	-	-	-	-	-	-	-	-1	-	VGNC	-	-	-	-	P5	-	-	-	-
1:108910208-108910208	T	splice_region_variant,intron_variant	LOW	MLF1	ENSBTAG00000004126	Transcript	ENSBTAT00000005403.4	protein_coding	-	2021-05-06	-	-	-	-	-	-	-	-	-	-1	-	EntrezGene	-	-	-	-	A2	-	-	-	-
1:108911798-108911798	C	missense_variant	MODERATE	MLF1	ENSBTAG00000004126	Transcript	ENSBTAT00000005403.4	protein_coding	2021-05-07	-	-	-	633	482	161	H/R	cAt/cGt	-	-	-1	-	EntrezGene	-	-	-	-	A2	tolerated(0.91)	-	-	-
1:110163282-110163282	G	synonymous_variant	LOW	PTX3	ENSBTAG00000009012	Transcript	ENSBTAT00000011863.5	protein_coding	2021-02-03	-	-	-	571	480	160	T	acG/acC	-	-	-1	-	VGNC	-	-	-	-	P1	-	-	-	-
1:110449113-110449113	G	missense_variant	MODERATE	CCNL1	ENSBTAG00000003851	Transcript	ENSBTAT00000005025.5	protein_coding	2021-01-11	-	-	-	1560	299	100	P/R	cCg/cGg	-	-	1	-	VGNC	-	-	-	-	P1	deleterious(0.02)	-	-	-
1:110931227-110931227	A	splice_acceptor_variant	HIGH	TIPARP	ENSBTAG00000012120	Transcript	ENSBTAT00000016071.6	protein_coding	-	2021-04-05	-	-	-	-	-	-	-	-	-	-1	-	VGNC	-	-	-	-	P1	-	-	-	-
1:111108045-111108045	G	downstream_gene_variant	MODIFIER	KCNAB1	ENSBTAG00000018465	Transcript	ENSBTAT00000024576.5	protein_coding	-	-	-	-	-	-	-	-	-	-	3879	-1	-	VGNC	-	-	-	-	A1	-	-	-	-
1:111110108-111110108	G	downstream_gene_variant	MODIFIER	KCNAB1	ENSBTAG00000018465	Transcript	ENSBTAT00000024576.5	protein_coding	-	-	-	-	-	-	-	-	-	-	1816	-1	-	VGNC	-	-	-	-	A1	-	-	-	-
1:111110144-111110144	G	downstream_gene_variant	MODIFIER	KCNAB1	ENSBTAG00000018465	Transcript	ENSBTAT00000024576.5	protein_coding	-	-	-	-	-	-	-	-	-	-	1780	-1	-	VGNC	-	-	-	-	A1	-	-	-	-
1:114575423-114575423	G	intergenic_variant	MODIFIER	-	-	-	-	-	-	-	-	-	-	-	-	-	-	-	-	-	-	-	-	-	-	-	-	-	-	-	-
1:119024445-119024445	A	splice_acceptor_variant	HIGH	HPS3	ENSBTAG00000002395	Transcript	ENSBTAT00000003112.6	protein_coding	-	2021-07-16	-	-	-	-	-	-	-	-	-	-1	-	VGNC	-	-	-	-	P1	-	-	-	-
1:119024446-119024446	G	splice_acceptor_variant	HIGH	HPS3	ENSBTAG00000002395	Transcript	ENSBTAT00000003112.6	protein_coding	-	2021-07-16	-	-	-	-	-	-	-	-	-	-1	-	VGNC	-	-	-	-	P1	-	-	-	-
1:119466441-119466441	A	3_prime_UTR_variant	MODIFIER	AGTR1	ENSBTAG00000045633	Transcript	ENSBTAT00000063575.2	protein_coding	2021-03-03	-	-	-	2266	-	-	-	-	-	-	-1	-	VGNC	-	-	-	-	P1	-	-	-	-
1:119466686-119466686	G	3_prime_UTR_variant	MODIFIER	AGTR1	ENSBTAG00000045633	Transcript	ENSBTAT00000063575.2	protein_coding	2021-03-03	-	-	-	2021	-	-	-	-	-	-	-1	-	VGNC	-	-	-	-	P1	-	-	-	-
1:126626145-126626145	G	splice_region_variant,intron_variant	LOW	XRN1	ENSBTAG00000011524	Transcript	ENSBTAT00000015318.4	protein_coding	-	15/41	-	-	-	-	-	-	-	-	-	1	-	VGNC	-	-	-	-	P1	-	-	-	-
1:127688436-127688436	T	intron_variant	MODIFIER	PXYLP1	ENSBTAG00000050763	Transcript	ENSBTAT00000018647.6	protein_coding	-	2021-03-03	-	-	-	-	-	-	-	-	-	-1	-	VGNC	-	-	-	-	-	-	-	-	-
1:130595114-130595114	C	splice_donor_variant	HIGH	CEP70	ENSBTAG00000018538	Transcript	ENSBTAT00000050229.4	protein_coding	-	14/15	-	-	-	-	-	-	-	-	-	1	-	VGNC	-	-	-	-	P1	-	-	-	-
1:132919808-132919808	C	downstream_gene_variant	MODIFIER	PCCB	ENSBTAG00000015221	Transcript	ENSBTAT00000020252.6	protein_coding	-	-	-	-	-	-	-	-	-	-	574	-1	-	VGNC	-	-	-	-	P5	-	-	-	-
1:132919833-132919833	A	downstream_gene_variant	MODIFIER	PCCB	ENSBTAG00000015221	Transcript	ENSBTAT00000020252.6	protein_coding	-	-	-	-	-	-	-	-	-	-	549	-1	-	VGNC	-	-	-	-	P5	-	-	-	-
1:133114118-133114118	G	downstream_gene_variant	MODIFIER	MSL2	ENSBTAG00000000750	Transcript	ENSBTAT00000000991.6	protein_coding	-	-	-	-	-	-	-	-	-	-	345	1	-	VGNC	-	-	-	-	P1	-	-	-	-
1:134765690-134765690	T	intron_variant	MODIFIER	CEP63	ENSBTAG00000007014	Transcript	ENSBTAT00000009235.6	protein_coding	-	13/13	-	-	-	-	-	-	-	-	-	-1	-	VGNC	-	-	-	-	-	-	-	-	-
1:134765695-134765695	C	intron_variant	MODIFIER	CEP63	ENSBTAG00000007014	Transcript	ENSBTAT00000009235.6	protein_coding	-	13/13	-	-	-	-	-	-	-	-	-	-1	-	VGNC	-	-	-	-	-	-	-	-	-
1:134765698-134765698	A	intron_variant	MODIFIER	CEP63	ENSBTAG00000007014	Transcript	ENSBTAT00000009235.6	protein_coding	-	13/13	-	-	-	-	-	-	-	-	-	-1	-	VGNC	-	-	-	-	-	-	-	-	-
1:134765703-134765703	C	intron_variant	MODIFIER	CEP63	ENSBTAG00000007014	Transcript	ENSBTAT00000009235.6	protein_coding	-	13/13	-	-	-	-	-	-	-	-	-	-1	-	VGNC	-	-	-	-	-	-	-	-	-
1:134765710-134765710	A	intron_variant	MODIFIER	CEP63	ENSBTAG00000007014	Transcript	ENSBTAT00000009235.6	protein_coding	-	13/13	-	-	-	-	-	-	-	-	-	-1	-	VGNC	-	-	-	-	-	-	-	-	-
1:134765714-134765714	A	intron_variant	MODIFIER	CEP63	ENSBTAG00000007014	Transcript	ENSBTAT00000009235.6	protein_coding	-	13/13	-	-	-	-	-	-	-	-	-	-1	-	VGNC	-	-	-	-	-	-	-	-	-
1:135868258-135868258	C	3_prime_UTR_variant	MODIFIER	CDV3	ENSBTAG00000035556	Transcript	ENSBTAT00000023484.6	protein_coding	2021-05-05	-	-	-	2635	-	-	-	-	-	-	-1	-	EntrezGene	-	-	-	-	P1	-	-	-	-
1:136804059-136804059	C	intergenic_variant	MODIFIER	-	-	-	-	-	-	-	-	-	-	-	-	-	-	-	-	-	-	-	-	-	-	-	-	-	-	-	-
1:136804073-136804073	T	intergenic_variant	MODIFIER	-	-	-	-	-	-	-	-	-	-	-	-	-	-	-	-	-	-	-	-	-	-	-	-	-	-	-	-
1:136869956-136869956	A	downstream_gene_variant	MODIFIER	UBA5	ENSBTAG00000004495	Transcript	ENSBTAT00000005894.5	protein_coding	-	-	-	-	-	-	-	-	-	-	2799	-1	-	VGNC	-	-	-	-	P1	-	-	-	-
1:136870226-136870226	C	downstream_gene_variant	MODIFIER	UBA5	ENSBTAG00000004495	Transcript	ENSBTAT00000005894.5	protein_coding	-	-	-	-	-	-	-	-	-	-	2529	-1	-	VGNC	-	-	-	-	P1	-	-	-	-
1:136898783-136898783	G	intron_variant	MODIFIER	UBA5	ENSBTAG00000004495	Transcript	ENSBTAT00000005894.5	protein_coding	-	2021-02-11	-	-	-	-	-	-	-	-	-	-1	-	VGNC	-	-	-	-	P1	-	-	-	-
1:136898814-136898814	C	splice_region_variant,intron_variant	LOW	UBA5	ENSBTAG00000004495	Transcript	ENSBTAT00000005894.5	protein_coding	-	2021-02-11	-	-	-	-	-	-	-	-	-	-1	-	VGNC	-	-	-	-	P1	-	-	-	-
1:137020429-137020429	C	splice_region_variant,intron_variant	LOW	ACAD11	ENSBTAG00000031010	Transcript	ENSBTAT00000054042.3	protein_coding	-	18/19	-	-	-	-	-	-	-	-	-	1	-	VGNC	-	-	-	-	P1	-	-	-	-
1:137258561-137258561	A	3_prime_UTR_variant	MODIFIER	ACP3	ENSBTAG00000011634	Transcript	ENSBTAT00000015451.5	protein_coding	2021-10-10	-	-	-	2051	-	-	-	-	-	-	-1	-	VGNC	-	-	-	-	A2	-	-	-	-
1:137258621-137258621	T	3_prime_UTR_variant	MODIFIER	ACP3	ENSBTAG00000011634	Transcript	ENSBTAT00000015451.5	protein_coding	2021-10-10	-	-	-	1991	-	-	-	-	-	-	-1	-	VGNC	-	-	-	-	A2	-	-	-	-
1:139406889-139406889	T	splice_acceptor_variant	HIGH	HMGN1	ENSBTAG00000018768	Transcript	ENSBTAT00000008696.6	protein_coding	-	2021-04-04	-	-	-	-	-	-	-	-	-	-1	-	EntrezGene	-	-	-	-	P1	-	-	-	-
1:139406891-139406891	C	splice_region_variant,intron_variant	LOW	HMGN1	ENSBTAG00000018768	Transcript	ENSBTAT00000008696.6	protein_coding	-	2021-04-04	-	-	-	-	-	-	-	-	-	-1	-	EntrezGene	-	-	-	-	P1	-	-	-	-
1:139432137-139432137	C	upstream_gene_variant	MODIFIER	-	ENSBTAG00000023106	Transcript	ENSBTAT00000030356.4	protein_coding	-	-	-	-	-	-	-	-	-	-	95	-1	-	-	-	-	-	-	P1	-	-	-	-
1:139432194-139432194	G	upstream_gene_variant	MODIFIER	-	ENSBTAG00000023106	Transcript	ENSBTAT00000030356.4	protein_coding	-	-	-	-	-	-	-	-	-	-	152	-1	-	-	-	-	-	-	P1	-	-	-	-
1:139751693-139751693	G	downstream_gene_variant	MODIFIER	B3GALT5	ENSBTAG00000023407	Transcript	ENSBTAT00000031889.4	protein_coding	-	-	-	-	-	-	-	-	-	-	2868	1	-	VGNC	-	-	-	-	P1	-	-	-	-
1:141630062-141630062	G	intron_variant	MODIFIER	MX2	ENSBTAG00000008471	Transcript	ENSBTAT00000011146.5	protein_coding	-	2021-04-14	-	-	-	-	-	-	-	-	-	1	-	VGNC	-	-	-	-	P1	-	-	-	-
1:141634755-141634755	C	missense_variant	MODERATE	MX2	ENSBTAG00000008471	Transcript	ENSBTAT00000011146.5	protein_coding	2021-06-15	-	-	-	1005	716	239	L/P	cTg/cCg	-	-	1	-	VGNC	-	-	-	-	P1	tolerated(0.2)	-	-	-
1:141634760-141634760	A	splice_donor_variant	HIGH	MX2	ENSBTAG00000008471	Transcript	ENSBTAT00000011146.5	protein_coding	-	2021-06-14	-	-	-	-	-	-	-	-	-	1	-	VGNC	-	-	-	-	P1	-	-	-	-
1:141634762-141634762	C	splice_region_variant,intron_variant	LOW	MX2	ENSBTAG00000008471	Transcript	ENSBTAT00000011146.5	protein_coding	-	2021-06-14	-	-	-	-	-	-	-	-	-	1	-	VGNC	-	-	-	-	P1	-	-	-	-
1:141677998-141677998	G	intron_variant	MODIFIER	MX1	ENSBTAG00000030913	Transcript	ENSBTAT00000012035.6	protein_coding	-	2021-01-12	-	-	-	-	-	-	-	-	-	1	-	VGNC	-	-	-	-	A2	-	-	-	-
1:141678096-141678096	G	intron_variant	MODIFIER	MX1	ENSBTAG00000030913	Transcript	ENSBTAT00000012035.6	protein_coding	-	2021-01-12	-	-	-	-	-	-	-	-	-	1	-	VGNC	-	-	-	-	A2	-	-	-	-
1:141678128-141678128	G	intron_variant	MODIFIER	MX1	ENSBTAG00000030913	Transcript	ENSBTAT00000012035.6	protein_coding	-	2021-01-12	-	-	-	-	-	-	-	-	-	1	-	VGNC	-	-	-	-	A2	-	-	-	-
1:141678215-141678215	G	intron_variant	MODIFIER	MX1	ENSBTAG00000030913	Transcript	ENSBTAT00000012035.6	protein_coding	-	2021-01-12	-	-	-	-	-	-	-	-	-	1	-	VGNC	-	-	-	-	A2	-	-	-	-
1:141678287-141678287	G	intron_variant	MODIFIER	MX1	ENSBTAG00000030913	Transcript	ENSBTAT00000012035.6	protein_coding	-	2021-01-12	-	-	-	-	-	-	-	-	-	1	-	VGNC	-	-	-	-	A2	-	-	-	-
1:141678364-141678364	G	intron_variant	MODIFIER	MX1	ENSBTAG00000030913	Transcript	ENSBTAT00000012035.6	protein_coding	-	2021-01-12	-	-	-	-	-	-	-	-	-	1	-	VGNC	-	-	-	-	A2	-	-	-	-
1:141694930-141694930	G	intron_variant	MODIFIER	MX1	ENSBTAG00000030913	Transcript	ENSBTAT00000012035.6	protein_coding	-	2021-09-12	-	-	-	-	-	-	-	-	-	1	-	VGNC	-	-	-	-	A2	-	-	-	-
1:141694961-141694961	G	intron_variant	MODIFIER	MX1	ENSBTAG00000030913	Transcript	ENSBTAT00000012035.6	protein_coding	-	2021-09-12	-	-	-	-	-	-	-	-	-	1	-	VGNC	-	-	-	-	A2	-	-	-	-
1:141694994-141694994	G	intron_variant	MODIFIER	MX1	ENSBTAG00000030913	Transcript	ENSBTAT00000012035.6	protein_coding	-	2021-09-12	-	-	-	-	-	-	-	-	-	1	-	VGNC	-	-	-	-	A2	-	-	-	-
1:141696025-141696025	G	intron_variant	MODIFIER	MX1	ENSBTAG00000030913	Transcript	ENSBTAT00000012035.6	protein_coding	-	2021-09-12	-	-	-	-	-	-	-	-	-	1	-	VGNC	-	-	-	-	A2	-	-	-	-
1:141737019-141737019	T	splice_region_variant,intron_variant	LOW	TMPRSS2	ENSBTAG00000009132	Transcript	ENSBTAT00000012036.5	protein_coding	-	2021-02-12	-	-	-	-	-	-	-	-	-	-1	-	VGNC	-	-	-	-	P1	-	-	-	-
1:142872436-142872436	G	intron_variant	MODIFIER	SLC37A1	ENSBTAG00000021286	Transcript	ENSBTAT00000043509.3	protein_coding	-	15/15	-	-	-	-	-	-	-	-	-	1	-	VGNC	-	-	-	-	P5	-	-	-	-
1:143514937-143514937	T	intron_variant	MODIFIER	-	ENSBTAG00000011437	Transcript	ENSBTAT00000015200.6	protein_coding	-	13/13	-	-	-	-	-	-	-	-	-	-1	-	-	-	-	-	-	P1	-	-	-	-
1:143514942-143514942	C	intron_variant	MODIFIER	-	ENSBTAG00000011437	Transcript	ENSBTAT00000015200.6	protein_coding	-	13/13	-	-	-	-	-	-	-	-	-	-1	-	-	-	-	-	-	P1	-	-	-	-
1:143514947-143514947	C	intron_variant	MODIFIER	-	ENSBTAG00000011437	Transcript	ENSBTAT00000015200.6	protein_coding	-	13/13	-	-	-	-	-	-	-	-	-	-1	-	-	-	-	-	-	P1	-	-	-	-
1:143514966-143514966	C	intron_variant	MODIFIER	-	ENSBTAG00000011437	Transcript	ENSBTAT00000015200.6	protein_coding	-	13/13	-	-	-	-	-	-	-	-	-	-1	-	-	-	-	-	-	P1	-	-	-	-
1:143514969-143514969	C	intron_variant	MODIFIER	-	ENSBTAG00000011437	Transcript	ENSBTAT00000015200.6	protein_coding	-	13/13	-	-	-	-	-	-	-	-	-	-1	-	-	-	-	-	-	P1	-	-	-	-
1:143514973-143514973	C	intron_variant	MODIFIER	-	ENSBTAG00000011437	Transcript	ENSBTAT00000015200.6	protein_coding	-	13/13	-	-	-	-	-	-	-	-	-	-1	-	-	-	-	-	-	P1	-	-	-	-
1:143514979-143514979	G	intron_variant	MODIFIER	-	ENSBTAG00000011437	Transcript	ENSBTAT00000015200.6	protein_coding	-	13/13	-	-	-	-	-	-	-	-	-	-1	-	-	-	-	-	-	P1	-	-	-	-
1:143514982-143514982	G	intron_variant	MODIFIER	-	ENSBTAG00000011437	Transcript	ENSBTAT00000015200.6	protein_coding	-	13/13	-	-	-	-	-	-	-	-	-	-1	-	-	-	-	-	-	P1	-	-	-	-
1:143514983-143514983	G	intron_variant	MODIFIER	-	ENSBTAG00000011437	Transcript	ENSBTAT00000015200.6	protein_coding	-	13/13	-	-	-	-	-	-	-	-	-	-1	-	-	-	-	-	-	P1	-	-	-	-
1:143514985-143514985	T	intron_variant	MODIFIER	-	ENSBTAG00000011437	Transcript	ENSBTAT00000015200.6	protein_coding	-	13/13	-	-	-	-	-	-	-	-	-	-1	-	-	-	-	-	-	P1	-	-	-	-
1:143514992-143514992	C	intron_variant	MODIFIER	-	ENSBTAG00000011437	Transcript	ENSBTAT00000015200.6	protein_coding	-	13/13	-	-	-	-	-	-	-	-	-	-1	-	-	-	-	-	-	P1	-	-	-	-
1:143515014-143515014	C	intron_variant	MODIFIER	-	ENSBTAG00000011437	Transcript	ENSBTAT00000015200.6	protein_coding	-	13/13	-	-	-	-	-	-	-	-	-	-1	-	-	-	-	-	-	P1	-	-	-	-
1:143515426-143515426	A	synonymous_variant	LOW	-	ENSBTAG00000011437	Transcript	ENSBTAT00000015200.6	protein_coding	13/14	-	-	-	2025	1866	622	G	ggC/ggT	-	-	-1	-	-	-	-	-	-	P1	-	-	-	-
1:143521472-143521472	C	intron_variant	MODIFIER	-	ENSBTAG00000011437	Transcript	ENSBTAT00000015200.6	protein_coding	-	2021-03-13	-	-	-	-	-	-	-	-	-	-1	-	-	-	-	-	-	P1	-	-	-	-
1:143642393-143642393	A	intron_variant	MODIFIER	HSF2BP	ENSBTAG00000017407	Transcript	ENSBTAT00000023149.5	protein_coding	-	2021-08-08	-	-	-	-	-	-	-	-	-	-1	-	VGNC	-	-	-	-	P1	-	-	-	-
1:143642396-143642396	C	intron_variant	MODIFIER	HSF2BP	ENSBTAG00000017407	Transcript	ENSBTAT00000023149.5	protein_coding	-	2021-08-08	-	-	-	-	-	-	-	-	-	-1	-	VGNC	-	-	-	-	P1	-	-	-	-
1:143642425-143642425	A	intron_variant	MODIFIER	HSF2BP	ENSBTAG00000017407	Transcript	ENSBTAT00000023149.5	protein_coding	-	2021-08-08	-	-	-	-	-	-	-	-	-	-1	-	VGNC	-	-	-	-	P1	-	-	-	-
1:143642430-143642430	T	intron_variant	MODIFIER	HSF2BP	ENSBTAG00000017407	Transcript	ENSBTAT00000023149.5	protein_coding	-	2021-08-08	-	-	-	-	-	-	-	-	-	-1	-	VGNC	-	-	-	-	P1	-	-	-	-
1:143820364-143820364	T	missense_variant	MODERATE	CSTB	ENSBTAG00000018189	Transcript	ENSBTAT00000024208.3	protein_coding	2021-02-03	-	-	-	224	83	28	S/Y	tCc/tAc	-	-	-1	-	EntrezGene	-	-	-	-	P1	deleterious(0)	-	-	-
1:143820370-143820370	G	missense_variant,splice_region_variant	MODERATE	CSTB	ENSBTAG00000018189	Transcript	ENSBTAT00000024208.3	protein_coding	2021-02-03	-	-	-	218	77	26	V/A	gTg/gCg	-	-	-1	-	EntrezGene	-	-	-	-	P1	deleterious(0)	-	-	-
1:143820378-143820378	C	splice_region_variant,intron_variant	LOW	CSTB	ENSBTAG00000018189	Transcript	ENSBTAT00000024208.3	protein_coding	-	2021-01-02	-	-	-	-	-	-	-	-	-	-1	-	EntrezGene	-	-	-	-	P1	-	-	-	-
1:143820379-143820379	T	splice_region_variant,intron_variant	LOW	CSTB	ENSBTAG00000018189	Transcript	ENSBTAT00000024208.3	protein_coding	-	2021-01-02	-	-	-	-	-	-	-	-	-	-1	-	EntrezGene	-	-	-	-	P1	-	-	-	-
1:143820381-143820381	T	intron_variant	MODIFIER	CSTB	ENSBTAG00000018189	Transcript	ENSBTAT00000024208.3	protein_coding	-	2021-01-02	-	-	-	-	-	-	-	-	-	-1	-	EntrezGene	-	-	-	-	P1	-	-	-	-
1:143847800-143847800	C	splice_region_variant,intron_variant	LOW	CSTB	ENSBTAG00000000524	Transcript	ENSBTAT00000000683.3	protein_coding	-	2021-01-02	-	-	-	-	-	-	-	-	-	-1	-	EntrezGene	-	-	-	-	P1	-	-	-	-
1:143847803-143847803	T	splice_region_variant,intron_variant	LOW	CSTB	ENSBTAG00000000524	Transcript	ENSBTAT00000000683.3	protein_coding	-	2021-01-02	-	-	-	-	-	-	-	-	-	-1	-	EntrezGene	-	-	-	-	P1	-	-	-	-
1:144136936-144136936	C	intron_variant	MODIFIER	-	ENSBTAG00000007105	Transcript	ENSBTAT00000009343.6	protein_coding	-	2021-04-20	-	-	-	-	-	-	-	-	-	1	-	-	-	-	-	-	A2	-	-	-	-
1:144144427-144144427	A	intron_variant	MODIFIER	-	ENSBTAG00000007105	Transcript	ENSBTAT00000009343.6	protein_coding	-	15/20	-	-	-	-	-	-	-	-	-	1	-	-	-	-	-	-	A2	-	-	-	-
1:144144431-144144431	T	intron_variant	MODIFIER	-	ENSBTAG00000007105	Transcript	ENSBTAT00000009343.6	protein_coding	-	15/20	-	-	-	-	-	-	-	-	-	1	-	-	-	-	-	-	A2	-	-	-	-
1:144144433-144144433	G	intron_variant	MODIFIER	-	ENSBTAG00000007105	Transcript	ENSBTAT00000009343.6	protein_coding	-	15/20	-	-	-	-	-	-	-	-	-	1	-	-	-	-	-	-	A2	-	-	-	-
1:144144443-144144443	A	intron_variant	MODIFIER	-	ENSBTAG00000007105	Transcript	ENSBTAT00000009343.6	protein_coding	-	15/20	-	-	-	-	-	-	-	-	-	1	-	-	-	-	-	-	A2	-	-	-	-
1:144144444-144144444	T	intron_variant	MODIFIER	-	ENSBTAG00000007105	Transcript	ENSBTAT00000009343.6	protein_coding	-	15/20	-	-	-	-	-	-	-	-	-	1	-	-	-	-	-	-	A2	-	-	-	-
1:144144449-144144449	A	intron_variant	MODIFIER	-	ENSBTAG00000007105	Transcript	ENSBTAT00000009343.6	protein_coding	-	15/20	-	-	-	-	-	-	-	-	-	1	-	-	-	-	-	-	A2	-	-	-	-
1:144144452-144144452	A	intron_variant	MODIFIER	-	ENSBTAG00000007105	Transcript	ENSBTAT00000009343.6	protein_coding	-	15/20	-	-	-	-	-	-	-	-	-	1	-	-	-	-	-	-	A2	-	-	-	-
1:144322794-144322794	T	synonymous_variant	LOW	PFKL	ENSBTAG00000010658	Transcript	ENSBTAT00000056305.3	protein_coding	2021-08-22	-	-	-	927	837	279	V	gtG/gtT	-	-	1	-	VGNC	-	-	-	-	P1	-	-	-	-
1:144393148-144393148	A	intron_variant	MODIFIER	TRPM2	ENSBTAG00000021901	Transcript	ENSBTAT00000029198.6	protein_coding	-	14/31	-	-	-	-	-	-	-	-	-	1	-	VGNC	-	-	-	-	A2	-	-	-	-
1:144393149-144393149	G	intron_variant	MODIFIER	TRPM2	ENSBTAG00000021901	Transcript	ENSBTAT00000029198.6	protein_coding	-	14/31	-	-	-	-	-	-	-	-	-	1	-	VGNC	-	-	-	-	A2	-	-	-	-
1:144393172-144393172	C	intron_variant	MODIFIER	TRPM2	ENSBTAG00000021901	Transcript	ENSBTAT00000029198.6	protein_coding	-	14/31	-	-	-	-	-	-	-	-	-	1	-	VGNC	-	-	-	-	A2	-	-	-	-
1:144394679-144394679	C	splice_donor_variant	HIGH	TRPM2	ENSBTAG00000021901	Transcript	ENSBTAT00000029198.6	protein_coding	-	16/31	-	-	-	-	-	-	-	-	-	1	-	VGNC	-	-	-	-	A2	-	-	-	-
1:144400807-144400807	T	intron_variant	MODIFIER	TRPM2	ENSBTAG00000021901	Transcript	ENSBTAT00000029198.6	protein_coding	-	22/31	-	-	-	-	-	-	-	-	-	1	-	VGNC	-	-	-	-	A2	-	-	-	-
1:144665324-144665324	T	missense_variant,splice_region_variant	MODERATE	UBE2G2	ENSBTAG00000048090	Transcript	ENSBTAT00000063929.2	protein_coding	2021-04-06	-	-	-	179	127	43	G/S	Ggc/Agc	-	-	-1	-	VGNC	-	-	-	-	P1	deleterious(0.01)	-	-	-
1:144665326-144665326	A	splice_acceptor_variant	HIGH	UBE2G2	ENSBTAG00000048090	Transcript	ENSBTAT00000063929.2	protein_coding	-	2021-03-05	-	-	-	-	-	-	-	-	-	-1	-	VGNC	-	-	-	-	P1	-	-	-	-
1:144665337-144665337	C	intron_variant	MODIFIER	UBE2G2	ENSBTAG00000048090	Transcript	ENSBTAT00000063929.2	protein_coding	-	2021-03-05	-	-	-	-	-	-	-	-	-	-1	-	VGNC	-	-	-	-	P1	-	-	-	-
1:144776200-144776200	A	intron_variant	MODIFIER	ITGB2	ENSBTAG00000017060	Transcript	ENSBTAT00000022687.6	protein_coding	-	2021-02-15	-	-	-	-	-	-	-	-	-	-1	-	VGNC	-	-	-	-	A2	-	-	-	-
1:144776213-144776213	T	intron_variant	MODIFIER	ITGB2	ENSBTAG00000017060	Transcript	ENSBTAT00000022687.6	protein_coding	-	2021-02-15	-	-	-	-	-	-	-	-	-	-1	-	VGNC	-	-	-	-	A2	-	-	-	-
1:145053907-145053907	G	downstream_gene_variant	MODIFIER	ADARB1	ENSBTAG00000017486	Transcript	ENSBTAT00000023240.6	protein_coding	-	-	-	-	-	-	-	-	-	-	3169	1	-	VGNC	-	-	-	-	P5	-	-	-	-
1:145291964-145291964	A	synonymous_variant	LOW	COL18A1	ENSBTAG00000023907	Transcript	ENSBTAT00000034655.5	protein_coding	34/41	-	-	-	3579	3501	1167	P	ccG/ccA	-	-	1	-	VGNC	-	-	-	-	P1	-	-	-	-
1:145292590-145292590	C	synonymous_variant	LOW	COL18A1	ENSBTAG00000023907	Transcript	ENSBTAT00000034655.5	protein_coding	36/41	-	-	-	3765	3687	1229	A	gcT/gcC	-	-	1	-	VGNC	-	-	-	-	P1	-	-	-	-
1:145316015-145316015	C	missense_variant	MODERATE	SLC19A1	ENSBTAG00000024162	Transcript	ENSBTAT00000043357.3	protein_coding	2021-05-08	-	-	-	1002	769	257	M/V	Atg/Gtg	-	-	-1	-	VGNC	-	-	-	-	A2	tolerated(0.2)	-	-	-
1:145316080-145316080	A	missense_variant	MODERATE	SLC19A1	ENSBTAG00000024162	Transcript	ENSBTAT00000043357.3	protein_coding	2021-05-08	-	-	-	937	704	235	A/V	gCg/gTg	-	-	-1	-	VGNC	-	-	-	-	A2	tolerated(0.19)	-	-	-
1:145316097-145316097	C	synonymous_variant	LOW	SLC19A1	ENSBTAG00000024162	Transcript	ENSBTAT00000043357.3	protein_coding	2021-05-08	-	-	-	920	687	229	Q	caA/caG	-	-	-1	-	VGNC	-	-	-	-	A2	-	-	-	-
1:145348970-145348970	A	intron_variant,non_coding_transcript_variant	MODIFIER	-	ENSBTAG00000051007	Transcript	ENSBTAT00000084563.1	lncRNA	-	2021-02-02	-	-	-	-	-	-	-	-	-	1	-	-	-	-	-	-	-	-	-	-	-
1:145828747-145828747	A	missense_variant	MODERATE	COL6A2	ENSBTAG00000019269	Transcript	ENSBTAT00000025663.6	protein_coding	2021-11-16	-	-	-	1454	1454	485	L/H	cTc/cAc	-	-	1	-	VGNC	-	-	-	-	P5	tolerated(0.52)	-	-	-
1:145940346-145940346	T	splice_region_variant,intron_variant	LOW	MCM3AP	ENSBTAG00000003148	Transcript	ENSBTAT00000004097.6	protein_coding	-	20/27	-	-	-	-	-	-	-	-	-	-1	-	VGNC	-	-	-	-	P1	-	-	-	-
1:145944414-145944414	C	intron_variant	MODIFIER	MCM3AP	ENSBTAG00000003148	Transcript	ENSBTAT00000004097.6	protein_coding	-	20/27	-	-	-	-	-	-	-	-	-	-1	-	VGNC	-	-	-	-	P1	-	-	-	-
1:145944419-145944419	G	intron_variant	MODIFIER	MCM3AP	ENSBTAG00000003148	Transcript	ENSBTAT00000004097.6	protein_coding	-	20/27	-	-	-	-	-	-	-	-	-	-1	-	VGNC	-	-	-	-	P1	-	-	-	-
1:145944421-145944421	G	intron_variant	MODIFIER	MCM3AP	ENSBTAG00000003148	Transcript	ENSBTAT00000004097.6	protein_coding	-	20/27	-	-	-	-	-	-	-	-	-	-1	-	VGNC	-	-	-	-	P1	-	-	-	-
1:145944422-145944422	C	intron_variant	MODIFIER	MCM3AP	ENSBTAG00000003148	Transcript	ENSBTAT00000004097.6	protein_coding	-	20/27	-	-	-	-	-	-	-	-	-	-1	-	VGNC	-	-	-	-	P1	-	-	-	-
1:145944440-145944440	G	splice_region_variant,intron_variant	LOW	MCM3AP	ENSBTAG00000003148	Transcript	ENSBTAT00000004097.6	protein_coding	-	20/27	-	-	-	-	-	-	-	-	-	-1	-	VGNC	-	-	-	-	P1	-	-	-	-
1:145975007-145975007	G	upstream_gene_variant	MODIFIER	MCM3AP	ENSBTAG00000003148	Transcript	ENSBTAT00000004097.6	protein_coding	-	-	-	-	-	-	-	-	-	-	3028	-1	-	VGNC	-	-	-	-	P1	-	-	-	-
1:145975009-145975009	C	upstream_gene_variant	MODIFIER	MCM3AP	ENSBTAG00000003148	Transcript	ENSBTAT00000004097.6	protein_coding	-	-	-	-	-	-	-	-	-	-	3030	-1	-	VGNC	-	-	-	-	P1	-	-	-	-
1:145975015-145975015	G	upstream_gene_variant	MODIFIER	MCM3AP	ENSBTAG00000003148	Transcript	ENSBTAT00000004097.6	protein_coding	-	-	-	-	-	-	-	-	-	-	3036	-1	-	VGNC	-	-	-	-	P1	-	-	-	-
1:145975018-145975018	C	upstream_gene_variant	MODIFIER	MCM3AP	ENSBTAG00000003148	Transcript	ENSBTAT00000004097.6	protein_coding	-	-	-	-	-	-	-	-	-	-	3039	-1	-	VGNC	-	-	-	-	P1	-	-	-	-
1:146004663-146004663	G	splice_region_variant,intron_variant	LOW	PCNT	ENSBTAG00000030670	Transcript	ENSBTAT00000029328.6	protein_coding	-	1945-02-01	-	-	-	-	-	-	-	-	-	1	-	VGNC	-	-	-	-	A2	-	-	-	-
1:146561693-146561693	G	downstream_gene_variant	MODIFIER	TDRP	ENSBTAG00000043957	Transcript	ENSBTAT00000061350.3	protein_coding	-	-	-	-	-	-	-	-	-	-	814	-1	-	VGNC	-	-	-	-	P1	-	-	-	-
1:146607332-146607332	G	synonymous_variant	LOW	TDRP	ENSBTAG00000043957	Transcript	ENSBTAT00000061350.3	protein_coding	2021-01-03	-	-	-	128	45	15	P	ccG/ccC	-	-	-1	-	VGNC	-	-	-	-	P1	-	-	-	-
1:148316526-148316526	C	intron_variant	MODIFIER	SETD4	ENSBTAG00000018682	Transcript	ENSBTAT00000024868.5	protein_coding	-	2021-11-11	-	-	-	-	-	-	-	-	-	-1	-	VGNC	-	-	-	-	P1	-	-	-	-
1:148316539-148316539	C	intron_variant	MODIFIER	SETD4	ENSBTAG00000018682	Transcript	ENSBTAT00000024868.5	protein_coding	-	2021-11-11	-	-	-	-	-	-	-	-	-	-1	-	VGNC	-	-	-	-	P1	-	-	-	-
1:148475457-148475457	A	intron_variant	MODIFIER	-	ENSBTAG00000053201	Transcript	ENSBTAT00000071374.1	protein_coding	-	2021-02-04	-	-	-	-	-	-	-	-	-	1	-	-	-	-	-	-	P5	-	-	-	-
1:148589507-148589507	A	splice_donor_variant	HIGH	DOP1B	ENSBTAG00000014306	Transcript	ENSBTAT00000019018.4	protein_coding	-	27/27	-	-	-	-	-	-	-	-	-	1	-	VGNC	-	-	-	-	P5	-	-	-	-
1:148603086-148603086	C	upstream_gene_variant	MODIFIER	MORC3	ENSBTAG00000011876	Transcript	ENSBTAT00000015758.5	protein_coding	-	-	-	-	-	-	-	-	-	-	1814	1	-	VGNC	-	-	-	-	P1	-	-	-	-
1:148658500-148658500	C	splice_region_variant,intron_variant	LOW	CHAF1B	ENSBTAG00000011880	Transcript	ENSBTAT00000015764.5	protein_coding	-	2021-01-12	-	-	-	-	-	-	-	-	-	1	-	VGNC	-	-	-	-	P1	-	-	-	-
1:149709076-149709076	A	downstream_gene_variant	MODIFIER	DYRK1A	ENSBTAG00000001771	Transcript	ENSBTAT00000002319.5	protein_coding	-	-	-	-	-	-	-	-	-	-	216	1	-	VGNC	-	-	-	-	-	-	-	-	-
1:151176686-151176686	G	intron_variant	MODIFIER	ETS2	ENSBTAG00000009214	Transcript	ENSBTAT00000012144.5	protein_coding	-	2021-08-09	-	-	-	-	-	-	-	-	-	1	-	VGNC	-	-	-	-	P1	-	-	-	-
1:151176903-151176903	G	intron_variant	MODIFIER	ETS2	ENSBTAG00000009214	Transcript	ENSBTAT00000012144.5	protein_coding	-	2021-08-09	-	-	-	-	-	-	-	-	-	1	-	VGNC	-	-	-	-	P1	-	-	-	-
1:151425217-151425217	C	intron_variant,non_coding_transcript_variant	MODIFIER	-	ENSBTAG00000052589	Transcript	ENSBTAT00000070418.1	lncRNA	-	2021-01-03	-	-	-	-	-	-	-	-	-	-1	-	-	-	-	-	-	-	-	-	-	-
1:151425876-151425876	C	intron_variant,non_coding_transcript_variant	MODIFIER	-	ENSBTAG00000052589	Transcript	ENSBTAT00000070418.1	lncRNA	-	2021-01-03	-	-	-	-	-	-	-	-	-	-1	-	-	-	-	-	-	-	-	-	-	-
1:151453818-151453818	A	intergenic_variant	MODIFIER	-	-	-	-	-	-	-	-	-	-	-	-	-	-	-	-	-	-	-	-	-	-	-	-	-	-	-	-
1:152276938-152276938	G	intron_variant	MODIFIER	CAPN7	ENSBTAG00000006479	Transcript	ENSBTAT00000008495.6	protein_coding	-	16/20	-	-	-	-	-	-	-	-	-	1	-	VGNC	-	-	-	-	P1	-	-	-	-
1:152434887-152434887	T	splice_region_variant,intron_variant	LOW	METTL6	ENSBTAG00000023375	Transcript	ENSBTAT00000031819.4	protein_coding	-	2021-05-05	-	-	-	-	-	-	-	-	-	-1	-	VGNC	-	-	-	-	P1	-	-	-	-
1:152455320-152455320	T	missense_variant	MODERATE	EAF1	ENSBTAG00000019202	Transcript	ENSBTAT00000025560.6	protein_coding	2021-03-06	-	-	-	602	602	201	T/M	aCg/aTg	-	-	1	-	VGNC	-	-	-	-	P1	deleterious(0)	-	-	-
1:152916228-152916228	A	intergenic_variant	MODIFIER	-	-	-	-	-	-	-	-	-	-	-	-	-	-	-	-	-	-	-	-	-	-	-	-	-	-	-	-
1:153344385-153344385	A	splice_acceptor_variant	HIGH	-	ENSBTAG00000030593	Transcript	ENSBTAT00000043219.4	protein_coding	-	2021-05-07	-	-	-	-	-	-	-	-	-	-1	-	-	-	-	-	-	P1	-	-	-	-
1:153882200-153882200	A	synonymous_variant	LOW	PLCL2	ENSBTAG00000009942	Transcript	ENSBTAT00000013117.6	protein_coding	2021-01-06	-	-	-	105	105	35	G	ggC/ggA	-	-	1	-	VGNC	-	-	-	-	P1	-	-	-	-
1:154009233-154009233	A	splice_donor_variant	HIGH	PLCL2	ENSBTAG00000009942	Transcript	ENSBTAT00000013117.6	protein_coding	-	2021-03-05	-	-	-	-	-	-	-	-	-	1	-	VGNC	-	-	-	-	P1	-	-	-	-
1:154148260-154148260	T	splice_region_variant,intron_variant	LOW	TBC1D5	ENSBTAG00000030581	Transcript	ENSBTAT00000043194.4	protein_coding	-	18/21	-	-	-	-	-	-	-	-	-	-1	-	VGNC	-	-	-	-	P5	-	-	-	-
1:154148263-154148263	T	splice_donor_variant	HIGH	TBC1D5	ENSBTAG00000030581	Transcript	ENSBTAT00000043194.4	protein_coding	-	18/21	-	-	-	-	-	-	-	-	-	-1	-	VGNC	-	-	-	-	P5	-	-	-	-
1:155472921-155472921	A	intron_variant	MODIFIER	SATB1	ENSBTAG00000021158	Transcript	ENSBTAT00000028199.5	protein_coding	-	2021-07-10	-	-	-	-	-	-	-	-	-	-1	-	VGNC	-	-	-	-	P1	-	-	-	-
1:155472923-155472923	C	intron_variant	MODIFIER	SATB1	ENSBTAG00000021158	Transcript	ENSBTAT00000028199.5	protein_coding	-	2021-07-10	-	-	-	-	-	-	-	-	-	-1	-	VGNC	-	-	-	-	P1	-	-	-	-
1:155472929-155472929	C	intron_variant	MODIFIER	SATB1	ENSBTAG00000021158	Transcript	ENSBTAT00000028199.5	protein_coding	-	2021-07-10	-	-	-	-	-	-	-	-	-	-1	-	VGNC	-	-	-	-	P1	-	-	-	-
1:155472941-155472941	A	intron_variant	MODIFIER	SATB1	ENSBTAG00000021158	Transcript	ENSBTAT00000028199.5	protein_coding	-	2021-07-10	-	-	-	-	-	-	-	-	-	-1	-	VGNC	-	-	-	-	P1	-	-	-	-
1:155472956-155472956	A	intron_variant	MODIFIER	SATB1	ENSBTAG00000021158	Transcript	ENSBTAT00000028199.5	protein_coding	-	2021-07-10	-	-	-	-	-	-	-	-	-	-1	-	VGNC	-	-	-	-	P1	-	-	-	-
1:155511273-155511273	A	intron_variant	MODIFIER	SATB1	ENSBTAG00000021158	Transcript	ENSBTAT00000028199.5	protein_coding	-	2021-01-10	-	-	-	-	-	-	-	-	-	-1	-	VGNC	-	-	-	-	P1	-	-	-	-
1:155530459-155530459	T	intergenic_variant	MODIFIER	-	-	-	-	-	-	-	-	-	-	-	-	-	-	-	-	-	-	-	-	-	-	-	-	-	-	-	-
1:157370987-157370987	G	intron_variant	MODIFIER	KAT2B	ENSBTAG00000000746	Transcript	ENSBTAT00000000994.6	protein_coding	-	17/17	-	-	-	-	-	-	-	-	-	1	-	VGNC	-	-	-	-	-	-	-	-	-
1:157585854-157585854	C	intergenic_variant	MODIFIER	-	-	-	-	-	-	-	-	-	-	-	-	-	-	-	-	-	-	-	-	-	-	-	-	-	-	-	-
10:982119-982119	C	intron_variant	MODIFIER	MCC	ENSBTAG00000035858	Transcript	ENSBTAT00000050344.4	protein_coding	-	16/16	-	-	-	-	-	-	-	-	-	1	-	VGNC	-	-	-	-	P1	-	-	-	-
10:996094-996094	T	splice_region_variant,intron_variant	LOW	DCP2	ENSBTAG00000000767	Transcript	ENSBTAT00000065963.2	protein_coding	-	2021-10-10	-	-	-	-	-	-	-	-	-	-1	-	VGNC	-	-	-	-	P1	-	-	-	-
10:996097-996097	C	splice_region_variant,intron_variant	LOW	DCP2	ENSBTAG00000000767	Transcript	ENSBTAT00000065963.2	protein_coding	-	2021-10-10	-	-	-	-	-	-	-	-	-	-1	-	VGNC	-	-	-	-	P1	-	-	-	-
10:996098-996098	A	splice_region_variant,intron_variant	LOW	DCP2	ENSBTAG00000000767	Transcript	ENSBTAT00000065963.2	protein_coding	-	2021-10-10	-	-	-	-	-	-	-	-	-	-1	-	VGNC	-	-	-	-	P1	-	-	-	-
10:1770092-1770092	A	splice_donor_variant	HIGH	EPB41L4A	ENSBTAG00000014750	Transcript	ENSBTAT00000019627.6	protein_coding	-	15/22	-	-	-	-	-	-	-	-	-	1	-	VGNC	-	-	-	-	-	-	-	-	-
10:2238829-2238829	G	splice_donor_variant	HIGH	NREP	ENSBTAG00000011338	Transcript	ENSBTAT00000015066.4	protein_coding	-	2021-03-03	-	-	-	-	-	-	-	-	-	1	-	EntrezGene	-	-	-	-	P1	-	-	-	-
10:2464364-2464364	C	intron_variant	MODIFIER	YTHDC2	ENSBTAG00000014099	Transcript	ENSBTAT00000018745.6	protein_coding	-	21/29	-	-	-	-	-	-	-	-	-	1	-	VGNC	-	-	-	-	P5	-	-	-	-
10:2464367-2464367	C	intron_variant	MODIFIER	YTHDC2	ENSBTAG00000014099	Transcript	ENSBTAT00000018745.6	protein_coding	-	21/29	-	-	-	-	-	-	-	-	-	1	-	VGNC	-	-	-	-	P5	-	-	-	-
10:2464369-2464369	A	intron_variant	MODIFIER	YTHDC2	ENSBTAG00000014099	Transcript	ENSBTAT00000018745.6	protein_coding	-	21/29	-	-	-	-	-	-	-	-	-	1	-	VGNC	-	-	-	-	P5	-	-	-	-
10:2464376-2464376	A	intron_variant	MODIFIER	YTHDC2	ENSBTAG00000014099	Transcript	ENSBTAT00000018745.6	protein_coding	-	21/29	-	-	-	-	-	-	-	-	-	1	-	VGNC	-	-	-	-	P5	-	-	-	-
10:2464383-2464383	C	intron_variant	MODIFIER	YTHDC2	ENSBTAG00000014099	Transcript	ENSBTAT00000018745.6	protein_coding	-	21/29	-	-	-	-	-	-	-	-	-	1	-	VGNC	-	-	-	-	P5	-	-	-	-
10:2464389-2464389	C	intron_variant	MODIFIER	YTHDC2	ENSBTAG00000014099	Transcript	ENSBTAT00000018745.6	protein_coding	-	21/29	-	-	-	-	-	-	-	-	-	1	-	VGNC	-	-	-	-	P5	-	-	-	-
10:2464404-2464404	A	intron_variant	MODIFIER	YTHDC2	ENSBTAG00000014099	Transcript	ENSBTAT00000018745.6	protein_coding	-	21/29	-	-	-	-	-	-	-	-	-	1	-	VGNC	-	-	-	-	P5	-	-	-	-
10:4004418-4004418	C	intron_variant	MODIFIER	TRIM36	ENSBTAG00000014027	Transcript	ENSBTAT00000018634.5	protein_coding	-	2021-01-09	-	-	-	-	-	-	-	-	-	-1	-	VGNC	-	-	-	-	A1	-	-	-	-
10:4298549-4298549	C	intergenic_variant	MODIFIER	-	-	-	-	-	-	-	-	-	-	-	-	-	-	-	-	-	-	-	-	-	-	-	-	-	-	-	-
10:4317461-4317461	T	intergenic_variant	MODIFIER	-	-	-	-	-	-	-	-	-	-	-	-	-	-	-	-	-	-	-	-	-	-	-	-	-	-	-	-
10:4349039-4349039	C	intergenic_variant	MODIFIER	-	-	-	-	-	-	-	-	-	-	-	-	-	-	-	-	-	-	-	-	-	-	-	-	-	-	-	-
10:5473206-5473206	G	intron_variant	MODIFIER	HRH2	ENSBTAG00000044071	Transcript	ENSBTAT00000061359.3	protein_coding	-	2021-01-01	-	-	-	-	-	-	-	-	-	-1	-	VGNC	-	-	-	-	P1	-	-	-	-
10:5473212-5473212	G	intron_variant	MODIFIER	HRH2	ENSBTAG00000044071	Transcript	ENSBTAT00000061359.3	protein_coding	-	2021-01-01	-	-	-	-	-	-	-	-	-	-1	-	VGNC	-	-	-	-	P1	-	-	-	-
10:5476048-5476048	A	upstream_gene_variant	MODIFIER	HRH2	ENSBTAG00000044071	Transcript	ENSBTAT00000061359.3	protein_coding	-	-	-	-	-	-	-	-	-	-	1707	-1	-	VGNC	-	-	-	-	P1	-	-	-	-
10:5476049-5476049	G	upstream_gene_variant	MODIFIER	HRH2	ENSBTAG00000044071	Transcript	ENSBTAT00000061359.3	protein_coding	-	-	-	-	-	-	-	-	-	-	1708	-1	-	VGNC	-	-	-	-	P1	-	-	-	-
10:5629937-5629937	G	splice_donor_variant	HIGH	SFXN1	ENSBTAG00000014536	Transcript	ENSBTAT00000019322.5	protein_coding	-	2021-07-10	-	-	-	-	-	-	-	-	-	-1	-	VGNC	-	-	-	-	P1	-	-	-	-
10:6768810-6768810	G	intron_variant	MODIFIER	HMGCR	ENSBTAG00000007840	Transcript	ENSBTAT00000010315.5	protein_coding	-	2021-02-19	-	-	-	-	-	-	-	-	-	1	-	VGNC	-	-	-	-	P1	-	-	-	-
10:6924785-6924785	G	5_prime_UTR_variant	MODIFIER	CERT1	ENSBTAG00000000081	Transcript	ENSBTAT00000000092.5	protein_coding	2021-01-18	-	-	-	339	-	-	-	-	-	-	-1	-	VGNC	-	-	-	-	P5	-	-	-	-
10:6925007-6925007	G	5_prime_UTR_variant	MODIFIER	CERT1	ENSBTAG00000000081	Transcript	ENSBTAT00000000092.5	protein_coding	2021-01-18	-	-	-	117	-	-	-	-	-	-	-1	-	VGNC	-	-	-	-	P5	-	-	-	-
10:8218597-8218597	T	splice_donor_variant	HIGH	AGGF1	ENSBTAG00000034823	Transcript	ENSBTAT00000049280.3	protein_coding	-	2021-12-13	-	-	-	-	-	-	-	-	-	1	-	VGNC	-	-	-	-	P1	-	-	-	-
10:8218598-8218598	G	splice_donor_variant	HIGH	AGGF1	ENSBTAG00000034823	Transcript	ENSBTAT00000049280.3	protein_coding	-	2021-12-13	-	-	-	-	-	-	-	-	-	1	-	VGNC	-	-	-	-	P1	-	-	-	-
10:8218622-8218622	G	intron_variant	MODIFIER	AGGF1	ENSBTAG00000034823	Transcript	ENSBTAT00000049280.3	protein_coding	-	2021-12-13	-	-	-	-	-	-	-	-	-	1	-	VGNC	-	-	-	-	P1	-	-	-	-
10:8218624-8218624	G	intron_variant	MODIFIER	AGGF1	ENSBTAG00000034823	Transcript	ENSBTAT00000049280.3	protein_coding	-	2021-12-13	-	-	-	-	-	-	-	-	-	1	-	VGNC	-	-	-	-	P1	-	-	-	-
10:8218630-8218630	A	intron_variant	MODIFIER	AGGF1	ENSBTAG00000034823	Transcript	ENSBTAT00000049280.3	protein_coding	-	2021-12-13	-	-	-	-	-	-	-	-	-	1	-	VGNC	-	-	-	-	P1	-	-	-	-
10:8218634-8218634	G	intron_variant	MODIFIER	AGGF1	ENSBTAG00000034823	Transcript	ENSBTAT00000049280.3	protein_coding	-	2021-12-13	-	-	-	-	-	-	-	-	-	1	-	VGNC	-	-	-	-	P1	-	-	-	-
10:8218639-8218639	G	intron_variant	MODIFIER	AGGF1	ENSBTAG00000034823	Transcript	ENSBTAT00000049280.3	protein_coding	-	2021-12-13	-	-	-	-	-	-	-	-	-	1	-	VGNC	-	-	-	-	P1	-	-	-	-
10:8603717-8603717	G	missense_variant,splice_region_variant	MODERATE	WDR41	ENSBTAG00000020212	Transcript	ENSBTAT00000026917.4	protein_coding	2021-09-13	-	-	-	989	700	234	V/L	Gtc/Ctc	-	-	-1	-	VGNC	-	-	-	-	P1	tolerated(0.35)	-	-	-
10:8603722-8603722	T	splice_region_variant,intron_variant	LOW	WDR41	ENSBTAG00000020212	Transcript	ENSBTAT00000026917.4	protein_coding	-	2021-08-12	-	-	-	-	-	-	-	-	-	-1	-	VGNC	-	-	-	-	P1	-	-	-	-
10:8603724-8603724	A	splice_region_variant,intron_variant	LOW	WDR41	ENSBTAG00000020212	Transcript	ENSBTAT00000026917.4	protein_coding	-	2021-08-12	-	-	-	-	-	-	-	-	-	-1	-	VGNC	-	-	-	-	P1	-	-	-	-
10:9226678-9226678	G	splice_region_variant,intron_variant	LOW	AP3B1	ENSBTAG00000005016	Transcript	ENSBTAT00000006605.5	protein_coding	-	2021-12-26	-	-	-	-	-	-	-	-	-	-1	-	VGNC	-	-	-	-	P5	-	-	-	-
10:9226696-9226696	G	intron_variant	MODIFIER	AP3B1	ENSBTAG00000005016	Transcript	ENSBTAT00000006605.5	protein_coding	-	2021-12-26	-	-	-	-	-	-	-	-	-	-1	-	VGNC	-	-	-	-	P5	-	-	-	-
10:9226701-9226701	G	intron_variant	MODIFIER	AP3B1	ENSBTAG00000005016	Transcript	ENSBTAT00000006605.5	protein_coding	-	2021-12-26	-	-	-	-	-	-	-	-	-	-1	-	VGNC	-	-	-	-	P5	-	-	-	-
10:9226703-9226703	T	intron_variant	MODIFIER	AP3B1	ENSBTAG00000005016	Transcript	ENSBTAT00000006605.5	protein_coding	-	2021-12-26	-	-	-	-	-	-	-	-	-	-1	-	VGNC	-	-	-	-	P5	-	-	-	-
10:9226705-9226705	T	intron_variant	MODIFIER	AP3B1	ENSBTAG00000005016	Transcript	ENSBTAT00000006605.5	protein_coding	-	2021-12-26	-	-	-	-	-	-	-	-	-	-1	-	VGNC	-	-	-	-	P5	-	-	-	-
10:9226706-9226706	G	intron_variant	MODIFIER	AP3B1	ENSBTAG00000005016	Transcript	ENSBTAT00000006605.5	protein_coding	-	2021-12-26	-	-	-	-	-	-	-	-	-	-1	-	VGNC	-	-	-	-	P5	-	-	-	-
10:9226707-9226707	T	intron_variant	MODIFIER	AP3B1	ENSBTAG00000005016	Transcript	ENSBTAT00000006605.5	protein_coding	-	2021-12-26	-	-	-	-	-	-	-	-	-	-1	-	VGNC	-	-	-	-	P5	-	-	-	-
10:9226719-9226719	T	intron_variant	MODIFIER	AP3B1	ENSBTAG00000005016	Transcript	ENSBTAT00000006605.5	protein_coding	-	2021-12-26	-	-	-	-	-	-	-	-	-	-1	-	VGNC	-	-	-	-	P5	-	-	-	-
10:9226722-9226722	C	intron_variant	MODIFIER	AP3B1	ENSBTAG00000005016	Transcript	ENSBTAT00000006605.5	protein_coding	-	2021-12-26	-	-	-	-	-	-	-	-	-	-1	-	VGNC	-	-	-	-	P5	-	-	-	-
10:9708679-9708679	G	intergenic_variant	MODIFIER	-	-	-	-	-	-	-	-	-	-	-	-	-	-	-	-	-	-	-	-	-	-	-	-	-	-	-	-
10:11498878-11498878	T	splice_region_variant,intron_variant	LOW	ERO1A	ENSBTAG00000015716	Transcript	ENSBTAT00000020878.6	protein_coding	-	2021-01-15	-	-	-	-	-	-	-	-	-	1	-	VGNC	-	-	-	-	P1	-	-	-	-
10:11498881-11498881	T	splice_region_variant,intron_variant	LOW	ERO1A	ENSBTAG00000015716	Transcript	ENSBTAT00000020878.6	protein_coding	-	2021-01-15	-	-	-	-	-	-	-	-	-	1	-	VGNC	-	-	-	-	P1	-	-	-	-
10:11540599-11540599	C	intron_variant	MODIFIER	ERO1A	ENSBTAG00000015716	Transcript	ENSBTAT00000020878.6	protein_coding	-	2021-09-15	-	-	-	-	-	-	-	-	-	1	-	VGNC	-	-	-	-	P1	-	-	-	-
10:11540627-11540627	A	intron_variant	MODIFIER	ERO1A	ENSBTAG00000015716	Transcript	ENSBTAT00000020878.6	protein_coding	-	2021-09-15	-	-	-	-	-	-	-	-	-	1	-	VGNC	-	-	-	-	P1	-	-	-	-
10:12048474-12048474	G	intron_variant	MODIFIER	UBAP1L	ENSBTAG00000051351	Transcript	ENSBTAT00000073197.1	protein_coding	-	2021-04-05	-	-	-	-	-	-	-	-	-	-1	-	HGNC	HGNC:40028	-	-	-	P1	-	-	-	-
10:12094295-12094295	C	splice_region_variant,intron_variant	LOW	CLPX	ENSBTAG00000008386	Transcript	ENSBTAT00000011038.6	protein_coding	-	13/13	-	-	-	-	-	-	-	-	-	-1	-	VGNC	-	-	-	-	A1	-	-	-	-
10:12094296-12094296	C	splice_region_variant,intron_variant	LOW	CLPX	ENSBTAG00000008386	Transcript	ENSBTAT00000011038.6	protein_coding	-	13/13	-	-	-	-	-	-	-	-	-	-1	-	VGNC	-	-	-	-	A1	-	-	-	-
10:12094306-12094306	T	intron_variant	MODIFIER	CLPX	ENSBTAG00000008386	Transcript	ENSBTAT00000011038.6	protein_coding	-	13/13	-	-	-	-	-	-	-	-	-	-1	-	VGNC	-	-	-	-	A1	-	-	-	-
10:12094320-12094320	C	intron_variant	MODIFIER	CLPX	ENSBTAG00000008386	Transcript	ENSBTAT00000011038.6	protein_coding	-	13/13	-	-	-	-	-	-	-	-	-	-1	-	VGNC	-	-	-	-	A1	-	-	-	-
10:12094324-12094324	G	intron_variant	MODIFIER	CLPX	ENSBTAG00000008386	Transcript	ENSBTAT00000011038.6	protein_coding	-	13/13	-	-	-	-	-	-	-	-	-	-1	-	VGNC	-	-	-	-	A1	-	-	-	-
10:12129236-12129236	T	synonymous_variant	LOW	CLPX	ENSBTAG00000008386	Transcript	ENSBTAT00000011038.6	protein_coding	2021-01-14	-	-	-	57	57	19	S	tcG/tcA	-	-	-1	-	VGNC	-	-	-	-	A1	-	-	-	-
10:12129311-12129311	A	upstream_gene_variant	MODIFIER	CLPX	ENSBTAG00000008386	Transcript	ENSBTAT00000011038.6	protein_coding	-	-	-	-	-	-	-	-	-	-	19	-1	-	VGNC	-	-	-	-	A1	-	-	-	-
10:13359902-13359902	T	upstream_gene_variant	MODIFIER	SNAPC5	ENSBTAG00000005210	Transcript	ENSBTAT00000006862.4	protein_coding	-	-	-	-	-	-	-	-	-	-	3741	-1	-	VGNC	-	-	-	-	P1	-	-	-	-
10:13389992-13389992	C	splice_region_variant,intron_variant	LOW	ZWILCH	ENSBTAG00000005213	Transcript	ENSBTAT00000006867.6	protein_coding	-	13/18	-	-	-	-	-	-	-	-	-	1	-	VGNC	-	-	-	-	P5	-	-	-	-
10:14037083-14037083	A	intron_variant	MODIFIER	AAGAB	ENSBTAG00000040368	Transcript	ENSBTAT00000055091.3	protein_coding	-	2021-07-09	-	-	-	-	-	-	-	-	-	-1	-	VGNC	-	-	-	-	P1	-	-	-	-
10:14037104-14037104	T	splice_donor_variant	HIGH	AAGAB	ENSBTAG00000040368	Transcript	ENSBTAT00000055091.3	protein_coding	-	2021-07-09	-	-	-	-	-	-	-	-	-	-1	-	VGNC	-	-	-	-	P1	-	-	-	-
10:15038617-15038617	T	splice_region_variant,intron_variant	LOW	CALML4	ENSBTAG00000025822	Transcript	ENSBTAT00000036523.5	protein_coding	-	2021-03-04	-	-	-	-	-	-	-	-	-	-1	-	VGNC	-	-	-	-	P1	-	-	-	-
10:15038632-15038632	T	intron_variant	MODIFIER	CALML4	ENSBTAG00000025822	Transcript	ENSBTAT00000036523.5	protein_coding	-	2021-03-04	-	-	-	-	-	-	-	-	-	-1	-	VGNC	-	-	-	-	P1	-	-	-	-
10:15038657-15038657	G	intron_variant	MODIFIER	CALML4	ENSBTAG00000025822	Transcript	ENSBTAT00000036523.5	protein_coding	-	2021-03-04	-	-	-	-	-	-	-	-	-	-1	-	VGNC	-	-	-	-	P1	-	-	-	-
10:15038659-15038659	A	intron_variant	MODIFIER	CALML4	ENSBTAG00000025822	Transcript	ENSBTAT00000036523.5	protein_coding	-	2021-03-04	-	-	-	-	-	-	-	-	-	-1	-	VGNC	-	-	-	-	P1	-	-	-	-
10:15038668-15038668	C	intron_variant	MODIFIER	CALML4	ENSBTAG00000025822	Transcript	ENSBTAT00000036523.5	protein_coding	-	2021-03-04	-	-	-	-	-	-	-	-	-	-1	-	VGNC	-	-	-	-	P1	-	-	-	-
10:15038685-15038685	G	intron_variant	MODIFIER	CALML4	ENSBTAG00000025822	Transcript	ENSBTAT00000036523.5	protein_coding	-	2021-03-04	-	-	-	-	-	-	-	-	-	-1	-	VGNC	-	-	-	-	P1	-	-	-	-
10:15038688-15038688	G	intron_variant	MODIFIER	CALML4	ENSBTAG00000025822	Transcript	ENSBTAT00000036523.5	protein_coding	-	2021-03-04	-	-	-	-	-	-	-	-	-	-1	-	VGNC	-	-	-	-	P1	-	-	-	-
10:15038722-15038722	C	intron_variant	MODIFIER	CALML4	ENSBTAG00000025822	Transcript	ENSBTAT00000036523.5	protein_coding	-	2021-03-04	-	-	-	-	-	-	-	-	-	-1	-	VGNC	-	-	-	-	P1	-	-	-	-
10:15038740-15038740	C	intron_variant	MODIFIER	CALML4	ENSBTAG00000025822	Transcript	ENSBTAT00000036523.5	protein_coding	-	2021-03-04	-	-	-	-	-	-	-	-	-	-1	-	VGNC	-	-	-	-	P1	-	-	-	-
10:15038787-15038787	G	intron_variant	MODIFIER	CALML4	ENSBTAG00000025822	Transcript	ENSBTAT00000036523.5	protein_coding	-	2021-03-04	-	-	-	-	-	-	-	-	-	-1	-	VGNC	-	-	-	-	P1	-	-	-	-
10:15617130-15617130	T	splice_region_variant,intron_variant	LOW	ANP32A	ENSBTAG00000012365	Transcript	ENSBTAT00000016410.6	protein_coding	-	2021-04-06	-	-	-	-	-	-	-	-	-	-1	-	EntrezGene	-	-	-	-	P1	-	-	-	-
10:16970194-16970194	G	splice_acceptor_variant	HIGH	TLE3	ENSBTAG00000015580	Transcript	ENSBTAT00000037963.5	protein_coding	-	2021-01-19	-	-	-	-	-	-	-	-	-	-1	-	VGNC	-	-	-	-	P1	-	-	-	-
10:16970197-16970197	T	splice_region_variant,intron_variant	LOW	TLE3	ENSBTAG00000015580	Transcript	ENSBTAT00000037963.5	protein_coding	-	2021-01-19	-	-	-	-	-	-	-	-	-	-1	-	VGNC	-	-	-	-	P1	-	-	-	-
10:16970199-16970199	T	splice_region_variant,intron_variant	LOW	TLE3	ENSBTAG00000015580	Transcript	ENSBTAT00000037963.5	protein_coding	-	2021-01-19	-	-	-	-	-	-	-	-	-	-1	-	VGNC	-	-	-	-	P1	-	-	-	-
10:16970201-16970201	T	intron_variant	MODIFIER	TLE3	ENSBTAG00000015580	Transcript	ENSBTAT00000037963.5	protein_coding	-	2021-01-19	-	-	-	-	-	-	-	-	-	-1	-	VGNC	-	-	-	-	P1	-	-	-	-
10:16970205-16970205	C	intron_variant	MODIFIER	TLE3	ENSBTAG00000015580	Transcript	ENSBTAT00000037963.5	protein_coding	-	2021-01-19	-	-	-	-	-	-	-	-	-	-1	-	VGNC	-	-	-	-	P1	-	-	-	-
10:16970213-16970213	G	intron_variant	MODIFIER	TLE3	ENSBTAG00000015580	Transcript	ENSBTAT00000037963.5	protein_coding	-	2021-01-19	-	-	-	-	-	-	-	-	-	-1	-	VGNC	-	-	-	-	P1	-	-	-	-
10:16970227-16970227	A	intron_variant	MODIFIER	TLE3	ENSBTAG00000015580	Transcript	ENSBTAT00000037963.5	protein_coding	-	2021-01-19	-	-	-	-	-	-	-	-	-	-1	-	VGNC	-	-	-	-	P1	-	-	-	-
10:16970229-16970229	A	intron_variant	MODIFIER	TLE3	ENSBTAG00000015580	Transcript	ENSBTAT00000037963.5	protein_coding	-	2021-01-19	-	-	-	-	-	-	-	-	-	-1	-	VGNC	-	-	-	-	P1	-	-	-	-
10:16970930-16970930	G	upstream_gene_variant	MODIFIER	TLE3	ENSBTAG00000015580	Transcript	ENSBTAT00000037963.5	protein_coding	-	-	-	-	-	-	-	-	-	-	148	-1	-	VGNC	-	-	-	-	P1	-	-	-	-
10:19105014-19105014	T	intron_variant	MODIFIER	GRAMD2A	ENSBTAG00000046391	Transcript	ENSBTAT00000047402.4	protein_coding	-	2021-05-11	-	-	-	-	-	-	-	-	-	-1	-	VGNC	-	-	-	-	P1	-	-	-	-
10:19105018-19105018	A	intron_variant	MODIFIER	GRAMD2A	ENSBTAG00000046391	Transcript	ENSBTAT00000047402.4	protein_coding	-	2021-05-11	-	-	-	-	-	-	-	-	-	-1	-	VGNC	-	-	-	-	P1	-	-	-	-
10:19105029-19105029	A	intron_variant	MODIFIER	GRAMD2A	ENSBTAG00000046391	Transcript	ENSBTAT00000047402.4	protein_coding	-	2021-05-11	-	-	-	-	-	-	-	-	-	-1	-	VGNC	-	-	-	-	P1	-	-	-	-
10:19105030-19105030	G	intron_variant	MODIFIER	GRAMD2A	ENSBTAG00000046391	Transcript	ENSBTAT00000047402.4	protein_coding	-	2021-05-11	-	-	-	-	-	-	-	-	-	-1	-	VGNC	-	-	-	-	P1	-	-	-	-
10:19138643-19138643	A	upstream_gene_variant	MODIFIER	GRAMD2A	ENSBTAG00000046391	Transcript	ENSBTAT00000047402.4	protein_coding	-	-	-	-	-	-	-	-	-	-	1797	-1	-	VGNC	-	-	-	-	P1	-	-	-	-
10:19145373-19145373	T	splice_region_variant,intron_variant	LOW	PKM	ENSBTAG00000001601	Transcript	ENSBTAT00000047412.4	protein_coding	-	2021-07-10	-	-	-	-	-	-	-	-	-	-1	-	VGNC	-	-	-	-	P1	-	-	-	-
10:19513581-19513581	A	splice_donor_variant	HIGH	BBS4	ENSBTAG00000007614	Transcript	ENSBTAT00000010013.4	protein_coding	-	2021-05-15	-	-	-	-	-	-	-	-	-	1	-	EntrezGene	-	-	-	-	P5	-	-	-	-
10:19513583-19513583	T	splice_region_variant,intron_variant	LOW	BBS4	ENSBTAG00000007614	Transcript	ENSBTAT00000010013.4	protein_coding	-	2021-05-15	-	-	-	-	-	-	-	-	-	1	-	EntrezGene	-	-	-	-	P5	-	-	-	-
10:19513584-19513584	T	splice_region_variant,intron_variant	LOW	BBS4	ENSBTAG00000007614	Transcript	ENSBTAT00000010013.4	protein_coding	-	2021-05-15	-	-	-	-	-	-	-	-	-	1	-	EntrezGene	-	-	-	-	P5	-	-	-	-
10:19513585-19513585	C	splice_region_variant,intron_variant	LOW	BBS4	ENSBTAG00000007614	Transcript	ENSBTAT00000010013.4	protein_coding	-	2021-05-15	-	-	-	-	-	-	-	-	-	1	-	EntrezGene	-	-	-	-	P5	-	-	-	-
10:19513587-19513587	T	splice_region_variant,intron_variant	LOW	BBS4	ENSBTAG00000007614	Transcript	ENSBTAT00000010013.4	protein_coding	-	2021-05-15	-	-	-	-	-	-	-	-	-	1	-	EntrezGene	-	-	-	-	P5	-	-	-	-
10:19529877-19529877	A	splice_acceptor_variant	HIGH	BBS4	ENSBTAG00000007614	Transcript	ENSBTAT00000010013.4	protein_coding	-	13/15	-	-	-	-	-	-	-	-	-	1	-	EntrezGene	-	-	-	-	P5	-	-	-	-
10:20127043-20127043	G	downstream_gene_variant	MODIFIER	NEO1	ENSBTAG00000004990	Transcript	ENSBTAT00000006569.6	protein_coding	-	-	-	-	-	-	-	-	-	-	215	1	-	VGNC	-	-	-	-	P5	-	-	-	-
10:20916295-20916295	A	intron_variant	MODIFIER	TGM1	ENSBTAG00000003920	Transcript	ENSBTAT00000005119.4	protein_coding	-	14/14	-	-	-	-	-	-	-	-	-	1	-	VGNC	-	-	-	-	P1	-	-	-	-
10:20916298-20916298	T	intron_variant	MODIFIER	TGM1	ENSBTAG00000003920	Transcript	ENSBTAT00000005119.4	protein_coding	-	14/14	-	-	-	-	-	-	-	-	-	1	-	VGNC	-	-	-	-	P1	-	-	-	-
10:20916304-20916304	G	intron_variant	MODIFIER	TGM1	ENSBTAG00000003920	Transcript	ENSBTAT00000005119.4	protein_coding	-	14/14	-	-	-	-	-	-	-	-	-	1	-	VGNC	-	-	-	-	P1	-	-	-	-
10:20990148-20990148	G	splice_region_variant,intron_variant	LOW	IRF9	ENSBTAG00000005816	Transcript	ENSBTAT00000036455.5	protein_coding	-	2021-03-08	-	-	-	-	-	-	-	-	-	-1	-	VGNC	-	-	-	-	P5	-	-	-	-
10:20990152-20990152	C	splice_region_variant,intron_variant	LOW	IRF9	ENSBTAG00000005816	Transcript	ENSBTAT00000036455.5	protein_coding	-	2021-03-08	-	-	-	-	-	-	-	-	-	-1	-	VGNC	-	-	-	-	P5	-	-	-	-
10:20990153-20990153	A	intron_variant	MODIFIER	IRF9	ENSBTAG00000005816	Transcript	ENSBTAT00000036455.5	protein_coding	-	2021-03-08	-	-	-	-	-	-	-	-	-	-1	-	VGNC	-	-	-	-	P5	-	-	-	-
10:20990160-20990160	T	intron_variant	MODIFIER	IRF9	ENSBTAG00000005816	Transcript	ENSBTAT00000036455.5	protein_coding	-	2021-03-08	-	-	-	-	-	-	-	-	-	-1	-	VGNC	-	-	-	-	P5	-	-	-	-
10:20990163-20990163	C	intron_variant	MODIFIER	IRF9	ENSBTAG00000005816	Transcript	ENSBTAT00000036455.5	protein_coding	-	2021-03-08	-	-	-	-	-	-	-	-	-	-1	-	VGNC	-	-	-	-	P5	-	-	-	-
10:20990176-20990176	C	intron_variant	MODIFIER	IRF9	ENSBTAG00000005816	Transcript	ENSBTAT00000036455.5	protein_coding	-	2021-03-08	-	-	-	-	-	-	-	-	-	-1	-	VGNC	-	-	-	-	P5	-	-	-	-
10:20990191-20990191	T	intron_variant	MODIFIER	IRF9	ENSBTAG00000005816	Transcript	ENSBTAT00000036455.5	protein_coding	-	2021-03-08	-	-	-	-	-	-	-	-	-	-1	-	VGNC	-	-	-	-	P5	-	-	-	-
10:20991034-20991034	A	missense_variant,splice_region_variant	MODERATE	IRF9	ENSBTAG00000005816	Transcript	ENSBTAT00000036455.5	protein_coding	2021-02-09	-	-	-	188	60	20	W/C	tgG/tgT	-	-	-1	-	VGNC	-	-	-	-	P5	deleterious_low_confidence(0)	-	-	-
10:20995491-20995491	C	upstream_gene_variant	MODIFIER	IRF9	ENSBTAG00000005816	Transcript	ENSBTAT00000036455.5	protein_coding	-	-	-	-	-	-	-	-	-	-	4092	-1	-	VGNC	-	-	-	-	P5	-	-	-	-
10:20995492-20995492	C	upstream_gene_variant	MODIFIER	IRF9	ENSBTAG00000005816	Transcript	ENSBTAT00000036455.5	protein_coding	-	-	-	-	-	-	-	-	-	-	4093	-1	-	VGNC	-	-	-	-	P5	-	-	-	-
10:21012092-21012092	G	downstream_gene_variant	MODIFIER	PSME2	ENSBTAG00000005814	Transcript	ENSBTAT00000007642.2	protein_coding	-	-	-	-	-	-	-	-	-	-	4302	1	-	VGNC	-	-	-	-	P1	-	-	-	-
10:21462064-21462064	A	intron_variant	MODIFIER	NGDN	ENSBTAG00000009595	Transcript	ENSBTAT00000012628.4	protein_coding	-	2021-10-10	-	-	-	-	-	-	-	-	-	-1	-	VGNC	-	-	-	-	P5	-	-	-	-
10:21462065-21462065	C	intron_variant	MODIFIER	NGDN	ENSBTAG00000009595	Transcript	ENSBTAT00000012628.4	protein_coding	-	2021-10-10	-	-	-	-	-	-	-	-	-	-1	-	VGNC	-	-	-	-	P5	-	-	-	-
10:21462068-21462068	T	intron_variant	MODIFIER	NGDN	ENSBTAG00000009595	Transcript	ENSBTAT00000012628.4	protein_coding	-	2021-10-10	-	-	-	-	-	-	-	-	-	-1	-	VGNC	-	-	-	-	P5	-	-	-	-
10:21462071-21462071	A	intron_variant	MODIFIER	NGDN	ENSBTAG00000009595	Transcript	ENSBTAT00000012628.4	protein_coding	-	2021-10-10	-	-	-	-	-	-	-	-	-	-1	-	VGNC	-	-	-	-	P5	-	-	-	-
10:21780695-21780695	C	intron_variant	MODIFIER	ACIN1	ENSBTAG00000011571	Transcript	ENSBTAT00000015372.5	protein_coding	-	2021-04-18	-	-	-	-	-	-	-	-	-	1	-	VGNC	-	-	-	-	P5	-	-	-	-
10:21780701-21780701	G	intron_variant	MODIFIER	ACIN1	ENSBTAG00000011571	Transcript	ENSBTAT00000015372.5	protein_coding	-	2021-04-18	-	-	-	-	-	-	-	-	-	1	-	VGNC	-	-	-	-	P5	-	-	-	-
10:21796598-21796598	G	splice_region_variant,intron_variant	LOW	ACIN1	ENSBTAG00000011571	Transcript	ENSBTAT00000002488.5	protein_coding	-	2021-05-11	-	-	-	-	-	-	-	-	-	1	-	VGNC	-	-	-	-	A2	-	-	-	-
10:21952784-21952784	T	intron_variant	MODIFIER	LRP10	ENSBTAG00000016378	Transcript	ENSBTAT00000021782.5	protein_coding	-	2021-04-06	-	-	-	-	-	-	-	-	-	-1	-	VGNC	-	-	-	-	P5	-	-	-	-
10:21952791-21952791	A	intron_variant	MODIFIER	LRP10	ENSBTAG00000016378	Transcript	ENSBTAT00000021782.5	protein_coding	-	2021-04-06	-	-	-	-	-	-	-	-	-	-1	-	VGNC	-	-	-	-	P5	-	-	-	-
10:21980438-21980438	C	splice_region_variant,intron_variant	LOW	MRPL52	ENSBTAG00000014822	Transcript	ENSBTAT00000019738.4	protein_coding	-	2021-03-04	-	-	-	-	-	-	-	-	-	-1	-	VGNC	-	-	-	-	P1	-	-	-	-
10:21992880-21992880	C	splice_region_variant,intron_variant	LOW	SLC7A7	ENSBTAG00000014821	Transcript	ENSBTAT00000019737.5	protein_coding	-	2021-02-10	-	-	-	-	-	-	-	-	-	1	-	VGNC	-	-	-	-	P1	-	-	-	-
10:22201004-22201004	T	3_prime_UTR_variant	MODIFIER	ABHD4	ENSBTAG00000016658	Transcript	ENSBTAT00000022154.6	protein_coding	2021-07-07	-	-	-	1711	-	-	-	-	-	-	-1	-	VGNC	-	-	-	-	P1	-	-	-	-
10:22264818-22264818	C	intron_variant	MODIFIER	-	ENSBTAG00000000432	Transcript	ENSBTAT00000000555.6	protein_coding	-	2021-03-04	-	-	-	-	-	-	-	-	-	-1	-	-	-	-	-	-	-	-	-	-	-
10:22264819-22264819	C	intron_variant	MODIFIER	-	ENSBTAG00000000432	Transcript	ENSBTAT00000000555.6	protein_coding	-	2021-03-04	-	-	-	-	-	-	-	-	-	-1	-	-	-	-	-	-	-	-	-	-	-
10:22265115-22265115	C	intron_variant	MODIFIER	-	ENSBTAG00000000432	Transcript	ENSBTAT00000000555.6	protein_coding	-	2021-03-04	-	-	-	-	-	-	-	-	-	-1	-	-	-	-	-	-	-	-	-	-	-
10:22479338-22479338	T	intergenic_variant	MODIFIER	-	-	-	-	-	-	-	-	-	-	-	-	-	-	-	-	-	-	-	-	-	-	-	-	-	-	-	-
10:22844557-22844557	G	3_prime_UTR_variant	MODIFIER	-	ENSBTAG00000050391	Transcript	ENSBTAT00000077790.1	protein_coding	2021-03-03	-	-	-	1325	-	-	-	-	-	-	1	-	-	-	-	-	-	P1	-	-	-	-
10:22844565-22844565	T	3_prime_UTR_variant	MODIFIER	-	ENSBTAG00000050391	Transcript	ENSBTAT00000077790.1	protein_coding	2021-03-03	-	-	-	1333	-	-	-	-	-	-	1	-	-	-	-	-	-	P1	-	-	-	-
10:23247862-23247862	C	downstream_gene_variant	MODIFIER	-	ENSBTAG00000051127	Transcript	ENSBTAT00000071961.1	protein_coding	-	-	-	-	-	-	-	-	-	-	61	1	-	-	-	-	-	-	P1	-	-	-	-
10:23272710-23272710	A	missense_variant	MODERATE	-	ENSBTAG00000051187	Transcript	ENSBTAT00000081513.1	protein_coding	2021-02-02	-	-	-	249	151	51	P/T	Cct/Act	-	-	1	-	-	-	-	-	-	P1	tolerated(0.83)	-	-	-
10:23272742-23272742	A	synonymous_variant	LOW	-	ENSBTAG00000051187	Transcript	ENSBTAT00000081513.1	protein_coding	2021-02-02	-	-	-	281	183	61	R	agG/agA	-	-	1	-	-	-	-	-	-	P1	-	-	-	-
10:25171364-25171364	G	intergenic_variant	MODIFIER	-	-	-	-	-	-	-	-	-	-	-	-	-	-	-	-	-	-	-	-	-	-	-	-	-	-	-	-
10:25435136-25435136	T	missense_variant	MODERATE	-	ENSBTAG00000006514	Transcript	ENSBTAT00000008541.5	protein_coding	2021-02-02	-	-	-	103	103	35	G/R	Ggg/Agg	-	-	-1	-	-	-	-	-	-	P1	tolerated(0.1)	-	-	-
10:25766744-25766744	A	intron_variant	MODIFIER	CHD8	ENSBTAG00000020422	Transcript	ENSBTAT00000027215.5	protein_coding	-	35/37	-	-	-	-	-	-	-	-	-	1	-	VGNC	-	-	-	-	P1	-	-	-	-
10:25766745-25766745	A	intron_variant	MODIFIER	CHD8	ENSBTAG00000020422	Transcript	ENSBTAT00000027215.5	protein_coding	-	35/37	-	-	-	-	-	-	-	-	-	1	-	VGNC	-	-	-	-	P1	-	-	-	-
10:25766748-25766748	A	intron_variant	MODIFIER	CHD8	ENSBTAG00000020422	Transcript	ENSBTAT00000027215.5	protein_coding	-	35/37	-	-	-	-	-	-	-	-	-	1	-	VGNC	-	-	-	-	P1	-	-	-	-
10:25766749-25766749	G	intron_variant	MODIFIER	CHD8	ENSBTAG00000020422	Transcript	ENSBTAT00000027215.5	protein_coding	-	35/37	-	-	-	-	-	-	-	-	-	1	-	VGNC	-	-	-	-	P1	-	-	-	-
10:25766752-25766752	A	intron_variant	MODIFIER	CHD8	ENSBTAG00000020422	Transcript	ENSBTAT00000027215.5	protein_coding	-	35/37	-	-	-	-	-	-	-	-	-	1	-	VGNC	-	-	-	-	P1	-	-	-	-
10:26086369-26086369	G	synonymous_variant	LOW	NDRG2	ENSBTAG00000000843	Transcript	ENSBTAT00000001121.6	protein_coding	13/13	-	-	-	927	927	309	R	cgA/cgG	-	-	1	-	VGNC	-	-	-	-	-	-	-	-	-
10:26396184-26396184	C	downstream_gene_variant	MODIFIER	RNASE4	ENSBTAG00000019612	Transcript	ENSBTAT00000026126.4	protein_coding	-	-	-	-	-	-	-	-	-	-	211	-1	-	VGNC	-	-	-	-	-	-	-	-	-
10:26632791-26632791	T	intron_variant	MODIFIER	PNP	ENSBTAG00000012317	Transcript	ENSBTAT00000016346.6	protein_coding	-	2021-05-05	-	-	-	-	-	-	-	-	-	-1	-	EntrezGene	-	-	-	-	P1	-	-	-	-
10:26633296-26633296	A	intron_variant	MODIFIER	PNP	ENSBTAG00000012317	Transcript	ENSBTAT00000016346.6	protein_coding	-	2021-05-05	-	-	-	-	-	-	-	-	-	-1	-	EntrezGene	-	-	-	-	P1	-	-	-	-
10:26633914-26633914	C	splice_region_variant,intron_variant	LOW	PNP	ENSBTAG00000012317	Transcript	ENSBTAT00000016346.6	protein_coding	-	2021-03-05	-	-	-	-	-	-	-	-	-	-1	-	EntrezGene	-	-	-	-	P1	-	-	-	-
10:26634081-26634081	C	intron_variant	MODIFIER	PNP	ENSBTAG00000012317	Transcript	ENSBTAT00000016346.6	protein_coding	-	2021-03-05	-	-	-	-	-	-	-	-	-	-1	-	EntrezGene	-	-	-	-	P1	-	-	-	-
10:26634090-26634090	A	intron_variant	MODIFIER	PNP	ENSBTAG00000012317	Transcript	ENSBTAT00000016346.6	protein_coding	-	2021-03-05	-	-	-	-	-	-	-	-	-	-1	-	EntrezGene	-	-	-	-	P1	-	-	-	-
10:26634197-26634197	A	synonymous_variant	LOW	PNP	ENSBTAG00000012317	Transcript	ENSBTAT00000016346.6	protein_coding	2021-03-06	-	-	-	325	325	109	L	Ctg/Ttg	-	-	-1	-	EntrezGene	-	-	-	-	P1	-	-	-	-
10:26634224-26634224	T	splice_region_variant,intron_variant	LOW	PNP	ENSBTAG00000012317	Transcript	ENSBTAT00000016346.6	protein_coding	-	2021-02-05	-	-	-	-	-	-	-	-	-	-1	-	EntrezGene	-	-	-	-	P1	-	-	-	-
10:26634226-26634226	T	intron_variant	MODIFIER	PNP	ENSBTAG00000012317	Transcript	ENSBTAT00000016346.6	protein_coding	-	2021-02-05	-	-	-	-	-	-	-	-	-	-1	-	EntrezGene	-	-	-	-	P1	-	-	-	-
10:26634228-26634228	G	intron_variant	MODIFIER	PNP	ENSBTAG00000012317	Transcript	ENSBTAT00000016346.6	protein_coding	-	2021-02-05	-	-	-	-	-	-	-	-	-	-1	-	EntrezGene	-	-	-	-	P1	-	-	-	-
10:26680078-26680078	C	splice_region_variant,intron_variant	LOW	OSGEP	ENSBTAG00000002743	Transcript	ENSBTAT00000003557.3	protein_coding	-	2021-10-10	-	-	-	-	-	-	-	-	-	1	-	VGNC	-	-	-	-	P1	-	-	-	-
10:26680079-26680079	C	splice_region_variant,intron_variant	LOW	OSGEP	ENSBTAG00000002743	Transcript	ENSBTAT00000003557.3	protein_coding	-	2021-10-10	-	-	-	-	-	-	-	-	-	1	-	VGNC	-	-	-	-	P1	-	-	-	-
10:26680080-26680080	G	splice_region_variant,intron_variant	LOW	OSGEP	ENSBTAG00000002743	Transcript	ENSBTAT00000003557.3	protein_coding	-	2021-10-10	-	-	-	-	-	-	-	-	-	1	-	VGNC	-	-	-	-	P1	-	-	-	-
10:26810894-26810894	G	intron_variant	MODIFIER	TTC5	ENSBTAG00000009372	Transcript	ENSBTAT00000036235.4	protein_coding	-	2021-03-09	-	-	-	-	-	-	-	-	-	1	-	VGNC	-	-	-	-	P1	-	-	-	-
10:26810897-26810897	T	intron_variant	MODIFIER	TTC5	ENSBTAG00000009372	Transcript	ENSBTAT00000036235.4	protein_coding	-	2021-03-09	-	-	-	-	-	-	-	-	-	1	-	VGNC	-	-	-	-	P1	-	-	-	-
10:26810898-26810898	G	intron_variant	MODIFIER	TTC5	ENSBTAG00000009372	Transcript	ENSBTAT00000036235.4	protein_coding	-	2021-03-09	-	-	-	-	-	-	-	-	-	1	-	VGNC	-	-	-	-	P1	-	-	-	-
10:26810900-26810900	T	intron_variant	MODIFIER	TTC5	ENSBTAG00000009372	Transcript	ENSBTAT00000036235.4	protein_coding	-	2021-03-09	-	-	-	-	-	-	-	-	-	1	-	VGNC	-	-	-	-	P1	-	-	-	-
10:26810902-26810902	C	intron_variant	MODIFIER	TTC5	ENSBTAG00000009372	Transcript	ENSBTAT00000036235.4	protein_coding	-	2021-03-09	-	-	-	-	-	-	-	-	-	1	-	VGNC	-	-	-	-	P1	-	-	-	-
10:35920784-35920784	C	splice_region_variant,intron_variant	LOW	PLCB2	ENSBTAG00000019079	Transcript	ENSBTAT00000025402.6	protein_coding	-	1931-06-01	-	-	-	-	-	-	-	-	-	-1	-	VGNC	-	-	-	-	A2	-	-	-	-
10:36007677-36007677	C	intron_variant	MODIFIER	KNSTRN	ENSBTAG00000032340	Transcript	ENSBTAT00000045876.2	protein_coding	-	2021-06-07	-	-	-	-	-	-	-	-	-	1	-	VGNC	-	-	-	-	A2	-	-	-	-
10:36007756-36007756	C	intron_variant	MODIFIER	KNSTRN	ENSBTAG00000032340	Transcript	ENSBTAT00000045876.2	protein_coding	-	2021-06-07	-	-	-	-	-	-	-	-	-	1	-	VGNC	-	-	-	-	A2	-	-	-	-
10:36152908-36152908	C	intron_variant	MODIFIER	CCDC32	ENSBTAG00000025593	Transcript	ENSBTAT00000036068.3	protein_coding	-	2021-03-03	-	-	-	-	-	-	-	-	-	-1	-	VGNC	-	-	-	-	P1	-	-	-	-
10:36293353-36293353	T	downstream_gene_variant	MODIFIER	RAD51	ENSBTAG00000002918	Transcript	ENSBTAT00000003788.4	protein_coding	-	-	-	-	-	-	-	-	-	-	2159	1	-	VGNC	-	-	-	-	P1	-	-	-	-
10:36324956-36324956	G	splice_acceptor_variant	HIGH	DNAJC17	ENSBTAG00000013480	Transcript	ENSBTAT00000017926.4	protein_coding	-	2021-04-10	-	-	-	-	-	-	-	-	-	-1	-	VGNC	-	-	-	-	P1	-	-	-	-
10:36356001-36356001	T	downstream_gene_variant	MODIFIER	ZFYVE19	ENSBTAG00000013485	Transcript	ENSBTAT00000017930.4	protein_coding	-	-	-	-	-	-	-	-	-	-	1385	1	-	VGNC	-	-	-	-	P1	-	-	-	-
10:36356011-36356011	A	downstream_gene_variant	MODIFIER	ZFYVE19	ENSBTAG00000013485	Transcript	ENSBTAT00000017930.4	protein_coding	-	-	-	-	-	-	-	-	-	-	1395	1	-	VGNC	-	-	-	-	P1	-	-	-	-
10:36943611-36943611	C	splice_region_variant,intron_variant	LOW	RPAP1	ENSBTAG00000001693	Transcript	ENSBTAT00000002220.5	protein_coding	-	17/21	-	-	-	-	-	-	-	-	-	-1	-	VGNC	-	-	-	-	-	-	-	-	-
10:36943622-36943622	T	intron_variant	MODIFIER	RPAP1	ENSBTAG00000001693	Transcript	ENSBTAT00000002220.5	protein_coding	-	17/21	-	-	-	-	-	-	-	-	-	-1	-	VGNC	-	-	-	-	-	-	-	-	-
10:37703084-37703084	C	downstream_gene_variant	MODIFIER	GANC	ENSBTAG00000008866	Transcript	ENSBTAT00000011675.5	protein_coding	-	-	-	-	-	-	-	-	-	-	2869	1	-	VGNC	-	-	-	-	P1	-	-	-	-
10:37703085-37703085	G	downstream_gene_variant	MODIFIER	GANC	ENSBTAG00000008866	Transcript	ENSBTAT00000011675.5	protein_coding	-	-	-	-	-	-	-	-	-	-	2870	1	-	VGNC	-	-	-	-	P1	-	-	-	-
10:37772243-37772243	T	intron_variant	MODIFIER	ZNF106	ENSBTAG00000004079	Transcript	ENSBTAT00000005329.6	protein_coding	-	21/21	-	-	-	-	-	-	-	-	-	-1	-	VGNC	-	-	-	-	P1	-	-	-	-
10:38369989-38369989	C	splice_region_variant,intron_variant	LOW	TMEM62	ENSBTAG00000013031	Transcript	ENSBTAT00000017324.5	protein_coding	-	2021-07-13	-	-	-	-	-	-	-	-	-	1	-	VGNC	-	-	-	-	P1	-	-	-	-
10:38369990-38369990	C	splice_region_variant,intron_variant	LOW	TMEM62	ENSBTAG00000013031	Transcript	ENSBTAT00000017324.5	protein_coding	-	2021-07-13	-	-	-	-	-	-	-	-	-	1	-	VGNC	-	-	-	-	P1	-	-	-	-
10:38397253-38397253	A	downstream_gene_variant	MODIFIER	TMEM62	ENSBTAG00000013031	Transcript	ENSBTAT00000017324.5	protein_coding	-	-	-	-	-	-	-	-	-	-	4097	1	-	VGNC	-	-	-	-	P1	-	-	-	-
10:38397265-38397265	A	downstream_gene_variant	MODIFIER	TMEM62	ENSBTAG00000013031	Transcript	ENSBTAT00000017324.5	protein_coding	-	-	-	-	-	-	-	-	-	-	4109	1	-	VGNC	-	-	-	-	P1	-	-	-	-
10:38403151-38403151	C	3_prime_UTR_variant	MODIFIER	CCNDBP1	ENSBTAG00000013032	Transcript	ENSBTAT00000017326.6	protein_coding	2021-11-11	-	-	-	1633	-	-	-	-	-	-	1	-	VGNC	-	-	-	-	P1	-	-	-	-
10:38403400-38403400	G	3_prime_UTR_variant	MODIFIER	CCNDBP1	ENSBTAG00000013032	Transcript	ENSBTAT00000017326.6	protein_coding	2021-11-11	-	-	-	1882	-	-	-	-	-	-	1	-	VGNC	-	-	-	-	P1	-	-	-	-
10:42629577-42629577	G	non_coding_transcript_exon_variant	MODIFIER	Metazoa_SRP	ENSBTAG00000049916	Transcript	ENSBTAT00000069362.1	misc_RNA	2021-01-01	-	-	-	27	-	-	-	-	-	-	1	-	RFAM	-	-	-	-	-	-	-	-	-
10:42629830-42629830	C	non_coding_transcript_exon_variant	MODIFIER	Metazoa_SRP	ENSBTAG00000049916	Transcript	ENSBTAT00000069362.1	misc_RNA	2021-01-01	-	-	-	280	-	-	-	-	-	-	1	-	RFAM	-	-	-	-	-	-	-	-	-
10:42629843-42629843	C	non_coding_transcript_exon_variant	MODIFIER	Metazoa_SRP	ENSBTAG00000049916	Transcript	ENSBTAT00000069362.1	misc_RNA	2021-01-01	-	-	-	293	-	-	-	-	-	-	1	-	RFAM	-	-	-	-	-	-	-	-	-
10:42647863-42647863	C	splice_donor_variant	HIGH	LRR1	ENSBTAG00000004926	Transcript	ENSBTAT00000006480.5	protein_coding	-	2021-02-03	-	-	-	-	-	-	-	-	-	1	-	VGNC	-	-	-	-	P1	-	-	-	-
10:42766551-42766551	C	downstream_gene_variant	MODIFIER	KLHDC2	ENSBTAG00000004933	Transcript	ENSBTAT00000006490.4	protein_coding	-	-	-	-	-	-	-	-	-	-	1829	1	-	VGNC	-	-	-	-	P1	-	-	-	-
10:44660175-44660175	G	splice_region_variant,intron_variant	LOW	GNG2	ENSBTAG00000003043	Transcript	ENSBTAT00000003959.4	protein_coding	-	2021-01-03	-	-	-	-	-	-	-	-	-	1	-	VGNC	-	-	-	-	P1	-	-	-	-
10:44660192-44660192	G	intron_variant	MODIFIER	GNG2	ENSBTAG00000003043	Transcript	ENSBTAT00000003959.4	protein_coding	-	2021-01-03	-	-	-	-	-	-	-	-	-	1	-	VGNC	-	-	-	-	P1	-	-	-	-
10:44660211-44660211	T	intron_variant	MODIFIER	GNG2	ENSBTAG00000003043	Transcript	ENSBTAT00000003959.4	protein_coding	-	2021-01-03	-	-	-	-	-	-	-	-	-	1	-	VGNC	-	-	-	-	P1	-	-	-	-
10:45819624-45819624	C	downstream_gene_variant	MODIFIER	SNX22	ENSBTAG00000016821	Transcript	ENSBTAT00000022377.5	protein_coding	-	-	-	-	-	-	-	-	-	-	4971	-1	-	VGNC	-	-	-	-	P5	-	-	-	-
10:45819631-45819631	A	downstream_gene_variant	MODIFIER	SNX22	ENSBTAG00000016821	Transcript	ENSBTAT00000022377.5	protein_coding	-	-	-	-	-	-	-	-	-	-	4964	-1	-	VGNC	-	-	-	-	P5	-	-	-	-
10:45820380-45820380	G	downstream_gene_variant	MODIFIER	SNX22	ENSBTAG00000016821	Transcript	ENSBTAT00000022377.5	protein_coding	-	-	-	-	-	-	-	-	-	-	4215	-1	-	VGNC	-	-	-	-	P5	-	-	-	-
10:45820382-45820382	A	downstream_gene_variant	MODIFIER	SNX22	ENSBTAG00000016821	Transcript	ENSBTAT00000022377.5	protein_coding	-	-	-	-	-	-	-	-	-	-	4213	-1	-	VGNC	-	-	-	-	P5	-	-	-	-
10:46342147-46342147	G	intergenic_variant	MODIFIER	-	-	-	-	-	-	-	-	-	-	-	-	-	-	-	-	-	-	-	-	-	-	-	-	-	-	-	-
10:46385311-46385311	T	splice_region_variant,intron_variant	LOW	-	ENSBTAG00000019474	Transcript	ENSBTAT00000061038.3	protein_coding	-	2021-09-15	-	-	-	-	-	-	-	-	-	1	-	-	-	-	-	-	P1	-	-	-	-
10:46385313-46385313	T	splice_region_variant,intron_variant	LOW	-	ENSBTAG00000019474	Transcript	ENSBTAT00000061038.3	protein_coding	-	2021-09-15	-	-	-	-	-	-	-	-	-	1	-	-	-	-	-	-	P1	-	-	-	-
10:46385314-46385314	C	splice_region_variant,intron_variant	LOW	-	ENSBTAG00000019474	Transcript	ENSBTAT00000061038.3	protein_coding	-	2021-09-15	-	-	-	-	-	-	-	-	-	1	-	-	-	-	-	-	P1	-	-	-	-
10:46388422-46388422	C	intron_variant	MODIFIER	-	ENSBTAG00000019474	Transcript	ENSBTAT00000061038.3	protein_coding	-	2021-10-15	-	-	-	-	-	-	-	-	-	1	-	-	-	-	-	-	P1	-	-	-	-
10:46388427-46388427	G	splice_region_variant,intron_variant	LOW	-	ENSBTAG00000019474	Transcript	ENSBTAT00000061038.3	protein_coding	-	2021-10-15	-	-	-	-	-	-	-	-	-	1	-	-	-	-	-	-	P1	-	-	-	-
10:47270371-47270371	A	upstream_gene_variant	MODIFIER	bta-mir-190a	ENSBTAG00000030049	Transcript	ENSBTAT00000042428.2	miRNA	-	-	-	-	-	-	-	-	-	-	4729	-1	-	miRBase	-	-	-	-	-	-	-	-	-
10:47270387-47270387	C	upstream_gene_variant	MODIFIER	bta-mir-190a	ENSBTAG00000030049	Transcript	ENSBTAT00000042428.2	miRNA	-	-	-	-	-	-	-	-	-	-	4745	-1	-	miRBase	-	-	-	-	-	-	-	-	-
10:47270389-47270389	C	upstream_gene_variant	MODIFIER	bta-mir-190a	ENSBTAG00000030049	Transcript	ENSBTAT00000042428.2	miRNA	-	-	-	-	-	-	-	-	-	-	4747	-1	-	miRBase	-	-	-	-	-	-	-	-	-
10:49673209-49673209	C	splice_donor_variant	HIGH	RORA	ENSBTAG00000015904	Transcript	ENSBTAT00000021144.6	protein_coding	-	2021-04-10	-	-	-	-	-	-	-	-	-	1	-	VGNC	-	-	-	-	P1	-	-	-	-
10:49697919-49697919	C	intron_variant	MODIFIER	RORA	ENSBTAG00000015904	Transcript	ENSBTAT00000067938.1	protein_coding	-	2021-10-10	-	-	-	-	-	-	-	-	-	1	-	VGNC	-	-	-	-	-	-	-	-	-
10:49837435-49837435	G	intron_variant	MODIFIER	ANXA2	ENSBTAG00000009615	Transcript	ENSBTAT00000012655.4	protein_coding	-	2021-06-12	-	-	-	-	-	-	-	-	-	1	-	EntrezGene	-	-	-	-	P1	-	-	-	-
10:49838848-49838848	G	intron_variant	MODIFIER	ANXA2	ENSBTAG00000009615	Transcript	ENSBTAT00000012655.4	protein_coding	-	2021-07-12	-	-	-	-	-	-	-	-	-	1	-	EntrezGene	-	-	-	-	P1	-	-	-	-
10:49838859-49838859	G	intron_variant	MODIFIER	ANXA2	ENSBTAG00000009615	Transcript	ENSBTAT00000012655.4	protein_coding	-	2021-07-12	-	-	-	-	-	-	-	-	-	1	-	EntrezGene	-	-	-	-	P1	-	-	-	-
10:49838862-49838862	G	intron_variant	MODIFIER	ANXA2	ENSBTAG00000009615	Transcript	ENSBTAT00000012655.4	protein_coding	-	2021-07-12	-	-	-	-	-	-	-	-	-	1	-	EntrezGene	-	-	-	-	P1	-	-	-	-
10:49838863-49838863	C	intron_variant	MODIFIER	ANXA2	ENSBTAG00000009615	Transcript	ENSBTAT00000012655.4	protein_coding	-	2021-07-12	-	-	-	-	-	-	-	-	-	1	-	EntrezGene	-	-	-	-	P1	-	-	-	-
10:49838864-49838864	C	intron_variant	MODIFIER	ANXA2	ENSBTAG00000009615	Transcript	ENSBTAT00000012655.4	protein_coding	-	2021-07-12	-	-	-	-	-	-	-	-	-	1	-	EntrezGene	-	-	-	-	P1	-	-	-	-
10:49841375-49841375	T	synonymous_variant	LOW	ANXA2	ENSBTAG00000009615	Transcript	ENSBTAT00000012655.4	protein_coding	2021-10-13	-	-	-	830	775	259	L	Ctg/Ttg	-	-	1	-	EntrezGene	-	-	-	-	P1	-	-	-	-
10:49841379-49841379	T	splice_donor_variant	HIGH	ANXA2	ENSBTAG00000009615	Transcript	ENSBTAT00000012655.4	protein_coding	-	2021-10-12	-	-	-	-	-	-	-	-	-	1	-	EntrezGene	-	-	-	-	P1	-	-	-	-
10:49843239-49843239	A	splice_region_variant,synonymous_variant	LOW	ANXA2	ENSBTAG00000009615	Transcript	ENSBTAT00000012655.4	protein_coding	2021-12-13	-	-	-	1015	960	320	Q	caG/caA	-	-	1	-	EntrezGene	-	-	-	-	P1	-	-	-	-
10:49843245-49843245	A	splice_region_variant,intron_variant	LOW	ANXA2	ENSBTAG00000009615	Transcript	ENSBTAT00000012655.4	protein_coding	-	2021-12-12	-	-	-	-	-	-	-	-	-	1	-	EntrezGene	-	-	-	-	P1	-	-	-	-
10:49843247-49843247	A	splice_region_variant,intron_variant	LOW	ANXA2	ENSBTAG00000009615	Transcript	ENSBTAT00000012655.4	protein_coding	-	2021-12-12	-	-	-	-	-	-	-	-	-	1	-	EntrezGene	-	-	-	-	P1	-	-	-	-
10:51098275-51098275	C	splice_donor_variant	HIGH	MYO1E	ENSBTAG00000021538	Transcript	ENSBTAT00000061089.3	protein_coding	-	2021-07-27	-	-	-	-	-	-	-	-	-	1	-	VGNC	-	-	-	-	P1	-	-	-	-
10:51301411-51301411	C	intron_variant	MODIFIER	RNF111	ENSBTAG00000014181	Transcript	ENSBTAT00000018858.6	protein_coding	-	2021-01-13	-	-	-	-	-	-	-	-	-	-1	-	VGNC	-	-	-	-	P1	-	-	-	-
10:51529651-51529651	T	missense_variant	MODERATE	-	ENSBTAG00000049189	Transcript	ENSBTAT00000072352.1	protein_coding	2021-01-01	-	-	-	34	34	12	A/S	Gcg/Tcg	-	-	1	-	-	-	-	-	-	P1	tolerated_low_confidence(0.45)	-	-	-
10:51806806-51806806	C	intron_variant	MODIFIER	LIPC	ENSBTAG00000005479	Transcript	ENSBTAT00000007206.6	protein_coding	-	2021-01-08	-	-	-	-	-	-	-	-	-	-1	-	VGNC	-	-	-	-	P1	-	-	-	-
10:51806829-51806829	C	intron_variant	MODIFIER	LIPC	ENSBTAG00000005479	Transcript	ENSBTAT00000007206.6	protein_coding	-	2021-01-08	-	-	-	-	-	-	-	-	-	-1	-	VGNC	-	-	-	-	P1	-	-	-	-
10:51806902-51806902	T	intron_variant	MODIFIER	LIPC	ENSBTAG00000005479	Transcript	ENSBTAT00000007206.6	protein_coding	-	2021-01-08	-	-	-	-	-	-	-	-	-	-1	-	VGNC	-	-	-	-	P1	-	-	-	-
10:51806911-51806911	C	intron_variant	MODIFIER	LIPC	ENSBTAG00000005479	Transcript	ENSBTAT00000007206.6	protein_coding	-	2021-01-08	-	-	-	-	-	-	-	-	-	-1	-	VGNC	-	-	-	-	P1	-	-	-	-
10:52089118-52089118	G	splice_acceptor_variant	HIGH	AQP9	ENSBTAG00000013452	Transcript	ENSBTAT00000017894.6	protein_coding	-	2021-05-05	-	-	-	-	-	-	-	-	-	-1	-	VGNC	-	-	-	-	P1	-	-	-	-
10:52588601-52588601	C	intron_variant	MODIFIER	POLR2M	ENSBTAG00000040384	Transcript	ENSBTAT00000002841.5	protein_coding	-	2021-01-03	-	-	-	-	-	-	-	-	-	-1	-	VGNC	-	-	-	-	P1	-	-	-	-
10:52588610-52588610	C	intron_variant	MODIFIER	POLR2M	ENSBTAG00000040384	Transcript	ENSBTAT00000002841.5	protein_coding	-	2021-01-03	-	-	-	-	-	-	-	-	-	-1	-	VGNC	-	-	-	-	P1	-	-	-	-
10:52588612-52588612	G	intron_variant	MODIFIER	POLR2M	ENSBTAG00000040384	Transcript	ENSBTAT00000002841.5	protein_coding	-	2021-01-03	-	-	-	-	-	-	-	-	-	-1	-	VGNC	-	-	-	-	P1	-	-	-	-
10:52588614-52588614	C	intron_variant	MODIFIER	POLR2M	ENSBTAG00000040384	Transcript	ENSBTAT00000002841.5	protein_coding	-	2021-01-03	-	-	-	-	-	-	-	-	-	-1	-	VGNC	-	-	-	-	P1	-	-	-	-
10:52588626-52588626	C	intron_variant	MODIFIER	POLR2M	ENSBTAG00000040384	Transcript	ENSBTAT00000002841.5	protein_coding	-	2021-01-03	-	-	-	-	-	-	-	-	-	-1	-	VGNC	-	-	-	-	P1	-	-	-	-
10:55014968-55014968	A	splice_region_variant,intron_variant	LOW	RAB27A	ENSBTAG00000012408	Transcript	ENSBTAT00000016464.6	protein_coding	-	2021-01-05	-	-	-	-	-	-	-	-	-	1	-	EntrezGene	-	-	-	-	P1	-	-	-	-
10:55105018-55105018	G	intron_variant	MODIFIER	RSL24D1	ENSBTAG00000001342	Transcript	ENSBTAT00000001767.4	protein_coding	-	2021-01-05	-	-	-	-	-	-	-	-	-	1	-	VGNC	-	-	-	-	P1	-	-	-	-
10:55105048-55105048	G	intron_variant	MODIFIER	RSL24D1	ENSBTAG00000001342	Transcript	ENSBTAT00000001767.4	protein_coding	-	2021-01-05	-	-	-	-	-	-	-	-	-	1	-	VGNC	-	-	-	-	P1	-	-	-	-
10:57036119-57036119	T	intergenic_variant	MODIFIER	-	-	-	-	-	-	-	-	-	-	-	-	-	-	-	-	-	-	-	-	-	-	-	-	-	-	-	-
10:58780348-58780348	C	splice_region_variant,intron_variant	LOW	DMXL2	ENSBTAG00000000737	Transcript	ENSBTAT00000035892.5	protein_coding	-	1942-03-01	-	-	-	-	-	-	-	-	-	1	-	VGNC	-	-	-	-	A2	-	-	-	-
10:58780352-58780352	C	splice_region_variant,intron_variant	LOW	DMXL2	ENSBTAG00000000737	Transcript	ENSBTAT00000035892.5	protein_coding	-	1942-03-01	-	-	-	-	-	-	-	-	-	1	-	VGNC	-	-	-	-	A2	-	-	-	-
10:58895987-58895987	C	synonymous_variant	LOW	DMXL2	ENSBTAG00000000737	Transcript	ENSBTAT00000035892.5	protein_coding	36/43	-	-	-	8067	8067	2689	Y	taT/taC	-	-	1	-	VGNC	-	-	-	-	A2	-	-	-	-
10:58896044-58896044	G	synonymous_variant	LOW	DMXL2	ENSBTAG00000000737	Transcript	ENSBTAT00000035892.5	protein_coding	36/43	-	-	-	8124	8124	2708	T	acT/acG	-	-	1	-	VGNC	-	-	-	-	A2	-	-	-	-
10:58967858-58967858	C	intron_variant	MODIFIER	GLDN	ENSBTAG00000002576	Transcript	ENSBTAT00000003336.6	protein_coding	-	2021-03-08	-	-	-	-	-	-	-	-	-	-1	-	VGNC	-	-	-	-	A2	-	-	-	-
10:59746663-59746663	A	splice_donor_variant	HIGH	TRPM7	ENSBTAG00000031165	Transcript	ENSBTAT00000044081.4	protein_coding	-	38/38	-	-	-	-	-	-	-	-	-	1	-	VGNC	-	-	-	-	P1	-	-	-	-
10:59819464-59819464	C	intron_variant	MODIFIER	USP8	ENSBTAG00000011916	Transcript	ENSBTAT00000033814.5	protein_coding	-	2021-07-18	-	-	-	-	-	-	-	-	-	-1	-	VGNC	-	-	-	-	P1	-	-	-	-
10:59819467-59819467	C	intron_variant	MODIFIER	USP8	ENSBTAG00000011916	Transcript	ENSBTAT00000033814.5	protein_coding	-	2021-07-18	-	-	-	-	-	-	-	-	-	-1	-	VGNC	-	-	-	-	P1	-	-	-	-
10:59819471-59819471	G	intron_variant	MODIFIER	USP8	ENSBTAG00000011916	Transcript	ENSBTAT00000033814.5	protein_coding	-	2021-07-18	-	-	-	-	-	-	-	-	-	-1	-	VGNC	-	-	-	-	P1	-	-	-	-
10:60976438-60976438	T	splice_region_variant,intron_variant	LOW	GALK2	ENSBTAG00000004011	Transcript	ENSBTAT00000005236.5	protein_coding	-	2021-05-09	-	-	-	-	-	-	-	-	-	-1	-	VGNC	-	-	-	-	A1	-	-	-	-
10:60976449-60976449	C	intron_variant	MODIFIER	GALK2	ENSBTAG00000004011	Transcript	ENSBTAT00000005236.5	protein_coding	-	2021-05-09	-	-	-	-	-	-	-	-	-	-1	-	VGNC	-	-	-	-	A1	-	-	-	-
10:61029263-61029263	A	intron_variant	MODIFIER	GALK2	ENSBTAG00000004011	Transcript	ENSBTAT00000005236.5	protein_coding	-	2021-04-09	-	-	-	-	-	-	-	-	-	-1	-	VGNC	-	-	-	-	A1	-	-	-	-
10:62224108-62224108	C	splice_donor_variant	HIGH	MYEF2	ENSBTAG00000008771	Transcript	ENSBTAT00000055253.2	protein_coding	-	2021-07-14	-	-	-	-	-	-	-	-	-	1	-	VGNC	-	-	-	-	-	-	-	-	-
10:64987378-64987378	C	intron_variant	MODIFIER	C10H15orf48	ENSBTAG00000004558	Transcript	ENSBTAT00000005987.5	protein_coding	-	2021-06-06	-	-	-	-	-	-	-	-	-	-1	-	VGNC	-	-	-	-	A2	-	-	-	-
10:65243852-65243852	C	missense_variant	MODERATE	SHF	ENSBTAG00000020934	Transcript	ENSBTAT00000027883.6	protein_coding	2021-01-06	-	-	-	122	68	23	G/A	gGc/gCc	-	-	1	-	VGNC	-	-	-	-	A2	deleterious_low_confidence(0.02)	-	-	-
10:65356530-65356530	T	splice_acceptor_variant	HIGH	SORD	ENSBTAG00000025496	Transcript	ENSBTAT00000035849.5	protein_coding	-	2021-04-08	-	-	-	-	-	-	-	-	-	-1	-	VGNC	-	-	-	-	P1	-	-	-	-
10:65424688-65424688	A	intron_variant	MODIFIER	-	ENSBTAG00000052848	Transcript	ENSBTAT00000066866.1	protein_coding	-	2021-01-01	-	-	-	-	-	-	-	-	-	1	-	-	-	-	-	-	P1	-	-	-	-
10:65424757-65424757	A	missense_variant	MODERATE	-	ENSBTAG00000052848	Transcript	ENSBTAT00000066866.1	protein_coding	2021-02-02	-	-	-	136	136	46	V/I	Gtt/Att	-	-	1	-	-	-	-	-	-	P1	tolerated(1)	-	-	-
10:66955838-66955838	G	splice_acceptor_variant	HIGH	CNIH1	ENSBTAG00000019500	Transcript	ENSBTAT00000025975.4	protein_coding	-	2021-01-04	-	-	-	-	-	-	-	-	-	-1	-	VGNC	-	-	-	-	P1	-	-	-	-
10:67611432-67611432	A	5_prime_UTR_variant	MODIFIER	LGALS3	ENSBTAG00000002326	Transcript	ENSBTAT00000043753.3	protein_coding	2021-01-06	-	-	-	290	-	-	-	-	-	-	1	-	VGNC	-	-	-	-	P1	-	-	-	-
10:68091605-68091605	T	missense_variant	MODERATE	KTN1	ENSBTAG00000017713	Transcript	ENSBTAT00000043690.4	protein_coding	32/41	-	-	-	3185	3057	1019	K/N	aaG/aaT	-	-	1	-	VGNC	-	-	-	-	-	deleterious(0.04)	-	-	-
10:70526181-70526181	G	intron_variant	MODIFIER	ACTR10	ENSBTAG00000014392	Transcript	ENSBTAT00000019138.5	protein_coding	-	2021-06-12	-	-	-	-	-	-	-	-	-	1	-	VGNC	-	-	-	-	P1	-	-	-	-
10:70526191-70526191	C	intron_variant	MODIFIER	ACTR10	ENSBTAG00000014392	Transcript	ENSBTAT00000019138.5	protein_coding	-	2021-06-12	-	-	-	-	-	-	-	-	-	1	-	VGNC	-	-	-	-	P1	-	-	-	-
10:70526213-70526213	C	intron_variant	MODIFIER	ACTR10	ENSBTAG00000014392	Transcript	ENSBTAT00000019138.5	protein_coding	-	2021-06-12	-	-	-	-	-	-	-	-	-	1	-	VGNC	-	-	-	-	P1	-	-	-	-
10:71763232-71763232	G	upstream_gene_variant	MODIFIER	L3HYPDH	ENSBTAG00000030824	Transcript	ENSBTAT00000004371.5	protein_coding	-	-	-	-	-	-	-	-	-	-	3407	-1	-	VGNC	-	-	-	-	P1	-	-	-	-
10:71763237-71763237	C	upstream_gene_variant	MODIFIER	L3HYPDH	ENSBTAG00000030824	Transcript	ENSBTAT00000004371.5	protein_coding	-	-	-	-	-	-	-	-	-	-	3412	-1	-	VGNC	-	-	-	-	P1	-	-	-	-
10:72501345-72501345	G	synonymous_variant	LOW	PPM1A	ENSBTAG00000018127	Transcript	ENSBTAT00000024128.4	protein_coding	2021-02-06	-	-	-	699	651	217	P	ccA/ccG	-	-	1	-	EntrezGene	-	-	-	-	P1	-	-	-	-
10:73459353-73459353	C	intron_variant	MODIFIER	PRKCH	ENSBTAG00000003276	Transcript	ENSBTAT00000004240.5	protein_coding	-	2021-01-13	-	-	-	-	-	-	-	-	-	1	-	VGNC	-	-	-	-	P1	-	-	-	-
10:79220276-79220276	G	splice_donor_variant	HIGH	MPP5	ENSBTAG00000011767	Transcript	ENSBTAT00000015625.6	protein_coding	-	2021-09-14	-	-	-	-	-	-	-	-	-	1	-	VGNC	-	-	-	-	A1	-	-	-	-
10:79265841-79265841	C	intron_variant	MODIFIER	EIF2S1	ENSBTAG00000016311	Transcript	ENSBTAT00000043322.2	protein_coding	-	2021-04-08	-	-	-	-	-	-	-	-	-	1	-	VGNC	-	-	-	-	P1	-	-	-	-
10:79265844-79265844	C	intron_variant	MODIFIER	EIF2S1	ENSBTAG00000016311	Transcript	ENSBTAT00000043322.2	protein_coding	-	2021-04-08	-	-	-	-	-	-	-	-	-	1	-	VGNC	-	-	-	-	P1	-	-	-	-
10:79265849-79265849	C	intron_variant	MODIFIER	EIF2S1	ENSBTAG00000016311	Transcript	ENSBTAT00000043322.2	protein_coding	-	2021-04-08	-	-	-	-	-	-	-	-	-	1	-	VGNC	-	-	-	-	P1	-	-	-	-
10:79265850-79265850	G	intron_variant	MODIFIER	EIF2S1	ENSBTAG00000016311	Transcript	ENSBTAT00000043322.2	protein_coding	-	2021-04-08	-	-	-	-	-	-	-	-	-	1	-	VGNC	-	-	-	-	P1	-	-	-	-
10:79265867-79265867	G	intron_variant	MODIFIER	EIF2S1	ENSBTAG00000016311	Transcript	ENSBTAT00000043322.2	protein_coding	-	2021-04-08	-	-	-	-	-	-	-	-	-	1	-	VGNC	-	-	-	-	P1	-	-	-	-
10:79265870-79265870	C	intron_variant	MODIFIER	EIF2S1	ENSBTAG00000016311	Transcript	ENSBTAT00000043322.2	protein_coding	-	2021-04-08	-	-	-	-	-	-	-	-	-	1	-	VGNC	-	-	-	-	P1	-	-	-	-
10:79346035-79346035	G	3_prime_UTR_variant	MODIFIER	TMEM229B	ENSBTAG00000012900	Transcript	ENSBTAT00000053068.3	protein_coding	2021-02-02	-	-	-	3993	-	-	-	-	-	-	-1	-	VGNC	-	-	-	-	P1	-	-	-	-
10:79359615-79359615	A	5_prime_UTR_variant	MODIFIER	TMEM229B	ENSBTAG00000012900	Transcript	ENSBTAT00000053068.3	protein_coding	2021-01-02	-	-	-	3	-	-	-	-	-	-	-1	-	VGNC	-	-	-	-	P1	-	-	-	-
10:79600753-79600753	T	3_prime_UTR_variant	MODIFIER	ZFYVE26	ENSBTAG00000014334	Transcript	ENSBTAT00000043260.3	protein_coding	42/42	-	-	-	8494	-	-	-	-	-	-	-1	-	VGNC	-	-	-	-	P1	-	-	-	-
10:79600754-79600754	T	3_prime_UTR_variant	MODIFIER	ZFYVE26	ENSBTAG00000014334	Transcript	ENSBTAT00000043260.3	protein_coding	42/42	-	-	-	8493	-	-	-	-	-	-	-1	-	VGNC	-	-	-	-	P1	-	-	-	-
10:79622245-79622245	T	synonymous_variant	LOW	ZFYVE26	ENSBTAG00000014334	Transcript	ENSBTAT00000043260.3	protein_coding	29/42	-	-	-	5672	5502	1834	V	gtG/gtA	-	-	-1	-	VGNC	-	-	-	-	P1	-	-	-	-
10:79626954-79626954	T	splice_region_variant,intron_variant	LOW	ZFYVE26	ENSBTAG00000014334	Transcript	ENSBTAT00000043260.3	protein_coding	-	25/41	-	-	-	-	-	-	-	-	-	-1	-	VGNC	-	-	-	-	P1	-	-	-	-
10:79637592-79637592	C	synonymous_variant	LOW	ZFYVE26	ENSBTAG00000014334	Transcript	ENSBTAT00000043260.3	protein_coding	21/42	-	-	-	4205	4035	1345	A	gcT/gcG	-	-	-1	-	VGNC	-	-	-	-	P1	-	-	-	-
10:80678149-80678149	C	splice_region_variant,intron_variant	LOW	ACTN1	ENSBTAG00000018255	Transcript	ENSBTAT00000024301.4	protein_coding	-	17/20	-	-	-	-	-	-	-	-	-	-1	-	VGNC	-	-	-	-	A1	-	-	-	-
10:80867738-80867738	C	intron_variant	MODIFIER	DCAF5	ENSBTAG00000048519	Transcript	ENSBTAT00000086238.1	protein_coding	-	2021-07-08	-	-	-	-	-	-	-	-	-	-1	-	HGNC	HGNC:20224	-	-	-	P1	-	-	-	-
10:80867739-80867739	G	intron_variant	MODIFIER	DCAF5	ENSBTAG00000048519	Transcript	ENSBTAT00000086238.1	protein_coding	-	2021-07-08	-	-	-	-	-	-	-	-	-	-1	-	HGNC	HGNC:20224	-	-	-	P1	-	-	-	-
10:80867745-80867745	A	intron_variant	MODIFIER	DCAF5	ENSBTAG00000048519	Transcript	ENSBTAT00000086238.1	protein_coding	-	2021-07-08	-	-	-	-	-	-	-	-	-	-1	-	HGNC	HGNC:20224	-	-	-	P1	-	-	-	-
10:80867747-80867747	C	intron_variant	MODIFIER	DCAF5	ENSBTAG00000048519	Transcript	ENSBTAT00000086238.1	protein_coding	-	2021-07-08	-	-	-	-	-	-	-	-	-	-1	-	HGNC	HGNC:20224	-	-	-	P1	-	-	-	-
10:80867765-80867765	C	intron_variant	MODIFIER	DCAF5	ENSBTAG00000048519	Transcript	ENSBTAT00000086238.1	protein_coding	-	2021-07-08	-	-	-	-	-	-	-	-	-	-1	-	HGNC	HGNC:20224	-	-	-	P1	-	-	-	-
10:80867769-80867769	C	intron_variant	MODIFIER	DCAF5	ENSBTAG00000048519	Transcript	ENSBTAT00000086238.1	protein_coding	-	2021-07-08	-	-	-	-	-	-	-	-	-	-1	-	HGNC	HGNC:20224	-	-	-	P1	-	-	-	-
10:81172536-81172536	A	3_prime_UTR_variant	MODIFIER	ERH	ENSBTAG00000017798	Transcript	ENSBTAT00000023664.6	protein_coding	2021-04-04	-	-	-	498	-	-	-	-	-	-	-1	-	VGNC	-	-	-	-	P1	-	-	-	-
10:81230302-81230302	A	downstream_gene_variant	MODIFIER	SLC39A9	ENSBTAG00000017811	Transcript	ENSBTAT00000023676.6	protein_coding	-	-	-	-	-	-	-	-	-	-	1500	1	-	VGNC	-	-	-	-	P1	-	-	-	-
10:81230506-81230506	T	downstream_gene_variant	MODIFIER	SLC39A9	ENSBTAG00000017811	Transcript	ENSBTAT00000023676.6	protein_coding	-	-	-	-	-	-	-	-	-	-	1704	1	-	VGNC	-	-	-	-	P1	-	-	-	-
10:82282031-82282031	T	missense_variant	MODERATE	TTC9	ENSBTAG00000045604	Transcript	ENSBTAT00000064762.2	protein_coding	2021-01-03	-	-	-	331	331	111	G/W	Ggg/Tgg	-	-	1	-	VGNC	-	-	-	-	P1	deleterious(0)	-	-	-
10:84599281-84599281	C	splice_donor_variant	HIGH	RBM25	ENSBTAG00000017177	Transcript	ENSBTAT00000022826.5	protein_coding	-	13/17	-	-	-	-	-	-	-	-	-	1	-	VGNC	-	-	-	-	P1	-	-	-	-
10:84608626-84608626	C	downstream_gene_variant	MODIFIER	RBM25	ENSBTAG00000017177	Transcript	ENSBTAT00000022826.5	protein_coding	-	-	-	-	-	-	-	-	-	-	1224	1	-	VGNC	-	-	-	-	P1	-	-	-	-
10:84988408-84988408	G	synonymous_variant	LOW	ACOT4	ENSBTAG00000002843	Transcript	ENSBTAT00000003683.6	protein_coding	2021-01-03	-	-	-	516	417	139	A	gcC/gcG	-	-	1	-	EntrezGene	-	-	-	-	P1	-	-	-	-
10:85059957-85059957	A	intron_variant	MODIFIER	DNAL1	ENSBTAG00000015930	Transcript	ENSBTAT00000012909.5	protein_coding	-	2021-03-04	-	-	-	-	-	-	-	-	-	1	-	VGNC	-	-	-	-	P1	-	-	-	-
10:85060064-85060064	G	intron_variant	MODIFIER	DNAL1	ENSBTAG00000015930	Transcript	ENSBTAT00000012909.5	protein_coding	-	2021-03-04	-	-	-	-	-	-	-	-	-	1	-	VGNC	-	-	-	-	P1	-	-	-	-
10:85060136-85060136	A	intron_variant	MODIFIER	DNAL1	ENSBTAG00000015930	Transcript	ENSBTAT00000012909.5	protein_coding	-	2021-03-04	-	-	-	-	-	-	-	-	-	1	-	VGNC	-	-	-	-	P1	-	-	-	-
10:85060182-85060182	A	intron_variant	MODIFIER	DNAL1	ENSBTAG00000015930	Transcript	ENSBTAT00000012909.5	protein_coding	-	2021-03-04	-	-	-	-	-	-	-	-	-	1	-	VGNC	-	-	-	-	P1	-	-	-	-
10:85272000-85272000	A	intron_variant	MODIFIER	PTGR2	ENSBTAG00000003747	Transcript	ENSBTAT00000004878.4	protein_coding	-	2021-07-09	-	-	-	-	-	-	-	-	-	1	-	EntrezGene	-	-	-	-	P1	-	-	-	-
10:85272019-85272019	G	intron_variant	MODIFIER	PTGR2	ENSBTAG00000003747	Transcript	ENSBTAT00000004878.4	protein_coding	-	2021-07-09	-	-	-	-	-	-	-	-	-	1	-	EntrezGene	-	-	-	-	P1	-	-	-	-
10:85272023-85272023	G	intron_variant	MODIFIER	PTGR2	ENSBTAG00000003747	Transcript	ENSBTAT00000004878.4	protein_coding	-	2021-07-09	-	-	-	-	-	-	-	-	-	1	-	EntrezGene	-	-	-	-	P1	-	-	-	-
10:85359395-85359395	T	splice_region_variant,intron_variant	LOW	ENTPD5	ENSBTAG00000020334	Transcript	ENSBTAT00000027098.6	protein_coding	-	2021-10-14	-	-	-	-	-	-	-	-	-	-1	-	VGNC	-	-	-	-	P1	-	-	-	-
10:85359399-85359399	T	splice_donor_variant	HIGH	ENTPD5	ENSBTAG00000020334	Transcript	ENSBTAT00000027098.6	protein_coding	-	2021-10-14	-	-	-	-	-	-	-	-	-	-1	-	VGNC	-	-	-	-	P1	-	-	-	-
10:85955768-85955768	G	intron_variant	MODIFIER	AREL1	ENSBTAG00000020379	Transcript	ENSBTAT00000043122.2	protein_coding	-	2021-09-19	-	-	-	-	-	-	-	-	-	-1	-	VGNC	-	-	-	-	P1	-	-	-	-
10:85955771-85955771	A	intron_variant	MODIFIER	AREL1	ENSBTAG00000020379	Transcript	ENSBTAT00000043122.2	protein_coding	-	2021-09-19	-	-	-	-	-	-	-	-	-	-1	-	VGNC	-	-	-	-	P1	-	-	-	-
10:85955784-85955784	G	splice_region_variant,intron_variant	LOW	AREL1	ENSBTAG00000020379	Transcript	ENSBTAT00000043122.2	protein_coding	-	2021-09-19	-	-	-	-	-	-	-	-	-	-1	-	VGNC	-	-	-	-	P1	-	-	-	-
10:85955791-85955791	A	splice_donor_variant	HIGH	AREL1	ENSBTAG00000020379	Transcript	ENSBTAT00000043122.2	protein_coding	-	2021-09-19	-	-	-	-	-	-	-	-	-	-1	-	VGNC	-	-	-	-	P1	-	-	-	-
10:86001355-86001355	G	downstream_gene_variant	MODIFIER	FCF1	ENSBTAG00000020381	Transcript	ENSBTAT00000027167.4	protein_coding	-	-	-	-	-	-	-	-	-	-	2441	1	-	VGNC	-	-	-	-	P1	-	-	-	-
10:86067458-86067458	C	synonymous_variant	LOW	YLPM1	ENSBTAG00000008287	Transcript	ENSBTAT00000010906.6	protein_coding	16/21	-	-	-	6021	6021	2007	I	atT/atC	-	-	1	-	VGNC	-	-	-	-	P5	-	-	-	-
10:86154508-86154508	A	synonymous_variant	LOW	DLST	ENSBTAG00000006463	Transcript	ENSBTAT00000008473.5	protein_coding	14/15	-	-	-	1116	1116	372	P	ccC/ccA	-	-	1	-	VGNC	-	-	-	-	A2	-	-	-	-
10:86765080-86765080	T	synonymous_variant	LOW	FLVCR2	ENSBTAG00000040078	Transcript	ENSBTAT00000015901.6	protein_coding	2021-01-08	-	-	-	991	549	183	I	atC/atT	-	-	1	-	EntrezGene	-	-	-	-	A2	-	-	-	-
10:86795513-86795513	G	intron_variant	MODIFIER	FLVCR2	ENSBTAG00000040078	Transcript	ENSBTAT00000015901.6	protein_coding	-	2021-03-07	-	-	-	-	-	-	-	-	-	1	-	EntrezGene	-	-	-	-	A2	-	-	-	-
10:86875969-86875969	T	intron_variant	MODIFIER	FLVCR2	ENSBTAG00000040078	Transcript	ENSBTAT00000015901.6	protein_coding	-	2021-07-07	-	-	-	-	-	-	-	-	-	1	-	EntrezGene	-	-	-	-	A2	-	-	-	-
10:86875999-86875999	C	intron_variant	MODIFIER	FLVCR2	ENSBTAG00000040078	Transcript	ENSBTAT00000015901.6	protein_coding	-	2021-07-07	-	-	-	-	-	-	-	-	-	1	-	EntrezGene	-	-	-	-	A2	-	-	-	-
10:86907723-86907723	C	downstream_gene_variant	MODIFIER	ERG28	ENSBTAG00000011987	Transcript	ENSBTAT00000015904.6	protein_coding	-	-	-	-	-	-	-	-	-	-	392	-1	-	VGNC	-	-	-	-	P1	-	-	-	-
10:86907859-86907859	G	downstream_gene_variant	MODIFIER	ERG28	ENSBTAG00000011987	Transcript	ENSBTAT00000015904.6	protein_coding	-	-	-	-	-	-	-	-	-	-	256	-1	-	VGNC	-	-	-	-	P1	-	-	-	-
10:86914230-86914230	A	missense_variant	MODERATE	ERG28	ENSBTAG00000011987	Transcript	ENSBTAT00000015904.6	protein_coding	2021-02-05	-	-	-	145	62	21	G/V	gGg/gTg	-	-	-1	-	VGNC	-	-	-	-	P1	tolerated(0.54)	-	-	-
10:86914231-86914231	A	missense_variant	MODERATE	ERG28	ENSBTAG00000011987	Transcript	ENSBTAT00000015904.6	protein_coding	2021-02-05	-	-	-	144	61	21	G/W	Ggg/Tgg	-	-	-1	-	VGNC	-	-	-	-	P1	tolerated(0.2)	-	-	-
10:86938365-86938365	C	splice_region_variant,intron_variant	LOW	TTLL5	ENSBTAG00000025403	Transcript	ENSBTAT00000035678.5	protein_coding	-	2021-02-27	-	-	-	-	-	-	-	-	-	1	-	VGNC	-	-	-	-	P5	-	-	-	-
10:87518334-87518334	G	downstream_gene_variant	MODIFIER	GPATCH2L	ENSBTAG00000003084	Transcript	ENSBTAT00000004016.6	protein_coding	-	-	-	-	-	-	-	-	-	-	746	1	-	VGNC	-	-	-	-	P1	-	-	-	-
10:88029193-88029193	T	splice_donor_variant	HIGH	VASH1	ENSBTAG00000008735	Transcript	ENSBTAT00000043072.4	protein_coding	-	2021-04-06	-	-	-	-	-	-	-	-	-	1	-	VGNC	-	-	-	-	P1	-	-	-	-
10:88239117-88239117	G	upstream_gene_variant	MODIFIER	IRF2BPL	ENSBTAG00000025329	Transcript	ENSBTAT00000035541.5	protein_coding	-	-	-	-	-	-	-	-	-	-	455	-1	-	VGNC	-	-	-	-	P1	-	-	-	-
10:88252655-88252655	A	intergenic_variant	MODIFIER	-	-	-	-	-	-	-	-	-	-	-	-	-	-	-	-	-	-	-	-	-	-	-	-	-	-	-	-
10:88479203-88479203	G	intron_variant	MODIFIER	POMT2	ENSBTAG00000002704	Transcript	ENSBTAT00000003502.5	protein_coding	-	18/20	-	-	-	-	-	-	-	-	-	-1	-	VGNC	-	-	-	-	P1	-	-	-	-
10:88479206-88479206	T	intron_variant	MODIFIER	POMT2	ENSBTAG00000002704	Transcript	ENSBTAT00000003502.5	protein_coding	-	18/20	-	-	-	-	-	-	-	-	-	-1	-	VGNC	-	-	-	-	P1	-	-	-	-
10:88479218-88479218	A	intron_variant	MODIFIER	POMT2	ENSBTAG00000002704	Transcript	ENSBTAT00000003502.5	protein_coding	-	18/20	-	-	-	-	-	-	-	-	-	-1	-	VGNC	-	-	-	-	P1	-	-	-	-
10:88479221-88479221	T	intron_variant	MODIFIER	POMT2	ENSBTAG00000002704	Transcript	ENSBTAT00000003502.5	protein_coding	-	18/20	-	-	-	-	-	-	-	-	-	-1	-	VGNC	-	-	-	-	P1	-	-	-	-
10:88479234-88479234	C	intron_variant	MODIFIER	POMT2	ENSBTAG00000002704	Transcript	ENSBTAT00000003502.5	protein_coding	-	18/20	-	-	-	-	-	-	-	-	-	-1	-	VGNC	-	-	-	-	P1	-	-	-	-
10:88479237-88479237	C	intron_variant	MODIFIER	POMT2	ENSBTAG00000002704	Transcript	ENSBTAT00000003502.5	protein_coding	-	18/20	-	-	-	-	-	-	-	-	-	-1	-	VGNC	-	-	-	-	P1	-	-	-	-
10:88479252-88479252	A	intron_variant	MODIFIER	POMT2	ENSBTAG00000002704	Transcript	ENSBTAT00000003502.5	protein_coding	-	18/20	-	-	-	-	-	-	-	-	-	-1	-	VGNC	-	-	-	-	P1	-	-	-	-
10:88479260-88479260	T	intron_variant	MODIFIER	POMT2	ENSBTAG00000002704	Transcript	ENSBTAT00000003502.5	protein_coding	-	18/20	-	-	-	-	-	-	-	-	-	-1	-	VGNC	-	-	-	-	P1	-	-	-	-
10:88547477-88547477	A	downstream_gene_variant	MODIFIER	TMED8	ENSBTAG00000020469	Transcript	ENSBTAT00000027275.5	protein_coding	-	-	-	-	-	-	-	-	-	-	4498	-1	-	VGNC	-	-	-	-	P1	-	-	-	-
10:88547513-88547513	A	downstream_gene_variant	MODIFIER	TMED8	ENSBTAG00000020469	Transcript	ENSBTAT00000027275.5	protein_coding	-	-	-	-	-	-	-	-	-	-	4462	-1	-	VGNC	-	-	-	-	P1	-	-	-	-
10:88547523-88547523	T	downstream_gene_variant	MODIFIER	TMED8	ENSBTAG00000020469	Transcript	ENSBTAT00000027275.5	protein_coding	-	-	-	-	-	-	-	-	-	-	4452	-1	-	VGNC	-	-	-	-	P1	-	-	-	-
10:88862341-88862341	T	splice_region_variant,intron_variant	LOW	SNW1	ENSBTAG00000008136	Transcript	ENSBTAT00000010697.6	protein_coding	-	2021-10-13	-	-	-	-	-	-	-	-	-	-1	-	VGNC	-	-	-	-	P1	-	-	-	-
10:88862343-88862343	T	splice_region_variant,intron_variant	LOW	SNW1	ENSBTAG00000008136	Transcript	ENSBTAT00000010697.6	protein_coding	-	2021-10-13	-	-	-	-	-	-	-	-	-	-1	-	VGNC	-	-	-	-	P1	-	-	-	-
10:88881759-88881759	T	intron_variant	MODIFIER	SNW1	ENSBTAG00000008136	Transcript	ENSBTAT00000010697.6	protein_coding	-	2021-02-13	-	-	-	-	-	-	-	-	-	-1	-	VGNC	-	-	-	-	P1	-	-	-	-
10:88881861-88881861	C	intron_variant	MODIFIER	SNW1	ENSBTAG00000008136	Transcript	ENSBTAT00000010697.6	protein_coding	-	2021-02-13	-	-	-	-	-	-	-	-	-	-1	-	VGNC	-	-	-	-	P1	-	-	-	-
10:91504577-91504577	C	upstream_gene_variant	MODIFIER	DIO2	ENSBTAG00000001605	Transcript	ENSBTAT00000002107.8	protein_coding	-	-	-	-	-	-	-	-	-	-	8	-1	-	EntrezGene	-	-	-	-	P1	-	-	-	-
10:100168880-100168880	C	downstream_gene_variant	MODIFIER	PTPN21	ENSBTAG00000018596	Transcript	ENSBTAT00000024750.5	protein_coding	-	-	-	-	-	-	-	-	-	-	1838	-1	-	VGNC	-	-	-	-	P1	-	-	-	-
10:100285286-100285286	A	splice_donor_variant	HIGH	ZC3H14	ENSBTAG00000030453	Transcript	ENSBTAT00000042986.4	protein_coding	-	2021-09-14	-	-	-	-	-	-	-	-	-	1	-	VGNC	-	-	-	-	-	-	-	-	-
10:100291619-100291619	A	intron_variant	MODIFIER	ZC3H14	ENSBTAG00000030453	Transcript	ENSBTAT00000042986.4	protein_coding	-	2021-10-14	-	-	-	-	-	-	-	-	-	1	-	VGNC	-	-	-	-	-	-	-	-	-
10:100291625-100291625	T	intron_variant	MODIFIER	ZC3H14	ENSBTAG00000030453	Transcript	ENSBTAT00000042986.4	protein_coding	-	2021-10-14	-	-	-	-	-	-	-	-	-	1	-	VGNC	-	-	-	-	-	-	-	-	-
10:100291632-100291632	G	intron_variant	MODIFIER	ZC3H14	ENSBTAG00000030453	Transcript	ENSBTAT00000042986.4	protein_coding	-	2021-10-14	-	-	-	-	-	-	-	-	-	1	-	VGNC	-	-	-	-	-	-	-	-	-
10:100291633-100291633	C	intron_variant	MODIFIER	ZC3H14	ENSBTAG00000030453	Transcript	ENSBTAT00000042986.4	protein_coding	-	2021-10-14	-	-	-	-	-	-	-	-	-	1	-	VGNC	-	-	-	-	-	-	-	-	-
10:100556205-100556205	G	splice_donor_variant	HIGH	TTC8	ENSBTAG00000030432	Transcript	ENSBTAT00000042964.4	protein_coding	-	2021-11-13	-	-	-	-	-	-	-	-	-	1	-	VGNC	-	-	-	-	P1	-	-	-	-
10:101723191-101723191	A	intron_variant	MODIFIER	KCNK13	ENSBTAG00000045849	Transcript	ENSBTAT00000065420.2	protein_coding	-	2021-01-02	-	-	-	-	-	-	-	-	-	1	-	HGNC	HGNC:6275	-	-	-	P1	-	-	-	-
10:101882585-101882585	C	intron_variant	MODIFIER	NRDE2	ENSBTAG00000005427	Transcript	ENSBTAT00000007147.5	protein_coding	-	2021-10-13	-	-	-	-	-	-	-	-	-	-1	-	VGNC	-	-	-	-	P1	-	-	-	-
10:102005841-102005841	A	5_prime_UTR_variant	MODIFIER	CALM1	ENSBTAG00000025644	Transcript	ENSBTAT00000036194.5	protein_coding	2021-01-05	-	-	-	154	-	-	-	-	-	-	1	-	EntrezGene	-	-	-	-	-	-	-	-	-
10:102011846-102011846	A	missense_variant	MODERATE	CALM1	ENSBTAG00000025644	Transcript	ENSBTAT00000036194.5	protein_coding	2021-03-05	-	-	-	437	278	93	V/D	gTc/gAc	-	-	1	-	EntrezGene	-	-	-	-	-	deleterious_low_confidence(0)	-	-	-
10:102011860-102011860	G	splice_region_variant,intron_variant	LOW	CALM1	ENSBTAG00000025644	Transcript	ENSBTAT00000036194.5	protein_coding	-	2021-03-04	-	-	-	-	-	-	-	-	-	1	-	EntrezGene	-	-	-	-	-	-	-	-	-
10:102011862-102011862	A	splice_region_variant,intron_variant	LOW	CALM1	ENSBTAG00000025644	Transcript	ENSBTAT00000036194.5	protein_coding	-	2021-03-04	-	-	-	-	-	-	-	-	-	1	-	EntrezGene	-	-	-	-	-	-	-	-	-
10:102011863-102011863	A	splice_region_variant,intron_variant	LOW	CALM1	ENSBTAG00000025644	Transcript	ENSBTAT00000036194.5	protein_coding	-	2021-03-04	-	-	-	-	-	-	-	-	-	1	-	EntrezGene	-	-	-	-	-	-	-	-	-
10:102011866-102011866	G	intron_variant	MODIFIER	CALM1	ENSBTAG00000025644	Transcript	ENSBTAT00000036194.5	protein_coding	-	2021-03-04	-	-	-	-	-	-	-	-	-	1	-	EntrezGene	-	-	-	-	-	-	-	-	-
10:102015313-102015313	T	downstream_gene_variant	MODIFIER	CALM1	ENSBTAG00000025644	Transcript	ENSBTAT00000036194.5	protein_coding	-	-	-	-	-	-	-	-	-	-	1888	1	-	EntrezGene	-	-	-	-	-	-	-	-	-
10:102501283-102501283	G	intron_variant	MODIFIER	RPS6KA5	ENSBTAG00000010906	Transcript	ENSBTAT00000014487.6	protein_coding	-	2021-08-16	-	-	-	-	-	-	-	-	-	-1	-	VGNC	-	-	-	-	P5	-	-	-	-
10:102501284-102501284	G	intron_variant	MODIFIER	RPS6KA5	ENSBTAG00000010906	Transcript	ENSBTAT00000014487.6	protein_coding	-	2021-08-16	-	-	-	-	-	-	-	-	-	-1	-	VGNC	-	-	-	-	P5	-	-	-	-
10:102969046-102969046	G	intron_variant	MODIFIER	EIF3J	ENSBTAG00000000359	Transcript	ENSBTAT00000000465.6	protein_coding	-	2021-04-07	-	-	-	-	-	-	-	-	-	1	-	VGNC	-	-	-	-	P1	-	-	-	-
10:102969054-102969054	G	intron_variant	MODIFIER	EIF3J	ENSBTAG00000000359	Transcript	ENSBTAT00000000465.6	protein_coding	-	2021-04-07	-	-	-	-	-	-	-	-	-	1	-	VGNC	-	-	-	-	P1	-	-	-	-
10:102969055-102969055	A	intron_variant	MODIFIER	EIF3J	ENSBTAG00000000359	Transcript	ENSBTAT00000000465.6	protein_coding	-	2021-04-07	-	-	-	-	-	-	-	-	-	1	-	VGNC	-	-	-	-	P1	-	-	-	-
10:102969057-102969057	G	intron_variant	MODIFIER	EIF3J	ENSBTAG00000000359	Transcript	ENSBTAT00000000465.6	protein_coding	-	2021-04-07	-	-	-	-	-	-	-	-	-	1	-	VGNC	-	-	-	-	P1	-	-	-	-
10:102969065-102969065	A	intron_variant	MODIFIER	EIF3J	ENSBTAG00000000359	Transcript	ENSBTAT00000000465.6	protein_coding	-	2021-04-07	-	-	-	-	-	-	-	-	-	1	-	VGNC	-	-	-	-	P1	-	-	-	-
10:103098445-103098445	C	intron_variant	MODIFIER	-	ENSBTAG00000048782	Transcript	ENSBTAT00000086688.1	protein_coding	-	2021-01-03	-	-	-	-	-	-	-	-	-	1	-	-	-	-	-	-	P1	-	-	-	-
10:103099775-103099775	C	intron_variant	MODIFIER	-	ENSBTAG00000048782	Transcript	ENSBTAT00000086688.1	protein_coding	-	2021-01-03	-	-	-	-	-	-	-	-	-	1	-	-	-	-	-	-	P1	-	-	-	-
10:103099781-103099781	G	intron_variant	MODIFIER	-	ENSBTAG00000048782	Transcript	ENSBTAT00000086688.1	protein_coding	-	2021-01-03	-	-	-	-	-	-	-	-	-	1	-	-	-	-	-	-	P1	-	-	-	-
11:936979-936979	C	intron_variant,non_coding_transcript_variant	MODIFIER	-	ENSBTAG00000049271	Transcript	ENSBTAT00000084517.1	lncRNA	-	2021-01-02	-	-	-	-	-	-	-	-	-	1	-	-	-	-	-	-	-	-	-	-	-
11:1922658-1922658	G	intron_variant	MODIFIER	MRPS5	ENSBTAG00000008241	Transcript	ENSBTAT00000010843.6	protein_coding	-	2021-11-11	-	-	-	-	-	-	-	-	-	-1	-	VGNC	-	-	-	-	-	-	-	-	-
11:1922660-1922660	C	intron_variant	MODIFIER	MRPS5	ENSBTAG00000008241	Transcript	ENSBTAT00000010843.6	protein_coding	-	2021-11-11	-	-	-	-	-	-	-	-	-	-1	-	VGNC	-	-	-	-	-	-	-	-	-
11:1922671-1922671	C	intron_variant	MODIFIER	MRPS5	ENSBTAG00000008241	Transcript	ENSBTAT00000010843.6	protein_coding	-	2021-11-11	-	-	-	-	-	-	-	-	-	-1	-	VGNC	-	-	-	-	-	-	-	-	-
11:2393726-2393726	C	splice_acceptor_variant	HIGH	SNRNP200	ENSBTAG00000000848	Transcript	ENSBTAT00000001130.6	protein_coding	-	1946-09-01	-	-	-	-	-	-	-	-	-	-1	-	VGNC	-	-	-	-	P1	-	-	-	-
11:2393736-2393736	T	intron_variant	MODIFIER	SNRNP200	ENSBTAG00000000848	Transcript	ENSBTAT00000001130.6	protein_coding	-	1946-09-01	-	-	-	-	-	-	-	-	-	-1	-	VGNC	-	-	-	-	P1	-	-	-	-
11:2393743-2393743	G	intron_variant	MODIFIER	SNRNP200	ENSBTAG00000000848	Transcript	ENSBTAT00000001130.6	protein_coding	-	1946-09-01	-	-	-	-	-	-	-	-	-	-1	-	VGNC	-	-	-	-	P1	-	-	-	-
11:2393750-2393750	T	intron_variant	MODIFIER	SNRNP200	ENSBTAG00000000848	Transcript	ENSBTAT00000001130.6	protein_coding	-	1946-09-01	-	-	-	-	-	-	-	-	-	-1	-	VGNC	-	-	-	-	P1	-	-	-	-
11:2393753-2393753	G	intron_variant	MODIFIER	SNRNP200	ENSBTAG00000000848	Transcript	ENSBTAT00000001130.6	protein_coding	-	1946-09-01	-	-	-	-	-	-	-	-	-	-1	-	VGNC	-	-	-	-	P1	-	-	-	-
11:2393758-2393758	C	intron_variant	MODIFIER	SNRNP200	ENSBTAG00000000848	Transcript	ENSBTAT00000001130.6	protein_coding	-	1946-09-01	-	-	-	-	-	-	-	-	-	-1	-	VGNC	-	-	-	-	P1	-	-	-	-
11:2393761-2393761	G	intron_variant	MODIFIER	SNRNP200	ENSBTAG00000000848	Transcript	ENSBTAT00000001130.6	protein_coding	-	1946-09-01	-	-	-	-	-	-	-	-	-	-1	-	VGNC	-	-	-	-	P1	-	-	-	-
[truncated: 8,218 more rows]

## Sheet: Existing-variant-P-JERSY
Location	Allele	Consequence	IMPACT	SYMBOL	Gene	Feature_type	Feature	BIOTYPE	Amino_acids	Codons	Existing_variation	SIFT	PHENOTYPES
[truncated: 68,349 more rows]

[truncated: 3 more sheets: Novel-variants-P-JERSY, Existing-variants-AP-JERSY, Novel-variants-AP-JERSY]
