# Supplementary material for: Intra- and Interspecies RNA-Seq Based Variants in the Lactation Process of Ruminants
Source: Animals (Basel). 2022 Dec 19;12(24):3592. doi: 10.3390/ani12243592 (PMC9774614; doi:10.3390/ani12243592)
Supplement: Supplementary file 1 [file animals-12-03592-s001.zip › Supplementary file 4 (Kashmiri existing and Novel SNPs at BP, P, AP stages).xlsx]

## Sheet: Existing-variants-BP-Kashmiri
Location	Allele	Consequence	IMPACT	SYMBOL	Gene	Feature_type	Feature	BIOTYPE	Amino_acids	Codons	Existing_variation	SIFT	PHENOTYPES
MT:39-39	T	upstream_gene_variant	MODIFIER	-	ENSBTAG00000043548	Transcript	ENSBTAT00000060538.1	Mt_tRNA	-	-	rs876456476	-	-
16:3550517-3550517	T	missense_variant	MODERATE	SLC41A1	ENSBTAG00000005379	Transcript	ENSBTAT00000007078.5	protein_coding	A/T	Gcc/Acc	rs876379558	tolerated_low_confidence(0.68)	-
4:109233759-109233759	C	intergenic_variant	MODIFIER	-	-	-	-	-	-	-	rs876338004	-	-
MT:9038-9038	C	upstream_gene_variant	MODIFIER	-	ENSBTAG00000043580	Transcript	ENSBTAT00000060536.1	Mt_tRNA	-	-	rs876325164	-	-
8:107067611-107067611	T	missense_variant	MODERATE	TLR4	ENSBTAG00000006240	Transcript	ENSBTAT00000008190.3	protein_coding	T/I	aCc/aTc	rs8193069	tolerated(0.28)	Milk_protein_percentage+Animal_QTLdb+14032,Milk_fat_percentage+Animal_QTLdb+14033,Milk_yield+Animal_QTLdb+167142,Milk_fat_percentage+Animal_QTLdb+167143,Milk_protein_percentage+Animal_QTLdb+167144,Milk_lactose_content+Animal_QTLdb+167145,Milk_solids_percentage+Animal_QTLdb+167146
8:107066418-107066418	T	synonymous_variant	LOW	TLR4	ENSBTAG00000006240	Transcript	ENSBTAT00000008190.3	protein_coding	F	ttC/ttT	rs8193051	-	-
8:107058370-107058370	C	synonymous_variant	LOW	TLR4	ENSBTAG00000006240	Transcript	ENSBTAT00000008190.3	protein_coding	S	agT/agC	rs8193044	-	-
8:107058359-107058359	C	synonymous_variant	LOW	TLR4	ENSBTAG00000006240	Transcript	ENSBTAT00000008190.3	protein_coding	R	Aga/Cga	rs8193042	-	-
MT:14606-14606	G	downstream_gene_variant	MODIFIER	-	ENSBTAG00000043566	Transcript	ENSBTAT00000060542.1	Mt_tRNA	-	-	rs81184773	-	-
MT:10621-10621	T	upstream_gene_variant	MODIFIER	-	ENSBTAG00000043580	Transcript	ENSBTAT00000060536.1	Mt_tRNA	-	-	rs81184765	-	-
MT:9302-9302	G	upstream_gene_variant	MODIFIER	-	ENSBTAG00000043580	Transcript	ENSBTAT00000060536.1	Mt_tRNA	-	-	rs81184764	-	-
MT:7830-7830	C	upstream_gene_variant	MODIFIER	-	ENSBTAG00000043580	Transcript	ENSBTAT00000060536.1	Mt_tRNA	-	-	rs81184762	-	-
MT:5998-5998	T	upstream_gene_variant	MODIFIER	-	ENSBTAG00000043580	Transcript	ENSBTAT00000060536.1	Mt_tRNA	-	-	rs81184760	-	-
MT:1677-1677	C	downstream_gene_variant	MODIFIER	-	ENSBTAG00000043580	Transcript	ENSBTAT00000060536.1	Mt_tRNA	-	-	rs81184745	-	-
MT:1492-1492	T	downstream_gene_variant	MODIFIER	-	ENSBTAG00000043580	Transcript	ENSBTAT00000060536.1	Mt_tRNA	-	-	rs81184742	-	-
MT:1474-1474	T	downstream_gene_variant	MODIFIER	-	ENSBTAG00000043580	Transcript	ENSBTAT00000060536.1	Mt_tRNA	-	-	rs81184739	-	-
MT:5853-5853	T	upstream_gene_variant	MODIFIER	-	ENSBTAG00000043580	Transcript	ENSBTAT00000060536.1	Mt_tRNA	-	-	rs81184152	-	-
22:35067445-35067445	G	downstream_gene_variant	MODIFIER	LRIG1	ENSBTAG00000010360	Transcript	ENSBTAT00000030750.5	protein_coding	-	-	rs801372877	-	-
8:70553668-70553668	G	synonymous_variant	LOW	ENTPD4	ENSBTAG00000006768	Transcript	ENSBTAT00000071190.1	protein_coding	Y	taT/taC	rs801359136	-	-
1:144768701-144768701	A	synonymous_variant	LOW	ITGB2	ENSBTAG00000017060	Transcript	ENSBTAT00000022687.6	protein_coding	F	ttC/ttT	rs801342878	-	-
18:56067589-56067589	T	upstream_gene_variant	MODIFIER	BCL2L12	ENSBTAG00000006638	Transcript	ENSBTAT00000008723.5	protein_coding	-	-	rs801334726	-	-
1:64340969-64340969	C	missense_variant	MODERATE	ADPRH	ENSBTAG00000009391	Transcript	ENSBTAT00000053553.3	protein_coding	W/C	tgG/tgC	rs801329727	tolerated(0.05)	-
13:77179904-77179904	T	downstream_gene_variant	MODIFIER	ARFGEF2	ENSBTAG00000007120	Transcript	ENSBTAT00000009376.6	protein_coding	-	-	rs801326593	-	-
19:24552713-24552713	T	3_prime_UTR_variant	MODIFIER	ATP2A3	ENSBTAG00000014806	Transcript	ENSBTAT00000019703.6	protein_coding	-	-	rs801302042	-	-
4:112025768-112025768	A	synonymous_variant	LOW	EZH2	ENSBTAG00000009426	Transcript	ENSBTAT00000012405.6	protein_coding	P	ccC/ccT	rs801244860	-	-
18:34590885-34590885	A	synonymous_variant	LOW	PDP2	ENSBTAG00000046708	Transcript	ENSBTAT00000063372.2	protein_coding	T	acG/acA	rs801221909	-	-
2:125470534-125470534	C	downstream_gene_variant	MODIFIER	THEMIS2	ENSBTAG00000006223	Transcript	ENSBTAT00000008171.5	protein_coding	-	-	rs801210268	-	-
23:27144141-27144141	T	missense_variant	MODERATE	-	ENSBTAG00000023563	Transcript	ENSBTAT00000032165.5	protein_coding	T/N	aCt/aAt	rs801200796	tolerated(0.44)	-
17:70033927-70033927	T	downstream_gene_variant	MODIFIER	RNF185	ENSBTAG00000002828	Transcript	ENSBTAT00000003661.6	protein_coding	-	-	rs801161701	-	-
18:34626607-34626607	A	upstream_gene_variant	MODIFIER	CDH16	ENSBTAG00000009585	Transcript	ENSBTAT00000012610.3	protein_coding	-	-	rs801159413	-	-
6:97160092-97160092	T	synonymous_variant	LOW	HNRNPD	ENSBTAG00000013952	Transcript	ENSBTAT00000018540.6	protein_coding	A	gcG/gcA	rs801089241	-	-
23:27398401-27398401	A	downstream_gene_variant	MODIFIER	SKIV2L	ENSBTAG00000005587	Transcript	ENSBTAT00000007339.6	protein_coding	-	-	rs801054459	-	-
20:66825532-66825532	A	3_prime_UTR_variant	MODIFIER	MED10	ENSBTAG00000008130	Transcript	ENSBTAT00000010690.5	protein_coding	-	-	rs801045277	-	-
5:109523082-109523082	C	downstream_gene_variant	MODIFIER	bta-mir-2438	ENSBTAG00000044897	Transcript	ENSBTAT00000062330.2	miRNA	-	-	rs801026541	-	-
17:72439074-72439074	T	synonymous_variant	LOW	MED15	ENSBTAG00000018048	Transcript	ENSBTAT00000029374.5	protein_coding	P	ccG/ccA	rs800996833	-	-
24:61863455-61863455	C	missense_variant	MODERATE	-	ENSBTAG00000048835	Transcript	ENSBTAT00000065330.2	protein_coding	S/G	Agc/Ggc	rs800993764	tolerated(0.52)	-
5:113908443-113908443	T	3_prime_UTR_variant	MODIFIER	MCAT	ENSBTAG00000002413	Transcript	ENSBTAT00000003130.5	protein_coding	-	-	rs800961749	-	-
13:77178283-77178283	C	downstream_gene_variant	MODIFIER	ARFGEF2	ENSBTAG00000007120	Transcript	ENSBTAT00000009376.6	protein_coding	-	-	rs800960094	-	-
9:12957320-12957320	C	missense_variant	MODERATE	CGAS	ENSBTAG00000000892	Transcript	ENSBTAT00000001184.4	protein_coding	D/G	gAt/gGt	rs800941577	tolerated(1)	-
5:57336064-57336064	C	downstream_gene_variant	MODIFIER	CDK2	ENSBTAG00000004021	Transcript	ENSBTAT00000005252.3	protein_coding	-	-	rs800907412	-	-
4:105842235-105842235	T	downstream_gene_variant	MODIFIER	-	ENSBTAG00000026068	Transcript	ENSBTAT00000036972.4	protein_coding	-	-	rs800851398	-	-
26:18119715-18119715	C	intergenic_variant	MODIFIER	-	-	-	-	-	-	-	rs800848738	-	-
19:50784242-50784242	T	synonymous_variant	LOW	FASN	ENSBTAG00000015980	Transcript	ENSBTAT00000021260.5	protein_coding	I	atC/atT	rs800844468	-	-
19:33250733-33250733	C	synonymous_variant	LOW	UBB	ENSBTAG00000017246	Transcript	ENSBTAT00000022919.3	protein_coding	E	gaA/gaG	rs800837822	-	-
5:109363738-109363738	T	downstream_gene_variant	MODIFIER	PEX26	ENSBTAG00000011826	Transcript	ENSBTAT00000052262.2	protein_coding	-	-	rs800818319	-	-
20:3888979-3888979	T	synonymous_variant	LOW	STK10	ENSBTAG00000017457	Transcript	ENSBTAT00000023199.6	protein_coding	S	tcC/tcA	rs800797427	-	-
22:16638717-16638717	T	missense_variant	MODERATE	-	ENSBTAG00000019479	Transcript	ENSBTAT00000025946.4	protein_coding	D/N	Gac/Aac	rs800786623	deleterious(0.05)	-
23:27756253-27756253	C	intron_variant	MODIFIER	DDX39B	ENSBTAG00000014490	Transcript	ENSBTAT00000029090.6	protein_coding	-	-	rs800751191	-	-
22:52931432-52931432	G	upstream_gene_variant	MODIFIER	RTP3	ENSBTAG00000018767	Transcript	ENSBTAT00000024988.6	protein_coding	-	-	rs800731648	-	-
7:49745821-49745821	G	3_prime_UTR_variant	MODIFIER	FAM53C	ENSBTAG00000030529	Transcript	ENSBTAT00000013264.3	protein_coding	-	-	rs800696639	-	-
25:37735801-37735801	T	downstream_gene_variant	MODIFIER	BAIAP2L1	ENSBTAG00000019181	Transcript	ENSBTAT00000030984.5	protein_coding	-	-	rs800695865	-	-
29:37170343-37170343	T	missense_variant	MODERATE	CCDC86	ENSBTAG00000014215	Transcript	ENSBTAT00000018897.6	protein_coding	P/L	cCg/cTg	rs800669122	tolerated(0.1)	-
16:3467298-3467298	C	downstream_gene_variant	MODIFIER	NUCKS1	ENSBTAG00000008001	Transcript	ENSBTAT00000057198.3	protein_coding	-	-	rs800632999	-	-
25:1345808-1345808	A	synonymous_variant	LOW	MAPK8IP3	ENSBTAG00000002211	Transcript	ENSBTAT00000002865.6	protein_coding	S	tcG/tcA	rs800507670	-	-
7:14420764-14420764	C	5_prime_UTR_variant	MODIFIER	UBL5	ENSBTAG00000049452	Transcript	ENSBTAT00000068472.1	protein_coding	-	-	rs800483994	-	-
3:120760139-120760139	G	downstream_gene_variant	MODIFIER	ING5	ENSBTAG00000009123	Transcript	ENSBTAT00000012025.6	protein_coding	-	-	rs800467981	-	-
2:121817690-121817690	C	3_prime_UTR_variant	MODIFIER	PTP4A2	ENSBTAG00000039121	Transcript	ENSBTAT00000054758.3	protein_coding	-	-	rs800455021	-	-
18:54462142-54462142	T	missense_variant	MODERATE	NAPA	ENSBTAG00000013084	Transcript	ENSBTAT00000017397.6	protein_coding	V/I	Gtc/Atc	rs800429347	-	-
13:77179026-77179026	T	downstream_gene_variant	MODIFIER	ARFGEF2	ENSBTAG00000007120	Transcript	ENSBTAT00000009376.6	protein_coding	-	-	rs800400893	-	-
27:41999892-41999892	C	missense_variant	MODERATE	NR1D2	ENSBTAG00000018024	Transcript	ENSBTAT00000023994.6	protein_coding	H/R	cAc/cGc	rs800356700	tolerated(0.24)	-
10:100835834-100835834	G	downstream_gene_variant	MODIFIER	FOXN3	ENSBTAG00000046684	Transcript	ENSBTAT00000064571.2	protein_coding	-	-	rs800344941	-	-
20:71928591-71928591	C	missense_variant	MODERATE	-	ENSBTAG00000048135	Transcript	ENSBTAT00000066155.2	protein_coding	A/P	Gcg/Ccg	rs800344710	tolerated(1)	-
22:35067418-35067418	A	downstream_gene_variant	MODIFIER	LRIG1	ENSBTAG00000010360	Transcript	ENSBTAT00000030750.5	protein_coding	-	-	rs800316969	-	-
4:105842240-105842240	C	downstream_gene_variant	MODIFIER	-	ENSBTAG00000026068	Transcript	ENSBTAT00000036972.4	protein_coding	-	-	rs800289058	-	-
8:5763825-5763825	A	synonymous_variant	LOW	SAP30	ENSBTAG00000015578	Transcript	ENSBTAT00000020692.5	protein_coding	G	ggC/ggA	rs800242731	-	-
2:134186171-134186171	A	intron_variant	MODIFIER	KLHDC7A	ENSBTAG00000030322	Transcript	ENSBTAT00000042815.4	protein_coding	-	-	rs800237296	-	-
27:6222138-6222138	A	upstream_gene_variant	MODIFIER	bta-mir-2887-1	ENSBTAG00000054257	Transcript	ENSBTAT00000074811.1	miRNA	-	-	rs800237273	-	-
8:110988889-110988889	T	intron_variant	MODIFIER	RPS7	ENSBTAG00000016224	Transcript	ENSBTAT00000021587.4	protein_coding	-	-	rs800201038	-	-
3:120720021-120720021	C	intron_variant	MODIFIER	ATG4B	ENSBTAG00000015401	Transcript	ENSBTAT00000020474.5	protein_coding	-	-	rs800193823	-	-
13:12872205-12872205	T	downstream_gene_variant	MODIFIER	CELF2	ENSBTAG00000008937	Transcript	ENSBTAT00000011768.6	protein_coding	-	-	rs800171315	-	-
6:115831985-115831985	A	synonymous_variant	LOW	ADD1	ENSBTAG00000021128	Transcript	ENSBTAT00000028152.5	protein_coding	A	gcG/gcT	rs800161313	-	-
18:53867919-53867919	A	synonymous_variant	LOW	SLC1A5	ENSBTAG00000013577	Transcript	ENSBTAT00000018050.6	protein_coding	R	cgC/cgT	rs800136654	-	-
18:7733251-7733251	G	synonymous_variant	LOW	ATMIN	ENSBTAG00000008213	Transcript	ENSBTAT00000010797.6	protein_coding	K	aaA/aaG	rs800124707	-	-
29:49718584-49718584	T	intron_variant	MODIFIER	CTSD	ENSBTAG00000007622	Transcript	ENSBTAT00000010022.6	protein_coding	-	-	rs800094511	-	-
X:18890082-18890082	T	intergenic_variant	MODIFIER	-	-	-	-	-	-	-	rs800061689	-	-
16:51629256-51629256	T	downstream_gene_variant	MODIFIER	SPEN	ENSBTAG00000018729	Transcript	ENSBTAT00000024930.6	protein_coding	-	-	rs800053114	-	-
7:14441515-14441515	T	synonymous_variant	LOW	PIN1	ENSBTAG00000016988	Transcript	ENSBTAT00000022592.3	protein_coding	S	tcC/tcT	rs800050391	-	-
29:1377388-1377388	A	3_prime_UTR_variant	MODIFIER	SMCO4	ENSBTAG00000033621	Transcript	ENSBTAT00000047769.2	protein_coding	-	-	rs800033915	-	-
16:64603903-64603903	A	downstream_gene_variant	MODIFIER	NCF2	ENSBTAG00000008004	Transcript	ENSBTAT00000010525.4	protein_coding	-	-	rs800031797	-	-
2:114991821-114991821	T	synonymous_variant	LOW	IRS1	ENSBTAG00000021308	Transcript	ENSBTAT00000028392.5	protein_coding	G	ggG/ggA	rs799971038	-	-
18:34591074-34591074	A	synonymous_variant	LOW	PDP2	ENSBTAG00000046708	Transcript	ENSBTAT00000063372.2	protein_coding	T	acG/acA	rs799913080	-	-
6:112919940-112919940	A	3_prime_UTR_variant	MODIFIER	QDPR	ENSBTAG00000040333	Transcript	ENSBTAT00000055681.3	protein_coding	-	-	rs799903633	-	-
29:1377640-1377640	A	3_prime_UTR_variant	MODIFIER	SMCO4	ENSBTAG00000033621	Transcript	ENSBTAT00000047769.2	protein_coding	-	-	rs799893431	-	-
4:14079913-14079913	C	5_prime_UTR_variant	MODIFIER	SEM1	ENSBTAG00000052508	Transcript	ENSBTAT00000066603.1	protein_coding	-	-	rs799869084	-	-
5:74884017-74884017	T	3_prime_UTR_variant	MODIFIER	TXN2	ENSBTAG00000000014	Transcript	ENSBTAT00000000014.5	protein_coding	-	-	rs799857768	-	-
15:81858910-81858910	A	synonymous_variant	LOW	LPXN	ENSBTAG00000036260	Transcript	ENSBTAT00000050762.4	protein_coding	C	tgC/tgT	rs799848789	-	-
3:15581676-15581676	T	synonymous_variant	LOW	ZBTB7B	ENSBTAG00000021512	Transcript	ENSBTAT00000028669.5	protein_coding	P	ccG/ccA	rs799840076	-	-
16:60450166-60450166	C	synonymous_variant	LOW	TOR3A	ENSBTAG00000014006	Transcript	ENSBTAT00000018609.5	protein_coding	I	atT/atC	rs799822165	-	-
25:27763368-27763368	T	synonymous_variant	LOW	CHCHD2	ENSBTAG00000040295	Transcript	ENSBTAT00000013231.5	protein_coding	P	ccG/ccA	rs799810879	-	-
5:103828677-103828677	A	intron_variant	MODIFIER	CHD4	ENSBTAG00000014734	Transcript	ENSBTAT00000019612.6	protein_coding	-	-	rs799799498	-	-
25:33878997-33878997	T	downstream_gene_variant	MODIFIER	HIP1	ENSBTAG00000000781	Transcript	ENSBTAT00000001039.6	protein_coding	-	-	rs799794203	-	-
23:28552265-28552265	T	synonymous_variant	LOW	BOLA-NC1	ENSBTAG00000019386	Transcript	ENSBTAT00000021451.6	protein_coding	L	ttG/ttA	rs799784803	-	-
3:116552266-116552266	C	5_prime_UTR_variant	MODIFIER	COPS8	ENSBTAG00000005854	Transcript	ENSBTAT00000007696.5	protein_coding	-	-	rs799727378	-	-
19:30621639-30621639	G	synonymous_variant	LOW	ZNF18	ENSBTAG00000004675	Transcript	ENSBTAT00000006133.6	protein_coding	L	Ttg/Ctg	rs799714373	-	-
23:31590720-31590720	T	missense_variant	MODERATE	BTN1A1	ENSBTAG00000031753	Transcript	ENSBTAT00000045016.4	protein_coding	A/T	Gct/Act	rs799691258	tolerated(0.15)	-
18:34592346-34592346	T	downstream_gene_variant	MODIFIER	PDP2	ENSBTAG00000046708	Transcript	ENSBTAT00000063372.2	protein_coding	-	-	rs799684055	-	-
23:32980564-32980564	A	synonymous_variant	LOW	RIPOR2	ENSBTAG00000018165	Transcript	ENSBTAT00000024178.4	protein_coding	E	gaG/gaA	rs799663745	-	-
1:82959975-82959975	A	downstream_gene_variant	MODIFIER	ABCF3	ENSBTAG00000006920	Transcript	ENSBTAT00000009087.5	protein_coding	-	-	rs799623773	-	-
7:7886156-7886156	A	downstream_gene_variant	MODIFIER	BRD4	ENSBTAG00000002495	Transcript	ENSBTAT00000003242.6	protein_coding	-	-	rs799604988	-	-
5:25482381-25482381	C	3_prime_UTR_variant	MODIFIER	GLYCAM1	ENSBTAG00000013417	Transcript	ENSBTAT00000017854.3	protein_coding	-	-	rs799595629	-	-
6:59399404-59399404	A	synonymous_variant	LOW	RBM47	ENSBTAG00000002356	Transcript	ENSBTAT00000003040.5	protein_coding	Y	taC/taT	rs799579690	-	-
16:67513211-67513211	T	intergenic_variant	MODIFIER	-	-	-	-	-	-	-	rs799542579	-	-
26:9962596-9962596	A	intron_variant	MODIFIER	RNLS	ENSBTAG00000054881	Transcript	ENSBTAT00000069540.1	protein_coding	-	-	rs799458306	-	-
17:52060947-52060947	T	downstream_gene_variant	MODIFIER	DDX55	ENSBTAG00000007266	Transcript	ENSBTAT00000009556.4	protein_coding	-	-	rs799426581	-	-
X:96063709-96063709	C	downstream_gene_variant	MODIFIER	MTMR8	ENSBTAG00000035705	Transcript	ENSBTAT00000050192.3	protein_coding	-	-	rs799418899	-	-
29:50548391-50548391	T	upstream_gene_variant	MODIFIER	CRACR2B	ENSBTAG00000017805	Transcript	ENSBTAT00000023673.6	protein_coding	-	-	rs799384294	-	-
4:106092677-106092677	C	downstream_gene_variant	MODIFIER	-	ENSBTAG00000034609	Transcript	ENSBTAT00000028729.6	protein_coding	-	-	rs799351798	-	-
8:10382747-10382747	C	downstream_gene_variant	MODIFIER	PNOC	ENSBTAG00000000534	Transcript	ENSBTAT00000000695.3	protein_coding	-	-	rs799340548	-	-
15:35691264-35691264	G	3_prime_UTR_variant	MODIFIER	C15H11orf58	ENSBTAG00000006755	Transcript	ENSBTAT00000008884.3	protein_coding	-	-	rs799319522	-	-
22:58056655-58056655	G	missense_variant	MODERATE	XPC	ENSBTAG00000007362	Transcript	ENSBTAT00000009683.5	protein_coding	H/Q	caC/caG	rs799292971	tolerated(0.74)	-
1:58402046-58402046	A	downstream_gene_variant	MODIFIER	NAA50	ENSBTAG00000007784	Transcript	ENSBTAT00000031069.5	protein_coding	-	-	rs799279203	-	-
16:24246728-24246728	G	missense_variant	MODERATE	MTARC2	ENSBTAG00000016277	Transcript	ENSBTAT00000008440.5	protein_coding	N/D	Aat/Gat	rs799271186	tolerated(0.26)	-
21:27086943-27086943	A	synonymous_variant	LOW	IL16	ENSBTAG00000010963	Transcript	ENSBTAT00000014556.6	protein_coding	R	Cga/Aga	rs799243293	-	-
3:120767875-120767875	T	synonymous_variant	LOW	D2HGDH	ENSBTAG00000002847	Transcript	ENSBTAT00000003690.5	protein_coding	T	acC/acT	rs799232194	-	-
23:28548670-28548670	G	downstream_gene_variant	MODIFIER	BOLA-NC1	ENSBTAG00000019386	Transcript	ENSBTAT00000021451.6	protein_coding	-	-	rs799230857	-	-
18:46340574-46340574	T	synonymous_variant	LOW	HAUS5	ENSBTAG00000013436	Transcript	ENSBTAT00000017877.6	protein_coding	G	ggA/ggT	rs799224787	-	-
14:45020111-45020111	C	synonymous_variant	LOW	MAL2	ENSBTAG00000011779	Transcript	ENSBTAT00000015638.4	protein_coding	P	ccT/ccG	rs799195208	-	-
21:70583-70583	A	synonymous_variant	LOW	-	ENSBTAG00000001219	Transcript	ENSBTAT00000001613.6	protein_coding	A	gcG/gcT	rs799173796	-	-
4:105599174-105599174	G	upstream_gene_variant	MODIFIER	-	ENSBTAG00000051786	Transcript	ENSBTAT00000056258.3	protein_coding	-	-	rs799131849	-	-
9:81365327-81365327	A	downstream_gene_variant	MODIFIER	ZC2HC1B	ENSBTAG00000008159	Transcript	ENSBTAT00000010726.4	protein_coding	-	-	rs799108321	-	-
23:13060934-13060934	C	3_prime_UTR_variant	MODIFIER	KCNK5	ENSBTAG00000011112	Transcript	ENSBTAT00000014756.5	protein_coding	-	-	rs799088409	-	-
11:83673302-83673302	G	3_prime_UTR_variant	MODIFIER	LRATD1	ENSBTAG00000004948	Transcript	ENSBTAT00000006512.6	protein_coding	-	-	rs799084393	-	-
15:61057664-61057664	G	synonymous_variant	LOW	ARL14EP	ENSBTAG00000012417	Transcript	ENSBTAT00000044657.2	protein_coding	S	tcA/tcG	rs799044503	-	-
2:95993204-95993204	T	synonymous_variant	LOW	CCNYL1	ENSBTAG00000016297	Transcript	ENSBTAT00000038209.4	protein_coding	H	caC/caT	rs799001917	-	-
18:26319579-26319579	C	synonymous_variant	LOW	CNOT1	ENSBTAG00000020782	Transcript	ENSBTAT00000027695.6	protein_coding	V	gtA/gtG	rs798990756	-	-
15:33485333-33485333	G	downstream_gene_variant	MODIFIER	CRTAM	ENSBTAG00000005193	Transcript	ENSBTAT00000006846.6	protein_coding	-	-	rs798989413	-	-
5:109477802-109477802	C	downstream_gene_variant	MODIFIER	GGA1	ENSBTAG00000006464	Transcript	ENSBTAT00000008477.6	protein_coding	-	-	rs798850883	-	-
3:65895254-65895254	T	intergenic_variant	MODIFIER	-	-	-	-	-	-	-	rs798797360	-	-
7:13663042-13663042	G	downstream_gene_variant	MODIFIER	-	ENSBTAG00000054941	Transcript	ENSBTAT00000069389.1	protein_coding	-	-	rs798795438	-	-
5:111737018-111737018	G	downstream_gene_variant	MODIFIER	MRTFA	ENSBTAG00000002630	Transcript	ENSBTAT00000003407.6	protein_coding	-	-	rs798776137	-	-
11:78652540-78652540	A	3_prime_UTR_variant	MODIFIER	SDC1	ENSBTAG00000011154	Transcript	ENSBTAT00000014810.5	protein_coding	-	-	rs798771647	-	-
25:32660942-32660942	G	downstream_gene_variant	MODIFIER	-	ENSBTAG00000014417	Transcript	ENSBTAT00000019176.6	protein_coding	-	-	rs798770995	-	-
20:35497682-35497682	C	3_prime_UTR_variant	MODIFIER	RICTOR	ENSBTAG00000006697	Transcript	ENSBTAT00000008812.6	protein_coding	-	-	rs798693804	-	-
25:37735303-37735303	A	3_prime_UTR_variant	MODIFIER	BAIAP2L1	ENSBTAG00000019181	Transcript	ENSBTAT00000030984.5	protein_coding	-	-	rs798690635	-	-
14:3036067-3036067	T	3_prime_UTR_variant	MODIFIER	PTK2	ENSBTAG00000009578	Transcript	ENSBTAT00000012605.6	protein_coding	-	-	rs798623471	-	-
11:106142676-106142676	A	3_prime_UTR_variant	MODIFIER	-	ENSBTAG00000053827	Transcript	ENSBTAT00000081500.1	protein_coding	-	-	rs798619701	-	-
14:81727880-81727880	C	synonymous_variant	LOW	COL14A1	ENSBTAG00000013369	Transcript	ENSBTAT00000017783.6	protein_coding	S	tcT/tcC	rs798616074	-	-
15:46231975-46231975	G	missense_variant	MODERATE	-	ENSBTAG00000037937	Transcript	ENSBTAT00000055625.3	protein_coding	N/K	aaC/aaG	rs798606206	tolerated(0.31)	-
13:63693908-63693908	A	synonymous_variant	LOW	AHCY	ENSBTAG00000018101	Transcript	ENSBTAT00000024092.3	protein_coding	F	ttC/ttT	rs798590999	-	-
18:62886550-62886550	T	downstream_gene_variant	MODIFIER	LENG9	ENSBTAG00000011693	Transcript	ENSBTAT00000015528.6	protein_coding	-	-	rs798561476	-	-
23:28778164-28778164	T	synonymous_variant	LOW	TRIM26	ENSBTAG00000035744	Transcript	ENSBTAT00000050226.4	protein_coding	D	gaC/gaT	rs798542837	-	-
23:50683489-50683489	T	intron_variant	MODIFIER	-	ENSBTAG00000053741	Transcript	ENSBTAT00000029986.5	protein_coding	-	-	rs798542757	-	-
23:25287248-25287248	C	missense_variant	MODERATE	FBXO9	ENSBTAG00000015083	Transcript	ENSBTAT00000020074.6	protein_coding	V/L	Gtg/Ctg	rs798535051	tolerated(0.71)	-
15:6392741-6392741	C	3_prime_UTR_variant	MODIFIER	BIRC3	ENSBTAG00000024918	Transcript	ENSBTAT00000034719.5	protein_coding	-	-	rs798449144	-	-
22:15080294-15080294	A	3_prime_UTR_variant	MODIFIER	POMGNT2	ENSBTAG00000000459	Transcript	ENSBTAT00000000583.6	protein_coding	-	-	rs798448240	-	-
X:104476066-104476066	G	5_prime_UTR_variant	MODIFIER	MID1IP1	ENSBTAG00000011463	Transcript	ENSBTAT00000015231.4	protein_coding	-	-	rs798447807	-	-
1:82853998-82853998	A	downstream_gene_variant	MODIFIER	EIF4G1	ENSBTAG00000012881	Transcript	ENSBTAT00000032213.5	protein_coding	-	-	rs798438519	-	-
22:10775279-10775279	C	upstream_gene_variant	MODIFIER	GOLGA4	ENSBTAG00000016563	Transcript	ENSBTAT00000022033.6	protein_coding	-	-	rs798391423	-	-
10:16928316-16928316	T	intron_variant	MODIFIER	TLE3	ENSBTAG00000015580	Transcript	ENSBTAT00000037963.5	protein_coding	-	-	rs798390624	-	-
1:64432809-64432809	C	synonymous_variant	LOW	COX17	ENSBTAG00000002182	Transcript	ENSBTAT00000002828.5	protein_coding	A	gcC/gcG	rs798365582	-	-
4:5144900-5144900	A	5_prime_UTR_variant	MODIFIER	GRB10	ENSBTAG00000017086	Transcript	ENSBTAT00000081071.1	protein_coding	-	-	rs798346069	-	-
29:37170176-37170176	C	synonymous_variant	LOW	CCDC86	ENSBTAG00000014215	Transcript	ENSBTAT00000018897.6	protein_coding	D	gaT/gaC	rs798324705	-	-
11:103242478-103242478	T	downstream_gene_variant	MODIFIER	-	ENSBTAG00000048091	Transcript	ENSBTAT00000065847.2	protein_coding	-	-	rs798313979	-	-
25:3784572-3784572	A	intron_variant	MODIFIER	MGRN1	ENSBTAG00000018999	Transcript	ENSBTAT00000025290.6	protein_coding	-	-	rs798267825	-	-
6:117408300-117408300	G	missense_variant	MODERATE	DGKQ	ENSBTAG00000017240	Transcript	ENSBTAT00000022905.5	protein_coding	F/L	ttC/ttG	rs798247750	tolerated(1)	-
27:21787727-21787727	G	downstream_gene_variant	MODIFIER	-	ENSBTAG00000054515	Transcript	ENSBTAT00000073593.1	protein_coding	-	-	rs798236807	-	-
18:53213683-53213683	A	synonymous_variant	LOW	EML2	ENSBTAG00000015764	Transcript	ENSBTAT00000020933.6	protein_coding	C	tgC/tgT	rs798194723	-	-
25:26125772-26125772	A	downstream_gene_variant	MODIFIER	SLX1A	ENSBTAG00000008633	Transcript	ENSBTAT00000011384.3	protein_coding	-	-	rs798143339	-	-
4:106092678-106092678	A	downstream_gene_variant	MODIFIER	-	ENSBTAG00000034609	Transcript	ENSBTAT00000028729.6	protein_coding	-	-	rs798125929	-	-
29:47376622-47376622	T	downstream_gene_variant	MODIFIER	FADD	ENSBTAG00000018274	Transcript	ENSBTAT00000024322.5	protein_coding	-	-	rs798097072	-	-
25:2214281-2214281	G	synonymous_variant	LOW	-	ENSBTAG00000034372	Transcript	ENSBTAT00000048696.3	protein_coding	S	tcT/tcC	rs798084717	-	-
5:106929511-106929511	C	3_prime_UTR_variant	MODIFIER	ITFG2	ENSBTAG00000007609	Transcript	ENSBTAT00000010004.5	protein_coding	-	-	rs798069055	-	-
21:8736107-8736107	T	3_prime_UTR_variant	MODIFIER	ARRDC4	ENSBTAG00000018252	Transcript	ENSBTAT00000024295.6	protein_coding	-	-	rs798016368	-	-
9:81491376-81491376	A	3_prime_UTR_variant	MODIFIER	SF3B5	ENSBTAG00000009795	Transcript	ENSBTAT00000012920.3	protein_coding	-	-	rs797950420	-	-
18:55152622-55152622	C	synonymous_variant	LOW	CYTH2	ENSBTAG00000001498	Transcript	ENSBTAT00000001963.4	protein_coding	A	gcG/gcC	rs797942125	-	-
11:73197052-73197052	C	intron_variant	MODIFIER	-	ENSBTAG00000017330	Transcript	ENSBTAT00000023039.4	protein_coding	-	-	rs797920452	-	-
5:114725528-114725528	G	3_prime_UTR_variant	MODIFIER	SAMM50	ENSBTAG00000045957	Transcript	ENSBTAT00000063243.2	protein_coding	-	-	rs797885616	-	-
23:31567208-31567208	A	missense_variant	MODERATE	HMGN4	ENSBTAG00000031747	Transcript	ENSBTAT00000045015.2	protein_coding	P/L	cCt/cTt	rs797882873	tolerated(0.06)	-
11:100793231-100793231	T	synonymous_variant	LOW	ASS1	ENSBTAG00000020747	Transcript	ENSBTAT00000027649.4	protein_coding	P	ccC/ccT	rs797878086	-	-
18:50012996-50012996	A	3_prime_UTR_variant	MODIFIER	ITPKC	ENSBTAG00000019465	Transcript	ENSBTAT00000025930.5	protein_coding	-	-	rs797852022	-	-
23:50140205-50140205	T	intergenic_variant	MODIFIER	-	-	-	-	-	-	-	rs797840717	-	-
16:61404298-61404298	A	downstream_gene_variant	MODIFIER	QSOX1	ENSBTAG00000014191	Transcript	ENSBTAT00000018869.6	protein_coding	-	-	rs797840335	-	-
24:61863450-61863450	G	synonymous_variant	LOW	-	ENSBTAG00000048835	Transcript	ENSBTAT00000065330.2	protein_coding	R	cgT/cgC	rs797776038	-	-
3:106041500-106041500	A	synonymous_variant	LOW	CAP1	ENSBTAG00000013363	Transcript	ENSBTAT00000017775.6	protein_coding	G	ggC/ggT	rs797619477	-	-
19:56549190-56549190	A	synonymous_variant	LOW	FDXR	ENSBTAG00000006525	Transcript	ENSBTAT00000034683.5	protein_coding	P	ccC/ccA	rs797555824	-	-
23:31588194-31588194	G	intron_variant	MODIFIER	BTN1A1	ENSBTAG00000031753	Transcript	ENSBTAT00000045016.4	protein_coding	-	-	rs797522947	-	-
4:105842236-105842236	A	downstream_gene_variant	MODIFIER	-	ENSBTAG00000026068	Transcript	ENSBTAT00000036972.4	protein_coding	-	-	rs797504422	-	-
1:154094638-154094638	G	3_prime_UTR_variant	MODIFIER	PLCL2	ENSBTAG00000009942	Transcript	ENSBTAT00000013117.6	protein_coding	-	-	rs797482706	-	-
23:28572046-28572046	C	intergenic_variant	MODIFIER	-	-	-	-	-	-	-	rs797458478	-	-
20:22080672-22080672	C	upstream_gene_variant	MODIFIER	GPBP1	ENSBTAG00000012124	Transcript	ENSBTAT00000016085.6	protein_coding	-	-	rs797398119	-	-
25:33668774-33668774	T	upstream_gene_variant	MODIFIER	BAZ1B	ENSBTAG00000005197	Transcript	ENSBTAT00000006848.5	protein_coding	-	-	rs797395407	-	-
3:120774360-120774360	T	synonymous_variant	LOW	D2HGDH	ENSBTAG00000002847	Transcript	ENSBTAT00000003690.5	protein_coding	P	ccC/ccT	rs797382746	-	-
3:120728114-120728114	T	downstream_gene_variant	MODIFIER	ATG4B	ENSBTAG00000015401	Transcript	ENSBTAT00000020474.5	protein_coding	-	-	rs797365312	-	-
15:46233336-46233336	G	missense_variant	MODERATE	-	ENSBTAG00000037937	Transcript	ENSBTAT00000055625.3	protein_coding	N/S	aAc/aGc	rs797345343	deleterious(0.02)	-
13:63270310-63270310	A	3_prime_UTR_variant	MODIFIER	CHMP4B	ENSBTAG00000013387	Transcript	ENSBTAT00000017812.6	protein_coding	-	-	rs797294946	-	-
18:62647249-62647249	T	intron_variant	MODIFIER	-	ENSBTAG00000052880	Transcript	ENSBTAT00000072882.1	protein_coding	-	-	rs797292327	-	-
13:36999397-36999397	A	3_prime_UTR_variant	MODIFIER	RAB18	ENSBTAG00000009871	Transcript	ENSBTAT00000013018.5	protein_coding	-	-	rs797276276	-	-
29:17792667-17792667	A	downstream_gene_variant	MODIFIER	GAB2	ENSBTAG00000002922	Transcript	ENSBTAT00000003794.5	protein_coding	-	-	rs797216106	-	-
22:16625653-16625653	T	downstream_gene_variant	MODIFIER	-	ENSBTAG00000019479	Transcript	ENSBTAT00000025946.4	protein_coding	-	-	rs797198215	-	-
21:23098990-23098990	A	intergenic_variant	MODIFIER	-	-	-	-	-	-	-	rs797185440	-	-
5:106554681-106554681	T	3_prime_UTR_variant	MODIFIER	TSPAN9	ENSBTAG00000049163	Transcript	ENSBTAT00000067041.1	protein_coding	-	-	rs797175997	-	-
23:31585373-31585373	A	downstream_gene_variant	MODIFIER	BTN1A1	ENSBTAG00000031753	Transcript	ENSBTAT00000045016.4	protein_coding	-	-	rs797170782	-	-
4:105599363-105599363	C	upstream_gene_variant	MODIFIER	-	ENSBTAG00000051786	Transcript	ENSBTAT00000056258.3	protein_coding	-	-	rs797145539,rs798695218	-	-
19:51471544-51471544	C	synonymous_variant	LOW	SLC38A10	ENSBTAG00000018271	Transcript	ENSBTAT00000024319.6	protein_coding	I	atT/atC	rs797123123	-	-
X:133364071-133364071	T	synonymous_variant	LOW	TBL1X	ENSBTAG00000018112	Transcript	ENSBTAT00000024105.6	protein_coding	T	acG/acA	rs797098328	-	-
25:26454607-26454607	T	upstream_gene_variant	MODIFIER	KIF22	ENSBTAG00000013669	Transcript	ENSBTAT00000018167.5	protein_coding	-	-	rs797086215	-	-
11:99224728-99224728	C	3_prime_UTR_variant	MODIFIER	PKN3	ENSBTAG00000010195	Transcript	ENSBTAT00000013461.5	protein_coding	-	-	rs797073444	-	-
5:96789562-96789562	G	downstream_gene_variant	MODIFIER	GSG1	ENSBTAG00000004721	Transcript	ENSBTAT00000006198.4	protein_coding	-	-	rs797063430	-	-
18:56227813-56227813	A	upstream_gene_variant	MODIFIER	AKT1S1	ENSBTAG00000005763	Transcript	ENSBTAT00000007575.5	protein_coding	-	-	rs797054139	-	-
18:56247986-56247986	A	missense_variant	MODERATE	NUP62	ENSBTAG00000050948	Transcript	ENSBTAT00000075701.1	protein_coding	A/V	gCg/gTg	rs724158790	tolerated(1)	-
20:33653962-33653962	A	intron_variant	MODIFIER	RPL37	ENSBTAG00000005142	Transcript	ENSBTAT00000006781.5	protein_coding	-	-	rs724149091	-	-
5:100200442-100200442	A	downstream_gene_variant	MODIFIER	-	ENSBTAG00000012026	Transcript	ENSBTAT00000009016.6	protein_coding	-	-	rs724141563	-	-
7:43983798-43983798	C	upstream_gene_variant	MODIFIER	UQCR11	ENSBTAG00000008692	Transcript	ENSBTAT00000011458.4	protein_coding	-	-	rs724133363	-	-
25:39192929-39192929	A	synonymous_variant	LOW	AP5Z1	ENSBTAG00000012197	Transcript	ENSBTAT00000016176.5	protein_coding	L	Ctg/Ttg	rs724129345	-	-
20:13659066-13659066	C	intergenic_variant	MODIFIER	-	-	-	-	-	-	-	rs724125479	-	-
27:7785645-7785645	A	downstream_gene_variant	MODIFIER	SPCS3	ENSBTAG00000014146	Transcript	ENSBTAT00000018803.6	protein_coding	-	-	rs724119056	-	-
2:134190262-134190262	A	synonymous_variant	LOW	KLHDC7A	ENSBTAG00000030322	Transcript	ENSBTAT00000042815.4	protein_coding	H	caC/caT	rs724115229	-	-
19:37692930-37692930	A	intron_variant	MODIFIER	CALCOCO2	ENSBTAG00000007935	Transcript	ENSBTAT00000010432.5	protein_coding	-	-	rs724115084	-	-
23:43027644-43027644	G	3_prime_UTR_variant	MODIFIER	SIRT5	ENSBTAG00000014904	Transcript	ENSBTAT00000019842.3	protein_coding	-	-	rs724114963	-	-
18:1933652-1933652	T	downstream_gene_variant	MODIFIER	GLG1	ENSBTAG00000002303	Transcript	ENSBTAT00000002972.6	protein_coding	-	-	rs724112230	-	-
4:107719361-107719361	T	synonymous_variant	LOW	TPK1	ENSBTAG00000017676	Transcript	ENSBTAT00000023510.4	protein_coding	T	acG/acA	rs724111537	-	-
9:74883356-74883356	T	3_prime_UTR_variant	MODIFIER	PEX7	ENSBTAG00000016791	Transcript	ENSBTAT00000022338.6	protein_coding	-	-	rs724104923	-	-
18:14334021-14334021	A	missense_variant	MODERATE	ANKRD11	ENSBTAG00000016006	Transcript	ENSBTAT00000021306.6	protein_coding	E/V	gAg/gTg	rs724103359	tolerated_low_confidence(0.15)	-
18:4420952-4420952	G	downstream_gene_variant	MODIFIER	MON1B	ENSBTAG00000052957	Transcript	ENSBTAT00000076386.1	protein_coding	-	-	rs724102188	-	-
16:27465428-27465428	G	synonymous_variant	LOW	NVL	ENSBTAG00000006718	Transcript	ENSBTAT00000047473.4	protein_coding	L	Ttg/Ctg	rs724100701	-	-
7:102142350-102142350	A	5_prime_UTR_variant	MODIFIER	PPIP5K2	ENSBTAG00000001485	Transcript	ENSBTAT00000001944.5	protein_coding	-	-	rs724100696	-	-
16:52058840-52058840	C	3_prime_UTR_variant	MODIFIER	EFHD2	ENSBTAG00000009048	Transcript	ENSBTAT00000044780.4	protein_coding	-	-	rs724100328	-	-
7:79108861-79108861	C	missense_variant	MODERATE	-	ENSBTAG00000030274	Transcript	ENSBTAT00000032574.5	protein_coding	R/P	cGg/cCg	rs724093255	deleterious_low_confidence(0.01)	-
3:83132831-83132831	A	upstream_gene_variant	MODIFIER	USP1	ENSBTAG00000020451	Transcript	ENSBTAT00000027254.5	protein_coding	-	-	rs724077206	-	-
15:41903694-41903694	T	missense_variant	MODERATE	CTR9	ENSBTAG00000015566	Transcript	ENSBTAT00000035398.5	protein_coding	G/S	Ggc/Agc	rs724074931	tolerated(0.42)	-
19:51118516-51118516	T	upstream_gene_variant	MODIFIER	-	ENSBTAG00000055145	Transcript	ENSBTAT00000000538.5	protein_coding	-	-	rs724071943	-	-
5:98571129-98571129	C	downstream_gene_variant	MODIFIER	SMIM10L1	ENSBTAG00000052681	Transcript	ENSBTAT00000067953.1	protein_coding	-	-	rs724069154	-	-
11:98143631-98143631	C	intergenic_variant	MODIFIER	-	-	-	-	-	-	-	rs724065397	-	-
11:1692382-1692382	G	upstream_gene_variant	MODIFIER	NPHP1	ENSBTAG00000007675	Transcript	ENSBTAT00000010098.5	protein_coding	-	-	rs724054167	-	-
7:95036866-95036866	T	synonymous_variant	LOW	RHOBTB3	ENSBTAG00000004413	Transcript	ENSBTAT00000005786.6	protein_coding	S	tcC/tcT	rs724049699	-	-
6:116828699-116828699	T	synonymous_variant	LOW	TACC3	ENSBTAG00000011044	Transcript	ENSBTAT00000054961.2	protein_coding	L	ctG/ctA	rs724048145	-	-
3:114619431-114619431	T	synonymous_variant	LOW	SH3BP4	ENSBTAG00000013869	Transcript	ENSBTAT00000018420.6	protein_coding	S	agC/agT	rs724038226	-	-
25:40757762-40757762	A	3_prime_UTR_variant	MODIFIER	LFNG	ENSBTAG00000040361	Transcript	ENSBTAT00000056003.3	protein_coding	-	-	rs724037456	-	-
18:39215855-39215855	G	5_prime_UTR_variant	MODIFIER	ZNF821	ENSBTAG00000021438	Transcript	ENSBTAT00000032310.3	protein_coding	-	-	rs724034205	-	-
17:68547959-68547959	G	3_prime_UTR_variant	MODIFIER	RHBDD3	ENSBTAG00000017750	Transcript	ENSBTAT00000023599.6	protein_coding	-	-	rs724033634	-	-
20:40328290-40328290	T	synonymous_variant	LOW	TARS1	ENSBTAG00000014261	Transcript	ENSBTAT00000018947.4	protein_coding	S	tcG/tcA	rs724032600	-	-
25:1709576-1709576	T	synonymous_variant	LOW	TRAF7	ENSBTAG00000019073	Transcript	ENSBTAT00000025393.3	protein_coding	D	gaC/gaT	rs724032122	-	-
21:65087430-65087430	T	intron_variant	MODIFIER	EVL	ENSBTAG00000009293	Transcript	ENSBTAT00000012242.6	protein_coding	-	-	rs724025699	-	-
17:10488613-10488613	G	missense_variant	MODERATE	TMEM184C	ENSBTAG00000010376	Transcript	ENSBTAT00000013696.5	protein_coding	V/A	gTg/gCg	rs724015826	tolerated(0.65)	-
3:94003370-94003370	A	synonymous_variant	LOW	CC2D1B	ENSBTAG00000015896	Transcript	ENSBTAT00000021129.6	protein_coding	K	aaG/aaA	rs724014647	-	-
17:45015545-45015545	A	3_prime_UTR_variant	MODIFIER	NOC4L	ENSBTAG00000011889	Transcript	ENSBTAT00000015774.6	protein_coding	-	-	rs724014061	-	-
22:13844679-13844679	T	synonymous_variant	LOW	CTNNB1	ENSBTAG00000016420	Transcript	ENSBTAT00000021838.5	protein_coding	D	gaC/gaT	rs724013507	-	-
1:143810168-143810168	T	3_prime_UTR_variant	MODIFIER	PDXK	ENSBTAG00000018186	Transcript	ENSBTAT00000024203.6	protein_coding	-	-	rs724012942	-	-
24:20948050-20948050	G	upstream_gene_variant	MODIFIER	MOCOS	ENSBTAG00000012252	Transcript	ENSBTAT00000048768.2	protein_coding	-	-	rs724012410	-	-
19:46869914-46869914	T	missense_variant	MODERATE	METTL2A	ENSBTAG00000009458	Transcript	ENSBTAT00000012443.3	protein_coding	T/I	aCt/aTt	rs724006021	tolerated(0.1)	-
11:102713007-102713007	A	synonymous_variant	LOW	DDX31	ENSBTAG00000003530	Transcript	ENSBTAT00000042916.4	protein_coding	H	caC/caT	rs724004476	-	-
11:99139216-99139216	T	synonymous_variant	LOW	SPTAN1	ENSBTAG00000015327	Transcript	ENSBTAT00000020395.6	protein_coding	F	ttC/ttT	rs724003745	-	-
28:29680393-29680393	G	3_prime_UTR_variant	MODIFIER	CHCHD1	ENSBTAG00000012654	Transcript	ENSBTAT00000016785.5	protein_coding	-	-	rs723979954	-	-
4:106088927-106088927	C	3_prime_UTR_variant	MODIFIER	-	ENSBTAG00000034609	Transcript	ENSBTAT00000028729.6	protein_coding	-	-	rs723975524	-	-
10:13203508-13203508	G	synonymous_variant	LOW	DIS3L	ENSBTAG00000000371	Transcript	ENSBTAT00000000481.6	protein_coding	Q	caA/caG	rs723974888	-	-
16:23503583-23503583	G	synonymous_variant	LOW	EPRS1	ENSBTAG00000006898	Transcript	ENSBTAT00000009064.6	protein_coding	S	tcT/tcC	rs723971041	-	-
26:23008275-23008275	T	missense_variant	MODERATE	GBF1	ENSBTAG00000006014	Transcript	ENSBTAT00000061619.3	protein_coding	P/S	Cca/Tca	rs723969704	tolerated(1)	-
18:48584702-48584702	T	downstream_gene_variant	MODIFIER	RINL	ENSBTAG00000001775	Transcript	ENSBTAT00000002325.6	protein_coding	-	-	rs723968121	-	-
19:42997123-42997123	A	synonymous_variant	LOW	AARSD1	ENSBTAG00000015136	Transcript	ENSBTAT00000030485.3	protein_coding	S	tcC/tcT	rs723964543	-	-
23:7914361-7914361	A	missense_variant	MODERATE	LEMD2	ENSBTAG00000015538	Transcript	ENSBTAT00000020642.6	protein_coding	A/V	gCg/gTg	rs723957436	tolerated(0.19)	-
22:48370939-48370939	A	3_prime_UTR_variant	MODIFIER	NISCH	ENSBTAG00000014779	Transcript	ENSBTAT00000019661.5	protein_coding	-	-	rs723957170	-	-
20:8507526-8507526	C	5_prime_UTR_variant	MODIFIER	TMEM171	ENSBTAG00000008494	Transcript	ENSBTAT00000011197.3	protein_coding	-	-	rs723946846	-	-
5:116522314-116522314	T	5_prime_UTR_variant	MODIFIER	CDPF1	ENSBTAG00000008065	Transcript	ENSBTAT00000010609.3	protein_coding	-	-	rs723942734	-	-
9:76212829-76212829	T	missense_variant	MODERATE	NHSL1	ENSBTAG00000000245	Transcript	ENSBTAT00000000305.6	protein_coding	D/N	Gac/Aac	rs723940126	tolerated(0.05)	-
19:55657649-55657649	T	5_prime_UTR_variant	MODIFIER	CDK3	ENSBTAG00000010509	Transcript	ENSBTAT00000013885.5	protein_coding	-	-	rs723939537	-	-
14:67586469-67586469	T	downstream_gene_variant	MODIFIER	SDC2	ENSBTAG00000014357	Transcript	ENSBTAT00000019090.6	protein_coding	-	-	rs723938085	-	-
23:8347301-8347301	C	downstream_gene_variant	MODIFIER	NUDT3	ENSBTAG00000019684	Transcript	ENSBTAT00000026239.6	protein_coding	-	-	rs723937383	-	-
17:61287314-61287314	A	downstream_gene_variant	MODIFIER	TPCN1	ENSBTAG00000011102	Transcript	ENSBTAT00000029530.4	protein_coding	-	-	rs723936626	-	-
21:56042187-56042187	T	synonymous_variant	LOW	CCDC88C	ENSBTAG00000000838	Transcript	ENSBTAT00000055799.2	protein_coding	G	ggG/ggA	rs723935863	-	-
25:38425156-38425156	C	synonymous_variant	LOW	C25H7orf26	ENSBTAG00000021248	Transcript	ENSBTAT00000028313.4	protein_coding	N	aaT/aaC	rs723934311	-	-
27:27247039-27247039	T	downstream_gene_variant	MODIFIER	WRN	ENSBTAG00000021592	Transcript	ENSBTAT00000028778.6	protein_coding	-	-	rs723931388	-	-
25:40903841-40903841	T	missense_variant	MODERATE	EIF3B	ENSBTAG00000007474	Transcript	ENSBTAT00000009832.6	protein_coding	A/T	Gcc/Acc	rs723929995	tolerated_low_confidence(0.46)	-
13:42580544-42580544	C	intron_variant	MODIFIER	CST7	ENSBTAG00000004273	Transcript	ENSBTAT00000005595.6	protein_coding	-	-	rs723929426	-	-
18:55990645-55990645	T	3_prime_UTR_variant	MODIFIER	NOSIP	ENSBTAG00000014450	Transcript	ENSBTAT00000019215.4	protein_coding	-	-	rs723929424	-	-
15:62866689-62866689	A	3_prime_UTR_variant	MODIFIER	RCN1	ENSBTAG00000047362	Transcript	ENSBTAT00000063521.2	protein_coding	-	-	rs723921996	-	-
9:13013122-13013122	A	downstream_gene_variant	MODIFIER	EEF1A1	ENSBTAG00000014534	Transcript	ENSBTAT00000019318.6	protein_coding	-	-	rs723921094	-	-
25:27993643-27993643	T	synonymous_variant	LOW	ASL	ENSBTAG00000015314	Transcript	ENSBTAT00000020365.5	protein_coding	P	ccG/ccA	rs723918784	-	-
1:143219784-143219784	C	3_prime_UTR_variant	MODIFIER	CBS	ENSBTAG00000000160	Transcript	ENSBTAT00000000184.5	protein_coding	-	-	rs723914653	-	-
2:96040514-96040514	A	synonymous_variant	LOW	FZD5	ENSBTAG00000020957	Transcript	ENSBTAT00000027911.6	protein_coding	L	ctC/ctT	rs723913955	-	-
18:43813266-43813266	A	downstream_gene_variant	MODIFIER	CEBPG	ENSBTAG00000017560	Transcript	ENSBTAT00000023345.4	lncRNA	-	-	rs723912700	-	-
5:109136912-109136912	T	downstream_gene_variant	MODIFIER	BCL2L13	ENSBTAG00000013956	Transcript	ENSBTAT00000018555.5	protein_coding	-	-	rs723912380	-	-
4:92744430-92744430	T	3_prime_UTR_variant	MODIFIER	CALU	ENSBTAG00000016481	Transcript	ENSBTAT00000021909.4	protein_coding	-	-	rs723909044	-	-
5:116886999-116886999	A	synonymous_variant	LOW	GRAMD4	ENSBTAG00000021803	Transcript	ENSBTAT00000029061.5	protein_coding	R	cgG/cgA	rs723908971	-	-
2:71042030-71042030	A	synonymous_variant	LOW	STEAP3	ENSBTAG00000007111	Transcript	ENSBTAT00000009356.5	protein_coding	R	cgC/cgA	rs723899533	-	-
14:3206312-3206312	G	synonymous_variant	LOW	TRAPPC9	ENSBTAG00000013955	Transcript	ENSBTAT00000037373.4	protein_coding	T	acA/acG	rs723893399	-	-
4:77371434-77371434	G	intron_variant	MODIFIER	COA1	ENSBTAG00000012968	Transcript	ENSBTAT00000069965.1	protein_coding	-	-	rs723891910	-	-
27:40050252-40050252	C	intron_variant	MODIFIER	NGLY1	ENSBTAG00000003793	Transcript	ENSBTAT00000004933.6	protein_coding	-	-	rs723887174	-	-
1:82967795-82967795	A	synonymous_variant	LOW	ABCF3	ENSBTAG00000006920	Transcript	ENSBTAT00000009087.5	protein_coding	S	tcC/tcT	rs723881401	-	-
14:16737222-16737222	A	downstream_gene_variant	MODIFIER	DERL1	ENSBTAG00000020693	Transcript	ENSBTAT00000047757.3	protein_coding	-	-	rs723881148	-	-
19:56320892-56320892	G	downstream_gene_variant	MODIFIER	NT5C	ENSBTAG00000011527	Transcript	ENSBTAT00000015317.4	protein_coding	-	-	rs723880953	-	-
3:106331381-106331381	A	synonymous_variant	LOW	PPIE	ENSBTAG00000047314	Transcript	ENSBTAT00000063035.2	protein_coding	Y	taC/taT	rs723880336	-	-
7:19109109-19109109	C	synonymous_variant	LOW	KDM4B	ENSBTAG00000015487	Transcript	ENSBTAT00000020586.5	protein_coding	L	ctA/ctG	rs723876316	-	-
19:56314865-56314865	G	upstream_gene_variant	MODIFIER	NT5C	ENSBTAG00000011527	Transcript	ENSBTAT00000015317.4	protein_coding	-	-	rs723872752	-	-
18:54061810-54061810	A	3_prime_UTR_variant	MODIFIER	ARHGAP35	ENSBTAG00000015543	Transcript	ENSBTAT00000020651.5	protein_coding	-	-	rs723870747	-	-
15:20459765-20459765	T	missense_variant	MODERATE	FDX1	ENSBTAG00000011793	Transcript	ENSBTAT00000015660.6	protein_coding	A/V	gCg/gTg	rs723869800	tolerated_low_confidence(0.33)	-
5:34298910-34298910	T	synonymous_variant	LOW	SCAF11	ENSBTAG00000001810	Transcript	ENSBTAT00000002366.5	protein_coding	L	Ctg/Ttg	rs723868318	-	-
16:65829932-65829932	A	downstream_gene_variant	MODIFIER	NIBAN1	ENSBTAG00000014548	Transcript	ENSBTAT00000019338.6	protein_coding	-	-	rs723868016	-	-
19:54509181-54509181	G	synonymous_variant	LOW	SEPTIN9	ENSBTAG00000002633	Transcript	ENSBTAT00000003415.6	protein_coding	T	acT/acC	rs723863420	-	-
26:25629674-25629674	G	intron_variant	MODIFIER	SORCS3	ENSBTAG00000004612	Transcript	ENSBTAT00000010450.6	protein_coding	-	-	rs723861438	-	-
25:27918863-27918863	T	upstream_gene_variant	MODIFIER	GUSB	ENSBTAG00000000704	Transcript	ENSBTAT00000000941.4	protein_coding	-	-	rs723859217	-	-
21:55121425-55121425	A	synonymous_variant	LOW	ZSCAN29	ENSBTAG00000014478	Transcript	ENSBTAT00000019251.3	protein_coding	A	gcC/gcT	rs723858372	-	-
26:34633969-34633969	A	5_prime_UTR_variant	MODIFIER	CCDC186	ENSBTAG00000020233	Transcript	ENSBTAT00000031607.5	protein_coding	-	-	rs723857805	-	-
17:6040316-6040316	T	synonymous_variant	LOW	GATB	ENSBTAG00000013914	Transcript	ENSBTAT00000053094.2	protein_coding	H	caC/caT	rs723855812	-	-
15:46384200-46384200	T	synonymous_variant	LOW	MRPL17	ENSBTAG00000024781	Transcript	ENSBTAT00000034505.3	protein_coding	F	ttC/ttT	rs723853243	-	-
16:41685201-41685201	G	3_prime_UTR_variant	MODIFIER	MFN2	ENSBTAG00000005314	Transcript	ENSBTAT00000046364.4	protein_coding	-	-	rs723837918	-	-
5:27047542-27047542	T	3_prime_UTR_variant	MODIFIER	KRT8	ENSBTAG00000000836	Transcript	ENSBTAT00000001108.6	protein_coding	-	-	rs723835420	-	-
20:66632596-66632596	C	downstream_gene_variant	MODIFIER	NSUN2	ENSBTAG00000015466	Transcript	ENSBTAT00000020559.6	protein_coding	-	-	rs723834466	-	-
25:1530618-1530618	C	missense_variant	MODERATE	TBL3	ENSBTAG00000020366	Transcript	ENSBTAT00000027147.4	protein_coding	V/L	Gtc/Ctc	rs723833415	tolerated(0.23)	-
26:32687258-32687258	T	downstream_gene_variant	MODIFIER	GPAM	ENSBTAG00000011917	Transcript	ENSBTAT00000015811.5	protein_coding	-	-	rs723828957	-	-
25:26540817-26540817	A	synonymous_variant	LOW	CD2BP2	ENSBTAG00000015486	Transcript	ENSBTAT00000020579.5	protein_coding	G	ggC/ggT	rs723828003	-	-
9:87022005-87022005	T	synonymous_variant	LOW	LRP11	ENSBTAG00000032007	Transcript	ENSBTAT00000052954.3	protein_coding	L	ctG/ctA	rs723819831	-	-
22:50866116-50866116	T	missense_variant	MODERATE	CCDC71	ENSBTAG00000013932	Transcript	ENSBTAT00000018512.4	protein_coding	A/V	gCg/gTg	rs723819388	tolerated(0.15)	-
19:55883232-55883232	C	intron_variant	MODIFIER	SAP30BP	ENSBTAG00000011717	Transcript	ENSBTAT00000015560.5	protein_coding	-	-	rs723817990	-	-
18:40318119-40318119	T	3_prime_UTR_variant	MODIFIER	C18H19orf12	ENSBTAG00000020434	Transcript	ENSBTAT00000027233.6	protein_coding	-	-	rs723817861	-	-
10:87518949-87518949	A	downstream_gene_variant	MODIFIER	GPATCH2L	ENSBTAG00000003084	Transcript	ENSBTAT00000004016.6	protein_coding	-	-	rs723816220	-	-
2:126340410-126340410	A	3_prime_UTR_variant	MODIFIER	SFN	ENSBTAG00000009223	Transcript	ENSBTAT00000012154.5	protein_coding	-	-	rs723816156	-	-
10:48456395-48456395	T	intron_variant,non_coding_transcript_variant	MODIFIER	-	ENSBTAG00000050502	Transcript	ENSBTAT00000068310.1	lncRNA	-	-	rs723815874	-	-
16:59351217-59351217	C	synonymous_variant	LOW	SEC16B	ENSBTAG00000000854	Transcript	ENSBTAT00000001137.6	protein_coding	S	tcT/tcG	rs723811946	-	-
25:1069524-1069524	G	3_prime_UTR_variant	MODIFIER	BAIAP3	ENSBTAG00000014100	Transcript	ENSBTAT00000018748.6	protein_coding	-	-	rs723811558	-	-
16:72128707-72128707	T	downstream_gene_variant	MODIFIER	-	ENSBTAG00000053608	Transcript	ENSBTAT00000072163.1	lncRNA	-	-	rs723808414	-	-
4:106689207-106689207	A	synonymous_variant	LOW	CASP2	ENSBTAG00000018159	Transcript	ENSBTAT00000024166.6	protein_coding	A	gcG/gcA	rs723807967	-	-
8:79497108-79497108	T	missense_variant	MODERATE	TUT7	ENSBTAG00000001737	Transcript	ENSBTAT00000002277.6	protein_coding	Q/K	Caa/Aaa	rs723805803	tolerated(0.19)	-
2:89533725-89533725	A	upstream_gene_variant	MODIFIER	PPIL3	ENSBTAG00000005416	Transcript	ENSBTAT00000007126.6	protein_coding	-	-	rs723804037	-	-
5:110301508-110301508	A	missense_variant	MODERATE	CBY1	ENSBTAG00000006588	Transcript	ENSBTAT00000008651.4	protein_coding	R/Q	cGg/cAg	rs723801985	tolerated(0.7)	-
23:31905376-31905376	C	intron_variant	MODIFIER	H4C2	ENSBTAG00000054933	Transcript	ENSBTAT00000067258.1	protein_coding	-	-	rs723801639	-	-
10:5451700-5451700	G	3_prime_UTR_variant	MODIFIER	HRH2	ENSBTAG00000044071	Transcript	ENSBTAT00000061359.3	protein_coding	-	-	rs723799916	-	-
12:34284672-34284672	T	synonymous_variant	LOW	-	ENSBTAG00000019545	Transcript	ENSBTAT00000026040.6	protein_coding	D	gaC/gaT	rs723795565	-	-
15:29025672-29025672	G	upstream_gene_variant	MODIFIER	CD3D	ENSBTAG00000006452	Transcript	ENSBTAT00000008462.5	protein_coding	-	-	rs723794171	-	-
25:40701974-40701974	T	synonymous_variant	LOW	IQCE	ENSBTAG00000014503	Transcript	ENSBTAT00000019288.6	protein_coding	T	acC/acT	rs723788844	-	-
8:1085402-1085402	A	3_prime_UTR_variant	MODIFIER	CBR4	ENSBTAG00000022013	Transcript	ENSBTAT00000029363.4	protein_coding	-	-	rs723773736	-	-
24:62125523-62125523	T	downstream_gene_variant	MODIFIER	SERPINB10	ENSBTAG00000001102	Transcript	ENSBTAT00000001458.6	protein_coding	-	-	rs723772623	-	-
11:45778344-45778344	C	3_prime_UTR_variant	MODIFIER	UXS1	ENSBTAG00000005614	Transcript	ENSBTAT00000007374.5	protein_coding	-	-	rs723771247	-	-
20:25966442-25966442	C	3_prime_UTR_variant	MODIFIER	MOCS2	ENSBTAG00000005380	Transcript	ENSBTAT00000007087.5	protein_coding	-	-	rs723770500	-	-
3:113142044-113142044	T	synonymous_variant	LOW	DGKD	ENSBTAG00000020616	Transcript	ENSBTAT00000027473.6	protein_coding	R	cgC/cgT	rs723769770	-	-
17:61287399-61287399	G	downstream_gene_variant	MODIFIER	TPCN1	ENSBTAG00000011102	Transcript	ENSBTAT00000029530.4	protein_coding	-	-	rs723759286	-	-
20:10048907-10048907	A	missense_variant	MODERATE	BDP1	ENSBTAG00000000363	Transcript	ENSBTAT00000000474.6	protein_coding	E/V	gAa/gTa	rs723756803	deleterious(0.01)	-
19:34407146-34407146	T	synonymous_variant	LOW	LLGL1	ENSBTAG00000004635	Transcript	ENSBTAT00000006080.5	protein_coding	L	ctG/ctA	rs723755601	-	-
5:57191398-57191398	T	missense_variant	MODERATE	ESYT1	ENSBTAG00000009543	Transcript	ENSBTAT00000044160.4	protein_coding	S/N	aGc/aAc	rs723747363	tolerated(0.12)	-
28:33729470-33729470	A	intron_variant	MODIFIER	RPS24	ENSBTAG00000013264	Transcript	ENSBTAT00000046662.2	protein_coding	-	-	rs723740879	-	-
25:10454324-10454324	G	synonymous_variant	LOW	ZC3H7A	ENSBTAG00000014826	Transcript	ENSBTAT00000019746.6	protein_coding	V	gtT/gtC	rs723734523	-	-
26:39947645-39947645	T	downstream_gene_variant	MODIFIER	MCMBP	ENSBTAG00000009877	Transcript	ENSBTAT00000013028.5	protein_coding	-	-	rs723734405	-	-
2:126771134-126771134	A	3_prime_UTR_variant	MODIFIER	ZNF683	ENSBTAG00000009631	Transcript	ENSBTAT00000012691.4	protein_coding	-	-	rs723732314	-	-
6:113526039-113526039	T	downstream_gene_variant	MODIFIER	GRPEL1	ENSBTAG00000010181	Transcript	ENSBTAT00000013431.4	protein_coding	-	-	rs723729139	-	-
11:2808276-2808276	C	upstream_gene_variant	MODIFIER	ANKRD23	ENSBTAG00000010849	Transcript	ENSBTAT00000014398.6	protein_coding	-	-	rs723728939	-	-
14:16365070-16365070	C	downstream_gene_variant	MODIFIER	FBXO32	ENSBTAG00000016194	Transcript	ENSBTAT00000021554.5	protein_coding	-	-	rs723725589	-	-
X:76929650-76929650	A	downstream_gene_variant	MODIFIER	-	ENSBTAG00000029828	Transcript	ENSBTAT00000042207.2	miRNA	-	-	rs723723062	-	-
16:24292291-24292291	G	3_prime_UTR_variant	MODIFIER	MTARC1	ENSBTAG00000047287	Transcript	ENSBTAT00000061104.3	protein_coding	-	-	rs723722662	-	-
5:108225337-108225337	A	3_prime_UTR_variant	MODIFIER	ADIPOR2	ENSBTAG00000009050	Transcript	ENSBTAT00000011923.6	protein_coding	-	-	rs723720893	-	-
24:25607760-25607760	G	missense_variant	MODERATE	DSG2	ENSBTAG00000021923	Transcript	ENSBTAT00000029228.6	protein_coding	G/R	Gga/Cga	rs723712170	tolerated(0.06)	-
9:28755638-28755638	G	downstream_gene_variant	MODIFIER	SERINC1	ENSBTAG00000000019	Transcript	ENSBTAT00000000021.6	protein_coding	-	-	rs723711162	-	-
13:60613897-60613897	T	synonymous_variant	LOW	RBCK1	ENSBTAG00000017002	Transcript	ENSBTAT00000022612.6	protein_coding	P	ccG/ccA	rs723707628	-	-
5:95136815-95136815	C	upstream_gene_variant	MODIFIER	H4-16	ENSBTAG00000030504	Transcript	ENSBTAT00000029245.5	protein_coding	-	-	rs723707279	-	-
18:50648444-50648444	T	intergenic_variant	MODIFIER	-	-	-	-	-	-	-	rs723703415	-	-
6:116842243-116842243	C	synonymous_variant	LOW	SLBP	ENSBTAG00000001328	Transcript	ENSBTAT00000001753.4	protein_coding	G	ggT/ggC	rs723703182	-	-
24:596795-596795	A	missense_variant	MODERATE	SLC66A2	ENSBTAG00000054103	Transcript	ENSBTAT00000073622.1	protein_coding	A/E	gCg/gAg	rs723700195	tolerated(1)	-
5:31930087-31930087	A	upstream_gene_variant	MODIFIER	ZNF641	ENSBTAG00000016496	Transcript	ENSBTAT00000021929.5	protein_coding	-	-	rs723699419	-	-
28:12834789-12834789	C	downstream_gene_variant	MODIFIER	-	ENSBTAG00000054635	Transcript	ENSBTAT00000075778.1	protein_coding	-	-	rs723699180	-	-
19:50907862-50907862	A	missense_variant	MODERATE	ASPSCR1	ENSBTAG00000004632	Transcript	ENSBTAT00000006075.6	protein_coding	R/C	Cgc/Tgc	rs723690261	tolerated(0.09)	-
16:42033928-42033928	G	missense_variant	MODERATE	FBXO2	ENSBTAG00000007223	Transcript	ENSBTAT00000009501.3	protein_coding	I/V	Atc/Gtc	rs723689343	tolerated(0.63)	-
10:48456894-48456894	C	intron_variant,non_coding_transcript_variant	MODIFIER	-	ENSBTAG00000050502	Transcript	ENSBTAT00000068310.1	lncRNA	-	-	rs723688266	-	-
27:14262037-14262037	T	synonymous_variant	LOW	CDKN2AIP	ENSBTAG00000000957	Transcript	ENSBTAT00000001266.5	protein_coding	S	agC/agT	rs723684053	-	-
10:21568217-21568217	A	upstream_gene_variant	MODIFIER	SLC22A17	ENSBTAG00000016467	Transcript	ENSBTAT00000036406.4	protein_coding	-	-	rs723679396	-	-
8:59905519-59905519	C	synonymous_variant	LOW	CREB3	ENSBTAG00000011429	Transcript	ENSBTAT00000015193.5	protein_coding	P	ccT/ccC	rs723676780	-	-
11:87588430-87588430	G	3_prime_UTR_variant	MODIFIER	GRHL1	ENSBTAG00000007485	Transcript	ENSBTAT00000009846.6	protein_coding	-	-	rs723676001	-	-
14:28157633-28157633	A	missense_variant	MODERATE	YTHDF3	ENSBTAG00000018557	Transcript	ENSBTAT00000024699.6	protein_coding	A/T	Gcg/Acg	rs723669674	tolerated(0.42)	-
25:2287507-2287507	A	downstream_gene_variant	MODIFIER	ELOB	ENSBTAG00000019543	Transcript	ENSBTAT00000026036.6	protein_coding	-	-	rs723669474	-	-
23:17068617-17068617	G	missense_variant	MODERATE	POLR1C	ENSBTAG00000018969	Transcript	ENSBTAT00000025246.4	protein_coding	T/A	Acc/Gcc	rs723664538	tolerated(0.59)	-
4:16316122-16316122	T	synonymous_variant	LOW	ICA1	ENSBTAG00000000799	Transcript	ENSBTAT00000001057.5	protein_coding	A	gcG/gcA	rs723661244	-	-
8:84956810-84956810	T	synonymous_variant	LOW	PHF2	ENSBTAG00000012922	Transcript	ENSBTAT00000017171.5	protein_coding	G	ggC/ggT	rs723658738	-	-
8:111054483-111054483	G	synonymous_variant	LOW	TRAPPC12	ENSBTAG00000008685	Transcript	ENSBTAT00000011449.6	protein_coding	R	cgG/cgC	rs723658196	-	-
26:21418470-21418470	A	missense_variant	MODERATE	NDUFB8	ENSBTAG00000000091	Transcript	ENSBTAT00000000100.2	protein_coding	R/C	Cgc/Tgc	rs723651441	tolerated(0.09)	-
5:32621603-32621603	T	synonymous_variant	LOW	RPAP3	ENSBTAG00000018690	Transcript	ENSBTAT00000024878.6	protein_coding	P	ccA/ccT	rs723648471	-	-
10:21004429-21004429	G	upstream_gene_variant	MODIFIER	PSME2	ENSBTAG00000005814	Transcript	ENSBTAT00000007642.2	protein_coding	-	-	rs723647774	-	-
11:68146768-68146768	C	synonymous_variant	LOW	ANXA4	ENSBTAG00000001105	Transcript	ENSBTAT00000001463.4	protein_coding	T	acG/acC	rs723640702	-	-
29:46911052-46911052	T	downstream_gene_variant	MODIFIER	LTO1	ENSBTAG00000011898	Transcript	ENSBTAT00000015782.4	protein_coding	-	-	rs723636121	-	-
11:72507657-72507657	T	3_prime_UTR_variant	MODIFIER	ABHD1	ENSBTAG00000007077	Transcript	ENSBTAT00000009303.4	protein_coding	-	-	rs723632344	-	-
18:34626289-34626289	G	upstream_gene_variant	MODIFIER	CDH16	ENSBTAG00000009585	Transcript	ENSBTAT00000012610.3	protein_coding	-	-	rs723626686	-	-
19:50543911-50543911	T	downstream_gene_variant	MODIFIER	-	ENSBTAG00000050786	Transcript	ENSBTAT00000004331.5	protein_coding	-	-	rs723626588	-	-
18:1876361-1876361	G	downstream_gene_variant	MODIFIER	PDPR	ENSBTAG00000016471	Transcript	ENSBTAT00000021895.3	protein_coding	-	-	rs723618777	-	-
17:62985338-62985338	T	3_prime_UTR_variant	MODIFIER	ACADS	ENSBTAG00000007484	Transcript	ENSBTAT00000009844.4	protein_coding	-	-	rs723616098	-	-
10:47256119-47256119	T	synonymous_variant	LOW	TLN2	ENSBTAG00000003667	Transcript	ENSBTAT00000061376.3	protein_coding	S	tcG/tcA	rs723615942	-	-
19:42137816-42137816	C	downstream_gene_variant	MODIFIER	DNAJC7	ENSBTAG00000002654	Transcript	ENSBTAT00000003437.5	protein_coding	-	-	rs723610041	-	-
21:20467973-20467973	T	upstream_gene_variant	MODIFIER	HAPLN3	ENSBTAG00000001740	Transcript	ENSBTAT00000002282.6	protein_coding	-	-	rs723609916	-	-
29:49719654-49719654	A	intron_variant	MODIFIER	CTSD	ENSBTAG00000007622	Transcript	ENSBTAT00000010022.6	protein_coding	-	-	rs723609200	-	-
6:105332574-105332574	A	5_prime_UTR_variant	MODIFIER	WDR1	ENSBTAG00000013607	Transcript	ENSBTAT00000018092.6	protein_coding	-	-	rs723605829	-	-
14:16714732-16714732	G	upstream_gene_variant	MODIFIER	DERL1	ENSBTAG00000020693	Transcript	ENSBTAT00000047757.3	protein_coding	-	-	rs723599740	-	-
7:95091797-95091797	A	synonymous_variant	LOW	RHOBTB3	ENSBTAG00000004413	Transcript	ENSBTAT00000005786.6	protein_coding	S	tcG/tcA	rs723595693	-	-
8:55730973-55730973	G	downstream_gene_variant	MODIFIER	TLE4	ENSBTAG00000003532	Transcript	ENSBTAT00000004593.6	protein_coding	-	-	rs723595506	-	-
16:52012783-52012783	T	synonymous_variant	LOW	CASP9	ENSBTAG00000002472	Transcript	ENSBTAT00000003205.6	protein_coding	C	tgC/tgT	rs723589196	-	-
5:116510608-116510608	T	downstream_gene_variant	MODIFIER	PPARA	ENSBTAG00000008063	Transcript	ENSBTAT00000010606.5	protein_coding	-	-	rs723587740	-	-
26:17971026-17971026	G	synonymous_variant	LOW	PIK3AP1	ENSBTAG00000019872	Transcript	ENSBTAT00000026477.6	protein_coding	N	aaT/aaC	rs723587484	-	-
X:94964408-94964408	T	synonymous_variant	LOW	LAS1L	ENSBTAG00000002210	Transcript	ENSBTAT00000002861.6	protein_coding	D	gaC/gaT	rs723585612	-	-
25:34414632-34414632	C	downstream_gene_variant	MODIFIER	SSC4D	ENSBTAG00000003020	Transcript	ENSBTAT00000003928.5	protein_coding	-	-	rs723584300	-	-
11:9151623-9151623	A	3_prime_UTR_variant	MODIFIER	MRPS9	ENSBTAG00000006150	Transcript	ENSBTAT00000008093.4	protein_coding	-	-	rs723583086	-	-
3:22877937-22877937	A	downstream_gene_variant	MODIFIER	PDE4DIP	ENSBTAG00000001564	Transcript	ENSBTAT00000052249.2	protein_coding	-	-	rs723583027	-	-
6:117467105-117467105	G	synonymous_variant	LOW	GAK	ENSBTAG00000019188	Transcript	ENSBTAT00000025537.5	protein_coding	A	gcA/gcG	rs723581729	-	-
3:29501833-29501833	A	missense_variant	MODERATE	BCL2L15	ENSBTAG00000012419	Transcript	ENSBTAT00000016482.5	protein_coding	A/D	gCt/gAt	rs723581552	tolerated(0.13)	-
25:2016674-2016674	T	upstream_gene_variant	MODIFIER	AMDHD2	ENSBTAG00000001022	Transcript	ENSBTAT00000001355.6	protein_coding	-	-	rs723581377	-	-
19:36297387-36297387	G	3_prime_UTR_variant	MODIFIER	LRRC59	ENSBTAG00000006072	Transcript	ENSBTAT00000007978.6	protein_coding	-	-	rs723581107	-	-
22:1760362-1760362	A	intron_variant	MODIFIER	SLC4A7	ENSBTAG00000018227	Transcript	ENSBTAT00000065868.2	protein_coding	-	-	rs723577949	-	-
15:76283187-76283187	T	5_prime_UTR_variant	MODIFIER	CREB3L1	ENSBTAG00000006143	Transcript	ENSBTAT00000008081.6	protein_coding	-	-	rs723577486	-	-
2:1318456-1318456	A	5_prime_UTR_variant	MODIFIER	IMP4	ENSBTAG00000003225	Transcript	ENSBTAT00000004184.5	protein_coding	-	-	rs723574643	-	-
2:107124838-107124838	C	upstream_gene_variant	MODIFIER	SLC23A3	ENSBTAG00000012618	Transcript	ENSBTAT00000016751.6	protein_coding	-	-	rs723571271	-	-
22:35069231-35069231	T	downstream_gene_variant	MODIFIER	LRIG1	ENSBTAG00000010360	Transcript	ENSBTAT00000030750.5	protein_coding	-	-	rs723567989	-	-
4:5326498-5326498	T	3_prime_UTR_variant	MODIFIER	GRB10	ENSBTAG00000017086	Transcript	ENSBTAT00000022720.6	protein_coding	-	-	rs723558459	-	-
1:146560908-146560908	G	downstream_gene_variant	MODIFIER	FBXO25	ENSBTAG00000007039	Transcript	ENSBTAT00000009259.6	protein_coding	-	-	rs723555642	-	-
13:67702410-67702410	A	3_prime_UTR_variant	MODIFIER	PPP1R16B	ENSBTAG00000000653	Transcript	ENSBTAT00000000858.5	protein_coding	-	-	rs723552373	-	-
19:34953616-34953616	T	downstream_gene_variant	MODIFIER	MPRIP	ENSBTAG00000010534	Transcript	ENSBTAT00000013929.6	protein_coding	-	-	rs723549830	-	-
17:6101150-6101150	C	downstream_gene_variant	MODIFIER	FAM160A1	ENSBTAG00000025263	Transcript	ENSBTAT00000018468.6	protein_coding	-	-	rs723549126	-	-
19:56652795-56652795	A	downstream_gene_variant	MODIFIER	SLC9A3R1	ENSBTAG00000011382	Transcript	ENSBTAT00000034682.3	protein_coding	-	-	rs723544794	-	-
25:2014158-2014158	T	upstream_gene_variant	MODIFIER	AMDHD2	ENSBTAG00000001022	Transcript	ENSBTAT00000001355.6	protein_coding	-	-	rs723536012	-	-
13:77376842-77376842	G	upstream_gene_variant	MODIFIER	ZNFX1	ENSBTAG00000020166	Transcript	ENSBTAT00000026859.3	protein_coding	-	-	rs723529319	-	-
2:134218559-134218559	A	non_coding_transcript_exon_variant	MODIFIER	-	ENSBTAG00000054138	Transcript	ENSBTAT00000075640.1	lncRNA	-	-	rs723525834	-	-
25:19954631-19954631	A	3_prime_UTR_variant	MODIFIER	EEF2K	ENSBTAG00000017662	Transcript	ENSBTAT00000023487.6	protein_coding	-	-	rs723525446	-	-
11:19635250-19635250	T	missense_variant	MODERATE	CEBPZ	ENSBTAG00000039770	Transcript	ENSBTAT00000053855.2	protein_coding	M/I	atG/atA	rs723523613	tolerated(0.32)	-
15:77157258-77157258	C	synonymous_variant	LOW	MADD	ENSBTAG00000021700	Transcript	ENSBTAT00000028927.6	protein_coding	F	ttT/ttC	rs723522866	-	-
6:97216732-97216732	A	upstream_gene_variant	MODIFIER	HNRNPDL	ENSBTAG00000014804	Transcript	ENSBTAT00000019699.5	protein_coding	-	-	rs723521516	-	-
9:9711291-9711291	G	intron_variant	MODIFIER	SDHAF4	ENSBTAG00000027049	Transcript	ENSBTAT00000038755.4	protein_coding	-	-	rs723515967	-	-
21:65079961-65079961	G	intron_variant	MODIFIER	EVL	ENSBTAG00000009293	Transcript	ENSBTAT00000012242.6	protein_coding	-	-	rs723515858	-	-
18:14550940-14550940	G	3_prime_UTR_variant	MODIFIER	CHMP1A	ENSBTAG00000033331	Transcript	ENSBTAT00000047273.3	protein_coding	-	-	rs723512827	-	-
11:81829880-81829880	T	5_prime_UTR_variant	MODIFIER	CYRIA	ENSBTAG00000012779	Transcript	ENSBTAT00000016983.4	protein_coding	-	-	rs723505517	-	-
5:113649598-113649598	T	missense_variant	MODERATE	ARFGAP3	ENSBTAG00000001057	Transcript	ENSBTAT00000053995.3	protein_coding	A/T	Gca/Aca	rs723503238	tolerated(0.4)	-
8:10382228-10382228	T	downstream_gene_variant	MODIFIER	PNOC	ENSBTAG00000000534	Transcript	ENSBTAT00000000695.3	protein_coding	-	-	rs723499156	-	-
2:120742520-120742520	T	synonymous_variant	LOW	RNF19B	ENSBTAG00000008330	Transcript	ENSBTAT00000010969.6	protein_coding	N	aaC/aaT	rs723496915	-	-
3:109958869-109958869	A	synonymous_variant	LOW	AGO4	ENSBTAG00000015220	Transcript	ENSBTAT00000020250.6	protein_coding	A	gcA/gcT	rs723495489	-	-
21:57404591-57404591	G	missense_variant	MODERATE	LGMN	ENSBTAG00000046979	Transcript	ENSBTAT00000065983.2	protein_coding	V/A	gTc/gCc	rs723493711	tolerated(0.46)	-
14:12572810-12572810	G	non_coding_transcript_exon_variant	MODIFIER	-	ENSBTAG00000049835	Transcript	ENSBTAT00000066959.1	lncRNA	-	-	rs723489882	-	-
3:106048005-106048005	T	synonymous_variant	LOW	CAP1	ENSBTAG00000013363	Transcript	ENSBTAT00000017775.6	protein_coding	Q	caG/caA	rs723487406	-	-
11:103911573-103911573	T	synonymous_variant	LOW	SEC16A	ENSBTAG00000023933	Transcript	ENSBTAT00000042743.4	protein_coding	S	tcG/tcA	rs723485106	-	-
4:117463678-117463678	T	downstream_gene_variant	MODIFIER	RBM33	ENSBTAG00000010243	Transcript	ENSBTAT00000020368.6	protein_coding	-	-	rs723481226	-	-
3:119577985-119577985	T	missense_variant	MODERATE	AKAP17A	ENSBTAG00000054242	Transcript	ENSBTAT00000068257.1	protein_coding	P/L	cCg/cTg	rs723470927	tolerated(0.26)	-
6:116856872-116856872	T	3_prime_UTR_variant	MODIFIER	SLBP	ENSBTAG00000001328	Transcript	ENSBTAT00000001753.4	protein_coding	-	-	rs723469809	-	-
7:49744419-49744419	A	3_prime_UTR_variant	MODIFIER	FAM53C	ENSBTAG00000030529	Transcript	ENSBTAT00000013264.3	protein_coding	-	-	rs723463748	-	-
15:83519355-83519355	C	downstream_gene_variant	MODIFIER	THYN1	ENSBTAG00000012936	Transcript	ENSBTAT00000017187.5	protein_coding	-	-	rs723462493	-	-
2:120216178-120216178	A	3_prime_UTR_variant	MODIFIER	EIF4E2	ENSBTAG00000010598	Transcript	ENSBTAT00000070208.1	protein_coding	-	-	rs723462025	-	-
21:27087639-27087639	C	missense_variant	MODERATE	IL16	ENSBTAG00000010963	Transcript	ENSBTAT00000014556.6	protein_coding	S/P	Tcg/Ccg	rs723461068	tolerated(0.22)	-
6:111125284-111125284	G	missense_variant	MODERATE	FGFBP1	ENSBTAG00000031497	Transcript	ENSBTAT00000044642.3	protein_coding	Y/H	Tac/Cac	rs723454103	tolerated(0.55)	-
23:7467852-7467852	A	upstream_gene_variant	MODIFIER	WDR46	ENSBTAG00000016824	Transcript	ENSBTAT00000022381.4	protein_coding	-	-	rs723447912	-	-
7:12749082-12749082	G	intron_variant	MODIFIER	HOOK2	ENSBTAG00000008654	Transcript	ENSBTAT00000011411.5	protein_coding	-	-	rs723443993	-	-
12:85248181-85248181	A	synonymous_variant	LOW	CARS2	ENSBTAG00000011471	Transcript	ENSBTAT00000015242.4	protein_coding	H	caC/caT	rs723434609	-	-
21:56001607-56001607	A	synonymous_variant	LOW	GPR68	ENSBTAG00000006738	Transcript	ENSBTAT00000008858.6	protein_coding	I	atC/atT	rs723432648	-	-
23:8639102-8639102	T	3_prime_UTR_variant	MODIFIER	ILRUN	ENSBTAG00000034493	Transcript	ENSBTAT00000075879.1	protein_coding	-	-	rs723430429	-	-
1:143228438-143228438	A	synonymous_variant	LOW	CBS	ENSBTAG00000000160	Transcript	ENSBTAT00000000184.5	protein_coding	Y	taC/taT	rs723428842	-	-
22:56177405-56177405	T	synonymous_variant	LOW	PLXND1	ENSBTAG00000001814	Transcript	ENSBTAT00000002375.6	protein_coding	I	atC/atT	rs723428354	-	-
9:86694385-86694385	T	missense_variant	MODERATE	ZC3H12D	ENSBTAG00000007388	Transcript	ENSBTAT00000009713.6	protein_coding	G/R	Ggg/Agg	rs723423862	tolerated(0.44)	-
17:71666505-71666505	A	synonymous_variant	LOW	SPECC1L	ENSBTAG00000021656	Transcript	ENSBTAT00000029400.3	protein_coding	D	gaC/gaT	rs723420031	-	-
18:49798049-49798049	A	upstream_gene_variant	MODIFIER	SPTBN4	ENSBTAG00000004751	Transcript	ENSBTAT00000007434.6	protein_coding	-	-	rs723418571	-	-
19:20274057-20274057	A	synonymous_variant	LOW	DHRS13	ENSBTAG00000013501	Transcript	ENSBTAT00000017950.4	protein_coding	L	Ctg/Ttg	rs723415188	-	-
20:69330583-69330583	C	3_prime_UTR_variant	MODIFIER	IRX1	ENSBTAG00000000809	Transcript	ENSBTAT00000001070.5	protein_coding	-	-	rs723412817	-	-
3:113175423-113175423	C	3_prime_UTR_variant	MODIFIER	USP40	ENSBTAG00000000149	Transcript	ENSBTAT00000000172.6	protein_coding	-	-	rs723412144	-	-
21:5248073-5248073	G	synonymous_variant	LOW	SELENOS	ENSBTAG00000000640	Transcript	ENSBTAT00000000842.7	protein_coding	Q	caA/caG	rs723407076	-	-
9:13013810-13013810	G	downstream_gene_variant	MODIFIER	EEF1A1	ENSBTAG00000014534	Transcript	ENSBTAT00000019318.6	protein_coding	-	-	rs723406626	-	-
8:1636141-1636141	G	3_prime_UTR_variant	MODIFIER	CLCN3	ENSBTAG00000020130	Transcript	ENSBTAT00000073113.1	protein_coding	-	-	rs723405698	-	-
11:99440976-99440976	G	downstream_gene_variant	MODIFIER	DOLK	ENSBTAG00000010601	Transcript	ENSBTAT00000014016.6	protein_coding	-	-	rs723405050	-	-
23:16665749-16665749	G	downstream_gene_variant	MODIFIER	KLHDC3	ENSBTAG00000050696	Transcript	ENSBTAT00000016943.4	protein_coding	-	-	rs723399707	-	-
9:40713691-40713691	T	upstream_gene_variant	MODIFIER	PPIL6	ENSBTAG00000008144	Transcript	ENSBTAT00000010705.4	protein_coding	-	-	rs723393385	-	-
19:49935135-49935135	C	3_prime_UTR_variant	MODIFIER	FN3KRP	ENSBTAG00000015390	Transcript	ENSBTAT00000020456.6	protein_coding	-	-	rs723386943	-	-
19:38985240-38985240	A	downstream_gene_variant	MODIFIER	GPR179	ENSBTAG00000001804	Transcript	ENSBTAT00000002360.4	protein_coding	-	-	rs723386837	-	-
25:2576251-2576251	G	downstream_gene_variant	MODIFIER	ZNF205	ENSBTAG00000005572	Transcript	ENSBTAT00000007323.5	protein_coding	-	-	rs723384034	-	-
3:94311759-94311759	C	3_prime_UTR_variant	MODIFIER	TXNDC12	ENSBTAG00000011024	Transcript	ENSBTAT00000014645.5	protein_coding	-	-	rs723382896	-	-
26:17976639-17976639	G	missense_variant	MODERATE	PIK3AP1	ENSBTAG00000019872	Transcript	ENSBTAT00000026477.6	protein_coding	K/T	aAg/aCg	rs723380273	tolerated(0.26)	-
4:77465604-77465604	A	synonymous_variant	LOW	COA1	ENSBTAG00000012968	Transcript	ENSBTAT00000017240.4	protein_coding	K	aaG/aaA	rs723380116	-	-
2:134188143-134188143	G	intron_variant	MODIFIER	KLHDC7A	ENSBTAG00000030322	Transcript	ENSBTAT00000042815.4	protein_coding	-	-	rs723378133	-	-
22:14854813-14854813	G	intron_variant	MODIFIER	CCDC13	ENSBTAG00000013015	Transcript	ENSBTAT00000017304.5	protein_coding	-	-	rs723368263	-	-
27:33051294-33051294	G	3_prime_UTR_variant	MODIFIER	PLPBP	ENSBTAG00000011075	Transcript	ENSBTAT00000039812.4	protein_coding	-	-	rs723367134	-	-
17:69285465-69285465	C	intron_variant	MODIFIER	OSM	ENSBTAG00000016163	Transcript	ENSBTAT00000021515.5	protein_coding	-	-	rs723365101	-	-
11:10498665-10498665	T	downstream_gene_variant	MODIFIER	MOB1A	ENSBTAG00000006259	Transcript	ENSBTAT00000047356.2	protein_coding	-	-	rs723359276	-	-
25:36893419-36893419	A	downstream_gene_variant	MODIFIER	-	ENSBTAG00000048341	Transcript	ENSBTAT00000073207.1	protein_coding	-	-	rs723357704	-	-
23:17538714-17538714	A	intron_variant,non_coding_transcript_variant	MODIFIER	-	ENSBTAG00000049965	Transcript	ENSBTAT00000066373.1	lncRNA	-	-	rs723357682	-	-
8:102831928-102831928	T	3_prime_UTR_variant	MODIFIER	RGS3	ENSBTAG00000004499	Transcript	ENSBTAT00000005904.6	protein_coding	-	-	rs723352001	-	-
8:88718397-88718397	A	intron_variant	MODIFIER	SEMA4D	ENSBTAG00000001941	Transcript	ENSBTAT00000002525.6	protein_coding	-	-	rs723350057	-	-
21:23081900-23081900	G	5_prime_UTR_variant	MODIFIER	WHAMM	ENSBTAG00000017711	Transcript	ENSBTAT00000023556.6	protein_coding	-	-	rs723347134	-	-
6:113529850-113529850	T	synonymous_variant	LOW	GRPEL1	ENSBTAG00000010181	Transcript	ENSBTAT00000013431.4	protein_coding	K	aaG/aaA	rs723343515	-	-
5:109075590-109075590	A	5_prime_UTR_variant	MODIFIER	ATP6V1E1	ENSBTAG00000014238	Transcript	ENSBTAT00000037702.3	protein_coding	-	-	rs723341766	-	-
18:4419558-4419558	C	3_prime_UTR_variant	MODIFIER	MON1B	ENSBTAG00000052957	Transcript	ENSBTAT00000076386.1	protein_coding	-	-	rs723340709	-	-
25:40672706-40672706	T	upstream_gene_variant	MODIFIER	BRAT1	ENSBTAG00000014502	Transcript	ENSBTAT00000019280.6	protein_coding	-	-	rs723339722	-	-
2:125883085-125883085	A	3_prime_UTR_variant	MODIFIER	WASF2	ENSBTAG00000018374	Transcript	ENSBTAT00000024447.5	protein_coding	-	-	rs723334252	-	-
8:74555190-74555190	T	downstream_gene_variant	MODIFIER	CHRNA2	ENSBTAG00000002252	Transcript	ENSBTAT00000002910.5	protein_coding	-	-	rs723333605	-	-
1:81299529-81299529	A	intron_variant	MODIFIER	TRA2B	ENSBTAG00000001697	Transcript	ENSBTAT00000002225.6	protein_coding	-	-	rs723330504	-	-
19:22271545-22271545	A	downstream_gene_variant	MODIFIER	RFLNB	ENSBTAG00000006606	Transcript	ENSBTAT00000008666.6	protein_coding	-	-	rs723324375	-	-
19:18235823-18235823	C	synonymous_variant	LOW	UTP6	ENSBTAG00000015612	Transcript	ENSBTAT00000020740.5	protein_coding	A	gcT/gcC	rs723321309	-	-
19:23345584-23345584	G	3_prime_UTR_variant	MODIFIER	SGSM2	ENSBTAG00000045500	Transcript	ENSBTAT00000065570.2	protein_coding	-	-	rs723319535	-	-
19:42676975-42676975	A	upstream_gene_variant	MODIFIER	RETREG3	ENSBTAG00000032493	Transcript	ENSBTAT00000046079.3	protein_coding	-	-	rs723314269	-	-
5:11908911-11908911	T	upstream_gene_variant	MODIFIER	METTL25	ENSBTAG00000008382	Transcript	ENSBTAT00000011034.6	protein_coding	-	-	rs723303498	-	-
4:119430436-119430436	C	downstream_gene_variant	MODIFIER	ESYT2	ENSBTAG00000005483	Transcript	ENSBTAT00000043608.4	protein_coding	-	-	rs723302281	-	-
17:71376044-71376044	T	synonymous_variant	LOW	CABIN1	ENSBTAG00000024708	Transcript	ENSBTAT00000018360.5	protein_coding	N	aaC/aaT	rs723298534	-	-
11:78248297-78248297	G	intron_variant	MODIFIER	HS1BP3	ENSBTAG00000015490	Transcript	ENSBTAT00000020581.6	protein_coding	-	-	rs723289212	-	-
18:48648288-48648288	A	5_prime_UTR_variant	MODIFIER	FBXO17	ENSBTAG00000049203	Transcript	ENSBTAT00000085752.1	protein_coding	-	-	rs723287248	-	-
20:8507769-8507769	G	upstream_gene_variant	MODIFIER	TMEM171	ENSBTAG00000008494	Transcript	ENSBTAT00000011197.3	protein_coding	-	-	rs723284307	-	-
3:120717149-120717149	T	synonymous_variant	LOW	ATG4B	ENSBTAG00000015401	Transcript	ENSBTAT00000020474.5	protein_coding	Y	taC/taT	rs723281669	-	-
8:1655001-1655001	A	synonymous_variant	LOW	HPF1	ENSBTAG00000020132	Transcript	ENSBTAT00000026815.5	protein_coding	D	gaC/gaT	rs723279654	-	-
3:31849383-31849383	G	synonymous_variant	LOW	ATP5PB	ENSBTAG00000006441	Transcript	ENSBTAT00000008447.4	protein_coding	N	aaT/aaC	rs723278979	-	-
12:20917812-20917812	A	intergenic_variant	MODIFIER	-	-	-	-	-	-	-	rs723276507	-	-
1:144110679-144110679	G	missense_variant	MODERATE	TRAPPC10	ENSBTAG00000007100	Transcript	ENSBTAT00000009338.6	protein_coding	S/G	Agc/Ggc	rs723267811	tolerated(0.56)	-
14:2725655-2725655	C	downstream_gene_variant	MODIFIER	DENND3	ENSBTAG00000006132	Transcript	ENSBTAT00000008069.6	protein_coding	-	-	rs723264243	-	-
16:26039201-26039201	A	downstream_gene_variant	MODIFIER	TAF1A	ENSBTAG00000013483	Transcript	ENSBTAT00000017928.3	protein_coding	-	-	rs723264090	-	-
25:2214323-2214323	C	synonymous_variant	LOW	-	ENSBTAG00000034372	Transcript	ENSBTAT00000048696.3	protein_coding	G	ggC/ggG	rs723259069	-	-
23:8629124-8629124	A	upstream_gene_variant	MODIFIER	-	ENSBTAG00000050760	Transcript	ENSBTAT00000067074.1	lncRNA	-	-	rs723256788	-	-
11:99443748-99443748	A	3_prime_UTR_variant	MODIFIER	DOLK	ENSBTAG00000010601	Transcript	ENSBTAT00000014016.6	protein_coding	-	-	rs723249443	-	-
19:10581545-10581545	T	synonymous_variant	LOW	DHX40	ENSBTAG00000017868	Transcript	ENSBTAT00000023753.5	protein_coding	D	gaC/gaT	rs723248694	-	-
12:75461165-75461165	A	downstream_gene_variant	MODIFIER	FARP1	ENSBTAG00000000146	Transcript	ENSBTAT00000000167.6	protein_coding	-	-	rs723248459	-	-
29:44483479-44483479	T	missense_variant	MODERATE	MRPL11	ENSBTAG00000053687	Transcript	ENSBTAT00000086250.1	protein_coding	F/Y	tTt/tAt	rs723248313	tolerated(1)	-
21:34575648-34575648	A	3_prime_UTR_variant	MODIFIER	PML	ENSBTAG00000015779	Transcript	ENSBTAT00000070043.1	protein_coding	-	-	rs723246980	-	-
10:81433794-81433794	T	synonymous_variant	LOW	SUSD6	ENSBTAG00000003857	Transcript	ENSBTAT00000005032.5	protein_coding	P	ccC/ccT	rs723245676	-	-
13:76840834-76840834	C	downstream_gene_variant	MODIFIER	PREX1	ENSBTAG00000015609	Transcript	ENSBTAT00000043215.4	protein_coding	-	-	rs723245218	-	-
17:72335981-72335981	T	synonymous_variant	LOW	LZTR1	ENSBTAG00000011292	Transcript	ENSBTAT00000015001.6	protein_coding	S	tcC/tcT	rs723244978	-	-
21:25527919-25527919	C	synonymous_variant	LOW	TMED3	ENSBTAG00000000807	Transcript	ENSBTAT00000001068.6	protein_coding	S	agT/agC	rs723242853	-	-
2:125528482-125528482	A	synonymous_variant	LOW	PPP1R8	ENSBTAG00000003866	Transcript	ENSBTAT00000005043.4	protein_coding	S	tcC/tcT	rs723242235	-	-
13:54039602-54039602	A	synonymous_variant	LOW	ZGPAT	ENSBTAG00000007498	Transcript	ENSBTAT00000009860.6	protein_coding	D	gaC/gaT	rs723239452	-	-
23:24696457-24696457	C	synonymous_variant	LOW	MCM3	ENSBTAG00000010721	Transcript	ENSBTAT00000014194.6	protein_coding	T	acA/acG	rs723234925	-	-
3:120329648-120329648	T	3_prime_UTR_variant	MODIFIER	MTERF4	ENSBTAG00000000784	Transcript	ENSBTAT00000001040.5	protein_coding	-	-	rs723233222	-	-
22:14689397-14689397	T	3_prime_UTR_variant	MODIFIER	VIPR1	ENSBTAG00000006567	Transcript	ENSBTAT00000008625.6	protein_coding	-	-	rs723231337	-	-
18:36885989-36885989	C	synonymous_variant	LOW	WWP2	ENSBTAG00000018421	Transcript	ENSBTAT00000024513.6	protein_coding	S	agT/agC	rs723227112	-	-
5:55716970-55716970	G	3_prime_UTR_variant	MODIFIER	TSPAN31	ENSBTAG00000007158	Transcript	ENSBTAT00000009419.5	protein_coding	-	-	rs723225620	-	-
4:106694712-106694712	G	downstream_gene_variant	MODIFIER	CASP2	ENSBTAG00000018159	Transcript	ENSBTAT00000024166.6	protein_coding	-	-	rs723223903	-	-
18:45878798-45878798	T	downstream_gene_variant	MODIFIER	FXYD7	ENSBTAG00000018326	Transcript	ENSBTAT00000024386.5	protein_coding	-	-	rs723222025	-	-
28:39133496-39133496	T	3_prime_UTR_variant	MODIFIER	GHITM	ENSBTAG00000032829	Transcript	ENSBTAT00000046599.3	protein_coding	-	-	rs723213445	-	-
23:9384110-9384110	C	synonymous_variant	LOW	PPARD	ENSBTAG00000017542	Transcript	ENSBTAT00000023319.6	protein_coding	N	aaT/aaC	rs723210623	-	-
29:28997402-28997402	A	3_prime_UTR_variant	MODIFIER	EI24	ENSBTAG00000007202	Transcript	ENSBTAT00000009476.6	protein_coding	-	-	rs723208413	-	-
20:56684790-56684790	T	downstream_gene_variant	MODIFIER	RETREG1	ENSBTAG00000016444	Transcript	ENSBTAT00000021862.4	protein_coding	-	-	rs723208328	-	-
7:14927327-14927327	G	3_prime_UTR_variant	MODIFIER	CDC37	ENSBTAG00000011699	Transcript	ENSBTAT00000036173.5	protein_coding	-	-	rs723206360	-	-
26:21186628-21186628	T	upstream_gene_variant	MODIFIER	BLOC1S2	ENSBTAG00000010739	Transcript	ENSBTAT00000014217.6	protein_coding	-	-	rs723204232	-	-
18:34831211-34831211	T	upstream_gene_variant	MODIFIER	ELMO3	ENSBTAG00000001286	Transcript	ENSBTAT00000001696.5	protein_coding	-	-	rs723199976	-	-
10:88544733-88544733	A	intergenic_variant	MODIFIER	-	-	-	-	-	-	-	rs723197269	-	-
18:65568446-65568446	T	synonymous_variant	LOW	ZNF274	ENSBTAG00000013353	Transcript	ENSBTAT00000012662.5	protein_coding	S	tcG/tcT	rs723195574	-	-
5:55942296-55942296	A	synonymous_variant	LOW	DCTN2	ENSBTAG00000010624	Transcript	ENSBTAT00000014053.5	protein_coding	T	acG/acA	rs723194846	-	-
9:42947217-42947217	A	5_prime_UTR_variant	MODIFIER	MTRES1	ENSBTAG00000021398	Transcript	ENSBTAT00000028523.6	protein_coding	-	-	rs723192231	-	-
13:72931986-72931986	A	5_prime_UTR_variant	MODIFIER	SERINC3	ENSBTAG00000002187	Transcript	ENSBTAT00000002833.5	protein_coding	-	-	rs723191337	-	-
1:2932807-2932807	A	intron_variant	MODIFIER	CFAP298	ENSBTAG00000003059	Transcript	ENSBTAT00000003977.3	protein_coding	-	-	rs723191071	-	-
15:31065074-31065074	C	synonymous_variant	LOW	ARHGEF12	ENSBTAG00000021343	Transcript	ENSBTAT00000028453.6	protein_coding	P	ccT/ccC	rs723187956	-	-
18:52317154-52317154	T	upstream_gene_variant	MODIFIER	ZNF180	ENSBTAG00000006805	Transcript	ENSBTAT00000052471.2	protein_coding	-	-	rs723186456	-	-
13:34570647-34570647	T	synonymous_variant	LOW	SVIL	ENSBTAG00000027444	Transcript	ENSBTAT00000027591.5	protein_coding	E	gaG/gaA	rs723178206	-	-
10:20866746-20866746	G	upstream_gene_variant	MODIFIER	DHRS1	ENSBTAG00000010234	Transcript	ENSBTAT00000013522.4	protein_coding	-	-	rs723177478	-	-
1:42202871-42202871	A	intron_variant	MODIFIER	RIOX2	ENSBTAG00000015546	Transcript	ENSBTAT00000020656.3	protein_coding	-	-	rs723173974	-	-
6:59562421-59562421	C	intron_variant	MODIFIER	RBM47	ENSBTAG00000002356	Transcript	ENSBTAT00000073219.1	protein_coding	-	-	rs723171875	-	-
23:17146879-17146879	A	downstream_gene_variant	MODIFIER	POLH	ENSBTAG00000006015	Transcript	ENSBTAT00000007900.5	protein_coding	-	-	rs723167629	-	-
19:51139404-51139404	T	upstream_gene_variant	MODIFIER	HGS	ENSBTAG00000000411	Transcript	ENSBTAT00000000527.5	protein_coding	-	-	rs723160881	-	-
26:39798541-39798541	T	3_prime_UTR_variant	MODIFIER	BAG3	ENSBTAG00000013641	Transcript	ENSBTAT00000018131.5	protein_coding	-	-	rs723159268	-	-
13:16096606-16096606	T	synonymous_variant	LOW	ATP5F1C	ENSBTAG00000013930	Transcript	ENSBTAT00000018505.6	protein_coding	K	aaG/aaA	rs723158923	-	-
12:35675476-35675476	A	missense_variant	MODERATE	LATS2	ENSBTAG00000014406	Transcript	ENSBTAT00000019161.5	protein_coding	D/E	gaC/gaA	rs723157496	tolerated_low_confidence(1)	-
17:72436176-72436176	A	intron_variant	MODIFIER	MED15	ENSBTAG00000018048	Transcript	ENSBTAT00000029374.5	protein_coding	-	-	rs723157245	-	-
3:103124766-103124766	G	upstream_gene_variant	MODIFIER	-	ENSBTAG00000012414	Transcript	ENSBTAT00000016480.5	protein_coding	-	-	rs723155238	-	-
15:29012306-29012306	C	missense_variant	MODERATE	CD3E	ENSBTAG00000015710	Transcript	ENSBTAT00000020859.5	protein_coding	M/T	aTg/aCg	rs723151464	tolerated(0.54)	-
22:11723107-11723107	A	downstream_gene_variant	MODIFIER	OXSR1	ENSBTAG00000014927	Transcript	ENSBTAT00000019872.5	protein_coding	-	-	rs723150351	-	-
23:7914249-7914249	A	synonymous_variant	LOW	LEMD2	ENSBTAG00000015538	Transcript	ENSBTAT00000020642.6	protein_coding	A	gcC/gcT	rs723149440	-	-
25:1084511-1084511	A	downstream_gene_variant	MODIFIER	GNPTG	ENSBTAG00000014118	Transcript	ENSBTAT00000018766.5	pseudogene	-	-	rs723149145	-	-
6:45403576-45403576	T	5_prime_UTR_variant	MODIFIER	SMIM20	ENSBTAG00000003897	Transcript	ENSBTAT00000039673.5	protein_coding	-	-	rs723149060	-	-
19:34393445-34393445	A	synonymous_variant	LOW	FLII	ENSBTAG00000016161	Transcript	ENSBTAT00000021517.5	protein_coding	A	gcG/gcA	rs723148247	-	-
2:96040969-96040969	T	upstream_gene_variant	MODIFIER	FZD5	ENSBTAG00000020957	Transcript	ENSBTAT00000027911.6	protein_coding	-	-	rs723146055	-	-
25:485456-485456	A	3_prime_UTR_variant	MODIFIER	CAPN15	ENSBTAG00000016592	Transcript	ENSBTAT00000022070.5	protein_coding	-	-	rs723139689	-	-
5:105759610-105759610	T	downstream_gene_variant	MODIFIER	CCND2	ENSBTAG00000016649	Transcript	ENSBTAT00000022145.5	protein_coding	-	-	rs723138869	-	-
25:18450091-18450091	T	downstream_gene_variant	MODIFIER	THUMPD1	ENSBTAG00000047673	Transcript	ENSBTAT00000064153.2	protein_coding	-	-	rs723137506	-	-
19:24717314-24717314	G	downstream_gene_variant	MODIFIER	CYB5D2	ENSBTAG00000016319	Transcript	ENSBTAT00000021708.6	protein_coding	-	-	rs723137459	-	-
23:16783494-16783494	G	3_prime_UTR_variant	MODIFIER	SRF	ENSBTAG00000012777	Transcript	ENSBTAT00000016981.4	protein_coding	-	-	rs723131260	-	-
4:107629531-107629531	T	synonymous_variant	LOW	ARHGEF5	ENSBTAG00000001815	Transcript	ENSBTAT00000002373.6	protein_coding	C	tgC/tgT	rs723125223	-	-
3:19950284-19950284	G	upstream_gene_variant	MODIFIER	CTSK	ENSBTAG00000021035	Transcript	ENSBTAT00000028016.6	protein_coding	-	-	rs723124026	-	-
4:87869849-87869849	T	downstream_gene_variant	MODIFIER	NDUFA5	ENSBTAG00000009334	Transcript	ENSBTAT00000012287.6	protein_coding	-	-	rs723122725	-	-
23:15140634-15140634	A	3_prime_UTR_variant	MODIFIER	TREM1	ENSBTAG00000017593	Transcript	ENSBTAT00000023397.3	protein_coding	-	-	rs723121363	-	-
25:1286070-1286070	T	downstream_gene_variant	MODIFIER	CRAMP1	ENSBTAG00000002202	Transcript	ENSBTAT00000002854.4	protein_coding	-	-	rs723119560	-	-
20:71289302-71289302	A	missense_variant	MODERATE	SLC12A7	ENSBTAG00000006775	Transcript	ENSBTAT00000039197.4	protein_coding	A/T	Gcc/Acc	rs723118729	tolerated(0.32)	-
13:79807487-79807487	C	missense_variant	MODERATE	-	ENSBTAG00000053699	Transcript	ENSBTAT00000080547.1	protein_coding	S/G	Agc/Ggc	rs723113566	tolerated_low_confidence(0.43)	-
22:58062508-58062508	G	downstream_gene_variant	MODIFIER	TMEM43	ENSBTAG00000007360	Transcript	ENSBTAT00000009681.6	protein_coding	-	-	rs723110135	-	-
18:48562059-48562059	C	intron_variant	MODIFIER	HNRNPL	ENSBTAG00000001055	Transcript	ENSBTAT00000032051.5	protein_coding	-	-	rs723108591	-	-
9:39812560-39812560	A	synonymous_variant	LOW	DDO	ENSBTAG00000033367	Transcript	ENSBTAT00000013892.6	protein_coding	P	ccG/ccA	rs723108198	-	-
10:37228510-37228510	C	3_prime_UTR_variant	MODIFIER	JMJD7	ENSBTAG00000046607	Transcript	ENSBTAT00000008929.4	protein_coding	-	-	rs723106467	-	-
19:39503779-39503779	A	downstream_gene_variant	MODIFIER	FBXO47	ENSBTAG00000024983	Transcript	ENSBTAT00000008714.6	protein_coding	-	-	rs723105197	-	-
18:36570825-36570825	T	downstream_gene_variant	MODIFIER	CYB5B	ENSBTAG00000002412	Transcript	ENSBTAT00000003129.5	protein_coding	-	-	rs723102272	-	-
24:21876825-21876825	C	3_prime_UTR_variant	MODIFIER	MAPRE2	ENSBTAG00000007520	Transcript	ENSBTAT00000009897.6	protein_coding	-	-	rs723098661	-	-
25:1140516-1140516	A	upstream_gene_variant	MODIFIER	CCDC154	ENSBTAG00000000568	Transcript	ENSBTAT00000000741.6	protein_coding	-	-	rs723096928	-	-
19:55730970-55730970	G	synonymous_variant	LOW	TRIM65	ENSBTAG00000022006	Transcript	ENSBTAT00000029353.6	protein_coding	P	ccA/ccG	rs723095163	-	-
6:117203972-117203972	T	intron_variant	MODIFIER	CTBP1	ENSBTAG00000008480	Transcript	ENSBTAT00000011166.6	protein_coding	-	-	rs723089132	-	-
12:77186229-77186229	A	intron_variant	MODIFIER	GGACT	ENSBTAG00000046552	Transcript	ENSBTAT00000064035.2	protein_coding	-	-	rs723086100	-	-
20:10426574-10426574	T	synonymous_variant	LOW	CCDC125	ENSBTAG00000017011	Transcript	ENSBTAT00000022621.5	protein_coding	L	Ctg/Ttg	rs723084245	-	-
16:60418346-60418346	T	downstream_gene_variant	MODIFIER	FAM20B	ENSBTAG00000013999	Transcript	ENSBTAT00000018604.4	protein_coding	-	-	rs723083452	-	-
27:19178479-19178479	A	5_prime_UTR_variant	MODIFIER	FRG1	ENSBTAG00000007089	Transcript	ENSBTAT00000009325.4	protein_coding	-	-	rs723080001	-	-
11:11249207-11249207	G	intergenic_variant	MODIFIER	-	-	-	-	-	-	-	rs723078090	-	-
X:138784791-138784791	T	missense_variant	MODERATE	CD99	ENSBTAG00000008114	Transcript	ENSBTAT00000010674.5	protein_coding	A/T	Gcc/Acc	rs723076303	tolerated_low_confidence(0.18)	-
3:19442790-19442790	T	5_prime_UTR_variant	MODIFIER	SELENBP1	ENSBTAG00000008091	Transcript	ENSBTAT00000010644.3	protein_coding	-	-	rs723071302	-	-
2:26535043-26535043	T	5_prime_UTR_variant	MODIFIER	METTL5	ENSBTAG00000026008	Transcript	ENSBTAT00000056291.3	protein_coding	-	-	rs723070284	-	-
25:42170354-42170354	A	upstream_gene_variant	MODIFIER	FAM20C	ENSBTAG00000003607	Transcript	ENSBTAT00000004699.6	protein_coding	-	-	rs723068105	-	-
24:58290252-58290252	G	downstream_gene_variant	MODIFIER	LMAN1	ENSBTAG00000006833	Transcript	ENSBTAT00000008979.6	protein_coding	-	-	rs723067519	-	-
25:34345489-34345489	T	synonymous_variant	LOW	-	ENSBTAG00000050791	Transcript	ENSBTAT00000015883.6	protein_coding	R	Cga/Aga	rs723061520	-	-
22:6929869-6929869	T	3_prime_UTR_variant	MODIFIER	CMTM6	ENSBTAG00000019526	Transcript	ENSBTAT00000026019.5	protein_coding	-	-	rs723061122	-	-
10:103122291-103122291	C	3_prime_UTR_variant	MODIFIER	B2M	ENSBTAG00000012330	Transcript	ENSBTAT00000016359.3	protein_coding	-	-	rs723058668	-	-
11:105975891-105975891	A	synonymous_variant	LOW	TRAF2	ENSBTAG00000010497	Transcript	ENSBTAT00000013869.6	protein_coding	S	tcG/tcA	rs723054626	-	-
3:94301653-94301653	A	intron_variant	MODIFIER	TXNDC12	ENSBTAG00000011024	Transcript	ENSBTAT00000014645.5	protein_coding	-	-	rs723053740	-	-
22:50917270-50917270	C	upstream_gene_variant	MODIFIER	QRICH1	ENSBTAG00000018924	Transcript	ENSBTAT00000025183.4	protein_coding	-	-	rs723051040	-	-
18:35672417-35672417	C	downstream_gene_variant	MODIFIER	SLC7A6OS	ENSBTAG00000009636	Transcript	ENSBTAT00000012698.4	protein_coding	-	-	rs723050996	-	-
15:75853355-75853355	T	intron_variant	MODIFIER	SLC35C1	ENSBTAG00000003199	Transcript	ENSBTAT00000044328.3	protein_coding	-	-	rs723041862	-	-
6:111164402-111164402	T	downstream_gene_variant	MODIFIER	PROM1	ENSBTAG00000013736	Transcript	ENSBTAT00000018252.6	protein_coding	-	-	rs723038155	-	-
3:117506360-117506360	T	intron_variant	MODIFIER	ILKAP	ENSBTAG00000010176	Transcript	ENSBTAT00000013428.6	protein_coding	-	-	rs723030130	-	-
13:42582061-42582061	G	synonymous_variant	LOW	CST7	ENSBTAG00000004273	Transcript	ENSBTAT00000005595.6	protein_coding	A	gcA/gcG	rs723026886	-	-
11:106113248-106113248	A	upstream_gene_variant	MODIFIER	MAN1B1	ENSBTAG00000046775	Transcript	ENSBTAT00000065627.2	protein_coding	-	-	rs723026146	-	-
3:18733505-18733505	A	3_prime_UTR_variant	MODIFIER	S100A11	ENSBTAG00000015145	Transcript	ENSBTAT00000020148.5	protein_coding	-	-	rs723023717	-	-
8:110241041-110241041	A	downstream_gene_variant	MODIFIER	PHF19	ENSBTAG00000016958	Transcript	ENSBTAT00000022557.5	protein_coding	-	-	rs723022943	-	-
12:84626221-84626221	A	intergenic_variant	MODIFIER	-	-	-	-	-	-	-	rs723018586	-	-
21:34575593-34575593	T	3_prime_UTR_variant	MODIFIER	PML	ENSBTAG00000015779	Transcript	ENSBTAT00000070043.1	protein_coding	-	-	rs723017363	-	-
19:7953031-7953031	A	missense_variant	MODERATE	AKAP1	ENSBTAG00000025320	Transcript	ENSBTAT00000049153.4	protein_coding	G/E	gGg/gAg	rs723014687	tolerated(0.12)	-
19:51140310-51140310	T	upstream_gene_variant	MODIFIER	HGS	ENSBTAG00000000411	Transcript	ENSBTAT00000000527.5	protein_coding	-	-	rs723007614	-	-
19:49938795-49938795	T	missense_variant	MODERATE	FN3KRP	ENSBTAG00000015390	Transcript	ENSBTAT00000020456.6	protein_coding	D/N	Gac/Aac	rs723007116	tolerated(0.07)	-
10:37556157-37556157	C	synonymous_variant	LOW	VPS39	ENSBTAG00000032055	Transcript	ENSBTAT00000006949.5	protein_coding	E	gaA/gaG	rs723006873	-	-
23:27943513-27943513	T	upstream_gene_variant	MODIFIER	-	ENSBTAG00000007075	Transcript	ENSBTAT00000073605.1	protein_coding	-	-	rs722999990	-	-
2:135675440-135675440	T	3_prime_UTR_variant	MODIFIER	NECAP2	ENSBTAG00000013282	Transcript	ENSBTAT00000017663.5	protein_coding	-	-	rs722999598	-	-
3:86093908-86093908	G	3_prime_UTR_variant	MODIFIER	HOOK1	ENSBTAG00000030671	Transcript	ENSBTAT00000033420.4	protein_coding	-	-	rs722995315	-	-
22:49778445-49778445	G	downstream_gene_variant	MODIFIER	HEMK1	ENSBTAG00000004120	Transcript	ENSBTAT00000005382.6	protein_coding	-	-	rs722992684	-	-
1:151440284-151440284	T	intergenic_variant	MODIFIER	-	-	-	-	-	-	-	rs722992057	-	-
19:40093932-40093932	A	synonymous_variant	LOW	ERBB2	ENSBTAG00000021798	Transcript	ENSBTAT00000029056.6	protein_coding	E	gaG/gaA	rs722989223	-	-
28:8187677-8187677	T	intron_variant	MODIFIER	TBCE	ENSBTAG00000013735	Transcript	ENSBTAT00000018249.4	protein_coding	-	-	rs722981125	-	-
22:51421572-51421572	G	upstream_gene_variant	MODIFIER	CCDC51	ENSBTAG00000013413	Transcript	ENSBTAT00000017844.4	protein_coding	-	-	rs722979838	-	-
17:18208997-18208997	G	downstream_gene_variant	MODIFIER	SETD7	ENSBTAG00000003581	Transcript	ENSBTAT00000004658.5	protein_coding	-	-	rs722978071	-	-
X:90644684-90644684	T	3_prime_UTR_variant	MODIFIER	KDM5C	ENSBTAG00000014943	Transcript	ENSBTAT00000019893.6	protein_coding	-	-	rs722975704	-	-
11:98982179-98982179	A	3_prime_UTR_variant	MODIFIER	URM1	ENSBTAG00000025612	Transcript	ENSBTAT00000036128.4	protein_coding	-	-	rs722975687	-	-
6:113525887-113525887	G	downstream_gene_variant	MODIFIER	GRPEL1	ENSBTAG00000010181	Transcript	ENSBTAT00000013431.4	protein_coding	-	-	rs722975014	-	-
27:36468192-36468192	T	synonymous_variant	LOW	GINS4	ENSBTAG00000017133	Transcript	ENSBTAT00000022773.5	protein_coding	N	aaC/aaT	rs722974016	-	-
19:38626609-38626609	A	missense_variant	MODERATE	SCRN2	ENSBTAG00000001828	Transcript	ENSBTAT00000002390.4	protein_coding	R/Q	cGg/cAg	rs722967273	tolerated(0.16)	-
2:135237012-135237012	T	downstream_gene_variant	MODIFIER	PADI6	ENSBTAG00000038945	Transcript	ENSBTAT00000002772.5	protein_coding	-	-	rs722956624	-	-
21:56032733-56032733	A	intergenic_variant	MODIFIER	-	-	-	-	-	-	-	rs722942315	-	-
18:45781148-45781148	G	3_prime_UTR_variant	MODIFIER	SCN1B	ENSBTAG00000003826	Transcript	ENSBTAT00000004980.6	protein_coding	-	-	rs722942138	-	-
18:54368504-54368504	T	synonymous_variant	LOW	DHX34	ENSBTAG00000006848	Transcript	ENSBTAT00000008999.6	protein_coding	S	agC/agT	rs722941970	-	-
4:97745828-97745828	G	downstream_gene_variant	MODIFIER	EXOC4	ENSBTAG00000014112	Transcript	ENSBTAT00000018759.6	protein_coding	-	-	rs722937592	-	-
3:14550917-14550917	T	downstream_gene_variant	MODIFIER	PMF1	ENSBTAG00000009432	Transcript	ENSBTAT00000012411.4	protein_coding	-	-	rs722931178	-	-
23:10059830-10059830	G	synonymous_variant	LOW	MAPK13	ENSBTAG00000010007	Transcript	ENSBTAT00000013198.6	protein_coding	E	gaA/gaG	rs722929449	-	-
2:133589049-133589049	T	3_prime_UTR_variant	MODIFIER	UBR4	ENSBTAG00000015240	Transcript	ENSBTAT00000020277.6	protein_coding	-	-	rs722929084	-	-
22:14703500-14703500	G	downstream_gene_variant	MODIFIER	SEC22C	ENSBTAG00000006570	Transcript	ENSBTAT00000008631.6	protein_coding	-	-	rs722928660	-	-
3:113012524-113012524	A	downstream_gene_variant	MODIFIER	ATG16L1	ENSBTAG00000003928	Transcript	ENSBTAT00000005131.6	protein_coding	-	-	rs722928365	-	-
25:2016923-2016923	C	upstream_gene_variant	MODIFIER	AMDHD2	ENSBTAG00000001022	Transcript	ENSBTAT00000001355.6	protein_coding	-	-	rs722927077	-	-
8:9637272-9637272	T	intergenic_variant	MODIFIER	-	-	-	-	-	-	-	rs722921382	-	-
3:310842-310842	C	downstream_gene_variant	MODIFIER	SFT2D2	ENSBTAG00000037819	Transcript	ENSBTAT00000057251.3	protein_coding	-	-	rs722911481	-	-
6:86034790-86034790	A	synonymous_variant	LOW	JCHAIN	ENSBTAG00000018531	Transcript	ENSBTAT00000024666.6	protein_coding	T	acC/acT	rs722906130	-	-
19:46153392-46153392	G	intron_variant	MODIFIER	KANSL1	ENSBTAG00000012564	Transcript	ENSBTAT00000034753.5	protein_coding	-	-	rs722904614	-	-
18:56202921-56202921	T	synonymous_variant	LOW	PTOV1	ENSBTAG00000030578	Transcript	ENSBTAT00000026147.6	protein_coding	L	ctC/ctT	rs722903205	-	-
23:17178503-17178503	T	downstream_gene_variant	MODIFIER	RSPH9	ENSBTAG00000009549	Transcript	ENSBTAT00000012563.4	protein_coding	-	-	rs722902718	-	-
29:32611892-32611892	T	5_prime_UTR_variant	MODIFIER	BARX2	ENSBTAG00000020643	Transcript	ENSBTAT00000027509.6	protein_coding	-	-	rs722901620	-	-
25:3513723-3513723	T	synonymous_variant	LOW	CORO7	ENSBTAG00000009201	Transcript	ENSBTAT00000012121.6	protein_coding	K	aaG/aaA	rs722896071	-	-
11:86083499-86083499	G	downstream_gene_variant	MODIFIER	LPIN1	ENSBTAG00000007689	Transcript	ENSBTAT00000043424.4	protein_coding	-	-	rs722894958	-	-
X:56331611-56331611	T	intron_variant	MODIFIER	TSC22D3	ENSBTAG00000045877	Transcript	ENSBTAT00000066170.2	protein_coding	-	-	rs722893564	-	-
1:152464209-152464209	T	downstream_gene_variant	MODIFIER	EAF1	ENSBTAG00000019202	Transcript	ENSBTAT00000025560.6	protein_coding	-	-	rs722891925	-	-
11:29071029-29071029	C	3_prime_UTR_variant	MODIFIER	CRIPT	ENSBTAG00000015723	Transcript	ENSBTAT00000020872.4	protein_coding	-	-	rs722890763	-	-
20:33625362-33625362	T	3_prime_UTR_variant	MODIFIER	CARD6	ENSBTAG00000014374	Transcript	ENSBTAT00000019112.6	protein_coding	-	-	rs722888756	-	-
10:37221250-37221250	G	upstream_gene_variant	MODIFIER	JMJD7	ENSBTAG00000046607	Transcript	ENSBTAT00000008929.4	protein_coding	-	-	rs722882335	-	-
5:75447989-75447989	A	synonymous_variant	LOW	MPST	ENSBTAG00000030648	Transcript	ENSBTAT00000043315.2	protein_coding	E	gaG/gaA	rs722880035	-	-
1:142873131-142873131	T	downstream_gene_variant	MODIFIER	SLC37A1	ENSBTAG00000021286	Transcript	ENSBTAT00000043509.3	protein_coding	-	-	rs722875439	-	-
5:119647982-119647982	T	missense_variant	MODERATE	PLXNB2	ENSBTAG00000014966	Transcript	ENSBTAT00000019923.4	protein_coding	G/S	Ggc/Agc	rs722874601	tolerated(0.91)	-
19:51110795-51110795	G	synonymous_variant	LOW	-	ENSBTAG00000055145	Transcript	ENSBTAT00000000538.5	protein_coding	G	ggT/ggC	rs722874400	-	-
18:49089948-49089948	G	downstream_gene_variant	MODIFIER	SAMD4B	ENSBTAG00000009785	Transcript	ENSBTAT00000006301.6	protein_coding	-	-	rs722864866	-	-
19:8670848-8670848	G	3_prime_UTR_variant	MODIFIER	CUEDC1	ENSBTAG00000007147	Transcript	ENSBTAT00000009405.6	protein_coding	-	-	rs722861372	-	-
3:1266652-1266652	A	3_prime_UTR_variant	MODIFIER	CD247	ENSBTAG00000012700	Transcript	ENSBTAT00000016878.3	protein_coding	-	-	rs722857957	-	-
10:77076563-77076563	G	3_prime_UTR_variant	MODIFIER	RAB15	ENSBTAG00000003474	Transcript	ENSBTAT00000035769.5	protein_coding	-	-	rs722856892	-	-
23:10042992-10042992	T	3_prime_UTR_variant	MODIFIER	MAPK14	ENSBTAG00000020783	Transcript	ENSBTAT00000023988.6	protein_coding	-	-	rs722853418	-	-
17:57936318-57936318	A	3_prime_UTR_variant	MODIFIER	FBXO21	ENSBTAG00000032097	Transcript	ENSBTAT00000080771.1	protein_coding	-	-	rs722842655	-	-
1:146562472-146562472	G	downstream_gene_variant	MODIFIER	TDRP	ENSBTAG00000043957	Transcript	ENSBTAT00000061350.3	protein_coding	-	-	rs722840485	-	-
19:23345377-23345377	C	3_prime_UTR_variant	MODIFIER	SGSM2	ENSBTAG00000045500	Transcript	ENSBTAT00000065570.2	protein_coding	-	-	rs722839215	-	-
5:99765238-99765238	A	3_prime_UTR_variant	MODIFIER	GABARAPL1	ENSBTAG00000011765	Transcript	ENSBTAT00000055075.3	protein_coding	-	-	rs722837698	-	-
2:96036095-96036095	C	downstream_gene_variant	MODIFIER	FZD5	ENSBTAG00000020957	Transcript	ENSBTAT00000027911.6	protein_coding	-	-	rs722836902	-	-
1:144408106-144408106	C	intron_variant	MODIFIER	TRPM2	ENSBTAG00000021901	Transcript	ENSBTAT00000029198.6	protein_coding	-	-	rs722836324	-	-
2:107174086-107174086	T	upstream_gene_variant	MODIFIER	ABCB6	ENSBTAG00000020607	Transcript	ENSBTAT00000027459.5	protein_coding	-	-	rs722832535	-	-
14:16737826-16737826	G	downstream_gene_variant	MODIFIER	DERL1	ENSBTAG00000020693	Transcript	ENSBTAT00000047757.3	protein_coding	-	-	rs722826428	-	-
5:116997840-116997840	C	missense_variant	MODERATE	TBC1D22A	ENSBTAG00000012291	Transcript	ENSBTAT00000016314.4	protein_coding	V/A	gTg/gCg	rs722825045	tolerated(0.94)	-
2:121265968-121265968	G	synonymous_variant	LOW	LCK	ENSBTAG00000012695	Transcript	ENSBTAT00000038070.4	protein_coding	I	atT/atC	rs722818322	-	-
25:1531925-1531925	G	synonymous_variant	LOW	TBL3	ENSBTAG00000020366	Transcript	ENSBTAT00000027147.4	protein_coding	V	gtC/gtG	rs722812962	-	-
14:8314711-8314711	T	intron_variant	MODIFIER	TG	ENSBTAG00000007823	Transcript	ENSBTAT00000010295.5	protein_coding	-	-	rs722812402	-	-
3:110839203-110839203	T	3_prime_UTR_variant	MODIFIER	SMIM12	ENSBTAG00000014235	Transcript	ENSBTAT00000018920.4	protein_coding	-	-	rs722811727	-	-
11:104263128-104263128	G	upstream_gene_variant	MODIFIER	SURF2	ENSBTAG00000000046	Transcript	ENSBTAT00000000051.6	protein_coding	-	-	rs722810467	-	-
13:78819802-78819802	C	3_prime_UTR_variant	MODIFIER	ADNP	ENSBTAG00000000340	Transcript	ENSBTAT00000000445.3	protein_coding	-	-	rs722810122	-	-
20:62513883-62513883	T	5_prime_UTR_variant	MODIFIER	DAP	ENSBTAG00000006346	Transcript	ENSBTAT00000008327.3	protein_coding	-	-	rs722809028	-	-
13:23427524-23427524	C	synonymous_variant	LOW	COMMD3	ENSBTAG00000003589	Transcript	ENSBTAT00000004668.6	protein_coding	Y	taT/taC	rs722807590	-	-
13:67323153-67323153	A	downstream_gene_variant	MODIFIER	SNORA71	ENSBTAG00000042652	Transcript	ENSBTAT00000059644.2	snoRNA	-	-	rs722806434	-	-
6:22542385-22542385	A	3_prime_UTR_variant	MODIFIER	SLC39A8	ENSBTAG00000005668	Transcript	ENSBTAT00000007448.6	protein_coding	-	-	rs722803143	-	-
11:60755188-60755188	T	3_prime_UTR_variant	MODIFIER	B3GNT2	ENSBTAG00000018046	Transcript	ENSBTAT00000024024.5	protein_coding	-	-	rs722794024	-	-
8:61625866-61625866	G	synonymous_variant	LOW	POLR1E	ENSBTAG00000012243	Transcript	ENSBTAT00000016250.4	protein_coding	S	tcC/tcG	rs722790741	-	-
19:43043086-43043086	C	synonymous_variant	LOW	IFI35	ENSBTAG00000007389	Transcript	ENSBTAT00000009714.5	protein_coding	S	agT/agC	rs722789960	-	-
6:58886942-58886942	G	downstream_gene_variant	MODIFIER	PDS5A	ENSBTAG00000017809	Transcript	ENSBTAT00000023680.6	protein_coding	-	-	rs722786275	-	-
7:12435279-12435279	A	upstream_gene_variant	MODIFIER	STX10	ENSBTAG00000016352	Transcript	ENSBTAT00000021753.6	protein_coding	-	-	rs722778747	-	-
20:4708476-4708476	A	3_prime_UTR_variant	MODIFIER	ERGIC1	ENSBTAG00000015955	Transcript	ENSBTAT00000021218.6	protein_coding	-	-	rs722777790	-	-
2:135236254-135236254	G	downstream_gene_variant	MODIFIER	PADI6	ENSBTAG00000038945	Transcript	ENSBTAT00000002772.5	protein_coding	-	-	rs722775272	-	-
5:108221977-108221977	G	synonymous_variant	LOW	ADIPOR2	ENSBTAG00000009050	Transcript	ENSBTAT00000011923.6	protein_coding	G	ggC/ggG	rs722771132	-	-
19:52495759-52495759	G	downstream_gene_variant	MODIFIER	CCDC40	ENSBTAG00000016017	Transcript	ENSBTAT00000021324.5	protein_coding	-	-	rs722763245	-	-
16:27556277-27556277	A	3_prime_UTR_variant	MODIFIER	WDR26	ENSBTAG00000011785	Transcript	ENSBTAT00000034200.5	protein_coding	-	-	rs722759985	-	-
17:51953582-51953582	G	downstream_gene_variant	MODIFIER	ATP6V0A2	ENSBTAG00000007272	Transcript	ENSBTAT00000009563.4	protein_coding	-	-	rs722759501	-	-
17:44522812-44522812	G	upstream_gene_variant	MODIFIER	POLE	ENSBTAG00000000590	Transcript	ENSBTAT00000009882.6	protein_coding	-	-	rs722758847	-	-
25:2288423-2288423	C	downstream_gene_variant	MODIFIER	ELOB	ENSBTAG00000019543	Transcript	ENSBTAT00000026036.6	protein_coding	-	-	rs722758116	-	-
18:35349787-35349787	G	upstream_gene_variant	MODIFIER	THAP11	ENSBTAG00000006411	Transcript	ENSBTAT00000008406.3	protein_coding	-	-	rs722744218	-	-
2:120684216-120684216	A	downstream_gene_variant	MODIFIER	bta-mir-2357	ENSBTAG00000044284	Transcript	ENSBTAT00000061717.2	miRNA	-	-	rs722743045	-	-
6:116637717-116637717	T	downstream_gene_variant	MODIFIER	NSD2	ENSBTAG00000007986	Transcript	ENSBTAT00000010497.5	protein_coding	-	-	rs722741071	-	-
26:18615787-18615787	C	synonymous_variant	LOW	RRP12	ENSBTAG00000002191	Transcript	ENSBTAT00000002844.6	protein_coding	L	ctA/ctG	rs722740737	-	-
21:45353050-45353050	G	synonymous_variant	LOW	FAM177A1	ENSBTAG00000009680	Transcript	ENSBTAT00000012768.5	protein_coding	S	tcC/tcG	rs722740626	-	-
26:39312031-39312031	T	downstream_gene_variant	MODIFIER	DENND10	ENSBTAG00000008729	Transcript	ENSBTAT00000011498.6	protein_coding	-	-	rs722730952	-	-
18:10776209-10776209	A	3_prime_UTR_variant	MODIFIER	COTL1	ENSBTAG00000016315	Transcript	ENSBTAT00000021704.5	protein_coding	-	-	rs722729252	-	-
6:104704711-104704711	C	downstream_gene_variant	MODIFIER	NSG1	ENSBTAG00000005711	Transcript	ENSBTAT00000007502.6	protein_coding	-	-	rs722726143	-	-
18:46864112-46864112	A	intergenic_variant	MODIFIER	-	-	-	-	-	-	-	rs722725617	-	-
25:2284977-2284977	G	downstream_gene_variant	MODIFIER	ELOB	ENSBTAG00000019543	Transcript	ENSBTAT00000026036.6	protein_coding	-	-	rs722722335	-	-
19:51578736-51578736	C	3_prime_UTR_variant	MODIFIER	BAIAP2	ENSBTAG00000019044	Transcript	ENSBTAT00000025350.5	protein_coding	-	-	rs722721310	-	-
22:6974005-6974005	T	3_prime_UTR_variant	MODIFIER	DYNC1LI1	ENSBTAG00000014700	Transcript	ENSBTAT00000019566.6	protein_coding	-	-	rs722717714	-	-
27:37179304-37179304	T	3_prime_UTR_variant	MODIFIER	IKBKB	ENSBTAG00000007599	Transcript	ENSBTAT00000009995.6	protein_coding	-	-	rs722711767	-	-
18:49125152-49125152	G	5_prime_UTR_variant	MODIFIER	RPS16	ENSBTAG00000021093	Transcript	ENSBTAT00000028093.5	protein_coding	-	-	rs722711623	-	-
27:1421123-1421123	A	intron_variant,non_coding_transcript_variant	MODIFIER	-	ENSBTAG00000048540	Transcript	ENSBTAT00000075394.1	lncRNA	-	-	rs722711214	-	-
4:5505989-5505989	C	3_prime_UTR_variant	MODIFIER	IKZF1	ENSBTAG00000014016	Transcript	ENSBTAT00000018632.3	protein_coding	-	-	rs722710108	-	-
18:53990350-53990350	T	synonymous_variant	LOW	ARHGAP35	ENSBTAG00000015543	Transcript	ENSBTAT00000020651.5	protein_coding	S	tcC/tcT	rs722709057	-	-
19:35125076-35125076	G	3_prime_UTR_variant	MODIFIER	USP22	ENSBTAG00000008978	Transcript	ENSBTAT00000011818.6	protein_coding	-	-	rs722697238	-	-
19:55703117-55703117	T	missense_variant	MODERATE	FBF1	ENSBTAG00000030175	Transcript	ENSBTAT00000029359.6	protein_coding	P/S	Ccc/Tcc	rs722693464	tolerated(0.15)	-
19:50028049-50028049	T	downstream_gene_variant	MODIFIER	FOXK2	ENSBTAG00000003687	Transcript	ENSBTAT00000004805.6	protein_coding	-	-	rs722693349	-	-
6:91883010-91883010	C	missense_variant	MODERATE	CCNI	ENSBTAG00000000599	Transcript	ENSBTAT00000000791.6	protein_coding	K/R	aAa/aGa	rs722692121	tolerated(0.54)	-
6:115732605-115732605	A	downstream_gene_variant	MODIFIER	GRK4	ENSBTAG00000001505	Transcript	ENSBTAT00000001970.6	protein_coding	-	-	rs722688699	-	-
24:58152250-58152250	G	5_prime_UTR_variant	MODIFIER	SEC11C	ENSBTAG00000011954	Transcript	ENSBTAT00000015866.4	protein_coding	-	-	rs722681256	-	-
13:73707793-73707793	C	5_prime_UTR_variant	MODIFIER	SYS1	ENSBTAG00000005181	Transcript	ENSBTAT00000006825.4	protein_coding	-	-	rs722680957	-	-
3:106614843-106614843	C	synonymous_variant	LOW	MACF1	ENSBTAG00000021024	Transcript	ENSBTAT00000033270.5	protein_coding	A	gcC/gcG	rs722679509	-	-
8:111006141-111006141	A	missense_variant	MODERATE	RNASEH1	ENSBTAG00000016235	Transcript	ENSBTAT00000021600.5	protein_coding	V/M	Gtg/Atg	rs722678291	tolerated(0.27)	-
24:49554535-49554535	T	missense_variant	MODERATE	MYO5B	ENSBTAG00000019455	Transcript	ENSBTAT00000061584.3	protein_coding	V/I	Gtt/Att	rs722670984	tolerated(1)	-
18:56638346-56638346	C	intron_variant	MODIFIER	JOSD2	ENSBTAG00000006839	Transcript	ENSBTAT00000008984.6	protein_coding	-	-	rs722670516	-	-
18:25446371-25446371	A	upstream_gene_variant	MODIFIER	CIAPIN1	ENSBTAG00000001854	Transcript	ENSBTAT00000002418.6	protein_coding	-	-	rs722670129	-	-
3:8338486-8338486	G	3_prime_UTR_variant	MODIFIER	UFC1	ENSBTAG00000021705	Transcript	ENSBTAT00000028928.4	protein_coding	-	-	rs722666009	-	-
2:127258206-127258206	T	3_prime_UTR_variant	MODIFIER	SELENON	ENSBTAG00000021778	Transcript	ENSBTAT00000029033.6	protein_coding	-	-	rs722663661	-	-
7:26448010-26448010	G	synonymous_variant	LOW	PRRC1	ENSBTAG00000021977	Transcript	ENSBTAT00000029302.5	protein_coding	V	gtA/gtC	rs722660397	-	-
27:33373630-33373630	G	3_prime_UTR_variant	MODIFIER	BAG4	ENSBTAG00000013143	Transcript	ENSBTAT00000017468.5	protein_coding	-	-	rs722656610	-	-
5:11908887-11908887	T	upstream_gene_variant	MODIFIER	METTL25	ENSBTAG00000008382	Transcript	ENSBTAT00000011034.6	protein_coding	-	-	rs722656075	-	-
4:106083428-106083428	T	intron_variant	MODIFIER	-	ENSBTAG00000034609	Transcript	ENSBTAT00000028729.6	protein_coding	-	-	rs722652745	-	-
18:54059404-54059404	T	3_prime_UTR_variant	MODIFIER	ARHGAP35	ENSBTAG00000015543	Transcript	ENSBTAT00000020651.5	protein_coding	-	-	rs722652275	-	-
19:49942706-49942706	G	synonymous_variant	LOW	FN3KRP	ENSBTAG00000015390	Transcript	ENSBTAT00000020456.6	protein_coding	A	gcT/gcC	rs722647517	-	-
14:23075080-23075080	G	missense_variant	MODERATE	TGS1	ENSBTAG00000005898	Transcript	ENSBTAT00000007749.5	protein_coding	N/S	aAc/aGc	rs722646273	tolerated(0.88)	-
11:4057461-4057461	T	missense_variant	MODERATE	CRACDL	ENSBTAG00000054686	Transcript	ENSBTAT00000067023.1	protein_coding	G/S	Ggc/Agc	rs722645918	tolerated(0.85)	-
5:57153051-57153051	A	synonymous_variant	LOW	SMARCC2	ENSBTAG00000014697	Transcript	ENSBTAT00000019562.6	protein_coding	A	gcG/gcA	rs722642289	-	-
17:69379204-69379204	T	downstream_gene_variant	MODIFIER	CCDC157	ENSBTAG00000003393	Transcript	ENSBTAT00000002776.6	protein_coding	-	-	rs722638617	-	-
5:74749932-74749932	T	synonymous_variant	LOW	MYH9	ENSBTAG00000010402	Transcript	ENSBTAT00000013737.6	protein_coding	L	ctC/ctA	rs722638341	-	-
25:1366717-1366717	A	3_prime_UTR_variant	MODIFIER	NUBP2	ENSBTAG00000016561	Transcript	ENSBTAT00000022029.3	protein_coding	-	-	rs722636462	-	-
3:120760068-120760068	G	downstream_gene_variant	MODIFIER	ING5	ENSBTAG00000009123	Transcript	ENSBTAT00000012025.6	protein_coding	-	-	rs722635275	-	-
13:76872147-76872147	T	missense_variant	MODERATE	PREX1	ENSBTAG00000015609	Transcript	ENSBTAT00000043215.4	protein_coding	S/N	aGc/aAc	rs722635200	tolerated(0.73)	-
11:106256877-106256877	T	downstream_gene_variant	MODIFIER	FAM166A	ENSBTAG00000004095	Transcript	ENSBTAT00000005347.5	protein_coding	-	-	rs722634168	-	-
19:22060694-22060694	G	upstream_gene_variant	MODIFIER	GLOD4	ENSBTAG00000019160	Transcript	ENSBTAT00000025501.6	protein_coding	-	-	rs722633118	-	-
17:72797515-72797515	T	downstream_gene_variant	MODIFIER	SEPTIN5	ENSBTAG00000008320	Transcript	ENSBTAT00000010956.6	protein_coding	-	-	rs722629881	-	-
4:114086324-114086324	T	3_prime_UTR_variant	MODIFIER	PRKAG2	ENSBTAG00000002917	Transcript	ENSBTAT00000003789.5	protein_coding	-	-	rs722628202	-	-
6:116831169-116831169	T	upstream_gene_variant	MODIFIER	TMEM129	ENSBTAG00000011042	Transcript	ENSBTAT00000014663.5	protein_coding	-	-	rs722628173	-	-
20:10379123-10379123	T	upstream_gene_variant	MODIFIER	RAD17	ENSBTAG00000002073	Transcript	ENSBTAT00000002682.6	protein_coding	-	-	rs722623148	-	-
20:33488347-33488347	T	synonymous_variant	LOW	MROH2B	ENSBTAG00000001997	Transcript	ENSBTAT00000002589.4	protein_coding	D	gaC/gaT	rs722621177	-	-
26:23265514-23265514	T	upstream_gene_variant	MODIFIER	TRIM8	ENSBTAG00000021071	Transcript	ENSBTAT00000028059.6	protein_coding	-	-	rs722618129	-	-
19:44814946-44814946	T	downstream_gene_variant	MODIFIER	ACBD4	ENSBTAG00000006054	Transcript	ENSBTAT00000007953.5	protein_coding	-	-	rs722617425	-	-
5:115587890-115587890	C	upstream_gene_variant	MODIFIER	NUP50	ENSBTAG00000017652	Transcript	ENSBTAT00000023480.5	protein_coding	-	-	rs722613539	-	-
19:8886015-8886015	A	5_prime_UTR_variant	MODIFIER	DYNLL2	ENSBTAG00000025313	Transcript	ENSBTAT00000006190.4	protein_coding	-	-	rs722605634	-	-
5:103283038-103283038	A	missense_variant	MODERATE	C1RL	ENSBTAG00000016204	Transcript	ENSBTAT00000021566.5	protein_coding	D/N	Gac/Aac	rs722602499	tolerated(1)	-
26:23023016-23023016	T	downstream_gene_variant	MODIFIER	PSD	ENSBTAG00000003580	Transcript	ENSBTAT00000004659.6	protein_coding	-	-	rs722599955	-	-
11:14153364-14153364	G	3_prime_UTR_variant	MODIFIER	FAM136A	ENSBTAG00000008674	Transcript	ENSBTAT00000011436.3	protein_coding	-	-	rs722599303	-	-
1:36057157-36057157	G	upstream_gene_variant	MODIFIER	U4	ENSBTAG00000046393	Transcript	ENSBTAT00000063573.2	snRNA	-	-	rs722597942	-	-
6:92416421-92416421	T	3_prime_UTR_variant	MODIFIER	CNOT6L	ENSBTAG00000049571	Transcript	ENSBTAT00000075104.1	protein_coding	-	-	rs722597433	-	-
15:46360313-46360313	C	upstream_gene_variant	MODIFIER	-	ENSBTAG00000052878	Transcript	ENSBTAT00000080433.1	protein_coding	-	-	rs722594538	-	-
3:110570530-110570530	G	downstream_gene_variant	MODIFIER	SFPQ	ENSBTAG00000016328	Transcript	ENSBTAT00000021719.6	protein_coding	-	-	rs722592863	-	-
13:42926807-42926807	T	5_prime_UTR_variant	MODIFIER	GDI2	ENSBTAG00000005316	Transcript	ENSBTAT00000006992.4	protein_coding	-	-	rs722592861	-	-
29:42508563-42508563	T	3_prime_UTR_variant	MODIFIER	STIP1	ENSBTAG00000015663	Transcript	ENSBTAT00000020809.3	protein_coding	-	-	rs722588700	-	-
14:349463-349463	A	intron_variant	MODIFIER	COMMD5	ENSBTAG00000018455	Transcript	ENSBTAT00000024561.2	protein_coding	-	-	rs722585576	-	-
17:68578364-68578364	T	upstream_gene_variant	MODIFIER	GAS2L1	ENSBTAG00000012504	Transcript	ENSBTAT00000016592.4	protein_coding	-	-	rs722584995	-	-
13:59765720-59765720	T	3_prime_UTR_variant	MODIFIER	FKBP1A	ENSBTAG00000008303	Transcript	ENSBTAT00000010928.5	protein_coding	-	-	rs722575613	-	-
4:99018124-99018124	T	missense_variant	MODERATE	-	ENSBTAG00000047605	Transcript	ENSBTAT00000054744.3	protein_coding	A/T	Gcg/Acg	rs722574304	tolerated(0.5)	-
11:103910345-103910345	T	missense_variant	MODERATE	SEC16A	ENSBTAG00000023933	Transcript	ENSBTAT00000042743.4	protein_coding	Q/K	Cag/Aag	rs722561293	tolerated(1)	-
23:16668552-16668552	C	downstream_gene_variant	MODIFIER	RRP36	ENSBTAG00000053873	Transcript	ENSBTAT00000047039.3	protein_coding	-	-	rs722559910	-	-
2:24564291-24564291	G	3_prime_UTR_variant	MODIFIER	HAT1	ENSBTAG00000010118	Transcript	ENSBTAT00000013355.3	protein_coding	-	-	rs722559408	-	-
19:22085490-22085490	T	upstream_gene_variant	MODIFIER	GEMIN4	ENSBTAG00000013393	Transcript	ENSBTAT00000017819.6	protein_coding	-	-	rs722551804	-	-
10:92543572-92543572	A	downstream_gene_variant	MODIFIER	STON2	ENSBTAG00000025308	Transcript	ENSBTAT00000061260.3	protein_coding	-	-	rs722549731	-	-
24:43211774-43211774	T	synonymous_variant	LOW	SEH1L	ENSBTAG00000010792	Transcript	ENSBTAT00000049050.4	protein_coding	I	atC/atT	rs722547973	-	-
10:101873040-101873040	A	synonymous_variant	LOW	PSMC1	ENSBTAG00000005426	Transcript	ENSBTAT00000007135.5	protein_coding	Q	caG/caA	rs722546466	-	-
25:35790037-35790037	A	upstream_gene_variant	MODIFIER	TRIP6	ENSBTAG00000024772	Transcript	ENSBTAT00000001503.4	protein_coding	-	-	rs722544319	-	-
25:36490724-36490724	T	downstream_gene_variant	MODIFIER	TRIM4	ENSBTAG00000050135	Transcript	ENSBTAT00000085628.1	protein_coding	-	-	rs722543698	-	-
4:25091959-25091959	A	missense_variant	MODERATE	ANKMY2	ENSBTAG00000010980	Transcript	ENSBTAT00000014576.6	protein_coding	Q/L	cAg/cTg	rs722542492	deleterious_low_confidence(0.01)	-
4:113649086-113649086	A	synonymous_variant	LOW	SLC4A2	ENSBTAG00000011226	Transcript	ENSBTAT00000014910.6	protein_coding	T	acG/acA	rs722542309	-	-
19:56386810-56386810	A	downstream_gene_variant	MODIFIER	KCTD2	ENSBTAG00000021231	Transcript	ENSBTAT00000042553.4	protein_coding	-	-	rs722541453	-	-
1:152464212-152464212	G	downstream_gene_variant	MODIFIER	EAF1	ENSBTAG00000019202	Transcript	ENSBTAT00000025560.6	protein_coding	-	-	rs722533645	-	-
9:53247784-53247784	A	downstream_gene_variant	MODIFIER	UFL1	ENSBTAG00000020410	Transcript	ENSBTAT00000027202.5	protein_coding	-	-	rs722530384	-	-
17:69282891-69282891	C	3_prime_UTR_variant	MODIFIER	OSM	ENSBTAG00000016163	Transcript	ENSBTAT00000021515.5	protein_coding	-	-	rs722528857	-	-
13:61870961-61870961	A	3_prime_UTR_variant	MODIFIER	ASXL1	ENSBTAG00000031402	Transcript	ENSBTAT00000007795.5	protein_coding	-	-	rs722526306	-	-
25:13751588-13751588	T	synonymous_variant	LOW	PDXDC1	ENSBTAG00000004801	Transcript	ENSBTAT00000046463.3	protein_coding	P	ccG/ccA	rs722513315	-	-
11:78813540-78813540	A	intron_variant	MODIFIER	LAPTM4A	ENSBTAG00000020894	Transcript	ENSBTAT00000027837.2	protein_coding	-	-	rs722508989	-	-
24:61395642-61395642	C	downstream_gene_variant	MODIFIER	BCL2	ENSBTAG00000019302	Transcript	ENSBTAT00000025701.6	protein_coding	-	-	rs722506690	-	-
10:36755101-36755101	C	3_prime_UTR_variant	MODIFIER	CHP1	ENSBTAG00000027173	Transcript	ENSBTAT00000038963.3	protein_coding	-	-	rs722506304	-	-
18:56015240-56015240	G	synonymous_variant	LOW	PRR12	ENSBTAG00000014454	Transcript	ENSBTAT00000031875.5	protein_coding	R	cgA/cgG	rs722502605	-	-
5:116029278-116029278	T	intron_variant	MODIFIER	ATXN10	ENSBTAG00000009351	Transcript	ENSBTAT00000012308.4	protein_coding	-	-	rs722500885	-	-
29:48328576-48328576	C	synonymous_variant	LOW	NADSYN1	ENSBTAG00000016470	Transcript	ENSBTAT00000021894.4	protein_coding	P	ccT/ccC	rs722493453	-	-
2:120665496-120665496	T	missense_variant	MODERATE	AK2	ENSBTAG00000017605	Transcript	ENSBTAT00000023406.4	protein_coding	A/S	Gcc/Tcc	rs722492002	tolerated(0.45)	-
15:20330262-20330262	T	synonymous_variant	LOW	RDX	ENSBTAG00000004672	Transcript	ENSBTAT00000006129.5	protein_coding	A	gcT/gcA	rs722491895	-	-
19:51482868-51482868	T	downstream_gene_variant	MODIFIER	SLC38A10	ENSBTAG00000018271	Transcript	ENSBTAT00000024319.6	protein_coding	-	-	rs722485813	-	-
3:91444177-91444177	T	3_prime_UTR_variant	MODIFIER	DHCR24	ENSBTAG00000004688	Transcript	ENSBTAT00000006153.5	protein_coding	-	-	rs722484920	-	-
18:56860527-56860527	T	3_prime_UTR_variant	MODIFIER	C18H19orf48	ENSBTAG00000011079	Transcript	ENSBTAT00000014709.4	protein_coding	-	-	rs722483998	-	-
9:13013085-13013085	A	downstream_gene_variant	MODIFIER	EEF1A1	ENSBTAG00000014534	Transcript	ENSBTAT00000019318.6	protein_coding	-	-	rs722483878	-	-
22:51399603-51399603	A	synonymous_variant	LOW	TREX1	ENSBTAG00000008406	Transcript	ENSBTAT00000011063.3	protein_coding	T	acC/acT	rs722483046	-	-
9:43190069-43190069	G	intron_variant,non_coding_transcript_variant	MODIFIER	-	ENSBTAG00000049954	Transcript	ENSBTAT00000066533.1	lncRNA	-	-	rs722482557	-	-
3:48503856-48503856	G	3_prime_UTR_variant	MODIFIER	ALG14	ENSBTAG00000004422	Transcript	ENSBTAT00000005796.4	protein_coding	-	-	rs722480496	-	-
15:38367383-38367383	C	5_prime_UTR_variant	MODIFIER	RRAS2	ENSBTAG00000011905	Transcript	ENSBTAT00000015794.5	protein_coding	-	-	rs722479144	-	-
18:26297432-26297432	T	3_prime_UTR_variant	MODIFIER	NDRG4	ENSBTAG00000003894	Transcript	ENSBTAT00000005083.6	protein_coding	-	-	rs722478372	-	-
3:120646398-120646398	G	upstream_gene_variant	MODIFIER	BOK	ENSBTAG00000008711	Transcript	ENSBTAT00000011478.5	protein_coding	-	-	rs722474226	-	-
26:21278663-21278663	C	3_prime_UTR_variant	MODIFIER	SCD	ENSBTAG00000055207	Transcript	ENSBTAT00000078682.1	protein_coding	-	-	rs722473412	-	-
18:44841962-44841962	G	synonymous_variant	LOW	UBA2	ENSBTAG00000002573	Transcript	ENSBTAT00000003333.5	protein_coding	L	ctC/ctG	rs722469719	-	-
6:117456793-117456793	T	intron_variant	MODIFIER	GAK	ENSBTAG00000019188	Transcript	ENSBTAT00000025537.5	protein_coding	-	-	rs722468609	-	-
4:5105441-5105441	C	upstream_gene_variant	MODIFIER	GRB10	ENSBTAG00000017086	Transcript	ENSBTAT00000081071.1	protein_coding	-	-	rs722466516	-	-
29:49312620-49312620	T	synonymous_variant	LOW	ASCL2	ENSBTAG00000026769	Transcript	ENSBTAT00000038236.4	protein_coding	S	agC/agT	rs722465968	-	-
22:51706982-51706982	T	synonymous_variant	LOW	CDC25A	ENSBTAG00000009586	Transcript	ENSBTAT00000012611.6	protein_coding	S	agC/agT	rs722463867	-	-
16:50956647-50956647	A	downstream_gene_variant	MODIFIER	NADK	ENSBTAG00000000212	Transcript	ENSBTAT00000000257.4	protein_coding	-	-	rs722461707	-	-
10:15051353-15051353	T	downstream_gene_variant	MODIFIER	CLN6	ENSBTAG00000005565	Transcript	ENSBTAT00000007315.5	protein_coding	-	-	rs722459583	-	-
3:103080356-103080356	G	intergenic_variant	MODIFIER	-	-	-	-	-	-	-	rs722458456	-	-
4:10719781-10719781	T	missense_variant	MODERATE	VPS50	ENSBTAG00000014255	Transcript	ENSBTAT00000018952.5	protein_coding	A/V	gCt/gTt	rs722455520	tolerated(0.29)	-
26:19496525-19496525	A	3_prime_UTR_variant	MODIFIER	HPS1	ENSBTAG00000014314	Transcript	ENSBTAT00000019034.6	protein_coding	-	-	rs722455088	-	-
10:36151725-36151725	A	3_prime_UTR_variant	MODIFIER	CCDC32	ENSBTAG00000025593	Transcript	ENSBTAT00000036068.3	protein_coding	-	-	rs722454341	-	-
23:50680998-50680998	A	downstream_gene_variant	MODIFIER	-	ENSBTAG00000053741	Transcript	ENSBTAT00000029986.5	protein_coding	-	-	rs722450101	-	-
12:34668992-34668992	T	downstream_gene_variant	MODIFIER	SACS	ENSBTAG00000001867	Transcript	ENSBTAT00000002433.5	protein_coding	-	-	rs722449968	-	-
20:11399491-11399491	C	3_prime_UTR_variant	MODIFIER	PIK3R1	ENSBTAG00000010989	Transcript	ENSBTAT00000014594.5	protein_coding	-	-	rs722447042	-	-
21:20686307-20686307	G	downstream_gene_variant	MODIFIER	ABHD2	ENSBTAG00000019954	Transcript	ENSBTAT00000026579.4	protein_coding	-	-	rs722444031	-	-
6:36592380-36592380	A	synonymous_variant	LOW	ABCG2	ENSBTAG00000017704	Transcript	ENSBTAT00000023552.4	protein_coding	T	acG/acA	rs722443763	-	-
5:87876545-87876545	G	upstream_gene_variant	MODIFIER	ST8SIA1	ENSBTAG00000000593	Transcript	ENSBTAT00000000780.6	protein_coding	-	-	rs722443325	-	-
18:63804666-63804666	C	upstream_gene_variant	MODIFIER	ZNF471	ENSBTAG00000054887	Transcript	ENSBTAT00000038858.5	protein_coding	-	-	rs722441477	-	-
19:54498355-54498355	A	3_prime_UTR_variant	MODIFIER	SEPTIN9	ENSBTAG00000002633	Transcript	ENSBTAT00000003415.6	protein_coding	-	-	rs722439554	-	-
13:76884026-76884026	T	synonymous_variant	LOW	PREX1	ENSBTAG00000015609	Transcript	ENSBTAT00000043215.4	protein_coding	L	ctG/ctA	rs722436678	-	-
5:114700364-114700364	T	synonymous_variant	LOW	SAMM50	ENSBTAG00000045957	Transcript	ENSBTAT00000063243.2	protein_coding	F	ttC/ttT	rs722436276	-	-
24:41639078-41639078	A	downstream_gene_variant	MODIFIER	RALBP1	ENSBTAG00000021250	Transcript	ENSBTAT00000061174.3	protein_coding	-	-	rs722428338	-	-
19:42641331-42641331	T	synonymous_variant	LOW	COASY	ENSBTAG00000046746	Transcript	ENSBTAT00000027845.5	protein_coding	A	gcC/gcT	rs722427607	-	-
26:34904623-34904623	A	downstream_gene_variant	MODIFIER	ABLIM1	ENSBTAG00000004899	Transcript	ENSBTAT00000006447.6	protein_coding	-	-	rs722426364	-	-
22:50487301-50487301	A	downstream_gene_variant	MODIFIER	GMPPB	ENSBTAG00000032026	Transcript	ENSBTAT00000015403.4	protein_coding	-	-	rs722425980	-	-
29:1057157-1057157	C	3_prime_UTR_variant	MODIFIER	C29H11orf54	ENSBTAG00000003550	Transcript	ENSBTAT00000004617.6	protein_coding	-	-	rs722422342	-	-
2:20643787-20643787	A	synonymous_variant	LOW	MTX2	ENSBTAG00000006693	Transcript	ENSBTAT00000008804.6	protein_coding	V	gtC/gtT	rs722421703	-	-
6:116831552-116831552	A	upstream_gene_variant	MODIFIER	TMEM129	ENSBTAG00000011042	Transcript	ENSBTAT00000014663.5	protein_coding	-	-	rs722414955	-	-
5:108823004-108823004	G	3_prime_UTR_variant	MODIFIER	IL17RA	ENSBTAG00000011067	Transcript	ENSBTAT00000014695.6	protein_coding	-	-	rs722410435	-	-
10:48018074-48018074	T	missense_variant	MODERATE	-	ENSBTAG00000010952	Transcript	ENSBTAT00000014540.5	protein_coding	R/K	aGg/aAg	rs722408864	tolerated(0.98)	-
10:21000139-21000139	A	upstream_gene_variant	MODIFIER	PSME2	ENSBTAG00000005814	Transcript	ENSBTAT00000007642.2	protein_coding	-	-	rs722408862	-	-
2:107132535-107132535	A	3_prime_UTR_variant	MODIFIER	RETREG2	ENSBTAG00000012620	Transcript	ENSBTAT00000016754.5	protein_coding	-	-	rs722403908	-	-
5:119349474-119349474	T	missense_variant	MODERATE	PIM3	ENSBTAG00000045904	Transcript	ENSBTAT00000063193.2	protein_coding	A/V	gCg/gTg	rs722403458	tolerated(0.44)	-
3:20350990-20350990	A	intron_variant	MODIFIER	MRPS21	ENSBTAG00000024378	Transcript	ENSBTAT00000033773.4	protein_coding	-	-	rs722400974	-	-
18:57440288-57440288	T	3_prime_UTR_variant	MODIFIER	NKG7	ENSBTAG00000009137	Transcript	ENSBTAT00000012042.5	protein_coding	-	-	rs722396299	-	-
18:53207997-53207997	A	synonymous_variant	LOW	EML2	ENSBTAG00000015764	Transcript	ENSBTAT00000020933.6	protein_coding	S	tcC/tcT	rs722395778	-	-
26:45394477-45394477	T	5_prime_UTR_variant	MODIFIER	DHX32	ENSBTAG00000005795	Transcript	ENSBTAT00000007619.5	protein_coding	-	-	rs722394659	-	-
18:25509590-25509590	A	synonymous_variant	LOW	CCDC102A	ENSBTAG00000000462	Transcript	ENSBTAT00000000588.5	protein_coding	T	acC/acT	rs722392072	-	-
6:96004165-96004165	G	upstream_gene_variant	MODIFIER	PRKG2	ENSBTAG00000002978	Transcript	ENSBTAT00000003877.4	protein_coding	-	-	rs722391643	-	-
1:882453-882453	A	synonymous_variant	LOW	RCAN1	ENSBTAG00000020035	Transcript	ENSBTAT00000074355.1	protein_coding	Q	caG/caA	rs722390239	-	-
11:10261199-10261199	G	synonymous_variant	LOW	DCTN1	ENSBTAG00000004887	Transcript	ENSBTAT00000006430.6	protein_coding	T	acA/acG	rs722386480	-	-
14:16737946-16737946	G	downstream_gene_variant	MODIFIER	DERL1	ENSBTAG00000020693	Transcript	ENSBTAT00000047757.3	protein_coding	-	-	rs722383566	-	-
28:25767941-25767941	C	downstream_gene_variant	MODIFIER	HK1	ENSBTAG00000012380	Transcript	ENSBTAT00000016432.6	protein_coding	-	-	rs722382983	-	-
19:53549063-53549063	T	missense_variant	MODERATE	USP36	ENSBTAG00000021505	Transcript	ENSBTAT00000028663.6	protein_coding	S/L	tCg/tTg	rs722382071	tolerated_low_confidence(0.08)	-
7:12445057-12445057	A	3_prime_UTR_variant	MODIFIER	NACC1	ENSBTAG00000016350	Transcript	ENSBTAT00000021751.5	protein_coding	-	-	rs722380458	-	-
7:52943095-52943095	C	3_prime_UTR_variant	MODIFIER	PCDH1	ENSBTAG00000012518	Transcript	ENSBTAT00000016618.6	protein_coding	-	-	rs722378181	-	-
8:66924418-66924418	G	intergenic_variant	MODIFIER	-	-	-	-	-	-	-	rs722376761	-	-
17:44500379-44500379	G	downstream_gene_variant	MODIFIER	ANKLE2	ENSBTAG00000033339	Transcript	ENSBTAT00000000786.5	protein_coding	-	-	rs722376130	-	-
21:56036269-56036269	G	downstream_gene_variant	MODIFIER	CCDC88C	ENSBTAG00000000838	Transcript	ENSBTAT00000055799.2	protein_coding	-	-	rs722372399	-	-
12:75404437-75404437	G	synonymous_variant	LOW	FARP1	ENSBTAG00000000146	Transcript	ENSBTAT00000000167.6	protein_coding	R	cgC/cgG	rs722363515	-	-
11:106202495-106202495	A	intron_variant	MODIFIER	ANAPC2	ENSBTAG00000046223	Transcript	ENSBTAT00000064659.2	protein_coding	-	-	rs722362762	-	-
11:101635617-101635617	A	synonymous_variant	LOW	POMT1	ENSBTAG00000010805	Transcript	ENSBTAT00000014315.5	protein_coding	V	gtG/gtA	rs722361855	-	-
12:18452585-18452585	A	3_prime_UTR_variant	MODIFIER	CYSLTR2	ENSBTAG00000017508	Transcript	ENSBTAT00000023275.4	protein_coding	-	-	rs722355805	-	-
3:99572882-99572882	G	3_prime_UTR_variant	MODIFIER	MKNK1	ENSBTAG00000019933	Transcript	ENSBTAT00000026554.6	protein_coding	-	-	rs722352217	-	-
14:16790117-16790117	T	synonymous_variant	LOW	ZHX2	ENSBTAG00000026309	Transcript	ENSBTAT00000037329.5	protein_coding	P	ccG/ccA	rs722350469	-	-
6:117346752-117346752	T	3_prime_UTR_variant	MODIFIER	FGFRL1	ENSBTAG00000027464	Transcript	ENSBTAT00000039444.4	protein_coding	-	-	rs722349298	-	-
7:12853129-12853129	A	synonymous_variant	LOW	MAN2B1	ENSBTAG00000006241	Transcript	ENSBTAT00000008193.5	protein_coding	T	acG/acA	rs722343066	-	-
13:81120891-81120891	T	missense_variant	MODERATE	ZNF217	ENSBTAG00000030556	Transcript	ENSBTAT00000043137.4	protein_coding	G/S	Ggc/Agc	rs722339690	tolerated(0.91)	-
27:33117874-33117874	T	downstream_gene_variant	MODIFIER	RAB11FIP1	ENSBTAG00000011684	Transcript	ENSBTAT00000015513.4	protein_coding	-	-	rs722338299	-	-
8:29806968-29806968	C	downstream_gene_variant	MODIFIER	-	ENSBTAG00000054032	Transcript	ENSBTAT00000086568.1	lncRNA	-	-	rs722336832	-	-
22:14402079-14402079	C	non_coding_transcript_exon_variant	MODIFIER	-	ENSBTAG00000054498	Transcript	ENSBTAT00000084703.1	lncRNA	-	-	rs722332713	-	-
22:48411109-48411109	T	intron_variant	MODIFIER	NISCH	ENSBTAG00000014779	Transcript	ENSBTAT00000019661.5	protein_coding	-	-	rs722330793	-	-
5:55653400-55653400	C	3_prime_UTR_variant	MODIFIER	CTDSP2	ENSBTAG00000016508	Transcript	ENSBTAT00000038164.4	protein_coding	-	-	rs722326571	-	-
20:39191736-39191736	T	synonymous_variant	LOW	DNAJC21	ENSBTAG00000015648	Transcript	ENSBTAT00000020793.6	protein_coding	G	ggG/ggA	rs722325397	-	-
25:3791111-3791111	A	3_prime_UTR_variant	MODIFIER	MGRN1	ENSBTAG00000018999	Transcript	ENSBTAT00000025290.6	protein_coding	-	-	rs722324318	-	-
25:3949375-3949375	G	downstream_gene_variant	MODIFIER	UBN1	ENSBTAG00000001736	Transcript	ENSBTAT00000002274.4	protein_coding	-	-	rs722315850	-	-
18:34594583-34594583	T	downstream_gene_variant	MODIFIER	PDP2	ENSBTAG00000046708	Transcript	ENSBTAT00000063372.2	protein_coding	-	-	rs722315453	-	-
18:45763358-45763358	G	intron_variant	MODIFIER	GRAMD1A	ENSBTAG00000003820	Transcript	ENSBTAT00000004977.5	protein_coding	-	-	rs722315239	-	-
6:116635423-116635423	T	intron_variant	MODIFIER	NELFA	ENSBTAG00000017921	Transcript	ENSBTAT00000023832.6	protein_coding	-	-	rs722312142	-	-
9:25376251-25376251	G	synonymous_variant	LOW	NCOA7	ENSBTAG00000046503	Transcript	ENSBTAT00000052586.2	protein_coding	S	tcT/tcC	rs722311355	-	-
9:95044030-95044030	T	downstream_gene_variant	MODIFIER	-	ENSBTAG00000004472	Transcript	ENSBTAT00000005869.4	protein_coding	-	-	rs722309573	-	-
25:1070569-1070569	C	downstream_gene_variant	MODIFIER	BAIAP3	ENSBTAG00000014100	Transcript	ENSBTAT00000018748.6	protein_coding	-	-	rs722307131	-	-
25:1595110-1595110	A	upstream_gene_variant	MODIFIER	TSC2	ENSBTAG00000020617	Transcript	ENSBTAT00000049485.3	protein_coding	-	-	rs722300197	-	-
23:10941810-10941810	A	synonymous_variant	LOW	FGD2	ENSBTAG00000014172	Transcript	ENSBTAT00000018834.5	protein_coding	K	aaG/aaA	rs722289002	-	-
20:56692533-56692533	A	synonymous_variant	LOW	ZNF622	ENSBTAG00000016441	Transcript	ENSBTAT00000021860.6	protein_coding	A	gcG/gcA	rs722281443	-	-
19:37206451-37206451	G	3_prime_UTR_variant	MODIFIER	PHB	ENSBTAG00000017120	Transcript	ENSBTAT00000022759.4	protein_coding	-	-	rs722275145	-	-
11:6913654-6913654	G	3_prime_UTR_variant	MODIFIER	IL1R1	ENSBTAG00000005273	Transcript	ENSBTAT00000006938.6	protein_coding	-	-	rs722274092	-	-
19:21862233-21862233	G	downstream_gene_variant	MODIFIER	TIMM22	ENSBTAG00000008423	Transcript	ENSBTAT00000011080.3	protein_coding	-	-	rs722272898	-	-
21:55999525-55999525	T	3_prime_UTR_variant	MODIFIER	GPR68	ENSBTAG00000006738	Transcript	ENSBTAT00000008858.6	protein_coding	-	-	rs722271884	-	-
14:3586942-3586942	T	synonymous_variant	LOW	TRAPPC9	ENSBTAG00000013955	Transcript	ENSBTAT00000037373.4	protein_coding	L	ctC/ctT	rs722265679	-	-
6:92601270-92601270	T	missense_variant	MODERATE	MRPL1	ENSBTAG00000018360	Transcript	ENSBTAT00000045390.4	protein_coding	P/L	cCt/cTt	rs722261815	tolerated(0.09)	-
8:76174376-76174376	C	downstream_gene_variant	MODIFIER	RASEF	ENSBTAG00000021751	Transcript	ENSBTAT00000028993.6	protein_coding	-	-	rs722258814	-	-
7:18466336-18466336	A	downstream_gene_variant	MODIFIER	VMAC	ENSBTAG00000006067	Transcript	ENSBTAT00000007971.4	protein_coding	-	-	rs722256459	-	-
15:77864169-77864169	A	downstream_gene_variant	MODIFIER	PTPRJ	ENSBTAG00000024715	Transcript	ENSBTAT00000034419.4	protein_coding	-	-	rs722254689	-	-
7:51799154-51799154	T	synonymous_variant	LOW	WDR55	ENSBTAG00000015042	Transcript	ENSBTAT00000020021.2	protein_coding	P	ccC/ccT	rs722253005	-	-
6:45205678-45205678	T	downstream_gene_variant	MODIFIER	SLC34A2	ENSBTAG00000001545	Transcript	ENSBTAT00000002023.6	protein_coding	-	-	rs722252247	-	-
19:20031040-20031040	T	upstream_gene_variant	MODIFIER	PIGS	ENSBTAG00000013098	Transcript	ENSBTAT00000017414.6	protein_coding	-	-	rs722243259	-	-
18:56618012-56618012	C	upstream_gene_variant	MODIFIER	FAM71E1	ENSBTAG00000020082	Transcript	ENSBTAT00000026757.6	protein_coding	-	-	rs722242257	-	-
23:12969863-12969863	C	3_prime_UTR_variant	MODIFIER	SAYSD1	ENSBTAG00000001074	Transcript	ENSBTAT00000001425.5	protein_coding	-	-	rs722240149	-	-
5:113436450-113436450	C	intron_variant	MODIFIER	SERHL2	ENSBTAG00000016507	Transcript	ENSBTAT00000021944.6	protein_coding	-	-	rs722238083	-	-
25:37812767-37812767	T	synonymous_variant	LOW	LMTK2	ENSBTAG00000004135	Transcript	ENSBTAT00000005412.6	protein_coding	K	aaG/aaA	rs722234599	-	-
11:71359988-71359988	C	5_prime_UTR_variant	MODIFIER	FOSL2	ENSBTAG00000023929	Transcript	ENSBTAT00000032910.5	protein_coding	-	-	rs722231749	-	-
19:51582476-51582476	T	intron_variant	MODIFIER	BAIAP2	ENSBTAG00000019044	Transcript	ENSBTAT00000025350.5	protein_coding	-	-	rs722230034	-	-
3:120790818-120790818	T	synonymous_variant	LOW	D2HGDH	ENSBTAG00000002847	Transcript	ENSBTAT00000003690.5	protein_coding	D	gaC/gaT	rs722227719	-	-
13:6989001-6989001	C	3_prime_UTR_variant	MODIFIER	TASP1	ENSBTAG00000021614	Transcript	ENSBTAT00000028803.5	protein_coding	-	-	rs722223145	-	-
18:35479017-35479017	T	missense_variant	MODERATE	DDX28	ENSBTAG00000004290	Transcript	ENSBTAT00000005622.4	protein_coding	S/N	aGt/aAt	rs722217096	deleterious(0)	-
25:1139461-1139461	A	upstream_gene_variant	MODIFIER	CCDC154	ENSBTAG00000000568	Transcript	ENSBTAT00000000741.6	protein_coding	-	-	rs722215664	-	-
7:17746700-17746700	A	downstream_gene_variant	MODIFIER	TRIP10	ENSBTAG00000047424	Transcript	ENSBTAT00000018391.6	protein_coding	-	-	rs722214152	-	-
5:103713873-103713873	G	upstream_gene_variant	MODIFIER	-	ENSBTAG00000007024	Transcript	ENSBTAT00000009243.4	processed_pseudogene	-	-	rs722212374	-	-
19:40039735-40039735	C	3_prime_UTR_variant	MODIFIER	STARD3	ENSBTAG00000011729	Transcript	ENSBTAT00000015578.5	protein_coding	-	-	rs722211997	-	-
5:10358202-10358202	G	synonymous_variant	LOW	LIN7A	ENSBTAG00000011367	Transcript	ENSBTAT00000015103.5	protein_coding	S	agT/agC	rs722209643	-	-
19:48676545-48676545	T	missense_variant	MODERATE	POLG2	ENSBTAG00000018420	Transcript	ENSBTAT00000024509.4	protein_coding	G/D	gGt/gAt	rs722202629	tolerated(0.11)	-
17:44467860-44467860	A	3_prime_UTR_variant	MODIFIER	GOLGA3	ENSBTAG00000009755	Transcript	ENSBTAT00000012863.5	protein_coding	-	-	rs722201584	-	-
13:69831328-69831328	G	downstream_gene_variant	MODIFIER	ZHX3	ENSBTAG00000017594	Transcript	ENSBTAT00000023393.6	protein_coding	-	-	rs722192832	-	-
19:58127447-58127447	T	synonymous_variant	LOW	COG1	ENSBTAG00000006087	Transcript	ENSBTAT00000007999.6	protein_coding	L	ctG/ctA	rs722191463	-	-
4:77479435-77479435	C	missense_variant	MODERATE	STK17A	ENSBTAG00000008143	Transcript	ENSBTAT00000010704.5	protein_coding	K/R	aAa/aGa	rs722189886	tolerated(0.39)	-
25:38419004-38419004	C	downstream_gene_variant	MODIFIER	ZDHHC4	ENSBTAG00000009547	Transcript	ENSBTAT00000012560.6	protein_coding	-	-	rs722187038	-	-
8:111041175-111041175	C	missense_variant	MODERATE	ADI1	ENSBTAG00000005403	Transcript	ENSBTAT00000007112.4	protein_coding	K/Q	Aag/Cag	rs722186168	tolerated(0.13)	-
25:2316918-2316918	A	upstream_gene_variant	MODIFIER	FLYWCH1	ENSBTAG00000006117	Transcript	ENSBTAT00000008039.6	protein_coding	-	-	rs722186056	-	-
25:484683-484683	T	3_prime_UTR_variant	MODIFIER	CAPN15	ENSBTAG00000016592	Transcript	ENSBTAT00000022070.5	protein_coding	-	-	rs722177935	-	-
19:36298356-36298356	T	downstream_gene_variant	MODIFIER	LRRC59	ENSBTAG00000006072	Transcript	ENSBTAT00000007978.6	protein_coding	-	-	rs722177408	-	-
2:96041788-96041788	A	upstream_gene_variant	MODIFIER	FZD5	ENSBTAG00000020957	Transcript	ENSBTAT00000027911.6	protein_coding	-	-	rs722176103	-	-
7:23277034-23277034	A	synonymous_variant	LOW	HINT1	ENSBTAG00000010959	Transcript	ENSBTAT00000014552.4	protein_coding	P	ccC/ccA	rs722163851	-	-
11:104177719-104177719	G	downstream_gene_variant	MODIFIER	ABO	ENSBTAG00000012525	Transcript	ENSBTAT00000042758.4	protein_coding	-	-	rs722154988	-	-
3:117435707-117435707	T	intron_variant	MODIFIER	SCLY	ENSBTAG00000017826	Transcript	ENSBTAT00000013719.6	protein_coding	-	-	rs722152116	-	-
3:105711003-105711003	T	3_prime_UTR_variant	MODIFIER	SMAP2	ENSBTAG00000021922	Transcript	ENSBTAT00000029227.6	protein_coding	-	-	rs722146480	-	-
25:39021727-39021727	C	3_prime_UTR_variant	MODIFIER	WIPI2	ENSBTAG00000012049	Transcript	ENSBTAT00000016002.4	protein_coding	-	-	rs722145564	-	-
15:20459551-20459551	T	5_prime_UTR_variant	MODIFIER	FDX1	ENSBTAG00000011793	Transcript	ENSBTAT00000015660.6	protein_coding	-	-	rs722144735	-	-
3:120760262-120760262	T	downstream_gene_variant	MODIFIER	ING5	ENSBTAG00000009123	Transcript	ENSBTAT00000012025.6	protein_coding	-	-	rs722139738	-	-
16:39142464-39142464	C	downstream_gene_variant	MODIFIER	VAMP4	ENSBTAG00000020591	Transcript	ENSBTAT00000027435.4	protein_coding	-	-	rs722139367	-	-
3:97468235-97468235	C	5_prime_UTR_variant	MODIFIER	BEND5	ENSBTAG00000009209	Transcript	ENSBTAT00000012132.5	protein_coding	-	-	rs722132903	-	-
25:1520477-1520477	C	downstream_gene_variant	MODIFIER	NDUFB10	ENSBTAG00000009534	Transcript	ENSBTAT00000012542.3	protein_coding	-	-	rs722123262	-	-
14:33864838-33864838	T	synonymous_variant	LOW	NCOA2	ENSBTAG00000020312	Transcript	ENSBTAT00000027071.5	protein_coding	P	ccG/ccA	rs722121411	-	-
1:115419267-115419267	A	intron_variant	MODIFIER	MBNL1	ENSBTAG00000004564	Transcript	ENSBTAT00000005998.6	protein_coding	-	-	rs722120904	-	-
3:120509612-120509612	C	3_prime_UTR_variant	MODIFIER	SEPTIN2	ENSBTAG00000002608	Transcript	ENSBTAT00000046362.4	protein_coding	-	-	rs722119300	-	-
17:71985233-71985233	T	3_prime_UTR_variant	MODIFIER	PPM1F	ENSBTAG00000006938	Transcript	ENSBTAT00000009109.3	protein_coding	-	-	rs722111717	-	-
7:61901155-61901155	A	downstream_gene_variant	MODIFIER	NDST1	ENSBTAG00000001692	Transcript	ENSBTAT00000016824.6	protein_coding	-	-	rs722110651	-	-
12:73161063-73161063	T	downstream_gene_variant	MODIFIER	DNAJC3	ENSBTAG00000012065	Transcript	ENSBTAT00000016001.6	protein_coding	-	-	rs722110229	-	-
18:62060006-62060006	G	3_prime_UTR_variant	MODIFIER	ISOC2	ENSBTAG00000015950	Transcript	ENSBTAT00000021209.6	protein_coding	-	-	rs722109746	-	-
7:61728429-61728429	G	synonymous_variant	LOW	TCOF1	ENSBTAG00000015224	Transcript	ENSBTAT00000020259.5	protein_coding	K	aaA/aaG	rs722107794	-	-
7:12841020-12841020	A	synonymous_variant	LOW	MAN2B1	ENSBTAG00000006241	Transcript	ENSBTAT00000008193.5	protein_coding	T	acG/acA	rs722106612	-	-
13:59725820-59725820	T	synonymous_variant	LOW	NSFL1C	ENSBTAG00000006533	Transcript	ENSBTAT00000008580.6	protein_coding	T	acC/acT	rs722106365	-	-
19:31362335-31362335	A	downstream_gene_variant	MODIFIER	ARHGAP44	ENSBTAG00000021938	Transcript	ENSBTAT00000029246.4	protein_coding	-	-	rs722105180	-	-
7:61749381-61749381	C	downstream_gene_variant	MODIFIER	TCOF1	ENSBTAG00000015224	Transcript	ENSBTAT00000020259.5	protein_coding	-	-	rs722103922	-	-
11:69618779-69618779	A	3_prime_UTR_variant	MODIFIER	LBH	ENSBTAG00000026111	Transcript	ENSBTAT00000037014.4	protein_coding	-	-	rs722100653	-	-
23:49509323-49509323	T	3_prime_UTR_variant	MODIFIER	LYRM4	ENSBTAG00000031432	Transcript	ENSBTAT00000044551.3	protein_coding	-	-	rs722097577	-	-
19:55933137-55933137	A	synonymous_variant	LOW	SMIM5	ENSBTAG00000010758	Transcript	ENSBTAT00000014245.5	protein_coding	P	ccC/ccT	rs722095073	-	-
15:29885454-29885454	T	downstream_gene_variant	MODIFIER	MCAM	ENSBTAG00000006835	Transcript	ENSBTAT00000047009.4	protein_coding	-	-	rs722094693	-	-
19:42319405-42319405	T	3_prime_UTR_variant	MODIFIER	STAT5B	ENSBTAG00000010125	Transcript	ENSBTAT00000012497.4	protein_coding	-	-	rs722091686	-	-
11:93119752-93119752	A	downstream_gene_variant	MODIFIER	RBM18	ENSBTAG00000016367	Transcript	ENSBTAT00000021769.3	protein_coding	-	-	rs722091053	-	-
19:34814693-34814693	T	intron_variant	MODIFIER	PEMT	ENSBTAG00000016432	Transcript	ENSBTAT00000043580.3	protein_coding	-	-	rs722087224	-	-
25:37770396-37770396	T	synonymous_variant	LOW	TECPR1	ENSBTAG00000051678	Transcript	ENSBTAT00000072906.1	protein_coding	S	agC/agT	rs722087043	-	-
25:36488726-36488726	G	downstream_gene_variant	MODIFIER	TRIM4	ENSBTAG00000050135	Transcript	ENSBTAT00000085628.1	protein_coding	-	-	rs722086327	-	-
3:23096969-23096969	A	intron_variant	MODIFIER	SEC22B	ENSBTAG00000007712	Transcript	ENSBTAT00000010141.6	protein_coding	-	-	rs722084703	-	-
12:84627175-84627175	T	intergenic_variant	MODIFIER	-	-	-	-	-	-	-	rs722083427	-	-
3:120587063-120587063	C	intron_variant	MODIFIER	FARP2	ENSBTAG00000013110	Transcript	ENSBTAT00000017429.6	protein_coding	-	-	rs722076974	-	-
15:29631564-29631564	G	downstream_gene_variant	MODIFIER	HYOU1	ENSBTAG00000010322	Transcript	ENSBTAT00000013636.5	protein_coding	-	-	rs722072151	-	-
19:51115153-51115153	A	upstream_gene_variant	MODIFIER	-	ENSBTAG00000055145	Transcript	ENSBTAT00000000538.5	protein_coding	-	-	rs722068968	-	-
4:103476921-103476921	A	intron_variant	MODIFIER	PARP12	ENSBTAG00000016546	Transcript	ENSBTAT00000022006.6	protein_coding	-	-	rs722068087	-	-
19:33290723-33290723	T	synonymous_variant	LOW	PIGL	ENSBTAG00000013273	Transcript	ENSBTAT00000017653.4	protein_coding	G	ggG/ggA	rs722063571	-	-
22:49375503-49375503	A	synonymous_variant	LOW	RBM15B	ENSBTAG00000006500	Transcript	ENSBTAT00000008515.6	protein_coding	A	gcC/gcT	rs722060602	-	-
11:98612404-98612404	T	synonymous_variant	LOW	FAM102A	ENSBTAG00000023851	Transcript	ENSBTAT00000032754.4	protein_coding	P	ccG/ccA	rs722054406	-	-
17:71262749-71262749	A	downstream_gene_variant	MODIFIER	SMARCB1	ENSBTAG00000009988	Transcript	ENSBTAT00000013170.6	protein_coding	-	-	rs722049481	-	-
6:113526457-113526457	G	downstream_gene_variant	MODIFIER	GRPEL1	ENSBTAG00000010181	Transcript	ENSBTAT00000013431.4	protein_coding	-	-	rs722047028	-	-
22:60623865-60623865	C	3_prime_UTR_variant	MODIFIER	KLF15	ENSBTAG00000008313	Transcript	ENSBTAT00000043695.3	protein_coding	-	-	rs722042273	-	-
25:34267141-34267141	T	downstream_gene_variant	MODIFIER	MDH2	ENSBTAG00000009462	Transcript	ENSBTAT00000012454.5	protein_coding	-	-	rs722041523	-	-
9:101319099-101319099	G	synonymous_variant	LOW	SFT2D1	ENSBTAG00000002993	Transcript	ENSBTAT00000003895.3	protein_coding	V	gtG/gtC	rs722039340	-	-
6:116827263-116827263	A	intron_variant	MODIFIER	TACC3	ENSBTAG00000011044	Transcript	ENSBTAT00000054961.2	protein_coding	-	-	rs722036115	-	-
11:104178212-104178212	T	synonymous_variant	LOW	ABO	ENSBTAG00000012525	Transcript	ENSBTAT00000042758.4	protein_coding	V	gtG/gtA	rs722035185	-	-
15:53370694-53370694	T	synonymous_variant	LOW	PAAF1	ENSBTAG00000003679	Transcript	ENSBTAT00000004794.5	protein_coding	L	ctC/ctT	rs722031479	-	-
3:117738980-117738980	A	downstream_gene_variant	MODIFIER	ASB1	ENSBTAG00000003376	Transcript	ENSBTAT00000004378.5	protein_coding	-	-	rs722027620	-	-
6:113524962-113524962	A	downstream_gene_variant	MODIFIER	GRPEL1	ENSBTAG00000010181	Transcript	ENSBTAT00000013431.4	protein_coding	-	-	rs722027464	-	-
5:102561707-102561707	G	downstream_gene_variant	MODIFIER	-	ENSBTAG00000052511	Transcript	ENSBTAT00000052415.3	protein_coding	-	-	rs722025929	-	-
16:61363184-61363184	T	missense_variant	MODERATE	QSOX1	ENSBTAG00000014191	Transcript	ENSBTAT00000018869.6	protein_coding	R/W	Cgg/Tgg	rs722021596	deleterious_low_confidence(0.01)	-
10:36770414-36770414	A	intergenic_variant	MODIFIER	-	-	-	-	-	-	-	rs722021478	-	-
8:77065457-77065457	A	upstream_gene_variant	MODIFIER	GKAP1	ENSBTAG00000023523	Transcript	ENSBTAT00000012912.6	protein_coding	-	-	rs722003442	-	-
14:3218382-3218382	T	synonymous_variant	LOW	TRAPPC9	ENSBTAG00000013955	Transcript	ENSBTAT00000037373.4	protein_coding	C	tgC/tgT	rs722002989	-	-
11:103890933-103890933	A	upstream_gene_variant	MODIFIER	INPP5E	ENSBTAG00000001354	Transcript	ENSBTAT00000001784.5	protein_coding	-	-	rs721988225	-	-
5:113474551-113474551	T	upstream_gene_variant	MODIFIER	POLDIP3	ENSBTAG00000016511	Transcript	ENSBTAT00000021952.5	protein_coding	-	-	rs721986509	-	-
13:52806287-52806287	A	synonymous_variant	LOW	TGM3	ENSBTAG00000001785	Transcript	ENSBTAT00000006432.6	protein_coding	H	caC/caT	rs721985441	-	-
11:4664870-4664870	A	downstream_gene_variant	MODIFIER	AFF3	ENSBTAG00000012449	Transcript	ENSBTAT00000016523.6	protein_coding	-	-	rs721984235	-	-
19:50776259-50776259	C	5_prime_UTR_variant	MODIFIER	FASN	ENSBTAG00000015980	Transcript	ENSBTAT00000021260.5	protein_coding	-	-	rs721983697	-	-
23:43232830-43232830	T	missense_variant	MODERATE	TBC1D7	ENSBTAG00000017160	Transcript	ENSBTAT00000022819.6	protein_coding	T/M	aCg/aTg	rs721979129	tolerated(0.18)	-
1:116898677-116898677	A	intron_variant	MODIFIER	MED12L	ENSBTAG00000021703	Transcript	ENSBTAT00000010239.6	protein_coding	-	-	rs721976874	-	-
5:5575757-5575757	A	5_prime_UTR_variant	MODIFIER	PHLDA1	ENSBTAG00000034985	Transcript	ENSBTAT00000011655.5	protein_coding	-	-	rs721975682	-	-
26:44051227-44051227	C	missense_variant	MODERATE	OAT	ENSBTAG00000006928	Transcript	ENSBTAT00000009097.4	protein_coding	I/V	Atc/Gtc	rs721972936	tolerated(0.37)	-
25:26213405-26213405	G	synonymous_variant	LOW	ALDOA	ENSBTAG00000012927	Transcript	ENSBTAT00000017177.5	protein_coding	C	tgT/tgC	rs721972362	-	-
6:113373404-113373404	G	3_prime_UTR_variant	MODIFIER	KIAA0232	ENSBTAG00000019427	Transcript	ENSBTAT00000025878.6	protein_coding	-	-	rs721971567	-	-
19:22437754-22437754	C	missense_variant	MODERATE	RPH3AL	ENSBTAG00000039819	Transcript	ENSBTAT00000052707.3	protein_coding	L/P	cTg/cCg	rs721966223	tolerated_low_confidence(1)	-
7:61746447-61746447	G	3_prime_UTR_variant	MODIFIER	TCOF1	ENSBTAG00000015224	Transcript	ENSBTAT00000020259.5	protein_coding	-	-	rs721965357	-	-
18:62025880-62025880	A	upstream_gene_variant	MODIFIER	NAT14	ENSBTAG00000019051	Transcript	ENSBTAT00000025357.5	protein_coding	-	-	rs721960744	-	-
22:51399504-51399504	G	synonymous_variant	LOW	TREX1	ENSBTAG00000008406	Transcript	ENSBTAT00000011063.3	protein_coding	G	ggT/ggC	rs721959609	-	-
21:2759288-2759288	G	synonymous_variant	LOW	ATP10A	ENSBTAG00000027081	Transcript	ENSBTAT00000035192.5	protein_coding	F	ttT/ttC	rs721958440	-	-
5:75551047-75551047	A	3_prime_UTR_variant	MODIFIER	IL2RB	ENSBTAG00000016345	Transcript	ENSBTAT00000021747.5	protein_coding	-	-	rs721957456	-	-
1:70603576-70603576	A	missense_variant	MODERATE	TNK2	ENSBTAG00000021364	Transcript	ENSBTAT00000028482.5	protein_coding	A/V	gCc/gTc	rs721957438	tolerated_low_confidence(0.07)	-
X:138390779-138390779	G	intergenic_variant	MODIFIER	-	-	-	-	-	-	-	rs721955534	-	-
25:32782089-32782089	A	downstream_gene_variant	MODIFIER	GTF2I	ENSBTAG00000009780	Transcript	ENSBTAT00000012904.6	protein_coding	-	-	rs721954737	-	-
18:55532177-55532177	C	synonymous_variant	LOW	BAX	ENSBTAG00000013340	Transcript	ENSBTAT00000017739.3	protein_coding	S	tcT/tcC	rs721951769	-	-
6:102048935-102048935	A	downstream_gene_variant	MODIFIER	AFF1	ENSBTAG00000018488	Transcript	ENSBTAT00000024607.6	protein_coding	-	-	rs721940363	-	-
25:3947744-3947744	T	downstream_gene_variant	MODIFIER	UBN1	ENSBTAG00000001736	Transcript	ENSBTAT00000002274.4	protein_coding	-	-	rs721934905	-	-
12:34288195-34288195	C	3_prime_UTR_variant	MODIFIER	-	ENSBTAG00000019545	Transcript	ENSBTAT00000026040.6	protein_coding	-	-	rs721931547	-	-
19:44572355-44572355	A	synonymous_variant	LOW	EFTUD2	ENSBTAG00000013526	Transcript	ENSBTAT00000017986.5	protein_coding	L	Ctg/Ttg	rs721929982	-	-
6:116010028-116010028	A	missense_variant	MODERATE	TNIP2	ENSBTAG00000015126	Transcript	ENSBTAT00000020124.5	protein_coding	R/Q	cGg/cAg	rs721927550	tolerated(0.1)	-
17:10517166-10517166	A	upstream_gene_variant	MODIFIER	TMEM184C	ENSBTAG00000010376	Transcript	ENSBTAT00000013696.5	protein_coding	-	-	rs721919827	-	-
15:75853344-75853344	A	intron_variant	MODIFIER	SLC35C1	ENSBTAG00000003199	Transcript	ENSBTAT00000044328.3	protein_coding	-	-	rs721918087	-	-
19:50161605-50161605	A	3_prime_UTR_variant	MODIFIER	OGFOD3	ENSBTAG00000018172	Transcript	ENSBTAT00000024181.5	protein_coding	-	-	rs721917873	-	-
18:65792229-65792229	G	intron_variant	MODIFIER	MZF1	ENSBTAG00000037581	Transcript	ENSBTAT00000056154.3	protein_coding	-	-	rs721916979	-	-
14:77397077-77397077	G	downstream_gene_variant	MODIFIER	E2F5	ENSBTAG00000009378	Transcript	ENSBTAT00000012342.6	protein_coding	-	-	rs721914626	-	-
19:56676797-56676797	T	intron_variant	MODIFIER	RAB37	ENSBTAG00000008092	Transcript	ENSBTAT00000010645.6	protein_coding	-	-	rs721914342	-	-
4:63745970-63745970	A	3_prime_UTR_variant	MODIFIER	RP9	ENSBTAG00000032598	Transcript	ENSBTAT00000046264.3	protein_coding	-	-	rs721912883	-	-
4:101603880-101603880	G	3_prime_UTR_variant	MODIFIER	CREB3L2	ENSBTAG00000015802	Transcript	ENSBTAT00000020987.6	protein_coding	-	-	rs721908430	-	-
1:141722755-141722755	A	synonymous_variant	LOW	TMPRSS2	ENSBTAG00000009132	Transcript	ENSBTAT00000012036.5	protein_coding	I	atC/atT	rs721908123	-	-
7:18035132-18035132	T	upstream_gene_variant	MODIFIER	KHSRP	ENSBTAG00000021018	Transcript	ENSBTAT00000027991.5	protein_coding	-	-	rs721907578	-	-
18:1931982-1931982	C	downstream_gene_variant	MODIFIER	GLG1	ENSBTAG00000002303	Transcript	ENSBTAT00000002972.6	protein_coding	-	-	rs721900538	-	-
1:96576099-96576099	C	3_prime_UTR_variant	MODIFIER	RPL22L1	ENSBTAG00000007394	Transcript	ENSBTAT00000018153.5	protein_coding	-	-	rs721900131	-	-
3:23084833-23084833	G	synonymous_variant	LOW	SEC22B	ENSBTAG00000007712	Transcript	ENSBTAT00000010141.6	protein_coding	L	ctC/ctG	rs721899803	-	-
14:425534-425534	T	synonymous_variant	LOW	LRRC14	ENSBTAG00000004969	Transcript	ENSBTAT00000006542.5	protein_coding	R	cgC/cgA	rs721898042	-	-
25:3948246-3948246	G	downstream_gene_variant	MODIFIER	UBN1	ENSBTAG00000001736	Transcript	ENSBTAT00000002274.4	protein_coding	-	-	rs721896593	-	-
10:14021477-14021477	G	downstream_gene_variant	MODIFIER	SMAD3	ENSBTAG00000012599	Transcript	ENSBTAT00000016728.6	protein_coding	-	-	rs721895702	-	-
4:77515099-77515099	G	5_prime_UTR_variant	MODIFIER	STK17A	ENSBTAG00000008143	Transcript	ENSBTAT00000010704.5	protein_coding	-	-	rs721894416	-	-
20:4723542-4723542	T	3_prime_UTR_variant	MODIFIER	RPL26L1	ENSBTAG00000015099	Transcript	ENSBTAT00000020092.6	protein_coding	-	-	rs721888228	-	-
17:44401863-44401863	T	synonymous_variant	LOW	CHFR	ENSBTAG00000013951	Transcript	ENSBTAT00000018544.6	protein_coding	P	ccC/ccT	rs721886413	-	-
4:102660686-102660686	T	3_prime_UTR_variant	MODIFIER	ZC3HAV1	ENSBTAG00000021617	Transcript	ENSBTAT00000028806.5	protein_coding	-	-	rs721882292	-	-
3:45663790-45663790	G	synonymous_variant	LOW	DPYD	ENSBTAG00000031358	Transcript	ENSBTAT00000007139.6	protein_coding	A	gcA/gcG	rs721881958	-	-
24:4243119-4243119	A	upstream_gene_variant	MODIFIER	FBXO15	ENSBTAG00000009686	Transcript	ENSBTAT00000012776.3	protein_coding	-	-	rs721880485	-	-
15:76623456-76623456	T	downstream_gene_variant	MODIFIER	ATG13	ENSBTAG00000017325	Transcript	ENSBTAT00000023036.6	protein_coding	-	-	rs721880246	-	-
4:114086663-114086663	C	3_prime_UTR_variant	MODIFIER	PRKAG2	ENSBTAG00000002917	Transcript	ENSBTAT00000003789.5	protein_coding	-	-	rs721879252	-	-
25:38415974-38415974	T	synonymous_variant	LOW	ZDHHC4	ENSBTAG00000009547	Transcript	ENSBTAT00000012560.6	protein_coding	L	ctC/ctT	rs721878968	-	-
11:78256391-78256391	A	missense_variant	MODERATE	HS1BP3	ENSBTAG00000015490	Transcript	ENSBTAT00000020581.6	protein_coding	P/H	cCt/cAt	rs721875518	deleterious_low_confidence(0)	-
10:91428784-91428784	G	downstream_gene_variant	MODIFIER	-	ENSBTAG00000049800	Transcript	ENSBTAT00000072787.1	lncRNA	-	-	rs721874140	-	-
21:34578692-34578692	A	synonymous_variant	LOW	PML	ENSBTAG00000015779	Transcript	ENSBTAT00000070043.1	protein_coding	S	tcC/tcT	rs721873101	-	-
8:67006564-67006564	G	synonymous_variant	LOW	LPL	ENSBTAG00000012855	Transcript	ENSBTAT00000017086.6	protein_coding	P	ccA/ccG	rs721872191	-	-
8:111054252-111054252	A	3_prime_UTR_variant	MODIFIER	TRAPPC12	ENSBTAG00000008685	Transcript	ENSBTAT00000011449.6	protein_coding	-	-	rs721867670	-	-
21:32160407-32160407	A	3_prime_UTR_variant	MODIFIER	PSTPIP1	ENSBTAG00000021144	Transcript	ENSBTAT00000028179.6	protein_coding	-	-	rs721865428	-	-
6:97215881-97215881	G	synonymous_variant	LOW	HNRNPDL	ENSBTAG00000014804	Transcript	ENSBTAT00000019699.5	protein_coding	D	gaT/gaC	rs721854014	-	-
16:51778480-51778480	C	3_prime_UTR_variant	MODIFIER	FBLIM1	ENSBTAG00000018725	Transcript	ENSBTAT00000024926.4	protein_coding	-	-	rs721849157	-	-
19:50814577-50814577	C	downstream_gene_variant	MODIFIER	GPS1	ENSBTAG00000019317	Transcript	ENSBTAT00000025728.6	protein_coding	-	-	rs721847545	-	-
3:108111599-108111599	A	missense_variant	MODERATE	YRDC	ENSBTAG00000006510	Transcript	ENSBTAT00000008529.3	protein_coding	G/S	Ggc/Agc	rs721843054	tolerated(0.51)	-
25:25629382-25629382	A	synonymous_variant	LOW	XPO6	ENSBTAG00000010309	Transcript	ENSBTAT00000013621.5	protein_coding	F	ttC/ttT	rs721842355	-	-
3:119965532-119965532	G	synonymous_variant	LOW	RNPEPL1	ENSBTAG00000007215	Transcript	ENSBTAT00000009492.6	protein_coding	L	ctC/ctG	rs721841670	-	-
3:15630248-15630248	G	upstream_gene_variant	MODIFIER	PBXIP1	ENSBTAG00000004552	Transcript	ENSBTAT00000005980.6	protein_coding	-	-	rs721839494	-	-
26:18612157-18612157	A	synonymous_variant	LOW	RRP12	ENSBTAG00000002191	Transcript	ENSBTAT00000002844.6	protein_coding	A	gcC/gcT	rs721836636	-	-
25:27760816-27760816	T	upstream_gene_variant	MODIFIER	PHKG1	ENSBTAG00000008195	Transcript	ENSBTAT00000010780.6	protein_coding	-	-	rs721836470	-	-
15:54626304-54626304	G	missense_variant	MODERATE	GDPD5	ENSBTAG00000031777	Transcript	ENSBTAT00000020079.6	protein_coding	R/T	aGg/aCg	rs721833635	tolerated(0.71)	-
3:20372430-20372430	G	downstream_gene_variant	MODIFIER	CA14	ENSBTAG00000021481	Transcript	ENSBTAT00000028634.4	protein_coding	-	-	rs721824830	-	-
5:103994958-103994958	T	splice_region_variant,intron_variant	LOW	SCNN1A	ENSBTAG00000002631	Transcript	ENSBTAT00000003413.6	protein_coding	-	-	rs721820770	-	-
17:66274669-66274669	A	intron_variant	MODIFIER	CRYBA4	ENSBTAG00000019282	Transcript	ENSBTAT00000025674.5	protein_coding	-	-	rs721818976	-	-
26:12897979-12897979	A	downstream_gene_variant	MODIFIER	PCGF5	ENSBTAG00000004964	Transcript	ENSBTAT00000006533.6	protein_coding	-	-	rs721817785	-	-
13:5474631-5474631	A	downstream_gene_variant	MODIFIER	BTBD3	ENSBTAG00000048432	Transcript	ENSBTAT00000070199.1	protein_coding	-	-	rs721807832	-	-
22:14820802-14820802	G	downstream_gene_variant	MODIFIER	HHATL	ENSBTAG00000033422	Transcript	ENSBTAT00000047533.4	protein_coding	-	-	rs721803884	-	-
2:5278769-5278769	C	3_prime_UTR_variant	MODIFIER	ERCC3	ENSBTAG00000020777	Transcript	ENSBTAT00000027687.5	protein_coding	-	-	rs721802860	-	-
26:44051168-44051168	G	synonymous_variant	LOW	OAT	ENSBTAG00000006928	Transcript	ENSBTAT00000009097.4	protein_coding	F	ttT/ttC	rs721802290	-	-
26:10175661-10175661	T	upstream_gene_variant	MODIFIER	LIPJ	ENSBTAG00000038063	Transcript	ENSBTAT00000049487.4	protein_coding	-	-	rs721802061	-	-
5:113903564-113903564	T	downstream_gene_variant	MODIFIER	MCAT	ENSBTAG00000002413	Transcript	ENSBTAT00000003130.5	protein_coding	-	-	rs721800903	-	-
10:22267861-22267861	T	missense_variant	MODERATE	-	ENSBTAG00000000432	Transcript	ENSBTAT00000000555.6	protein_coding	E/K	Gaa/Aaa	rs721800739	tolerated(0.89)	-
19:24723654-24723654	A	downstream_gene_variant	MODIFIER	ANKFY1	ENSBTAG00000021091	Transcript	ENSBTAT00000045719.3	protein_coding	-	-	rs721798604	-	-
13:53908952-53908952	T	downstream_gene_variant	MODIFIER	DNAJC5	ENSBTAG00000015796	Transcript	ENSBTAT00000035700.5	protein_coding	-	-	rs721796466	-	-
16:51633412-51633412	A	downstream_gene_variant	MODIFIER	SPEN	ENSBTAG00000018729	Transcript	ENSBTAT00000024930.6	protein_coding	-	-	rs721792151	-	-
7:16100616-16100616	A	synonymous_variant	LOW	INSR	ENSBTAG00000012687	Transcript	ENSBTAT00000016858.6	protein_coding	C	tgC/tgT	rs721785521	-	-
18:51172508-51172508	T	synonymous_variant	LOW	ZNF574	ENSBTAG00000021789	Transcript	ENSBTAT00000031986.5	protein_coding	R	cgC/cgA	rs721782659	-	-
21:65203772-65203772	C	3_prime_UTR_variant	MODIFIER	SLC25A29	ENSBTAG00000013666	Transcript	ENSBTAT00000018163.4	protein_coding	-	-	rs721782114	-	-
6:113504044-113504044	T	3_prime_UTR_variant	MODIFIER	TBC1D14	ENSBTAG00000005493	Transcript	ENSBTAT00000039389.5	protein_coding	-	-	rs721780585	-	-
17:62491719-62491719	C	upstream_gene_variant	MODIFIER	RAB35	ENSBTAG00000022044	Transcript	ENSBTAT00000029514.5	protein_coding	-	-	rs721778158	-	-
27:25695670-25695670	A	upstream_gene_variant	MODIFIER	DUSP4	ENSBTAG00000044208	Transcript	ENSBTAT00000061049.3	protein_coding	-	-	rs721777596	-	-
5:32145921-32145921	A	3_prime_UTR_variant	MODIFIER	PFKM	ENSBTAG00000000286	Transcript	ENSBTAT00000000359.5	protein_coding	-	-	rs721773683	-	-
9:50495033-50495033	T	intergenic_variant	MODIFIER	-	-	-	-	-	-	-	rs721773123	-	-
7:21153648-21153648	A	upstream_gene_variant	MODIFIER	TIMM13	ENSBTAG00000013623	Transcript	ENSBTAT00000018109.5	protein_coding	-	-	rs721772449	-	-
3:42934413-42934413	C	intron_variant	MODIFIER	CDC14A	ENSBTAG00000031439	Transcript	ENSBTAT00000008825.6	protein_coding	-	-	rs721765595	-	-
10:11953242-11953242	C	missense_variant	MODERATE	MTFMT	ENSBTAG00000021630	Transcript	ENSBTAT00000028820.5	protein_coding	E/G	gAa/gGa	rs721759662	deleterious(0)	-
5:26914756-26914756	A	splice_region_variant,intron_variant	LOW	TNS2	ENSBTAG00000006904	Transcript	ENSBTAT00000009070.6	protein_coding	-	-	rs721756404	-	-
19:19488637-19488637	A	3_prime_UTR_variant	MODIFIER	LYRM9	ENSBTAG00000033298	Transcript	ENSBTAT00000055200.3	protein_coding	-	-	rs721751714	-	-
16:51391992-51391992	G	5_prime_UTR_variant	MODIFIER	C16H1orf159	ENSBTAG00000014511	Transcript	ENSBTAT00000019289.4	protein_coding	-	-	rs721751631	-	-
2:128389913-128389913	T	3_prime_UTR_variant	MODIFIER	RCAN3	ENSBTAG00000017452	Transcript	ENSBTAT00000023194.5	protein_coding	-	-	rs721751542	-	-
19:28650180-28650180	C	downstream_gene_variant	MODIFIER	NTN1	ENSBTAG00000012137	Transcript	ENSBTAT00000016103.6	protein_coding	-	-	rs721751352	-	-
23:51263972-51263972	A	synonymous_variant	LOW	GMDS	ENSBTAG00000012058	Transcript	ENSBTAT00000015992.6	protein_coding	S	tcG/tcA	rs721746102	-	-
3:102081683-102081683	A	upstream_gene_variant	MODIFIER	B4GALT2	ENSBTAG00000011879	Transcript	ENSBTAT00000015761.6	protein_coding	-	-	rs721736598	-	-
6:117348477-117348477	C	missense_variant	MODERATE	FGFRL1	ENSBTAG00000027464	Transcript	ENSBTAT00000039444.4	protein_coding	K/R	aAg/aGg	rs721734796	tolerated(0.56)	-
6:91130817-91130817	T	5_prime_UTR_variant	MODIFIER	SCARB2	ENSBTAG00000010956	Transcript	ENSBTAT00000014549.6	protein_coding	-	-	rs721732192	-	-
26:20598732-20598732	C	intron_variant	MODIFIER	SLC25A28	ENSBTAG00000012107	Transcript	ENSBTAT00000016063.5	protein_coding	-	-	rs721725717	-	-
6:117408330-117408330	C	synonymous_variant	LOW	DGKQ	ENSBTAG00000017240	Transcript	ENSBTAT00000022905.5	protein_coding	D	gaT/gaC	rs721721969	-	-
2:118854591-118854591	C	downstream_gene_variant	MODIFIER	C2H2orf72	ENSBTAG00000026710	Transcript	ENSBTAT00000038103.4	protein_coding	-	-	rs721718699	-	-
9:43428004-43428004	C	synonymous_variant	LOW	CRYBG1	ENSBTAG00000017527	Transcript	ENSBTAT00000023304.6	protein_coding	K	aaA/aaG	rs721714348	-	-
1:154092925-154092925	T	intron_variant	MODIFIER	PLCL2	ENSBTAG00000009942	Transcript	ENSBTAT00000013117.6	protein_coding	-	-	rs721713261	-	-
25:7682163-7682163	T	3_prime_UTR_variant	MODIFIER	PMM2	ENSBTAG00000001440	Transcript	ENSBTAT00000001888.4	protein_coding	-	-	rs721712231	-	-
27:33387351-33387351	A	5_prime_UTR_variant	MODIFIER	DDHD2	ENSBTAG00000013145	Transcript	ENSBTAT00000017473.6	protein_coding	-	-	rs721708364	-	-
2:121226080-121226080	C	3_prime_UTR_variant	MODIFIER	HDAC1	ENSBTAG00000012698	Transcript	ENSBTAT00000016877.6	protein_coding	-	-	rs721704180	-	-
12:85234250-85234250	C	synonymous_variant	LOW	NAXD	ENSBTAG00000011466	Transcript	ENSBTAT00000015238.5	protein_coding	D	gaT/gaC	rs721703680	-	-
5:10358175-10358175	T	synonymous_variant	LOW	LIN7A	ENSBTAG00000011367	Transcript	ENSBTAT00000015103.5	protein_coding	P	ccG/ccA	rs721695774	-	-
5:68309950-68309950	G	downstream_gene_variant	MODIFIER	CHST11	ENSBTAG00000010644	Transcript	ENSBTAT00000014069.6	protein_coding	-	-	rs721694240	-	-
27:38233325-38233325	A	3_prime_UTR_variant	MODIFIER	CSGALNACT1	ENSBTAG00000004613	Transcript	ENSBTAT00000006052.6	protein_coding	-	-	rs721692167	-	-
20:65324909-65324909	T	missense_variant	MODERATE	MTRR	ENSBTAG00000009401	Transcript	ENSBTAT00000012372.5	protein_coding	A/T	Gca/Aca	rs721690443	tolerated(0.59)	-
23:41012568-41012568	C	5_prime_UTR_variant	MODIFIER	MYLIP	ENSBTAG00000004115	Transcript	ENSBTAT00000005377.5	protein_coding	-	-	rs721688151	-	-
19:51118223-51118223	G	upstream_gene_variant	MODIFIER	-	ENSBTAG00000055145	Transcript	ENSBTAT00000000538.5	protein_coding	-	-	rs721681560	-	-
21:32190644-32190644	A	synonymous_variant	LOW	TSPAN3	ENSBTAG00000002415	Transcript	ENSBTAT00000003131.6	protein_coding	L	ctC/ctT	rs721680299	-	-
20:69332395-69332395	T	synonymous_variant	LOW	IRX1	ENSBTAG00000000809	Transcript	ENSBTAT00000001070.5	protein_coding	K	aaG/aaA	rs721675967	-	-
14:580633-580633	G	upstream_gene_variant	MODIFIER	FBXL6	ENSBTAG00000000856	Transcript	ENSBTAT00000001141.6	protein_coding	-	-	rs721671574	-	-
23:7450749-7450749	T	upstream_gene_variant	MODIFIER	VPS52	ENSBTAG00000002643	Transcript	ENSBTAT00000003427.6	protein_coding	-	-	rs721666978	-	-
23:15082755-15082755	T	upstream_gene_variant	MODIFIER	TREML1	ENSBTAG00000006485	Transcript	ENSBTAT00000008500.4	protein_coding	-	-	rs721662849	-	-
25:40757330-40757330	T	3_prime_UTR_variant	MODIFIER	LFNG	ENSBTAG00000040361	Transcript	ENSBTAT00000056003.3	protein_coding	-	-	rs721661029	-	-
5:119349119-119349119	T	splice_region_variant,intron_variant	LOW	PIM3	ENSBTAG00000045904	Transcript	ENSBTAT00000063193.2	protein_coding	-	-	rs721658785	-	-
4:118579489-118579489	T	3_prime_UTR_variant	MODIFIER	UBE3C	ENSBTAG00000008025	Transcript	ENSBTAT00000010553.6	protein_coding	-	-	rs721655680	-	-
17:66274933-66274933	G	3_prime_UTR_variant	MODIFIER	CRYBA4	ENSBTAG00000019282	Transcript	ENSBTAT00000025674.5	protein_coding	-	-	rs721653774	-	-
19:40042937-40042937	C	3_prime_UTR_variant	MODIFIER	STARD3	ENSBTAG00000011729	Transcript	ENSBTAT00000015578.5	protein_coding	-	-	rs721650916	-	-
18:50013010-50013010	T	3_prime_UTR_variant	MODIFIER	ITPKC	ENSBTAG00000019465	Transcript	ENSBTAT00000025930.5	protein_coding	-	-	rs721645538	-	-
4:63952967-63952967	C	downstream_gene_variant	MODIFIER	AVL9	ENSBTAG00000003114	Transcript	ENSBTAT00000004049.5	protein_coding	-	-	rs721643375	-	-
2:129836000-129836000	C	missense_variant	MODERATE	KDM1A	ENSBTAG00000009500	Transcript	ENSBTAT00000012501.6	protein_coding	A/G	gCg/gGg	rs721640605	deleterious_low_confidence(0.04)	-
19:53992387-53992387	T	3_prime_UTR_variant	MODIFIER	SYNGR2	ENSBTAG00000019069	Transcript	ENSBTAT00000025388.5	protein_coding	-	-	rs721636782	-	-
10:79275491-79275491	G	downstream_gene_variant	MODIFIER	PLEK2	ENSBTAG00000016255	Transcript	ENSBTAT00000021623.4	protein_coding	-	-	rs721629743	-	-
8:84420052-84420052	A	3_prime_UTR_variant	MODIFIER	FGD3	ENSBTAG00000006939	Transcript	ENSBTAT00000009131.5	protein_coding	-	-	rs721629082	-	-
25:38469135-38469135	T	synonymous_variant	LOW	ZNF316	ENSBTAG00000003953	Transcript	ENSBTAT00000005167.5	protein_coding	A	gcG/gcT	rs721628717	-	-
25:26273095-26273095	A	downstream_gene_variant	MODIFIER	HIRIP3	ENSBTAG00000005028	Transcript	ENSBTAT00000006619.6	protein_coding	-	-	rs721621398	-	-
10:15119802-15119802	G	downstream_gene_variant	MODIFIER	FEM1B	ENSBTAG00000008378	Transcript	ENSBTAT00000011028.6	protein_coding	-	-	rs721619121	-	-
3:102380603-102380603	T	5_prime_UTR_variant	MODIFIER	KDM4A	ENSBTAG00000002078	Transcript	ENSBTAT00000002687.5	protein_coding	-	-	rs721617992	-	-
7:12723398-12723398	C	missense_variant	MODERATE	RNASEH2A	ENSBTAG00000009661	Transcript	ENSBTAT00000012731.3	protein_coding	K/R	aAg/aGg	rs721613897	tolerated(0.42)	-
6:105291180-105291180	G	3_prime_UTR_variant	MODIFIER	WDR1	ENSBTAG00000013607	Transcript	ENSBTAT00000018092.6	protein_coding	-	-	rs721610141	-	-
12:34287641-34287641	A	intron_variant	MODIFIER	-	ENSBTAG00000019545	Transcript	ENSBTAT00000026040.6	protein_coding	-	-	rs721607731	-	-
10:88536939-88536939	A	downstream_gene_variant	MODIFIER	GSTZ1	ENSBTAG00000002706	Transcript	ENSBTAT00000003503.5	protein_coding	-	-	rs721598609	-	-
6:97216731-97216731	A	upstream_gene_variant	MODIFIER	HNRNPDL	ENSBTAG00000014804	Transcript	ENSBTAT00000019699.5	protein_coding	-	-	rs721594576	-	-
18:36969375-36969375	T	3_prime_UTR_variant	MODIFIER	WWP2	ENSBTAG00000018421	Transcript	ENSBTAT00000024513.6	protein_coding	-	-	rs721594414	-	-
4:70735875-70735875	A	intron_variant	MODIFIER	CYCS	ENSBTAG00000022613	Transcript	ENSBTAT00000007918.3	protein_coding	-	-	rs721594025	-	-
21:49222729-49222729	A	missense_variant	MODERATE	-	ENSBTAG00000006819	Transcript	ENSBTAT00000008973.6	protein_coding	Q/K	Caa/Aaa	rs721592662	tolerated(1)	-
22:10526846-10526846	T	missense_variant	MODERATE	MLH1	ENSBTAG00000016758	Transcript	ENSBTAT00000022288.5	protein_coding	E/K	Gag/Aag	rs721590771	tolerated(0.49)	-
9:42999293-42999293	T	downstream_gene_variant	MODIFIER	-	ENSBTAG00000052465	Transcript	ENSBTAT00000066563.1	protein_coding	-	-	rs721587771	-	-
22:6931613-6931613	G	3_prime_UTR_variant	MODIFIER	CMTM6	ENSBTAG00000019526	Transcript	ENSBTAT00000026019.5	protein_coding	-	-	rs721587245	-	-
18:10689922-10689922	T	downstream_gene_variant	MODIFIER	MEAK7	ENSBTAG00000000946	Transcript	ENSBTAT00000001252.6	protein_coding	-	-	rs721585136	-	-
22:59836099-59836099	A	synonymous_variant	LOW	ABTB1	ENSBTAG00000018238	Transcript	ENSBTAT00000024279.5	protein_coding	F	ttC/ttT	rs721583115	-	-
9:10418458-10418458	T	intergenic_variant	MODIFIER	-	-	-	-	-	-	-	rs721582384	-	-
8:111045288-111045288	T	downstream_gene_variant	MODIFIER	ADI1	ENSBTAG00000005403	Transcript	ENSBTAT00000007112.4	protein_coding	-	-	rs721580778	-	-
26:34634067-34634067	C	5_prime_UTR_variant	MODIFIER	CCDC186	ENSBTAG00000020233	Transcript	ENSBTAT00000031607.5	protein_coding	-	-	rs721579956	-	-
7:20385605-20385605	T	upstream_gene_variant	MODIFIER	C7H19orf71	ENSBTAG00000014982	Transcript	ENSBTAT00000019944.6	protein_coding	-	-	rs721575534	-	-
25:38887176-38887176	C	upstream_gene_variant	MODIFIER	TNRC18	ENSBTAG00000037400	Transcript	ENSBTAT00000028865.6	protein_coding	-	-	rs721575067	-	-
19:36545418-36545418	G	3_prime_UTR_variant	MODIFIER	PDK2	ENSBTAG00000008744	Transcript	ENSBTAT00000011523.6	protein_coding	-	-	rs721570314	-	-
11:73342392-73342392	G	downstream_gene_variant	MODIFIER	RAB10	ENSBTAG00000000985	Transcript	ENSBTAT00000001303.5	protein_coding	-	-	rs721567346	-	-
8:63324152-63324152	T	missense_variant	MODERATE	TBC1D2	ENSBTAG00000019550	Transcript	ENSBTAT00000026052.6	protein_coding	R/H	cGc/cAc	rs721564918	tolerated(0.8)	-
22:21199504-21199504	T	3_prime_UTR_variant	MODIFIER	EDEM1	ENSBTAG00000012904	Transcript	ENSBTAT00000017152.6	protein_coding	-	-	rs721564391	-	-
22:47688535-47688535	A	3_prime_UTR_variant	MODIFIER	DCP1A	ENSBTAG00000010863	Transcript	ENSBTAT00000014415.5	protein_coding	-	-	rs721559662	-	-
17:69101771-69101771	A	3_prime_UTR_variant	MODIFIER	MTMR3	ENSBTAG00000001030	Transcript	ENSBTAT00000057477.3	protein_coding	-	-	rs721551477	-	-
6:117274585-117274585	C	intron_variant	MODIFIER	-	ENSBTAG00000002247	Transcript	ENSBTAT00000002902.5	protein_coding	-	-	rs721540773	-	-
6:45076187-45076187	A	intergenic_variant	MODIFIER	-	-	-	-	-	-	-	rs721533406	-	-
10:35942746-35942746	A	downstream_gene_variant	MODIFIER	INAFM2	ENSBTAG00000051305	Transcript	ENSBTAT00000066969.1	protein_coding	-	-	rs721530280	-	-
13:69831610-69831610	A	downstream_gene_variant	MODIFIER	ZHX3	ENSBTAG00000017594	Transcript	ENSBTAT00000023393.6	protein_coding	-	-	rs721528780	-	-
19:49935080-49935080	T	3_prime_UTR_variant	MODIFIER	FN3KRP	ENSBTAG00000015390	Transcript	ENSBTAT00000020456.6	protein_coding	-	-	rs721517314	-	-
25:38241697-38241697	T	intergenic_variant	MODIFIER	-	-	-	-	-	-	-	rs721516947	-	-
5:113662640-113662640	A	synonymous_variant	LOW	ARFGAP3	ENSBTAG00000001057	Transcript	ENSBTAT00000053995.3	protein_coding	I	atC/atT	rs721516105	-	-
3:19951388-19951388	C	upstream_gene_variant	MODIFIER	CTSK	ENSBTAG00000021035	Transcript	ENSBTAT00000028016.6	protein_coding	-	-	rs721512413	-	-
X:126702372-126702372	T	missense_variant	MODERATE	TXLNG	ENSBTAG00000001768	Transcript	ENSBTAT00000002316.5	protein_coding	E/K	Gag/Aag	rs721510201	tolerated(0.91)	-
16:50442331-50442331	T	downstream_gene_variant	MODIFIER	RER1	ENSBTAG00000009307	Transcript	ENSBTAT00000012259.4	protein_coding	-	-	rs721492340	-	-
6:113529736-113529736	A	3_prime_UTR_variant	MODIFIER	GRPEL1	ENSBTAG00000010181	Transcript	ENSBTAT00000013431.4	protein_coding	-	-	rs721491642	-	-
23:9389662-9389662	T	downstream_gene_variant	MODIFIER	PPARD	ENSBTAG00000017542	Transcript	ENSBTAT00000023319.6	protein_coding	-	-	rs721490955	-	-
3:8388764-8388764	T	downstream_gene_variant	MODIFIER	KLHDC9	ENSBTAG00000020150	Transcript	ENSBTAT00000026839.4	protein_coding	-	-	rs721490017	-	-
3:20312236-20312236	A	synonymous_variant	LOW	PRPF3	ENSBTAG00000013946	Transcript	ENSBTAT00000018533.4	protein_coding	S	agC/agT	rs721484231	-	-
2:6670543-6670543	G	missense_variant	MODERATE	ASNSD1	ENSBTAG00000000492	Transcript	ENSBTAT00000056728.3	protein_coding	E/D	gaA/gaC	rs721479164	tolerated(0.19)	-
22:14700941-14700941	A	downstream_gene_variant	MODIFIER	SEC22C	ENSBTAG00000006570	Transcript	ENSBTAT00000008631.6	protein_coding	-	-	rs721477655	-	-
2:84018487-84018487	C	downstream_gene_variant	MODIFIER	-	ENSBTAG00000009976	Transcript	ENSBTAT00000013153.5	protein_coding	-	-	rs721471785	-	-
29:46290007-46290007	G	synonymous_variant	LOW	IGHMBP2	ENSBTAG00000022185	Transcript	ENSBTAT00000044489.4	protein_coding	L	ttA/ttG	rs721468135	-	-
18:26255701-26255701	G	upstream_gene_variant	MODIFIER	NDRG4	ENSBTAG00000003894	Transcript	ENSBTAT00000071768.1	protein_coding	-	-	rs721467153	-	-
18:45765231-45765231	A	synonymous_variant	LOW	GRAMD1A	ENSBTAG00000003820	Transcript	ENSBTAT00000004977.5	protein_coding	R	cgC/cgA	rs721462051	-	-
19:22077536-22077536	T	synonymous_variant	LOW	GLOD4	ENSBTAG00000019160	Transcript	ENSBTAT00000025501.6	protein_coding	A	gcC/gcT	rs721461592	-	-
18:50034073-50034073	C	downstream_gene_variant	MODIFIER	SNRPA	ENSBTAG00000009077	Transcript	ENSBTAT00000011963.5	protein_coding	-	-	rs721459530	-	-
5:116908464-116908464	A	downstream_gene_variant	MODIFIER	GRAMD4	ENSBTAG00000021803	Transcript	ENSBTAT00000029061.5	protein_coding	-	-	rs721458609	-	-
25:3785983-3785983	T	synonymous_variant	LOW	MGRN1	ENSBTAG00000018999	Transcript	ENSBTAT00000025290.6	protein_coding	S	tcC/tcT	rs721447556	-	-
2:112009792-112009792	G	downstream_gene_variant	MODIFIER	WDFY1	ENSBTAG00000016951	Transcript	ENSBTAT00000022552.5	protein_coding	-	-	rs721441117	-	-
22:12654175-12654175	A	synonymous_variant	LOW	SLC25A38	ENSBTAG00000022721	Transcript	ENSBTAT00000020606.6	protein_coding	P	ccG/ccA	rs721440929	-	-
19:51141503-51141503	A	upstream_gene_variant	MODIFIER	HGS	ENSBTAG00000000411	Transcript	ENSBTAT00000000527.5	protein_coding	-	-	rs721439485	-	-
13:57924586-57924586	G	3_prime_UTR_variant	MODIFIER	VAPB	ENSBTAG00000017424	Transcript	ENSBTAT00000023164.5	protein_coding	-	-	rs721435643	-	-
11:106687095-106687095	C	synonymous_variant	LOW	EHMT1	ENSBTAG00000012148	Transcript	ENSBTAT00000016118.6	protein_coding	P	ccT/ccC	rs721431879	-	-
17:72305815-72305815	G	3_prime_UTR_variant	MODIFIER	CRKL	ENSBTAG00000045548	Transcript	ENSBTAT00000066024.2	protein_coding	-	-	rs721431067	-	-
1:75921045-75921045	A	intergenic_variant	MODIFIER	-	-	-	-	-	-	-	rs721425496	-	-
28:27105875-27105875	T	downstream_gene_variant	MODIFIER	-	ENSBTAG00000052302	Transcript	ENSBTAT00000068027.1	lncRNA	-	-	rs721419675	-	-
19:40039789-40039789	C	3_prime_UTR_variant	MODIFIER	STARD3	ENSBTAG00000011729	Transcript	ENSBTAT00000015578.5	protein_coding	-	-	rs721417644	-	-
19:36315937-36315937	C	intron_variant	MODIFIER	XYLT2	ENSBTAG00000009298	Transcript	ENSBTAT00000012247.6	protein_coding	-	-	rs721417419	-	-
9:95044393-95044393	G	downstream_gene_variant	MODIFIER	-	ENSBTAG00000004472	Transcript	ENSBTAT00000005869.4	protein_coding	-	-	rs721414816	-	-
16:50956358-50956358	C	downstream_gene_variant	MODIFIER	NADK	ENSBTAG00000000212	Transcript	ENSBTAT00000000257.4	protein_coding	-	-	rs721406322	-	-
11:99233217-99233217	A	downstream_gene_variant	MODIFIER	ZER1	ENSBTAG00000010208	Transcript	ENSBTAT00000013468.5	protein_coding	-	-	rs721405704	-	-
9:42992809-42992809	G	intron_variant	MODIFIER	-	ENSBTAG00000052465	Transcript	ENSBTAT00000066563.1	protein_coding	-	-	rs721395879	-	-
11:104604911-104604911	T	synonymous_variant	LOW	VAV2	ENSBTAG00000004511	Transcript	ENSBTAT00000005932.6	protein_coding	T	acG/acA	rs721395296	-	-
11:105113916-105113916	A	downstream_gene_variant	MODIFIER	RXRA	ENSBTAG00000017851	Transcript	ENSBTAT00000023729.6	protein_coding	-	-	rs721394265	-	-
5:115732635-115732635	G	3_prime_UTR_variant	MODIFIER	FAM118A	ENSBTAG00000010590	Transcript	ENSBTAT00000013993.6	protein_coding	-	-	rs721393099	-	-
9:81299725-81299725	G	5_prime_UTR_variant	MODIFIER	LTV1	ENSBTAG00000032163	Transcript	ENSBTAT00000021934.5	protein_coding	-	-	rs721392631	-	-
4:107628395-107628395	A	missense_variant	MODERATE	ARHGEF5	ENSBTAG00000001815	Transcript	ENSBTAT00000002373.6	protein_coding	D/N	Gat/Aat	rs721383060	tolerated(0.08)	-
23:31828965-31828965	C	5_prime_UTR_variant	MODIFIER	H2AC6	ENSBTAG00000039657	Transcript	ENSBTAT00000056983.3	protein_coding	-	-	rs721376238	-	-
15:54475578-54475578	T	downstream_gene_variant	MODIFIER	ARRB1	ENSBTAG00000020485	Transcript	ENSBTAT00000027296.5	protein_coding	-	-	rs721374047	-	-
10:42857803-42857803	C	upstream_gene_variant	MODIFIER	ARF6	ENSBTAG00000045980	Transcript	ENSBTAT00000063023.2	protein_coding	-	-	rs721371062	-	-
28:45689441-45689441	T	5_prime_UTR_variant	MODIFIER	TFAM	ENSBTAG00000003546	Transcript	ENSBTAT00000052511.3	protein_coding	-	-	rs721370379	-	-
14:73535991-73535991	C	5_prime_UTR_variant	MODIFIER	TMEM64	ENSBTAG00000011268	Transcript	ENSBTAT00000045778.4	protein_coding	-	-	rs721363945	-	-
23:50588295-50588295	C	intergenic_variant	MODIFIER	-	-	-	-	-	-	-	rs721362676	-	-
4:106083429-106083429	G	intron_variant	MODIFIER	-	ENSBTAG00000034609	Transcript	ENSBTAT00000028729.6	protein_coding	-	-	rs721362597	-	-
12:11596025-11596025	G	intron_variant	MODIFIER	RGCC	ENSBTAG00000034885	Transcript	ENSBTAT00000049347.3	protein_coding	-	-	rs721360649	-	-
17:71362293-71362293	A	synonymous_variant	LOW	CABIN1	ENSBTAG00000024708	Transcript	ENSBTAT00000018360.5	protein_coding	R	agG/agA	rs721359001	-	-
15:54616333-54616333	G	3_prime_UTR_variant	MODIFIER	GDPD5	ENSBTAG00000031777	Transcript	ENSBTAT00000020079.6	protein_coding	-	-	rs721355143	-	-
3:94302534-94302534	A	intron_variant	MODIFIER	TXNDC12	ENSBTAG00000011024	Transcript	ENSBTAT00000014645.5	protein_coding	-	-	rs721350162	-	-
4:76987773-76987773	T	3_prime_UTR_variant	MODIFIER	NUDCD3	ENSBTAG00000006325	Transcript	ENSBTAT00000008304.4	protein_coding	-	-	rs721345671	-	-
22:56348456-56348456	G	downstream_gene_variant	MODIFIER	RPL32	ENSBTAG00000015283	Transcript	ENSBTAT00000020323.3	protein_coding	-	-	rs721344910	-	-
23:17296915-17296915	G	3_prime_UTR_variant	MODIFIER	VEGFA	ENSBTAG00000005339	Transcript	ENSBTAT00000007026.6	protein_coding	-	-	rs721344536	-	-
13:54031577-54031577	A	downstream_gene_variant	MODIFIER	ZGPAT	ENSBTAG00000007498	Transcript	ENSBTAT00000009860.6	protein_coding	-	-	rs721343547	-	-
9:39812821-39812821	T	synonymous_variant	LOW	DDO	ENSBTAG00000033367	Transcript	ENSBTAT00000013892.6	protein_coding	L	ctC/ctT	rs721339664	-	-
5:26513963-26513963	T	downstream_gene_variant	MODIFIER	TARBP2	ENSBTAG00000000435	Transcript	ENSBTAT00000000558.6	protein_coding	-	-	rs721338860	-	-
18:34592615-34592615	G	downstream_gene_variant	MODIFIER	PDP2	ENSBTAG00000046708	Transcript	ENSBTAT00000063372.2	protein_coding	-	-	rs721338678	-	-
10:36022936-36022936	T	missense_variant	MODERATE	IVD	ENSBTAG00000004409	Transcript	ENSBTAT00000005782.4	protein_coding	R/L	cGa/cTa	rs721333040	deleterious_low_confidence(0.01)	-
25:33825597-33825597	C	downstream_gene_variant	MODIFIER	-	ENSBTAG00000017939	Transcript	ENSBTAT00000023854.6	protein_coding	-	-	rs721332056	-	-
19:48074867-48074867	T	synonymous_variant	LOW	FTSJ3	ENSBTAG00000021060	Transcript	ENSBTAT00000028047.5	protein_coding	R	cgG/cgA	rs721326217	-	-
3:49928598-49928598	A	intron_variant	MODIFIER	FNBP1L	ENSBTAG00000004383	Transcript	ENSBTAT00000005756.6	protein_coding	-	-	rs721325020	-	-
3:119967008-119967008	A	3_prime_UTR_variant	MODIFIER	RNPEPL1	ENSBTAG00000007215	Transcript	ENSBTAT00000009492.6	protein_coding	-	-	rs721324890	-	-
4:76987622-76987622	T	3_prime_UTR_variant	MODIFIER	NUDCD3	ENSBTAG00000006325	Transcript	ENSBTAT00000008304.4	protein_coding	-	-	rs721323538	-	-
14:21898690-21898690	G	synonymous_variant	LOW	ATP6V1H	ENSBTAG00000003450	Transcript	ENSBTAT00000004480.5	protein_coding	G	ggT/ggC	rs721316945	-	-
15:77862894-77862894	T	downstream_gene_variant	MODIFIER	PTPRJ	ENSBTAG00000024715	Transcript	ENSBTAT00000034419.4	protein_coding	-	-	rs721315194	-	-
18:45767824-45767824	T	3_prime_UTR_variant	MODIFIER	GRAMD1A	ENSBTAG00000003820	Transcript	ENSBTAT00000004977.5	protein_coding	-	-	rs721314989	-	-
18:7771553-7771553	A	missense_variant	MODERATE	GCSH	ENSBTAG00000006795	Transcript	ENSBTAT00000008936.2	protein_coding	R/C	Cgc/Tgc	rs721314932	deleterious_low_confidence(0.04)	-
5:71108951-71108951	T	missense_variant	MODERATE	FBXO7	ENSBTAG00000020634	Transcript	ENSBTAT00000027498.6	protein_coding	A/V	gCa/gTa	rs721311459	tolerated(0.31)	-
18:13274228-13274228	G	intergenic_variant	MODIFIER	-	-	-	-	-	-	-	rs721308189	-	-
25:7523269-7523269	G	missense_variant	MODERATE	METTL22	ENSBTAG00000035782	Transcript	ENSBTAT00000018927.6	protein_coding	Q/R	cAg/cGg	rs721307375	tolerated(0.38)	-
5:111667729-111667729	T	intergenic_variant	MODIFIER	-	-	-	-	-	-	-	rs721307051	-	-
5:116352335-116352335	T	intergenic_variant	MODIFIER	-	-	-	-	-	-	-	rs721304459	-	-
10:36319969-36319969	G	downstream_gene_variant	MODIFIER	GCHFR	ENSBTAG00000013477	Transcript	ENSBTAT00000017922.3	protein_coding	-	-	rs721302442	-	-
25:1184691-1184691	A	3_prime_UTR_variant	MODIFIER	TELO2	ENSBTAG00000019086	Transcript	ENSBTAT00000025412.6	protein_coding	-	-	rs721279082	-	-
19:34423050-34423050	T	3_prime_UTR_variant	MODIFIER	ALKBH5	ENSBTAG00000025046	Transcript	ENSBTAT00000034976.5	protein_coding	-	-	rs721276359	-	-
11:71359271-71359271	T	intron_variant	MODIFIER	FOSL2	ENSBTAG00000023929	Transcript	ENSBTAT00000032910.5	protein_coding	-	-	rs721273742	-	-
18:26471421-26471421	C	upstream_gene_variant	MODIFIER	GOT2	ENSBTAG00000007172	Transcript	ENSBTAT00000009440.3	protein_coding	-	-	rs721267741	-	-
6:70839063-70839063	T	synonymous_variant	LOW	TMEM165	ENSBTAG00000001269	Transcript	ENSBTAT00000001671.5	protein_coding	D	gaC/gaT	rs721259979	-	-
1:143808680-143808680	G	3_prime_UTR_variant	MODIFIER	PDXK	ENSBTAG00000018186	Transcript	ENSBTAT00000024203.6	protein_coding	-	-	rs721257741	-	-
3:80553970-80553970	T	intron_variant	MODIFIER	JAK1	ENSBTAG00000003147	Transcript	ENSBTAT00000004101.6	protein_coding	-	-	rs721255688	-	-
9:25985871-25985871	T	3_prime_UTR_variant	MODIFIER	TPD52L1	ENSBTAG00000003336	Transcript	ENSBTAT00000004332.5	protein_coding	-	-	rs721252370	-	-
3:9582003-9582003	A	missense_variant	MODERATE	IGSF8	ENSBTAG00000009982	Transcript	ENSBTAT00000013165.5	protein_coding	V/M	Gtg/Atg	rs721250922	tolerated(0.14)	-
9:86919593-86919593	C	upstream_gene_variant	MODIFIER	NUP43	ENSBTAG00000010196	Transcript	ENSBTAT00000045398.3	protein_coding	-	-	rs721246602	-	-
29:37177744-37177744	T	synonymous_variant	LOW	CCDC86	ENSBTAG00000014215	Transcript	ENSBTAT00000018897.6	protein_coding	N	aaC/aaT	rs721245757	-	-
11:98982802-98982802	A	3_prime_UTR_variant	MODIFIER	URM1	ENSBTAG00000025612	Transcript	ENSBTAT00000036128.4	protein_coding	-	-	rs721244259	-	-
14:1324408-1324408	A	synonymous_variant	LOW	GLI4	ENSBTAG00000003606	Transcript	ENSBTAT00000004687.6	protein_coding	A	gcC/gcT	rs721242489	-	-
12:35811575-35811575	T	non_coding_transcript_exon_variant	MODIFIER	EEF1AKMT1	ENSBTAG00000008296	Transcript	ENSBTAT00000010916.5	lncRNA	-	-	rs721238803	-	-
11:99293439-99293439	T	downstream_gene_variant	MODIFIER	TBC1D13	ENSBTAG00000012480	Transcript	ENSBTAT00000016559.6	protein_coding	-	-	rs721236239	-	-
25:16712276-16712276	A	synonymous_variant	LOW	SYT17	ENSBTAG00000014229	Transcript	ENSBTAT00000018914.6	protein_coding	N	aaC/aaT	rs721232363	-	-
6:111127399-111127399	C	upstream_gene_variant	MODIFIER	FGFBP1	ENSBTAG00000031497	Transcript	ENSBTAT00000044642.3	protein_coding	-	-	rs721225611	-	-
2:90787194-90787194	T	5_prime_UTR_variant	MODIFIER	NOP58	ENSBTAG00000005517	Transcript	ENSBTAT00000007254.6	protein_coding	-	-	rs721221828	-	-
26:32686490-32686490	A	downstream_gene_variant	MODIFIER	GPAM	ENSBTAG00000011917	Transcript	ENSBTAT00000015811.5	protein_coding	-	-	rs721213393	-	-
5:68711110-68711110	G	missense_variant	MODERATE	APPL2	ENSBTAG00000030784	Transcript	ENSBTAT00000043505.2	protein_coding	T/P	Act/Cct	rs721211472	tolerated(0.5)	-
19:56024165-56024165	A	missense_variant	MODERATE	TSEN54	ENSBTAG00000000824	Transcript	ENSBTAT00000001090.5	protein_coding	P/S	Cca/Tca	rs721209804	tolerated(0.16)	-
26:32980366-32980366	G	upstream_gene_variant	MODIFIER	ZDHHC6	ENSBTAG00000006713	Transcript	ENSBTAT00000008828.5	protein_coding	-	-	rs721208100	-	-
25:553221-553221	T	synonymous_variant	LOW	MCRIP2	ENSBTAG00000045857	Transcript	ENSBTAT00000003640.6	protein_coding	T	acG/acT	rs721205739	-	-
21:56046465-56046465	A	synonymous_variant	LOW	CCDC88C	ENSBTAG00000000838	Transcript	ENSBTAT00000055799.2	protein_coding	H	caC/caT	rs721201921	-	-
23:24695119-24695119	A	synonymous_variant	LOW	MCM3	ENSBTAG00000010721	Transcript	ENSBTAT00000014194.6	protein_coding	V	gtC/gtT	rs721199051	-	-
17:66164599-66164599	T	3_prime_UTR_variant	MODIFIER	SRRD	ENSBTAG00000012277	Transcript	ENSBTAT00000016280.6	protein_coding	-	-	rs721189281	-	-
15:77064023-77064023	G	3_prime_UTR_variant	MODIFIER	ARFGAP2	ENSBTAG00000009574	Transcript	ENSBTAT00000012592.6	protein_coding	-	-	rs721187355	-	-
3:19372898-19372898	G	synonymous_variant	LOW	PSMB4	ENSBTAG00000021288	Transcript	ENSBTAT00000028364.3	protein_coding	G	ggT/ggC	rs721184487	-	-
9:13013538-13013538	T	downstream_gene_variant	MODIFIER	EEF1A1	ENSBTAG00000014534	Transcript	ENSBTAT00000019318.6	protein_coding	-	-	rs721184234	-	-
18:62025192-62025192	A	upstream_gene_variant	MODIFIER	NAT14	ENSBTAG00000019051	Transcript	ENSBTAT00000025357.5	protein_coding	-	-	rs721184191	-	-
4:77121423-77121423	C	3_prime_UTR_variant	MODIFIER	YKT6	ENSBTAG00000000274	Transcript	ENSBTAT00000000341.6	protein_coding	-	-	rs721181744	-	-
25:1767152-1767152	T	downstream_gene_variant	MODIFIER	DNASE1L2	ENSBTAG00000009964	Transcript	ENSBTAT00000013142.6	protein_coding	-	-	rs721180371	-	-
6:116761488-116761488	T	downstream_gene_variant	MODIFIER	LETM1	ENSBTAG00000020108	Transcript	ENSBTAT00000026785.4	protein_coding	-	-	rs721169690	-	-
3:104361475-104361475	A	intergenic_variant	MODIFIER	-	-	-	-	-	-	-	rs721168323	-	-
7:54279118-54279118	G	downstream_gene_variant	MODIFIER	ARHGAP26	ENSBTAG00000027151	Transcript	ENSBTAT00000060996.3	protein_coding	-	-	rs721168292	-	-
19:43168760-43168760	G	upstream_gene_variant	MODIFIER	TMEM106A	ENSBTAG00000006801	Transcript	ENSBTAT00000008944.6	protein_coding	-	-	rs721167525	-	-
11:9706618-9706618	A	downstream_gene_variant	MODIFIER	POLE4	ENSBTAG00000017189	Transcript	ENSBTAT00000047798.3	protein_coding	-	-	rs721167457	-	-
11:103137244-103137244	A	downstream_gene_variant	MODIFIER	GBGT1	ENSBTAG00000030319	Transcript	ENSBTAT00000042813.3	protein_coding	-	-	rs721164301	-	-
2:120411180-120411180	T	3_prime_UTR_variant	MODIFIER	ZNF362	ENSBTAG00000012629	Transcript	ENSBTAT00000016763.6	protein_coding	-	-	rs721163638	-	-
6:58569153-58569153	C	intron_variant	MODIFIER	RPL9	ENSBTAG00000014518	Transcript	ENSBTAT00000019298.6	protein_coding	-	-	rs721162929	-	-
24:8494123-8494123	T	downstream_gene_variant	MODIFIER	TMX3	ENSBTAG00000007567	Transcript	ENSBTAT00000009957.6	protein_coding	-	-	rs721160772	-	-
15:29363583-29363583	T	3_prime_UTR_variant	MODIFIER	DDX6	ENSBTAG00000009067	Transcript	ENSBTAT00000011952.5	protein_coding	-	-	rs721155605	-	-
11:48715886-48715886	A	missense_variant	MODERATE	IMMT	ENSBTAG00000003307	Transcript	ENSBTAT00000004280.5	protein_coding	V/M	Gtg/Atg	rs721153277	tolerated(0.61)	-
23:32268090-32268090	T	3_prime_UTR_variant	MODIFIER	CARMIL1	ENSBTAG00000016549	Transcript	ENSBTAT00000022015.6	protein_coding	-	-	rs721149913	-	-
17:71360944-71360944	C	synonymous_variant	LOW	CABIN1	ENSBTAG00000024708	Transcript	ENSBTAT00000018360.5	protein_coding	N	aaT/aaC	rs721147445	-	-
22:59411379-59411379	A	synonymous_variant	LOW	EEFSEC	ENSBTAG00000030962	Transcript	ENSBTAT00000043822.2	protein_coding	C	tgC/tgT	rs721147237	-	-
26:25723779-25723779	T	synonymous_variant	LOW	TUBGCP2	ENSBTAG00000006395	Transcript	ENSBTAT00000008383.6	protein_coding	N	aaC/aaT	rs721147156	-	-
10:81274340-81274340	A	synonymous_variant	LOW	PLEKHD1	ENSBTAG00000008576	Transcript	ENSBTAT00000011311.6	protein_coding	E	gaG/gaA	rs721144182	-	-
18:50648670-50648670	A	intergenic_variant	MODIFIER	-	-	-	-	-	-	-	rs721143432	-	-
8:17332405-17332405	T	missense_variant	MODERATE	CAAP1	ENSBTAG00000001223	Transcript	ENSBTAT00000001617.6	protein_coding	S/C	Agt/Tgt	rs721142062	deleterious_low_confidence(0.05)	-
20:32614285-32614285	G	3_prime_UTR_variant	MODIFIER	C20H5orf51	ENSBTAG00000004929	Transcript	ENSBTAT00000006486.6	protein_coding	-	-	rs721140126	-	-
3:9879863-9879863	A	missense_variant	MODERATE	FCRL6	ENSBTAG00000017786	Transcript	ENSBTAT00000023651.6	protein_coding	A/V	gCt/gTt	rs721136405	tolerated(0.2)	-
7:11297757-11297757	A	3_prime_UTR_variant	MODIFIER	GIPC1	ENSBTAG00000000764	Transcript	ENSBTAT00000001013.5	protein_coding	-	-	rs721134125	-	-
16:79676357-79676357	A	3_prime_UTR_variant	MODIFIER	TMEM9	ENSBTAG00000051448	Transcript	ENSBTAT00000073255.1	protein_coding	-	-	rs721126710	-	-
18:52556511-52556511	G	synonymous_variant	LOW	CBLC	ENSBTAG00000009494	Transcript	ENSBTAT00000043713.3	protein_coding	S	tcC/tcG	rs721118456	-	-
25:40624801-40624801	T	3_prime_UTR_variant	MODIFIER	GNA12	ENSBTAG00000017871	Transcript	ENSBTAT00000023757.6	protein_coding	-	-	rs721118077	-	-
8:22191302-22191302	C	3_prime_UTR_variant	MODIFIER	-	ENSBTAG00000025929	Transcript	ENSBTAT00000048509.4	protein_coding	-	-	rs721117552	-	-
6:3557513-3557513	A	upstream_gene_variant	MODIFIER	ANXA5	ENSBTAG00000021746	Transcript	ENSBTAT00000028988.5	protein_coding	-	-	rs721117447	-	-
11:82881576-82881576	A	downstream_gene_variant	MODIFIER	RIC8A	ENSBTAG00000002042	Transcript	ENSBTAT00000002646.5	protein_coding	-	-	rs721116420	-	-
22:16931295-16931295	A	3_prime_UTR_variant	MODIFIER	TADA3	ENSBTAG00000007961	Transcript	ENSBTAT00000010467.5	protein_coding	-	-	rs721114866	-	-
4:104019854-104019854	C	downstream_gene_variant	MODIFIER	NDUFB2	ENSBTAG00000021759	Transcript	ENSBTAT00000029003.5	protein_coding	-	-	rs721111331	-	-
17:48338074-48338074	T	downstream_gene_variant	MODIFIER	SLC15A4	ENSBTAG00000009167	Transcript	ENSBTAT00000012083.6	protein_coding	-	-	rs721110004	-	-
20:32667624-32667624	G	5_prime_UTR_variant	MODIFIER	OXCT1	ENSBTAG00000033186	Transcript	ENSBTAT00000047142.4	protein_coding	-	-	rs721108411	-	-
27:33120164-33120164	T	synonymous_variant	LOW	RAB11FIP1	ENSBTAG00000011684	Transcript	ENSBTAT00000015513.4	protein_coding	I	atC/atA	rs721107838	-	-
11:45919946-45919946	A	3_prime_UTR_variant	MODIFIER	NCK2	ENSBTAG00000015205	Transcript	ENSBTAT00000020230.6	protein_coding	-	-	rs721107664	-	-
8:84956819-84956819	A	synonymous_variant	LOW	PHF2	ENSBTAG00000012922	Transcript	ENSBTAT00000017171.5	protein_coding	Q	caG/caA	rs721103268	-	-
1:144334022-144334022	T	synonymous_variant	LOW	PFKL	ENSBTAG00000010658	Transcript	ENSBTAT00000056305.3	protein_coding	Y	taC/taT	rs721098606	-	-
2:107467091-107467091	A	downstream_gene_variant	MODIFIER	ASIC4	ENSBTAG00000020537	Transcript	ENSBTAT00000027364.6	protein_coding	-	-	rs721098442	-	-
25:3924898-3924898	G	synonymous_variant	LOW	UBN1	ENSBTAG00000001736	Transcript	ENSBTAT00000002274.4	protein_coding	A	gcT/gcG	rs721098373	-	-
16:53789925-53789925	A	3_prime_UTR_variant	MODIFIER	PRDM2	ENSBTAG00000020552	Transcript	ENSBTAT00000067363.1	protein_coding	-	-	rs721097688	-	-
17:72602393-72602393	T	missense_variant	MODERATE	ESS2	ENSBTAG00000018534	Transcript	ENSBTAT00000024669.5	protein_coding	A/T	Gcc/Acc	rs721095711	tolerated(0.64)	-
14:1111702-1111702	G	upstream_gene_variant	MODIFIER	EEF1D	ENSBTAG00000014643	Transcript	ENSBTAT00000019499.6	protein_coding	-	-	rs721090079	-	-
9:86851031-86851031	T	5_prime_UTR_variant	MODIFIER	KATNA1	ENSBTAG00000032024	Transcript	ENSBTAT00000001172.6	protein_coding	-	-	rs721089095	-	-
25:1551003-1551003	G	synonymous_variant	LOW	ZNF598	ENSBTAG00000001023	Transcript	ENSBTAT00000001356.6	protein_coding	S	tcA/tcC	rs721075063	-	-
6:37145127-37145127	G	missense_variant	MODERATE	LAP3	ENSBTAG00000005989	Transcript	ENSBTAT00000007860.6	protein_coding	K/R	aAg/aGg	rs721071230	tolerated(0.31)	-
6:114743961-114743961	T	3_prime_UTR_variant	MODIFIER	TRMT44	ENSBTAG00000004797	Transcript	ENSBTAT00000006298.5	protein_coding	-	-	rs721069963	-	-
10:6768765-6768765	G	synonymous_variant	LOW	HMGCR	ENSBTAG00000007840	Transcript	ENSBTAT00000010315.5	protein_coding	G	ggT/ggG	rs721066854	-	-
23:22324042-22324042	A	3_prime_UTR_variant	MODIFIER	C23H6orf141	ENSBTAG00000047591	Transcript	ENSBTAT00000063844.2	protein_coding	-	-	rs721066487	-	-
5:30720202-30720202	T	synonymous_variant	LOW	LMBR1L	ENSBTAG00000044048	Transcript	ENSBTAT00000061378.3	protein_coding	L	Ctg/Ttg	rs721065561	-	-
10:88536841-88536841	C	downstream_gene_variant	MODIFIER	GSTZ1	ENSBTAG00000002706	Transcript	ENSBTAT00000003503.5	protein_coding	-	-	rs721063620	-	-
23:15678510-15678510	A	intron_variant	MODIFIER	MED20	ENSBTAG00000010100	Transcript	ENSBTAT00000013323.5	protein_coding	-	-	rs721060841	-	-
25:27990014-27990014	G	synonymous_variant	LOW	ASL	ENSBTAG00000015314	Transcript	ENSBTAT00000020365.5	protein_coding	V	gtT/gtC	rs721059516	-	-
23:17281940-17281940	G	5_prime_UTR_variant	MODIFIER	VEGFA	ENSBTAG00000005339	Transcript	ENSBTAT00000007026.6	protein_coding	-	-	rs721058768	-	-
22:53230806-53230806	A	3_prime_UTR_variant	MODIFIER	CCR1	ENSBTAG00000019428	Transcript	ENSBTAT00000025880.5	protein_coding	-	-	rs721058195	-	-
14:80921585-80921585	T	3_prime_UTR_variant	MODIFIER	IMPA1	ENSBTAG00000011709	Transcript	ENSBTAT00000015548.3	protein_coding	-	-	rs721049415	-	-
8:55713840-55713840	A	synonymous_variant	LOW	TLE4	ENSBTAG00000003532	Transcript	ENSBTAT00000004593.6	protein_coding	P	ccG/ccA	rs721044260	-	-
19:55412931-55412931	C	upstream_gene_variant	MODIFIER	QRICH2	ENSBTAG00000030173	Transcript	ENSBTAT00000018337.6	protein_coding	-	-	rs721043243	-	-
15:29015098-29015098	C	downstream_gene_variant	MODIFIER	CD3D	ENSBTAG00000006452	Transcript	ENSBTAT00000008462.5	protein_coding	-	-	rs721036891	-	-
3:309832-309832	T	downstream_gene_variant	MODIFIER	SFT2D2	ENSBTAG00000037819	Transcript	ENSBTAT00000057251.3	protein_coding	-	-	rs721028519	-	-
11:105986522-105986522	G	upstream_gene_variant	MODIFIER	FBXW5	ENSBTAG00000010515	Transcript	ENSBTAT00000013887.6	protein_coding	-	-	rs721020522	-	-
11:98921412-98921412	G	upstream_gene_variant	MODIFIER	TRUB2	ENSBTAG00000004663	Transcript	ENSBTAT00000006119.4	protein_coding	-	-	rs721020179	-	-
4:105015438-105015438	C	downstream_gene_variant	MODIFIER	SSBP1	ENSBTAG00000010931	Transcript	ENSBTAT00000014520.3	protein_coding	-	-	rs721018421	-	-
18:48624511-48624511	G	intron_variant	MODIFIER	NFKBIB	ENSBTAG00000001778	Transcript	ENSBTAT00000002330.5	protein_coding	-	-	rs721014758	-	-
24:37139494-37139494	G	downstream_gene_variant	MODIFIER	EMILIN2	ENSBTAG00000003880	Transcript	ENSBTAT00000005074.6	protein_coding	-	-	rs721003724	-	-
1:143222233-143222233	A	synonymous_variant	LOW	CBS	ENSBTAG00000000160	Transcript	ENSBTAT00000000184.5	protein_coding	F	ttC/ttT	rs721002000	-	-
8:103622849-103622849	T	missense_variant	MODERATE	WHRN	ENSBTAG00000010107	Transcript	ENSBTAT00000013333.6	protein_coding	R/Q	cGa/cAa	rs721000716	tolerated(0.26)	-
9:28755685-28755685	G	downstream_gene_variant	MODIFIER	SERINC1	ENSBTAG00000000019	Transcript	ENSBTAT00000000021.6	protein_coding	-	-	rs721000645	-	-
22:21244195-21244195	A	synonymous_variant	LOW	ARL8B	ENSBTAG00000012902	Transcript	ENSBTAT00000017150.3	protein_coding	A	gcC/gcT	rs720998119	-	-
14:1036552-1036552	C	synonymous_variant	LOW	FAM83H	ENSBTAG00000038682	Transcript	ENSBTAT00000019225.4	protein_coding	R	cgT/cgC	rs720994520	-	-
5:71116016-71116016	A	synonymous_variant	LOW	FBXO7	ENSBTAG00000020634	Transcript	ENSBTAT00000027498.6	protein_coding	R	agG/agA	rs720993558	-	-
17:68577339-68577339	T	intron_variant	MODIFIER	EWSR1	ENSBTAG00000017755	Transcript	ENSBTAT00000023612.6	protein_coding	-	-	rs720992342	-	-
19:33250035-33250035	C	3_prime_UTR_variant	MODIFIER	UBB	ENSBTAG00000017246	Transcript	ENSBTAT00000022919.3	protein_coding	-	-	rs720990890	-	-
17:71411317-71411317	T	synonymous_variant	LOW	CABIN1	ENSBTAG00000024708	Transcript	ENSBTAT00000018360.5	protein_coding	T	acC/acT	rs720984907	-	-
25:41821348-41821348	A	upstream_gene_variant	MODIFIER	GET4	ENSBTAG00000026191	Transcript	ENSBTAT00000037101.4	protein_coding	-	-	rs720982941	-	-
19:31365171-31365171	A	downstream_gene_variant	MODIFIER	ARHGAP44	ENSBTAG00000021938	Transcript	ENSBTAT00000029246.4	protein_coding	-	-	rs720973560	-	-
17:72716311-72716311	G	upstream_gene_variant	MODIFIER	CDC45	ENSBTAG00000004286	Transcript	ENSBTAT00000005623.6	protein_coding	-	-	rs720971680	-	-
21:65086434-65086434	A	intron_variant	MODIFIER	EVL	ENSBTAG00000009293	Transcript	ENSBTAT00000012242.6	protein_coding	-	-	rs720970455	-	-
19:42604407-42604407	T	synonymous_variant	LOW	ATP6V0A1	ENSBTAG00000019218	Transcript	ENSBTAT00000025588.5	protein_coding	A	gcC/gcT	rs720967781	-	-
11:99077623-99077623	A	synonymous_variant	LOW	GLE1	ENSBTAG00000030566	Transcript	ENSBTAT00000020333.4	protein_coding	S	tcG/tcA	rs720966052	-	-
19:36545503-36545503	G	3_prime_UTR_variant	MODIFIER	PDK2	ENSBTAG00000008744	Transcript	ENSBTAT00000011523.6	protein_coding	-	-	rs720966027	-	-
23:10589348-10589348	G	3_prime_UTR_variant	MODIFIER	CDKN1A	ENSBTAG00000008353	Transcript	ENSBTAT00000011001.5	protein_coding	-	-	rs720964967	-	-
22:43638492-43638492	C	synonymous_variant	LOW	PDE12	ENSBTAG00000015563	Transcript	ENSBTAT00000020675.4	protein_coding	R	cgA/cgG	rs720963799	-	-
6:116641065-116641065	G	downstream_gene_variant	MODIFIER	NSD2	ENSBTAG00000007986	Transcript	ENSBTAT00000010497.5	protein_coding	-	-	rs720963562	-	-
11:25506839-25506839	C	3_prime_UTR_variant	MODIFIER	ZFP36L2	ENSBTAG00000003553	Transcript	ENSBTAT00000004621.6	protein_coding	-	-	rs720958389	-	-
19:51109096-51109096	T	3_prime_UTR_variant	MODIFIER	-	ENSBTAG00000055145	Transcript	ENSBTAT00000000538.5	protein_coding	-	-	rs720957313	-	-
9:40713930-40713930	A	upstream_gene_variant	MODIFIER	PPIL6	ENSBTAG00000008144	Transcript	ENSBTAT00000010705.4	protein_coding	-	-	rs720956136	-	-
29:41964064-41964064	G	3_prime_UTR_variant	MODIFIER	PLA2G16	ENSBTAG00000015248	Transcript	ENSBTAT00000030056.5	protein_coding	-	-	rs720955030	-	-
20:26269824-26269824	T	5_prime_UTR_variant	MODIFIER	PELO	ENSBTAG00000003268	Transcript	ENSBTAT00000004233.4	protein_coding	-	-	rs720951624	-	-
25:22577026-22577026	G	3_prime_UTR_variant	MODIFIER	ARHGAP17	ENSBTAG00000020043	Transcript	ENSBTAT00000068574.1	protein_coding	-	-	rs720949754	-	-
22:51401961-51401961	A	upstream_gene_variant	MODIFIER	TREX1	ENSBTAG00000008406	Transcript	ENSBTAT00000011063.3	protein_coding	-	-	rs720949001	-	-
3:83818706-83818706	G	missense_variant	MODERATE	PATJ	ENSBTAG00000021975	Transcript	ENSBTAT00000029300.6	protein_coding	M/T	aTg/aCg	rs720947033	tolerated(0.42)	-
17:53625570-53625570	T	5_prime_UTR_variant	MODIFIER	ORAI1	ENSBTAG00000004457	Transcript	ENSBTAT00000005840.5	protein_coding	-	-	rs720946343	-	-
3:50087589-50087589	A	3_prime_UTR_variant	MODIFIER	DR1	ENSBTAG00000008737	Transcript	ENSBTAT00000011514.3	protein_coding	-	-	rs720946156	-	-
18:34629081-34629081	A	synonymous_variant	LOW	RRAD	ENSBTAG00000013929	Transcript	ENSBTAT00000018501.5	protein_coding	N	aaC/aaT	rs720944542	-	-
17:45028220-45028220	A	downstream_gene_variant	MODIFIER	DDX51	ENSBTAG00000017219	Transcript	ENSBTAT00000022893.6	protein_coding	-	-	rs720941853	-	-
11:14153213-14153213	C	synonymous_variant	LOW	FAM136A	ENSBTAG00000008674	Transcript	ENSBTAT00000011436.3	protein_coding	H	caT/caC	rs720941272	-	-
6:13375575-13375575	T	5_prime_UTR_variant	MODIFIER	FAM241A	ENSBTAG00000017375	Transcript	ENSBTAT00000023103.4	protein_coding	-	-	rs720934909	-	-
24:45845808-45845808	A	synonymous_variant	LOW	ATP5F1A	ENSBTAG00000002507	Transcript	ENSBTAT00000003259.4	protein_coding	V	gtC/gtT	rs720932520	-	-
11:106202931-106202931	C	intron_variant	MODIFIER	ANAPC2	ENSBTAG00000046223	Transcript	ENSBTAT00000064659.2	protein_coding	-	-	rs720926817	-	-
5:43713906-43713906	G	upstream_gene_variant	MODIFIER	RAB3IP	ENSBTAG00000031950	Transcript	ENSBTAT00000022990.4	protein_coding	-	-	rs720923823	-	-
20:69331606-69331606	T	synonymous_variant	LOW	IRX1	ENSBTAG00000000809	Transcript	ENSBTAT00000001070.5	protein_coding	G	ggC/ggA	rs720921326	-	-
11:73294930-73294930	T	synonymous_variant	LOW	HADHA	ENSBTAG00000015038	Transcript	ENSBTAT00000020020.4	protein_coding	A	gcC/gcT	rs720920907	-	-
8:111135058-111135058	T	missense_variant	MODERATE	EIPR1	ENSBTAG00000018387	Transcript	ENSBTAT00000065800.2	protein_coding	A/V	gCg/gTg	rs720918568	tolerated(0.18)	-
27:34008874-34008874	G	downstream_gene_variant	MODIFIER	TACC1	ENSBTAG00000004238	Transcript	ENSBTAT00000005554.6	protein_coding	-	-	rs720916687	-	-
19:43016790-43016790	T	synonymous_variant	LOW	RUNDC1	ENSBTAG00000015140	Transcript	ENSBTAT00000020140.6	protein_coding	A	gcC/gcT	rs720916165	-	-
17:2674686-2674686	C	missense_variant	MODERATE	LRAT	ENSBTAG00000017167	Transcript	ENSBTAT00000022813.4	protein_coding	L/V	Ctc/Gtc	rs720901284	tolerated(0.29)	-
25:38241464-38241464	T	intergenic_variant	MODIFIER	-	-	-	-	-	-	-	rs720899959	-	-
11:106223755-106223755	T	upstream_gene_variant	MODIFIER	TPRN	ENSBTAG00000047715	Transcript	ENSBTAT00000064376.2	protein_coding	-	-	rs720896512	-	-
21:56001708-56001708	C	upstream_gene_variant	MODIFIER	GPR68	ENSBTAG00000006738	Transcript	ENSBTAT00000008858.6	protein_coding	-	-	rs720895501	-	-
25:10452567-10452567	T	synonymous_variant	LOW	ZC3H7A	ENSBTAG00000014826	Transcript	ENSBTAT00000019746.6	protein_coding	P	ccG/ccA	rs720895321	-	-
9:33227604-33227604	A	downstream_gene_variant	MODIFIER	GOPC	ENSBTAG00000016046	Transcript	ENSBTAT00000021350.5	protein_coding	-	-	rs720894145	-	-
9:93925839-93925839	T	missense_variant	MODERATE	TMEM242	ENSBTAG00000007201	Transcript	ENSBTAT00000054275.2	protein_coding	V/I	Gtt/Att	rs720891510	tolerated(0.07)	-
19:56321246-56321246	A	downstream_gene_variant	MODIFIER	NT5C	ENSBTAG00000011527	Transcript	ENSBTAT00000015317.4	protein_coding	-	-	rs720888496	-	-
12:85237419-85237419	T	3_prime_UTR_variant	MODIFIER	NAXD	ENSBTAG00000011466	Transcript	ENSBTAT00000015238.5	protein_coding	-	-	rs720888205	-	-
26:21824490-21824490	A	synonymous_variant	LOW	MRPL43	ENSBTAG00000003294	Transcript	ENSBTAT00000004265.5	protein_coding	P	ccC/ccT	rs720880934	-	-
5:116590371-116590371	A	synonymous_variant	LOW	TTC38	ENSBTAG00000003017	Transcript	ENSBTAT00000003924.6	protein_coding	Q	caG/caA	rs720877759	-	-
15:66967463-66967463	A	5_prime_UTR_variant	MODIFIER	TRAF6	ENSBTAG00000036009	Transcript	ENSBTAT00000021630.5	protein_coding	-	-	rs720873841	-	-
11:106190811-106190811	T	downstream_gene_variant	MODIFIER	GRIN1	ENSBTAG00000047202	Transcript	ENSBTAT00000065439.2	protein_coding	-	-	rs720872899	-	-
5:116902811-116902811	G	3_prime_UTR_variant	MODIFIER	GRAMD4	ENSBTAG00000021803	Transcript	ENSBTAT00000029061.5	protein_coding	-	-	rs720872135	-	-
25:1742622-1742622	T	downstream_gene_variant	MODIFIER	MLST8	ENSBTAG00000009928	Transcript	ENSBTAT00000013104.5	protein_coding	-	-	rs720871662	-	-
6:111175808-111175808	A	synonymous_variant	LOW	PROM1	ENSBTAG00000013736	Transcript	ENSBTAT00000018252.6	protein_coding	S	tcC/tcT	rs720870500	-	-
11:103173256-103173256	T	intergenic_variant	MODIFIER	-	-	-	-	-	-	-	rs720866025	-	-
10:6782585-6782585	T	synonymous_variant	LOW	HMGCR	ENSBTAG00000007840	Transcript	ENSBTAT00000010315.5	protein_coding	C	tgC/tgT	rs720864290	-	-
25:1302145-1302145	A	3_prime_UTR_variant	MODIFIER	JPT2	ENSBTAG00000002209	Transcript	ENSBTAT00000002860.5	protein_coding	-	-	rs720861583	-	-
23:8655431-8655431	G	intron_variant	MODIFIER	ILRUN	ENSBTAG00000034493	Transcript	ENSBTAT00000048862.3	protein_coding	-	-	rs720858371	-	-
14:21532827-21532827	G	intergenic_variant	MODIFIER	-	-	-	-	-	-	-	rs720854197	-	-
16:50937701-50937701	A	5_prime_UTR_variant	MODIFIER	NADK	ENSBTAG00000000212	Transcript	ENSBTAT00000000257.4	protein_coding	-	-	rs720852271	-	-
17:72493780-72493780	A	intron_variant	MODIFIER	KLHL22	ENSBTAG00000020161	Transcript	ENSBTAT00000026853.5	protein_coding	-	-	rs720851689	-	-
17:53524293-53524293	G	3_prime_UTR_variant	MODIFIER	TMEM120B	ENSBTAG00000009602	Transcript	ENSBTAT00000012636.5	protein_coding	-	-	rs720848195	-	-
17:71465155-71465155	G	synonymous_variant	LOW	GGT1	ENSBTAG00000046900	Transcript	ENSBTAT00000063999.2	protein_coding	A	gcT/gcC	rs720844877	-	-
24:20922696-20922696	G	synonymous_variant	LOW	MOCOS	ENSBTAG00000012252	Transcript	ENSBTAT00000048768.2	protein_coding	H	caT/caC	rs720840292	-	-
12:34313671-34313671	A	synonymous_variant	LOW	MIPEP	ENSBTAG00000008888	Transcript	ENSBTAT00000011704.5	protein_coding	E	gaG/gaA	rs720835520	-	-
7:11298114-11298114	T	3_prime_UTR_variant	MODIFIER	GIPC1	ENSBTAG00000000764	Transcript	ENSBTAT00000001013.5	protein_coding	-	-	rs720820418	-	-
18:14280469-14280469	A	synonymous_variant	LOW	SLC22A31	ENSBTAG00000011533	Transcript	ENSBTAT00000015324.5	protein_coding	V	gtC/gtT	rs720820314	-	-
3:117020675-117020675	G	3_prime_UTR_variant	MODIFIER	RAB17	ENSBTAG00000017624	Transcript	ENSBTAT00000042655.4	protein_coding	-	-	rs720818890	-	-
10:85429590-85429590	T	downstream_gene_variant	MODIFIER	BBOF1	ENSBTAG00000018467	Transcript	ENSBTAT00000024578.5	protein_coding	-	-	rs720815680	-	-
25:26544289-26544289	G	upstream_gene_variant	MODIFIER	CD2BP2	ENSBTAG00000015486	Transcript	ENSBTAT00000020579.5	protein_coding	-	-	rs720813242	-	-
6:111164819-111164819	A	downstream_gene_variant	MODIFIER	PROM1	ENSBTAG00000013736	Transcript	ENSBTAT00000018252.6	protein_coding	-	-	rs720812230	-	-
18:49395361-49395361	A	synonymous_variant	LOW	FBL	ENSBTAG00000002579	Transcript	ENSBTAT00000003340.6	protein_coding	F	ttC/ttT	rs720809281	-	-
16:29953324-29953324	T	3_prime_UTR_variant	MODIFIER	COQ8A	ENSBTAG00000021880	Transcript	ENSBTAT00000029167.6	protein_coding	-	-	rs720807587	-	-
19:47694348-47694348	A	intron_variant	MODIFIER	TANC2	ENSBTAG00000004249	Transcript	ENSBTAT00000005565.4	protein_coding	-	-	rs720806369	-	-
19:6256016-6256016	A	3_prime_UTR_variant	MODIFIER	PCTP	ENSBTAG00000018706	Transcript	ENSBTAT00000024898.6	protein_coding	-	-	rs720805930	-	-
9:25986326-25986326	T	missense_variant	MODERATE	TPD52L1	ENSBTAG00000003336	Transcript	ENSBTAT00000004332.5	protein_coding	S/N	aGc/aAc	rs720801505	tolerated(0.78)	-
19:48068899-48068899	A	downstream_gene_variant	MODIFIER	DDX42	ENSBTAG00000021058	Transcript	ENSBTAT00000028046.6	protein_coding	-	-	rs720799533	-	-
20:40389125-40389125	A	intergenic_variant	MODIFIER	-	-	-	-	-	-	-	rs720795727	-	-
9:81311136-81311136	A	synonymous_variant	LOW	LTV1	ENSBTAG00000032163	Transcript	ENSBTAT00000021934.5	protein_coding	G	ggT/ggA	rs720787930	-	-
11:102474130-102474130	A	synonymous_variant	LOW	TTF1	ENSBTAG00000018710	Transcript	ENSBTAT00000024905.6	protein_coding	T	acC/acT	rs720784986	-	-
21:27391322-27391322	T	synonymous_variant	LOW	MCEE	ENSBTAG00000035247	Transcript	ENSBTAT00000049741.2	protein_coding	P	ccG/ccA	rs720784332	-	-
13:77337440-77337440	A	missense_variant	MODERATE	DDX27	ENSBTAG00000006671	Transcript	ENSBTAT00000057089.3	protein_coding	V/I	Gtc/Atc	rs720783883	tolerated(0.16)	-
2:96028724-96028724	C	downstream_gene_variant	MODIFIER	CCNYL1	ENSBTAG00000016297	Transcript	ENSBTAT00000038209.4	protein_coding	-	-	rs720782920	-	-
23:45441309-45441309	G	missense_variant	MODERATE	C6orf52	ENSBTAG00000049554	Transcript	ENSBTAT00000085123.1	protein_coding	S/G	Agc/Ggc	rs720781644	tolerated(0.84)	-
2:96041511-96041511	T	upstream_gene_variant	MODIFIER	FZD5	ENSBTAG00000020957	Transcript	ENSBTAT00000027911.6	protein_coding	-	-	rs720778967	-	-
4:106054019-106054019	T	intron_variant	MODIFIER	-	ENSBTAG00000051147	Transcript	ENSBTAT00000039006.5	protein_coding	-	-	rs720770809	-	-
22:693360-693360	T	3_prime_UTR_variant	MODIFIER	VOPP1	ENSBTAG00000012073	Transcript	ENSBTAT00000016016.6	protein_coding	-	-	rs720765692	-	-
8:102410311-102410311	G	downstream_gene_variant	MODIFIER	SLC31A2	ENSBTAG00000005115	Transcript	ENSBTAT00000006742.5	protein_coding	-	-	rs720761413	-	-
19:33250062-33250062	C	3_prime_UTR_variant	MODIFIER	UBB	ENSBTAG00000017246	Transcript	ENSBTAT00000022919.3	protein_coding	-	-	rs720754606	-	-
18:25732072-25732072	A	synonymous_variant	LOW	KIFC3	ENSBTAG00000007181	Transcript	ENSBTAT00000032447.5	protein_coding	I	atC/atT	rs720750059	-	-
10:28727453-28727453	T	downstream_gene_variant	MODIFIER	RYR3	ENSBTAG00000025642	Transcript	ENSBTAT00000036191.5	pseudogene	-	-	rs720742657	-	-
18:997853-997853	C	synonymous_variant	LOW	UQCRFS1	ENSBTAG00000046786	Transcript	ENSBTAT00000066053.2	protein_coding	K	aaA/aaG	rs720739888	-	-
13:55797063-55797063	A	intergenic_variant	MODIFIER	-	-	-	-	-	-	-	rs720737914	-	-
11:95854526-95854526	T	intron_variant	MODIFIER	RPL35	ENSBTAG00000003205	Transcript	ENSBTAT00000004161.4	protein_coding	-	-	rs720736626	-	-
2:125940649-125940649	A	missense_variant	MODERATE	SYTL1	ENSBTAG00000010253	Transcript	ENSBTAT00000013544.6	protein_coding	H/Y	Cac/Tac	rs720735255	tolerated(0.06)	-
2:4790746-4790746	C	synonymous_variant	LOW	SFT2D3	ENSBTAG00000005986	Transcript	ENSBTAT00000007857.4	protein_coding	V	gtA/gtG	rs720733709	-	-
25:40758162-40758162	G	3_prime_UTR_variant	MODIFIER	LFNG	ENSBTAG00000040361	Transcript	ENSBTAT00000056003.3	protein_coding	-	-	rs720724447	-	-
18:14735574-14735574	A	3_prime_UTR_variant	MODIFIER	DEF8	ENSBTAG00000039014	Transcript	ENSBTAT00000004669.6	protein_coding	-	-	rs720723121	-	-
10:77077428-77077428	C	3_prime_UTR_variant	MODIFIER	RAB15	ENSBTAG00000003474	Transcript	ENSBTAT00000035769.5	protein_coding	-	-	rs720722893	-	-
10:81979695-81979695	C	downstream_gene_variant	MODIFIER	SYNJ2BP	ENSBTAG00000007586	Transcript	ENSBTAT00000020908.3	protein_coding	-	-	rs720705715	-	-
18:43131262-43131262	T	synonymous_variant	LOW	ANKRD27	ENSBTAG00000009305	Transcript	ENSBTAT00000055233.3	protein_coding	T	acC/acA	rs720702747	-	-
28:15460713-15460713	G	downstream_gene_variant	MODIFIER	CCDC6	ENSBTAG00000003189	Transcript	ENSBTAT00000004143.6	protein_coding	-	-	rs720699080	-	-
29:43130502-43130502	A	missense_variant	MODERATE	ATG2A	ENSBTAG00000007058	Transcript	ENSBTAT00000009283.6	protein_coding	P/S	Ccg/Tcg	rs720698623	tolerated(0.9)	-
3:15594029-15594029	T	upstream_gene_variant	MODIFIER	ZBTB7B	ENSBTAG00000021512	Transcript	ENSBTAT00000028669.5	protein_coding	-	-	rs720696984	-	-
16:1912058-1912058	T	downstream_gene_variant	MODIFIER	SOX13	ENSBTAG00000008132	Transcript	ENSBTAT00000010692.6	protein_coding	-	-	rs720694874	-	-
23:8594777-8594777	T	intron_variant	MODIFIER	SPDEF	ENSBTAG00000021993	Transcript	ENSBTAT00000029329.5	protein_coding	-	-	rs720692740	-	-
5:111330001-111330001	A	downstream_gene_variant	MODIFIER	GRAP2	ENSBTAG00000015157	Transcript	ENSBTAT00000020161.6	protein_coding	-	-	rs720689718	-	-
18:45759152-45759152	T	synonymous_variant	LOW	GRAMD1A	ENSBTAG00000003820	Transcript	ENSBTAT00000004977.5	protein_coding	D	gaC/gaT	rs720687261	-	-
18:26422825-26422825	A	intergenic_variant	MODIFIER	-	-	-	-	-	-	-	rs720684549	-	-
27:37253449-37253449	T	3_prime_UTR_variant	MODIFIER	SLC20A2	ENSBTAG00000014861	Transcript	ENSBTAT00000019790.6	protein_coding	-	-	rs720682804	-	-
19:40530016-40530016	A	downstream_gene_variant	MODIFIER	WIPF2	ENSBTAG00000038126	Transcript	ENSBTAT00000013695.4	protein_coding	-	-	rs720679257	-	-
23:17658289-17658289	C	upstream_gene_variant	MODIFIER	TMEM63B	ENSBTAG00000032680	Transcript	ENSBTAT00000028054.6	protein_coding	-	-	rs720677940	-	-
17:62966483-62966483	C	downstream_gene_variant	MODIFIER	UNC119B	ENSBTAG00000007483	Transcript	ENSBTAT00000009843.5	protein_coding	-	-	rs720673424	-	-
18:10631295-10631295	T	missense_variant	MODERATE	ATP2C2	ENSBTAG00000000945	Transcript	ENSBTAT00000061207.3	protein_coding	T/M	aCg/aTg	rs720670929	tolerated(0.06)	-
3:50919690-50919690	G	downstream_gene_variant	MODIFIER	EVI5	ENSBTAG00000011363	Transcript	ENSBTAT00000040289.5	protein_coding	-	-	rs720666972	-	-
10:102015903-102015903	T	downstream_gene_variant	MODIFIER	CALM1	ENSBTAG00000025644	Transcript	ENSBTAT00000036194.5	protein_coding	-	-	rs720665892	-	-
11:37796060-37796060	A	synonymous_variant	LOW	RTN4	ENSBTAG00000011104	Transcript	ENSBTAT00000014745.5	protein_coding	A	gcG/gcT	rs720657999	-	-
14:61045424-61045424	G	3_prime_UTR_variant	MODIFIER	DCAF13	ENSBTAG00000021449	Transcript	ENSBTAT00000028594.6	protein_coding	-	-	rs720655042	-	-
16:65829896-65829896	G	downstream_gene_variant	MODIFIER	NIBAN1	ENSBTAG00000014548	Transcript	ENSBTAT00000019338.6	protein_coding	-	-	rs720654739	-	-
27:26867718-26867718	C	missense_variant	MODERATE	UBXN8	ENSBTAG00000004173	Transcript	ENSBTAT00000005462.4	protein_coding	I/L	Att/Ctt	rs720648158	tolerated(0.5)	-
21:32178052-32178052	C	3_prime_UTR_variant	MODIFIER	TSPAN3	ENSBTAG00000002415	Transcript	ENSBTAT00000003131.6	protein_coding	-	-	rs720644373	-	-
24:37131922-37131922	G	missense_variant	MODERATE	EMILIN2	ENSBTAG00000003880	Transcript	ENSBTAT00000005074.6	protein_coding	P/R	cCc/cGc	rs720642564	tolerated(0.37)	-
18:25746137-25746137	T	intron_variant	MODIFIER	KIFC3	ENSBTAG00000007181	Transcript	ENSBTAT00000032447.5	protein_coding	-	-	rs720640332	-	-
11:72565949-72565949	A	downstream_gene_variant	MODIFIER	AGBL5	ENSBTAG00000013403	Transcript	ENSBTAT00000073422.1	protein_coding	-	-	rs720636781	-	-
24:37138633-37138633	T	downstream_gene_variant	MODIFIER	EMILIN2	ENSBTAG00000003880	Transcript	ENSBTAT00000005074.6	protein_coding	-	-	rs720636256	-	-
22:51361655-51361655	A	3_prime_UTR_variant	MODIFIER	PFKFB4	ENSBTAG00000006752	Transcript	ENSBTAT00000008887.4	protein_coding	-	-	rs720633283	-	-
20:71784432-71784432	A	synonymous_variant	LOW	PDCD6	ENSBTAG00000046493	Transcript	ENSBTAT00000064656.2	protein_coding	I	atC/atT	rs720629611	-	-
4:19264575-19264575	C	intergenic_variant	MODIFIER	-	-	-	-	-	-	-	rs720628604	-	-
16:61403704-61403704	T	intron_variant	MODIFIER	QSOX1	ENSBTAG00000014191	Transcript	ENSBTAT00000018869.6	protein_coding	-	-	rs720627297	-	-
11:2609753-2609753	A	synonymous_variant	LOW	KANSL3	ENSBTAG00000004497	Transcript	ENSBTAT00000005897.6	protein_coding	H	caC/caT	rs720621691	-	-
20:32835705-32835705	T	downstream_gene_variant	MODIFIER	OXCT1	ENSBTAG00000033186	Transcript	ENSBTAT00000047142.4	protein_coding	-	-	rs720620476	-	-
6:112924629-112924629	A	missense_variant	MODERATE	QDPR	ENSBTAG00000040333	Transcript	ENSBTAT00000055681.3	protein_coding	A/S	Gcc/Tcc	rs720619352	tolerated(0.16)	-
17:72571888-72571888	A	intron_variant	MODIFIER	DGCR2	ENSBTAG00000000429	Transcript	ENSBTAT00000029411.4	protein_coding	-	-	rs720614622	-	-
7:22034618-22034618	A	3_prime_UTR_variant	MODIFIER	SLC22A5	ENSBTAG00000000668	Transcript	ENSBTAT00000035731.4	protein_coding	-	-	rs720614450	-	-
27:14307175-14307175	A	synonymous_variant	LOW	ING2	ENSBTAG00000047706	Transcript	ENSBTAT00000066213.2	protein_coding	A	gcG/gcA	rs720614035	-	-
25:40765337-40765337	C	synonymous_variant	LOW	LFNG	ENSBTAG00000040361	Transcript	ENSBTAT00000056003.3	protein_coding	P	ccT/ccG	rs720613987	-	-
13:67321896-67321896	G	downstream_gene_variant	MODIFIER	SNORA71	ENSBTAG00000042652	Transcript	ENSBTAT00000059644.2	snoRNA	-	-	rs720607107	-	-
15:77157974-77157974	G	synonymous_variant	LOW	MADD	ENSBTAG00000021700	Transcript	ENSBTAT00000028927.6	protein_coding	K	aaA/aaG	rs720606911	-	-
23:43028012-43028012	T	synonymous_variant	LOW	SIRT5	ENSBTAG00000014904	Transcript	ENSBTAT00000019842.3	protein_coding	G	ggG/ggA	rs720606212	-	-
13:47057740-47057740	T	3_prime_UTR_variant	MODIFIER	PRNP	ENSBTAG00000048903	Transcript	ENSBTAT00000080493.1	protein_coding	-	-	rs720600917	-	-
1:132930705-132930705	T	missense_variant	MODERATE	PCCB	ENSBTAG00000015221	Transcript	ENSBTAT00000020252.6	protein_coding	E/K	Gag/Aag	rs720598538	tolerated_low_confidence(0.09)	-
11:103473397-103473397	A	synonymous_variant	LOW	UBAC1	ENSBTAG00000039851	Transcript	ENSBTAT00000033827.4	protein_coding	D	gaC/gaT	rs720593788	-	-
11:46902686-46902686	A	downstream_gene_variant	MODIFIER	PSD4	ENSBTAG00000019072	Transcript	ENSBTAT00000025391.6	protein_coding	-	-	rs720592294	-	-
19:54714666-54714666	T	synonymous_variant	LOW	SEC14L1	ENSBTAG00000013677	Transcript	ENSBTAT00000042573.3	protein_coding	P	ccG/ccA	rs720590369	-	-
21:34575906-34575906	A	3_prime_UTR_variant	MODIFIER	PML	ENSBTAG00000015779	Transcript	ENSBTAT00000070043.1	protein_coding	-	-	rs720589052	-	-
19:51453523-51453523	T	synonymous_variant	LOW	SLC38A10	ENSBTAG00000018271	Transcript	ENSBTAT00000024319.6	protein_coding	F	ttC/ttT	rs720588559	-	-
19:42759449-42759449	T	synonymous_variant	LOW	EZH1	ENSBTAG00000021918	Transcript	ENSBTAT00000029222.5	protein_coding	S	tcG/tcA	rs720583649	-	-
3:91532158-91532158	C	downstream_gene_variant	MODIFIER	TTC4	ENSBTAG00000015931	Transcript	ENSBTAT00000021186.5	protein_coding	-	-	rs720582189	-	-
24:46799295-46799295	T	downstream_gene_variant	MODIFIER	HDHD2	ENSBTAG00000011893	Transcript	ENSBTAT00000023026.5	protein_coding	-	-	rs720581090	-	-
19:51233838-51233838	C	3_prime_UTR_variant	MODIFIER	FAAP100	ENSBTAG00000019104	Transcript	ENSBTAT00000025435.6	protein_coding	-	-	rs720580945	-	-
9:42947258-42947258	G	5_prime_UTR_variant	MODIFIER	MTRES1	ENSBTAG00000021398	Transcript	ENSBTAT00000028523.6	protein_coding	-	-	rs720580144	-	-
10:21951303-21951303	A	synonymous_variant	LOW	LRP10	ENSBTAG00000016378	Transcript	ENSBTAT00000021782.5	protein_coding	I	atC/atT	rs720579776	-	-
5:116516025-116516025	C	intron_variant	MODIFIER	CDPF1	ENSBTAG00000008065	Transcript	ENSBTAT00000010609.3	protein_coding	-	-	rs720572249	-	-
5:97108967-97108967	T	synonymous_variant	LOW	CDKN1B	ENSBTAG00000018254	Transcript	ENSBTAT00000024297.4	protein_coding	E	gaG/gaA	rs720571713	-	-
X:133339077-133339077	G	3_prime_UTR_variant	MODIFIER	TBL1X	ENSBTAG00000018112	Transcript	ENSBTAT00000024105.6	protein_coding	-	-	rs720571486	-	-
11:10416980-10416980	A	intron_variant	MODIFIER	SLC4A5	ENSBTAG00000004884	Transcript	ENSBTAT00000006425.6	protein_coding	-	-	rs720570489	-	-
11:86083724-86083724	C	downstream_gene_variant	MODIFIER	LPIN1	ENSBTAG00000007689	Transcript	ENSBTAT00000043424.4	protein_coding	-	-	rs720564528	-	-
5:30114081-30114081	T	3_prime_UTR_variant	MODIFIER	TMBIM6	ENSBTAG00000018588	Transcript	ENSBTAT00000046359.4	protein_coding	-	-	rs720558574	-	-
18:45762717-45762717	T	synonymous_variant	LOW	GRAMD1A	ENSBTAG00000003820	Transcript	ENSBTAT00000004977.5	protein_coding	S	tcC/tcT	rs720557760	-	-
29:45179046-45179046	T	3_prime_UTR_variant	MODIFIER	KDM2A	ENSBTAG00000044032	Transcript	ENSBTAT00000061554.3	protein_coding	-	-	rs720555641	-	-
25:38800544-38800544	T	synonymous_variant	LOW	ACTB	ENSBTAG00000026199	Transcript	ENSBTAT00000036888.5	protein_coding	H	caC/caT	rs720552693	-	-
3:9766831-9766831	A	synonymous_variant	LOW	TAGLN2	ENSBTAG00000002068	Transcript	ENSBTAT00000002674.3	protein_coding	L	ctG/ctA	rs720551654	-	-
5:75370833-75370833	A	downstream_gene_variant	MODIFIER	CSF2RB	ENSBTAG00000009064	Transcript	ENSBTAT00000011947.6	protein_coding	-	-	rs720549376	-	-
3:309656-309656	G	downstream_gene_variant	MODIFIER	SFT2D2	ENSBTAG00000037819	Transcript	ENSBTAT00000057251.3	protein_coding	-	-	rs720549182	-	-
19:22273691-22273691	A	downstream_gene_variant	MODIFIER	RFLNB	ENSBTAG00000006606	Transcript	ENSBTAT00000008666.6	protein_coding	-	-	rs720548249	-	-
3:94012658-94012658	G	downstream_gene_variant	MODIFIER	CC2D1B	ENSBTAG00000015896	Transcript	ENSBTAT00000021129.6	protein_coding	-	-	rs720539991	-	-
3:101232330-101232330	A	downstream_gene_variant	MODIFIER	RPS8	ENSBTAG00000015285	Transcript	ENSBTAT00000020326.6	protein_coding	-	-	rs720539939	-	-
9:28755451-28755451	G	downstream_gene_variant	MODIFIER	SERINC1	ENSBTAG00000000019	Transcript	ENSBTAT00000000021.6	protein_coding	-	-	rs720538614	-	-
20:70034996-70034996	G	upstream_gene_variant	MODIFIER	IRX2	ENSBTAG00000047499	Transcript	ENSBTAT00000063219.2	protein_coding	-	-	rs720535179	-	-
6:114541920-114541920	A	missense_variant	MODERATE	SH3TC1	ENSBTAG00000047876	Transcript	ENSBTAT00000066026.2	protein_coding	A/E	gCg/gAg	rs720534359	tolerated(0.4)	-
23:17547764-17547764	A	downstream_gene_variant	MODIFIER	U6	ENSBTAG00000047995	Transcript	ENSBTAT00000063081.2	snRNA	-	-	rs720533520	-	-
5:113692409-113692409	C	synonymous_variant	LOW	PACSIN2	ENSBTAG00000019290	Transcript	ENSBTAT00000025683.4	protein_coding	K	aaA/aaG	rs720532589	-	-
9:33105199-33105199	G	3_prime_UTR_variant	MODIFIER	NUS1	ENSBTAG00000053374	Transcript	ENSBTAT00000082564.1	protein_coding	-	-	rs720531042	-	-
6:91042734-91042734	T	intron_variant	MODIFIER	NUP54	ENSBTAG00000010955	Transcript	ENSBTAT00000014548.6	protein_coding	-	-	rs720522406	-	-
26:44543368-44543368	T	downstream_gene_variant	MODIFIER	ZRANB1	ENSBTAG00000003395	Transcript	ENSBTAT00000004401.6	protein_coding	-	-	rs720521996	-	-
4:105016563-105016563	A	downstream_gene_variant	MODIFIER	SSBP1	ENSBTAG00000010931	Transcript	ENSBTAT00000014520.3	protein_coding	-	-	rs720520123	-	-
11:98932965-98932965	G	downstream_gene_variant	MODIFIER	COQ4	ENSBTAG00000004664	Transcript	ENSBTAT00000006120.5	protein_coding	-	-	rs720516620	-	-
3:33691321-33691321	A	intron_variant	MODIFIER	-	ENSBTAG00000012692	Transcript	ENSBTAT00000016866.6	protein_coding	-	-	rs720515577	-	-
11:99491007-99491007	A	downstream_gene_variant	MODIFIER	NUP188	ENSBTAG00000010613	Transcript	ENSBTAT00000014030.6	protein_coding	-	-	rs720515270	-	-
4:76713228-76713228	A	5_prime_UTR_variant	MODIFIER	PPIA	ENSBTAG00000012003	Transcript	ENSBTAT00000015924.5	protein_coding	-	-	rs720509683	-	-
X:133338599-133338599	C	3_prime_UTR_variant	MODIFIER	TBL1X	ENSBTAG00000018112	Transcript	ENSBTAT00000024105.6	protein_coding	-	-	rs720508471	-	-
5:62687026-62687026	A	synonymous_variant	LOW	TMPO	ENSBTAG00000004240	Transcript	ENSBTAT00000005553.6	protein_coding	V	gtG/gtA	rs720508440	-	-
5:109621713-109621713	C	upstream_gene_variant	MODIFIER	GCAT	ENSBTAG00000008434	Transcript	ENSBTAT00000011095.6	protein_coding	-	-	rs720498924	-	-
25:39213049-39213049	A	downstream_gene_variant	MODIFIER	FOXK1	ENSBTAG00000019310	Transcript	ENSBTAT00000025710.6	protein_coding	-	-	rs720495352	-	-
25:40613052-40613052	A	intron_variant	MODIFIER	GNA12	ENSBTAG00000017871	Transcript	ENSBTAT00000023757.6	protein_coding	-	-	rs720493553	-	-
26:18614257-18614257	C	missense_variant	MODERATE	RRP12	ENSBTAG00000002191	Transcript	ENSBTAT00000002844.6	protein_coding	E/G	gAg/gGg	rs720491556	deleterious(0.03)	-
2:128441982-128441982	A	downstream_gene_variant	MODIFIER	NIPAL3	ENSBTAG00000013048	Transcript	ENSBTAT00000017344.6	protein_coding	-	-	rs720489972	-	-
5:116966471-116966471	A	non_coding_transcript_exon_variant	MODIFIER	-	ENSBTAG00000054562	Transcript	ENSBTAT00000083595.1	lncRNA	-	-	rs720487218	-	-
14:63428417-63428417	G	downstream_gene_variant	MODIFIER	YWHAZ	ENSBTAG00000000236	Transcript	ENSBTAT00000000289.5	protein_coding	-	-	rs720482344	-	-
13:43164107-43164107	C	synonymous_variant	LOW	NET1	ENSBTAG00000007648	Transcript	ENSBTAT00000010066.4	protein_coding	T	acC/acG	rs720481130	-	-
10:8022413-8022413	T	5_prime_UTR_variant	MODIFIER	F2RL1	ENSBTAG00000034848	Transcript	ENSBTAT00000049319.3	protein_coding	-	-	rs720477523	-	-
18:54866125-54866125	A	upstream_gene_variant	MODIFIER	CABP5	ENSBTAG00000016114	Transcript	ENSBTAT00000021449.5	protein_coding	-	-	rs720475927	-	-
19:48221286-48221286	C	missense_variant	MODERATE	-	ENSBTAG00000019432	Transcript	ENSBTAT00000025884.6	protein_coding	T/S	aCt/aGt	rs720463106	deleterious(0.02)	-
19:50027575-50027575	C	downstream_gene_variant	MODIFIER	FOXK2	ENSBTAG00000003687	Transcript	ENSBTAT00000004805.6	protein_coding	-	-	rs720460898	-	-
5:67604107-67604107	G	synonymous_variant	LOW	HSP90B1	ENSBTAG00000003362	Transcript	ENSBTAT00000004364.5	protein_coding	T	acA/acG	rs720460736	-	-
19:51127524-51127524	A	synonymous_variant	LOW	HGS	ENSBTAG00000000411	Transcript	ENSBTAT00000000527.5	protein_coding	S	tcC/tcT	rs720458910	-	-
5:111391275-111391275	G	3_prime_UTR_variant	MODIFIER	FAM83F	ENSBTAG00000014247	Transcript	ENSBTAT00000018933.6	protein_coding	-	-	rs720457962	-	-
25:34188089-34188089	T	synonymous_variant	LOW	POR	ENSBTAG00000017082	Transcript	ENSBTAT00000022718.5	protein_coding	A	gcC/gcT	rs720453314	-	-
3:19950560-19950560	G	upstream_gene_variant	MODIFIER	CTSK	ENSBTAG00000021035	Transcript	ENSBTAT00000028016.6	protein_coding	-	-	rs720450137	-	-
3:105349332-105349332	T	synonymous_variant	LOW	CITED4	ENSBTAG00000015113	Transcript	ENSBTAT00000020109.3	protein_coding	A	gcC/gcT	rs720448383	-	-
11:71340619-71340619	G	downstream_gene_variant	MODIFIER	FOSL2	ENSBTAG00000023929	Transcript	ENSBTAT00000032910.5	protein_coding	-	-	rs720445357	-	-
6:114743733-114743733	A	3_prime_UTR_variant	MODIFIER	TRMT44	ENSBTAG00000004797	Transcript	ENSBTAT00000006298.5	protein_coding	-	-	rs720443262	-	-
11:103894144-103894144	A	missense_variant	MODERATE	SEC16A	ENSBTAG00000023933	Transcript	ENSBTAT00000042743.4	protein_coding	A/V	gCg/gTg	rs720440803	tolerated(0.4)	-
25:37799920-37799920	C	3_prime_UTR_variant	MODIFIER	LMTK2	ENSBTAG00000004135	Transcript	ENSBTAT00000005412.6	protein_coding	-	-	rs720440374	-	-
20:41490343-41490343	T	3_prime_UTR_variant	MODIFIER	GOLPH3	ENSBTAG00000032848	Transcript	ENSBTAT00000036701.4	protein_coding	-	-	rs720434257	-	-
13:67703960-67703960	G	3_prime_UTR_variant	MODIFIER	PPP1R16B	ENSBTAG00000000653	Transcript	ENSBTAT00000000858.5	protein_coding	-	-	rs720418509	-	-
16:73640977-73640977	T	intergenic_variant	MODIFIER	-	-	-	-	-	-	-	rs720418436	-	-
3:120429702-120429702	G	intron_variant	MODIFIER	HDLBP	ENSBTAG00000004315	Transcript	ENSBTAT00000005656.6	protein_coding	-	-	rs720417595	-	-
8:39797618-39797618	G	5_prime_UTR_variant	MODIFIER	AK3	ENSBTAG00000017147	Transcript	ENSBTAT00000022789.4	protein_coding	-	-	rs720404634	-	-
18:50643943-50643943	T	intergenic_variant	MODIFIER	-	-	-	-	-	-	-	rs720394527	-	-
5:105474173-105474173	C	missense_variant	MODERATE	NDUFA9	ENSBTAG00000005465	Transcript	ENSBTAT00000007189.4	protein_coding	I/V	Att/Gtt	rs720382439	tolerated(1)	-
25:13716914-13716914	A	upstream_gene_variant	MODIFIER	NTAN1	ENSBTAG00000004803	Transcript	ENSBTAT00000006307.5	protein_coding	-	-	rs720382051	-	-
13:17320897-17320897	A	5_prime_UTR_variant	MODIFIER	PFKFB3	ENSBTAG00000008401	Transcript	ENSBTAT00000057357.3	protein_coding	-	-	rs720379448	-	-
11:14196707-14196707	G	missense_variant	MODERATE	XDH	ENSBTAG00000012519	Transcript	ENSBTAT00000016620.4	protein_coding	M/T	aTg/aCg	rs720370046	tolerated(0.39)	-
13:74614946-74614946	A	stop_gained	HIGH	ACOT8	ENSBTAG00000020371	Transcript	ENSBTAT00000027152.6	protein_coding	E/*	Gag/Tag	rs720366864	-	-
2:129109067-129109067	A	upstream_gene_variant	MODIFIER	GALE	ENSBTAG00000005002	Transcript	ENSBTAT00000006586.3	protein_coding	-	-	rs720361034	-	-
29:36389262-36389262	T	3_prime_UTR_variant	MODIFIER	ST14	ENSBTAG00000019712	Transcript	ENSBTAT00000026272.5	protein_coding	-	-	rs720359035	-	-
20:32613756-32613756	C	3_prime_UTR_variant	MODIFIER	C20H5orf51	ENSBTAG00000004929	Transcript	ENSBTAT00000006486.6	protein_coding	-	-	rs720356345	-	-
25:20146815-20146815	G	downstream_gene_variant	MODIFIER	METTL9	ENSBTAG00000018868	Transcript	ENSBTAT00000025118.4	protein_coding	-	-	rs720346278	-	-
2:125883078-125883078	T	3_prime_UTR_variant	MODIFIER	WASF2	ENSBTAG00000018374	Transcript	ENSBTAT00000024447.5	protein_coding	-	-	rs720343224	-	-
19:41009250-41009250	G	3_prime_UTR_variant	MODIFIER	KRT10	ENSBTAG00000020824	Transcript	ENSBTAT00000017140.5	protein_coding	-	-	rs720342995	-	-
11:2318672-2318672	T	3_prime_UTR_variant	MODIFIER	STARD7	ENSBTAG00000018372	Transcript	ENSBTAT00000054442.3	protein_coding	-	-	rs720342506	-	-
23:52253367-52253367	G	downstream_gene_variant	MODIFIER	DUSP22	ENSBTAG00000027375	Transcript	ENSBTAT00000039272.5	protein_coding	-	-	rs720339523	-	-
21:27087612-27087612	G	missense_variant	MODERATE	IL16	ENSBTAG00000010963	Transcript	ENSBTAT00000014556.6	protein_coding	T/A	Acg/Gcg	rs720333634	tolerated(1)	-
5:107433876-107433876	C	3_prime_UTR_variant	MODIFIER	B4GALNT3	ENSBTAG00000008553	Transcript	ENSBTAT00000011275.6	protein_coding	-	-	rs720329808	-	-
11:103887870-103887870	C	upstream_gene_variant	MODIFIER	INPP5E	ENSBTAG00000001354	Transcript	ENSBTAT00000001784.5	protein_coding	-	-	rs720328948	-	-
1:97388873-97388873	C	3_prime_UTR_variant	MODIFIER	SEC62	ENSBTAG00000039442	Transcript	ENSBTAT00000009720.6	protein_coding	-	-	rs720326138	-	-
4:77478981-77478981	T	3_prime_UTR_variant	MODIFIER	STK17A	ENSBTAG00000008143	Transcript	ENSBTAT00000010704.5	protein_coding	-	-	rs720325609	-	-
17:72835740-72835740	A	downstream_gene_variant	MODIFIER	GNB1L	ENSBTAG00000021052	Transcript	ENSBTAT00000029367.5	protein_coding	-	-	rs720323093	-	-
19:56652758-56652758	T	downstream_gene_variant	MODIFIER	SLC9A3R1	ENSBTAG00000011382	Transcript	ENSBTAT00000034682.3	protein_coding	-	-	rs720319252	-	-
16:50929648-50929648	C	synonymous_variant	LOW	GNB1	ENSBTAG00000000215	Transcript	ENSBTAT00000000259.4	protein_coding	T	acG/acC	rs720318075	-	-
25:7533701-7533701	A	missense_variant	MODERATE	METTL22	ENSBTAG00000035782	Transcript	ENSBTAT00000018927.6	protein_coding	R/Q	cGa/cAa	rs720315087	tolerated(0.05)	-
11:100021411-100021411	C	5_prime_UTR_variant	MODIFIER	NTMT1	ENSBTAG00000015437	Transcript	ENSBTAT00000020514.4	protein_coding	-	-	rs720314351	-	-
19:40320999-40320999	T	synonymous_variant	LOW	PSMD3	ENSBTAG00000021461	Transcript	ENSBTAT00000028608.5	protein_coding	R	cgC/cgT	rs720310266	-	-
7:12610484-12610484	T	3_prime_UTR_variant	MODIFIER	RAD23A	ENSBTAG00000015116	Transcript	ENSBTAT00000020113.5	protein_coding	-	-	rs720309141	-	-
1:152261772-152261772	A	synonymous_variant	LOW	CAPN7	ENSBTAG00000006479	Transcript	ENSBTAT00000008495.6	protein_coding	A	gcG/gcA	rs720308055	-	-
8:10189613-10189613	T	synonymous_variant	LOW	FZD3	ENSBTAG00000035084	Transcript	ENSBTAT00000061597.3	protein_coding	A	gcG/gcA	rs720306886	-	-
13:52352702-52352702	C	3_prime_UTR_variant	MODIFIER	PCED1A	ENSBTAG00000003863	Transcript	ENSBTAT00000005039.6	protein_coding	-	-	rs720300409	-	-
25:27122204-27122204	T	downstream_gene_variant	MODIFIER	SETD1A	ENSBTAG00000002345	Transcript	ENSBTAT00000003027.6	protein_coding	-	-	rs720286342	-	-
23:9424744-9424744	A	upstream_gene_variant	MODIFIER	RPL10A	ENSBTAG00000019494	Transcript	ENSBTAT00000025963.5	protein_coding	-	-	rs720273160	-	-
16:65829251-65829251	G	downstream_gene_variant	MODIFIER	NIBAN1	ENSBTAG00000014548	Transcript	ENSBTAT00000019338.6	protein_coding	-	-	rs720269908	-	-
23:7393731-7393731	A	downstream_gene_variant	MODIFIER	SLC39A7	ENSBTAG00000008191	Transcript	ENSBTAT00000010771.5	protein_coding	-	-	rs720266746	-	-
9:76878815-76878815	A	downstream_gene_variant	MODIFIER	HECA	ENSBTAG00000024595	Transcript	ENSBTAT00000034262.3	protein_coding	-	-	rs720266629	-	-
6:112939859-112939859	A	upstream_gene_variant	MODIFIER	CLRN2	ENSBTAG00000003357	Transcript	ENSBTAT00000004355.6	protein_coding	-	-	rs720264323	-	-
22:54204628-54204628	T	5_prime_UTR_variant	MODIFIER	ZDHHC3	ENSBTAG00000011484	Transcript	ENSBTAT00000015263.6	protein_coding	-	-	rs720260405	-	-
5:113862322-113862322	A	5_prime_UTR_variant	MODIFIER	TTLL1	ENSBTAG00000012030	Transcript	ENSBTAT00000015956.4	protein_coding	-	-	rs720255725	-	-
16:59438175-59438175	G	missense_variant	MODERATE	-	ENSBTAG00000046172	Transcript	ENSBTAT00000064011.2	protein_coding	L/P	cTt/cCt	rs720249195	tolerated_low_confidence(0.21)	-
10:14037118-14037118	A	synonymous_variant	LOW	AAGAB	ENSBTAG00000040368	Transcript	ENSBTAT00000055091.3	protein_coding	V	gtC/gtT	rs720248978	-	-
19:33920421-33920421	T	downstream_gene_variant	MODIFIER	SLC47A2	ENSBTAG00000038548	Transcript	ENSBTAT00000054144.3	protein_coding	-	-	rs720245579	-	-
19:45445045-45445045	A	downstream_gene_variant	MODIFIER	NSF	ENSBTAG00000008442	Transcript	ENSBTAT00000011107.5	protein_coding	-	-	rs720245339	-	-
6:117376622-117376622	G	upstream_gene_variant	MODIFIER	SLC26A1	ENSBTAG00000007001	Transcript	ENSBTAT00000009210.3	protein_coding	-	-	rs720244019	-	-
19:22095350-22095350	T	synonymous_variant	LOW	GEMIN4	ENSBTAG00000013393	Transcript	ENSBTAT00000017819.6	protein_coding	F	ttC/ttT	rs720242709	-	-
22:51398444-51398444	G	downstream_gene_variant	MODIFIER	TREX1	ENSBTAG00000008406	Transcript	ENSBTAT00000011063.3	protein_coding	-	-	rs720239254	-	-
19:19387111-19387111	T	3_prime_UTR_variant	MODIFIER	LGALS9	ENSBTAG00000006846	Transcript	ENSBTAT00000009005.4	protein_coding	-	-	rs720232841	-	-
25:34176778-34176778	C	intron_variant	MODIFIER	POR	ENSBTAG00000017082	Transcript	ENSBTAT00000022718.5	protein_coding	-	-	rs720232665	-	-
18:56206811-56206811	G	downstream_gene_variant	MODIFIER	PNKP	ENSBTAG00000001834	Transcript	ENSBTAT00000002397.5	protein_coding	-	-	rs720230543	-	-
19:55985145-55985145	G	3_prime_UTR_variant	MODIFIER	LLGL2	ENSBTAG00000020067	Transcript	ENSBTAT00000026738.6	protein_coding	-	-	rs720230467	-	-
19:48071186-48071186	T	downstream_gene_variant	MODIFIER	DDX42	ENSBTAG00000021058	Transcript	ENSBTAT00000028046.6	protein_coding	-	-	rs720226573	-	-
8:59921846-59921846	G	intron_variant	MODIFIER	RGP1	ENSBTAG00000011433	Transcript	ENSBTAT00000015196.6	protein_coding	-	-	rs720221768	-	-
25:40892504-40892504	A	synonymous_variant	LOW	EIF3B	ENSBTAG00000007474	Transcript	ENSBTAT00000009832.6	protein_coding	A	gcG/gcT	rs720219813	-	-
3:101398106-101398106	T	intron_variant	MODIFIER	RNF220	ENSBTAG00000012355	Transcript	ENSBTAT00000016395.6	protein_coding	-	-	rs720219269	-	-
29:47537567-47537567	A	3_prime_UTR_variant	MODIFIER	CTTN	ENSBTAG00000006071	Transcript	ENSBTAT00000007976.4	protein_coding	-	-	rs720217221	-	-
27:33377043-33377043	T	downstream_gene_variant	MODIFIER	BAG4	ENSBTAG00000013143	Transcript	ENSBTAT00000017468.5	protein_coding	-	-	rs720211013	-	-
5:114688366-114688366	C	intergenic_variant	MODIFIER	-	-	-	-	-	-	-	rs720209778	-	-
23:7173160-7173160	T	upstream_gene_variant	MODIFIER	TAP2	ENSBTAG00000003038	Transcript	ENSBTAT00000003953.6	protein_coding	-	-	rs720208991	-	-
3:105711000-105711000	T	3_prime_UTR_variant	MODIFIER	SMAP2	ENSBTAG00000021922	Transcript	ENSBTAT00000029227.6	protein_coding	-	-	rs720208640	-	-
19:43018939-43018939	G	3_prime_UTR_variant	MODIFIER	RUNDC1	ENSBTAG00000015140	Transcript	ENSBTAT00000020140.6	protein_coding	-	-	rs720207869	-	-
3:120612918-120612918	C	3_prime_UTR_variant	MODIFIER	STK25	ENSBTAG00000009676	Transcript	ENSBTAT00000012764.6	protein_coding	-	-	rs720206340	-	-
21:65196846-65196846	G	downstream_gene_variant	MODIFIER	YY1	ENSBTAG00000020819	Transcript	ENSBTAT00000027744.6	protein_coding	-	-	rs720205937	-	-
11:6178134-6178134	T	downstream_gene_variant	MODIFIER	CNOT11	ENSBTAG00000008267	Transcript	ENSBTAT00000010879.5	protein_coding	-	-	rs720203304	-	-
28:7883490-7883490	A	3_prime_UTR_variant	MODIFIER	TOMM20	ENSBTAG00000000562	Transcript	ENSBTAT00000000733.6	protein_coding	-	-	rs720201969	-	-
11:72235324-72235324	C	intron_variant	MODIFIER	NRBP1	ENSBTAG00000018153	Transcript	ENSBTAT00000024159.5	protein_coding	-	-	rs720198913	-	-
17:71415696-71415696	C	synonymous_variant	LOW	CABIN1	ENSBTAG00000024708	Transcript	ENSBTAT00000018360.5	protein_coding	P	ccT/ccC	rs720196900	-	-
19:51124326-51124326	C	3_prime_UTR_variant	MODIFIER	HGS	ENSBTAG00000000411	Transcript	ENSBTAT00000000527.5	protein_coding	-	-	rs720190171	-	-
25:22761636-22761636	T	synonymous_variant	LOW	LCMT1	ENSBTAG00000013169	Transcript	ENSBTAT00000037425.5	protein_coding	A	gcC/gcT	rs720183625	-	-
17:44386654-44386654	T	missense_variant	MODERATE	CHFR	ENSBTAG00000013951	Transcript	ENSBTAT00000018544.6	protein_coding	R/L	cGa/cTa	rs720176419	tolerated_low_confidence(0.05)	-
20:56665138-56665138	T	intron_variant	MODIFIER	RETREG1	ENSBTAG00000016444	Transcript	ENSBTAT00000021862.4	protein_coding	-	-	rs720175626	-	-
8:61562181-61562181	T	synonymous_variant	LOW	GRHPR	ENSBTAG00000019299	Transcript	ENSBTAT00000025697.6	protein_coding	D	gaC/gaT	rs720174940	-	-
24:56786933-56786933	C	3_prime_UTR_variant	MODIFIER	FECH	ENSBTAG00000006393	Transcript	ENSBTAT00000008384.3	protein_coding	-	-	rs720166043	-	-
23:50735297-50735297	G	5_prime_UTR_variant	MODIFIER	SERPINB6	ENSBTAG00000050155	Transcript	ENSBTAT00000071179.1	protein_coding	-	-	rs720165909	-	-
16:73106331-73106331	T	upstream_gene_variant	MODIFIER	SERTAD4	ENSBTAG00000010850	Transcript	ENSBTAT00000014402.5	protein_coding	-	-	rs720165231	-	-
27:33051291-33051291	G	3_prime_UTR_variant	MODIFIER	PLPBP	ENSBTAG00000011075	Transcript	ENSBTAT00000039812.4	protein_coding	-	-	rs720164464	-	-
5:116510683-116510683	T	downstream_gene_variant	MODIFIER	PPARA	ENSBTAG00000008063	Transcript	ENSBTAT00000010606.5	protein_coding	-	-	rs720158820	-	-
7:17116184-17116184	T	5_prime_UTR_variant	MODIFIER	ZNF414	ENSBTAG00000007660	Transcript	ENSBTAT00000010078.4	protein_coding	-	-	rs720157602	-	-
5:70245606-70245606	A	missense_variant	MODERATE	TMEM263	ENSBTAG00000053105	Transcript	ENSBTAT00000085864.1	protein_coding	V/M	Gtg/Atg	rs720154875	deleterious_low_confidence(0.01)	-
12:16729340-16729340	A	synonymous_variant	LOW	ESD	ENSBTAG00000003415	Transcript	ENSBTAT00000004431.6	protein_coding	D	gaC/gaT	rs720139416	-	-
15:51014216-51014216	A	synonymous_variant	LOW	STIM1	ENSBTAG00000013109	Transcript	ENSBTAT00000017425.6	protein_coding	N	aaC/aaT	rs720133360	-	-
21:55122702-55122702	C	upstream_gene_variant	MODIFIER	ZSCAN29	ENSBTAG00000014478	Transcript	ENSBTAT00000019251.3	protein_coding	-	-	rs720133258	-	-
29:46289302-46289302	T	synonymous_variant	LOW	IGHMBP2	ENSBTAG00000022185	Transcript	ENSBTAT00000044489.4	protein_coding	T	acC/acT	rs720130425	-	-
10:1143823-1143823	C	3_prime_UTR_variant	MODIFIER	REEP5	ENSBTAG00000012804	Transcript	ENSBTAT00000017009.5	protein_coding	-	-	rs720129051	-	-
16:51478559-51478559	A	downstream_gene_variant	MODIFIER	HES4	ENSBTAG00000014705	Transcript	ENSBTAT00000019571.5	protein_coding	-	-	rs720128958	-	-
18:36570724-36570724	C	downstream_gene_variant	MODIFIER	CYB5B	ENSBTAG00000002412	Transcript	ENSBTAT00000003129.5	protein_coding	-	-	rs720124799	-	-
23:16822007-16822007	A	3_prime_UTR_variant	MODIFIER	CUL9	ENSBTAG00000019908	Transcript	ENSBTAT00000026522.5	protein_coding	-	-	rs720111831	-	-
18:55502856-55502856	A	3_prime_UTR_variant	MODIFIER	NUCB1	ENSBTAG00000002378	Transcript	ENSBTAT00000003073.6	protein_coding	-	-	rs720106186	-	-
25:41478049-41478049	G	synonymous_variant	LOW	MICALL2	ENSBTAG00000003049	Transcript	ENSBTAT00000003969.6	protein_coding	L	ctC/ctG	rs720101323	-	-
3:309431-309431	A	downstream_gene_variant	MODIFIER	SFT2D2	ENSBTAG00000037819	Transcript	ENSBTAT00000057251.3	protein_coding	-	-	rs720093026	-	-
13:46479749-46479749	G	downstream_gene_variant	MODIFIER	LARP4B	ENSBTAG00000013899	Transcript	ENSBTAT00000018457.6	protein_coding	-	-	rs720090512	-	-
19:50028210-50028210	A	downstream_gene_variant	MODIFIER	FOXK2	ENSBTAG00000003687	Transcript	ENSBTAT00000004805.6	protein_coding	-	-	rs720083653	-	-
23:16398364-16398364	G	synonymous_variant	LOW	TBCC	ENSBTAG00000000940	Transcript	ENSBTAT00000001245.4	protein_coding	A	gcT/gcC	rs720081740	-	-
11:103471016-103471016	C	synonymous_variant	LOW	UBAC1	ENSBTAG00000039851	Transcript	ENSBTAT00000033827.4	protein_coding	A	gcA/gcG	rs720073710	-	-
21:22107376-22107376	A	downstream_gene_variant	MODIFIER	IQGAP1	ENSBTAG00000013060	Transcript	ENSBTAT00000017366.6	protein_coding	-	-	rs720073086	-	-
18:56188060-56188060	G	intron_variant	MODIFIER	MED25	ENSBTAG00000008518	Transcript	ENSBTAT00000043183.4	protein_coding	-	-	rs720072516	-	-
4:63745997-63745997	T	3_prime_UTR_variant	MODIFIER	RP9	ENSBTAG00000032598	Transcript	ENSBTAT00000046264.3	protein_coding	-	-	rs720065278	-	-
18:55932819-55932819	T	intron_variant	MODIFIER	FLT3LG	ENSBTAG00000038045	Transcript	ENSBTAT00000006962.4	protein_coding	-	-	rs720063050	-	-
2:120215978-120215978	A	3_prime_UTR_variant	MODIFIER	EIF4E2	ENSBTAG00000010598	Transcript	ENSBTAT00000070208.1	protein_coding	-	-	rs720059178	-	-
6:36309739-36309739	C	downstream_gene_variant	MODIFIER	HERC6	ENSBTAG00000020536	Transcript	ENSBTAT00000027362.6	protein_coding	-	-	rs720055789	-	-
5:107688023-107688023	T	missense_variant	MODERATE	WNK1	ENSBTAG00000005221	Transcript	ENSBTAT00000006875.6	protein_coding	V/L	Gtg/Ttg	rs720048810	tolerated_low_confidence(0.26)	-
29:46286551-46286551	T	missense_variant	MODERATE	IGHMBP2	ENSBTAG00000022185	Transcript	ENSBTAT00000044489.4	protein_coding	A/V	gCg/gTg	rs720048265	tolerated(0.77)	-
3:101371450-101371450	C	downstream_gene_variant	MODIFIER	RNF220	ENSBTAG00000012355	Transcript	ENSBTAT00000016395.6	protein_coding	-	-	rs720044640	-	-
19:33220999-33220999	A	synonymous_variant	LOW	TRPV2	ENSBTAG00000003014	Transcript	ENSBTAT00000003922.5	protein_coding	H	caC/caT	rs720042684	-	-
16:59430197-59430197	A	synonymous_variant	LOW	-	ENSBTAG00000046172	Transcript	ENSBTAT00000064011.2	protein_coding	A	gcC/gcT	rs720041512	-	-
17:52158680-52158680	A	synonymous_variant	LOW	SNRNP35	ENSBTAG00000008060	Transcript	ENSBTAT00000010602.6	protein_coding	H	caC/caT	rs720038266	-	-
23:8629123-8629123	C	upstream_gene_variant	MODIFIER	-	ENSBTAG00000050760	Transcript	ENSBTAT00000067074.1	lncRNA	-	-	rs720034147	-	-
1:144937860-144937860	T	5_prime_UTR_variant	MODIFIER	ADARB1	ENSBTAG00000017486	Transcript	ENSBTAT00000023240.6	protein_coding	-	-	rs720031461	-	-
6:116635330-116635330	C	intron_variant	MODIFIER	NELFA	ENSBTAG00000017921	Transcript	ENSBTAT00000023832.6	protein_coding	-	-	rs720027572	-	-
7:61898893-61898893	C	3_prime_UTR_variant	MODIFIER	NDST1	ENSBTAG00000001692	Transcript	ENSBTAT00000016824.6	protein_coding	-	-	rs720026202	-	-
5:103580366-103580366	C	downstream_gene_variant	MODIFIER	USP5	ENSBTAG00000019780	Transcript	ENSBTAT00000026356.6	protein_coding	-	-	rs720018751	-	-
2:5278729-5278729	G	3_prime_UTR_variant	MODIFIER	ERCC3	ENSBTAG00000020777	Transcript	ENSBTAT00000027687.5	protein_coding	-	-	rs720016198	-	-
8:9632631-9632631	T	downstream_gene_variant	MODIFIER	KIF13B	ENSBTAG00000017232	Transcript	ENSBTAT00000022902.6	protein_coding	-	-	rs720012388	-	-
8:45412454-45412454	C	3_prime_UTR_variant	MODIFIER	TJP2	ENSBTAG00000011770	Transcript	ENSBTAT00000015635.6	protein_coding	-	-	rs720012176	-	-
2:1969649-1969649	T	3_prime_UTR_variant	MODIFIER	PLEKHB2	ENSBTAG00000000941	Transcript	ENSBTAT00000001246.6	protein_coding	-	-	rs720009770	-	-
3:32224278-32224278	C	downstream_gene_variant	MODIFIER	CEPT1	ENSBTAG00000020169	Transcript	ENSBTAT00000026862.6	protein_coding	-	-	rs720009469	-	-
14:554863-554863	A	synonymous_variant	LOW	CPSF1	ENSBTAG00000008355	Transcript	ENSBTAT00000011004.6	protein_coding	T	acG/acA	rs720002513	-	-
13:37979938-37979938	A	downstream_gene_variant	MODIFIER	DSTN	ENSBTAG00000015434	Transcript	ENSBTAT00000020512.4	protein_coding	-	-	rs720001516	-	-
8:9631205-9631205	T	downstream_gene_variant	MODIFIER	KIF13B	ENSBTAG00000017232	Transcript	ENSBTAT00000022902.6	protein_coding	-	-	rs719998606	-	-
26:19333066-19333066	A	downstream_gene_variant	MODIFIER	LOXL4	ENSBTAG00000020895	Transcript	ENSBTAT00000027838.5	protein_coding	-	-	rs719997652	-	-
13:73670399-73670399	T	downstream_gene_variant	MODIFIER	SDC4	ENSBTAG00000015127	Transcript	ENSBTAT00000020125.4	protein_coding	-	-	rs719997226	-	-
15:65013598-65013598	C	downstream_gene_variant	MODIFIER	CAT	ENSBTAG00000020980	Transcript	ENSBTAT00000027941.6	protein_coding	-	-	rs719992940	-	-
20:4723462-4723462	G	3_prime_UTR_variant	MODIFIER	RPL26L1	ENSBTAG00000015099	Transcript	ENSBTAT00000020092.6	protein_coding	-	-	rs719981864	-	-
23:17908484-17908484	T	downstream_gene_variant	MODIFIER	CDC5L	ENSBTAG00000020012	Transcript	ENSBTAT00000026654.6	protein_coding	-	-	rs719981499	-	-
2:89122494-89122494	G	missense_variant	MODERATE	AOX1	ENSBTAG00000009725	Transcript	ENSBTAT00000012827.5	protein_coding	T/S	aCc/aGc	rs719981134	tolerated(0.24)	-
X:5151612-5151612	C	5_prime_UTR_variant	MODIFIER	MCTS1	ENSBTAG00000034992	Transcript	ENSBTAT00000049468.2	protein_coding	-	-	rs719976388	-	-
19:43443617-43443617	A	downstream_gene_variant	MODIFIER	ETV4	ENSBTAG00000008333	Transcript	ENSBTAT00000010973.5	protein_coding	-	-	rs719970099	-	-
22:58062201-58062201	G	downstream_gene_variant	MODIFIER	TMEM43	ENSBTAG00000007360	Transcript	ENSBTAT00000009681.6	protein_coding	-	-	rs719968294	-	-
8:11645891-11645891	T	synonymous_variant	LOW	ACO1	ENSBTAG00000000555	Transcript	ENSBTAT00000000731.4	protein_coding	E	gaG/gaA	rs719968198	-	-
22:2772006-2772006	A	synonymous_variant	LOW	AZI2	ENSBTAG00000004117	Transcript	ENSBTAT00000005379.6	protein_coding	A	gcG/gcT	rs719965378	-	-
26:7515118-7515118	T	intron_variant	MODIFIER	PRKG1	ENSBTAG00000018404	Transcript	ENSBTAT00000024490.6	protein_coding	-	-	rs719959675	-	-
29:43602917-43602917	C	3_prime_UTR_variant	MODIFIER	FRMD8	ENSBTAG00000002039	Transcript	ENSBTAT00000033253.4	protein_coding	-	-	rs719958211	-	-
6:92588223-92588223	T	synonymous_variant	LOW	MRPL1	ENSBTAG00000018360	Transcript	ENSBTAT00000045390.4	protein_coding	A	gcC/gcT	rs719958098	-	-
8:1085671-1085671	T	3_prime_UTR_variant	MODIFIER	CBR4	ENSBTAG00000022013	Transcript	ENSBTAT00000029363.4	protein_coding	-	-	rs719956326	-	-
19:35213814-35213814	A	downstream_gene_variant	MODIFIER	DHRS7B	ENSBTAG00000010559	Transcript	ENSBTAT00000013968.6	protein_coding	-	-	rs719950996	-	-
22:11723072-11723072	A	downstream_gene_variant	MODIFIER	OXSR1	ENSBTAG00000014927	Transcript	ENSBTAT00000019872.5	protein_coding	-	-	rs719945663	-	-
25:394152-394152	T	3_prime_UTR_variant	MODIFIER	DECR2	ENSBTAG00000026429	Transcript	ENSBTAT00000037557.4	protein_coding	-	-	rs719941564	-	-
20:71841293-71841293	G	upstream_gene_variant	MODIFIER	U6	ENSBTAG00000046206	Transcript	ENSBTAT00000065751.2	snRNA	-	-	rs719940248	-	-
19:49174162-49174162	A	downstream_gene_variant	MODIFIER	NOL11	ENSBTAG00000015951	Transcript	ENSBTAT00000021210.5	protein_coding	-	-	rs719939166	-	-
19:22514473-22514473	C	3_prime_UTR_variant	MODIFIER	YWHAE	ENSBTAG00000005664	Transcript	ENSBTAT00000007442.6	protein_coding	-	-	rs719936428	-	-
14:3290679-3290679	A	synonymous_variant	LOW	TRAPPC9	ENSBTAG00000013955	Transcript	ENSBTAT00000037373.4	protein_coding	P	ccG/ccA	rs719936059	-	-
11:29526378-29526378	A	3_prime_UTR_variant	MODIFIER	TTC7A	ENSBTAG00000032558	Transcript	ENSBTAT00000046196.3	protein_coding	-	-	rs719934806	-	-
11:102712857-102712857	C	synonymous_variant	LOW	DDX31	ENSBTAG00000003530	Transcript	ENSBTAT00000042916.4	protein_coding	V	gtC/gtG	rs719932592	-	-
27:26249090-26249090	G	3_prime_UTR_variant	MODIFIER	SARAF	ENSBTAG00000013579	Transcript	ENSBTAT00000018052.6	protein_coding	-	-	rs719931902	-	-
2:96040526-96040526	G	synonymous_variant	LOW	FZD5	ENSBTAG00000020957	Transcript	ENSBTAT00000027911.6	protein_coding	S	agT/agC	rs719930409	-	-
6:97210209-97210209	T	3_prime_UTR_variant	MODIFIER	HNRNPDL	ENSBTAG00000014804	Transcript	ENSBTAT00000019699.5	protein_coding	-	-	rs719930312	-	-
18:56076700-56076700	G	downstream_gene_variant	MODIFIER	BCL2L12	ENSBTAG00000006638	Transcript	ENSBTAT00000008723.5	protein_coding	-	-	rs719928284	-	-
16:11926477-11926477	C	non_coding_transcript_exon_variant	MODIFIER	-	ENSBTAG00000012765	Transcript	ENSBTAT00000016962.6	pseudogene	-	-	rs719927394	-	-
19:41937156-41937156	A	intron_variant	MODIFIER	HAP1	ENSBTAG00000052414	Transcript	ENSBTAT00000068632.1	protein_coding	-	-	rs719926403	-	-
18:10848455-10848455	T	synonymous_variant	LOW	KLHL36	ENSBTAG00000008385	Transcript	ENSBTAT00000011036.4	protein_coding	G	ggC/ggT	rs719917732	-	-
13:679175-679175	A	downstream_gene_variant	MODIFIER	TMX4	ENSBTAG00000035323	Transcript	ENSBTAT00000049814.4	protein_coding	-	-	rs719916236	-	-
25:38422284-38422284	C	downstream_gene_variant	MODIFIER	ZDHHC4	ENSBTAG00000009547	Transcript	ENSBTAT00000012560.6	protein_coding	-	-	rs719912238	-	-
8:9638802-9638802	A	intergenic_variant	MODIFIER	-	-	-	-	-	-	-	rs719911857	-	-
8:81619240-81619240	A	3_prime_UTR_variant	MODIFIER	AOPEP	ENSBTAG00000000699	Transcript	ENSBTAT00000000938.5	protein_coding	-	-	rs719909546	-	-
19:15087887-15087887	T	missense_variant	MODERATE	LIG3	ENSBTAG00000018689	Transcript	ENSBTAT00000024875.4	protein_coding	R/H	cGc/cAc	rs719906902	tolerated(0.15)	-
X:13825618-13825618	A	3_prime_UTR_variant	MODIFIER	SASH3	ENSBTAG00000002041	Transcript	ENSBTAT00000002645.5	protein_coding	-	-	rs719900613	-	-
19:20828401-20828401	T	downstream_gene_variant	MODIFIER	GIT1	ENSBTAG00000012040	Transcript	ENSBTAT00000015973.6	protein_coding	-	-	rs719896969	-	-
13:55807441-55807441	C	intergenic_variant	MODIFIER	-	-	-	-	-	-	-	rs719892770	-	-
19:54798051-54798051	A	upstream_gene_variant	MODIFIER	-	ENSBTAG00000044443	Transcript	ENSBTAT00000061876.2	scaRNA	-	-	rs719891751	-	-
25:21139549-21139549	G	5_prime_UTR_variant	MODIFIER	COG7	ENSBTAG00000032223	Transcript	ENSBTAT00000045677.4	protein_coding	-	-	rs719891563	-	-
11:103828742-103828742	A	downstream_gene_variant	MODIFIER	SNAPC4	ENSBTAG00000000054	Transcript	ENSBTAT00000000060.5	protein_coding	-	-	rs719887550	-	-
18:65679648-65679648	T	upstream_gene_variant	MODIFIER	ZNF584	ENSBTAG00000037882	Transcript	ENSBTAT00000054145.2	protein_coding	-	-	rs719887157	-	-
11:2355320-2355320	A	downstream_gene_variant	MODIFIER	TMEM127	ENSBTAG00000015667	Transcript	ENSBTAT00000020807.4	protein_coding	-	-	rs719883944	-	-
16:43192352-43192352	A	downstream_gene_variant	MODIFIER	-	ENSBTAG00000048790	Transcript	ENSBTAT00000067079.1	protein_coding	-	-	rs719882932	-	-
4:32730870-32730870	A	3_prime_UTR_variant	MODIFIER	RUNDC3B	ENSBTAG00000021313	Transcript	ENSBTAT00000055755.3	protein_coding	-	-	rs719878192	-	-
13:19063013-19063013	T	downstream_gene_variant	MODIFIER	PARD3	ENSBTAG00000014991	Transcript	ENSBTAT00000019972.6	protein_coding	-	-	rs719875546	-	-
19:7953017-7953017	C	synonymous_variant	LOW	AKAP1	ENSBTAG00000025320	Transcript	ENSBTAT00000049153.4	protein_coding	N	aaT/aaC	rs719875494	-	-
22:11583689-11583689	A	downstream_gene_variant	MODIFIER	DLEC1	ENSBTAG00000008567	Transcript	ENSBTAT00000011298.6	protein_coding	-	-	rs719873443	-	-
18:51362662-51362662	A	intron_variant	MODIFIER	RPS19	ENSBTAG00000011963	Transcript	ENSBTAT00000015875.6	protein_coding	-	-	rs719866796	-	-
8:61561543-61561543	T	synonymous_variant	LOW	GRHPR	ENSBTAG00000019299	Transcript	ENSBTAT00000025697.6	protein_coding	F	ttC/ttT	rs719864563	-	-
9:96958324-96958324	A	intergenic_variant	MODIFIER	-	-	-	-	-	-	-	rs719863234	-	-
6:45196476-45196476	T	synonymous_variant	LOW	SLC34A2	ENSBTAG00000001545	Transcript	ENSBTAT00000002023.6	protein_coding	L	ctC/ctT	rs719850879	-	-
17:72306504-72306504	T	3_prime_UTR_variant	MODIFIER	CRKL	ENSBTAG00000045548	Transcript	ENSBTAT00000066024.2	protein_coding	-	-	rs719845466	-	Non-return_rate+Animal_QTLdb+141318,Non-return_rate+Animal_QTLdb+142427
25:40750744-40750744	C	3_prime_UTR_variant	MODIFIER	TTYH3	ENSBTAG00000005934	Transcript	ENSBTAT00000007792.6	protein_coding	-	-	rs719844710	-	-
3:102754651-102754651	A	3_prime_UTR_variant	MODIFIER	TMEM125	ENSBTAG00000021082	Transcript	ENSBTAT00000028077.5	protein_coding	-	-	rs719844510	-	-
25:2179448-2179448	T	missense_variant	MODERATE	PRSS22	ENSBTAG00000020582	Transcript	ENSBTAT00000021967.5	protein_coding	R/L	cGc/cTc	rs719841060	deleterious(0.01)	-
22:51397961-51397961	T	downstream_gene_variant	MODIFIER	TREX1	ENSBTAG00000008406	Transcript	ENSBTAT00000011063.3	protein_coding	-	-	rs719838073	-	-
4:92831418-92831418	T	3_prime_UTR_variant	MODIFIER	ATP6V1F	ENSBTAG00000007572	Transcript	ENSBTAT00000009961.4	protein_coding	-	-	rs719828717	-	-
13:44600673-44600673	T	synonymous_variant	LOW	KLF6	ENSBTAG00000015188	Transcript	ENSBTAT00000020207.5	protein_coding	S	tcC/tcT	rs719825880	-	-
23:7292313-7292313	G	synonymous_variant	LOW	BRD2	ENSBTAG00000011074	Transcript	ENSBTAT00000014704.6	protein_coding	E	gaA/gaG	rs719823078	-	-
11:72294146-72294146	C	missense_variant	MODERATE	EIF2B4	ENSBTAG00000019510	Transcript	ENSBTAT00000025991.4	protein_coding	E/Q	Gaa/Caa	rs719817574	deleterious(0.03)	-
19:38109849-38109849	T	synonymous_variant	LOW	SKAP1	ENSBTAG00000000641	Transcript	ENSBTAT00000000843.5	protein_coding	R	cgG/cgT	rs719816419	-	-
22:53366905-53366905	C	intron_variant	MODIFIER	FYCO1	ENSBTAG00000015698	Transcript	ENSBTAT00000020845.5	protein_coding	-	-	rs719808686	-	-
3:15674218-15674218	A	downstream_gene_variant	MODIFIER	PMVK	ENSBTAG00000017819	Transcript	ENSBTAT00000023689.4	protein_coding	-	-	rs719804595	-	-
X:37456079-37456079	T	downstream_gene_variant	MODIFIER	RPL10	ENSBTAG00000007454	Transcript	ENSBTAT00000009803.2	protein_coding	-	-	rs719801980	-	-
22:54224676-54224676	A	synonymous_variant	LOW	ZDHHC3	ENSBTAG00000011484	Transcript	ENSBTAT00000015263.6	protein_coding	P	ccG/ccA	rs719801828	-	-
9:69541134-69541134	A	downstream_gene_variant	MODIFIER	ARG1	ENSBTAG00000012403	Transcript	ENSBTAT00000016461.6	protein_coding	-	-	rs719799408	-	-
6:116637564-116637564	C	downstream_gene_variant	MODIFIER	NSD2	ENSBTAG00000007986	Transcript	ENSBTAT00000010497.5	protein_coding	-	-	rs719794661	-	-
1:151440283-151440283	C	intergenic_variant	MODIFIER	-	-	-	-	-	-	-	rs719794584	-	-
13:76847999-76847999	T	synonymous_variant	LOW	PREX1	ENSBTAG00000015609	Transcript	ENSBTAT00000043215.4	protein_coding	V	gtG/gtA	rs719788772	-	-
16:60423128-60423128	A	synonymous_variant	LOW	TOR3A	ENSBTAG00000014006	Transcript	ENSBTAT00000018609.5	protein_coding	E	gaG/gaA	rs719785310	-	-
5:113436746-113436746	A	intron_variant	MODIFIER	SERHL2	ENSBTAG00000016507	Transcript	ENSBTAT00000021944.6	protein_coding	-	-	rs719783227	-	-
17:63345738-63345738	A	downstream_gene_variant	MODIFIER	GIT2	ENSBTAG00000006506	Transcript	ENSBTAT00000008526.6	protein_coding	-	-	rs719783209	-	-
6:98039413-98039413	A	missense_variant	MODERATE	COQ2	ENSBTAG00000005744	Transcript	ENSBTAT00000007549.6	protein_coding	T/I	aCt/aTt	rs719781793	deleterious(0.02)	-
25:145286-145286	C	upstream_gene_variant	MODIFIER	RHBDF1	ENSBTAG00000019805	Transcript	ENSBTAT00000026388.5	protein_coding	-	-	rs719781168	-	-
18:34856696-34856696	T	synonymous_variant	LOW	TMEM208	ENSBTAG00000002327	Transcript	ENSBTAT00000003002.3	protein_coding	V	gtC/gtT	rs719776324	-	-
8:97013220-97013220	C	5_prime_UTR_variant	MODIFIER	RAD23B	ENSBTAG00000001926	Transcript	ENSBTAT00000002506.4	protein_coding	-	-	rs719769408	-	-
11:103172734-103172734	C	intergenic_variant	MODIFIER	-	-	-	-	-	-	-	rs719767708	-	-
2:124430387-124430387	T	downstream_gene_variant	MODIFIER	EPB41	ENSBTAG00000006667	Transcript	ENSBTAT00000008760.6	protein_coding	-	-	rs719757022	-	-
17:62491653-62491653	T	upstream_gene_variant	MODIFIER	RAB35	ENSBTAG00000022044	Transcript	ENSBTAT00000029514.5	protein_coding	-	-	rs719749378	-	-
12:35675468-35675468	A	missense_variant	MODERATE	LATS2	ENSBTAG00000014406	Transcript	ENSBTAT00000019161.5	protein_coding	P/T	Cca/Aca	rs719747463	tolerated_low_confidence(0.9)	-
23:13836784-13836784	C	3_prime_UTR_variant	MODIFIER	MOCS1	ENSBTAG00000010449	Transcript	ENSBTAT00000013792.6	protein_coding	-	-	rs719747027	-	-
15:29297016-29297016	T	synonymous_variant	LOW	PHLDB1	ENSBTAG00000016197	Transcript	ENSBTAT00000040023.5	protein_coding	D	gaC/gaT	rs719746140	-	-
14:21501341-21501341	T	synonymous_variant	LOW	RB1CC1	ENSBTAG00000000878	Transcript	ENSBTAT00000001169.6	protein_coding	L	ttG/ttA	rs719745231	-	-
19:20436201-20436201	C	downstream_gene_variant	MODIFIER	MYO18A	ENSBTAG00000017380	Transcript	ENSBTAT00000023111.6	protein_coding	-	-	rs719744311	-	-
6:116639860-116639860	C	downstream_gene_variant	MODIFIER	NSD2	ENSBTAG00000007986	Transcript	ENSBTAT00000010497.5	protein_coding	-	-	rs719739267	-	-
25:3612769-3612769	T	intron_variant	MODIFIER	NMRAL1	ENSBTAG00000010015	Transcript	ENSBTAT00000013208.4	protein_coding	-	-	rs719729521	-	-
18:56463642-56463642	T	synonymous_variant	LOW	MYH14	ENSBTAG00000002580	Transcript	ENSBTAT00000003343.6	protein_coding	L	ctC/ctT	rs719729320	-	-
12:84626220-84626220	G	intergenic_variant	MODIFIER	-	-	-	-	-	-	-	rs719722279	-	-
4:65911189-65911189	A	3_prime_UTR_variant	MODIFIER	NOD1	ENSBTAG00000038235	Transcript	ENSBTAT00000061183.3	protein_coding	-	-	rs719717540	-	-
25:1095563-1095563	A	synonymous_variant	LOW	UNKL	ENSBTAG00000014126	Transcript	ENSBTAT00000018773.6	protein_coding	A	gcC/gcT	rs719714395	-	-
20:56693763-56693763	A	synonymous_variant	LOW	ZNF622	ENSBTAG00000016441	Transcript	ENSBTAT00000021860.6	protein_coding	T	acG/acA	rs719710670	-	-
11:99291187-99291187	T	3_prime_UTR_variant	MODIFIER	TBC1D13	ENSBTAG00000012480	Transcript	ENSBTAT00000016559.6	protein_coding	-	-	rs719709762	-	-
25:1209309-1209309	T	synonymous_variant	LOW	TMEM204	ENSBTAG00000007246	Transcript	ENSBTAT00000009534.5	protein_coding	A	gcC/gcT	rs719708124	-	-
10:91428492-91428492	C	downstream_gene_variant	MODIFIER	-	ENSBTAG00000049800	Transcript	ENSBTAT00000072787.1	lncRNA	-	-	rs719706135	-	-
23:8350698-8350698	A	downstream_gene_variant	MODIFIER	NUDT3	ENSBTAG00000019684	Transcript	ENSBTAT00000026239.6	protein_coding	-	-	rs719705344	-	-
19:27779190-27779190	A	missense_variant	MODERATE	PER1	ENSBTAG00000003889	Transcript	ENSBTAT00000005076.5	protein_coding	E/D	gaG/gaT	rs719701350	tolerated_low_confidence(0.26)	-
26:18604221-18604221	C	3_prime_UTR_variant	MODIFIER	RRP12	ENSBTAG00000002191	Transcript	ENSBTAT00000002844.6	protein_coding	-	-	rs719700520	-	-
12:85358840-85358840	T	upstream_gene_variant	MODIFIER	ANKRD10	ENSBTAG00000004041	Transcript	ENSBTAT00000005283.5	protein_coding	-	-	rs719700391	-	-
22:53228911-53228911	G	synonymous_variant	LOW	CCR1	ENSBTAG00000019428	Transcript	ENSBTAT00000025880.5	protein_coding	P	ccA/ccG	rs719697730	-	-
2:95992917-95992917	G	5_prime_UTR_variant	MODIFIER	CCNYL1	ENSBTAG00000016297	Transcript	ENSBTAT00000038209.4	protein_coding	-	-	rs719695009	-	-
8:102770042-102770042	T	synonymous_variant	LOW	RGS3	ENSBTAG00000004499	Transcript	ENSBTAT00000005904.6	protein_coding	I	atC/atT	rs719688948	-	-
11:103208242-103208242	A	intron_variant	MODIFIER	-	ENSBTAG00000000893	Transcript	ENSBTAT00000032610.3	protein_coding	-	-	rs719678066	-	-
17:61038413-61038413	G	downstream_gene_variant	MODIFIER	PLBD2	ENSBTAG00000019040	Transcript	ENSBTAT00000025343.4	protein_coding	-	-	rs719675567	-	-
7:61777250-61777250	T	synonymous_variant	LOW	RPS14	ENSBTAG00000008570	Transcript	ENSBTAT00000042874.4	protein_coding	A	gcG/gcA	rs719671917	-	-
15:22052837-22052837	T	3_prime_UTR_variant	MODIFIER	SIK2	ENSBTAG00000020272	Transcript	ENSBTAT00000027019.6	protein_coding	-	-	rs719670331	-	-
15:81929646-81929646	T	downstream_gene_variant	MODIFIER	-	ENSBTAG00000024657	Transcript	ENSBTAT00000004728.6	protein_coding	-	-	rs719669766	-	-
22:6805604-6805604	G	synonymous_variant	LOW	CMTM8	ENSBTAG00000001710	Transcript	ENSBTAT00000002237.3	protein_coding	T	acC/acG	rs719667717	-	-
10:102014135-102014135	A	downstream_gene_variant	MODIFIER	CALM1	ENSBTAG00000025644	Transcript	ENSBTAT00000036194.5	protein_coding	-	-	rs719665079	-	-
28:27979334-27979334	C	synonymous_variant	LOW	PSAP	ENSBTAG00000021499	Transcript	ENSBTAT00000028655.6	protein_coding	K	aaA/aaG	rs719662726	-	-
3:100338836-100338836	T	synonymous_variant	LOW	IPP	ENSBTAG00000016377	Transcript	ENSBTAT00000031396.5	protein_coding	I	atC/atT	rs719662597	-	-
20:38257148-38257148	G	synonymous_variant	LOW	CAPSL	ENSBTAG00000012688	Transcript	ENSBTAT00000016852.4	protein_coding	A	gcC/gcG	rs719659353	-	-
5:57193798-57193798	T	downstream_gene_variant	MODIFIER	ZC3H10	ENSBTAG00000009542	Transcript	ENSBTAT00000012550.3	protein_coding	-	-	rs719656349	-	-
X:5085955-5085955	G	3_prime_UTR_variant	MODIFIER	CUL4B	ENSBTAG00000018569	Transcript	ENSBTAT00000024713.6	protein_coding	-	-	rs719653443	-	-
2:134214586-134214586	T	non_coding_transcript_exon_variant	MODIFIER	-	ENSBTAG00000054138	Transcript	ENSBTAT00000075640.1	lncRNA	-	-	rs719651435	-	-
6:24803411-24803411	C	3_prime_UTR_variant	MODIFIER	DAPP1	ENSBTAG00000007921	Transcript	ENSBTAT00000010415.5	protein_coding	-	-	rs719648505	-	-
21:65167420-65167420	A	upstream_gene_variant	MODIFIER	YY1	ENSBTAG00000020819	Transcript	ENSBTAT00000027744.6	protein_coding	-	-	rs719644660	-	-
6:113406928-113406928	T	synonymous_variant	LOW	TBC1D14	ENSBTAG00000005493	Transcript	ENSBTAT00000039389.5	protein_coding	S	tcC/tcT	rs719640859	-	-
19:37038006-37038006	T	3_prime_UTR_variant	MODIFIER	NXPH3	ENSBTAG00000015293	Transcript	ENSBTAT00000020332.4	protein_coding	-	-	rs719635993	-	-
25:1540057-1540057	T	upstream_gene_variant	MODIFIER	SYNGR3	ENSBTAG00000008504	Transcript	ENSBTAT00000011211.5	protein_coding	-	-	rs719635268	-	-
20:62984011-62984011	T	synonymous_variant	LOW	CCT5	ENSBTAG00000017889	Transcript	ENSBTAT00000023778.5	protein_coding	K	aaG/aaA	rs719633431	-	-
29:46292644-46292644	T	3_prime_UTR_variant	MODIFIER	IGHMBP2	ENSBTAG00000022185	Transcript	ENSBTAT00000044489.4	protein_coding	-	-	rs719628969	-	-
11:16140037-16140037	G	synonymous_variant	LOW	FAM98A	ENSBTAG00000008548	Transcript	ENSBTAT00000011270.5	protein_coding	S	tcT/tcC	rs719626918	-	-
10:5452262-5452262	G	3_prime_UTR_variant	MODIFIER	HRH2	ENSBTAG00000044071	Transcript	ENSBTAT00000061359.3	protein_coding	-	-	rs719623916	-	-
15:51216593-51216593	T	5_prime_UTR_variant	MODIFIER	STIM1	ENSBTAG00000013109	Transcript	ENSBTAT00000017425.6	protein_coding	-	-	rs719621778	-	-
2:107435605-107435605	G	synonymous_variant	LOW	GMPPA	ENSBTAG00000002995	Transcript	ENSBTAT00000003897.5	protein_coding	L	ctC/ctG	rs719614447	-	-
3:97990784-97990784	G	synonymous_variant	LOW	SLC5A9	ENSBTAG00000014225	Transcript	ENSBTAT00000033291.5	protein_coding	G	ggT/ggC	rs719614368	-	-
25:1120200-1120200	T	upstream_gene_variant	MODIFIER	UNKL	ENSBTAG00000014126	Transcript	ENSBTAT00000018773.6	protein_coding	-	-	rs719613534	-	-
7:14861725-14861725	C	upstream_gene_variant	MODIFIER	RAVER1	ENSBTAG00000015721	Transcript	ENSBTAT00000020887.6	protein_coding	-	-	rs719611210	-	-
16:77669444-77669444	G	downstream_gene_variant	MODIFIER	PTPRC	ENSBTAG00000023144	Transcript	ENSBTAT00000013320.6	protein_coding	-	-	rs719603739	-	-
18:50508127-50508127	A	5_prime_UTR_variant	MODIFIER	TGFB1	ENSBTAG00000020457	Transcript	ENSBTAT00000027261.6	protein_coding	-	-	rs719602490	-	-
22:15297716-15297716	A	downstream_gene_variant	MODIFIER	SNRK	ENSBTAG00000003325	Transcript	ENSBTAT00000030970.4	protein_coding	-	-	rs719600780	-	-
7:79108852-79108852	G	missense_variant	MODERATE	-	ENSBTAG00000030274	Transcript	ENSBTAT00000032574.5	protein_coding	E/G	gAa/gGa	rs719597163	deleterious_low_confidence(0)	-
23:7470037-7470037	T	missense_variant	MODERATE	RGL2	ENSBTAG00000016827	Transcript	ENSBTAT00000022385.4	protein_coding	G/E	gGg/gAg	rs719596132	tolerated(0.21)	-
13:42954971-42954971	A	3_prime_UTR_variant	MODIFIER	GDI2	ENSBTAG00000005316	Transcript	ENSBTAT00000006992.4	protein_coding	-	-	rs719591453	-	-
23:13061845-13061845	T	3_prime_UTR_variant	MODIFIER	KCNK5	ENSBTAG00000011112	Transcript	ENSBTAT00000014756.5	protein_coding	-	-	rs719582943	-	-
19:51118463-51118463	C	upstream_gene_variant	MODIFIER	-	ENSBTAG00000055145	Transcript	ENSBTAT00000000538.5	protein_coding	-	-	rs719581846	-	-
11:72282521-72282521	A	downstream_gene_variant	MODIFIER	SNX17	ENSBTAG00000019515	Transcript	ENSBTAT00000025998.4	protein_coding	-	-	rs719581610	-	-
13:42756800-42756800	A	downstream_gene_variant	MODIFIER	ENTPD6	ENSBTAG00000009881	Transcript	ENSBTAT00000013034.6	protein_coding	-	-	rs719577222	-	-
15:76619403-76619403	A	3_prime_UTR_variant	MODIFIER	ATG13	ENSBTAG00000017325	Transcript	ENSBTAT00000023036.6	protein_coding	-	-	rs719577142	-	-
22:11612450-11612450	A	3_prime_UTR_variant	MODIFIER	MYD88	ENSBTAG00000000563	Transcript	ENSBTAT00000000735.4	protein_coding	-	-	rs719575910	-	-
8:59906070-59906070	A	downstream_gene_variant	MODIFIER	CREB3	ENSBTAG00000011429	Transcript	ENSBTAT00000015193.5	protein_coding	-	-	rs719564020	-	-
20:70849192-70849192	G	upstream_gene_variant	MODIFIER	NDUFS6	ENSBTAG00000009914	Transcript	ENSBTAT00000013078.3	protein_coding	-	-	rs719557129	-	-
17:55385861-55385861	T	synonymous_variant	LOW	-	ENSBTAG00000048331	Transcript	ENSBTAT00000072876.1	protein_coding	G	ggC/ggT	rs719554454	-	-
7:12610798-12610798	C	3_prime_UTR_variant	MODIFIER	RAD23A	ENSBTAG00000015116	Transcript	ENSBTAT00000020113.5	protein_coding	-	-	rs719550473	-	-
16:80915954-80915954	A	upstream_gene_variant	MODIFIER	LAD1	ENSBTAG00000024663	Transcript	ENSBTAT00000034341.5	protein_coding	-	-	rs719549963	-	-
19:55043399-55043399	T	5_prime_UTR_variant	MODIFIER	SRSF2	ENSBTAG00000018258	Transcript	ENSBTAT00000024299.4	protein_coding	-	-	rs719543197	-	-
20:70048653-70048653	T	downstream_gene_variant	MODIFIER	IRX2	ENSBTAG00000047499	Transcript	ENSBTAT00000076719.1	protein_coding	-	-	rs719540776	-	-
26:18578343-18578343	T	missense_variant	MODERATE	FRAT2	ENSBTAG00000046701	Transcript	ENSBTAT00000066153.2	protein_coding	A/D	gCc/gAc	rs719540633	tolerated(0.56)	-
12:35523755-35523755	A	5_prime_UTR_variant	MODIFIER	ZDHHC20	ENSBTAG00000006177	Transcript	ENSBTAT00000008119.6	protein_coding	-	-	rs719537864	-	-
22:50792129-50792129	T	synonymous_variant	LOW	USP4	ENSBTAG00000011899	Transcript	ENSBTAT00000015787.6	protein_coding	S	tcG/tcT	rs719532936	-	-
18:58110678-58110678	C	3_prime_UTR_variant	MODIFIER	PPP2R1A	ENSBTAG00000019851	Transcript	ENSBTAT00000026449.5	protein_coding	-	-	rs719532578	-	-
2:126340543-126340543	C	3_prime_UTR_variant	MODIFIER	SFN	ENSBTAG00000009223	Transcript	ENSBTAT00000012154.5	protein_coding	-	-	rs719527649	-	-
3:102586724-102586724	G	synonymous_variant	LOW	SZT2	ENSBTAG00000005580	Transcript	ENSBTAT00000007333.6	protein_coding	V	gtT/gtC	rs719526782	-	-
4:92744412-92744412	T	3_prime_UTR_variant	MODIFIER	CALU	ENSBTAG00000016481	Transcript	ENSBTAT00000021909.4	protein_coding	-	-	rs719523751	-	-
22:55734088-55734088	C	intron_variant	MODIFIER	VGLL4	ENSBTAG00000018600	Transcript	ENSBTAT00000073768.1	protein_coding	-	-	rs719522887	-	-
11:106112947-106112947	T	upstream_gene_variant	MODIFIER	MAN1B1	ENSBTAG00000046775	Transcript	ENSBTAT00000065627.2	protein_coding	-	-	rs719521808	-	-
6:91736171-91736171	T	synonymous_variant	LOW	SOWAHB	ENSBTAG00000038148	Transcript	ENSBTAT00000053025.3	protein_coding	P	ccG/ccA	rs719519738	-	-
11:6182771-6182771	G	downstream_gene_variant	MODIFIER	CNOT11	ENSBTAG00000008267	Transcript	ENSBTAT00000010879.5	protein_coding	-	-	rs719518871	-	-
5:57208290-57208290	A	3_prime_UTR_variant	MODIFIER	PA2G4	ENSBTAG00000010451	Transcript	ENSBTAT00000013796.3	protein_coding	-	-	rs719517754	-	-
24:7225149-7225149	T	synonymous_variant	LOW	RTTN	ENSBTAG00000013221	Transcript	ENSBTAT00000017595.6	protein_coding	L	ctC/ctT	rs719517639	-	-
9:104116931-104116931	C	5_prime_UTR_variant	MODIFIER	PDCD2	ENSBTAG00000011179	Transcript	ENSBTAT00000014845.3	protein_coding	-	-	rs719513822	-	-
6:116831186-116831186	C	upstream_gene_variant	MODIFIER	TMEM129	ENSBTAG00000011042	Transcript	ENSBTAT00000014663.5	protein_coding	-	-	rs719511780	-	-
18:14479012-14479012	T	synonymous_variant	LOW	SPG7	ENSBTAG00000012041	Transcript	ENSBTAT00000032500.4	protein_coding	A	gcC/gcT	rs719509398	-	-
5:111356911-111356911	A	missense_variant	MODERATE	FAM83F	ENSBTAG00000014247	Transcript	ENSBTAT00000018933.6	protein_coding	A/T	Gcc/Acc	rs719503841	tolerated(0.17)	-
3:311651-311651	C	downstream_gene_variant	MODIFIER	SFT2D2	ENSBTAG00000037819	Transcript	ENSBTAT00000057251.3	protein_coding	-	-	rs719496471	-	-
3:102370400-102370400	T	synonymous_variant	LOW	KDM4A	ENSBTAG00000002078	Transcript	ENSBTAT00000002687.5	protein_coding	P	ccG/ccA	rs719495933	-	-
7:14927554-14927554	G	intron_variant	MODIFIER	CDC37	ENSBTAG00000011699	Transcript	ENSBTAT00000036173.5	protein_coding	-	-	rs719495254	-	-
23:15499508-15499508	T	3_prime_UTR_variant	MODIFIER	TFEB	ENSBTAG00000012384	Transcript	ENSBTAT00000036062.5	protein_coding	-	-	rs719493130	-	-
11:2355582-2355582	A	downstream_gene_variant	MODIFIER	TMEM127	ENSBTAG00000015667	Transcript	ENSBTAT00000020807.4	protein_coding	-	-	rs719492601	-	-
23:22323503-22323503	C	missense_variant	MODERATE	C23H6orf141	ENSBTAG00000047591	Transcript	ENSBTAT00000063844.2	protein_coding	W/S	tGg/tCg	rs719490459	tolerated(0.44)	-
X:4220013-4220013	T	upstream_gene_variant	MODIFIER	NDUFA1	ENSBTAG00000006033	Transcript	ENSBTAT00000007925.6	protein_coding	-	-	rs719490347	-	-
19:34633379-34633379	G	intron_variant	MODIFIER	SREBF1	ENSBTAG00000007884	Transcript	ENSBTAT00000010372.5	protein_coding	-	-	rs719485669	-	-
8:102416219-102416219	A	missense_variant	MODERATE	FKBP15	ENSBTAG00000005116	Transcript	ENSBTAT00000006746.6	protein_coding	P/L	cCg/cTg	rs719484621	tolerated_low_confidence(0.57)	-
15:47778759-47778759	A	3_prime_UTR_variant	MODIFIER	-	ENSBTAG00000038536	Transcript	ENSBTAT00000005971.5	protein_coding	-	-	rs719482625	-	-
1:143811801-143811801	T	downstream_gene_variant	MODIFIER	PDXK	ENSBTAG00000018186	Transcript	ENSBTAT00000024203.6	protein_coding	-	-	rs719481754	-	-
6:115795639-115795639	T	synonymous_variant	LOW	NOP14	ENSBTAG00000001504	Transcript	ENSBTAT00000044320.3	protein_coding	S	agC/agT	rs719477327	-	-
14:313495-313495	T	upstream_gene_variant	MODIFIER	ZNF34	ENSBTAG00000012353	Transcript	ENSBTAT00000016390.6	protein_coding	-	-	rs719475666	-	-
5:35110167-35110167	A	intergenic_variant	MODIFIER	-	-	-	-	-	-	-	rs719475183	-	-
19:50130224-50130224	C	intron_variant	MODIFIER	HEXD	ENSBTAG00000018175	Transcript	ENSBTAT00000024186.6	protein_coding	-	-	rs719469509	-	-
7:1435782-1435782	G	3_prime_UTR_variant	MODIFIER	SQSTM1	ENSBTAG00000015591	Transcript	ENSBTAT00000020709.6	protein_coding	-	-	rs719469263	-	-
17:62984162-62984162	T	synonymous_variant	LOW	ACADS	ENSBTAG00000007484	Transcript	ENSBTAT00000009844.4	protein_coding	A	gcC/gcT	rs719467189	-	-
18:52702843-52702843	A	synonymous_variant	LOW	RELB	ENSBTAG00000038428	Transcript	ENSBTAT00000055496.3	protein_coding	P	ccC/ccA	rs719465414	-	-
26:18618238-18618238	G	synonymous_variant	LOW	RRP12	ENSBTAG00000002191	Transcript	ENSBTAT00000002844.6	protein_coding	T	acT/acC	rs719464230	-	-
17:16049812-16049812	G	downstream_gene_variant	MODIFIER	IL15	ENSBTAG00000018200	Transcript	ENSBTAT00000024226.4	protein_coding	-	-	rs719460854	-	-
21:59971237-59971237	T	splice_region_variant,intron_variant	LOW	DICER1	ENSBTAG00000012852	Transcript	ENSBTAT00000017080.6	protein_coding	-	-	rs719460598	-	-
8:25130938-25130938	T	3_prime_UTR_variant	MODIFIER	PLIN2	ENSBTAG00000005718	Transcript	ENSBTAT00000031470.5	protein_coding	-	-	rs719455517	-	-
2:127258172-127258172	A	3_prime_UTR_variant	MODIFIER	SELENON	ENSBTAG00000021778	Transcript	ENSBTAT00000029033.6	protein_coding	-	-	rs719455502	-	-
6:117347572-117347572	G	synonymous_variant	LOW	FGFRL1	ENSBTAG00000027464	Transcript	ENSBTAT00000039444.4	protein_coding	L	ctT/ctC	rs719453151	-	-
18:25461195-25461195	T	downstream_gene_variant	MODIFIER	COQ9	ENSBTAG00000001855	Transcript	ENSBTAT00000002419.4	protein_coding	-	-	rs719450188	-	-
29:42508540-42508540	T	3_prime_UTR_variant	MODIFIER	STIP1	ENSBTAG00000015663	Transcript	ENSBTAT00000020809.3	protein_coding	-	-	rs719446863	-	-
21:27099197-27099197	T	intron_variant	MODIFIER	IL16	ENSBTAG00000010963	Transcript	ENSBTAT00000014556.6	protein_coding	-	-	rs719446138	-	-
23:15692537-15692537	C	upstream_gene_variant	MODIFIER	MED20	ENSBTAG00000010100	Transcript	ENSBTAT00000013323.5	protein_coding	-	-	rs719445069	-	-
22:60623968-60623968	G	3_prime_UTR_variant	MODIFIER	KLF15	ENSBTAG00000008313	Transcript	ENSBTAT00000043695.3	protein_coding	-	-	rs719441039	-	-
19:50958525-50958525	G	5_prime_UTR_variant	MODIFIER	PYCR1	ENSBTAG00000000042	Transcript	ENSBTAT00000000046.3	protein_coding	-	-	rs719440691	-	-
11:4485656-4485656	C	missense_variant	MODERATE	EIF5B	ENSBTAG00000034255	Transcript	ENSBTAT00000034635.5	protein_coding	E/D	gaG/gaC	rs719440434	tolerated_low_confidence(0.11)	-
13:52793884-52793884	A	3_prime_UTR_variant	MODIFIER	TGM3	ENSBTAG00000001785	Transcript	ENSBTAT00000006432.6	protein_coding	-	-	rs719427592	-	-
14:425194-425194	C	synonymous_variant	LOW	LRRC14	ENSBTAG00000004969	Transcript	ENSBTAT00000006542.5	protein_coding	A	gcA/gcG	rs719422300	-	-
2:135236598-135236598	A	downstream_gene_variant	MODIFIER	PADI6	ENSBTAG00000038945	Transcript	ENSBTAT00000002772.5	protein_coding	-	-	rs719422299	-	-
10:36073782-36073782	C	3_prime_UTR_variant	MODIFIER	BAHD1	ENSBTAG00000004420	Transcript	ENSBTAT00000005794.6	protein_coding	-	-	rs719422029	-	-
19:27318060-27318060	T	downstream_gene_variant	MODIFIER	CD68	ENSBTAG00000000133	Transcript	ENSBTAT00000000146.5	protein_coding	-	-	rs719419242	-	-
17:6728394-6728394	T	intergenic_variant	MODIFIER	-	-	-	-	-	-	-	rs719415589	-	-
14:81174532-81174532	A	synonymous_variant	LOW	TAF2	ENSBTAG00000015333	Transcript	ENSBTAT00000061330.3	protein_coding	L	Ctg/Ttg	rs719412896	-	-
26:21432650-21432650	A	downstream_gene_variant	MODIFIER	HIF1AN	ENSBTAG00000000092	Transcript	ENSBTAT00000000101.6	protein_coding	-	-	rs719412200	-	-
28:12835751-12835751	G	intergenic_variant	MODIFIER	-	-	-	-	-	-	-	rs719401666	-	-
9:13013109-13013109	C	downstream_gene_variant	MODIFIER	EEF1A1	ENSBTAG00000014534	Transcript	ENSBTAT00000019318.6	protein_coding	-	-	rs719399343	-	-
6:115379267-115379267	A	missense_variant	MODERATE	LRPAP1	ENSBTAG00000000073	Transcript	ENSBTAT00000000081.5	protein_coding	A/T	Gcc/Acc	rs719398364	tolerated(0.15)	-
3:24093316-24093316	T	missense_variant	MODERATE	WARS2	ENSBTAG00000005064	Transcript	ENSBTAT00000006675.3	protein_coding	R/C	Cgc/Tgc	rs719392573	deleterious(0.01)	-
9:75912913-75912913	T	3_prime_UTR_variant	MODIFIER	PERP	ENSBTAG00000020097	Transcript	ENSBTAT00000026774.3	protein_coding	-	-	rs719390585	-	-
20:66563138-66563138	A	3_prime_UTR_variant	MODIFIER	SRD5A1	ENSBTAG00000015478	Transcript	ENSBTAT00000020570.5	protein_coding	-	-	rs719384155	-	-
16:43768755-43768755	T	synonymous_variant	LOW	CLSTN1	ENSBTAG00000011823	Transcript	ENSBTAT00000045695.3	protein_coding	S	tcC/tcT	rs719382594	-	-
25:2004493-2004493	C	intron_variant	MODIFIER	TBC1D24	ENSBTAG00000005458	Transcript	ENSBTAT00000007182.5	protein_coding	-	-	rs719378785	-	-
2:121295558-121295558	T	downstream_gene_variant	MODIFIER	EIF3I	ENSBTAG00000014388	Transcript	ENSBTAT00000019134.4	protein_coding	-	-	rs719377803	-	-
23:13062983-13062983	T	missense_variant	MODERATE	KCNK5	ENSBTAG00000011112	Transcript	ENSBTAT00000014756.5	protein_coding	G/S	Ggt/Agt	rs719376053	tolerated(0.46)	-
2:133589404-133589404	A	3_prime_UTR_variant	MODIFIER	UBR4	ENSBTAG00000015240	Transcript	ENSBTAT00000020277.6	protein_coding	-	-	rs719375654	-	-
11:99421767-99421767	G	downstream_gene_variant	MODIFIER	LRRC8A	ENSBTAG00000013030	Transcript	ENSBTAT00000017322.6	protein_coding	-	-	rs719375324	-	-
13:77350944-77350944	A	synonymous_variant	LOW	ZNFX1	ENSBTAG00000020166	Transcript	ENSBTAT00000026859.3	protein_coding	Y	taC/taT	rs719374180	-	-
19:40028409-40028409	T	synonymous_variant	LOW	STARD3	ENSBTAG00000011729	Transcript	ENSBTAT00000015578.5	protein_coding	S	tcC/tcT	rs719372580	-	-
18:1880238-1880238	A	downstream_gene_variant	MODIFIER	PDPR	ENSBTAG00000016471	Transcript	ENSBTAT00000021895.3	protein_coding	-	-	rs719366803	-	-
22:60518413-60518413	G	downstream_gene_variant	MODIFIER	ZXDC	ENSBTAG00000009874	Transcript	ENSBTAT00000013022.6	protein_coding	-	-	rs719365265	-	-
22:56348584-56348584	C	downstream_gene_variant	MODIFIER	RPL32	ENSBTAG00000015283	Transcript	ENSBTAT00000020323.3	protein_coding	-	-	rs719364917	-	-
2:127056843-127056843	A	intron_variant	MODIFIER	EXTL1	ENSBTAG00000006349	Transcript	ENSBTAT00000008330.5	protein_coding	-	-	rs719361973	-	-
25:3611397-3611397	C	intron_variant	MODIFIER	NMRAL1	ENSBTAG00000010015	Transcript	ENSBTAT00000013208.4	protein_coding	-	-	rs719352770	-	-
7:15070875-15070875	A	missense_variant	MODERATE	KRI1	ENSBTAG00000010729	Transcript	ENSBTAT00000014206.6	protein_coding	P/S	Ccc/Tcc	rs719349203	tolerated(0.46)	-
21:30677818-30677818	C	synonymous_variant	LOW	WDR61	ENSBTAG00000015944	Transcript	ENSBTAT00000021203.4	protein_coding	T	acA/acG	rs719346862	-	-
16:64638638-64638638	A	synonymous_variant	LOW	NCF2	ENSBTAG00000008004	Transcript	ENSBTAT00000010525.4	protein_coding	L	Ctg/Ttg	rs719346389	-	-
14:349415-349415	T	intron_variant	MODIFIER	COMMD5	ENSBTAG00000018455	Transcript	ENSBTAT00000024561.2	protein_coding	-	-	rs719345816	-	-
24:37256483-37256483	T	3_prime_UTR_variant	MODIFIER	MYOM1	ENSBTAG00000019585	Transcript	ENSBTAT00000061582.3	protein_coding	-	-	rs719337135	-	-
15:52242448-52242448	T	synonymous_variant	LOW	ARAP1	ENSBTAG00000002051	Transcript	ENSBTAT00000039909.5	protein_coding	K	aaG/aaA	rs719336267	-	-
19:51225654-51225654	A	missense_variant	MODERATE	FAAP100	ENSBTAG00000019104	Transcript	ENSBTAT00000025435.6	protein_coding	D/N	Gac/Aac	rs719325620	tolerated(0.15)	-
22:1459705-1459705	C	upstream_gene_variant	MODIFIER	SEC61G	ENSBTAG00000014971	Transcript	ENSBTAT00000019929.4	protein_coding	-	-	rs719322913	-	-
14:16737216-16737216	A	downstream_gene_variant	MODIFIER	DERL1	ENSBTAG00000020693	Transcript	ENSBTAT00000047757.3	protein_coding	-	-	rs719322115	-	-
23:25296754-25296754	A	synonymous_variant	LOW	FBXO9	ENSBTAG00000015083	Transcript	ENSBTAT00000020074.6	protein_coding	P	ccG/ccA	rs719319999	-	-
21:32116064-32116064	T	5_prime_UTR_variant	MODIFIER	PSTPIP1	ENSBTAG00000021144	Transcript	ENSBTAT00000028179.6	protein_coding	-	-	rs719319111	-	-
3:110835327-110835327	C	5_prime_UTR_variant	MODIFIER	SMIM12	ENSBTAG00000014235	Transcript	ENSBTAT00000018920.4	protein_coding	-	-	rs719317168	-	-
16:80428230-80428230	A	3_prime_UTR_variant	MODIFIER	PTPN7	ENSBTAG00000003016	Transcript	ENSBTAT00000003923.5	protein_coding	-	-	rs719317110	-	-
11:44320731-44320731	C	synonymous_variant	LOW	SEPTIN10	ENSBTAG00000022461	Transcript	ENSBTAT00000056779.3	protein_coding	R	Aga/Cga	rs719317093	-	-
18:50648397-50648397	T	intergenic_variant	MODIFIER	-	-	-	-	-	-	-	rs719314027	-	-
26:39947644-39947644	T	downstream_gene_variant	MODIFIER	MCMBP	ENSBTAG00000009877	Transcript	ENSBTAT00000013028.5	protein_coding	-	-	rs719310786	-	-
6:115810959-115810959	C	downstream_gene_variant	MODIFIER	ADD1	ENSBTAG00000021128	Transcript	ENSBTAT00000028152.5	protein_coding	-	-	rs719304702	-	-
15:19949171-19949171	G	downstream_gene_variant	MODIFIER	-	ENSBTAG00000051234	Transcript	ENSBTAT00000074283.1	protein_coding	-	-	rs719302082	-	-
18:54232333-54232333	A	3_prime_UTR_variant	MODIFIER	SAE1	ENSBTAG00000002676	Transcript	ENSBTAT00000003467.5	protein_coding	-	-	rs719301118	-	-
3:119647707-119647707	A	upstream_gene_variant	MODIFIER	OR9S15	ENSBTAG00000053267	Transcript	ENSBTAT00000075572.1	protein_coding	-	-	rs719299287	-	-
28:25489775-25489775	C	missense_variant	MODERATE	SRGN	ENSBTAG00000017863	Transcript	ENSBTAT00000023743.5	protein_coding	F/S	tTc/tCc	rs719299058	tolerated(0.21)	-
3:117512184-117512184	G	synonymous_variant	LOW	ILKAP	ENSBTAG00000010176	Transcript	ENSBTAT00000013428.6	protein_coding	T	acT/acC	rs719297817	-	-
5:71099463-71099463	T	upstream_gene_variant	MODIFIER	FBXO7	ENSBTAG00000020634	Transcript	ENSBTAT00000027498.6	protein_coding	-	-	rs719291028	-	-
19:45043710-45043710	T	3_prime_UTR_variant	MODIFIER	ARHGAP27	ENSBTAG00000000571	Transcript	ENSBTAT00000010092.6	protein_coding	-	-	rs719290487	-	-
17:53224363-53224363	A	3_prime_UTR_variant	MODIFIER	MLXIP	ENSBTAG00000004189	Transcript	ENSBTAT00000005486.6	protein_coding	-	-	rs719288537	-	-
2:125227871-125227871	A	3_prime_UTR_variant	MODIFIER	PTAFR	ENSBTAG00000027051	Transcript	ENSBTAT00000038757.4	protein_coding	-	-	rs719288526	-	-
15:27491200-27491200	A	downstream_gene_variant	MODIFIER	APOC3	ENSBTAG00000012398	Transcript	ENSBTAT00000016453.5	protein_coding	-	-	rs719288278	-	-
15:29498180-29498180	C	missense_variant	MODERATE	BCL9L	ENSBTAG00000005138	Transcript	ENSBTAT00000006774.4	protein_coding	N/S	aAc/aGc	rs719285574	tolerated(0.46)	-
1:137025478-137025478	A	downstream_gene_variant	MODIFIER	ACAD11	ENSBTAG00000031010	Transcript	ENSBTAT00000054042.3	protein_coding	-	-	rs719281935	-	-
25:21076447-21076447	T	synonymous_variant	LOW	COG7	ENSBTAG00000032223	Transcript	ENSBTAT00000045677.4	protein_coding	S	tcG/tcA	rs719274890	-	-
18:62209078-62209078	C	downstream_gene_variant	MODIFIER	HSPBP1	ENSBTAG00000003644	Transcript	ENSBTAT00000004752.5	protein_coding	-	-	rs719273892	-	-
11:37378507-37378507	T	missense_variant	MODERATE	SPTBN1	ENSBTAG00000006995	Transcript	ENSBTAT00000009208.6	protein_coding	P/L	cCc/cTc	rs719272101	tolerated(0.13)	-
25:2016661-2016661	C	upstream_gene_variant	MODIFIER	AMDHD2	ENSBTAG00000001022	Transcript	ENSBTAT00000001355.6	protein_coding	-	-	rs719271169	-	-
22:57253610-57253610	A	downstream_gene_variant	MODIFIER	MRPS25	ENSBTAG00000013723	Transcript	ENSBTAT00000018234.4	protein_coding	-	-	rs719268568	-	-
5:30112848-30112848	A	3_prime_UTR_variant	MODIFIER	TMBIM6	ENSBTAG00000018588	Transcript	ENSBTAT00000046359.4	protein_coding	-	-	rs719264226	-	-
19:35126854-35126854	T	synonymous_variant	LOW	USP22	ENSBTAG00000008978	Transcript	ENSBTAT00000011818.6	protein_coding	A	gcG/gcA	rs719261230	-	-
6:6011320-6011320	C	downstream_gene_variant	MODIFIER	USP53	ENSBTAG00000010350	Transcript	ENSBTAT00000049054.4	protein_coding	-	-	rs719258040	-	-
29:41998935-41998935	A	upstream_gene_variant	MODIFIER	PLA2G16	ENSBTAG00000015248	Transcript	ENSBTAT00000030056.5	protein_coding	-	-	rs719257826	-	-
14:418488-418488	A	5_prime_UTR_variant	MODIFIER	LRRC24	ENSBTAG00000004970	Transcript	ENSBTAT00000006543.5	protein_coding	-	-	rs719257748	-	-
3:101213083-101213083	T	synonymous_variant	LOW	PLK3	ENSBTAG00000006125	Transcript	ENSBTAT00000008055.4	protein_coding	A	gcC/gcA	rs719247451	-	-
25:1708081-1708081	G	synonymous_variant	LOW	TRAF7	ENSBTAG00000019073	Transcript	ENSBTAT00000025393.3	protein_coding	T	acC/acG	rs719243175	-	-
6:117646397-117646397	T	upstream_gene_variant	MODIFIER	ATP5ME	ENSBTAG00000017496	Transcript	ENSBTAT00000023255.3	protein_coding	-	-	rs719241308	-	-
5:108225552-108225552	A	downstream_gene_variant	MODIFIER	ADIPOR2	ENSBTAG00000009050	Transcript	ENSBTAT00000011923.6	protein_coding	-	-	rs719235405	-	-
29:18156883-18156883	A	synonymous_variant	LOW	AAMDC	ENSBTAG00000017298	Transcript	ENSBTAT00000022993.3	protein_coding	V	gtG/gtT	rs719230747	-	-
3:120423170-120423170	A	downstream_gene_variant	MODIFIER	HDLBP	ENSBTAG00000004315	Transcript	ENSBTAT00000005656.6	protein_coding	-	-	rs719228998	-	-
2:119414850-119414850	T	intron_variant	MODIFIER	-	ENSBTAG00000002549	Transcript	ENSBTAT00000003305.5	protein_coding	-	-	rs719228011	-	-
3:109722386-109722386	C	downstream_gene_variant	MODIFIER	COL8A2	ENSBTAG00000010175	Transcript	ENSBTAT00000013427.6	protein_coding	-	-	rs719220492	-	-
7:45664488-45664488	G	upstream_gene_variant	MODIFIER	C7H5orf15	ENSBTAG00000013112	Transcript	ENSBTAT00000017427.6	protein_coding	-	-	rs719218811	-	-
19:43055453-43055453	G	upstream_gene_variant	MODIFIER	VAT1	ENSBTAG00000007390	Transcript	ENSBTAT00000009715.6	protein_coding	-	-	rs719217262	-	-
21:23099195-23099195	A	intergenic_variant	MODIFIER	-	-	-	-	-	-	-	rs719216790	-	-
X:132304589-132304589	T	3_prime_UTR_variant	MODIFIER	MID1	ENSBTAG00000010152	Transcript	ENSBTAT00000013398.6	protein_coding	-	-	rs719203249	-	-
8:59336439-59336439	A	5_prime_UTR_variant	MODIFIER	VCP	ENSBTAG00000015000	Transcript	ENSBTAT00000019970.4	protein_coding	-	-	rs719199387	-	-
3:103137519-103137519	G	intergenic_variant	MODIFIER	-	-	-	-	-	-	-	rs719196114	-	-
18:49158791-49158791	T	upstream_gene_variant	MODIFIER	TIMM50	ENSBTAG00000010480	Transcript	ENSBTAT00000032015.4	protein_coding	-	-	rs719195507	-	-
8:82711474-82711474	A	missense_variant	MODERATE	ERCC6L2	ENSBTAG00000020626	Transcript	ENSBTAT00000027486.5	protein_coding	E/K	Gaa/Aaa	rs719190637	tolerated(0.11)	-
2:125688740-125688740	G	upstream_gene_variant	MODIFIER	FGR	ENSBTAG00000011784	Transcript	ENSBTAT00000015646.6	protein_coding	-	-	rs719181845	-	-
5:106554613-106554613	C	3_prime_UTR_variant	MODIFIER	TSPAN9	ENSBTAG00000049163	Transcript	ENSBTAT00000067041.1	protein_coding	-	-	rs719180236	-	-
25:32782205-32782205	C	downstream_gene_variant	MODIFIER	GTF2I	ENSBTAG00000009780	Transcript	ENSBTAT00000012904.6	protein_coding	-	-	rs719164259	-	-
20:364050-364050	G	intergenic_variant	MODIFIER	-	-	-	-	-	-	-	rs719157249	-	-
5:34303449-34303449	A	downstream_gene_variant	MODIFIER	SCAF11	ENSBTAG00000001810	Transcript	ENSBTAT00000002366.5	protein_coding	-	-	rs719154407	-	-
5:108819538-108819538	G	missense_variant	MODERATE	IL17RA	ENSBTAG00000011067	Transcript	ENSBTAT00000014695.6	protein_coding	I/M	atC/atG	rs719154073	deleterious(0.03)	-
19:40593862-40593862	T	synonymous_variant	LOW	RARA	ENSBTAG00000012500	Transcript	ENSBTAT00000016586.5	protein_coding	G	ggC/ggT	rs719153093	-	-
9:42348418-42348418	T	synonymous_variant	LOW	SCML4	ENSBTAG00000005699	Transcript	ENSBTAT00000007486.6	protein_coding	P	ccC/ccT	rs719152423	-	-
18:4415623-4415623	A	missense_variant	MODERATE	MON1B	ENSBTAG00000052957	Transcript	ENSBTAT00000076386.1	protein_coding	V/M	Gtg/Atg	rs719150845	deleterious(0.04)	-
22:58058099-58058099	C	synonymous_variant	LOW	XPC	ENSBTAG00000007362	Transcript	ENSBTAT00000009683.5	protein_coding	Y	taT/taC	rs719148986	-	-
15:83538960-83538960	A	3_prime_UTR_variant	MODIFIER	ACAD8	ENSBTAG00000012937	Transcript	ENSBTAT00000017188.6	protein_coding	-	-	rs719144829	-	-
25:39194725-39194725	T	synonymous_variant	LOW	AP5Z1	ENSBTAG00000012197	Transcript	ENSBTAT00000016176.5	protein_coding	A	gcG/gcA	rs719144276	-	-
25:34414626-34414626	T	downstream_gene_variant	MODIFIER	SSC4D	ENSBTAG00000003020	Transcript	ENSBTAT00000003928.5	protein_coding	-	-	rs719143928	-	-
26:24803816-24803816	A	missense_variant	MODERATE	-	ENSBTAG00000038540	Transcript	ENSBTAT00000017435.6	protein_coding	A/E	gCa/gAa	rs719138243	deleterious(0.04)	-
25:2569416-2569416	T	synonymous_variant	LOW	ZNF205	ENSBTAG00000005572	Transcript	ENSBTAT00000007323.5	protein_coding	T	acC/acT	rs719131647	-	-
7:65995503-65995503	T	synonymous_variant	LOW	LARP1	ENSBTAG00000008443	Transcript	ENSBTAT00000011109.6	protein_coding	S	tcC/tcT	rs719131371	-	-
22:48041183-48041183	T	synonymous_variant	LOW	TMEM110	ENSBTAG00000011344	Transcript	ENSBTAT00000015075.5	protein_coding	A	gcC/gcT	rs719130425	-	-
3:120508478-120508478	A	intron_variant	MODIFIER	SEPTIN2	ENSBTAG00000002608	Transcript	ENSBTAT00000046362.4	protein_coding	-	-	rs719115328	-	-
3:100278224-100278224	C	5_prime_UTR_variant	MODIFIER	MAST2	ENSBTAG00000020444	Transcript	ENSBTAT00000087105.1	protein_coding	-	-	rs719114678	-	-
11:78256573-78256573	C	downstream_gene_variant	MODIFIER	HS1BP3	ENSBTAG00000015490	Transcript	ENSBTAT00000020581.6	protein_coding	-	-	rs719113826	-	-
29:37224388-37224388	A	synonymous_variant	LOW	PRPF19	ENSBTAG00000014366	Transcript	ENSBTAT00000019100.6	protein_coding	H	caC/caT	rs719110630	-	-
11:2355183-2355183	C	downstream_gene_variant	MODIFIER	TMEM127	ENSBTAG00000015667	Transcript	ENSBTAT00000020807.4	protein_coding	-	-	rs719107544	-	-
25:38304824-38304824	T	synonymous_variant	LOW	DAGLB	ENSBTAG00000009236	Transcript	ENSBTAT00000012173.5	protein_coding	A	gcG/gcA	rs719104534	-	-
3:23096859-23096859	C	intron_variant	MODIFIER	SEC22B	ENSBTAG00000007712	Transcript	ENSBTAT00000010141.6	protein_coding	-	-	rs719102749	-	-
6:93677643-93677643	A	5_prime_UTR_variant	MODIFIER	PAQR3	ENSBTAG00000008887	Transcript	ENSBTAT00000011702.5	protein_coding	-	-	rs719101836	-	-
8:17295582-17295582	T	synonymous_variant	LOW	PLAA	ENSBTAG00000013011	Transcript	ENSBTAT00000017298.6	protein_coding	L	Cta/Tta	rs719101486	-	-
26:44054145-44054145	T	synonymous_variant	LOW	OAT	ENSBTAG00000006928	Transcript	ENSBTAT00000009097.4	protein_coding	V	gtG/gtA	rs719099332	-	-
19:55768857-55768857	T	downstream_gene_variant	MODIFIER	WBP2	ENSBTAG00000008634	Transcript	ENSBTAT00000011385.6	protein_coding	-	-	rs719096943	-	-
5:114885489-114885489	T	missense_variant	MODERATE	PARVG	ENSBTAG00000008057	Transcript	ENSBTAT00000042594.4	protein_coding	P/S	Ccc/Tcc	rs719094939	tolerated(0.76)	-
2:96041677-96041677	G	upstream_gene_variant	MODIFIER	FZD5	ENSBTAG00000020957	Transcript	ENSBTAT00000027911.6	protein_coding	-	-	rs719093633	-	-
2:119418682-119418682	C	3_prime_UTR_variant	MODIFIER	-	ENSBTAG00000002549	Transcript	ENSBTAT00000003305.5	protein_coding	-	-	rs719092727	-	-
25:21133009-21133009	A	synonymous_variant	LOW	COG7	ENSBTAG00000032223	Transcript	ENSBTAT00000045677.4	protein_coding	A	gcC/gcT	rs719090495	-	-
7:18006466-18006466	A	downstream_gene_variant	MODIFIER	DENND1C	ENSBTAG00000031809	Transcript	ENSBTAT00000045088.4	protein_coding	-	-	rs719084588	-	-
7:23277028-23277028	C	synonymous_variant	LOW	HINT1	ENSBTAG00000010959	Transcript	ENSBTAT00000014552.4	protein_coding	V	gtG/gtC	rs719082361	-	-
10:37550636-37550636	A	upstream_gene_variant	MODIFIER	PLA2G4F	ENSBTAG00000032068	Transcript	ENSBTAT00000006775.6	protein_coding	-	-	rs719077008	-	-
17:44522696-44522696	T	upstream_gene_variant	MODIFIER	POLE	ENSBTAG00000000590	Transcript	ENSBTAT00000009882.6	protein_coding	-	-	rs719075849	-	-
6:117225713-117225713	A	3_prime_UTR_variant	MODIFIER	CTBP1	ENSBTAG00000008480	Transcript	ENSBTAT00000011166.6	protein_coding	-	-	rs719073603	-	-
25:10262731-10262731	C	5_prime_UTR_variant	MODIFIER	LITAF	ENSBTAG00000005622	Transcript	ENSBTAT00000007391.6	protein_coding	-	-	rs719070569	-	-
13:42756536-42756536	T	downstream_gene_variant	MODIFIER	ENTPD6	ENSBTAG00000009881	Transcript	ENSBTAT00000013034.6	protein_coding	-	-	rs719066761	-	-
10:22201338-22201338	T	3_prime_UTR_variant	MODIFIER	ABHD4	ENSBTAG00000016658	Transcript	ENSBTAT00000022154.6	protein_coding	-	-	rs719064336	-	-
11:49374500-49374500	A	synonymous_variant	LOW	USP39	ENSBTAG00000010691	Transcript	ENSBTAT00000014148.5	protein_coding	D	gaC/gaT	rs719063207	-	-
X:37455302-37455302	A	downstream_gene_variant	MODIFIER	RPL10	ENSBTAG00000007454	Transcript	ENSBTAT00000009803.2	protein_coding	-	-	rs719060596	-	-
25:2505834-2505834	C	missense_variant	MODERATE	-	ENSBTAG00000052397	Transcript	ENSBTAT00000085693.1	protein_coding	I/T	aTc/aCc	rs719056799	deleterious(0.01)	-
23:16255732-16255732	A	upstream_gene_variant	MODIFIER	UBR2	ENSBTAG00000005967	Transcript	ENSBTAT00000007833.5	protein_coding	-	-	rs719052676	-	-
23:7442347-7442347	T	synonymous_variant	LOW	VPS52	ENSBTAG00000002643	Transcript	ENSBTAT00000003427.6	protein_coding	L	ctG/ctA	rs719050755	-	-
12:11675189-11675189	A	downstream_gene_variant	MODIFIER	VWA8	ENSBTAG00000001133	Transcript	ENSBTAT00000001508.6	protein_coding	-	-	rs719049803	-	-
13:54046466-54046466	A	upstream_gene_variant	MODIFIER	ARFRP1	ENSBTAG00000007497	Transcript	ENSBTAT00000009858.4	protein_coding	-	-	rs719049420	-	-
20:3205540-3205540	G	upstream_gene_variant	MODIFIER	NPM1	ENSBTAG00000015316	Transcript	ENSBTAT00000020363.6	protein_coding	-	-	rs719048859	-	-
6:116638111-116638111	C	downstream_gene_variant	MODIFIER	NSD2	ENSBTAG00000007986	Transcript	ENSBTAT00000010497.5	protein_coding	-	-	rs719046192	-	-
6:108804899-108804899	C	synonymous_variant	LOW	BOD1L1	ENSBTAG00000004316	Transcript	ENSBTAT00000033704.5	protein_coding	R	agA/agG	rs719042223	-	-
8:75741772-75741772	C	intron_variant	MODIFIER	SMRP1	ENSBTAG00000008376	Transcript	ENSBTAT00000066981.1	protein_coding	-	-	rs719034377	-	-
23:7713239-7713239	A	3_prime_UTR_variant	MODIFIER	BAK1	ENSBTAG00000000428	Transcript	ENSBTAT00000000549.5	protein_coding	-	-	rs719033946	-	-
19:51058446-51058446	G	3_prime_UTR_variant	MODIFIER	MCRIP1	ENSBTAG00000019812	Transcript	ENSBTAT00000056966.2	protein_coding	-	-	rs719028194	-	-
18:36969461-36969461	A	3_prime_UTR_variant	MODIFIER	WWP2	ENSBTAG00000018421	Transcript	ENSBTAT00000024513.6	protein_coding	-	-	rs719025040	-	-
23:17070300-17070300	A	downstream_gene_variant	MODIFIER	POLR1C	ENSBTAG00000018969	Transcript	ENSBTAT00000025246.4	protein_coding	-	-	rs719023102	-	-
3:19270793-19270793	A	missense_variant	MODERATE	CGN	ENSBTAG00000017564	Transcript	ENSBTAT00000023352.6	protein_coding	A/V	gCg/gTg	rs719017650	tolerated_low_confidence(0.17)	-
20:69331597-69331597	A	synonymous_variant	LOW	IRX1	ENSBTAG00000000809	Transcript	ENSBTAT00000001070.5	protein_coding	A	gcC/gcT	rs719015003	-	-
1:149462805-149462805	T	downstream_gene_variant	MODIFIER	VPS26C	ENSBTAG00000004791	Transcript	ENSBTAT00000006292.5	protein_coding	-	-	rs719012888	-	-
6:116640084-116640084	C	downstream_gene_variant	MODIFIER	NSD2	ENSBTAG00000007986	Transcript	ENSBTAT00000010497.5	protein_coding	-	-	rs719010535	-	-
1:22195479-22195479	T	downstream_gene_variant	MODIFIER	NRIP1	ENSBTAG00000047293	Transcript	ENSBTAT00000065805.2	protein_coding	-	-	rs719007185	-	-
16:60450832-60450832	T	3_prime_UTR_variant	MODIFIER	TOR3A	ENSBTAG00000014006	Transcript	ENSBTAT00000018609.5	protein_coding	-	-	rs719005588	-	-
26:23316980-23316980	C	synonymous_variant	LOW	ARL3	ENSBTAG00000004318	Transcript	ENSBTAT00000005655.6	protein_coding	G	ggC/ggG	rs719005111	-	-
13:17726339-17726339	T	synonymous_variant	LOW	YME1L1	ENSBTAG00000016445	Transcript	ENSBTAT00000021868.5	protein_coding	K	aaG/aaA	rs719004161	-	-
15:77153030-77153030	G	missense_variant	MODERATE	MADD	ENSBTAG00000021700	Transcript	ENSBTAT00000028927.6	protein_coding	M/V	Atg/Gtg	rs718999329	tolerated_low_confidence(0.17)	-
7:80732854-80732854	T	downstream_gene_variant	MODIFIER	DHFR	ENSBTAG00000007681	Transcript	ENSBTAT00000010103.6	protein_coding	-	-	rs718993402	-	-
19:8670888-8670888	A	3_prime_UTR_variant	MODIFIER	CUEDC1	ENSBTAG00000007147	Transcript	ENSBTAT00000009405.6	protein_coding	-	-	rs718986855	-	-
29:47515219-47515219	A	5_prime_UTR_variant	MODIFIER	CTTN	ENSBTAG00000006071	Transcript	ENSBTAT00000007976.4	protein_coding	-	-	rs718985806	-	-
18:50759170-50759170	C	intergenic_variant	MODIFIER	-	-	-	-	-	-	-	rs718980517	-	-
29:46910327-46910327	G	downstream_gene_variant	MODIFIER	LTO1	ENSBTAG00000011898	Transcript	ENSBTAT00000015782.4	protein_coding	-	-	rs718973305	-	-
9:101844657-101844657	A	3_prime_UTR_variant	MODIFIER	CEP43	ENSBTAG00000014495	Transcript	ENSBTAT00000019271.6	protein_coding	-	-	rs718972396	-	-
23:17051037-17051037	C	downstream_gene_variant	MODIFIER	LRRC73	ENSBTAG00000025554	Transcript	ENSBTAT00000035975.4	protein_coding	-	-	rs718970921	-	-
10:50583235-50583235	T	5_prime_UTR_variant	MODIFIER	GTF2A2	ENSBTAG00000010298	Transcript	ENSBTAT00000013602.5	protein_coding	-	-	rs718969626	-	-
26:39797606-39797606	G	synonymous_variant	LOW	BAG3	ENSBTAG00000013641	Transcript	ENSBTAT00000018131.5	protein_coding	Q	caA/caG	rs718962185	-	-
27:26257430-26257430	G	missense_variant	MODERATE	SARAF	ENSBTAG00000013579	Transcript	ENSBTAT00000018052.6	protein_coding	R/S	agA/agC	rs718959820	tolerated(0.13)	-
19:45075365-45075365	A	missense_variant	MODERATE	-	ENSBTAG00000054347	Transcript	ENSBTAT00000000749.5	protein_coding	A/V	gCc/gTc	rs718951356	tolerated(0.1)	-
26:21824060-21824060	C	3_prime_UTR_variant	MODIFIER	MRPL43	ENSBTAG00000003294	Transcript	ENSBTAT00000004265.5	protein_coding	-	-	rs718951158	-	-
18:35501595-35501595	T	synonymous_variant	LOW	DUS2	ENSBTAG00000014644	Transcript	ENSBTAT00000019500.4	protein_coding	T	acC/acT	rs718949880	-	-
25:2441252-2441252	G	upstream_gene_variant	MODIFIER	THOC6	ENSBTAG00000001415	Transcript	ENSBTAT00000001855.5	protein_coding	-	-	rs718946142	-	-
4:77292517-77292517	T	synonymous_variant	LOW	BLVRA	ENSBTAG00000013414	Transcript	ENSBTAT00000017850.5	protein_coding	K	aaG/aaA	rs718945709	-	-
6:44519276-44519276	G	intron_variant	MODIFIER	CCDC149	ENSBTAG00000021940	Transcript	ENSBTAT00000065786.2	protein_coding	-	-	rs718942615	-	-
12:36271078-36271078	C	5_prime_UTR_variant	MODIFIER	PSPC1	ENSBTAG00000003934	Transcript	ENSBTAT00000005134.6	protein_coding	-	-	rs718935508	-	-
8:63324286-63324286	G	synonymous_variant	LOW	TBC1D2	ENSBTAG00000019550	Transcript	ENSBTAT00000026052.6	protein_coding	H	caT/caC	rs718935018	-	-
6:117348524-117348524	T	synonymous_variant	LOW	FGFRL1	ENSBTAG00000027464	Transcript	ENSBTAT00000039444.4	protein_coding	K	aaG/aaA	rs718934924	-	-
3:19250687-19250687	T	downstream_gene_variant	MODIFIER	CGN	ENSBTAG00000017564	Transcript	ENSBTAT00000023352.6	protein_coding	-	-	rs718930527	-	-
3:112979792-112979792	G	synonymous_variant	LOW	ATG16L1	ENSBTAG00000003928	Transcript	ENSBTAT00000005131.6	protein_coding	S	tcC/tcG	rs718930026	-	-
10:6794302-6794302	T	downstream_gene_variant	MODIFIER	CERT1	ENSBTAG00000000081	Transcript	ENSBTAT00000000092.5	protein_coding	-	-	rs718929592	-	-
6:102048804-102048804	T	downstream_gene_variant	MODIFIER	AFF1	ENSBTAG00000018488	Transcript	ENSBTAT00000024607.6	protein_coding	-	-	rs718927412	-	-
3:20491225-20491225	T	3_prime_UTR_variant	MODIFIER	VPS45	ENSBTAG00000020635	Transcript	ENSBTAT00000027499.5	protein_coding	-	-	rs718924561	-	-
3:120389061-120389061	T	3_prime_UTR_variant	MODIFIER	PPP1R7	ENSBTAG00000000789	Transcript	ENSBTAT00000001045.3	protein_coding	-	-	rs718922427	-	-
15:38095183-38095183	C	missense_variant	MODERATE	PDE3B	ENSBTAG00000005218	Transcript	ENSBTAT00000006874.6	protein_coding	L/V	Ctc/Gtc	rs718922412	tolerated(0.25)	-
9:40770251-40770251	G	3_prime_UTR_variant	MODIFIER	CD164	ENSBTAG00000017992	Transcript	ENSBTAT00000023937.3	protein_coding	-	-	rs718912979	-	-
18:1877950-1877950	G	downstream_gene_variant	MODIFIER	PDPR	ENSBTAG00000016471	Transcript	ENSBTAT00000021895.3	protein_coding	-	-	rs718908624	-	-
13:73347898-73347898	T	3_prime_UTR_variant	MODIFIER	TOMM34	ENSBTAG00000003256	Transcript	ENSBTAT00000004220.6	protein_coding	-	-	rs718901000	-	-
19:51115134-51115134	T	upstream_gene_variant	MODIFIER	-	ENSBTAG00000055145	Transcript	ENSBTAT00000000538.5	protein_coding	-	-	rs718899659	-	-
19:38625036-38625036	A	synonymous_variant	LOW	SCRN2	ENSBTAG00000001828	Transcript	ENSBTAT00000002390.4	protein_coding	A	gcG/gcA	rs718898547	-	-
1:22672868-22672868	T	intron_variant	MODIFIER	SAMSN1	ENSBTAG00000002623	Transcript	ENSBTAT00000003394.5	protein_coding	-	-	rs718898134	-	-
20:70848710-70848710	T	upstream_gene_variant	MODIFIER	NDUFS6	ENSBTAG00000009914	Transcript	ENSBTAT00000013078.3	protein_coding	-	-	rs718896120	-	-
11:14919954-14919954	G	downstream_gene_variant	MODIFIER	YIPF4	ENSBTAG00000033041	Transcript	ENSBTAT00000010857.6	protein_coding	-	-	rs718894643	-	-
13:78591484-78591484	T	synonymous_variant	LOW	PTPN1	ENSBTAG00000006616	Transcript	ENSBTAT00000008678.6	protein_coding	S	tcG/tcT	rs718893139	-	-
19:62974623-62974623	T	downstream_gene_variant	MODIFIER	PRKCA	ENSBTAG00000001061	Transcript	ENSBTAT00000078109.1	protein_coding	-	-	rs718893068	-	-
14:3294175-3294175	A	synonymous_variant	LOW	TRAPPC9	ENSBTAG00000013955	Transcript	ENSBTAT00000037373.4	protein_coding	P	ccG/ccA	rs718887126	-	-
6:58430396-58430396	A	downstream_gene_variant	MODIFIER	WDR19	ENSBTAG00000014512	Transcript	ENSBTAT00000019294.6	protein_coding	-	-	rs718882964	-	-
10:36754739-36754739	C	3_prime_UTR_variant	MODIFIER	CHP1	ENSBTAG00000027173	Transcript	ENSBTAT00000038963.3	protein_coding	-	-	rs718882701	-	-
3:101371227-101371227	C	downstream_gene_variant	MODIFIER	RNF220	ENSBTAG00000012355	Transcript	ENSBTAT00000016395.6	protein_coding	-	-	rs718878695	-	-
5:96807341-96807341	G	synonymous_variant	LOW	FAM234B	ENSBTAG00000014322	Transcript	ENSBTAT00000019045.5	protein_coding	V	gtG/gtC	rs718878632	-	-
29:9620342-9620342	C	3_prime_UTR_variant	MODIFIER	PICALM	ENSBTAG00000001657	Transcript	ENSBTAT00000070874.1	protein_coding	-	-	rs718874745	-	-
5:109139284-109139284	A	intron_variant	MODIFIER	BID	ENSBTAG00000013988	Transcript	ENSBTAT00000042737.4	protein_coding	-	-	rs718874339	-	-
18:36118921-36118921	C	upstream_gene_variant	MODIFIER	TANGO6	ENSBTAG00000013941	Transcript	ENSBTAT00000018522.6	protein_coding	-	-	rs718870416	-	-
18:49628361-49628361	A	downstream_gene_variant	MODIFIER	AKT2	ENSBTAG00000001400	Transcript	ENSBTAT00000001839.6	protein_coding	-	-	rs718865046	-	-
19:43019449-43019449	T	3_prime_UTR_variant	MODIFIER	RUNDC1	ENSBTAG00000015140	Transcript	ENSBTAT00000020140.6	protein_coding	-	-	rs718858167	-	-
13:5473835-5473835	G	3_prime_UTR_variant	MODIFIER	BTBD3	ENSBTAG00000048432	Transcript	ENSBTAT00000070199.1	protein_coding	-	-	rs718857633	-	-
18:53024422-53024422	T	downstream_gene_variant	MODIFIER	ERCC1	ENSBTAG00000017355	Transcript	ENSBTAT00000023078.5	protein_coding	-	-	rs718854632	-	-
18:11547699-11547699	T	5_prime_UTR_variant	MODIFIER	GSE1	ENSBTAG00000009918	Transcript	ENSBTAT00000068800.1	protein_coding	-	-	rs718852596	-	-
16:37494266-37494266	T	downstream_gene_variant	MODIFIER	C16H1orf112	ENSBTAG00000014793	Transcript	ENSBTAT00000019683.6	protein_coding	-	-	rs718851852	-	-
17:5350642-5350642	T	3_prime_UTR_variant	MODIFIER	FBXW7	ENSBTAG00000007953	Transcript	ENSBTAT00000010457.6	protein_coding	-	-	rs718849905	-	-
11:63607654-63607654	T	synonymous_variant	LOW	ACTR2	ENSBTAG00000009761	Transcript	ENSBTAT00000012872.6	protein_coding	L	ctA/ctT	rs718849358	-	-
5:96789510-96789510	C	downstream_gene_variant	MODIFIER	GSG1	ENSBTAG00000004721	Transcript	ENSBTAT00000006198.4	protein_coding	-	-	rs718849213	-	-
25:21261131-21261131	T	synonymous_variant	LOW	NDUFAB1	ENSBTAG00000006391	Transcript	ENSBTAT00000008382.4	protein_coding	R	cgG/cgA	rs718848058	-	-
[truncated: 41,141 more rows]

## Sheet: Novel-variants-BP-Kashmiri
Location	Allele	Consequence	IMPACT	SYMBOL	Gene	Feature_type	Feature	BIOTYPE	Amino_acids	Codons	Existing_variation	SIFT	PHENOTYPES
1:1391011-1391011	T	3_prime_UTR_variant	MODIFIER	MRPS6	ENSBTAG00000012594	Transcript	ENSBTAT00000016717.6	protein_coding	-	-	-	-	-
1:1978587-1978587	C	missense_variant	MODERATE	SON	ENSBTAG00000008482	Transcript	ENSBTAT00000011175.6	protein_coding	R/G	Agg/Ggg	-	-	-
1:1990855-1990855	T	splice_region_variant,intron_variant	LOW	GART	ENSBTAG00000009188	Transcript	ENSBTAT00000012108.4	protein_coding	-	-	-	-	Abortion_due_to_haplotype_HH4+OMIA+ENSBTAG00000009188
1:2096697-2096697	C	downstream_gene_variant	MODIFIER	IFNGR2	ENSBTAG00000012899	Transcript	ENSBTAT00000017147.5	protein_coding	-	-	-	-	-
1:2291671-2291671	T	intron_variant	MODIFIER	IL10RB	ENSBTAG00000019404	Transcript	ENSBTAT00000025852.6	protein_coding	-	-	-	-	-
1:2932744-2932744	A	intron_variant	MODIFIER	CFAP298	ENSBTAG00000003059	Transcript	ENSBTAT00000003977.3	protein_coding	-	-	-	-	-
1:3831120-3831120	C	intron_variant	MODIFIER	SOD1	ENSBTAG00000018854	Transcript	ENSBTAT00000032452.4	protein_coding	-	-	-	-	-
1:3831127-3831127	C	intron_variant	MODIFIER	SOD1	ENSBTAG00000018854	Transcript	ENSBTAT00000032452.4	protein_coding	-	-	-	-	-
1:19229097-19229097	T	intron_variant	MODIFIER	C1H21orf91	ENSBTAG00000001395	Transcript	ENSBTAT00000001832.3	protein_coding	-	-	-	-	-
1:38360664-38360664	C	splice_donor_variant	HIGH	NSUN3	ENSBTAG00000015728	Transcript	ENSBTAT00000020876.5	protein_coding	-	-	-	-	-
1:42824043-42824043	G	missense_variant	MODERATE	CLDND1	ENSBTAG00000020996	Transcript	ENSBTAT00000027961.5	protein_coding	S/P	Tct/Cct	-	tolerated(0.27)	-
1:45156155-45156155	C	5_prime_UTR_variant	MODIFIER	TFG	ENSBTAG00000016363	Transcript	ENSBTAT00000004503.5	protein_coding	-	-	-	-	-
1:45156157-45156157	C	5_prime_UTR_variant	MODIFIER	TFG	ENSBTAG00000016363	Transcript	ENSBTAT00000004503.5	protein_coding	-	-	-	-	-
1:45165634-45165634	T	splice_donor_variant	HIGH	TFG	ENSBTAG00000016363	Transcript	ENSBTAT00000004503.5	protein_coding	-	-	-	-	-
1:46196029-46196029	C	splice_donor_variant	HIGH	NFKBIZ	ENSBTAG00000010987	Transcript	ENSBTAT00000014591.5	protein_coding	-	-	-	-	-
1:50479904-50479904	G	splice_acceptor_variant	HIGH	CBLB	ENSBTAG00000013057	Transcript	ENSBTAT00000017358.5	protein_coding	-	-	-	-	-
1:50479906-50479906	C	splice_region_variant,intron_variant	LOW	CBLB	ENSBTAG00000013057	Transcript	ENSBTAT00000017358.5	protein_coding	-	-	-	-	-
1:50479907-50479907	A	splice_region_variant,intron_variant	LOW	CBLB	ENSBTAG00000013057	Transcript	ENSBTAT00000017358.5	protein_coding	-	-	-	-	-
1:51322353-51322353	A	intergenic_variant	MODIFIER	-	-	-	-	-	-	-	-	-	-
1:54227581-54227581	A	synonymous_variant	LOW	-	ENSBTAG00000022275	Transcript	ENSBTAT00000020266.6	protein_coding	C	tgC/tgT	-	-	-
1:56034864-56034864	G	intron_variant	MODIFIER	NECTIN3	ENSBTAG00000013769	Transcript	ENSBTAT00000076938.1	protein_coding	-	-	-	-	-
1:57313591-57313591	C	splice_region_variant,intron_variant	LOW	ATG3	ENSBTAG00000009084	Transcript	ENSBTAT00000011976.4	protein_coding	-	-	-	-	-
1:64642835-64642835	G	downstream_gene_variant	MODIFIER	NR1I2	ENSBTAG00000019557	Transcript	ENSBTAT00000026059.5	protein_coding	-	-	-	-	-
1:64689733-64689733	T	splice_region_variant,intron_variant	LOW	GSK3B	ENSBTAG00000048057	Transcript	ENSBTAT00000056446.3	protein_coding	-	-	-	-	-
1:64720286-64720286	G	splice_donor_variant	HIGH	GSK3B	ENSBTAG00000048057	Transcript	ENSBTAT00000056446.3	protein_coding	-	-	-	-	-
1:66112000-66112000	T	downstream_gene_variant	MODIFIER	HCLS1	ENSBTAG00000001009	Transcript	ENSBTAT00000001338.4	protein_coding	-	-	-	-	-
1:66858703-66858703	T	synonymous_variant	LOW	FAM162A	ENSBTAG00000011140	Transcript	ENSBTAT00000014796.6	protein_coding	L	ctC/ctT	-	-	-
1:70473637-70473637	A	downstream_gene_variant	MODIFIER	MUC20	ENSBTAG00000032819	Transcript	ENSBTAT00000015160.6	protein_coding	-	-	-	-	-
1:72001245-72001245	A	upstream_gene_variant	MODIFIER	BDH1	ENSBTAG00000000448	Transcript	ENSBTAT00000000573.4	protein_coding	-	-	-	-	-
1:72001274-72001274	G	upstream_gene_variant	MODIFIER	BDH1	ENSBTAG00000000448	Transcript	ENSBTAT00000000573.4	protein_coding	-	-	-	-	-
1:72001284-72001284	C	upstream_gene_variant	MODIFIER	BDH1	ENSBTAG00000000448	Transcript	ENSBTAT00000000573.4	protein_coding	-	-	-	-	-
1:72001286-72001286	A	upstream_gene_variant	MODIFIER	BDH1	ENSBTAG00000000448	Transcript	ENSBTAT00000000573.4	protein_coding	-	-	-	-	-
1:72001289-72001289	T	upstream_gene_variant	MODIFIER	BDH1	ENSBTAG00000000448	Transcript	ENSBTAT00000000573.4	protein_coding	-	-	-	-	-
1:72001388-72001388	G	upstream_gene_variant	MODIFIER	BDH1	ENSBTAG00000000448	Transcript	ENSBTAT00000000573.4	protein_coding	-	-	-	-	-
1:72001394-72001394	A	upstream_gene_variant	MODIFIER	BDH1	ENSBTAG00000000448	Transcript	ENSBTAT00000000573.4	protein_coding	-	-	-	-	-
1:72001407-72001407	G	upstream_gene_variant	MODIFIER	BDH1	ENSBTAG00000000448	Transcript	ENSBTAT00000000573.4	protein_coding	-	-	-	-	-
1:72129092-72129092	C	intergenic_variant	MODIFIER	-	-	-	-	-	-	-	-	-	-
1:72877587-72877587	C	splice_donor_variant	HIGH	LSG1	ENSBTAG00000008461	Transcript	ENSBTAT00000011134.6	protein_coding	-	-	-	-	-
1:73982888-73982888	C	intron_variant	MODIFIER	ATP13A4	ENSBTAG00000016305	Transcript	ENSBTAT00000021694.5	protein_coding	-	-	-	-	-
1:73982889-73982889	C	intron_variant	MODIFIER	ATP13A4	ENSBTAG00000016305	Transcript	ENSBTAT00000021694.5	protein_coding	-	-	-	-	-
1:73982894-73982894	T	intron_variant	MODIFIER	ATP13A4	ENSBTAG00000016305	Transcript	ENSBTAT00000021694.5	protein_coding	-	-	-	-	-
1:74013733-74013733	T	missense_variant	MODERATE	ATP13A4	ENSBTAG00000016305	Transcript	ENSBTAT00000021694.5	protein_coding	L/F	Ctt/Ttt	-	tolerated(1)	-
1:76417272-76417272	G	intergenic_variant	MODIFIER	-	-	-	-	-	-	-	-	-	-
1:76473220-76473220	G	upstream_gene_variant	MODIFIER	-	ENSBTAG00000006813	Transcript	ENSBTAT00000008958.3	processed_pseudogene	-	-	-	-	-
1:81984474-81984474	C	splice_donor_variant	HIGH	C1H3orf70	ENSBTAG00000005212	Transcript	ENSBTAT00000006865.6	protein_coding	-	-	-	-	-
1:82853804-82853804	G	downstream_gene_variant	MODIFIER	EIF4G1	ENSBTAG00000012881	Transcript	ENSBTAT00000032213.5	protein_coding	-	-	-	-	-
1:82867453-82867453	C	intron_variant	MODIFIER	EIF4G1	ENSBTAG00000012881	Transcript	ENSBTAT00000032213.5	protein_coding	-	-	-	-	-
1:82867456-82867456	G	intron_variant	MODIFIER	EIF4G1	ENSBTAG00000012881	Transcript	ENSBTAT00000032213.5	protein_coding	-	-	-	-	-
1:82965122-82965122	C	splice_region_variant,intron_variant	LOW	ABCF3	ENSBTAG00000006920	Transcript	ENSBTAT00000009087.5	protein_coding	-	-	-	-	-
1:82982368-82982368	A	intron_variant	MODIFIER	DVL3	ENSBTAG00000019336	Transcript	ENSBTAT00000025757.6	protein_coding	-	-	-	-	-
1:82983409-82983409	T	synonymous_variant	LOW	DVL3	ENSBTAG00000019336	Transcript	ENSBTAT00000025757.6	protein_coding	S	tcG/tcA	-	-	-
1:82996735-82996735	T	5_prime_UTR_variant	MODIFIER	DVL3	ENSBTAG00000019336	Transcript	ENSBTAT00000025757.6	protein_coding	-	-	-	-	-
1:83992285-83992285	T	splice_donor_variant	HIGH	MCCC1	ENSBTAG00000006548	Transcript	ENSBTAT00000008604.5	protein_coding	-	-	-	-	-
1:86035563-86035563	T	5_prime_UTR_variant	MODIFIER	DNAJC19	ENSBTAG00000023513	Transcript	ENSBTAT00000032097.4	protein_coding	-	-	-	-	-
1:86039269-86039269	A	splice_region_variant,intron_variant	LOW	DNAJC19	ENSBTAG00000023513	Transcript	ENSBTAT00000032097.4	protein_coding	-	-	-	-	-
1:87522378-87522378	T	splice_region_variant,intron_variant	LOW	MRPL47	ENSBTAG00000002462	Transcript	ENSBTAT00000003195.6	protein_coding	-	-	-	-	-
1:87531578-87531578	C	splice_donor_variant	HIGH	MRPL47	ENSBTAG00000002462	Transcript	ENSBTAT00000003195.6	protein_coding	-	-	-	-	-
1:88354159-88354159	C	downstream_gene_variant	MODIFIER	PLCXD1	ENSBTAG00000035144	Transcript	ENSBTAT00000066297.2	protein_coding	-	-	-	-	-
1:88354195-88354195	A	downstream_gene_variant	MODIFIER	PLCXD1	ENSBTAG00000035144	Transcript	ENSBTAT00000066297.2	protein_coding	-	-	-	-	-
1:88354381-88354381	G	downstream_gene_variant	MODIFIER	PLCXD1	ENSBTAG00000035144	Transcript	ENSBTAT00000066297.2	protein_coding	-	-	-	-	-
1:88355611-88355611	T	missense_variant	MODERATE	GTPBP6	ENSBTAG00000054315	Transcript	ENSBTAT00000077286.1	protein_coding	A/T	Gcc/Acc	-	tolerated(0.7)	-
1:88359100-88359100	T	missense_variant	MODERATE	GTPBP6	ENSBTAG00000054315	Transcript	ENSBTAT00000077286.1	protein_coding	G/R	Gga/Aga	-	tolerated(0.22)	-
1:88359935-88359935	T	missense_variant	MODERATE	GTPBP6	ENSBTAG00000054315	Transcript	ENSBTAT00000077286.1	protein_coding	R/K	aGg/aAg	-	tolerated(1)	-
1:88360397-88360397	T	missense_variant	MODERATE	GTPBP6	ENSBTAG00000054315	Transcript	ENSBTAT00000077286.1	protein_coding	T/K	aCg/aAg	-	tolerated(1)	-
1:88360427-88360427	G	missense_variant	MODERATE	GTPBP6	ENSBTAG00000054315	Transcript	ENSBTAT00000077286.1	protein_coding	L/S	tTg/tCg	-	tolerated(1)	-
1:88362357-88362357	G	synonymous_variant	LOW	GTPBP6	ENSBTAG00000054315	Transcript	ENSBTAT00000077286.1	protein_coding	G	ggA/ggC	-	-	-
1:88362369-88362369	T	synonymous_variant	LOW	GTPBP6	ENSBTAG00000054315	Transcript	ENSBTAT00000077286.1	protein_coding	A	gcG/gcA	-	-	-
1:96158201-96158201	A	3_prime_UTR_variant	MODIFIER	TMSB4	ENSBTAG00000051079	Transcript	ENSBTAT00000067104.1	protein_coding	-	-	-	-	-
1:96329018-96329018	C	intergenic_variant	MODIFIER	-	-	-	-	-	-	-	-	-	-
1:97279201-97279201	G	downstream_gene_variant	MODIFIER	GPR160	ENSBTAG00000048011	Transcript	ENSBTAT00000066339.2	protein_coding	-	-	-	-	-
1:97599179-97599179	C	intron_variant	MODIFIER	MYNN	ENSBTAG00000013142	Transcript	ENSBTAT00000044888.2	protein_coding	-	-	-	-	-
1:97599183-97599183	C	intron_variant	MODIFIER	MYNN	ENSBTAG00000013142	Transcript	ENSBTAT00000044888.2	protein_coding	-	-	-	-	-
1:97599184-97599184	C	intron_variant	MODIFIER	MYNN	ENSBTAG00000013142	Transcript	ENSBTAT00000044888.2	protein_coding	-	-	-	-	-
1:106964163-106964163	C	intron_variant	MODIFIER	KPNA4	ENSBTAG00000017416	Transcript	ENSBTAT00000023150.6	protein_coding	-	-	-	-	-
1:106964166-106964166	G	intron_variant	MODIFIER	KPNA4	ENSBTAG00000017416	Transcript	ENSBTAT00000023150.6	protein_coding	-	-	-	-	-
1:106964182-106964182	G	missense_variant,splice_region_variant	MODERATE	KPNA4	ENSBTAG00000017416	Transcript	ENSBTAT00000023150.6	protein_coding	I/M	atT/atG	-	tolerated(0.39)	-
1:110163282-110163282	G	synonymous_variant	LOW	PTX3	ENSBTAG00000009012	Transcript	ENSBTAT00000011863.5	protein_coding	T	acG/acC	-	-	-
1:113383081-113383081	C	3_prime_UTR_variant	MODIFIER	ARHGEF26	ENSBTAG00000013439	Transcript	ENSBTAT00000017878.5	protein_coding	-	-	-	-	-
1:117598668-117598668	G	missense_variant	MODERATE	SERP1	ENSBTAG00000009104	Transcript	ENSBTAT00000012000.5	protein_coding	M/V	Atg/Gtg	-	tolerated(0.65)	-
1:118404117-118404117	A	splice_donor_variant	HIGH	COMMD2	ENSBTAG00000005068	Transcript	ENSBTAT00000006676.6	protein_coding	-	-	-	-	-
1:118877641-118877641	C	intron_variant	MODIFIER	TM4SF18	ENSBTAG00000019960	Transcript	ENSBTAT00000026585.5	protein_coding	-	-	-	-	-
1:119150436-119150436	C	downstream_gene_variant	MODIFIER	GYG1	ENSBTAG00000001721	Transcript	ENSBTAT00000002261.5	protein_coding	-	-	-	-	-
1:119466650-119466650	T	3_prime_UTR_variant	MODIFIER	AGTR1	ENSBTAG00000045633	Transcript	ENSBTAT00000063575.2	protein_coding	-	-	-	-	-
1:119466686-119466686	G	3_prime_UTR_variant	MODIFIER	AGTR1	ENSBTAG00000045633	Transcript	ENSBTAT00000063575.2	protein_coding	-	-	-	-	-
1:125953979-125953979	C	intergenic_variant	MODIFIER	-	-	-	-	-	-	-	-	-	-
1:129520641-129520641	C	splice_region_variant,intron_variant	LOW	-	ENSBTAG00000051936	Transcript	ENSBTAT00000065556.2	protein_coding	-	-	-	-	-
1:132829785-132829785	T	splice_donor_variant	HIGH	STAG1	ENSBTAG00000035437	Transcript	ENSBTAT00000049932.4	protein_coding	-	-	-	-	-
1:132829788-132829788	C	splice_region_variant,intron_variant	LOW	STAG1	ENSBTAG00000035437	Transcript	ENSBTAT00000049932.4	protein_coding	-	-	-	-	-
1:132919808-132919808	C	downstream_gene_variant	MODIFIER	PCCB	ENSBTAG00000015221	Transcript	ENSBTAT00000020252.6	protein_coding	-	-	-	-	-
1:132919824-132919824	T	downstream_gene_variant	MODIFIER	PCCB	ENSBTAG00000015221	Transcript	ENSBTAT00000020252.6	protein_coding	-	-	-	-	-
1:132919833-132919833	A	downstream_gene_variant	MODIFIER	PCCB	ENSBTAG00000015221	Transcript	ENSBTAT00000020252.6	protein_coding	-	-	-	-	-
1:136869798-136869798	C	downstream_gene_variant	MODIFIER	UBA5	ENSBTAG00000004495	Transcript	ENSBTAT00000005894.5	protein_coding	-	-	-	-	-
1:136869956-136869956	A	downstream_gene_variant	MODIFIER	UBA5	ENSBTAG00000004495	Transcript	ENSBTAT00000005894.5	protein_coding	-	-	-	-	-
1:136869966-136869966	T	downstream_gene_variant	MODIFIER	UBA5	ENSBTAG00000004495	Transcript	ENSBTAT00000005894.5	protein_coding	-	-	-	-	-
1:136870219-136870219	G	downstream_gene_variant	MODIFIER	UBA5	ENSBTAG00000004495	Transcript	ENSBTAT00000005894.5	protein_coding	-	-	-	-	-
1:136870226-136870226	C	downstream_gene_variant	MODIFIER	UBA5	ENSBTAG00000004495	Transcript	ENSBTAT00000005894.5	protein_coding	-	-	-	-	-
1:136870311-136870311	A	downstream_gene_variant	MODIFIER	UBA5	ENSBTAG00000004495	Transcript	ENSBTAT00000005894.5	protein_coding	-	-	-	-	-
1:136898783-136898783	G	intron_variant	MODIFIER	UBA5	ENSBTAG00000004495	Transcript	ENSBTAT00000005894.5	protein_coding	-	-	-	-	-
1:136898814-136898814	C	splice_region_variant,intron_variant	LOW	UBA5	ENSBTAG00000004495	Transcript	ENSBTAT00000005894.5	protein_coding	-	-	-	-	-
1:138949391-138949391	A	intron_variant	MODIFIER	ATP2C1	ENSBTAG00000011626	Transcript	ENSBTAT00000015441.4	protein_coding	-	-	-	-	-
1:138949394-138949394	T	intron_variant	MODIFIER	ATP2C1	ENSBTAG00000011626	Transcript	ENSBTAT00000015441.4	protein_coding	-	-	-	-	-
1:138949396-138949396	A	intron_variant	MODIFIER	ATP2C1	ENSBTAG00000011626	Transcript	ENSBTAT00000015441.4	protein_coding	-	-	-	-	-
1:138949408-138949408	C	splice_region_variant,intron_variant	LOW	ATP2C1	ENSBTAG00000011626	Transcript	ENSBTAT00000015441.4	protein_coding	-	-	-	-	-
1:139411968-139411968	A	synonymous_variant	LOW	HMGN1	ENSBTAG00000018768	Transcript	ENSBTAT00000008696.6	protein_coding	S	agC/agT	-	-	-
1:139411976-139411976	T	splice_region_variant,intron_variant	LOW	HMGN1	ENSBTAG00000018768	Transcript	ENSBTAT00000008696.6	protein_coding	-	-	-	-	-
1:139432137-139432137	C	upstream_gene_variant	MODIFIER	-	ENSBTAG00000023106	Transcript	ENSBTAT00000030356.4	protein_coding	-	-	-	-	-
1:139432194-139432194	G	upstream_gene_variant	MODIFIER	-	ENSBTAG00000023106	Transcript	ENSBTAT00000030356.4	protein_coding	-	-	-	-	-
1:142204601-142204601	C	5_prime_UTR_variant	MODIFIER	C2CD2	ENSBTAG00000021259	Transcript	ENSBTAT00000028327.6	protein_coding	-	-	-	-	-
1:142873404-142873404	A	downstream_gene_variant	MODIFIER	SLC37A1	ENSBTAG00000021286	Transcript	ENSBTAT00000043509.3	protein_coding	-	-	-	-	-
1:143027512-143027512	A	intron_variant	MODIFIER	PDE9A	ENSBTAG00000021899	Transcript	ENSBTAT00000029195.6	protein_coding	-	-	-	-	-
1:143120417-143120417	T	missense_variant	MODERATE	NDUFV3	ENSBTAG00000021491	Transcript	ENSBTAT00000028645.4	protein_coding	R/W	Cgg/Tgg	-	deleterious_low_confidence(0)	-
1:143200893-143200893	C	intron_variant	MODIFIER	PKNOX1	ENSBTAG00000014153	Transcript	ENSBTAT00000018809.6	protein_coding	-	-	-	-	-
1:143220163-143220163	C	3_prime_UTR_variant	MODIFIER	CBS	ENSBTAG00000000160	Transcript	ENSBTAT00000000184.5	protein_coding	-	-	-	-	-
1:143224189-143224189	T	intron_variant	MODIFIER	CBS	ENSBTAG00000000160	Transcript	ENSBTAT00000000184.5	protein_coding	-	-	-	-	-
1:143224199-143224199	A	intron_variant	MODIFIER	CBS	ENSBTAG00000000160	Transcript	ENSBTAT00000000184.5	protein_coding	-	-	-	-	-
1:143224201-143224201	A	intron_variant	MODIFIER	CBS	ENSBTAG00000000160	Transcript	ENSBTAT00000000184.5	protein_coding	-	-	-	-	-
1:143262215-143262215	A	synonymous_variant	LOW	U2AF1	ENSBTAG00000011645	Transcript	ENSBTAT00000015465.4	protein_coding	R	cgC/cgT	-	-	-
1:143514545-143514545	G	3_prime_UTR_variant	MODIFIER	-	ENSBTAG00000011437	Transcript	ENSBTAT00000015200.6	protein_coding	-	-	-	-	-
1:143514937-143514937	T	intron_variant	MODIFIER	-	ENSBTAG00000011437	Transcript	ENSBTAT00000015200.6	protein_coding	-	-	-	-	-
1:143514942-143514942	C	intron_variant	MODIFIER	-	ENSBTAG00000011437	Transcript	ENSBTAT00000015200.6	protein_coding	-	-	-	-	-
1:143514947-143514947	C	intron_variant	MODIFIER	-	ENSBTAG00000011437	Transcript	ENSBTAT00000015200.6	protein_coding	-	-	-	-	-
1:143514966-143514966	C	intron_variant	MODIFIER	-	ENSBTAG00000011437	Transcript	ENSBTAT00000015200.6	protein_coding	-	-	-	-	-
1:143514969-143514969	C	intron_variant	MODIFIER	-	ENSBTAG00000011437	Transcript	ENSBTAT00000015200.6	protein_coding	-	-	-	-	-
1:143514973-143514973	C	intron_variant	MODIFIER	-	ENSBTAG00000011437	Transcript	ENSBTAT00000015200.6	protein_coding	-	-	-	-	-
1:143514979-143514979	G	intron_variant	MODIFIER	-	ENSBTAG00000011437	Transcript	ENSBTAT00000015200.6	protein_coding	-	-	-	-	-
1:143514982-143514982	G	intron_variant	MODIFIER	-	ENSBTAG00000011437	Transcript	ENSBTAT00000015200.6	protein_coding	-	-	-	-	-
1:143514983-143514983	G	intron_variant	MODIFIER	-	ENSBTAG00000011437	Transcript	ENSBTAT00000015200.6	protein_coding	-	-	-	-	-
1:143514985-143514985	T	intron_variant	MODIFIER	-	ENSBTAG00000011437	Transcript	ENSBTAT00000015200.6	protein_coding	-	-	-	-	-
1:143514992-143514992	C	intron_variant	MODIFIER	-	ENSBTAG00000011437	Transcript	ENSBTAT00000015200.6	protein_coding	-	-	-	-	-
1:143515014-143515014	C	intron_variant	MODIFIER	-	ENSBTAG00000011437	Transcript	ENSBTAT00000015200.6	protein_coding	-	-	-	-	-
1:143819767-143819767	A	synonymous_variant	LOW	CSTB	ENSBTAG00000018189	Transcript	ENSBTAT00000024208.3	protein_coding	H	caC/caT	-	-	-
1:143868430-143868430	A	synonymous_variant	LOW	RRP1	ENSBTAG00000003981	Transcript	ENSBTAT00000043376.2	protein_coding	S	tcG/tcA	-	-	-
1:144223697-144223697	A	downstream_gene_variant	MODIFIER	-	ENSBTAG00000014880	Transcript	ENSBTAT00000019810.5	protein_coding	-	-	-	-	-
1:144393148-144393148	A	intron_variant	MODIFIER	TRPM2	ENSBTAG00000021901	Transcript	ENSBTAT00000029198.6	protein_coding	-	-	-	-	-
1:144393149-144393149	G	intron_variant	MODIFIER	TRPM2	ENSBTAG00000021901	Transcript	ENSBTAT00000029198.6	protein_coding	-	-	-	-	-
1:144393172-144393172	C	intron_variant	MODIFIER	TRPM2	ENSBTAG00000021901	Transcript	ENSBTAT00000029198.6	protein_coding	-	-	-	-	-
1:144394679-144394679	C	splice_donor_variant	HIGH	TRPM2	ENSBTAG00000021901	Transcript	ENSBTAT00000029198.6	protein_coding	-	-	-	-	-
1:144400807-144400807	T	intron_variant	MODIFIER	TRPM2	ENSBTAG00000021901	Transcript	ENSBTAT00000029198.6	protein_coding	-	-	-	-	-
1:144759925-144759925	C	3_prime_UTR_variant	MODIFIER	ITGB2	ENSBTAG00000017060	Transcript	ENSBTAT00000022687.6	protein_coding	-	-	-	-	Leukocyte_adhesion_deficiency__type_I+OMIA+ENSBTAG00000017060,Resistance/susceptibility_to_Mannheimia_haemolytica_leukotoxin+OMIA+ENSBTAG00000017060
1:144828333-144828333	A	intron_variant	MODIFIER	FAM207A	ENSBTAG00000017010	Transcript	ENSBTAT00000022620.5	protein_coding	-	-	-	-	-
1:145291964-145291964	A	synonymous_variant	LOW	COL18A1	ENSBTAG00000023907	Transcript	ENSBTAT00000034655.5	protein_coding	P	ccG/ccA	-	-	-
1:145348970-145348970	A	intron_variant,non_coding_transcript_variant	MODIFIER	-	ENSBTAG00000051007	Transcript	ENSBTAT00000084563.1	lncRNA	-	-	-	-	-
1:145355233-145355233	T	intron_variant,non_coding_transcript_variant	MODIFIER	-	ENSBTAG00000051007	Transcript	ENSBTAT00000084563.1	lncRNA	-	-	-	-	-
1:145889855-145889855	C	downstream_gene_variant	MODIFIER	LSS	ENSBTAG00000018936	Transcript	ENSBTAT00000025201.6	protein_coding	-	-	-	-	-
1:145944414-145944414	C	intron_variant	MODIFIER	MCM3AP	ENSBTAG00000003148	Transcript	ENSBTAT00000004097.6	protein_coding	-	-	-	-	-
1:145944419-145944419	G	intron_variant	MODIFIER	MCM3AP	ENSBTAG00000003148	Transcript	ENSBTAT00000004097.6	protein_coding	-	-	-	-	-
1:145944421-145944421	G	intron_variant	MODIFIER	MCM3AP	ENSBTAG00000003148	Transcript	ENSBTAT00000004097.6	protein_coding	-	-	-	-	-
1:145944422-145944422	C	intron_variant	MODIFIER	MCM3AP	ENSBTAG00000003148	Transcript	ENSBTAT00000004097.6	protein_coding	-	-	-	-	-
1:145944440-145944440	G	splice_region_variant,intron_variant	LOW	MCM3AP	ENSBTAG00000003148	Transcript	ENSBTAT00000004097.6	protein_coding	-	-	-	-	-
1:145957131-145957131	C	splice_acceptor_variant	HIGH	MCM3AP	ENSBTAG00000003148	Transcript	ENSBTAT00000004097.6	protein_coding	-	-	-	-	-
1:145957132-145957132	G	splice_region_variant,intron_variant	LOW	MCM3AP	ENSBTAG00000003148	Transcript	ENSBTAT00000004097.6	protein_coding	-	-	-	-	-
1:145975007-145975007	G	upstream_gene_variant	MODIFIER	MCM3AP	ENSBTAG00000003148	Transcript	ENSBTAT00000004097.6	protein_coding	-	-	-	-	-
1:145975009-145975009	C	upstream_gene_variant	MODIFIER	MCM3AP	ENSBTAG00000003148	Transcript	ENSBTAT00000004097.6	protein_coding	-	-	-	-	-
1:145975015-145975015	G	upstream_gene_variant	MODIFIER	MCM3AP	ENSBTAG00000003148	Transcript	ENSBTAT00000004097.6	protein_coding	-	-	-	-	-
1:145975018-145975018	C	upstream_gene_variant	MODIFIER	MCM3AP	ENSBTAG00000003148	Transcript	ENSBTAT00000004097.6	protein_coding	-	-	-	-	-
1:146607332-146607332	G	synonymous_variant	LOW	TDRP	ENSBTAG00000043957	Transcript	ENSBTAT00000061350.3	protein_coding	P	ccG/ccC	-	-	-
1:148475457-148475457	A	intron_variant	MODIFIER	-	ENSBTAG00000053201	Transcript	ENSBTAT00000071374.1	protein_coding	-	-	-	-	-
1:148475494-148475494	A	intron_variant	MODIFIER	-	ENSBTAG00000053201	Transcript	ENSBTAT00000071374.1	protein_coding	-	-	-	-	-
1:148603086-148603086	C	upstream_gene_variant	MODIFIER	MORC3	ENSBTAG00000011876	Transcript	ENSBTAT00000015758.5	protein_coding	-	-	-	-	-
1:148634024-148634024	G	splice_region_variant,intron_variant	LOW	MORC3	ENSBTAG00000011876	Transcript	ENSBTAT00000015758.5	protein_coding	-	-	-	-	-
1:148658500-148658500	C	splice_region_variant,intron_variant	LOW	CHAF1B	ENSBTAG00000011880	Transcript	ENSBTAT00000015764.5	protein_coding	-	-	-	-	-
1:151162174-151162174	A	splice_donor_variant	HIGH	ETS2	ENSBTAG00000009214	Transcript	ENSBTAT00000012144.5	protein_coding	-	-	-	-	-
1:151476217-151476217	T	5_prime_UTR_variant	MODIFIER	PIK3R4	ENSBTAG00000020787	Transcript	ENSBTAT00000027702.5	protein_coding	-	-	-	-	-
1:152465442-152465442	A	downstream_gene_variant	MODIFIER	EAF1	ENSBTAG00000019202	Transcript	ENSBTAT00000025560.6	protein_coding	-	-	-	-	-
1:152465451-152465451	G	downstream_gene_variant	MODIFIER	EAF1	ENSBTAG00000019202	Transcript	ENSBTAT00000025560.6	protein_coding	-	-	-	-	-
1:152916164-152916164	C	intergenic_variant	MODIFIER	-	-	-	-	-	-	-	-	-	-
1:152916228-152916228	A	intergenic_variant	MODIFIER	-	-	-	-	-	-	-	-	-	-
1:153336270-153336270	T	3_prime_UTR_variant	MODIFIER	-	ENSBTAG00000030593	Transcript	ENSBTAT00000043219.4	protein_coding	-	-	-	-	-
1:155472921-155472921	A	intron_variant	MODIFIER	SATB1	ENSBTAG00000021158	Transcript	ENSBTAT00000028199.5	protein_coding	-	-	-	-	-
1:155472923-155472923	C	intron_variant	MODIFIER	SATB1	ENSBTAG00000021158	Transcript	ENSBTAT00000028199.5	protein_coding	-	-	-	-	-
1:155472929-155472929	C	intron_variant	MODIFIER	SATB1	ENSBTAG00000021158	Transcript	ENSBTAT00000028199.5	protein_coding	-	-	-	-	-
1:155472941-155472941	A	intron_variant	MODIFIER	SATB1	ENSBTAG00000021158	Transcript	ENSBTAT00000028199.5	protein_coding	-	-	-	-	-
1:155472956-155472956	A	intron_variant	MODIFIER	SATB1	ENSBTAG00000021158	Transcript	ENSBTAT00000028199.5	protein_coding	-	-	-	-	-
1:155511273-155511273	A	intron_variant	MODIFIER	SATB1	ENSBTAG00000021158	Transcript	ENSBTAT00000028199.5	protein_coding	-	-	-	-	-
1:155530459-155530459	T	intergenic_variant	MODIFIER	-	-	-	-	-	-	-	-	-	-
1:157198666-157198666	A	5_prime_UTR_variant	MODIFIER	RAB5A	ENSBTAG00000046385	Transcript	ENSBTAT00000064563.2	protein_coding	-	-	-	-	-
10:982177-982177	C	intron_variant	MODIFIER	MCC	ENSBTAG00000035858	Transcript	ENSBTAT00000050344.4	protein_coding	-	-	-	-	-
10:1143442-1143442	C	3_prime_UTR_variant	MODIFIER	REEP5	ENSBTAG00000012804	Transcript	ENSBTAT00000017009.5	protein_coding	-	-	-	-	-
10:4702506-4702506	T	5_prime_UTR_variant	MODIFIER	ATG12	ENSBTAG00000017525	Transcript	ENSBTAT00000023301.6	protein_coding	-	-	-	-	-
10:5629937-5629937	G	splice_donor_variant	HIGH	SFXN1	ENSBTAG00000014536	Transcript	ENSBTAT00000019322.5	protein_coding	-	-	-	-	-
10:6768810-6768810	G	intron_variant	MODIFIER	HMGCR	ENSBTAG00000007840	Transcript	ENSBTAT00000010315.5	protein_coding	-	-	-	-	-
10:6782507-6782507	C	splice_region_variant,intron_variant	LOW	HMGCR	ENSBTAG00000007840	Transcript	ENSBTAT00000010315.5	protein_coding	-	-	-	-	-
10:6924785-6924785	G	5_prime_UTR_variant	MODIFIER	CERT1	ENSBTAG00000000081	Transcript	ENSBTAT00000000092.5	protein_coding	-	-	-	-	-
10:6925007-6925007	G	5_prime_UTR_variant	MODIFIER	CERT1	ENSBTAG00000000081	Transcript	ENSBTAT00000000092.5	protein_coding	-	-	-	-	-
10:8031764-8031764	C	3_prime_UTR_variant	MODIFIER	F2RL1	ENSBTAG00000034848	Transcript	ENSBTAT00000049319.3	protein_coding	-	-	-	-	-
10:8218597-8218597	T	splice_donor_variant	HIGH	AGGF1	ENSBTAG00000034823	Transcript	ENSBTAT00000049280.3	protein_coding	-	-	-	-	-
10:8218598-8218598	G	splice_donor_variant	HIGH	AGGF1	ENSBTAG00000034823	Transcript	ENSBTAT00000049280.3	protein_coding	-	-	-	-	-
10:8218622-8218622	G	intron_variant	MODIFIER	AGGF1	ENSBTAG00000034823	Transcript	ENSBTAT00000049280.3	protein_coding	-	-	-	-	-
10:8218624-8218624	G	intron_variant	MODIFIER	AGGF1	ENSBTAG00000034823	Transcript	ENSBTAT00000049280.3	protein_coding	-	-	-	-	-
10:8218630-8218630	A	intron_variant	MODIFIER	AGGF1	ENSBTAG00000034823	Transcript	ENSBTAT00000049280.3	protein_coding	-	-	-	-	-
10:8218634-8218634	G	intron_variant	MODIFIER	AGGF1	ENSBTAG00000034823	Transcript	ENSBTAT00000049280.3	protein_coding	-	-	-	-	-
10:8218639-8218639	G	intron_variant	MODIFIER	AGGF1	ENSBTAG00000034823	Transcript	ENSBTAT00000049280.3	protein_coding	-	-	-	-	-
10:8817679-8817679	C	splice_region_variant,intron_variant	LOW	TBCA	ENSBTAG00000003263	Transcript	ENSBTAT00000004227.6	protein_coding	-	-	-	-	-
10:9825492-9825492	C	3_prime_UTR_variant	MODIFIER	ARSB	ENSBTAG00000008341	Transcript	ENSBTAT00000010988.6	protein_coding	-	-	-	-	-
10:9825493-9825493	C	3_prime_UTR_variant	MODIFIER	ARSB	ENSBTAG00000008341	Transcript	ENSBTAT00000010988.6	protein_coding	-	-	-	-	-
10:11110584-11110584	T	downstream_gene_variant	MODIFIER	SERINC5	ENSBTAG00000001619	Transcript	ENSBTAT00000002123.6	protein_coding	-	-	-	-	-
10:11906670-11906670	C	3_prime_UTR_variant	MODIFIER	SPG21	ENSBTAG00000011540	Transcript	ENSBTAT00000015332.5	protein_coding	-	-	-	-	-
10:12048474-12048474	G	intron_variant	MODIFIER	UBAP1L	ENSBTAG00000051351	Transcript	ENSBTAT00000073197.1	protein_coding	-	-	-	-	-
10:12094295-12094295	C	splice_region_variant,intron_variant	LOW	CLPX	ENSBTAG00000008386	Transcript	ENSBTAT00000011038.6	protein_coding	-	-	-	-	-
10:12094296-12094296	C	splice_region_variant,intron_variant	LOW	CLPX	ENSBTAG00000008386	Transcript	ENSBTAT00000011038.6	protein_coding	-	-	-	-	-
10:12094306-12094306	T	intron_variant	MODIFIER	CLPX	ENSBTAG00000008386	Transcript	ENSBTAT00000011038.6	protein_coding	-	-	-	-	-
10:12094320-12094320	C	intron_variant	MODIFIER	CLPX	ENSBTAG00000008386	Transcript	ENSBTAT00000011038.6	protein_coding	-	-	-	-	-
10:12129311-12129311	A	upstream_gene_variant	MODIFIER	CLPX	ENSBTAG00000008386	Transcript	ENSBTAT00000011038.6	protein_coding	-	-	-	-	-
10:14037083-14037083	A	intron_variant	MODIFIER	AAGAB	ENSBTAG00000040368	Transcript	ENSBTAT00000055091.3	protein_coding	-	-	-	-	-
10:14037104-14037104	T	splice_donor_variant	HIGH	AAGAB	ENSBTAG00000040368	Transcript	ENSBTAT00000055091.3	protein_coding	-	-	-	-	-
10:14996798-14996798	T	splice_region_variant,intron_variant	LOW	PIAS1	ENSBTAG00000005564	Transcript	ENSBTAT00000047844.4	protein_coding	-	-	-	-	-
10:16928268-16928268	C	intron_variant	MODIFIER	TLE3	ENSBTAG00000015580	Transcript	ENSBTAT00000037963.5	protein_coding	-	-	-	-	-
10:16928294-16928294	T	intron_variant	MODIFIER	TLE3	ENSBTAG00000015580	Transcript	ENSBTAT00000037963.5	protein_coding	-	-	-	-	-
10:16928296-16928296	T	intron_variant	MODIFIER	TLE3	ENSBTAG00000015580	Transcript	ENSBTAT00000037963.5	protein_coding	-	-	-	-	-
10:19102750-19102750	T	synonymous_variant	LOW	GRAMD2A	ENSBTAG00000046391	Transcript	ENSBTAT00000047402.4	protein_coding	I	atC/atA	-	-	-
10:19102756-19102756	A	splice_acceptor_variant	HIGH	GRAMD2A	ENSBTAG00000046391	Transcript	ENSBTAT00000047402.4	protein_coding	-	-	-	-	-
10:19105014-19105014	T	intron_variant	MODIFIER	GRAMD2A	ENSBTAG00000046391	Transcript	ENSBTAT00000047402.4	protein_coding	-	-	-	-	-
10:19105018-19105018	A	intron_variant	MODIFIER	GRAMD2A	ENSBTAG00000046391	Transcript	ENSBTAT00000047402.4	protein_coding	-	-	-	-	-
10:19105029-19105029	A	intron_variant	MODIFIER	GRAMD2A	ENSBTAG00000046391	Transcript	ENSBTAT00000047402.4	protein_coding	-	-	-	-	-
10:19105030-19105030	G	intron_variant	MODIFIER	GRAMD2A	ENSBTAG00000046391	Transcript	ENSBTAT00000047402.4	protein_coding	-	-	-	-	-
10:19138675-19138675	C	upstream_gene_variant	MODIFIER	GRAMD2A	ENSBTAG00000046391	Transcript	ENSBTAT00000047402.4	protein_coding	-	-	-	-	-
10:19138679-19138679	C	upstream_gene_variant	MODIFIER	GRAMD2A	ENSBTAG00000046391	Transcript	ENSBTAT00000047402.4	protein_coding	-	-	-	-	-
10:19147689-19147689	A	synonymous_variant	LOW	PKM	ENSBTAG00000001601	Transcript	ENSBTAT00000047412.4	protein_coding	G	ggC/ggT	-	-	-
10:19164391-19164391	A	5_prime_UTR_variant	MODIFIER	PKM	ENSBTAG00000001601	Transcript	ENSBTAT00000047412.4	protein_coding	-	-	-	-	-
10:19513581-19513581	A	splice_donor_variant	HIGH	BBS4	ENSBTAG00000007614	Transcript	ENSBTAT00000010013.4	protein_coding	-	-	-	-	-
10:19529865-19529865	C	intron_variant	MODIFIER	BBS4	ENSBTAG00000007614	Transcript	ENSBTAT00000010013.4	protein_coding	-	-	-	-	-
10:19529877-19529877	A	splice_acceptor_variant	HIGH	BBS4	ENSBTAG00000007614	Transcript	ENSBTAT00000010013.4	protein_coding	-	-	-	-	-
10:20127043-20127043	G	downstream_gene_variant	MODIFIER	NEO1	ENSBTAG00000004990	Transcript	ENSBTAT00000006569.6	protein_coding	-	-	-	-	-
10:20127108-20127108	T	downstream_gene_variant	MODIFIER	NEO1	ENSBTAG00000004990	Transcript	ENSBTAT00000006569.6	protein_coding	-	-	-	-	-
10:20916295-20916295	A	intron_variant	MODIFIER	TGM1	ENSBTAG00000003920	Transcript	ENSBTAT00000005119.4	protein_coding	-	-	-	-	-
10:20916298-20916298	T	intron_variant	MODIFIER	TGM1	ENSBTAG00000003920	Transcript	ENSBTAT00000005119.4	protein_coding	-	-	-	-	-
10:20916304-20916304	G	intron_variant	MODIFIER	TGM1	ENSBTAG00000003920	Transcript	ENSBTAT00000005119.4	protein_coding	-	-	-	-	-
10:20928884-20928884	T	downstream_gene_variant	MODIFIER	GMPR2	ENSBTAG00000002715	Transcript	ENSBTAT00000003519.4	protein_coding	-	-	-	-	-
10:20928926-20928926	C	downstream_gene_variant	MODIFIER	GMPR2	ENSBTAG00000002715	Transcript	ENSBTAT00000003519.4	protein_coding	-	-	-	-	-
10:20990148-20990148	G	splice_region_variant,intron_variant	LOW	IRF9	ENSBTAG00000005816	Transcript	ENSBTAT00000036455.5	protein_coding	-	-	-	-	-
10:20990152-20990152	C	splice_region_variant,intron_variant	LOW	IRF9	ENSBTAG00000005816	Transcript	ENSBTAT00000036455.5	protein_coding	-	-	-	-	-
10:20990153-20990153	A	intron_variant	MODIFIER	IRF9	ENSBTAG00000005816	Transcript	ENSBTAT00000036455.5	protein_coding	-	-	-	-	-
10:20990160-20990160	T	intron_variant	MODIFIER	IRF9	ENSBTAG00000005816	Transcript	ENSBTAT00000036455.5	protein_coding	-	-	-	-	-
10:20990163-20990163	C	intron_variant	MODIFIER	IRF9	ENSBTAG00000005816	Transcript	ENSBTAT00000036455.5	protein_coding	-	-	-	-	-
10:20990176-20990176	C	intron_variant	MODIFIER	IRF9	ENSBTAG00000005816	Transcript	ENSBTAT00000036455.5	protein_coding	-	-	-	-	-
10:20990191-20990191	T	intron_variant	MODIFIER	IRF9	ENSBTAG00000005816	Transcript	ENSBTAT00000036455.5	protein_coding	-	-	-	-	-
10:20990582-20990582	T	splice_region_variant,intron_variant	LOW	IRF9	ENSBTAG00000005816	Transcript	ENSBTAT00000036455.5	protein_coding	-	-	-	-	-
10:21012092-21012092	G	downstream_gene_variant	MODIFIER	PSME2	ENSBTAG00000005814	Transcript	ENSBTAT00000007642.2	protein_coding	-	-	-	-	-
10:21015351-21015351	G	downstream_gene_variant	MODIFIER	FITM1	ENSBTAG00000021394	Transcript	ENSBTAT00000028518.5	protein_coding	-	-	-	-	-
10:21766236-21766236	C	splice_region_variant,intron_variant	LOW	ACIN1	ENSBTAG00000011571	Transcript	ENSBTAT00000015372.5	protein_coding	-	-	-	-	-
10:21792278-21792278	A	intron_variant	MODIFIER	ACIN1	ENSBTAG00000011571	Transcript	ENSBTAT00000002488.5	protein_coding	-	-	-	-	-
10:22194650-22194650	T	non_coding_transcript_exon_variant	MODIFIER	-	ENSBTAG00000052184	Transcript	ENSBTAT00000069522.1	pseudogene	-	-	-	-	-
10:22194760-22194760	C	non_coding_transcript_exon_variant	MODIFIER	-	ENSBTAG00000052184	Transcript	ENSBTAT00000069522.1	pseudogene	-	-	-	-	-
10:22200738-22200738	C	3_prime_UTR_variant	MODIFIER	ABHD4	ENSBTAG00000016658	Transcript	ENSBTAT00000022154.6	protein_coding	-	-	-	-	-
10:22200921-22200921	C	3_prime_UTR_variant	MODIFIER	ABHD4	ENSBTAG00000016658	Transcript	ENSBTAT00000022154.6	protein_coding	-	-	-	-	-
10:22201059-22201059	T	3_prime_UTR_variant	MODIFIER	ABHD4	ENSBTAG00000016658	Transcript	ENSBTAT00000022154.6	protein_coding	-	-	-	-	-
10:23247907-23247907	C	downstream_gene_variant	MODIFIER	-	ENSBTAG00000051127	Transcript	ENSBTAT00000071961.1	protein_coding	-	-	-	-	-
10:23726585-23726585	T	intergenic_variant	MODIFIER	-	-	-	-	-	-	-	-	-	-
10:23726615-23726615	C	intergenic_variant	MODIFIER	-	-	-	-	-	-	-	-	-	-
10:25766744-25766744	A	intron_variant	MODIFIER	CHD8	ENSBTAG00000020422	Transcript	ENSBTAT00000027215.5	protein_coding	-	-	-	-	-
10:25766745-25766745	A	intron_variant	MODIFIER	CHD8	ENSBTAG00000020422	Transcript	ENSBTAT00000027215.5	protein_coding	-	-	-	-	-
10:25766748-25766748	A	intron_variant	MODIFIER	CHD8	ENSBTAG00000020422	Transcript	ENSBTAT00000027215.5	protein_coding	-	-	-	-	-
10:25766749-25766749	G	intron_variant	MODIFIER	CHD8	ENSBTAG00000020422	Transcript	ENSBTAT00000027215.5	protein_coding	-	-	-	-	-
10:25766752-25766752	A	intron_variant	MODIFIER	CHD8	ENSBTAG00000020422	Transcript	ENSBTAT00000027215.5	protein_coding	-	-	-	-	-
10:25806439-25806439	A	downstream_gene_variant	MODIFIER	RPGRIP1	ENSBTAG00000004694	Transcript	ENSBTAT00000006160.6	protein_coding	-	-	-	-	-
10:26086369-26086369	G	synonymous_variant	LOW	NDRG2	ENSBTAG00000000843	Transcript	ENSBTAT00000001121.6	protein_coding	R	cgA/cgG	-	-	-
10:26171089-26171089	C	missense_variant	MODERATE	RNASE2	ENSBTAG00000025664	Transcript	ENSBTAT00000036230.5	protein_coding	D/E	gaC/gaG	-	tolerated(0.72)	-
10:26171325-26171325	C	missense_variant	MODERATE	RNASE2	ENSBTAG00000025664	Transcript	ENSBTAT00000036230.5	protein_coding	R/G	Cgt/Ggt	-	tolerated(0.27)	-
10:26171417-26171417	G	missense_variant	MODERATE	RNASE2	ENSBTAG00000025664	Transcript	ENSBTAT00000036230.5	protein_coding	Q/P	cAa/cCa	-	tolerated(0.42)	-
10:26195068-26195068	C	missense_variant	MODERATE	-	ENSBTAG00000049914	Transcript	ENSBTAT00000073870.1	protein_coding	R/G	Cgt/Ggt	-	tolerated(0.55)	-
10:26195130-26195130	C	missense_variant	MODERATE	-	ENSBTAG00000049914	Transcript	ENSBTAT00000073870.1	protein_coding	Q/R	cAg/cGg	-	tolerated(0.92)	-
10:26395640-26395640	C	downstream_gene_variant	MODIFIER	RNASE4	ENSBTAG00000019612	Transcript	ENSBTAT00000026126.4	protein_coding	-	-	-	-	-
10:26396184-26396184	C	downstream_gene_variant	MODIFIER	RNASE4	ENSBTAG00000019612	Transcript	ENSBTAT00000026126.4	protein_coding	-	-	-	-	-
10:26396190-26396190	C	downstream_gene_variant	MODIFIER	RNASE4	ENSBTAG00000019612	Transcript	ENSBTAT00000026126.4	protein_coding	-	-	-	-	-
10:26791100-26791100	G	upstream_gene_variant	MODIFIER	CCNB1IP1	ENSBTAG00000008466	Transcript	ENSBTAT00000011140.4	protein_coding	-	-	-	-	-
10:26810894-26810894	G	intron_variant	MODIFIER	TTC5	ENSBTAG00000009372	Transcript	ENSBTAT00000036235.4	protein_coding	-	-	-	-	-
10:26810897-26810897	T	intron_variant	MODIFIER	TTC5	ENSBTAG00000009372	Transcript	ENSBTAT00000036235.4	protein_coding	-	-	-	-	-
10:26810898-26810898	G	intron_variant	MODIFIER	TTC5	ENSBTAG00000009372	Transcript	ENSBTAT00000036235.4	protein_coding	-	-	-	-	-
10:26810900-26810900	T	intron_variant	MODIFIER	TTC5	ENSBTAG00000009372	Transcript	ENSBTAT00000036235.4	protein_coding	-	-	-	-	-
10:26810902-26810902	C	intron_variant	MODIFIER	TTC5	ENSBTAG00000009372	Transcript	ENSBTAT00000036235.4	protein_coding	-	-	-	-	-
10:28388706-28388706	C	splice_region_variant,intron_variant	LOW	EMC4	ENSBTAG00000006416	Transcript	ENSBTAT00000008411.4	protein_coding	-	-	-	-	-
10:28398088-28398088	C	intergenic_variant	MODIFIER	-	-	-	-	-	-	-	-	-	-
10:35911742-35911742	A	synonymous_variant	LOW	PLCB2	ENSBTAG00000019079	Transcript	ENSBTAT00000025402.6	protein_coding	S	agC/agT	-	-	-
10:36000724-36000724	A	splice_donor_variant	HIGH	KNSTRN	ENSBTAG00000032340	Transcript	ENSBTAT00000045876.2	protein_coding	-	-	-	-	-
10:36324956-36324956	G	splice_acceptor_variant	HIGH	DNAJC17	ENSBTAG00000013480	Transcript	ENSBTAT00000017926.4	protein_coding	-	-	-	-	-
10:36377812-36377812	C	intron_variant	MODIFIER	PPP1R14D	ENSBTAG00000013488	Transcript	ENSBTAT00000017934.3	protein_coding	-	-	-	-	-
10:36377813-36377813	T	intron_variant	MODIFIER	PPP1R14D	ENSBTAG00000013488	Transcript	ENSBTAT00000017934.3	protein_coding	-	-	-	-	-
10:36377816-36377816	T	intron_variant	MODIFIER	PPP1R14D	ENSBTAG00000013488	Transcript	ENSBTAT00000017934.3	protein_coding	-	-	-	-	-
10:36377818-36377818	A	intron_variant	MODIFIER	PPP1R14D	ENSBTAG00000013488	Transcript	ENSBTAT00000017934.3	protein_coding	-	-	-	-	-
10:37610594-37610594	G	splice_acceptor_variant	HIGH	TMEM87A	ENSBTAG00000008863	Transcript	ENSBTAT00000011671.6	protein_coding	-	-	-	-	-
10:37703418-37703418	C	downstream_gene_variant	MODIFIER	GANC	ENSBTAG00000008866	Transcript	ENSBTAT00000011675.5	protein_coding	-	-	-	-	-
10:37874771-37874771	T	upstream_gene_variant	MODIFIER	HAUS2	ENSBTAG00000005663	Transcript	ENSBTAT00000045340.4	protein_coding	-	-	-	-	-
10:38403151-38403151	C	3_prime_UTR_variant	MODIFIER	CCNDBP1	ENSBTAG00000013032	Transcript	ENSBTAT00000017326.6	protein_coding	-	-	-	-	-
10:38403345-38403345	C	3_prime_UTR_variant	MODIFIER	CCNDBP1	ENSBTAG00000013032	Transcript	ENSBTAT00000017326.6	protein_coding	-	-	-	-	-
10:38403400-38403400	G	3_prime_UTR_variant	MODIFIER	CCNDBP1	ENSBTAG00000013032	Transcript	ENSBTAT00000017326.6	protein_coding	-	-	-	-	-
10:42629577-42629577	G	non_coding_transcript_exon_variant	MODIFIER	Metazoa_SRP	ENSBTAG00000049916	Transcript	ENSBTAT00000069362.1	misc_RNA	-	-	-	-	-
10:42629830-42629830	C	non_coding_transcript_exon_variant	MODIFIER	Metazoa_SRP	ENSBTAG00000049916	Transcript	ENSBTAT00000069362.1	misc_RNA	-	-	-	-	-
10:42629843-42629843	C	non_coding_transcript_exon_variant	MODIFIER	Metazoa_SRP	ENSBTAG00000049916	Transcript	ENSBTAT00000069362.1	misc_RNA	-	-	-	-	-
10:42647863-42647863	C	splice_donor_variant	HIGH	LRR1	ENSBTAG00000004926	Transcript	ENSBTAT00000006480.5	protein_coding	-	-	-	-	-
10:42859683-42859683	T	downstream_gene_variant	MODIFIER	ARF6	ENSBTAG00000045980	Transcript	ENSBTAT00000063023.2	protein_coding	-	-	-	-	-
10:42860961-42860961	G	downstream_gene_variant	MODIFIER	ARF6	ENSBTAG00000045980	Transcript	ENSBTAT00000063023.2	protein_coding	-	-	-	-	-
10:42861560-42861560	G	downstream_gene_variant	MODIFIER	ARF6	ENSBTAG00000045980	Transcript	ENSBTAT00000063023.2	protein_coding	-	-	-	-	-
10:44660173-44660173	C	splice_donor_variant	HIGH	GNG2	ENSBTAG00000003043	Transcript	ENSBTAT00000003959.4	protein_coding	-	-	-	-	-
10:44660174-44660174	C	splice_donor_variant	HIGH	GNG2	ENSBTAG00000003043	Transcript	ENSBTAT00000003959.4	protein_coding	-	-	-	-	-
10:44660175-44660175	G	splice_region_variant,intron_variant	LOW	GNG2	ENSBTAG00000003043	Transcript	ENSBTAT00000003959.4	protein_coding	-	-	-	-	-
10:44660192-44660192	G	intron_variant	MODIFIER	GNG2	ENSBTAG00000003043	Transcript	ENSBTAT00000003959.4	protein_coding	-	-	-	-	-
10:44660211-44660211	T	intron_variant	MODIFIER	GNG2	ENSBTAG00000003043	Transcript	ENSBTAT00000003959.4	protein_coding	-	-	-	-	-
10:46385311-46385311	T	splice_region_variant,intron_variant	LOW	-	ENSBTAG00000019474	Transcript	ENSBTAT00000061038.3	protein_coding	-	-	-	-	-
10:46385313-46385313	T	splice_region_variant,intron_variant	LOW	-	ENSBTAG00000019474	Transcript	ENSBTAT00000061038.3	protein_coding	-	-	-	-	-
10:46385314-46385314	C	splice_region_variant,intron_variant	LOW	-	ENSBTAG00000019474	Transcript	ENSBTAT00000061038.3	protein_coding	-	-	-	-	-
10:46890289-46890289	C	splice_region_variant,intron_variant	LOW	RPS27L	ENSBTAG00000012898	Transcript	ENSBTAT00000017146.5	protein_coding	-	-	-	-	-
10:47250455-47250455	T	splice_region_variant,intron_variant	LOW	TLN2	ENSBTAG00000003667	Transcript	ENSBTAT00000061376.3	protein_coding	-	-	-	-	-
10:47400761-47400761	A	synonymous_variant	LOW	TLN2	ENSBTAG00000003667	Transcript	ENSBTAT00000061376.3	protein_coding	T	acC/acT	-	-	-
10:49779223-49779223	T	intergenic_variant	MODIFIER	-	-	-	-	-	-	-	-	-	-
10:49779237-49779237	C	intergenic_variant	MODIFIER	-	-	-	-	-	-	-	-	-	-
10:49838848-49838848	G	intron_variant	MODIFIER	ANXA2	ENSBTAG00000009615	Transcript	ENSBTAT00000012655.4	protein_coding	-	-	-	-	-
10:49838859-49838859	G	intron_variant	MODIFIER	ANXA2	ENSBTAG00000009615	Transcript	ENSBTAT00000012655.4	protein_coding	-	-	-	-	-
10:49838862-49838862	G	intron_variant	MODIFIER	ANXA2	ENSBTAG00000009615	Transcript	ENSBTAT00000012655.4	protein_coding	-	-	-	-	-
10:49838863-49838863	C	intron_variant	MODIFIER	ANXA2	ENSBTAG00000009615	Transcript	ENSBTAT00000012655.4	protein_coding	-	-	-	-	-
10:49838864-49838864	C	intron_variant	MODIFIER	ANXA2	ENSBTAG00000009615	Transcript	ENSBTAT00000012655.4	protein_coding	-	-	-	-	-
10:49844441-49844441	T	3_prime_UTR_variant	MODIFIER	ANXA2	ENSBTAG00000009615	Transcript	ENSBTAT00000012655.4	protein_coding	-	-	-	-	-
10:50612230-50612230	A	splice_donor_variant	HIGH	GTF2A2	ENSBTAG00000010298	Transcript	ENSBTAT00000013602.5	protein_coding	-	-	-	-	-
10:51386506-51386506	C	missense_variant	MODERATE	SLTM	ENSBTAG00000011319	Transcript	ENSBTAT00000015043.6	protein_coding	G/A	gGa/gCa	-	tolerated(0.19)	-
10:51529651-51529651	T	missense_variant	MODERATE	-	ENSBTAG00000049189	Transcript	ENSBTAT00000072352.1	protein_coding	A/S	Gcg/Tcg	-	tolerated_low_confidence(0.45)	-
10:52588601-52588601	C	intron_variant	MODIFIER	POLR2M	ENSBTAG00000040384	Transcript	ENSBTAT00000002841.5	protein_coding	-	-	-	-	-
10:52588610-52588610	C	intron_variant	MODIFIER	POLR2M	ENSBTAG00000040384	Transcript	ENSBTAT00000002841.5	protein_coding	-	-	-	-	-
10:52588612-52588612	G	intron_variant	MODIFIER	POLR2M	ENSBTAG00000040384	Transcript	ENSBTAT00000002841.5	protein_coding	-	-	-	-	-
10:52588614-52588614	C	intron_variant	MODIFIER	POLR2M	ENSBTAG00000040384	Transcript	ENSBTAT00000002841.5	protein_coding	-	-	-	-	-
10:52588626-52588626	C	intron_variant	MODIFIER	POLR2M	ENSBTAG00000040384	Transcript	ENSBTAT00000002841.5	protein_coding	-	-	-	-	-
10:52767424-52767424	A	downstream_gene_variant	MODIFIER	CGNL1	ENSBTAG00000008575	Transcript	ENSBTAT00000035934.4	protein_coding	-	-	-	-	-
10:53024482-53024482	A	downstream_gene_variant	MODIFIER	TCF12	ENSBTAG00000002586	Transcript	ENSBTAT00000035927.5	protein_coding	-	-	-	-	-
10:55105018-55105018	G	intron_variant	MODIFIER	RSL24D1	ENSBTAG00000001342	Transcript	ENSBTAT00000001767.4	protein_coding	-	-	-	-	-
10:55105048-55105048	G	intron_variant	MODIFIER	RSL24D1	ENSBTAG00000001342	Transcript	ENSBTAT00000001767.4	protein_coding	-	-	-	-	-
10:61241070-61241070	G	downstream_gene_variant	MODIFIER	SECISBP2L	ENSBTAG00000046553	Transcript	ENSBTAT00000065830.2	protein_coding	-	-	-	-	-
10:65356530-65356530	T	splice_acceptor_variant	HIGH	SORD	ENSBTAG00000025496	Transcript	ENSBTAT00000035849.5	protein_coding	-	-	-	-	-
10:65424688-65424688	A	intron_variant	MODIFIER	-	ENSBTAG00000052848	Transcript	ENSBTAT00000066866.1	protein_coding	-	-	-	-	-
10:65424757-65424757	A	missense_variant	MODERATE	-	ENSBTAG00000052848	Transcript	ENSBTAT00000066866.1	protein_coding	V/I	Gtt/Att	-	tolerated(1)	-
10:70526181-70526181	G	intron_variant	MODIFIER	ACTR10	ENSBTAG00000014392	Transcript	ENSBTAT00000019138.5	protein_coding	-	-	-	-	-
10:70526191-70526191	C	intron_variant	MODIFIER	ACTR10	ENSBTAG00000014392	Transcript	ENSBTAT00000019138.5	protein_coding	-	-	-	-	-
10:70526213-70526213	C	intron_variant	MODIFIER	ACTR10	ENSBTAG00000014392	Transcript	ENSBTAT00000019138.5	protein_coding	-	-	-	-	-
10:70562239-70562239	A	missense_variant	MODERATE	PSMA3	ENSBTAG00000002808	Transcript	ENSBTAT00000003636.5	protein_coding	V/I	Gtt/Att	-	tolerated(1)	-
10:77184299-77184299	T	synonymous_variant	LOW	FNTB	ENSBTAG00000005897	Transcript	ENSBTAT00000007751.3	protein_coding	F	ttC/ttT	-	-	-
10:79085758-79085758	G	splice_donor_variant	HIGH	GPHN	ENSBTAG00000004171	Transcript	ENSBTAT00000061297.3	protein_coding	-	-	-	-	-
10:81172536-81172536	A	3_prime_UTR_variant	MODIFIER	ERH	ENSBTAG00000017798	Transcript	ENSBTAT00000023664.6	protein_coding	-	-	-	-	-
10:81345069-81345069	T	splice_donor_variant	HIGH	SUSD6	ENSBTAG00000003857	Transcript	ENSBTAT00000005032.5	protein_coding	-	-	-	-	-
10:84742216-84742216	T	downstream_gene_variant	MODIFIER	PAPLN	ENSBTAG00000011680	Transcript	ENSBTAT00000015505.6	protein_coding	-	-	-	-	-
10:84742217-84742217	G	downstream_gene_variant	MODIFIER	PAPLN	ENSBTAG00000011680	Transcript	ENSBTAT00000015505.6	protein_coding	-	-	-	-	-
10:84742220-84742220	C	downstream_gene_variant	MODIFIER	PAPLN	ENSBTAG00000011680	Transcript	ENSBTAT00000015505.6	protein_coding	-	-	-	-	-
10:84971993-84971993	A	upstream_gene_variant	MODIFIER	HEATR4	ENSBTAG00000002842	Transcript	ENSBTAT00000003681.4	protein_coding	-	-	-	-	-
10:84988408-84988408	G	synonymous_variant	LOW	ACOT4	ENSBTAG00000002843	Transcript	ENSBTAT00000003683.6	protein_coding	A	gcC/gcG	-	-	-
10:85272000-85272000	A	intron_variant	MODIFIER	PTGR2	ENSBTAG00000003747	Transcript	ENSBTAT00000004878.4	protein_coding	-	-	-	-	-
10:85272019-85272019	G	intron_variant	MODIFIER	PTGR2	ENSBTAG00000003747	Transcript	ENSBTAT00000004878.4	protein_coding	-	-	-	-	-
10:85272023-85272023	G	intron_variant	MODIFIER	PTGR2	ENSBTAG00000003747	Transcript	ENSBTAT00000004878.4	protein_coding	-	-	-	-	-
10:85314693-85314693	T	intron_variant	MODIFIER	ZNF410	ENSBTAG00000020327	Transcript	ENSBTAT00000027088.5	protein_coding	-	-	-	-	-
10:85359395-85359395	T	splice_region_variant,intron_variant	LOW	ENTPD5	ENSBTAG00000020334	Transcript	ENSBTAT00000027098.6	protein_coding	-	-	-	-	-
10:85359399-85359399	T	splice_donor_variant	HIGH	ENTPD5	ENSBTAG00000020334	Transcript	ENSBTAT00000027098.6	protein_coding	-	-	-	-	-
10:86259958-86259958	A	splice_donor_variant	HIGH	EIF2B2	ENSBTAG00000008664	Transcript	ENSBTAT00000011424.3	protein_coding	-	-	-	-	-
10:86610419-86610419	A	splice_region_variant,intron_variant	LOW	JDP2	ENSBTAG00000009451	Transcript	ENSBTAT00000012436.5	protein_coding	-	-	-	-	-
10:86907723-86907723	C	downstream_gene_variant	MODIFIER	ERG28	ENSBTAG00000011987	Transcript	ENSBTAT00000015904.6	protein_coding	-	-	-	-	-
10:88239117-88239117	G	upstream_gene_variant	MODIFIER	IRF2BPL	ENSBTAG00000025329	Transcript	ENSBTAT00000035541.5	protein_coding	-	-	-	-	-
10:88477047-88477047	A	3_prime_UTR_variant	MODIFIER	POMT2	ENSBTAG00000002704	Transcript	ENSBTAT00000003502.5	protein_coding	-	-	-	-	-
10:88477200-88477200	G	synonymous_variant	LOW	POMT2	ENSBTAG00000002704	Transcript	ENSBTAT00000003502.5	protein_coding	Y	taT/taC	-	-	-
10:88479218-88479218	A	intron_variant	MODIFIER	POMT2	ENSBTAG00000002704	Transcript	ENSBTAT00000003502.5	protein_coding	-	-	-	-	-
10:88479221-88479221	T	intron_variant	MODIFIER	POMT2	ENSBTAG00000002704	Transcript	ENSBTAT00000003502.5	protein_coding	-	-	-	-	-
10:88479234-88479234	C	intron_variant	MODIFIER	POMT2	ENSBTAG00000002704	Transcript	ENSBTAT00000003502.5	protein_coding	-	-	-	-	-
10:88479237-88479237	C	intron_variant	MODIFIER	POMT2	ENSBTAG00000002704	Transcript	ENSBTAT00000003502.5	protein_coding	-	-	-	-	-
10:88479252-88479252	A	intron_variant	MODIFIER	POMT2	ENSBTAG00000002704	Transcript	ENSBTAT00000003502.5	protein_coding	-	-	-	-	-
10:88479260-88479260	T	intron_variant	MODIFIER	POMT2	ENSBTAG00000002704	Transcript	ENSBTAT00000003502.5	protein_coding	-	-	-	-	-
10:88484969-88484969	A	synonymous_variant	LOW	POMT2	ENSBTAG00000002704	Transcript	ENSBTAT00000003502.5	protein_coding	V	gtG/gtT	-	-	-
10:88862341-88862341	T	splice_region_variant,intron_variant	LOW	SNW1	ENSBTAG00000008136	Transcript	ENSBTAT00000010697.6	protein_coding	-	-	-	-	-
10:88862343-88862343	T	splice_region_variant,intron_variant	LOW	SNW1	ENSBTAG00000008136	Transcript	ENSBTAT00000010697.6	protein_coding	-	-	-	-	-
10:88862347-88862347	C	intron_variant	MODIFIER	SNW1	ENSBTAG00000008136	Transcript	ENSBTAT00000010697.6	protein_coding	-	-	-	-	-
10:92513030-92513030	G	upstream_gene_variant	MODIFIER	GTF2A1	ENSBTAG00000013652	Transcript	ENSBTAT00000018145.6	protein_coding	-	-	-	-	-
10:92542069-92542069	T	intergenic_variant	MODIFIER	-	-	-	-	-	-	-	-	-	-
10:99853851-99853851	A	intergenic_variant	MODIFIER	-	-	-	-	-	-	-	-	-	-
10:100168880-100168880	C	downstream_gene_variant	MODIFIER	PTPN21	ENSBTAG00000018596	Transcript	ENSBTAT00000024750.5	protein_coding	-	-	-	-	-
10:100258231-100258231	G	upstream_gene_variant	MODIFIER	ZC3H14	ENSBTAG00000030453	Transcript	ENSBTAT00000042986.4	protein_coding	-	-	-	-	-
10:100270942-100270942	C	splice_region_variant,intron_variant	LOW	ZC3H14	ENSBTAG00000030453	Transcript	ENSBTAT00000042986.4	protein_coding	-	-	-	-	-
10:100270948-100270948	A	intron_variant	MODIFIER	ZC3H14	ENSBTAG00000030453	Transcript	ENSBTAT00000042986.4	protein_coding	-	-	-	-	-
10:100291619-100291619	A	intron_variant	MODIFIER	ZC3H14	ENSBTAG00000030453	Transcript	ENSBTAT00000042986.4	protein_coding	-	-	-	-	-
10:100291625-100291625	T	intron_variant	MODIFIER	ZC3H14	ENSBTAG00000030453	Transcript	ENSBTAT00000042986.4	protein_coding	-	-	-	-	-
10:100291632-100291632	G	intron_variant	MODIFIER	ZC3H14	ENSBTAG00000030453	Transcript	ENSBTAT00000042986.4	protein_coding	-	-	-	-	-
10:100291633-100291633	C	intron_variant	MODIFIER	ZC3H14	ENSBTAG00000030453	Transcript	ENSBTAT00000042986.4	protein_coding	-	-	-	-	-
10:101881933-101881933	C	missense_variant	MODERATE	NRDE2	ENSBTAG00000005427	Transcript	ENSBTAT00000007147.5	protein_coding	S/A	Tcg/Gcg	-	tolerated(0.79)	-
10:102015313-102015313	T	downstream_gene_variant	MODIFIER	CALM1	ENSBTAG00000025644	Transcript	ENSBTAT00000036194.5	protein_coding	-	-	-	-	-
10:102969046-102969046	G	intron_variant	MODIFIER	EIF3J	ENSBTAG00000000359	Transcript	ENSBTAT00000000465.6	protein_coding	-	-	-	-	-
10:102969054-102969054	G	intron_variant	MODIFIER	EIF3J	ENSBTAG00000000359	Transcript	ENSBTAT00000000465.6	protein_coding	-	-	-	-	-
10:102969055-102969055	A	intron_variant	MODIFIER	EIF3J	ENSBTAG00000000359	Transcript	ENSBTAT00000000465.6	protein_coding	-	-	-	-	-
10:102969057-102969057	G	intron_variant	MODIFIER	EIF3J	ENSBTAG00000000359	Transcript	ENSBTAT00000000465.6	protein_coding	-	-	-	-	-
10:102969065-102969065	A	intron_variant	MODIFIER	EIF3J	ENSBTAG00000000359	Transcript	ENSBTAT00000000465.6	protein_coding	-	-	-	-	-
10:103120542-103120542	T	synonymous_variant	LOW	B2M	ENSBTAG00000012330	Transcript	ENSBTAT00000016359.3	protein_coding	S	tcC/tcT	-	-	-
11:1775005-1775005	G	synonymous_variant	LOW	MALL	ENSBTAG00000024091	Transcript	ENSBTAT00000015763.3	protein_coding	S	tcA/tcG	-	-	-
11:1922658-1922658	G	intron_variant	MODIFIER	MRPS5	ENSBTAG00000008241	Transcript	ENSBTAT00000010843.6	protein_coding	-	-	-	-	-
11:1922660-1922660	C	intron_variant	MODIFIER	MRPS5	ENSBTAG00000008241	Transcript	ENSBTAT00000010843.6	protein_coding	-	-	-	-	-
11:1922671-1922671	C	intron_variant	MODIFIER	MRPS5	ENSBTAG00000008241	Transcript	ENSBTAT00000010843.6	protein_coding	-	-	-	-	-
11:2337982-2337982	C	upstream_gene_variant	MODIFIER	STARD7	ENSBTAG00000018372	Transcript	ENSBTAT00000054442.3	protein_coding	-	-	-	-	-
11:2355234-2355234	A	downstream_gene_variant	MODIFIER	TMEM127	ENSBTAG00000015667	Transcript	ENSBTAT00000020807.4	protein_coding	-	-	-	-	-
11:2355320-2355320	T	downstream_gene_variant	MODIFIER	TMEM127	ENSBTAG00000015667	Transcript	ENSBTAT00000020807.4	protein_coding	-	-	-	-	-
11:2355561-2355561	A	downstream_gene_variant	MODIFIER	TMEM127	ENSBTAG00000015667	Transcript	ENSBTAT00000020807.4	protein_coding	-	-	-	-	-
11:2393726-2393726	C	splice_acceptor_variant	HIGH	SNRNP200	ENSBTAG00000000848	Transcript	ENSBTAT00000001130.6	protein_coding	-	-	-	-	-
11:2393736-2393736	T	intron_variant	MODIFIER	SNRNP200	ENSBTAG00000000848	Transcript	ENSBTAT00000001130.6	protein_coding	-	-	-	-	-
11:2393743-2393743	G	intron_variant	MODIFIER	SNRNP200	ENSBTAG00000000848	Transcript	ENSBTAT00000001130.6	protein_coding	-	-	-	-	-
11:2393750-2393750	T	intron_variant	MODIFIER	SNRNP200	ENSBTAG00000000848	Transcript	ENSBTAT00000001130.6	protein_coding	-	-	-	-	-
11:2393753-2393753	G	intron_variant	MODIFIER	SNRNP200	ENSBTAG00000000848	Transcript	ENSBTAT00000001130.6	protein_coding	-	-	-	-	-
11:2393758-2393758	C	intron_variant	MODIFIER	SNRNP200	ENSBTAG00000000848	Transcript	ENSBTAT00000001130.6	protein_coding	-	-	-	-	-
11:2393761-2393761	G	intron_variant	MODIFIER	SNRNP200	ENSBTAG00000000848	Transcript	ENSBTAT00000001130.6	protein_coding	-	-	-	-	-
11:2393765-2393765	G	intron_variant	MODIFIER	SNRNP200	ENSBTAG00000000848	Transcript	ENSBTAT00000001130.6	protein_coding	-	-	-	-	-
11:2393769-2393769	T	intron_variant	MODIFIER	SNRNP200	ENSBTAG00000000848	Transcript	ENSBTAT00000001130.6	protein_coding	-	-	-	-	-
11:2567381-2567381	C	splice_donor_variant	HIGH	ARID5A	ENSBTAG00000014090	Transcript	ENSBTAT00000026200.4	protein_coding	-	-	-	-	-
11:2595848-2595848	G	splice_region_variant,intron_variant	LOW	KANSL3	ENSBTAG00000004497	Transcript	ENSBTAT00000005897.6	protein_coding	-	-	-	-	-
11:2752147-2752147	C	splice_region_variant,intron_variant	LOW	CNNM4	ENSBTAG00000019213	Transcript	ENSBTAT00000025574.6	protein_coding	-	-	-	-	-
11:2764805-2764805	G	splice_donor_variant	HIGH	CNNM3	ENSBTAG00000010846	Transcript	ENSBTAT00000014394.6	protein_coding	-	-	-	-	-
11:2795756-2795756	T	downstream_gene_variant	MODIFIER	CNNM3	ENSBTAG00000010846	Transcript	ENSBTAT00000014394.6	protein_coding	-	-	-	-	-
11:2808714-2808714	A	upstream_gene_variant	MODIFIER	ANKRD23	ENSBTAG00000010849	Transcript	ENSBTAT00000014398.6	protein_coding	-	-	-	-	-
11:2808939-2808939	C	upstream_gene_variant	MODIFIER	ANKRD23	ENSBTAG00000010849	Transcript	ENSBTAT00000014398.6	protein_coding	-	-	-	-	-
11:2818038-2818038	T	upstream_gene_variant	MODIFIER	ANKRD39	ENSBTAG00000035244	Transcript	ENSBTAT00000014400.4	protein_coding	-	-	-	-	-
11:2820238-2820238	T	synonymous_variant	LOW	SEMA4C	ENSBTAG00000021920	Transcript	ENSBTAT00000029225.5	protein_coding	P	ccG/ccA	-	-	-
11:2949443-2949443	G	5_prime_UTR_variant	MODIFIER	COX5B	ENSBTAG00000053107	Transcript	ENSBTAT00000076309.1	protein_coding	-	-	-	-	-
11:2968380-2968380	G	synonymous_variant	LOW	ACTR1B	ENSBTAG00000048041	Transcript	ENSBTAT00000065065.2	protein_coding	L	Ttg/Ctg	-	-	-
11:3076331-3076331	G	intron_variant	MODIFIER	ZAP70	ENSBTAG00000005892	Transcript	ENSBTAT00000007743.6	protein_coding	-	-	-	-	-
11:3730177-3730177	A	splice_donor_variant	HIGH	INPP4A	ENSBTAG00000004814	Transcript	ENSBTAT00000006322.6	protein_coding	-	-	-	-	-
11:4092168-4092168	G	splice_region_variant,intron_variant	LOW	CRACDL	ENSBTAG00000054686	Transcript	ENSBTAT00000067023.1	protein_coding	-	-	-	-	-
11:6628845-6628845	C	downstream_gene_variant	MODIFIER	MAP4K4	ENSBTAG00000013023	Transcript	ENSBTAT00000006458.6	protein_coding	-	-	-	-	-
11:7209008-7209008	C	intron_variant	MODIFIER	IL18RAP	ENSBTAG00000033748	Transcript	ENSBTAT00000047919.3	protein_coding	-	-	-	-	-
11:7209017-7209017	A	splice_region_variant,intron_variant	LOW	IL18RAP	ENSBTAG00000033748	Transcript	ENSBTAT00000047919.3	protein_coding	-	-	-	-	-
11:7209018-7209018	G	splice_region_variant,intron_variant	LOW	IL18RAP	ENSBTAG00000033748	Transcript	ENSBTAT00000047919.3	protein_coding	-	-	-	-	-
11:9151752-9151752	T	3_prime_UTR_variant	MODIFIER	MRPS9	ENSBTAG00000006150	Transcript	ENSBTAT00000008093.4	protein_coding	-	-	-	-	-
11:10112802-10112802	G	splice_region_variant,intron_variant	LOW	AUP1	ENSBTAG00000020123	Transcript	ENSBTAT00000026802.3	protein_coding	-	-	-	-	-
11:11200042-11200042	A	missense_variant	MODERATE	CCT7	ENSBTAG00000012756	Transcript	ENSBTAT00000016954.6	protein_coding	G/V	gGa/gTa	-	deleterious(0)	-
11:11200970-11200970	C	splice_region_variant,intron_variant	LOW	CCT7	ENSBTAG00000012756	Transcript	ENSBTAT00000016954.6	protein_coding	-	-	-	-	-
11:11295997-11295997	A	missense_variant	MODERATE	-	ENSBTAG00000008035	Transcript	ENSBTAT00000055152.3	protein_coding	Y/F	tAt/tTt	-	tolerated(0.69)	-
11:11326442-11326442	A	upstream_gene_variant	MODIFIER	RAB11FIP5	ENSBTAG00000006162	Transcript	ENSBTAT00000008106.6	protein_coding	-	-	-	-	-
11:11450204-11450204	C	intron_variant	MODIFIER	SFXN5	ENSBTAG00000050078	Transcript	ENSBTAT00000082793.1	protein_coding	-	-	-	-	-
11:11450212-11450212	A	intron_variant	MODIFIER	SFXN5	ENSBTAG00000050078	Transcript	ENSBTAT00000082793.1	protein_coding	-	-	-	-	-
11:11450214-11450214	C	intron_variant	MODIFIER	SFXN5	ENSBTAG00000050078	Transcript	ENSBTAT00000082793.1	protein_coding	-	-	-	-	-
11:13390178-13390178	T	3_prime_UTR_variant	MODIFIER	PAIP2B	ENSBTAG00000054656	Transcript	ENSBTAT00000085587.1	protein_coding	-	-	-	-	-
11:14153522-14153522	A	3_prime_UTR_variant	MODIFIER	FAM136A	ENSBTAG00000008674	Transcript	ENSBTAT00000011436.3	protein_coding	-	-	-	-	-
11:14179399-14179399	T	splice_region_variant,intron_variant	LOW	XDH	ENSBTAG00000012519	Transcript	ENSBTAT00000016620.4	protein_coding	-	-	-	-	-
11:14179400-14179400	C	splice_region_variant,intron_variant	LOW	XDH	ENSBTAG00000012519	Transcript	ENSBTAT00000016620.4	protein_coding	-	-	-	-	-
11:14179401-14179401	T	splice_region_variant,intron_variant	LOW	XDH	ENSBTAG00000012519	Transcript	ENSBTAT00000016620.4	protein_coding	-	-	-	-	-
11:14206038-14206038	C	intron_variant	MODIFIER	XDH	ENSBTAG00000012519	Transcript	ENSBTAT00000016620.4	protein_coding	-	-	-	-	-
11:14206048-14206048	G	intron_variant	MODIFIER	XDH	ENSBTAG00000012519	Transcript	ENSBTAT00000016620.4	protein_coding	-	-	-	-	-
11:14206049-14206049	G	intron_variant	MODIFIER	XDH	ENSBTAG00000012519	Transcript	ENSBTAT00000016620.4	protein_coding	-	-	-	-	-
11:14206056-14206056	G	intron_variant	MODIFIER	XDH	ENSBTAG00000012519	Transcript	ENSBTAT00000016620.4	protein_coding	-	-	-	-	-
11:14206058-14206058	T	intron_variant	MODIFIER	XDH	ENSBTAG00000012519	Transcript	ENSBTAT00000016620.4	protein_coding	-	-	-	-	-
11:14206087-14206087	G	intron_variant	MODIFIER	XDH	ENSBTAG00000012519	Transcript	ENSBTAT00000016620.4	protein_coding	-	-	-	-	-
11:14885253-14885253	G	5_prime_UTR_variant	MODIFIER	YIPF4	ENSBTAG00000033041	Transcript	ENSBTAT00000010857.6	protein_coding	-	-	-	-	-
11:18588919-18588919	C	intergenic_variant	MODIFIER	-	-	-	-	-	-	-	-	-	-
11:18987903-18987903	G	splice_region_variant,intron_variant	LOW	CRIM1	ENSBTAG00000009020	Transcript	ENSBTAT00000011877.6	protein_coding	-	-	-	-	-
11:18987915-18987915	G	intron_variant	MODIFIER	CRIM1	ENSBTAG00000009020	Transcript	ENSBTAT00000011877.6	protein_coding	-	-	-	-	-
11:18987919-18987919	G	intron_variant	MODIFIER	CRIM1	ENSBTAG00000009020	Transcript	ENSBTAT00000011877.6	protein_coding	-	-	-	-	-
11:18987927-18987927	G	intron_variant	MODIFIER	CRIM1	ENSBTAG00000009020	Transcript	ENSBTAT00000011877.6	protein_coding	-	-	-	-	-
11:19542692-19542692	A	splice_donor_variant	HIGH	GPATCH11	ENSBTAG00000003861	Transcript	ENSBTAT00000005037.5	protein_coding	-	-	-	-	-
11:19561607-19561607	A	downstream_gene_variant	MODIFIER	GPATCH11	ENSBTAG00000003861	Transcript	ENSBTAT00000005037.5	protein_coding	-	-	-	-	-
11:19565703-19565703	C	intron_variant	MODIFIER	EIF2AK2	ENSBTAG00000008703	Transcript	ENSBTAT00000011469.4	protein_coding	-	-	-	-	-
11:19566455-19566455	C	intron_variant	MODIFIER	EIF2AK2	ENSBTAG00000008703	Transcript	ENSBTAT00000011469.4	protein_coding	-	-	-	-	-
11:20673083-20673083	T	downstream_gene_variant	MODIFIER	ATL2	ENSBTAG00000016167	Transcript	ENSBTAT00000061283.3	protein_coding	-	-	-	-	-
11:20673651-20673651	C	downstream_gene_variant	MODIFIER	ATL2	ENSBTAG00000016167	Transcript	ENSBTAT00000061283.3	protein_coding	-	-	-	-	-
11:20947881-20947881	C	5_prime_UTR_variant	MODIFIER	HNRNPLL	ENSBTAG00000020567	Transcript	ENSBTAT00000027405.6	protein_coding	-	-	-	-	-
11:21075616-21075616	G	3_prime_UTR_variant	MODIFIER	GALM	ENSBTAG00000021102	Transcript	ENSBTAT00000028111.4	protein_coding	-	-	-	-	-
11:21210860-21210860	G	synonymous_variant	LOW	MORN2	ENSBTAG00000024042	Transcript	ENSBTAT00000033131.3	protein_coding	K	aaA/aaG	-	-	-
11:26738277-26738277	G	downstream_gene_variant	MODIFIER	SLC3A1	ENSBTAG00000017421	Transcript	ENSBTAT00000023161.4	protein_coding	-	-	-	-	-
11:29439210-29439210	A	missense_variant	MODERATE	TTC7A	ENSBTAG00000032558	Transcript	ENSBTAT00000046196.3	protein_coding	H/N	Cac/Aac	-	tolerated(0.55)	-
11:29514318-29514318	T	synonymous_variant	LOW	TTC7A	ENSBTAG00000032558	Transcript	ENSBTAT00000046196.3	protein_coding	D	gaC/gaT	-	-	-
11:29786107-29786107	C	splice_donor_variant	HIGH	EPCAM	ENSBTAG00000006474	Transcript	ENSBTAT00000008487.6	protein_coding	-	-	-	-	-
11:36527654-36527654	C	splice_region_variant,intron_variant	LOW	ERLEC1	ENSBTAG00000008068	Transcript	ENSBTAT00000010613.6	protein_coding	-	-	-	-	-
11:36527672-36527672	C	intron_variant	MODIFIER	ERLEC1	ENSBTAG00000008068	Transcript	ENSBTAT00000010613.6	protein_coding	-	-	-	-	-
11:36593420-36593420	T	splice_region_variant,intron_variant	LOW	PSME4	ENSBTAG00000020262	Transcript	ENSBTAT00000027001.5	protein_coding	-	-	-	-	-
11:36593421-36593421	T	splice_region_variant,intron_variant	LOW	PSME4	ENSBTAG00000020262	Transcript	ENSBTAT00000027001.5	protein_coding	-	-	-	-	-
11:36595447-36595447	T	splice_region_variant,intron_variant	LOW	PSME4	ENSBTAG00000020262	Transcript	ENSBTAT00000027001.5	protein_coding	-	-	-	-	-
11:36595448-36595448	C	splice_region_variant,intron_variant	LOW	PSME4	ENSBTAG00000020262	Transcript	ENSBTAT00000027001.5	protein_coding	-	-	-	-	-
11:36599381-36599381	A	intron_variant	MODIFIER	PSME4	ENSBTAG00000020262	Transcript	ENSBTAT00000027001.5	protein_coding	-	-	-	-	-
11:36599387-36599387	C	intron_variant	MODIFIER	PSME4	ENSBTAG00000020262	Transcript	ENSBTAT00000027001.5	protein_coding	-	-	-	-	-
11:36599389-36599389	A	intron_variant	MODIFIER	PSME4	ENSBTAG00000020262	Transcript	ENSBTAT00000027001.5	protein_coding	-	-	-	-	-
11:36599394-36599394	A	intron_variant	MODIFIER	PSME4	ENSBTAG00000020262	Transcript	ENSBTAT00000027001.5	protein_coding	-	-	-	-	-
11:36599399-36599399	G	intron_variant	MODIFIER	PSME4	ENSBTAG00000020262	Transcript	ENSBTAT00000027001.5	protein_coding	-	-	-	-	-
11:37720127-37720127	A	downstream_gene_variant	MODIFIER	EML6	ENSBTAG00000011101	Transcript	ENSBTAT00000014742.6	protein_coding	-	-	-	-	-
11:37721044-37721044	G	downstream_gene_variant	MODIFIER	EML6	ENSBTAG00000011101	Transcript	ENSBTAT00000014742.6	protein_coding	-	-	-	-	-
11:38272226-38272226	C	intron_variant	MODIFIER	PPP4R3B	ENSBTAG00000000545	Transcript	ENSBTAT00000000709.6	protein_coding	-	-	-	-	-
11:38272232-38272232	A	intron_variant	MODIFIER	PPP4R3B	ENSBTAG00000000545	Transcript	ENSBTAT00000000709.6	protein_coding	-	-	-	-	-
11:38272235-38272235	C	splice_region_variant,intron_variant	LOW	PPP4R3B	ENSBTAG00000000545	Transcript	ENSBTAT00000000709.6	protein_coding	-	-	-	-	-
11:38272238-38272238	G	splice_region_variant,intron_variant	LOW	PPP4R3B	ENSBTAG00000000545	Transcript	ENSBTAT00000000709.6	protein_coding	-	-	-	-	-
11:38272239-38272239	C	splice_donor_variant	HIGH	PPP4R3B	ENSBTAG00000000545	Transcript	ENSBTAT00000000709.6	protein_coding	-	-	-	-	-
11:43605551-43605551	C	intergenic_variant	MODIFIER	-	-	-	-	-	-	-	-	-	-
11:44026079-44026079	A	splice_acceptor_variant	HIGH	MRPL19	ENSBTAG00000002557	Transcript	ENSBTAT00000003312.6	protein_coding	-	-	-	-	-
11:44866041-44866041	C	intron_variant	MODIFIER	SULT1C4	ENSBTAG00000032051	Transcript	ENSBTAT00000021337.6	protein_coding	-	-	-	-	-
11:46351808-46351808	T	upstream_gene_variant	MODIFIER	SLC20A1	ENSBTAG00000007895	Transcript	ENSBTAT00000010384.6	protein_coding	-	-	-	-	-
11:46356255-46356255	G	intron_variant	MODIFIER	SLC20A1	ENSBTAG00000007895	Transcript	ENSBTAT00000010384.6	protein_coding	-	-	-	-	-
11:46361551-46361551	G	intron_variant	MODIFIER	SLC20A1	ENSBTAG00000007895	Transcript	ENSBTAT00000010384.6	protein_coding	-	-	-	-	-
11:46834615-46834615	G	intron_variant	MODIFIER	IL1RN	ENSBTAG00000019665	Transcript	ENSBTAT00000026209.5	protein_coding	-	-	-	-	-
11:46834621-46834621	A	intron_variant	MODIFIER	IL1RN	ENSBTAG00000019665	Transcript	ENSBTAT00000026209.5	protein_coding	-	-	-	-	-
11:46834625-46834625	G	intron_variant	MODIFIER	IL1RN	ENSBTAG00000019665	Transcript	ENSBTAT00000026209.5	protein_coding	-	-	-	-	-
11:46834644-46834644	C	intron_variant	MODIFIER	IL1RN	ENSBTAG00000019665	Transcript	ENSBTAT00000026209.5	protein_coding	-	-	-	-	-
11:47351985-47351985	T	intron_variant	MODIFIER	RPIA	ENSBTAG00000002866	Transcript	ENSBTAT00000003719.4	protein_coding	-	-	-	-	-
11:47486785-47486785	A	intron_variant	MODIFIER	EIF2AK3	ENSBTAG00000000184	Transcript	ENSBTAT00000000210.6	protein_coding	-	-	-	-	-
11:47486786-47486786	G	intron_variant	MODIFIER	EIF2AK3	ENSBTAG00000000184	Transcript	ENSBTAT00000000210.6	protein_coding	-	-	-	-	-
11:47514813-47514813	T	3_prime_UTR_variant	MODIFIER	EIF2AK3	ENSBTAG00000000184	Transcript	ENSBTAT00000000210.6	protein_coding	-	-	-	-	-
11:48317557-48317557	T	intergenic_variant	MODIFIER	-	-	-	-	-	-	-	-	-	-
11:48348408-48348408	G	missense_variant	MODERATE	CHMP3	ENSBTAG00000013589	Transcript	ENSBTAT00000018071.6	protein_coding	D/E	gaT/gaG	-	tolerated(0.17)	-
11:48385986-48385986	G	splice_region_variant,intron_variant	LOW	KDM3A	ENSBTAG00000013580	Transcript	ENSBTAT00000018069.6	protein_coding	-	-	-	-	-
11:48708346-48708346	C	intron_variant	MODIFIER	IMMT	ENSBTAG00000003307	Transcript	ENSBTAT00000004280.5	protein_coding	-	-	-	-	-
11:48708354-48708354	C	intron_variant	MODIFIER	IMMT	ENSBTAG00000003307	Transcript	ENSBTAT00000004280.5	protein_coding	-	-	-	-	-
11:48740564-48740564	C	splice_region_variant,intron_variant	LOW	PTCD3	ENSBTAG00000006482	Transcript	ENSBTAT00000008498.4	protein_coding	-	-	-	-	-
11:49191171-49191171	A	missense_variant	MODERATE	-	ENSBTAG00000047816	Transcript	ENSBTAT00000084941.1	protein_coding	E/V	gAg/gTg	-	tolerated(1)	-
11:49225889-49225889	A	3_prime_UTR_variant	MODIFIER	-	ENSBTAG00000047449	Transcript	ENSBTAT00000021088.6	protein_coding	-	-	-	-	-
11:49226358-49226358	A	missense_variant	MODERATE	-	ENSBTAG00000047449	Transcript	ENSBTAT00000021088.6	protein_coding	T/I	aCa/aTa	-	tolerated(0.8)	-
11:49226359-49226359	C	missense_variant	MODERATE	-	ENSBTAG00000047449	Transcript	ENSBTAT00000021088.6	protein_coding	T/A	Aca/Gca	-	tolerated(0.18)	-
11:49226366-49226366	C	synonymous_variant	LOW	-	ENSBTAG00000047449	Transcript	ENSBTAT00000021088.6	protein_coding	A	gcA/gcG	-	-	-
11:49226367-49226367	T	missense_variant	MODERATE	-	ENSBTAG00000047449	Transcript	ENSBTAT00000021088.6	protein_coding	A/E	gCa/gAa	-	tolerated(0.32)	-
11:49226376-49226376	G	missense_variant	MODERATE	-	ENSBTAG00000047449	Transcript	ENSBTAT00000021088.6	protein_coding	R/P	cGc/cCc	-	tolerated(0.14)	-
11:49226377-49226377	T	missense_variant	MODERATE	-	ENSBTAG00000047449	Transcript	ENSBTAT00000021088.6	protein_coding	R/S	Cgc/Agc	-	tolerated(0.23)	-
11:49227844-49227844	A	synonymous_variant	LOW	-	ENSBTAG00000047449	Transcript	ENSBTAT00000021088.6	protein_coding	S	tcC/tcT	-	-	-
11:49227869-49227869	C	intron_variant	MODIFIER	-	ENSBTAG00000047449	Transcript	ENSBTAT00000021088.6	protein_coding	-	-	-	-	-
11:49227900-49227900	T	intron_variant	MODIFIER	-	ENSBTAG00000047449	Transcript	ENSBTAT00000021088.6	protein_coding	-	-	-	-	-
11:49227903-49227903	T	intron_variant	MODIFIER	-	ENSBTAG00000047449	Transcript	ENSBTAT00000021088.6	protein_coding	-	-	-	-	-
11:49227905-49227905	C	intron_variant	MODIFIER	-	ENSBTAG00000047449	Transcript	ENSBTAT00000021088.6	protein_coding	-	-	-	-	-
11:49227907-49227907	C	intron_variant	MODIFIER	-	ENSBTAG00000047449	Transcript	ENSBTAT00000021088.6	protein_coding	-	-	-	-	-
11:49228153-49228153	T	missense_variant	MODERATE	-	ENSBTAG00000047449	Transcript	ENSBTAT00000021088.6	protein_coding	A/T	Gcc/Acc	-	tolerated(0.13)	-
11:49228159-49228159	G	missense_variant	MODERATE	-	ENSBTAG00000047449	Transcript	ENSBTAT00000021088.6	protein_coding	I/L	Atc/Ctc	-	tolerated(1)	-
11:49258974-49258974	T	missense_variant	MODERATE	GNLY	ENSBTAG00000053497	Transcript	ENSBTAT00000064249.2	protein_coding	V/E	gTg/gAg	-	tolerated(0.1)	-
11:49258981-49258981	C	missense_variant	MODERATE	GNLY	ENSBTAG00000053497	Transcript	ENSBTAT00000064249.2	protein_coding	I/V	Atc/Gtc	-	tolerated(0.35)	-
11:49258986-49258986	C	missense_variant	MODERATE	GNLY	ENSBTAG00000053497	Transcript	ENSBTAT00000064249.2	protein_coding	Q/R	cAg/cGg	-	tolerated(0.48)	-
11:49259034-49259034	C	missense_variant	MODERATE	GNLY	ENSBTAG00000053497	Transcript	ENSBTAT00000064249.2	protein_coding	K/R	aAa/aGa	-	tolerated(0.74)	-
11:49259086-49259086	T	missense_variant	MODERATE	GNLY	ENSBTAG00000053497	Transcript	ENSBTAT00000064249.2	protein_coding	V/M	Gtg/Atg	-	deleterious(0.02)	-
11:49260442-49260442	T	missense_variant	MODERATE	GNLY	ENSBTAG00000053497	Transcript	ENSBTAT00000064249.2	protein_coding	D/N	Gat/Aat	-	tolerated(0.14)	-
11:49260446-49260446	C	synonymous_variant	LOW	GNLY	ENSBTAG00000053497	Transcript	ENSBTAT00000064249.2	protein_coding	L	ctA/ctG	-	-	-
11:49260478-49260478	A	missense_variant	MODERATE	GNLY	ENSBTAG00000053497	Transcript	ENSBTAT00000064249.2	protein_coding	P/S	Cct/Tct	-	tolerated(0.1)	-
11:49600988-49600988	C	synonymous_variant	LOW	CAPG	ENSBTAG00000005432	Transcript	ENSBTAT00000007150.3	protein_coding	P	ccT/ccC	-	-	-
11:49601930-49601930	C	intron_variant	MODIFIER	CAPG	ENSBTAG00000005432	Transcript	ENSBTAT00000007150.3	protein_coding	-	-	-	-	-
11:49601939-49601939	A	intron_variant	MODIFIER	CAPG	ENSBTAG00000005432	Transcript	ENSBTAT00000007150.3	protein_coding	-	-	-	-	-
11:49601944-49601944	G	intron_variant	MODIFIER	CAPG	ENSBTAG00000005432	Transcript	ENSBTAT00000007150.3	protein_coding	-	-	-	-	-
11:49601946-49601946	A	splice_region_variant,intron_variant	LOW	CAPG	ENSBTAG00000005432	Transcript	ENSBTAT00000007150.3	protein_coding	-	-	-	-	-
11:49601950-49601950	G	splice_region_variant,intron_variant	LOW	CAPG	ENSBTAG00000005432	Transcript	ENSBTAT00000007150.3	protein_coding	-	-	-	-	-
11:49604616-49604616	A	intron_variant	MODIFIER	CAPG	ENSBTAG00000005432	Transcript	ENSBTAT00000007150.3	protein_coding	-	-	-	-	-
11:49604618-49604618	G	intron_variant	MODIFIER	CAPG	ENSBTAG00000005432	Transcript	ENSBTAT00000007150.3	protein_coding	-	-	-	-	-
11:49604626-49604626	G	intron_variant	MODIFIER	CAPG	ENSBTAG00000005432	Transcript	ENSBTAT00000007150.3	protein_coding	-	-	-	-	-
11:49604630-49604630	A	intron_variant	MODIFIER	CAPG	ENSBTAG00000005432	Transcript	ENSBTAT00000007150.3	protein_coding	-	-	-	-	-
11:49604637-49604637	A	intron_variant	MODIFIER	CAPG	ENSBTAG00000005432	Transcript	ENSBTAT00000007150.3	protein_coding	-	-	-	-	-
11:49604641-49604641	T	intron_variant	MODIFIER	CAPG	ENSBTAG00000005432	Transcript	ENSBTAT00000007150.3	protein_coding	-	-	-	-	-
11:49604648-49604648	G	intron_variant	MODIFIER	CAPG	ENSBTAG00000005432	Transcript	ENSBTAT00000007150.3	protein_coding	-	-	-	-	-
11:49608695-49608695	A	downstream_gene_variant	MODIFIER	CAPG	ENSBTAG00000005432	Transcript	ENSBTAT00000007150.3	protein_coding	-	-	-	-	-
11:49610392-49610392	C	downstream_gene_variant	MODIFIER	CAPG	ENSBTAG00000005432	Transcript	ENSBTAT00000007150.3	protein_coding	-	-	-	-	-
11:49634688-49634688	G	splice_region_variant,intron_variant	LOW	ELMOD3	ENSBTAG00000021935	Transcript	ENSBTAT00000029243.6	protein_coding	-	-	-	-	-
11:49941906-49941906	T	splice_region_variant,intron_variant	LOW	KCMF1	ENSBTAG00000020630	Transcript	ENSBTAT00000055279.3	protein_coding	-	-	-	-	-
11:49941907-49941907	G	splice_region_variant,intron_variant	LOW	KCMF1	ENSBTAG00000020630	Transcript	ENSBTAT00000055279.3	protein_coding	-	-	-	-	-
11:49941908-49941908	T	splice_region_variant,intron_variant	LOW	KCMF1	ENSBTAG00000020630	Transcript	ENSBTAT00000055279.3	protein_coding	-	-	-	-	-
11:50549678-50549678	T	splice_region_variant,intron_variant	LOW	SUCLG1	ENSBTAG00000006075	Transcript	ENSBTAT00000007982.3	protein_coding	-	-	-	-	-
11:61496858-61496858	A	intron_variant	MODIFIER	EHBP1	ENSBTAG00000044173	Transcript	ENSBTAT00000061137.3	protein_coding	-	-	-	-	-
11:61496863-61496863	C	intron_variant	MODIFIER	EHBP1	ENSBTAG00000044173	Transcript	ENSBTAT00000061137.3	protein_coding	-	-	-	-	-
11:61496892-61496892	A	intron_variant	MODIFIER	EHBP1	ENSBTAG00000044173	Transcript	ENSBTAT00000061137.3	protein_coding	-	-	-	-	-
11:61496895-61496895	G	intron_variant	MODIFIER	EHBP1	ENSBTAG00000044173	Transcript	ENSBTAT00000061137.3	protein_coding	-	-	-	-	-
11:61496906-61496906	T	splice_acceptor_variant	HIGH	EHBP1	ENSBTAG00000044173	Transcript	ENSBTAT00000061137.3	protein_coding	-	-	-	-	-
11:62029678-62029678	A	synonymous_variant	LOW	MDH1	ENSBTAG00000019295	Transcript	ENSBTAT00000025691.6	protein_coding	L	ctC/ctA	-	-	-
11:62336426-62336426	G	missense_variant,splice_region_variant	MODERATE	UGP2	ENSBTAG00000000111	Transcript	ENSBTAT00000044762.4	protein_coding	E/G	gAa/gGa	-	deleterious(0.01)	-
11:63404770-63404770	G	splice_donor_variant	HIGH	SLC1A4	ENSBTAG00000007763	Transcript	ENSBTAT00000010206.6	protein_coding	-	-	-	-	-
11:63594850-63594850	T	5_prime_UTR_variant	MODIFIER	ACTR2	ENSBTAG00000009761	Transcript	ENSBTAT00000012872.6	protein_coding	-	-	-	-	-
11:63594863-63594863	G	5_prime_UTR_variant	MODIFIER	ACTR2	ENSBTAG00000009761	Transcript	ENSBTAT00000012872.6	protein_coding	-	-	-	-	-
11:66589625-66589625	A	upstream_gene_variant	MODIFIER	WDR92	ENSBTAG00000010595	Transcript	ENSBTAT00000014007.4	protein_coding	-	-	-	-	-
11:66593012-66593012	A	upstream_gene_variant	MODIFIER	WDR92	ENSBTAG00000010595	Transcript	ENSBTAT00000014007.4	protein_coding	-	-	-	-	-
11:66799221-66799221	C	intron_variant	MODIFIER	PLEK	ENSBTAG00000009658	Transcript	ENSBTAT00000012724.6	protein_coding	-	-	-	-	-
11:66811839-66811839	C	splice_donor_variant	HIGH	PLEK	ENSBTAG00000009658	Transcript	ENSBTAT00000012724.6	protein_coding	-	-	-	-	-
11:68260076-68260076	T	intron_variant	MODIFIER	MXD1	ENSBTAG00000001042	Transcript	ENSBTAT00000001384.6	protein_coding	-	-	-	-	-
11:68260330-68260330	A	intron_variant	MODIFIER	MXD1	ENSBTAG00000001042	Transcript	ENSBTAT00000001384.6	protein_coding	-	-	-	-	-
11:68726506-68726506	T	intron_variant	MODIFIER	CAPN14	ENSBTAG00000015865	Transcript	ENSBTAT00000021091.6	protein_coding	-	-	-	-	-
11:68726519-68726519	G	intron_variant	MODIFIER	CAPN14	ENSBTAG00000015865	Transcript	ENSBTAT00000021091.6	protein_coding	-	-	-	-	-
11:68726533-68726533	G	intron_variant	MODIFIER	CAPN14	ENSBTAG00000015865	Transcript	ENSBTAT00000021091.6	protein_coding	-	-	-	-	-
11:68726536-68726536	A	intron_variant	MODIFIER	CAPN14	ENSBTAG00000015865	Transcript	ENSBTAT00000021091.6	protein_coding	-	-	-	-	-
11:68726538-68726538	G	intron_variant	MODIFIER	CAPN14	ENSBTAG00000015865	Transcript	ENSBTAT00000021091.6	protein_coding	-	-	-	-	-
11:71012035-71012035	C	5_prime_UTR_variant	MODIFIER	PPP1CB	ENSBTAG00000012447	Transcript	ENSBTAT00000016514.6	protein_coding	-	-	-	-	-
11:71338488-71338488	C	downstream_gene_variant	MODIFIER	FOSL2	ENSBTAG00000023929	Transcript	ENSBTAT00000032910.5	protein_coding	-	-	-	-	-
11:71974664-71974664	G	intergenic_variant	MODIFIER	-	-	-	-	-	-	-	-	-	-
11:72060370-72060370	G	splice_region_variant,intron_variant	LOW	GPN1	ENSBTAG00000003904	Transcript	ENSBTAT00000005098.5	protein_coding	-	-	-	-	-
11:72236105-72236105	T	missense_variant	MODERATE	NRBP1	ENSBTAG00000018153	Transcript	ENSBTAT00000024159.5	protein_coding	P/T	Cca/Aca	-	deleterious(0.03)	-
11:72236122-72236122	A	splice_region_variant,intron_variant	LOW	NRBP1	ENSBTAG00000018153	Transcript	ENSBTAT00000024159.5	protein_coding	-	-	-	-	-
11:72282590-72282590	A	downstream_gene_variant	MODIFIER	SNX17	ENSBTAG00000019515	Transcript	ENSBTAT00000025998.4	protein_coding	-	-	-	-	-
11:72613360-72613360	C	splice_region_variant,intron_variant	LOW	MAPRE3	ENSBTAG00000008884	Transcript	ENSBTAT00000011696.5	protein_coding	-	-	-	-	-
11:73197028-73197028	C	splice_region_variant,intron_variant	LOW	-	ENSBTAG00000017330	Transcript	ENSBTAT00000023039.4	protein_coding	-	-	-	-	-
11:73197115-73197115	T	intron_variant	MODIFIER	-	ENSBTAG00000017330	Transcript	ENSBTAT00000023039.4	protein_coding	-	-	-	-	-
11:73943216-73943216	T	downstream_gene_variant	MODIFIER	DTNB	ENSBTAG00000021072	Transcript	ENSBTAT00000028063.5	protein_coding	-	-	-	-	-
11:73943949-73943949	A	downstream_gene_variant	MODIFIER	DTNB	ENSBTAG00000021072	Transcript	ENSBTAT00000028063.5	protein_coding	-	-	-	-	-
11:74807158-74807158	A	downstream_gene_variant	MODIFIER	U3	ENSBTAG00000036858	Transcript	ENSBTAT00000051358.2	snoRNA	-	-	-	-	-
11:74807162-74807162	C	downstream_gene_variant	MODIFIER	U3	ENSBTAG00000036858	Transcript	ENSBTAT00000051358.2	snoRNA	-	-	-	-	-
11:78232442-78232442	C	splice_donor_variant	HIGH	HS1BP3	ENSBTAG00000015490	Transcript	ENSBTAT00000020581.6	protein_coding	-	-	-	-	-
11:78654176-78654176	C	downstream_gene_variant	MODIFIER	SDC1	ENSBTAG00000011154	Transcript	ENSBTAT00000014810.5	protein_coding	-	-	-	-	-
11:79412886-79412886	A	3_prime_UTR_variant	MODIFIER	OSR1	ENSBTAG00000008113	Transcript	ENSBTAT00000066336.2	protein_coding	-	-	-	-	-
11:81873486-81873486	G	splice_region_variant,intron_variant	LOW	CYRIA	ENSBTAG00000012779	Transcript	ENSBTAT00000016983.4	protein_coding	-	-	-	-	-
11:82699569-82699569	A	splice_acceptor_variant	HIGH	DDX1	ENSBTAG00000009906	Transcript	ENSBTAT00000013075.6	protein_coding	-	-	-	-	-
11:82717269-82717269	T	missense_variant	MODERATE	DDX1	ENSBTAG00000009906	Transcript	ENSBTAT00000013075.6	protein_coding	V/I	Gtc/Atc	-	-	-
11:82717270-82717270	A	synonymous_variant	LOW	DDX1	ENSBTAG00000009906	Transcript	ENSBTAT00000013075.6	protein_coding	C	tgC/tgT	-	-	-
11:82717328-82717328	C	upstream_gene_variant	MODIFIER	DDX1	ENSBTAG00000009906	Transcript	ENSBTAT00000013075.6	protein_coding	-	-	-	-	-
11:86489488-86489488	T	upstream_gene_variant	MODIFIER	ROCK2	ENSBTAG00000005847	Transcript	ENSBTAT00000007691.6	protein_coding	-	-	-	-	-
11:86895149-86895149	A	splice_acceptor_variant	HIGH	ATP6V1C2	ENSBTAG00000001927	Transcript	ENSBTAT00000032875.4	protein_coding	-	-	-	-	-
11:87039686-87039686	G	splice_region_variant,intron_variant	LOW	NOL10	ENSBTAG00000002716	Transcript	ENSBTAT00000003521.6	protein_coding	-	-	-	-	-
11:87202186-87202186	C	intron_variant	MODIFIER	ODC1	ENSBTAG00000004256	Transcript	ENSBTAT00000005575.5	protein_coding	-	-	-	-	-
11:89806721-89806721	T	intergenic_variant	MODIFIER	-	-	-	-	-	-	-	-	-	-
11:92678168-92678168	A	missense_variant	MODERATE	DAB2IP	ENSBTAG00000008232	Transcript	ENSBTAT00000032823.5	protein_coding	Q/K	Cag/Aag	-	deleterious(0.04)	-
11:93196246-93196246	G	3_prime_UTR_variant	MODIFIER	MRRF	ENSBTAG00000018426	Transcript	ENSBTAT00000024516.5	protein_coding	-	-	-	-	-
11:94286107-94286107	A	splice_region_variant,intron_variant	LOW	STRBP	ENSBTAG00000021921	Transcript	ENSBTAT00000029226.6	protein_coding	-	-	-	-	-
11:94286110-94286110	T	splice_region_variant,intron_variant	LOW	STRBP	ENSBTAG00000021921	Transcript	ENSBTAT00000029226.6	protein_coding	-	-	-	-	-
11:94286112-94286112	T	intron_variant	MODIFIER	STRBP	ENSBTAG00000021921	Transcript	ENSBTAT00000029226.6	protein_coding	-	-	-	-	-
11:94286114-94286114	T	intron_variant	MODIFIER	STRBP	ENSBTAG00000021921	Transcript	ENSBTAT00000029226.6	protein_coding	-	-	-	-	-
11:94323473-94323473	G	splice_region_variant,intron_variant	LOW	STRBP	ENSBTAG00000021921	Transcript	ENSBTAT00000029226.6	protein_coding	-	-	-	-	-
11:96117394-96117394	G	downstream_gene_variant	MODIFIER	RABEPK	ENSBTAG00000015098	Transcript	ENSBTAT00000020093.5	protein_coding	-	-	-	-	-
11:96516491-96516491	A	5_prime_UTR_variant	MODIFIER	MAPKAP1	ENSBTAG00000010271	Transcript	ENSBTAT00000013577.4	protein_coding	-	-	-	-	-
11:98190906-98190906	G	splice_donor_variant	HIGH	LRSAM1	ENSBTAG00000012844	Transcript	ENSBTAT00000017067.5	protein_coding	-	-	-	-	-
11:98209785-98209785	C	splice_region_variant,intron_variant	LOW	LRSAM1	ENSBTAG00000012844	Transcript	ENSBTAT00000017067.5	protein_coding	-	-	-	-	-
11:98393936-98393936	T	3_prime_UTR_variant	MODIFIER	CFAP157	ENSBTAG00000012735	Transcript	ENSBTAT00000016929.6	protein_coding	-	-	-	-	-
11:98393940-98393940	A	3_prime_UTR_variant	MODIFIER	CFAP157	ENSBTAG00000012735	Transcript	ENSBTAT00000016929.6	protein_coding	-	-	-	-	-
11:98393941-98393941	G	3_prime_UTR_variant	MODIFIER	CFAP157	ENSBTAG00000012735	Transcript	ENSBTAT00000016929.6	protein_coding	-	-	-	-	-
11:98747568-98747568	C	3_prime_UTR_variant	MODIFIER	SLC25A25	ENSBTAG00000011912	Transcript	ENSBTAT00000015802.5	protein_coding	-	-	-	-	-
11:98760144-98760144	G	intron_variant	MODIFIER	PTGES2	ENSBTAG00000016218	Transcript	ENSBTAT00000021584.6	protein_coding	-	-	-	-	-
11:98760152-98760152	G	splice_donor_variant	HIGH	PTGES2	ENSBTAG00000016218	Transcript	ENSBTAT00000021584.6	protein_coding	-	-	-	-	-
11:98762383-98762383	G	missense_variant	MODERATE	PTGES2	ENSBTAG00000016218	Transcript	ENSBTAT00000021584.6	protein_coding	Y/H	Tac/Cac	-	deleterious(0.03)	-
11:98868564-98868564	G	splice_acceptor_variant	HIGH	GOLGA2	ENSBTAG00000011317	Transcript	ENSBTAT00000015044.6	protein_coding	-	-	-	-	-
11:98869140-98869140	A	intron_variant	MODIFIER	GOLGA2	ENSBTAG00000011317	Transcript	ENSBTAT00000015044.6	protein_coding	-	-	-	-	-
11:98871425-98871425	T	splice_region_variant,intron_variant	LOW	GOLGA2	ENSBTAG00000011317	Transcript	ENSBTAT00000015044.6	protein_coding	-	-	-	-	-
11:98871428-98871428	C	splice_region_variant,intron_variant	LOW	GOLGA2	ENSBTAG00000011317	Transcript	ENSBTAT00000015044.6	protein_coding	-	-	-	-	-
11:98919182-98919182	G	upstream_gene_variant	MODIFIER	TRUB2	ENSBTAG00000004663	Transcript	ENSBTAT00000006119.4	protein_coding	-	-	-	-	-
11:98921401-98921401	T	upstream_gene_variant	MODIFIER	TRUB2	ENSBTAG00000004663	Transcript	ENSBTAT00000006119.4	protein_coding	-	-	-	-	-
11:99061988-99061988	C	intron_variant	MODIFIER	ODF2	ENSBTAG00000030567	Transcript	ENSBTAT00000020325.6	protein_coding	-	-	-	-	-
11:99062010-99062010	C	intron_variant	MODIFIER	ODF2	ENSBTAG00000030567	Transcript	ENSBTAT00000020325.6	protein_coding	-	-	-	-	-
11:99062017-99062017	G	intron_variant	MODIFIER	ODF2	ENSBTAG00000030567	Transcript	ENSBTAT00000020325.6	protein_coding	-	-	-	-	-
11:99118897-99118897	C	intron_variant	MODIFIER	SPTAN1	ENSBTAG00000015327	Transcript	ENSBTAT00000020395.6	protein_coding	-	-	-	-	-
11:99200685-99200685	C	5_prime_UTR_variant	MODIFIER	SET	ENSBTAG00000020959	Transcript	ENSBTAT00000027913.6	protein_coding	-	-	-	-	-
11:99280281-99280281	C	intron_variant	MODIFIER	TBC1D13	ENSBTAG00000012480	Transcript	ENSBTAT00000016559.6	protein_coding	-	-	-	-	-
11:99280298-99280298	C	intron_variant	MODIFIER	TBC1D13	ENSBTAG00000012480	Transcript	ENSBTAT00000016559.6	protein_coding	-	-	-	-	-
11:99280299-99280299	C	intron_variant	MODIFIER	TBC1D13	ENSBTAG00000012480	Transcript	ENSBTAT00000016559.6	protein_coding	-	-	-	-	-
11:99280306-99280306	G	intron_variant	MODIFIER	TBC1D13	ENSBTAG00000012480	Transcript	ENSBTAT00000016559.6	protein_coding	-	-	-	-	-
11:99280311-99280311	A	intron_variant	MODIFIER	TBC1D13	ENSBTAG00000012480	Transcript	ENSBTAT00000016559.6	protein_coding	-	-	-	-	-
11:99290028-99290028	G	3_prime_UTR_variant	MODIFIER	TBC1D13	ENSBTAG00000012480	Transcript	ENSBTAT00000016559.6	protein_coding	-	-	-	-	-
11:99304177-99304177	G	downstream_gene_variant	MODIFIER	ENDOG	ENSBTAG00000012484	Transcript	ENSBTAT00000016564.3	protein_coding	-	-	-	-	-
11:99436731-99436731	C	splice_donor_variant	HIGH	PHYHD1	ENSBTAG00000038831	Transcript	ENSBTAT00000055396.2	protein_coding	-	-	-	-	-
11:99436738-99436738	T	splice_region_variant,intron_variant	LOW	PHYHD1	ENSBTAG00000038831	Transcript	ENSBTAT00000055396.2	protein_coding	-	-	-	-	-
11:99436740-99436740	C	intron_variant	MODIFIER	PHYHD1	ENSBTAG00000038831	Transcript	ENSBTAT00000055396.2	protein_coding	-	-	-	-	-
11:99436741-99436741	C	intron_variant	MODIFIER	PHYHD1	ENSBTAG00000038831	Transcript	ENSBTAT00000055396.2	protein_coding	-	-	-	-	-
11:99436779-99436779	A	intron_variant	MODIFIER	PHYHD1	ENSBTAG00000038831	Transcript	ENSBTAT00000055396.2	protein_coding	-	-	-	-	-
11:100239426-100239426	C	splice_donor_variant	HIGH	USP20	ENSBTAG00000020311	Transcript	ENSBTAT00000027070.6	protein_coding	-	-	-	-	-
11:100239431-100239431	A	splice_region_variant,intron_variant	LOW	USP20	ENSBTAG00000020311	Transcript	ENSBTAT00000027070.6	protein_coding	-	-	-	-	-
11:100257730-100257730	A	intron_variant	MODIFIER	USP20	ENSBTAG00000020311	Transcript	ENSBTAT00000027070.6	protein_coding	-	-	-	-	-
11:100257736-100257736	T	intron_variant	MODIFIER	USP20	ENSBTAG00000020311	Transcript	ENSBTAT00000027070.6	protein_coding	-	-	-	-	-
11:100257756-100257756	C	intron_variant	MODIFIER	USP20	ENSBTAG00000020311	Transcript	ENSBTAT00000027070.6	protein_coding	-	-	-	-	-
11:100294963-100294963	A	splice_region_variant,intron_variant	LOW	FNBP1	ENSBTAG00000020313	Transcript	ENSBTAT00000027072.6	protein_coding	-	-	-	-	-
11:100399671-100399671	G	5_prime_UTR_variant	MODIFIER	FNBP1	ENSBTAG00000020313	Transcript	ENSBTAT00000027072.6	protein_coding	-	-	-	-	-
11:100399720-100399720	T	5_prime_UTR_variant	MODIFIER	FNBP1	ENSBTAG00000020313	Transcript	ENSBTAT00000027072.6	protein_coding	-	-	-	-	-
11:100399781-100399781	G	5_prime_UTR_variant	MODIFIER	FNBP1	ENSBTAG00000020313	Transcript	ENSBTAT00000027072.6	protein_coding	-	-	-	-	-
11:100399826-100399826	T	5_prime_UTR_variant	MODIFIER	FNBP1	ENSBTAG00000020313	Transcript	ENSBTAT00000027072.6	protein_coding	-	-	-	-	-
11:100463979-100463979	T	downstream_gene_variant	MODIFIER	GPR107	ENSBTAG00000004204	Transcript	ENSBTAT00000005512.5	protein_coding	-	-	-	-	-
11:101401240-101401240	G	intron_variant	MODIFIER	NUP214	ENSBTAG00000021896	Transcript	ENSBTAT00000029190.6	protein_coding	-	-	-	-	-
11:101613248-101613248	T	intron_variant	MODIFIER	PRRC2B	ENSBTAG00000004400	Transcript	ENSBTAT00000010939.6	protein_coding	-	-	-	-	-
11:101613250-101613250	G	intron_variant	MODIFIER	PRRC2B	ENSBTAG00000004400	Transcript	ENSBTAT00000010939.6	protein_coding	-	-	-	-	-
11:101613268-101613268	C	intron_variant	MODIFIER	PRRC2B	ENSBTAG00000004400	Transcript	ENSBTAT00000010939.6	protein_coding	-	-	-	-	-
11:101613279-101613279	T	intron_variant	MODIFIER	PRRC2B	ENSBTAG00000004400	Transcript	ENSBTAT00000010939.6	protein_coding	-	-	-	-	-
11:101619749-101619749	C	downstream_gene_variant	MODIFIER	PRRC2B	ENSBTAG00000004400	Transcript	ENSBTAT00000010939.6	protein_coding	-	-	-	-	-
11:101619803-101619803	T	downstream_gene_variant	MODIFIER	PRRC2B	ENSBTAG00000004400	Transcript	ENSBTAT00000010939.6	protein_coding	-	-	-	-	-
11:101619832-101619832	T	downstream_gene_variant	MODIFIER	PRRC2B	ENSBTAG00000004400	Transcript	ENSBTAT00000010939.6	protein_coding	-	-	-	-	-
11:102336124-102336124	G	downstream_gene_variant	MODIFIER	SETX	ENSBTAG00000024822	Transcript	ENSBTAT00000042924.4	protein_coding	-	-	-	-	-
11:102712096-102712096	C	intron_variant	MODIFIER	DDX31	ENSBTAG00000003530	Transcript	ENSBTAT00000042916.4	protein_coding	-	-	-	-	-
11:102712098-102712098	C	intron_variant	MODIFIER	DDX31	ENSBTAG00000003530	Transcript	ENSBTAT00000042916.4	protein_coding	-	-	-	-	-
11:102756894-102756894	G	intergenic_variant	MODIFIER	-	-	-	-	-	-	-	-	-	-
11:102935091-102935091	T	splice_region_variant,intron_variant	LOW	TSC1	ENSBTAG00000005190	Transcript	ENSBTAT00000006842.5	protein_coding	-	-	-	-	-
11:103037695-103037695	G	5_prime_UTR_variant	MODIFIER	GTF3C5	ENSBTAG00000021373	Transcript	ENSBTAT00000028493.6	protein_coding	-	-	-	-	-
11:103037831-103037831	C	synonymous_variant	LOW	GTF3C5	ENSBTAG00000021373	Transcript	ENSBTAT00000028493.6	protein_coding	Y	taT/taC	-	-	-
11:103083155-103083155	T	downstream_gene_variant	MODIFIER	RALGDS	ENSBTAG00000004194	Transcript	ENSBTAT00000032653.5	protein_coding	-	-	-	-	-
11:103083594-103083594	T	downstream_gene_variant	MODIFIER	RALGDS	ENSBTAG00000004194	Transcript	ENSBTAT00000032653.5	protein_coding	-	-	-	-	-
11:103087882-103087882	C	missense_variant	MODERATE	RALGDS	ENSBTAG00000004194	Transcript	ENSBTAT00000032653.5	protein_coding	Q/R	cAa/cGa	-	deleterious(0.01)	-
11:103087884-103087884	C	missense_variant	MODERATE	RALGDS	ENSBTAG00000004194	Transcript	ENSBTAT00000032653.5	protein_coding	D/E	gaC/gaG	-	tolerated(0.61)	-
11:103087891-103087891	C	missense_variant	MODERATE	RALGDS	ENSBTAG00000004194	Transcript	ENSBTAT00000032653.5	protein_coding	S/C	tCc/tGc	-	deleterious(0.01)	-
11:103087892-103087892	G	missense_variant	MODERATE	RALGDS	ENSBTAG00000004194	Transcript	ENSBTAT00000032653.5	protein_coding	S/P	Tcc/Ccc	-	tolerated(0.11)	-
11:103087914-103087914	A	synonymous_variant	LOW	RALGDS	ENSBTAG00000004194	Transcript	ENSBTAT00000032653.5	protein_coding	T	acC/acT	-	-	-
11:103087945-103087945	T	splice_acceptor_variant	HIGH	RALGDS	ENSBTAG00000004194	Transcript	ENSBTAT00000032653.5	protein_coding	-	-	-	-	-
11:103087946-103087946	C	splice_acceptor_variant	HIGH	RALGDS	ENSBTAG00000004194	Transcript	ENSBTAT00000032653.5	protein_coding	-	-	-	-	-
11:103087949-103087949	T	splice_region_variant,intron_variant	LOW	RALGDS	ENSBTAG00000004194	Transcript	ENSBTAT00000032653.5	protein_coding	-	-	-	-	-
11:103087971-103087971	G	intron_variant	MODIFIER	RALGDS	ENSBTAG00000004194	Transcript	ENSBTAT00000032653.5	protein_coding	-	-	-	-	-
11:103087987-103087987	T	intron_variant	MODIFIER	RALGDS	ENSBTAG00000004194	Transcript	ENSBTAT00000032653.5	protein_coding	-	-	-	-	-
11:103087988-103087988	C	intron_variant	MODIFIER	RALGDS	ENSBTAG00000004194	Transcript	ENSBTAT00000032653.5	protein_coding	-	-	-	-	-
11:103087989-103087989	A	intron_variant	MODIFIER	RALGDS	ENSBTAG00000004194	Transcript	ENSBTAT00000032653.5	protein_coding	-	-	-	-	-
11:103137119-103137119	A	downstream_gene_variant	MODIFIER	GBGT1	ENSBTAG00000030319	Transcript	ENSBTAT00000042813.3	protein_coding	-	-	-	-	-
11:103172747-103172747	A	intergenic_variant	MODIFIER	-	-	-	-	-	-	-	-	-	-
11:103257083-103257083	A	splice_region_variant,intron_variant	LOW	PAEP	ENSBTAG00000014678	Transcript	ENSBTAT00000019538.6	protein_coding	-	-	-	-	Milk_beta-lactoglobulin_protein_content+Animal_QTLdb+20583
11:103259247-103259247	C	splice_donor_variant	HIGH	PAEP	ENSBTAG00000014678	Transcript	ENSBTAT00000019538.6	protein_coding	-	-	-	-	-
11:103259248-103259248	A	splice_donor_variant	HIGH	PAEP	ENSBTAG00000014678	Transcript	ENSBTAT00000019538.6	protein_coding	-	-	-	-	-
11:103259249-103259249	A	splice_region_variant,intron_variant	LOW	PAEP	ENSBTAG00000014678	Transcript	ENSBTAT00000019538.6	protein_coding	-	-	-	-	-
11:103823840-103823840	A	downstream_gene_variant	MODIFIER	CARD9	ENSBTAG00000006572	Transcript	ENSBTAT00000008634.5	protein_coding	-	-	-	-	-
11:103942829-103942829	A	missense_variant	MODERATE	NOTCH1	ENSBTAG00000022799	Transcript	ENSBTAT00000017746.6	protein_coding	P/S	Cca/Tca	-	tolerated(0.61)	-
11:104089237-104089237	A	intron_variant	MODIFIER	AGPAT2	ENSBTAG00000025161	Transcript	ENSBTAT00000035230.4	protein_coding	-	-	-	-	-
11:104089243-104089243	T	intron_variant	MODIFIER	AGPAT2	ENSBTAG00000025161	Transcript	ENSBTAT00000035230.4	protein_coding	-	-	-	-	-
11:104100181-104100181	A	5_prime_UTR_variant	MODIFIER	AGPAT2	ENSBTAG00000025161	Transcript	ENSBTAT00000035230.4	protein_coding	-	-	-	-	-
11:104177604-104177604	G	downstream_gene_variant	MODIFIER	ABO	ENSBTAG00000012525	Transcript	ENSBTAT00000042758.4	protein_coding	-	-	-	-	-
11:104177622-104177622	T	downstream_gene_variant	MODIFIER	ABO	ENSBTAG00000012525	Transcript	ENSBTAT00000042758.4	protein_coding	-	-	-	-	-
11:104256673-104256673	A	upstream_gene_variant	MODIFIER	MED22	ENSBTAG00000011556	Transcript	ENSBTAT00000015357.2	protein_coding	-	-	-	-	-
11:104271905-104271905	T	splice_region_variant,intron_variant	LOW	SURF4	ENSBTAG00000051352	Transcript	ENSBTAT00000042893.4	protein_coding	-	-	-	-	-
11:104271909-104271909	C	intron_variant	MODIFIER	SURF4	ENSBTAG00000051352	Transcript	ENSBTAT00000042893.4	protein_coding	-	-	-	-	-
11:104271910-104271910	G	intron_variant	MODIFIER	SURF4	ENSBTAG00000051352	Transcript	ENSBTAT00000042893.4	protein_coding	-	-	-	-	-
11:104271922-104271922	G	intron_variant	MODIFIER	SURF4	ENSBTAG00000051352	Transcript	ENSBTAT00000042893.4	protein_coding	-	-	-	-	-
11:104271923-104271923	C	intron_variant	MODIFIER	SURF4	ENSBTAG00000051352	Transcript	ENSBTAT00000042893.4	protein_coding	-	-	-	-	-
11:104278608-104278608	C	5_prime_UTR_variant	MODIFIER	SURF4	ENSBTAG00000051352	Transcript	ENSBTAT00000072528.1	protein_coding	-	-	-	-	-
11:104601056-104601056	T	splice_region_variant,intron_variant	LOW	VAV2	ENSBTAG00000004511	Transcript	ENSBTAT00000005932.6	protein_coding	-	-	-	-	-
11:104804477-104804477	A	3_prime_UTR_variant	MODIFIER	BRD3	ENSBTAG00000010582	Transcript	ENSBTAT00000013992.6	protein_coding	-	-	-	-	-
11:104821568-104821568	G	splice_region_variant,intron_variant	LOW	BRD3	ENSBTAG00000010582	Transcript	ENSBTAT00000013992.6	protein_coding	-	-	-	-	-
11:104882905-104882905	G	downstream_gene_variant	MODIFIER	-	ENSBTAG00000053128	Transcript	ENSBTAT00000059562.3	snRNA	-	-	-	-	-
11:105112142-105112142	T	3_prime_UTR_variant	MODIFIER	RXRA	ENSBTAG00000017851	Transcript	ENSBTAT00000023729.6	protein_coding	-	-	-	-	-
11:105800153-105800153	A	upstream_gene_variant	MODIFIER	-	ENSBTAG00000049718	Transcript	ENSBTAT00000067080.1	lncRNA	-	-	-	-	-
11:105822081-105822081	T	5_prime_UTR_variant	MODIFIER	MRPS2	ENSBTAG00000005688	Transcript	ENSBTAT00000007473.6	protein_coding	-	-	-	-	-
11:105822408-105822408	T	intron_variant	MODIFIER	MRPS2	ENSBTAG00000005688	Transcript	ENSBTAT00000007473.6	protein_coding	-	-	-	-	-
11:105822410-105822410	A	intron_variant	MODIFIER	MRPS2	ENSBTAG00000005688	Transcript	ENSBTAT00000007473.6	protein_coding	-	-	-	-	-
11:105822423-105822423	T	intron_variant	MODIFIER	MRPS2	ENSBTAG00000005688	Transcript	ENSBTAT00000007473.6	protein_coding	-	-	-	-	-
11:105822424-105822424	C	intron_variant	MODIFIER	MRPS2	ENSBTAG00000005688	Transcript	ENSBTAT00000007473.6	protein_coding	-	-	-	-	-
11:105822426-105822426	A	intron_variant	MODIFIER	MRPS2	ENSBTAG00000005688	Transcript	ENSBTAT00000007473.6	protein_coding	-	-	-	-	-
11:105822458-105822458	A	intron_variant	MODIFIER	MRPS2	ENSBTAG00000005688	Transcript	ENSBTAT00000007473.6	protein_coding	-	-	-	-	-
11:105832408-105832408	A	intergenic_variant	MODIFIER	-	-	-	-	-	-	-	-	-	-
11:105971436-105971436	T	splice_donor_variant	HIGH	TRAF2	ENSBTAG00000010497	Transcript	ENSBTAT00000013869.6	protein_coding	-	-	-	-	-
11:105971446-105971446	A	intron_variant	MODIFIER	TRAF2	ENSBTAG00000010497	Transcript	ENSBTAT00000013869.6	protein_coding	-	-	-	-	-
11:105971449-105971449	A	intron_variant	MODIFIER	TRAF2	ENSBTAG00000010497	Transcript	ENSBTAT00000013869.6	protein_coding	-	-	-	-	-
11:105971454-105971454	C	intron_variant	MODIFIER	TRAF2	ENSBTAG00000010497	Transcript	ENSBTAT00000013869.6	protein_coding	-	-	-	-	-
11:105971464-105971464	G	intron_variant	MODIFIER	TRAF2	ENSBTAG00000010497	Transcript	ENSBTAT00000013869.6	protein_coding	-	-	-	-	-
11:105973878-105973878	T	intron_variant	MODIFIER	TRAF2	ENSBTAG00000010497	Transcript	ENSBTAT00000013869.6	protein_coding	-	-	-	-	-
11:105973908-105973908	T	intron_variant	MODIFIER	TRAF2	ENSBTAG00000010497	Transcript	ENSBTAT00000013869.6	protein_coding	-	-	-	-	-
11:105973909-105973909	G	intron_variant	MODIFIER	TRAF2	ENSBTAG00000010497	Transcript	ENSBTAT00000013869.6	protein_coding	-	-	-	-	-
11:105982369-105982369	A	intron_variant	MODIFIER	FBXW5	ENSBTAG00000010515	Transcript	ENSBTAT00000013887.6	protein_coding	-	-	-	-	-
11:105982373-105982373	A	intron_variant	MODIFIER	FBXW5	ENSBTAG00000010515	Transcript	ENSBTAT00000013887.6	protein_coding	-	-	-	-	-
11:106023106-106023106	A	missense_variant	MODERATE	PTGDS	ENSBTAG00000015074	Transcript	ENSBTAT00000020065.5	protein_coding	S/R	agC/agA	-	deleterious(0)	-
11:106023123-106023123	T	intron_variant	MODIFIER	PTGDS	ENSBTAG00000015074	Transcript	ENSBTAT00000020065.5	protein_coding	-	-	-	-	-
11:106024433-106024433	C	splice_region_variant,intron_variant	LOW	PTGDS	ENSBTAG00000015074	Transcript	ENSBTAT00000020065.5	protein_coding	-	-	-	-	-
11:106024438-106024438	T	splice_acceptor_variant	HIGH	PTGDS	ENSBTAG00000015074	Transcript	ENSBTAT00000020065.5	protein_coding	-	-	-	-	-
11:106068936-106068936	C	upstream_gene_variant	MODIFIER	ABCA2	ENSBTAG00000047254	Transcript	ENSBTAT00000065373.2	pseudogene	-	-	-	-	-
11:106074257-106074257	A	missense_variant	MODERATE	NPDC1	ENSBTAG00000046140	Transcript	ENSBTAT00000065575.2	protein_coding	Y/F	tAc/tTc	-	tolerated(0.06)	-
11:106074397-106074397	C	synonymous_variant	LOW	NPDC1	ENSBTAG00000046140	Transcript	ENSBTAT00000065575.2	protein_coding	P	ccA/ccG	-	-	-
11:106079111-106079111	C	downstream_gene_variant	MODIFIER	ENTPD2	ENSBTAG00000048125	Transcript	ENSBTAT00000063714.2	protein_coding	-	-	-	-	-
11:106114045-106114045	A	upstream_gene_variant	MODIFIER	MAN1B1	ENSBTAG00000046775	Transcript	ENSBTAT00000065627.2	protein_coding	-	-	-	-	-
11:106114066-106114066	C	upstream_gene_variant	MODIFIER	MAN1B1	ENSBTAG00000046775	Transcript	ENSBTAT00000065627.2	protein_coding	-	-	-	-	-
11:106119312-106119312	C	synonymous_variant	LOW	MAN1B1	ENSBTAG00000046775	Transcript	ENSBTAT00000065627.2	protein_coding	A	gcT/gcC	-	-	-
11:106121075-106121075	A	synonymous_variant	LOW	MAN1B1	ENSBTAG00000046775	Transcript	ENSBTAT00000065627.2	protein_coding	R	agG/agA	-	-	-
11:106121478-106121478	G	synonymous_variant	LOW	MAN1B1	ENSBTAG00000046775	Transcript	ENSBTAT00000065627.2	protein_coding	P	ccA/ccG	-	-	-
11:106121480-106121480	G	missense_variant	MODERATE	MAN1B1	ENSBTAG00000046775	Transcript	ENSBTAT00000065627.2	protein_coding	K/R	aAg/aGg	-	tolerated(0.52)	-
11:106122842-106122842	A	synonymous_variant	LOW	MAN1B1	ENSBTAG00000046775	Transcript	ENSBTAT00000065627.2	protein_coding	A	gcG/gcA	-	-	-
11:106125740-106125740	T	downstream_gene_variant	MODIFIER	DPP7	ENSBTAG00000047958	Transcript	ENSBTAT00000064726.2	protein_coding	-	-	-	-	-
11:106127052-106127052	T	downstream_gene_variant	MODIFIER	DPP7	ENSBTAG00000047958	Transcript	ENSBTAT00000064726.2	protein_coding	-	-	-	-	-
11:106128412-106128412	T	downstream_gene_variant	MODIFIER	DPP7	ENSBTAG00000047958	Transcript	ENSBTAT00000064726.2	protein_coding	-	-	-	-	-
11:106128519-106128519	G	downstream_gene_variant	MODIFIER	DPP7	ENSBTAG00000047958	Transcript	ENSBTAT00000064726.2	protein_coding	-	-	-	-	-
11:106128853-106128853	G	downstream_gene_variant	MODIFIER	DPP7	ENSBTAG00000047958	Transcript	ENSBTAT00000064726.2	protein_coding	-	-	-	-	-
11:106130530-106130530	T	3_prime_UTR_variant	MODIFIER	DPP7	ENSBTAG00000047958	Transcript	ENSBTAT00000064726.2	protein_coding	-	-	-	-	-
11:106130531-106130531	A	3_prime_UTR_variant	MODIFIER	DPP7	ENSBTAG00000047958	Transcript	ENSBTAT00000064726.2	protein_coding	-	-	-	-	-
11:106130958-106130958	G	splice_acceptor_variant	HIGH	DPP7	ENSBTAG00000047958	Transcript	ENSBTAT00000064726.2	protein_coding	-	-	-	-	-
11:106189809-106189809	C	downstream_gene_variant	MODIFIER	GRIN1	ENSBTAG00000047202	Transcript	ENSBTAT00000065439.2	protein_coding	-	-	-	-	-
11:106203473-106203473	C	intron_variant	MODIFIER	ANAPC2	ENSBTAG00000046223	Transcript	ENSBTAT00000064659.2	protein_coding	-	-	-	-	-
11:106203974-106203974	T	intron_variant	MODIFIER	ANAPC2	ENSBTAG00000046223	Transcript	ENSBTAT00000064659.2	protein_coding	-	-	-	-	-
11:106204021-106204021	G	intron_variant	MODIFIER	ANAPC2	ENSBTAG00000046223	Transcript	ENSBTAT00000064659.2	protein_coding	-	-	-	-	-
11:106211214-106211214	A	downstream_gene_variant	MODIFIER	TPRN	ENSBTAG00000047715	Transcript	ENSBTAT00000064376.2	protein_coding	-	-	-	-	-
11:106212269-106212269	C	downstream_gene_variant	MODIFIER	TPRN	ENSBTAG00000047715	Transcript	ENSBTAT00000064376.2	protein_coding	-	-	-	-	-
11:106233544-106233544	G	downstream_gene_variant	MODIFIER	NDOR1	ENSBTAG00000047061	Transcript	ENSBTAT00000066145.2	protein_coding	-	-	-	-	-
11:106233590-106233590	A	downstream_gene_variant	MODIFIER	NDOR1	ENSBTAG00000047061	Transcript	ENSBTAT00000066145.2	protein_coding	-	-	-	-	-
11:106233652-106233652	C	downstream_gene_variant	MODIFIER	NDOR1	ENSBTAG00000047061	Transcript	ENSBTAT00000066145.2	protein_coding	-	-	-	-	-
11:106234035-106234035	A	downstream_gene_variant	MODIFIER	NDOR1	ENSBTAG00000047061	Transcript	ENSBTAT00000066145.2	protein_coding	-	-	-	-	-
11:106235348-106235348	C	downstream_gene_variant	MODIFIER	NDOR1	ENSBTAG00000047061	Transcript	ENSBTAT00000066145.2	protein_coding	-	-	-	-	-
11:106237304-106237304	T	upstream_gene_variant	MODIFIER	CYSRT1	ENSBTAG00000045711	Transcript	ENSBTAT00000064095.2	protein_coding	-	-	-	-	-
11:106254842-106254842	C	downstream_gene_variant	MODIFIER	FAM166A	ENSBTAG00000004095	Transcript	ENSBTAT00000005347.5	protein_coding	-	-	-	-	-
11:106254893-106254893	A	downstream_gene_variant	MODIFIER	FAM166A	ENSBTAG00000004095	Transcript	ENSBTAT00000005347.5	protein_coding	-	-	-	-	-
11:106256109-106256109	T	downstream_gene_variant	MODIFIER	FAM166A	ENSBTAG00000004095	Transcript	ENSBTAT00000005347.5	protein_coding	-	-	-	-	-
11:106273614-106273614	G	synonymous_variant	LOW	NELFB	ENSBTAG00000021861	Transcript	ENSBTAT00000029144.6	protein_coding	T	acA/acG	-	-	-
11:106273786-106273786	T	3_prime_UTR_variant	MODIFIER	NELFB	ENSBTAG00000021861	Transcript	ENSBTAT00000029144.6	protein_coding	-	-	-	-	-
11:106273942-106273942	T	3_prime_UTR_variant	MODIFIER	NELFB	ENSBTAG00000021861	Transcript	ENSBTAT00000029144.6	protein_coding	-	-	-	-	-
11:106274072-106274072	G	3_prime_UTR_variant	MODIFIER	NELFB	ENSBTAG00000021861	Transcript	ENSBTAT00000029144.6	protein_coding	-	-	-	-	-
11:106411676-106411676	G	3_prime_UTR_variant	MODIFIER	NOXA1	ENSBTAG00000012121	Transcript	ENSBTAT00000016076.6	protein_coding	-	-	-	-	-
11:106434213-106434213	G	3_prime_UTR_variant	MODIFIER	NSMF	ENSBTAG00000030247	Transcript	ENSBTAT00000016087.6	protein_coding	-	-	-	-	-
11:106435935-106435935	A	intron_variant	MODIFIER	NSMF	ENSBTAG00000030247	Transcript	ENSBTAT00000016087.6	protein_coding	-	-	-	-	-
11:106435946-106435946	T	intron_variant	MODIFIER	NSMF	ENSBTAG00000030247	Transcript	ENSBTAT00000016087.6	protein_coding	-	-	-	-	-
11:106533839-106533839	T	intron_variant	MODIFIER	DPH7	ENSBTAG00000038691	Transcript	ENSBTAT00000016098.5	protein_coding	-	-	-	-	-
11:106533847-106533847	T	intron_variant	MODIFIER	DPH7	ENSBTAG00000038691	Transcript	ENSBTAT00000016098.5	protein_coding	-	-	-	-	-
11:106533871-106533871	C	splice_donor_variant	HIGH	DPH7	ENSBTAG00000038691	Transcript	ENSBTAT00000016098.5	protein_coding	-	-	-	-	-
11:106554893-106554893	G	upstream_gene_variant	MODIFIER	ZMYND19	ENSBTAG00000012144	Transcript	ENSBTAT00000016109.5	protein_coding	-	-	-	-	-
11:106568486-106568486	C	intron_variant	MODIFIER	ARRDC1	ENSBTAG00000012147	Transcript	ENSBTAT00000032616.4	protein_coding	-	-	-	-	-
11:106568493-106568493	T	intron_variant	MODIFIER	ARRDC1	ENSBTAG00000012147	Transcript	ENSBTAT00000032616.4	protein_coding	-	-	-	-	-
11:106568498-106568498	C	intron_variant	MODIFIER	ARRDC1	ENSBTAG00000012147	Transcript	ENSBTAT00000032616.4	protein_coding	-	-	-	-	-
11:106682407-106682407	C	splice_region_variant,intron_variant	LOW	EHMT1	ENSBTAG00000012148	Transcript	ENSBTAT00000016118.6	protein_coding	-	-	-	-	-
12:783191-783191	C	intron_variant	MODIFIER	-	ENSBTAG00000035926	Transcript	ENSBTAT00000040346.5	protein_coding	-	-	-	-	-
12:783322-783322	A	intron_variant	MODIFIER	-	ENSBTAG00000035926	Transcript	ENSBTAT00000040346.5	protein_coding	-	-	-	-	-
12:11172486-11172486	A	intron_variant	MODIFIER	ELF1	ENSBTAG00000007356	Transcript	ENSBTAT00000009677.5	protein_coding	-	-	-	-	-
12:11276813-11276813	C	intron_variant	MODIFIER	MTRF1	ENSBTAG00000012260	Transcript	ENSBTAT00000016261.6	protein_coding	-	-	-	-	-
12:11595722-11595722	A	intron_variant	MODIFIER	RGCC	ENSBTAG00000034885	Transcript	ENSBTAT00000049347.3	protein_coding	-	-	-	-	-
12:11595740-11595740	G	intron_variant	MODIFIER	RGCC	ENSBTAG00000034885	Transcript	ENSBTAT00000049347.3	protein_coding	-	-	-	-	-
12:13141668-13141668	T	missense_variant	MODERATE	DNAJC15	ENSBTAG00000034785	Transcript	ENSBTAT00000049233.3	protein_coding	R/C	Cgc/Tgc	-	deleterious_low_confidence(0.04)	-
12:14678488-14678488	C	3_prime_UTR_variant	MODIFIER	TSC22D1	ENSBTAG00000047739	Transcript	ENSBTAT00000025431.3	protein_coding	-	-	-	-	-
12:15123112-15123112	A	splice_acceptor_variant	HIGH	NUFIP1	ENSBTAG00000009415	Transcript	ENSBTAT00000012392.6	protein_coding	-	-	-	-	-
12:15123116-15123116	T	splice_region_variant,intron_variant	LOW	NUFIP1	ENSBTAG00000009415	Transcript	ENSBTAT00000012392.6	protein_coding	-	-	-	-	-
12:15472454-15472454	C	3_prime_UTR_variant	MODIFIER	TPT1	ENSBTAG00000010156	Transcript	ENSBTAT00000013402.5	protein_coding	-	-	-	-	-
12:15472468-15472468	C	splice_acceptor_variant	HIGH	TPT1	ENSBTAG00000010156	Transcript	ENSBTAT00000013402.5	protein_coding	-	-	-	-	-
12:15473348-15473348	G	missense_variant	MODERATE	TPT1	ENSBTAG00000010156	Transcript	ENSBTAT00000013402.5	protein_coding	F/L	Ttt/Ctt	-	deleterious(0.04)	-
12:16207624-16207624	G	downstream_gene_variant	MODIFIER	LCP1	ENSBTAG00000007079	Transcript	ENSBTAT00000009308.3	protein_coding	-	-	-	-	-
12:17887243-17887243	G	missense_variant	MODERATE	NUDT15	ENSBTAG00000019501	Transcript	ENSBTAT00000025978.4	protein_coding	F/C	tTc/tGc	-	deleterious(0.04)	-
12:18037052-18037052	T	synonymous_variant	LOW	ITM2B	ENSBTAG00000003109	Transcript	ENSBTAT00000004044.3	protein_coding	C	tgC/tgT	-	-	-
12:18037057-18037057	A	splice_donor_variant	HIGH	ITM2B	ENSBTAG00000003109	Transcript	ENSBTAT00000004044.3	protein_coding	-	-	-	-	-
12:18254409-18254409	C	splice_acceptor_variant	HIGH	RCBTB2	ENSBTAG00000006647	Transcript	ENSBTAT00000008733.6	protein_coding	-	-	-	-	-
12:18868431-18868431	G	intron_variant	MODIFIER	CDADC1	ENSBTAG00000002271	Transcript	ENSBTAT00000002932.6	protein_coding	-	-	-	-	-
12:19086852-19086852	A	splice_donor_variant	HIGH	PHF11	ENSBTAG00000013159	Transcript	ENSBTAT00000017493.4	protein_coding	-	-	-	-	-
12:21790046-21790046	C	splice_region_variant,intron_variant	LOW	SLC25A15	ENSBTAG00000011647	Transcript	ENSBTAT00000015468.6	protein_coding	-	-	-	-	-
12:23681441-23681441	T	upstream_gene_variant	MODIFIER	-	ENSBTAG00000053045	Transcript	ENSBTAT00000074784.1	protein_coding	-	-	-	-	-
12:24815457-24815457	A	missense_variant	MODERATE	RFXAP	ENSBTAG00000005351	Transcript	ENSBTAT00000007033.4	protein_coding	C/F	tGt/tTt	-	deleterious_low_confidence(0)	-
12:27999569-27999569	G	intron_variant	MODIFIER	STARD13	ENSBTAG00000021815	Transcript	ENSBTAT00000029081.6	protein_coding	-	-	-	-	-
12:28591675-28591675	C	5_prime_UTR_variant	MODIFIER	N4BP2L1	ENSBTAG00000000993	Transcript	ENSBTAT00000001315.4	protein_coding	-	-	-	-	-
12:28608801-28608801	T	splice_region_variant,intron_variant	LOW	N4BP2L1	ENSBTAG00000000993	Transcript	ENSBTAT00000001315.4	protein_coding	-	-	-	-	-
12:28609198-28609198	C	splice_region_variant,intron_variant	LOW	N4BP2L1	ENSBTAG00000000993	Transcript	ENSBTAT00000001315.4	protein_coding	-	-	-	-	-
[truncated: 5,279 more rows]

## Sheet: Existing-variants-P-Kashmiri
Location	Allele	Consequence	IMPACT	SYMBOL	Gene	Feature_type	Feature	BIOTYPE	Amino_acids	Codons	Existing_variation	SIFT
[truncated: 92,880 more rows]

[truncated: 3 more sheets: Novel-variants-P-Kashmiri, Existing-variants-AP-Kashmiri, Novel-variants-AP-Kashmiri]
