# Supplementary material for: Intra- and Interspecies RNA-Seq Based Variants in the Lactation Process of Ruminants
Source: Animals (Basel). 2022 Dec 19;12(24):3592. doi: 10.3390/ani12243592 (PMC9774614; doi:10.3390/ani12243592)
Supplement: Supplementary file 1 [file animals-12-03592-s001.zip › Supplementary file 5 (Assaf sapecific SNPs at BP, P, AP stages).xlsx]

## Sheet: Assaf-BP-Specific-SNPs
SNP	Chr	Location	Allele	Consequence	IMPACT	SYMBOL	Gene	Feature_type	Feature	BIOTYPE	Amino_acids	Codons	SIFT	Stage
rs404058904	1	284838482	A	start_lost	HIGH	MX2	ENSOARG00020002675	Transcript	ENSOART00020004107.1	protein_coding	V/M	Gtg/Atg	tolerated_low_confidence(1)	BP
rs161584738	25	31916264	A	missense_variant	MODERATE	KAT6B	ENSOARG00020006486	Transcript	ENSOART00020010007.1	protein_coding	A/T	Gca/Aca	tolerated_low_confidence(1)	BP
rs601222923	22	17349449	A	missense_variant	MODERATE	PLCE1	ENSOARG00020017909	Transcript	ENSOART00020027600.1	protein_coding	E/K	Gaa/Aaa	tolerated_low_confidence(1)	BP
rs161318522	20	19507300	G	missense_variant	MODERATE	TMEM151B	ENSOARG00020024483	Transcript	ENSOART00020038324.1	protein_coding	M/V	Atg/Gtg	tolerated_low_confidence(1)	BP
rs425899792	20	30665754	A	missense_variant	MODERATE	-	ENSOARG00020013189	Transcript	ENSOART00020020270.1	protein_coding	V/F	Gtc/Ttc	tolerated_low_confidence(1)	BP
rs429223531	20	10974535	A	missense_variant	MODERATE	DEF6	ENSOARG00020021870	Transcript	ENSOART00020033822.1	protein_coding	A/T	Gcc/Acc	tolerated_low_confidence(1)	BP
rs161133389	16	12866219	G	missense_variant	MODERATE	MAST4	ENSOARG00020004329	Transcript	ENSOART00020006604.1	protein_coding	V/A	gTc/gCc	tolerated_low_confidence(1)	BP
rs162149533	16	12865779	T	missense_variant	MODERATE	MAST4	ENSOARG00020004329	Transcript	ENSOART00020006604.1	protein_coding	G/S	Ggc/Agc	tolerated_low_confidence(1)	BP
rs162302034	16	12866979	G	missense_variant	MODERATE	MAST4	ENSOARG00020004329	Transcript	ENSOART00020006604.1	protein_coding	S/P	Tca/Cca	tolerated_low_confidence(1)	BP
rs160681279	15	17144228	G	missense_variant	MODERATE	AMOTL1	ENSOARG00020023880	Transcript	ENSOART00020037502.1	protein_coding	L/P	cTg/cCg	tolerated_low_confidence(1)	BP
rs415825734	14	67194765	A	missense_variant	MODERATE	-	ENSOARG00020006352	Transcript	ENSOART00020010233.1	protein_coding	R/Q	cGg/cAg	tolerated_low_confidence(1)	BP
rs407129064	13	26823615	C	missense_variant	MODERATE	THNSL1	ENSOARG00020025238	Transcript	ENSOART00020039574.1	protein_coding	V/A	gTg/gCg	tolerated_low_confidence(1)	BP
rs398951467	11	54617893	C	missense_variant	MODERATE	-	ENSOARG00020019296	Transcript	ENSOART00020029996.1	protein_coding	L/P	cTt/cCt	tolerated_low_confidence(1)	BP
rs407580027	11	59567930	T	missense_variant	MODERATE	COIL	ENSOARG00020022586	Transcript	ENSOART00020035028.1	protein_coding	P/S	Cca/Tca	tolerated_low_confidence(1)	BP
rs412837552	11	59567673	C	missense_variant	MODERATE	COIL	ENSOARG00020022586	Transcript	ENSOART00020035028.1	protein_coding	R/P	cGc/cCc	tolerated_low_confidence(1)	BP
rs406280401	10	3770546	C	missense_variant	MODERATE	DIAPH3	ENSOARG00020003805	Transcript	ENSOART00020007092.1	protein_coding	F/L	Ttt/Ctt	tolerated_low_confidence(1)	BP
rs160262033	8	89422961	A	missense_variant	MODERATE	SERAC1	ENSOARG00020004385	Transcript	ENSOART00020007062.1	protein_coding	W/C	tgG/tgT	tolerated_low_confidence(1)	BP
rs404223336	8	77123313	T	missense_variant	MODERATE	SHPRH	ENSOARG00020013990	Transcript	ENSOART00020021408.1	protein_coding	A/T	Gcc/Acc	tolerated_low_confidence(1)	BP
rs160271989	7	4566437	A	missense_variant	MODERATE	PGGT1B	ENSOARG00020018294	Transcript	ENSOART00020028313.1	protein_coding	K/N	aaA/aaT	tolerated_low_confidence(1)	BP
rs160292210	7	22247037	A	missense_variant	MODERATE	TINF2	ENSOARG00020008618	Transcript	ENSOART00020013286.1	protein_coding	R/H	cGt/cAt	tolerated_low_confidence(1)	BP
rs161943847	7	61199564	C	missense_variant	MODERATE	AP4E1	ENSOARG00020025796	Transcript	ENSOART00020040509.1	protein_coding	T/A	Aca/Gca	tolerated_low_confidence(1)	BP
rs599924217	7	97207620	C	missense_variant	MODERATE	SEL1L	ENSOARG00020011561	Transcript	ENSOART00020017600.1	protein_coding	I/V	Atc/Gtc	tolerated_low_confidence(1)	BP
rs424999278	6	97301341	G	missense_variant	MODERATE	ADAMTS3	ENSOARG00020001764	Transcript	ENSOART00020002667.1	protein_coding	M/T	aTg/aCg	tolerated_low_confidence(1)	BP
rs160104122	5	64732237	C	missense_variant	MODERATE	SYNPO	ENSOARG00020013674	Transcript	ENSOART00020020873.1	protein_coding	T/P	Acc/Ccc	tolerated_low_confidence(1)	BP
rs159912781	3	227763862	G	missense_variant	MODERATE	FKBP4	ENSOARG00020012414	Transcript	ENSOART00020018907.1	protein_coding	K/Q	Aag/Cag	tolerated_low_confidence(1)	BP
rs159513514	2	128540151	T	missense_variant	MODERATE	MFSD6	ENSOARG00020009267	Transcript	ENSOART00020014239.1	protein_coding	A/T	Gcg/Acg	tolerated_low_confidence(1)	BP
rs159489654	1	281477720	G	missense_variant	MODERATE	MRPL3	ENSOARG00020001178	Transcript	ENSOART00020001777.1	protein_coding	T/A	Acc/Gcc	tolerated_low_confidence(1)	BP
rs159640932	1	106997954	C	missense_variant	MODERATE	RFX5	ENSOARG00020015129	Transcript	ENSOART00020023200.1	protein_coding	T/S	aCt/aGt	tolerated_low_confidence(1)	BP
rs400100270	1	194407376	G	missense_variant	MODERATE	ABHD10	ENSOARG00020006068	Transcript	ENSOART00020009404.1	protein_coding	K/R	aAg/aGg	tolerated_low_confidence(1)	BP
rs406138959	1	7936697	G	missense_variant	MODERATE	INPP5D	ENSOARG00020010848	Transcript	ENSOART00020016646.1	protein_coding	T/P	Act/Cct	tolerated_low_confidence(1)	BP
rs406495566	1	102084446	A	missense_variant	MODERATE	PHGDH	ENSOARG00020001394	Transcript	ENSOART00020002117.1	protein_coding	V/I	Gtc/Atc	tolerated_low_confidence(1)	BP
rs406795492	1	106700255	C	missense_variant	MODERATE	MINDY1	ENSOARG00020011596	Transcript	ENSOART00020017685.1	protein_coding	T/A	Aca/Gca	tolerated_low_confidence(1)	BP
rs419874535	1	106700276	C	missense_variant	MODERATE	MINDY1	ENSOARG00020011596	Transcript	ENSOART00020017685.1	protein_coding	S/G	Agt/Ggt	tolerated_low_confidence(1)	BP
rs409934067	22	27108429	G	missense_variant	MODERATE	SLK	ENSOARG00020009006	Transcript	ENSOART00020014282.1	protein_coding	T/A	Act/Gct	tolerated_low_confidence(0.99)	BP
rs411791799	12	28324453	C	missense_variant	MODERATE	HHIPL2	ENSOARG00020010971	Transcript	ENSOART00020016955.1	protein_coding	K/R	aAg/aGg	tolerated_low_confidence(0.97)	BP
rs399517239	11	13874484	A	missense_variant	MODERATE	BPTF	ENSOARG00020011553	Transcript	ENSOART00020021049.1	protein_coding	G/S	Ggt/Agt	tolerated_low_confidence(0.95)	BP
rs1092459977	2	248860915	G	missense_variant	MODERATE	-	ENSOARG00020011332	Transcript	ENSOART00020017244.1	protein_coding	V/A	gTa/gCa	tolerated_low_confidence(0.95)	BP
rs416580697	X	124819551	T	missense_variant	MODERATE	WDR44	ENSOARG00020023621	Transcript	ENSOART00020037309.1	protein_coding	A/T	Gct/Act	tolerated_low_confidence(0.9)	BP
rs1088461896	2	248861389	C	missense_variant	MODERATE	-	ENSOARG00020011332	Transcript	ENSOART00020017244.1	protein_coding	D/E	gaT/gaG	tolerated_low_confidence(0.85)	BP
rs160537315	13	7483098	T	missense_variant	MODERATE	ESF1	ENSOARG00020025168	Transcript	ENSOART00020039468.1	protein_coding	V/I	Gtc/Atc	tolerated_low_confidence(0.82)	BP
rs161133479	16	12869652	C	missense_variant	MODERATE	MAST4	ENSOARG00020004329	Transcript	ENSOART00020006604.1	protein_coding	T/A	Acc/Gcc	tolerated_low_confidence(0.81)	BP
rs429679814	3	226928104	G	missense_variant	MODERATE	PARP11	ENSOARG00020010206	Transcript	ENSOART00020015763.1	protein_coding	I/V	Att/Gtt	tolerated_low_confidence(0.81)	BP
rs160292209	7	22247024	A	missense_variant	MODERATE	TINF2	ENSOARG00020008618	Transcript	ENSOART00020013286.1	protein_coding	A/T	Gct/Act	tolerated_low_confidence(0.8)	BP
rs421787080	10	84499523	T	missense_variant	MODERATE	STK24	ENSOARG00020020090	Transcript	ENSOART00020030881.1	protein_coding	S/T	Tct/Act	tolerated_low_confidence(0.79)	BP
rs162303626	X	13833105	A	missense_variant	MODERATE	MOSPD2	ENSOARG00020008186	Transcript	ENSOART00020012558.1	protein_coding	R/K	aGa/aAa	tolerated_low_confidence(0.76)	BP
rs160837221	17	47130860	A	missense_variant	MODERATE	RAPGEF2	ENSOARG00020014448	Transcript	ENSOART00020022332.1	protein_coding	S/F	tCt/tTt	tolerated_low_confidence(0.74)	BP
rs411468435	5	5489156	G	missense_variant	MODERATE	UNC13A	ENSOARG00020006998	Transcript	ENSOART00020014276.1	protein_coding	Q/R	cAa/cGa	tolerated_low_confidence(0.73)	BP
rs161473132	22	17349837	C	missense_variant	MODERATE	PLCE1	ENSOARG00020017909	Transcript	ENSOART00020027600.1	protein_coding	M/T	aTg/aCg	tolerated_low_confidence(0.71)	BP
rs162300412	13	26357577	C	missense_variant	MODERATE	KIAA1217	ENSOARG00020024750	Transcript	ENSOART00020038750.1	protein_coding	F/L	Ttt/Ctt	tolerated_low_confidence(0.71)	BP
rs400224316	2	45249737	T	missense_variant	MODERATE	-	ENSOARG00020020511	Transcript	ENSOART00020031625.1	protein_coding	R/Q	cGg/cAg	tolerated_low_confidence(0.7)	BP
rs402774209	9	47282876	C	missense_variant	MODERATE	VCPIP1	ENSOARG00020025981	Transcript	ENSOART00020040861.1	protein_coding	S/G	Agc/Ggc	tolerated_low_confidence(0.69)	BP
rs408932664	1	220221477	T	missense_variant	MODERATE	MAP3K13	ENSOARG00020001542	Transcript	ENSOART00020002362.1	protein_coding	R/Q	cGg/cAg	tolerated_low_confidence(0.69)	BP
rs425418698	14	49402967	G	missense_variant	MODERATE	SYNE4	ENSOARG00020009971	Transcript	ENSOART00020015394.1	protein_coding	M/T	aTg/aCg	tolerated_low_confidence(0.67)	BP
rs161032919	11	40084622	G	missense_variant	MODERATE	SMG6	ENSOARG00020022320	Transcript	ENSOART00020034582.1	protein_coding	H/Q	caT/caG	tolerated_low_confidence(0.61)	BP
rs601297288	17	78333724	T	missense_variant	MODERATE	MTMR3	ENSOARG00020014351	Transcript	ENSOART00020021997.1	protein_coding	P/S	Ccc/Tcc	tolerated_low_confidence(0.6)	BP
rs400803909	2	55939453	T	missense_variant	MODERATE	-	ENSOARG00020001058	Transcript	ENSOART00020002306.1	protein_coding	R/H	cGt/cAt	tolerated_low_confidence(0.6)	BP
rs419211418	24	13800714	C	missense_variant	MODERATE	BFAR	ENSOARG00020020204	Transcript	ENSOART00020031160.1	protein_coding	M/T	aTg/aCg	tolerated_low_confidence(0.56)	BP
rs161584743	25	31916409	A	missense_variant	MODERATE	KAT6B	ENSOARG00020006486	Transcript	ENSOART00020010007.1	protein_coding	S/N	aGt/aAt	tolerated_low_confidence(0.55)	BP
rs407503852	17	7884721	A	missense_variant	MODERATE	LRBA	ENSOARG00020021581	Transcript	ENSOART00020033435.1	protein_coding	P/Q	cCa/cAa	tolerated_low_confidence(0.55)	BP
rs424424181	4	114759763	A	missense_variant	MODERATE	-	ENSOARG00020001175	Transcript	ENSOART00020001748.1	protein_coding	A/T	Gcg/Acg	tolerated_low_confidence(0.54)	BP
rs398910228	3	121244023	C	missense_variant	MODERATE	NAV3	ENSOARG00020003813	Transcript	ENSOART00020006967.1	protein_coding	I/T	aTa/aCa	tolerated_low_confidence(0.54)	BP
rs407998174	3	166187269	C	missense_variant	MODERATE	-	ENSOARG00020007366	Transcript	ENSOART00020011370.1	protein_coding	S/G	Agc/Ggc	tolerated_low_confidence(0.52)	BP
rs1094700758	2	258490033	A	missense_variant	MODERATE	-	ENSOARG00020012860	Transcript	ENSOART00020019604.1	protein_coding	P/S	Cct/Tct	tolerated_low_confidence(0.52)	BP
rs1090522824	4	123028011	G	missense_variant	MODERATE	-	ENSOARG00020010980	Transcript	ENSOART00020016793.1	protein_coding	K/T	aAa/aCa	tolerated_low_confidence(0.51)	BP
rs161584740	25	31916300	A	missense_variant	MODERATE	KAT6B	ENSOARG00020006486	Transcript	ENSOART00020010007.1	protein_coding	A/T	Gcc/Acc	tolerated_low_confidence(0.5)	BP
rs408241862	14	51530173	T	missense_variant	MODERATE	NFKBIB	ENSOARG00020024165	Transcript	ENSOART00020037745.1	protein_coding	V/L	Gtg/Ttg	tolerated_low_confidence(0.45)	BP
rs403560407	4	71423683	A	missense_variant	MODERATE	PDE1C	ENSOARG00020007058	Transcript	ENSOART00020011312.1	protein_coding	A/T	Gct/Act	tolerated_low_confidence(0.45)	BP
rs162297700	2	198003572	T	missense_variant	MODERATE	STEAP3	ENSOARG00020022977	Transcript	ENSOART00020035707.1	protein_coding	A/S	Gcc/Tcc	tolerated_low_confidence(0.45)	BP
rs402459471	7	20212368	T	missense_variant	MODERATE	MYO9A	ENSOARG00020003056	Transcript	ENSOART00020004719.1	protein_coding	M/I	atG/atA	tolerated_low_confidence(0.44)	BP
rs160428944	3	62069156	A	missense_variant	MODERATE	PTCD3	ENSOARG00020000168	Transcript	ENSOART00020000201.1	protein_coding	E/K	Gaa/Aaa	tolerated_low_confidence(0.44)	BP
rs162048664	15	57591348	T	missense_variant	MODERATE	ARRB1	ENSOARG00020004714	Transcript	ENSOART00020007211.1	protein_coding	D/N	Gac/Aac	tolerated_low_confidence(0.43)	BP
rs160749609	12	1503221	A	missense_variant	MODERATE	SOX13	ENSOARG00020004125	Transcript	ENSOART00020006357.1	protein_coding	A/T	Gcc/Acc	tolerated_low_confidence(0.43)	BP
rs159561406	2	219194775	G	missense_variant	MODERATE	CARF	ENSOARG00020006968	Transcript	ENSOART00020011132.1	protein_coding	T/S	aCc/aGc	tolerated_low_confidence(0.43)	BP
rs600978213	5	38946143	A	missense_variant	MODERATE	NSD1	ENSOARG00020012242	Transcript	ENSOART00020018726.1	protein_coding	R/Q	cGg/cAg	tolerated_low_confidence(0.41)	BP
rs417528984	1	28250817	T	missense_variant	MODERATE	ZFYVE9	ENSOARG00020007663	Transcript	ENSOART00020011679.1	protein_coding	P/L	cCg/cTg	tolerated_low_confidence(0.38)	BP
rs601925407	15	82805174	C	missense_variant	MODERATE	AMBRA1	ENSOARG00020022829	Transcript	ENSOART00020035438.1	protein_coding	N/S	aAc/aGc	tolerated_low_confidence(0.37)	BP
rs422678780	6	125418917	A	missense_variant	MODERATE	TBC1D14	ENSOARG00020009685	Transcript	ENSOART00020015410.1	protein_coding	V/I	Gta/Ata	tolerated_low_confidence(0.37)	BP
rs408900199	1	91133399	T	missense_variant	MODERATE	PSRC1	ENSOARG00020005813	Transcript	ENSOART00020008993.1	protein_coding	V/I	Gtc/Atc	tolerated_low_confidence(0.37)	BP
rs597529684	12	79659842	C	missense_variant	MODERATE	ZBTB41	ENSOARG00020022587	Transcript	ENSOART00020035039.1	protein_coding	T/A	Aca/Gca	tolerated_low_confidence(0.36)	BP
rs601224638	24	28308281	T	missense_variant	MODERATE	RUSF1	ENSOARG00020024577	Transcript	ENSOART00020038515.1	protein_coding	A/T	Gcc/Acc	tolerated_low_confidence(0.34)	BP
rs403480160	1	48653658	C	missense_variant	MODERATE	ANKRD13C	ENSOARG00020012714	Transcript	ENSOART00020019794.1	protein_coding	N/S	aAt/aGt	tolerated_low_confidence(0.34)	BP
rs160873259	17	73403737	A	missense_variant	MODERATE	SSH1	ENSOARG00020004645	Transcript	ENSOART00020007097.1	protein_coding	A/T	Gcc/Acc	tolerated_low_confidence(0.33)	BP
rs415549614	13	57375075	A	missense_variant	MODERATE	MTG2	ENSOARG00020006674	Transcript	ENSOART00020010302.1	protein_coding	A/V	gCg/gTg	tolerated_low_confidence(0.33)	BP
rs414199725	12	66058896	C	missense_variant	MODERATE	ACBD6	ENSOARG00020023729	Transcript	ENSOART00020036989.1	protein_coding	Q/R	cAg/cGg	tolerated_low_confidence(0.33)	BP
rs159513515	2	128540157	G	missense_variant	MODERATE	MFSD6	ENSOARG00020009267	Transcript	ENSOART00020014239.1	protein_coding	S/P	Tct/Cct	tolerated_low_confidence(0.33)	BP
rs597539207	1	34909400	T	missense_variant	MODERATE	TACSTD2	ENSOARG00020022774	Transcript	ENSOART00020035371.1	protein_coding	G/S	Ggc/Agc	tolerated_low_confidence(0.33)	BP
rs1093435892	20	30665750	A	missense_variant	MODERATE	-	ENSOARG00020013189	Transcript	ENSOART00020020270.1	protein_coding	Y/F	tAc/tTc	tolerated_low_confidence(0.32)	BP
rs420997915	14	41844022	T	missense_variant	MODERATE	DHX38	ENSOARG00020011051	Transcript	ENSOART00020016867.1	protein_coding	D/E	gaT/gaA	tolerated_low_confidence(0.32)	BP
rs159682392	1	66799648	C	missense_variant	MODERATE	SYDE2	ENSOARG00020001859	Transcript	ENSOART00020002826.1	protein_coding	S/R	agT/agG	tolerated_low_confidence(0.32)	BP
rs162263322	25	17798393	G	missense_variant	MODERATE	ARID5B	ENSOARG00020024263	Transcript	ENSOART00020038073.1	protein_coding	V/G	gTg/gGg	tolerated_low_confidence(0.31)	BP
rs160543258	13	18169728	T	missense_variant	MODERATE	APBB1IP	ENSOARG00020010637	Transcript	ENSOART00020016301.1	protein_coding	V/M	Gtg/Atg	tolerated_low_confidence(0.3)	BP
rs159590225	2	253849222	A	missense_variant	MODERATE	MECR	ENSOARG00020015587	Transcript	ENSOART00020023889.1	protein_coding	G/E	gGg/gAg	tolerated_low_confidence(0.3)	BP
rs193637461	2	76438076	G	missense_variant	MODERATE	PUM3	ENSOARG00020006587	Transcript	ENSOART00020010141.1	protein_coding	T/P	Aca/Cca	tolerated_low_confidence(0.3)	BP
rs159621074	1	120287102	C	missense_variant	MODERATE	DUSP12	ENSOARG00020000938	Transcript	ENSOART00020001351.1	protein_coding	N/H	Aac/Cac	tolerated_low_confidence(0.3)	BP
rs161133418	16	12866912	G	missense_variant	MODERATE	MAST4	ENSOARG00020004329	Transcript	ENSOART00020006604.1	protein_coding	L/P	cTg/cCg	tolerated_low_confidence(0.29)	BP
rs402858203	3	203743364	C	missense_variant	MODERATE	-	ENSOARG00020004466	Transcript	ENSOART00020006859.1	protein_coding	Y/C	tAc/tGc	tolerated_low_confidence(0.28)	BP
rs417218498	24	17237933	T	missense_variant	MODERATE	TMC5	ENSOARG00020014467	Transcript	ENSOART00020022122.1	protein_coding	P/S	Cca/Tca	tolerated_low_confidence(0.27)	BP
rs399028370	17	7884997	G	missense_variant	MODERATE	LRBA	ENSOARG00020021581	Transcript	ENSOART00020033435.1	protein_coding	K/R	aAa/aGa	tolerated_low_confidence(0.27)	BP
rs160500760	10	25632397	T	missense_variant	MODERATE	PROSER1	ENSOARG00020004351	Transcript	ENSOART00020006727.1	protein_coding	A/S	Gcc/Tcc	tolerated_low_confidence(0.26)	BP
rs193637811	8	3032759	G	missense_variant	MODERATE	SENP6	ENSOARG00020012532	Transcript	ENSOART00020019111.1	protein_coding	S/G	Agc/Ggc	tolerated_low_confidence(0.25)	BP
rs407875013	24	34190185	G	missense_variant	MODERATE	METTL27	ENSOARG00020021083	Transcript	ENSOART00020032523.1	protein_coding	R/G	Aga/Gga	tolerated_low_confidence(0.24)	BP
rs193637813	8	3032883	G	missense_variant	MODERATE	SENP6	ENSOARG00020012532	Transcript	ENSOART00020019111.1	protein_coding	N/S	aAt/aGt	tolerated_low_confidence(0.24)	BP
rs602594137	3	142742074	C	missense_variant	MODERATE	MYG1	ENSOARG00020006926	Transcript	ENSOART00020010621.1	protein_coding	L/V	Ctg/Gtg	tolerated_low_confidence(0.24)	BP
rs418311016	22	17349363	A	missense_variant	MODERATE	PLCE1	ENSOARG00020017909	Transcript	ENSOART00020027600.1	protein_coding	P/Q	cCa/cAa	tolerated_low_confidence(0.23)	BP
rs404120904	1	175325804	C	missense_variant	MODERATE	AKAP8	ENSOARG00020003610	Transcript	ENSOART00020005616.1	protein_coding	A/P	Gct/Cct	tolerated_low_confidence(0.23)	BP
rs401639269	1	8163266	T	missense_variant	MODERATE	NGEF	ENSOARG00020011081	Transcript	ENSOART00020016974.1	protein_coding	K/M	aAg/aTg	tolerated_low_confidence(0.22)	BP
rs429022241	1	195997053	T	missense_variant	MODERATE	USF3	ENSOARG00020001164	Transcript	ENSOART00020001740.1	protein_coding	R/H	cGt/cAt	tolerated_low_confidence(0.22)	BP
rs590063638	11	22644337	A	missense_variant	MODERATE	CDC6	ENSOARG00020008853	Transcript	ENSOART00020013597.1	protein_coding	I/F	Att/Ttt	tolerated_low_confidence(0.21)	BP
rs161986278	10	18325784	T	missense_variant	MODERATE	ZC3H13	ENSOARG00020007937	Transcript	ENSOART00020012202.1	protein_coding	V/I	Gta/Ata	tolerated_low_confidence(0.21)	BP
rs417581021	4	101485776	C	missense_variant	MODERATE	HILPDA	ENSOARG00020005363	Transcript	ENSOART00020008217.1	protein_coding	Q/H	caG/caC	tolerated_low_confidence(0.21)	BP
rs606087523	7	84379218	A	missense_variant	MODERATE	DCAF5	ENSOARG00020003857	Transcript	ENSOART00020005928.1	protein_coding	A/V	gCg/gTg	tolerated_low_confidence(0.2)	BP
rs159859030	3	166187331	T	missense_variant	MODERATE	-	ENSOARG00020007366	Transcript	ENSOART00020011370.1	protein_coding	R/H	cGc/cAc	tolerated_low_confidence(0.2)	BP
rs421535514	19	50449033	A	missense_variant	MODERATE	-	ENSOARG00020025798	Transcript	ENSOART00020040511.1	protein_coding	L/M	Ttg/Atg	tolerated_low_confidence(0.18)	BP
rs429515616	7	37728336	T	missense_variant	MODERATE	CAPN3	ENSOARG00020015778	Transcript	ENSOART00020024656.1	protein_coding	A/S	Gct/Tct	tolerated_low_confidence(0.17)	BP
rs407677263	8	42271796	T	missense_variant	MODERATE	TSTD3	ENSOARG00020006801	Transcript	ENSOART00020010424.1	protein_coding	R/H	cGc/cAc	tolerated_low_confidence(0.16)	BP
rs427145652	2	127174277	A	missense_variant	MODERATE	SAP130	ENSOARG00020022426	Transcript	ENSOART00020035128.1	protein_coding	A/T	Gct/Act	tolerated_low_confidence(0.16)	BP
rs414548051	3	166187076	G	missense_variant	MODERATE	-	ENSOARG00020007366	Transcript	ENSOART00020011370.1	protein_coding	D/A	gAt/gCt	tolerated_low_confidence(0.15)	BP
rs160198939	2	10891564	T	missense_variant	MODERATE	FKBP15	ENSOARG00020021154	Transcript	ENSOART00020032776.1	protein_coding	P/L	cCg/cTg	tolerated_low_confidence(0.14)	BP
rs589954985	1	106994380	A	missense_variant	MODERATE	RFX5	ENSOARG00020015129	Transcript	ENSOART00020023200.1	protein_coding	S/F	tCt/tTt	tolerated_low_confidence(0.14)	BP
rs407656976	3	110751278	G	missense_variant	MODERATE	MRPS5	ENSOARG00020001053	Transcript	ENSOART00020001542.1	protein_coding	T/A	Acc/Gcc	tolerated_low_confidence(0.13)	BP
rs406299573	2	76256658	A	missense_variant	MODERATE	VLDLR	ENSOARG00020024482	Transcript	ENSOART00020038318.1	protein_coding	A/T	Gcc/Acc	tolerated_low_confidence(0.13)	BP
rs160765056	12	32427234	A	missense_variant	MODERATE	ITPKB	ENSOARG00020019465	Transcript	ENSOART00020029969.1	protein_coding	A/V	gCg/gTg	tolerated_low_confidence(0.12)	BP
rs404236508	3	144493781	T	missense_variant	MODERATE	BIN2	ENSOARG00020019023	Transcript	ENSOART00020029482.1	protein_coding	T/M	aCg/aTg	tolerated_low_confidence(0.12)	BP
rs160202333	2	6069235	T	missense_variant	MODERATE	TLR4	ENSOARG00020004476	Transcript	ENSOART00020006855.1	protein_coding	A/T	Gca/Aca	tolerated_low_confidence(0.12)	BP
rs421391279	2	137146522	G	missense_variant	MODERATE	DNAJC10	ENSOARG00020017229	Transcript	ENSOART00020026659.1	protein_coding	L/F	ttG/ttC	tolerated_low_confidence(0.12)	BP
rs159929266	3	233183726	G	missense_variant	MODERATE	EP300	ENSOARG00020024211	Transcript	ENSOART00020037910.1	protein_coding	P/A	Ccg/Gcg	tolerated_low_confidence(0.11)	BP
rs1090693364	1	113203042	A	missense_variant	MODERATE	ETV3	ENSOARG00020026156	Transcript	ENSOART00020041145.1	protein_coding	T/M	aCg/aTg	tolerated_low_confidence(0.11)	BP
rs193640339	13	76966039	T	missense_variant	MODERATE	DBNDD2	ENSOARG00020013198	Transcript	ENSOART00020020148.1	protein_coding	P/L	cCc/cTc	tolerated_low_confidence(0.1)	BP
rs430607442	22	17349651	A	missense_variant	MODERATE	PLCE1	ENSOARG00020017909	Transcript	ENSOART00020027600.1	protein_coding	G/E	gGa/gAa	tolerated_low_confidence(0.09)	BP
rs422548291	21	33752877	T	missense_variant	MODERATE	BARX2	ENSOARG00020009813	Transcript	ENSOART00020015077.1	protein_coding	S/F	tCc/tTc	tolerated_low_confidence(0.09)	BP
rs401470275	16	12867764	G	missense_variant	MODERATE	MAST4	ENSOARG00020004329	Transcript	ENSOART00020006604.1	protein_coding	L/P	cTg/cCg	tolerated_low_confidence(0.09)	BP
rs161800580	4	90538943	T	missense_variant	MODERATE	LSM8	ENSOARG00020002018	Transcript	ENSOART00020003091.1	protein_coding	D/V	gAc/gTc	tolerated_low_confidence(0.09)	BP
rs161660324	X	86853729	A	missense_variant	MODERATE	CLIC2	ENSOARG00020017713	Transcript	ENSOART00020027266.1	protein_coding	H/Y	Cat/Tat	tolerated_low_confidence(0.08)	BP
rs427069294	16	19226423	T	missense_variant	MODERATE	-	ENSOARG00020006873	Transcript	ENSOART00020010561.1	protein_coding	R/H	cGc/cAc	tolerated_low_confidence(0.08)	BP
rs419424181	11	24026480	A	missense_variant	MODERATE	-	ENSOARG00020018303	Transcript	ENSOART00020028141.1	protein_coding	S/N	aGt/aAt	tolerated_low_confidence(0.08)	BP
rs1092643957	3	3852511	T	missense_variant	MODERATE	-	ENSOARG00020013569	Transcript	ENSOART00020021211.1	protein_coding	R/Q	cGg/cAg	tolerated_low_confidence(0.08)	BP
rs1087089910	1	196226971	A	missense_variant	MODERATE	GRAMD1C	ENSOARG00020001279	Transcript	ENSOART00020001921.1	protein_coding	V/M	Gtg/Atg	tolerated_low_confidence(0.08)	BP
rs1093692007	1	10496509	G	missense_variant	MODERATE	SFPQ	ENSOARG00020009648	Transcript	ENSOART00020015057.1	protein_coding	V/A	gTc/gCc	tolerated_low_confidence(0.08)	BP
rs418083947	1	125196746	C	missense_variant	MODERATE	-	ENSOARG00020001921	Transcript	ENSOART00020002928.1	protein_coding	E/G	gAg/gGg	tolerated_low_confidence(0.08)	BP
rs592341295	20	33420582	C	missense_variant	MODERATE	H2BC15	ENSOARG00020007303	Transcript	ENSOART00020011129.1	protein_coding	K/R	aAg/aGg	tolerated_low_confidence(0.07)	BP
rs426045009	4	123684170	A	missense_variant	MODERATE	ABCB8	ENSOARG00020013103	Transcript	ENSOART00020020361.1	protein_coding	R/Q	cGg/cAg	tolerated_low_confidence(0.07)	BP
rs400951306	24	21437645	A	missense_variant	MODERATE	USP31	ENSOARG00020024514	Transcript	ENSOART00020038434.1	protein_coding	S/L	tCg/tTg	tolerated_low_confidence(0.06)	BP
rs160617087	13	73015534	G	missense_variant	MODERATE	CHD6	ENSOARG00020014349	Transcript	ENSOART00020021953.1	protein_coding	V/A	gTg/gCg	tolerated_low_confidence(0.06)	BP
rs398836190	12	28331364	A	missense_variant	MODERATE	HHIPL2	ENSOARG00020010971	Transcript	ENSOART00020016955.1	protein_coding	R/C	Cgt/Tgt	tolerated_low_confidence(0.06)	BP
rs593462841	8	8142953	A	missense_variant	MODERATE	BCKDHB	ENSOARG00020015183	Transcript	ENSOART00020023236.1	protein_coding	A/T	Gcg/Acg	tolerated_low_confidence(0.06)	BP
rs417364258	1	294056242	T	missense_variant	MODERATE	KCNJ15	ENSOARG00020017911	Transcript	ENSOART00020027552.1	protein_coding	P/L	cCg/cTg	tolerated_low_confidence(0.06)	BP
rs419219649	24	34190195	A	missense_variant	MODERATE	METTL27	ENSOARG00020021083	Transcript	ENSOART00020032523.1	protein_coding	R/Q	cGg/cAg	tolerated_low_confidence(0.05)	BP
rs1085700225	11	54617534	C	missense_variant	MODERATE	-	ENSOARG00020019296	Transcript	ENSOART00020029996.1	protein_coding	Q/H	caG/caC	tolerated_low_confidence(0.05)	BP
rs425044183	3	166186918	T	missense_variant	MODERATE	-	ENSOARG00020007366	Transcript	ENSOART00020011370.1	protein_coding	V/M	Gtg/Atg	tolerated_low_confidence(0.05)	BP
rs161673702	X	66588868	T	missense_variant	MODERATE	MED12	ENSOARG00020023622	Transcript	ENSOART00020037534.1	protein_coding	N/I	aAc/aTc	tolerated(1)	BP
rs161678683	X	58579402	C	missense_variant	MODERATE	HDAC6	ENSOARG00020019522	Transcript	ENSOART00020030064.1	protein_coding	I/V	Att/Gtt	tolerated(1)	BP
rs402673468	X	65764062	T	missense_variant	MODERATE	-	ENSOARG00020021633	Transcript	ENSOART00020033450.1	protein_coding	M/L	Atg/Ttg	tolerated(1)	BP
rs412195488	X	9762155	C	missense_variant	MODERATE	HCCS	ENSOARG00020024113	Transcript	ENSOART00020037644.1	protein_coding	V/A	gTg/gCg	tolerated(1)	BP
rs416612295	X	112586908	C	missense_variant	MODERATE	-	ENSOARG00020022193	Transcript	ENSOART00020034370.1	protein_coding	V/A	gTg/gCg	tolerated(1)	BP
rs419008130	X	87891080	G	missense_variant	MODERATE	-	ENSOARG00020018504	Transcript	ENSOART00020028465.1	protein_coding	R/S	agA/agC	tolerated(1)	BP
rs161520887	26	8377922	T	missense_variant	MODERATE	AGA	ENSOARG00020025240	Transcript	ENSOART00020039581.1	protein_coding	L/I	Cta/Ata	tolerated(1)	BP
rs404945217	26	8379517	T	missense_variant	MODERATE	AGA	ENSOARG00020025240	Transcript	ENSOART00020039581.1	protein_coding	R/Q	cGa/cAa	tolerated(1)	BP
rs416157419	26	17405478	T	missense_variant	MODERATE	FAT1	ENSOARG00020019399	Transcript	ENSOART00020029828.1	protein_coding	T/K	aCg/aAg	tolerated(1)	BP
rs419967967	26	17412565	C	missense_variant	MODERATE	FAT1	ENSOARG00020019399	Transcript	ENSOART00020029828.1	protein_coding	I/V	Ata/Gta	tolerated(1)	BP
rs428920185	26	15317971	G	missense_variant	MODERATE	TRAPPC11	ENSOARG00020011964	Transcript	ENSOART00020018222.1	protein_coding	L/V	Tta/Gta	tolerated(1)	BP
rs161549511	25	998683	T	missense_variant	MODERATE	-	ENSOARG00020019982	Transcript	ENSOART00020030938.1	protein_coding	D/E	gaC/gaA	tolerated(1)	BP
rs161562328	25	12445072	C	missense_variant	MODERATE	ZNF33B	ENSOARG00020020852	Transcript	ENSOART00020032192.1	protein_coding	Y/H	Tat/Cat	tolerated(1)	BP
rs162303257	25	6933537	T	missense_variant	MODERATE	TARBP1	ENSOARG00020014895	Transcript	ENSOART00020023275.1	protein_coding	M/K	aTg/aAg	tolerated(1)	BP
rs413352149	25	47481753	G	missense_variant	MODERATE	ZNF239	ENSOARG00020023585	Transcript	ENSOART00020036766.1	protein_coding	S/G	Agt/Ggt	tolerated(1)	BP
rs1086441602	24	38747864	T	missense_variant	MODERATE	PMS2	ENSOARG00020023689	Transcript	ENSOART00020037171.1	protein_coding	R/Q	cGg/cAg	tolerated(1)	BP
rs1094681213	24	1578986	T	missense_variant	MODERATE	TSC2	ENSOARG00020014978	Transcript	ENSOART00020040930.1	protein_coding	A/S	Gcc/Tcc	tolerated(1)	BP
rs400088793	24	2608481	C	missense_variant	MODERATE	ZNF213	ENSOARG00020026424	Transcript	ENSOART00020041571.1	protein_coding	M/T	aTg/aCg	tolerated(1)	BP
rs402025237	24	14684884	G	missense_variant	MODERATE	ABCC1	ENSOARG00020023347	Transcript	ENSOART00020036612.1	protein_coding	I/V	Atc/Gtc	tolerated(1)	BP
rs162302734	23	25999664	C	missense_variant	MODERATE	ZNF24	ENSOARG00020022165	Transcript	ENSOART00020034355.1	protein_coding	E/A	gAa/gCa	tolerated(1)	BP
rs401473811	23	51225663	C	missense_variant	MODERATE	PSTPIP2	ENSOARG00020024936	Transcript	ENSOART00020039143.1	protein_coding	I/M	atT/atG	tolerated(1)	BP
rs405951294	23	25070847	T	missense_variant	MODERATE	MOCOS	ENSOARG00020021164	Transcript	ENSOART00020032640.1	protein_coding	N/K	aaC/aaA	tolerated(1)	BP
rs418606147	23	68102366	C	missense_variant	MODERATE	-	ENSOARG00020014134	Transcript	ENSOART00020021572.1	protein_coding	N/K	aaT/aaG	tolerated(1)	BP
rs161468218	22	12769310	G	missense_variant	MODERATE	IFIT3	ENSOARG00020008812	Transcript	ENSOART00020013513.1	protein_coding	T/S	aCt/aGt	tolerated(1)	BP
rs161483913	22	24028391	C	missense_variant	MODERATE	-	ENSOARG00020023960	Transcript	ENSOART00020037373.1	protein_coding	I/V	Att/Gtt	tolerated(1)	BP
rs161491258	22	26547716	G	missense_variant	MODERATE	PDCD11	ENSOARG00020008240	Transcript	ENSOART00020012664.1	protein_coding	I/V	Att/Gtt	tolerated(1)	BP
rs161517784	22	55391329	C	missense_variant	MODERATE	ECHS1	ENSOARG00020009463	Transcript	ENSOART00020014476.1	protein_coding	N/D	Aac/Gac	tolerated(1)	BP
rs162238601	22	17009038	G	missense_variant	MODERATE	PDE6C	ENSOARG00020017264	Transcript	ENSOART00020026543.1	protein_coding	I/V	Atc/Gtc	tolerated(1)	BP
rs162240428	22	21962049	T	missense_variant	MODERATE	PYROXD2	ENSOARG00020021749	Transcript	ENSOART00020033872.1	protein_coding	R/Q	cGg/cAg	tolerated(1)	BP
rs162245756	22	37781963	T	missense_variant	MODERATE	CCDC186	ENSOARG00020023031	Transcript	ENSOART00020035793.1	protein_coding	S/N	aGc/aAc	tolerated(1)	BP
rs400318391	22	12232389	T	missense_variant	MODERATE	ANKRD22	ENSOARG00020008170	Transcript	ENSOART00020012601.1	protein_coding	G/S	Ggc/Agc	tolerated(1)	BP
rs401199979	22	21170289	C	missense_variant	MODERATE	MMS19	ENSOARG00020017722	Transcript	ENSOART00020028922.1	protein_coding	Q/R	cAa/cGa	tolerated(1)	BP
rs412372143	22	3208588	G	missense_variant	MODERATE	ZWINT	ENSOARG00020020930	Transcript	ENSOART00020032297.1	protein_coding	Q/R	cAa/cGa	tolerated(1)	BP
rs424846479	22	3208590	C	missense_variant	MODERATE	ZWINT	ENSOARG00020020930	Transcript	ENSOART00020032297.1	protein_coding	V/L	Gta/Cta	tolerated(1)	BP
rs597505288	22	21959871	C	missense_variant	MODERATE	PYROXD2	ENSOARG00020021749	Transcript	ENSOART00020033872.1	protein_coding	I/V	Atc/Gtc	tolerated(1)	BP
rs161607454	21	26825837	A	missense_variant	MODERATE	HPS5	ENSOARG00020026065	Transcript	ENSOART00020040992.1	protein_coding	V/I	Gtc/Atc	tolerated(1)	BP
rs161608072	21	29125611	T	missense_variant	MODERATE	SIAE	ENSOARG00020015108	Transcript	ENSOART00020023293.1	protein_coding	E/K	Gaa/Aaa	tolerated(1)	BP
rs161639524	21	49292588	C	missense_variant	MODERATE	PPFIA1	ENSOARG00020019227	Transcript	ENSOART00020030003.1	protein_coding	V/A	gTg/gCg	tolerated(1)	BP
rs162276442	21	38310377	G	missense_variant	MODERATE	TMEM132A	ENSOARG00020015357	Transcript	ENSOART00020023511.1	protein_coding	L/V	Ttg/Gtg	tolerated(1)	BP
rs1087380524	20	30282598	A	missense_variant	MODERATE	-	ENSOARG00020011901	Transcript	ENSOART00020018164.1	protein_coding	R/K	aGg/aAg	tolerated(1)	BP
rs161306425	20	12881564	C	missense_variant	MODERATE	RNF8	ENSOARG00020024327	Transcript	ENSOART00020038014.1	protein_coding	Q/P	cAa/cCa	tolerated(1)	BP
rs161331339	20	30239596	A	missense_variant	MODERATE	RPP21	ENSOARG00020011672	Transcript	ENSOART00020017823.1	protein_coding	L/F	Ctc/Ttc	tolerated(1)	BP
rs161344463	20	48640970	T	missense_variant	MODERATE	NEDD9	ENSOARG00020023407	Transcript	ENSOART00020036554.1	protein_coding	H/Y	Cac/Tac	tolerated(1)	BP
rs162302465	20	12453438	C	missense_variant	MODERATE	C6orf89	ENSOARG00020024098	Transcript	ENSOART00020037628.1	protein_coding	L/P	cTc/cCc	tolerated(1)	BP
rs403654534	20	8996251	T	missense_variant	MODERATE	BRD2	ENSOARG00020011534	Transcript	ENSOART00020017542.1	protein_coding	A/S	Gcc/Tcc	tolerated(1)	BP
rs407257776	20	27303684	G	missense_variant	MODERATE	-	ENSOARG00020022019	Transcript	ENSOART00020034176.1	protein_coding	D/E	gaT/gaG	tolerated(1)	BP
rs161246653	19	23515959	T	missense_variant	MODERATE	-	ENSOARG00020014205	Transcript	ENSOART00020021706.1	protein_coding	C/Y	tGt/tAt	tolerated(1)	BP
rs161258821	19	45548587	G	missense_variant	MODERATE	DENND6A	ENSOARG00020016911	Transcript	ENSOART00020025992.1	protein_coding	T/S	aCt/aGt	tolerated(1)	BP
rs398179616	19	52990507	T	missense_variant	MODERATE	ARIH2	ENSOARG00020022759	Transcript	ENSOART00020035353.1	protein_coding	V/I	Gtc/Atc	tolerated(1)	BP
rs407374348	19	55187961	G	missense_variant	MODERATE	CCR1	ENSOARG00020025205	Transcript	ENSOART00020039526.1	protein_coding	Q/R	cAg/cGg	tolerated(1)	BP
rs399397527	18	29193584	T	missense_variant	MODERATE	NRG4	ENSOARG00020020393	Transcript	ENSOART00020031416.1	protein_coding	F/I	Ttc/Atc	tolerated(1)	BP
rs600041679	18	25006298	A	missense_variant	MODERATE	IL16	ENSOARG00020023691	Transcript	ENSOART00020036967.1	protein_coding	G/S	Ggc/Agc	tolerated(1)	BP
rs160823874	17	7884266	G	missense_variant	MODERATE	LRBA	ENSOARG00020021581	Transcript	ENSOART00020033435.1	protein_coding	N/K	aaC/aaG	tolerated(1)	BP
rs160826526	17	13934834	A	missense_variant	MODERATE	MMAA	ENSOARG00020024857	Transcript	ENSOART00020038922.1	protein_coding	I/L	Ata/Tta	tolerated(1)	BP
rs160826527	17	13934887	C	missense_variant	MODERATE	MMAA	ENSOARG00020024857	Transcript	ENSOART00020038922.1	protein_coding	K/R	aAg/aGg	tolerated(1)	BP
rs400434938	17	8057354	A	missense_variant	MODERATE	LRBA	ENSOARG00020021581	Transcript	ENSOART00020033435.1	protein_coding	V/I	Gtc/Atc	tolerated(1)	BP
rs406550301	17	61737087	C	missense_variant	MODERATE	-	ENSOARG00020009481	Transcript	ENSOART00020014528.1	protein_coding	N/S	aAc/aGc	tolerated(1)	BP
rs430248809	16	12852091	A	missense_variant	MODERATE	CD180	ENSOARG00020004248	Transcript	ENSOART00020006480.1	protein_coding	V/E	gTg/gAg	tolerated(1)	BP
rs160679335	15	15223103	T	missense_variant	MODERATE	JRKL	ENSOARG00020023202	Transcript	ENSOART00020036090.1	protein_coding	R/K	aGg/aAg	tolerated(1)	BP
rs160680167	15	15665531	G	missense_variant	MODERATE	MAML2	ENSOARG00020023344	Transcript	ENSOART00020036352.1	protein_coding	I/M	atA/atG	tolerated(1)	BP
rs160715581	15	49895801	C	missense_variant	MODERATE	CAVIN3	ENSOARG00020011566	Transcript	ENSOART00020017596.1	protein_coding	A/P	Gcc/Ccc	tolerated(1)	BP
rs162048923	15	58521089	G	missense_variant	MODERATE	UVRAG	ENSOARG00020005557	Transcript	ENSOART00020008651.1	protein_coding	N/S	aAc/aGc	tolerated(1)	BP
rs162298059	15	6710961	C	missense_variant	MODERATE	BIRC2	ENSOARG00020020262	Transcript	ENSOART00020031223.1	protein_coding	T/A	Aca/Gca	tolerated(1)	BP
rs402181436	15	89586704	T	missense_variant	MODERATE	MS4A1	ENSOARG00020010028	Transcript	ENSOART00020015416.1	protein_coding	A/V	gCg/gTg	tolerated(1)	BP
rs406961665	15	6711243	T	missense_variant	MODERATE	BIRC2	ENSOARG00020020262	Transcript	ENSOART00020031223.1	protein_coding	V/I	Gtt/Att	tolerated(1)	BP
rs430702580	15	88335984	C	missense_variant	MODERATE	LPXN	ENSOARG00020014393	Transcript	ENSOART00020022049.1	protein_coding	Q/E	Caa/Gaa	tolerated(1)	BP
rs603293108	15	38303319	G	missense_variant	MODERATE	PIK3C2A	ENSOARG00020005921	Transcript	ENSOART00020009124.1	protein_coding	N/S	aAt/aGt	tolerated(1)	BP
rs160938446	14	46443886	A	missense_variant	MODERATE	GPATCH1	ENSOARG00020011298	Transcript	ENSOART00020017210.1	protein_coding	G/S	Ggc/Agc	tolerated(1)	BP
rs160947384	14	49815261	A	missense_variant	MODERATE	ZNF566	ENSOARG00020012250	Transcript	ENSOART00020018760.1	protein_coding	D/E	gaC/gaA	tolerated(1)	BP
rs405067022	14	61760607	A	missense_variant	MODERATE	-	ENSOARG00020011131	Transcript	ENSOART00020017010.1	protein_coding	W/R	Tgg/Agg	tolerated(1)	BP
rs407725508	14	57018049	T	missense_variant	MODERATE	IGFL1	ENSOARG00020012997	Transcript	ENSOART00020019861.1	protein_coding	S/N	aGc/aAc	tolerated(1)	BP
rs409587082	14	2260062	T	missense_variant	MODERATE	CFDP1	ENSOARG00020019894	Transcript	ENSOART00020030590.1	protein_coding	V/I	Gtt/Att	tolerated(1)	BP
rs426636906	14	61773939	A	missense_variant	MODERATE	-	ENSOARG00020011200	Transcript	ENSOART00020017077.1	protein_coding	V/I	Gtc/Atc	tolerated(1)	BP
rs160566640	13	41839761	T	missense_variant	MODERATE	KIZ	ENSOARG00020004321	Transcript	ENSOART00020006745.1	protein_coding	T/I	aCa/aTa	tolerated(1)	BP
rs160606885	13	67202634	T	missense_variant	MODERATE	EDEM2	ENSOARG00020003739	Transcript	ENSOART00020005764.1	protein_coding	T/K	aCa/aAa	tolerated(1)	BP
rs160613740	13	69694921	T	missense_variant	MODERATE	TTI1	ENSOARG00020009693	Transcript	ENSOART00020014872.1	protein_coding	A/T	Gcc/Acc	tolerated(1)	BP
rs162018569	13	69696010	C	missense_variant	MODERATE	TTI1	ENSOARG00020009693	Transcript	ENSOART00020014872.1	protein_coding	I/V	Ata/Gta	tolerated(1)	BP
rs420028438	13	64021235	C	missense_variant	MODERATE	PLAGL2	ENSOARG00020005195	Transcript	ENSOART00020007956.1	protein_coding	D/E	gaT/gaG	tolerated(1)	BP
rs596754276	13	76883582	G	missense_variant	MODERATE	RBPJL	ENSOARG00020012624	Transcript	ENSOART00020019702.1	protein_coding	L/V	Ctt/Gtt	tolerated(1)	BP
rs160809360	12	70785297	C	missense_variant	MODERATE	TRMT1L	ENSOARG00020006285	Transcript	ENSOART00020009822.1	protein_coding	N/S	aAt/aGt	tolerated(1)	BP
rs400490963	12	25670717	A	missense_variant	MODERATE	IARS2	ENSOARG00020009048	Transcript	ENSOART00020013923.1	protein_coding	G/E	gGa/gAa	tolerated(1)	BP
rs419145059	12	83123308	A	missense_variant	MODERATE	-	ENSOARG00020016236	Transcript	ENSOART00020025139.1	protein_coding	E/K	Gag/Aag	tolerated(1)	BP
rs1093706592	11	6375108	G	missense_variant	MODERATE	-	ENSOARG00020026048	Transcript	ENSOART00020040961.1	protein_coding	V/A	gTg/gCg	tolerated(1)	BP
rs161053218	11	30256885	A	missense_variant	MODERATE	TRIM16	ENSOARG00020012198	Transcript	ENSOART00020018778.1	protein_coding	S/N	aGc/aAc	tolerated(1)	BP
rs406101825	11	38699047	G	missense_variant	MODERATE	ZZEF1	ENSOARG00020014955	Transcript	ENSOART00020023537.1	protein_coding	S/G	Agc/Ggc	tolerated(1)	BP
rs428846243	11	9317551	C	missense_variant	MODERATE	AFMID	ENSOARG00020018639	Transcript	ENSOART00020028934.1	protein_coding	R/P	cGc/cCc	tolerated(1)	BP
rs429251155	11	27009689	C	missense_variant	MODERATE	XYLT2	ENSOARG00020012883	Transcript	ENSOART00020019744.1	protein_coding	M/T	aTg/aCg	tolerated(1)	BP
rs589170758	11	48794335	C	missense_variant	MODERATE	-	ENSOARG00020018814	Transcript	ENSOART00020028955.1	protein_coding	M/V	Atg/Gtg	tolerated(1)	BP
rs592805087	11	6582918	T	missense_variant	MODERATE	RAB37	ENSOARG00020003199	Transcript	ENSOART00020005184.1	protein_coding	S/F	tCc/tTc	tolerated(1)	BP
rs1085628702	10	37492345	G	missense_variant	MODERATE	MICU2	ENSOARG00020004275	Transcript	ENSOART00020006517.1	protein_coding	K/E	Aaa/Gaa	tolerated(1)	BP
rs160491405	10	14607756	A	missense_variant	MODERATE	AKAP11	ENSOARG00020006005	Transcript	ENSOART00020009269.1	protein_coding	R/K	aGa/aAa	tolerated(1)	BP
rs160491414	10	14607954	A	missense_variant	MODERATE	AKAP11	ENSOARG00020006005	Transcript	ENSOART00020009269.1	protein_coding	A/E	gCa/gAa	tolerated(1)	BP
rs160496639	10	21356569	C	missense_variant	MODERATE	-	ENSOARG00020012627	Transcript	ENSOART00020019320.1	protein_coding	S/P	Tca/Cca	tolerated(1)	BP
rs402695307	10	79762908	A	missense_variant	MODERATE	-	ENSOARG00020009349	Transcript	ENSOART00020015457.1	protein_coding	E/D	gaG/gaT	tolerated(1)	BP
rs160628849	9	14521857	T	missense_variant	MODERATE	ZNF34	ENSOARG00020003461	Transcript	ENSOART00020005265.1	protein_coding	D/N	Gat/Aat	tolerated(1)	BP
rs160650724	9	40353756	A	missense_variant	MODERATE	UBXN2B	ENSOARG00020025589	Transcript	ENSOART00020040144.1	protein_coding	S/N	aGt/aAt	tolerated(1)	BP
rs404329598	9	99593152	G	missense_variant	MODERATE	E2F5	ENSOARG00020008214	Transcript	ENSOART00020012660.1	protein_coding	M/T	aTg/aCg	tolerated(1)	BP
rs404650819	9	104137014	G	missense_variant	MODERATE	COL14A1	ENSOARG00020012061	Transcript	ENSOART00020018450.1	protein_coding	I/V	Atc/Gtc	tolerated(1)	BP
rs160243192	8	63290295	T	missense_variant	MODERATE	ENPP1	ENSOARG00020018574	Transcript	ENSOART00020028579.1	protein_coding	K/N	aaA/aaT	tolerated(1)	BP
rs161914412	8	30719716	T	missense_variant	MODERATE	FIG4	ENSOARG00020007040	Transcript	ENSOART00020011221.1	protein_coding	R/K	aGg/aAg	tolerated(1)	BP
rs398453033	8	386791	A	missense_variant	MODERATE	SLC17A5	ENSOARG00020020626	Transcript	ENSOART00020031846.1	protein_coding	P/S	Cct/Tct	tolerated(1)	BP
rs421057765	8	55202172	C	missense_variant	MODERATE	ORC3	ENSOARG00020013723	Transcript	ENSOART00020021069.1	protein_coding	I/V	Ata/Gta	tolerated(1)	BP
rs160348691	7	75183696	A	missense_variant	MODERATE	PCNX4	ENSOARG00020009627	Transcript	ENSOART00020014829.1	protein_coding	T/K	aCa/aAa	tolerated(1)	BP
rs160369089	7	89923340	G	missense_variant	MODERATE	RPS6KL1	ENSOARG00020016765	Transcript	ENSOART00020025812.1	protein_coding	C/R	Tgc/Cgc	tolerated(1)	BP
rs161937023	7	36941126	G	missense_variant	MODERATE	RPAP1	ENSOARG00020010808	Transcript	ENSOART00020016586.1	protein_coding	S/P	Tcc/Ccc	tolerated(1)	BP
rs193638570	7	49463687	A	missense_variant	MODERATE	VPS13C	ENSOARG00020011169	Transcript	ENSOART00020024230.1	protein_coding	R/K	aGa/aAa	tolerated(1)	BP
rs410693400	7	104640409	G	missense_variant	MODERATE	EML5	ENSOARG00020014231	Transcript	ENSOART00020023037.1	protein_coding	C/R	Tgt/Cgt	tolerated(1)	BP
rs415391951	7	8702313	G	missense_variant	MODERATE	IQGAP2	ENSOARG00020021962	Transcript	ENSOART00020035229.1	protein_coding	K/R	aAa/aGa	tolerated(1)	BP
rs421972183	7	79507442	C	missense_variant	MODERATE	SYNE2	ENSOARG00020013014	Transcript	ENSOART00020021172.1	protein_coding	I/T	aTt/aCt	tolerated(1)	BP
rs425985534	7	79534504	A	missense_variant	MODERATE	SYNE2	ENSOARG00020013014	Transcript	ENSOART00020021172.1	protein_coding	S/N	aGt/aAt	tolerated(1)	BP
rs429341829	7	22977077	T	missense_variant	MODERATE	-	ENSOARG00020015099	Transcript	ENSOART00020023091.1	protein_coding	L/F	Ctt/Ttt	tolerated(1)	BP
rs159958168	6	42111483	C	missense_variant	MODERATE	NCAPG	ENSOARG00020024287	Transcript	ENSOART00020038099.1	protein_coding	F/S	tTc/tCc	tolerated(1)	BP
rs159991043	6	112007913	T	missense_variant	MODERATE	PTPN13	ENSOARG00020019325	Transcript	ENSOART00020030081.1	protein_coding	T/I	aCa/aTa	tolerated(1)	BP
rs159993004	6	115322712	A	missense_variant	MODERATE	LYAR	ENSOARG00020024350	Transcript	ENSOART00020038048.1	protein_coding	R/K	aGa/aAa	tolerated(1)	BP
rs403555438	6	78952183	C	missense_variant	MODERATE	AASDH	ENSOARG00020019446	Transcript	ENSOART00020029923.1	protein_coding	K/R	aAg/aGg	tolerated(1)	BP
rs423994831	6	40754360	A	missense_variant	MODERATE	FAM13A	ENSOARG00020022316	Transcript	ENSOART00020036173.1	protein_coding	R/Q	cGg/cAg	tolerated(1)	BP
rs1088274383	5	9698533	T	missense_variant	MODERATE	ADGRE5	ENSOARG00020000826	Transcript	ENSOART00020001147.1	protein_coding	I/N	aTc/aAc	tolerated(1)	BP
rs1092089164	5	16009756	A	missense_variant	MODERATE	C3	ENSOARG00020016763	Transcript	ENSOART00020025712.1	protein_coding	F/Y	tTc/tAc	tolerated(1)	BP
rs1094607798	5	16005252	A	missense_variant	MODERATE	C3	ENSOARG00020016763	Transcript	ENSOART00020025712.1	protein_coding	R/K	aGg/aAg	tolerated(1)	BP
rs160017771	5	6653636	C	missense_variant	MODERATE	C19orf44	ENSOARG00020016066	Transcript	ENSOART00020024667.1	protein_coding	M/V	Atg/Gtg	tolerated(1)	BP
rs160017819	5	6662527	C	missense_variant	MODERATE	C19orf44	ENSOARG00020016066	Transcript	ENSOART00020024667.1	protein_coding	T/A	Act/Gct	tolerated(1)	BP
rs160024965	5	10860465	A	missense_variant	MODERATE	TRMT1	ENSOARG00020008381	Transcript	ENSOART00020012863.1	protein_coding	V/I	Gtc/Atc	tolerated(1)	BP
rs160067996	5	40286053	A	missense_variant	MODERATE	ZFP62	ENSOARG00020015927	Transcript	ENSOART00020024350.1	protein_coding	H/Y	Cat/Tat	tolerated(1)	BP
rs160114085	5	84458522	C	missense_variant	MODERATE	MSH3	ENSOARG00020016326	Transcript	ENSOART00020025307.1	protein_coding	V/A	gTt/gCt	tolerated(1)	BP
rs160121298	5	102235268	A	missense_variant	MODERATE	ERAP2	ENSOARG00020014806	Transcript	ENSOART00020023313.1	protein_coding	V/I	Gtc/Atc	tolerated(1)	BP
rs162299159	5	17959091	A	missense_variant	MODERATE	MYDGF	ENSOARG00020013791	Transcript	ENSOART00020021063.1	protein_coding	R/K	aGa/aAa	tolerated(1)	BP
rs402183576	5	102105286	C	missense_variant	MODERATE	ERAP1	ENSOARG00020014690	Transcript	ENSOART00020022496.1	protein_coding	K/E	Aag/Gag	tolerated(1)	BP
rs403209078	5	9700260	C	missense_variant	MODERATE	ADGRE5	ENSOARG00020000826	Transcript	ENSOART00020001147.1	protein_coding	Q/E	Cag/Gag	tolerated(1)	BP
rs405588086	5	9698410	G	missense_variant	MODERATE	ADGRE5	ENSOARG00020000826	Transcript	ENSOART00020001147.1	protein_coding	M/T	aTg/aCg	tolerated(1)	BP
rs413033885	5	43995988	T	missense_variant	MODERATE	-	ENSOARG00020013649	Transcript	ENSOART00020020815.1	protein_coding	T/I	aCc/aTc	tolerated(1)	BP
rs424647225	5	9700253	C	missense_variant	MODERATE	ADGRE5	ENSOARG00020000826	Transcript	ENSOART00020001147.1	protein_coding	N/S	aAc/aGc	tolerated(1)	BP
rs1091888149	4	123400896	G	missense_variant	MODERATE	-	ENSOARG00020011433	Transcript	ENSOART00020017417.1	protein_coding	Y/H	Tac/Cac	tolerated(1)	BP
rs159745183	4	5976641	T	missense_variant	MODERATE	-	ENSOARG00020007974	Transcript	ENSOART00020012218.1	protein_coding	T/M	aCg/aTg	tolerated(1)	BP
rs193635068	4	101350009	C	missense_variant	MODERATE	RBM28	ENSOARG00020005071	Transcript	ENSOART00020007821.1	protein_coding	D/G	gAc/gGc	tolerated(1)	BP
rs402679177	4	114752218	C	missense_variant	MODERATE	-	ENSOARG00020001154	Transcript	ENSOART00020001725.1	protein_coding	S/P	Tct/Cct	tolerated(1)	BP
rs405203202	4	123362468	G	missense_variant	MODERATE	GIMAP2	ENSOARG00020011302	Transcript	ENSOART00020017212.1	protein_coding	D/G	gAc/gGc	tolerated(1)	BP
rs405388404	4	55314641	G	missense_variant	MODERATE	-	ENSOARG00020014254	Transcript	ENSOART00020021968.1	protein_coding	S/R	Agc/Cgc	tolerated(1)	BP
rs416118392	4	123362866	G	missense_variant	MODERATE	GIMAP2	ENSOARG00020011302	Transcript	ENSOART00020017212.1	protein_coding	Q/E	Cag/Gag	tolerated(1)	BP
rs1093100069	3	33194619	G	missense_variant	MODERATE	-	ENSOARG00020019629	Transcript	ENSOART00020030179.1	protein_coding	S/G	Agc/Ggc	tolerated(1)	BP
rs159845003	3	147313359	G	missense_variant	MODERATE	ADCY6	ENSOARG00020001829	Transcript	ENSOART00020002792.1	protein_coding	Q/R	cAg/cGg	tolerated(1)	BP
rs159848960	3	150696001	C	missense_variant	MODERATE	SCAF11	ENSOARG00020003734	Transcript	ENSOART00020005699.1	protein_coding	I/T	aTt/aCt	tolerated(1)	BP
rs159862452	3	173514011	G	missense_variant	MODERATE	METTL1	ENSOARG00020000098	Transcript	ENSOART00020000117.1	protein_coding	L/V	Ttg/Gtg	tolerated(1)	BP
rs159890269	3	196532503	A	missense_variant	MODERATE	AMN1	ENSOARG00020001651	Transcript	ENSOART00020002528.1	protein_coding	V/I	Gtt/Att	tolerated(1)	BP
rs159893699	3	201484333	G	missense_variant	MODERATE	TM7SF3	ENSOARG00020002918	Transcript	ENSOART00020004501.1	protein_coding	I/V	Att/Gtt	tolerated(1)	BP
rs159906193	3	220150363	G	missense_variant	MODERATE	-	ENSOARG00020000464	Transcript	ENSOART00020000624.1	protein_coding	N/D	Aac/Gac	tolerated(1)	BP
rs159928851	3	233005750	A	missense_variant	MODERATE	XPNPEP3	ENSOARG00020024132	Transcript	ENSOART00020037672.1	protein_coding	R/Q	cGg/cAg	tolerated(1)	BP
rs160468911	3	8966130	A	missense_variant	MODERATE	LRSAM1	ENSOARG00020018197	Transcript	ENSOART00020028066.1	protein_coding	T/I	aCt/aTt	tolerated(1)	BP
rs161810349	3	133706797	T	missense_variant	MODERATE	C3H12orf29	ENSOARG00020007796	Transcript	ENSOART00020011939.1	protein_coding	E/D	gaA/gaT	tolerated(1)	BP
rs161981822	3	7634466	C	missense_variant	MODERATE	-	ENSOARG00020002721	Transcript	ENSOART00020004199.1	protein_coding	K/E	Aag/Gag	tolerated(1)	BP
rs193635831	3	217748156	T	missense_variant	MODERATE	MANSC1	ENSOARG00020003883	Transcript	ENSOART00020005947.1	protein_coding	P/S	Cct/Tct	tolerated(1)	BP
rs399170811	3	41609013	T	missense_variant	MODERATE	APLF	ENSOARG00020007769	Transcript	ENSOART00020011972.1	protein_coding	R/K	aGg/aAg	tolerated(1)	BP
rs405966671	3	2801914	G	missense_variant	MODERATE	-	ENSOARG00020002455	Transcript	ENSOART00020003774.1	protein_coding	I/V	Atc/Gtc	tolerated(1)	BP
rs406914601	3	38653669	G	missense_variant	MODERATE	-	ENSOARG00020005335	Transcript	ENSOART00020008170.1	protein_coding	L/P	cTa/cCa	tolerated(1)	BP
rs407243802	3	73643070	G	missense_variant	MODERATE	MTIF2	ENSOARG00020000721	Transcript	ENSOART00020000973.1	protein_coding	N/S	aAt/aGt	tolerated(1)	BP
rs412657064	3	211488861	G	missense_variant	MODERATE	PIK3C2G	ENSOARG00020001765	Transcript	ENSOART00020002670.1	protein_coding	I/T	aTt/aCt	tolerated(1)	BP
rs419600527	3	38653753	A	missense_variant	MODERATE	-	ENSOARG00020005335	Transcript	ENSOART00020008170.1	protein_coding	D/V	gAc/gTc	tolerated(1)	BP
rs427712661	3	210144741	C	missense_variant	MODERATE	PLEKHA5	ENSOARG00020000915	Transcript	ENSOART00020001822.1	protein_coding	R/G	Agg/Ggg	tolerated(1)	BP
rs603426490	3	182892598	T	missense_variant	MODERATE	UTP20	ENSOARG00020005594	Transcript	ENSOART00020008630.1	protein_coding	H/Y	Cat/Tat	tolerated(1)	BP
rs159518077	2	138092955	T	missense_variant	MODERATE	ITPRID2	ENSOARG00020018365	Transcript	ENSOART00020028294.1	protein_coding	T/K	aCa/aAa	tolerated(1)	BP
rs160143730	2	88005115	A	missense_variant	MODERATE	MPDZ	ENSOARG00020012892	Transcript	ENSOART00020019851.1	protein_coding	G/C	Ggc/Tgc	tolerated(1)	BP
rs160161468	2	53939325	G	missense_variant	MODERATE	FBXO10	ENSOARG00020002224	Transcript	ENSOART00020003372.1	protein_coding	Q/R	cAg/cGg	tolerated(1)	BP
rs160198578	2	11154980	C	missense_variant	MODERATE	SLC46A2	ENSOARG00020021663	Transcript	ENSOART00020033505.1	protein_coding	C/R	Tgc/Cgc	tolerated(1)	BP
rs160199940	2	10653922	C	missense_variant	MODERATE	ALAD	ENSOARG00020020635	Transcript	ENSOART00020031840.1	protein_coding	G/A	gGg/gCg	tolerated(1)	BP
rs162297586	2	129250572	T	missense_variant	MODERATE	PMS1	ENSOARG00020009620	Transcript	ENSOART00020017430.1	protein_coding	F/I	Ttt/Att	tolerated(1)	BP
rs399080749	2	88884587	T	missense_variant	MODERATE	-	ENSOARG00020013331	Transcript	ENSOART00020020333.1	protein_coding	E/K	Gag/Aag	tolerated(1)	BP
rs405168111	2	151028479	C	missense_variant	MODERATE	FASTKD1	ENSOARG00020004650	Transcript	ENSOART00020007117.1	protein_coding	M/T	aTg/aCg	tolerated(1)	BP
rs406620369	2	52451614	G	missense_variant	MODERATE	TRMO	ENSOARG00020001663	Transcript	ENSOART00020002524.1	protein_coding	M/V	Atg/Gtg	tolerated(1)	BP
rs418273975	2	31851058	T	missense_variant	MODERATE	ERCC6L2	ENSOARG00020002268	Transcript	ENSOART00020003492.1	protein_coding	F/Y	tTt/tAt	tolerated(1)	BP
rs419602121	2	259200113	A	missense_variant	MODERATE	-	ENSOARG00020015143	Transcript	ENSOART00020023153.1	protein_coding	S/N	aGc/aAc	tolerated(1)	BP
rs421129242	2	162426409	C	missense_variant	MODERATE	TANC1	ENSOARG00020019416	Transcript	ENSOART00020030470.1	protein_coding	S/G	Agc/Ggc	tolerated(1)	BP
rs421244960	2	150690118	C	missense_variant	MODERATE	UBR3	ENSOARG00020004036	Transcript	ENSOART00020006600.1	protein_coding	I/V	Atc/Gtc	tolerated(1)	BP
rs423929902	2	151036465	G	missense_variant	MODERATE	FASTKD1	ENSOARG00020004650	Transcript	ENSOART00020007117.1	protein_coding	I/V	Att/Gtt	tolerated(1)	BP
rs428441610	2	219322577	A	missense_variant	MODERATE	NBEAL1	ENSOARG00020007440	Transcript	ENSOART00020011386.1	protein_coding	D/N	Gat/Aat	tolerated(1)	BP
rs428527504	2	32677376	T	missense_variant	MODERATE	FANCC	ENSOARG00020002435	Transcript	ENSOART00020003733.1	protein_coding	H/Y	Cat/Tat	tolerated(1)	BP
rs159441746	1	205663864	G	missense_variant	MODERATE	SEC22A	ENSOARG00020009891	Transcript	ENSOART00020015346.1	protein_coding	I/V	Att/Gtt	tolerated(1)	BP
rs159652308	1	102759019	T	missense_variant	MODERATE	PDE4DIP	ENSOARG00020001810	Transcript	ENSOART00020002757.1	protein_coding	E/D	gaG/gaT	tolerated(1)	BP
rs159654962	1	99326675	T	missense_variant	MODERATE	TTF2	ENSOARG00020000877	Transcript	ENSOART00020001234.1	protein_coding	A/V	gCa/gTa	tolerated(1)	BP
rs159708039	1	28362937	C	missense_variant	MODERATE	CC2D1B	ENSOARG00020007811	Transcript	ENSOART00020011991.1	protein_coding	K/R	aAa/aGa	tolerated(1)	BP
rs159709614	1	27399186	A	missense_variant	MODERATE	EPS15	ENSOARG00020004420	Transcript	ENSOART00020007345.1	protein_coding	T/S	Act/Tct	tolerated(1)	BP
rs398674443	1	8245402	T	missense_variant	MODERATE	NGEF	ENSOARG00020011081	Transcript	ENSOART00020016974.1	protein_coding	T/S	Acc/Tcc	tolerated(1)	BP
rs399384882	1	282927995	C	missense_variant	MODERATE	-	ENSOARG00020002404	Transcript	ENSOART00020003667.1	protein_coding	H/R	cAc/cGc	tolerated(1)	BP
rs401427817	1	106997993	G	missense_variant	MODERATE	RFX5	ENSOARG00020015129	Transcript	ENSOART00020023200.1	protein_coding	G/A	gGg/gCg	tolerated(1)	BP
rs406351832	1	106998000	G	missense_variant	MODERATE	RFX5	ENSOARG00020015129	Transcript	ENSOART00020023200.1	protein_coding	A/P	Gct/Cct	tolerated(1)	BP
rs408098459	1	111307951	T	missense_variant	MODERATE	PMVK	ENSOARG00020002284	Transcript	ENSOART00020003475.1	protein_coding	A/D	gCc/gAc	tolerated(1)	BP
rs411923971	1	3519552	C	missense_variant	MODERATE	RAB17	ENSOARG00020002174	Transcript	ENSOART00020003312.1	protein_coding	V/A	gTg/gCg	tolerated(1)	BP
rs412805245	1	104436480	G	missense_variant	MODERATE	ACP6	ENSOARG00020002966	Transcript	ENSOART00020004567.1	protein_coding	I/T	aTa/aCa	tolerated(1)	BP
rs413647685	1	287471595	A	missense_variant	MODERATE	-	ENSOARG00020006076	Transcript	ENSOART00020009395.1	protein_coding	G/E	gGg/gAg	tolerated(1)	BP
rs420892874	1	282927966	G	missense_variant	MODERATE	-	ENSOARG00020002404	Transcript	ENSOART00020003667.1	protein_coding	W/R	Tgg/Cgg	tolerated(1)	BP
rs425193834	1	196395746	C	missense_variant	MODERATE	QTRT2	ENSOARG00020001329	Transcript	ENSOART00020002008.1	protein_coding	V/A	gTa/gCa	tolerated(1)	BP
rs428518215	1	18169652	C	missense_variant	MODERATE	-	ENSOARG00020000505	Transcript	ENSOART00020000666.1	protein_coding	I/V	Atc/Gtc	tolerated(1)	BP
rs595709687	1	71154008	T	missense_variant	MODERATE	LRRC8D	ENSOARG00020007764	Transcript	ENSOART00020011874.1	protein_coding	H/Y	Cat/Tat	tolerated(1)	BP
rs605208920	1	71152067	T	missense_variant	MODERATE	LRRC8D	ENSOARG00020007764	Transcript	ENSOART00020011874.1	protein_coding	I/L	Ata/Tta	tolerated(1)	BP
rs161537386	26	31645878	G	missense_variant	MODERATE	TTI2	ENSOARG00020010997	Transcript	ENSOART00020016818.1	protein_coding	D/A	gAc/gCc	tolerated(0.98)	BP
rs428085651	26	17400938	T	missense_variant	MODERATE	FAT1	ENSOARG00020019399	Transcript	ENSOART00020029828.1	protein_coding	V/I	Gtc/Atc	tolerated(0.98)	BP
rs594706972	21	26887755	T	missense_variant	MODERATE	-	ENSOARG00020026073	Transcript	ENSOART00020041007.1	protein_coding	L/F	Ctt/Ttt	tolerated(0.98)	BP
rs162108125	14	54098758	A	missense_variant	MODERATE	MEGF8	ENSOARG00020019929	Transcript	ENSOART00020030652.1	protein_coding	Q/H	caG/caT	tolerated(0.98)	BP
rs1088686492	5	13873685	A	missense_variant	MODERATE	LDLR	ENSOARG00020007651	Transcript	ENSOART00020011865.1	protein_coding	R/S	Cgc/Agc	tolerated(0.98)	BP
rs604976693	2	216764564	G	missense_variant	MODERATE	SPATS2L	ENSOARG00020014270	Transcript	ENSOART00020022195.1	protein_coding	N/K	aaC/aaG	tolerated(0.98)	BP
rs159705713	1	29996378	T	missense_variant	MODERATE	YIPF1	ENSOARG00020016768	Transcript	ENSOART00020025737.1	protein_coding	V/I	Gta/Ata	tolerated(0.98)	BP
rs161985101	10	13613459	T	missense_variant	MODERATE	MTRF1	ENSOARG00020005295	Transcript	ENSOART00020008112.1	protein_coding	R/Q	cGa/cAa	tolerated(0.97)	BP
rs413217328	10	88943496	G	missense_variant	MODERATE	-	ENSOARG00020003120	Transcript	ENSOART00020004771.1	protein_coding	T/A	Acc/Gcc	tolerated(0.97)	BP
rs161965611	3	82174723	T	missense_variant	MODERATE	MSH2	ENSOARG00020004936	Transcript	ENSOART00020007564.1	protein_coding	T/K	aCa/aAa	tolerated(0.97)	BP
rs599857011	24	21891888	A	missense_variant	MODERATE	EARS2	ENSOARG00020024799	Transcript	ENSOART00020038857.1	protein_coding	H/Y	Cac/Tac	tolerated(0.96)	BP
rs401890754	20	18502816	C	missense_variant	MODERATE	CUL9	ENSOARG00020019931	Transcript	ENSOART00020031602.1	protein_coding	S/P	Tcc/Ccc	tolerated(0.96)	BP
rs160955816	14	52916067	G	missense_variant	MODERATE	BLVRB	ENSOARG00020014151	Transcript	ENSOART00020021667.1	protein_coding	H/R	cAc/cGc	tolerated(0.96)	BP
rs406097794	12	25576669	G	missense_variant	MODERATE	EPRS1	ENSOARG00020008556	Transcript	ENSOART00020013078.1	protein_coding	V/A	gTg/gCg	tolerated(0.96)	BP
rs417709237	2	96337555	C	missense_variant	MODERATE	FOCAD	ENSOARG00020022657	Transcript	ENSOART00020035245.1	protein_coding	L/P	cTc/cCc	tolerated(0.96)	BP
rs159620936	1	120542865	A	missense_variant	MODERATE	ATF6	ENSOARG00020000954	Transcript	ENSOART00020001407.1	protein_coding	H/Q	caC/caA	tolerated(0.96)	BP
rs161783481	1	13089849	C	missense_variant	MODERATE	MTF1	ENSOARG00020016936	Transcript	ENSOART00020026035.1	protein_coding	N/S	aAc/aGc	tolerated(0.96)	BP
rs405342315	22	47143890	G	missense_variant	MODERATE	CHST15	ENSOARG00020023005	Transcript	ENSOART00020035737.1	protein_coding	V/A	gTg/gCg	tolerated(0.95)	BP
rs160492261	10	16261078	G	missense_variant	MODERATE	-	ENSOARG00020006292	Transcript	ENSOART00020009742.1	protein_coding	H/R	cAt/cGt	tolerated(0.95)	BP
rs426513387	24	21887188	C	missense_variant	MODERATE	EARS2	ENSOARG00020024799	Transcript	ENSOART00020038857.1	protein_coding	N/S	aAc/aGc	tolerated(0.94)	BP
rs162299679	8	89213799	C	missense_variant	MODERATE	SNX9	ENSOARG00020003963	Transcript	ENSOART00020006063.1	protein_coding	V/A	gTa/gCa	tolerated(0.94)	BP
rs412234140	4	50012171	C	missense_variant	MODERATE	NAPEPLD	ENSOARG00020005333	Transcript	ENSOART00020008180.1	protein_coding	K/R	aAa/aGa	tolerated(0.94)	BP
rs398767173	2	33625332	A	missense_variant	MODERATE	CTSL	ENSOARG00020002639	Transcript	ENSOART00020004066.1	protein_coding	M/L	Atg/Ttg	tolerated(0.93)	BP
rs400954852	23	30198032	A	missense_variant	MODERATE	DSG2	ENSOARG00020024912	Transcript	ENSOART00020039033.1	protein_coding	A/V	gCc/gTc	tolerated(0.92)	BP
rs596371879	23	37379800	C	missense_variant	MODERATE	TTC39C	ENSOARG00020025558	Transcript	ENSOART00020040093.1	protein_coding	N/S	aAt/aGt	tolerated(0.92)	BP
rs162196097	20	12881195	G	missense_variant	MODERATE	RNF8	ENSOARG00020024327	Transcript	ENSOART00020038014.1	protein_coding	K/R	aAa/aGa	tolerated(0.92)	BP
rs160828651	17	17113617	A	missense_variant	MODERATE	INPP4B	ENSOARG00020011132	Transcript	ENSOART00020017905.1	protein_coding	R/K	aGa/aAa	tolerated(0.92)	BP
rs160628742	9	14515237	A	missense_variant	MODERATE	C8orf33	ENSOARG00020003433	Transcript	ENSOART00020005239.1	protein_coding	W/R	Tgg/Agg	tolerated(0.92)	BP
rs417093464	3	3262883	C	missense_variant	MODERATE	SNAPC4	ENSOARG00020003067	Transcript	ENSOART00020006040.1	protein_coding	Q/H	caG/caC	tolerated(0.92)	BP
rs408356275	22	44194556	A	missense_variant	MODERATE	WDR11	ENSOARG00020018347	Transcript	ENSOART00020028460.1	protein_coding	V/E	gTg/gAg	tolerated(0.91)	BP
rs1090608782	20	26850286	C	missense_variant	MODERATE	CILK1	ENSOARG00020021095	Transcript	ENSOART00020032627.1	protein_coding	T/S	aCc/aGc	tolerated(0.91)	BP
rs429400517	18	70102949	G	missense_variant	MODERATE	CLBA1	ENSOARG00020020019	Transcript	ENSOART00020030776.1	protein_coding	T/A	Acc/Gcc	tolerated(0.9)	BP
rs162035643	15	3247833	A	missense_variant	MODERATE	-	ENSOARG00020013177	Transcript	ENSOART00020020667.1	protein_coding	T/K	aCg/aAg	tolerated(0.9)	BP
rs589292741	14	57335052	A	missense_variant	MODERATE	FKRP	ENSOARG00020010516	Transcript	ENSOART00020016065.1	protein_coding	G/S	Ggc/Agc	tolerated(0.9)	BP
rs161116649	11	7325297	C	missense_variant	MODERATE	RECQL5	ENSOARG00020009478	Transcript	ENSOART00020014673.1	protein_coding	N/D	Aac/Gac	tolerated(0.9)	BP
rs404051932	6	108549284	G	missense_variant	MODERATE	ABRAXAS1	ENSOARG00020014754	Transcript	ENSOART00020022717.1	protein_coding	I/T	aTa/aCa	tolerated(0.9)	BP
rs428080237	20	26847267	G	missense_variant	MODERATE	CILK1	ENSOARG00020021095	Transcript	ENSOART00020032627.1	protein_coding	V/A	gTg/gCg	tolerated(0.89)	BP
rs162021029	13	78080740	C	missense_variant	MODERATE	ZNF335	ENSOARG00020016965	Transcript	ENSOART00020026119.1	protein_coding	L/V	Ctg/Gtg	tolerated(0.89)	BP
rs159672608	1	81602072	T	missense_variant	MODERATE	PALMD	ENSOARG00020001716	Transcript	ENSOART00020002595.1	protein_coding	T/S	Aca/Tca	tolerated(0.89)	BP
rs159682575	1	66861136	A	missense_variant	MODERATE	C1orf52	ENSOARG00020001875	Transcript	ENSOART00020002852.1	protein_coding	A/S	Gct/Tct	tolerated(0.89)	BP
rs159741732	1	2815139	C	missense_variant	MODERATE	TRAF3IP1	ENSOARG00020001517	Transcript	ENSOART00020002375.1	protein_coding	T/A	Acc/Gcc	tolerated(0.89)	BP
rs1093738237	20	29417328	A	missense_variant	MODERATE	CLIC1	ENSOARG00020013786	Transcript	ENSOART00020021047.1	protein_coding	E/K	Gag/Aag	tolerated(0.88)	BP
rs161038260	11	38088008	C	missense_variant	MODERATE	KIAA0753	ENSOARG00020011849	Transcript	ENSOART00020018348.1	protein_coding	T/A	Acc/Gcc	tolerated(0.88)	BP
rs160161473	2	53937057	G	missense_variant	MODERATE	FBXO10	ENSOARG00020002224	Transcript	ENSOART00020003372.1	protein_coding	N/D	Aac/Gac	tolerated(0.88)	BP
rs426491303	8	44651427	G	missense_variant	MODERATE	MMS22L	ENSOARG00020007563	Transcript	ENSOART00020011579.1	protein_coding	N/S	aAt/aGt	tolerated(0.87)	BP
rs428506277	3	135217159	G	missense_variant	MODERATE	POC1B	ENSOARG00020008549	Transcript	ENSOART00020013134.1	protein_coding	E/D	gaG/gaC	tolerated(0.87)	BP
rs428247069	8	21506020	C	missense_variant	MODERATE	-	ENSOARG00020022754	Transcript	ENSOART00020035345.1	protein_coding	L/S	tTg/tCg	tolerated(0.86)	BP
rs159998706	6	127876368	T	missense_variant	MODERATE	ADD1	ENSOARG00020021785	Transcript	ENSOART00020033788.1	protein_coding	V/I	Gtt/Att	tolerated(0.86)	BP
rs598949877	1	297013574	C	missense_variant	MODERATE	RFTN1	ENSOARG00020021528	Transcript	ENSOART00020033285.1	protein_coding	E/G	gAg/gGg	tolerated(0.86)	BP
rs404897878	23	64057970	C	missense_variant	MODERATE	ZNF532	ENSOARG00020024903	Transcript	ENSOART00020038987.1	protein_coding	V/A	gTg/gCg	tolerated(0.85)	BP
rs403383153	16	2458560	G	missense_variant	MODERATE	LCP2	ENSOARG00020014665	Transcript	ENSOART00020022730.1	protein_coding	I/L	Ata/Cta	tolerated(0.85)	BP
rs401653624	5	1047480	A	missense_variant	MODERATE	RASGEF1C	ENSOARG00020013195	Transcript	ENSOART00020020428.1	protein_coding	H/N	Cac/Aac	tolerated(0.85)	BP
rs159495646	1	287740324	A	missense_variant	MODERATE	TRPM2	ENSOARG00020014481	Transcript	ENSOART00020022841.1	protein_coding	V/I	Gtc/Atc	tolerated(0.85)	BP
rs406304613	1	27401707	G	missense_variant	MODERATE	EPS15	ENSOARG00020004420	Transcript	ENSOART00020007345.1	protein_coding	I/T	aTa/aCa	tolerated(0.84)	BP
rs414745112	12	65619380	A	missense_variant	MODERATE	CEP350	ENSOARG00020023084	Transcript	ENSOART00020035870.1	protein_coding	D/N	Gac/Aac	tolerated(0.83)	BP
rs419273385	1	114837595	G	missense_variant	MODERATE	CD1D	ENSOARG00020026180	Transcript	ENSOART00020041180.1	protein_coding	D/E	gaC/gaG	tolerated(0.83)	BP
rs411056536	19	46286899	A	missense_variant	MODERATE	-	ENSOARG00020018656	Transcript	ENSOART00020029709.1	protein_coding	R/Q	cGa/cAa	tolerated(0.82)	BP
rs428382721	19	7416648	C	missense_variant	MODERATE	DYNC1LI1	ENSOARG00020024520	Transcript	ENSOART00020038391.1	protein_coding	T/A	Acg/Gcg	tolerated(0.82)	BP
rs400581780	5	2350798	T	missense_variant	MODERATE	ZNF354C	ENSOARG00020016338	Transcript	ENSOART00020025134.1	protein_coding	E/K	Gaa/Aaa	tolerated(0.82)	BP
rs159654961	1	99326726	C	missense_variant	MODERATE	TTF2	ENSOARG00020000877	Transcript	ENSOART00020001234.1	protein_coding	V/A	gTg/gCg	tolerated(0.82)	BP
rs596060800	1	16645748	T	missense_variant	MODERATE	HIVEP3	ENSOARG00020000082	Transcript	ENSOART00020000097.1	protein_coding	R/H	cGt/cAt	tolerated(0.82)	BP
rs161391896	23	59558969	G	missense_variant	MODERATE	POLI	ENSOARG00020017236	Transcript	ENSOART00020026558.1	protein_coding	I/V	Atc/Gtc	tolerated(0.81)	BP
rs160350976	7	79300268	C	missense_variant	MODERATE	SGPP1	ENSOARG00020012809	Transcript	ENSOART00020019495.1	protein_coding	K/E	Aag/Gag	tolerated(0.81)	BP
rs161949194	7	82971256	A	missense_variant	MODERATE	PLEKHH1	ENSOARG00020019160	Transcript	ENSOART00020029453.1	protein_coding	R/K	aGg/aAg	tolerated(0.81)	BP
rs399151876	13	67535767	A	missense_variant	MODERATE	CEP250	ENSOARG00020004083	Transcript	ENSOART00020006284.1	protein_coding	R/Q	cGg/cAg	tolerated(0.8)	BP
rs1094212630	12	46671315	T	missense_variant	MODERATE	KIF1B	ENSOARG00020015439	Transcript	ENSOART00020023864.1	protein_coding	R/K	aGg/aAg	tolerated(0.8)	BP
rs161105481	11	11885353	G	missense_variant	MODERATE	FAAP100	ENSOARG00020025026	Transcript	ENSOART00020039233.1	protein_coding	R/S	agG/agC	tolerated(0.8)	BP
rs595762798	5	13110584	C	missense_variant	MODERATE	MRPL4	ENSOARG00020003926	Transcript	ENSOART00020006038.1	protein_coding	E/D	gaG/gaC	tolerated(0.8)	BP
rs419317095	1	34908749	C	missense_variant	MODERATE	TACSTD2	ENSOARG00020022774	Transcript	ENSOART00020035371.1	protein_coding	P/A	Ccc/Gcc	tolerated(0.8)	BP
rs161078522	11	22870799	C	missense_variant	MODERATE	PSMD3	ENSOARG00020010198	Transcript	ENSOART00020015621.1	protein_coding	T/A	Acg/Gcg	tolerated(0.79)	BP
rs162301828	11	27754637	T	missense_variant	MODERATE	MBTD1	ENSOARG00020026196	Transcript	ENSOART00020041226.1	protein_coding	G/S	Ggt/Agt	tolerated(0.79)	BP
rs160109049	5	68782264	T	missense_variant	MODERATE	GEMIN5	ENSOARG00020020038	Transcript	ENSOART00020031215.1	protein_coding	A/T	Gca/Aca	tolerated(0.79)	BP
rs599748674	3	2411229	G	missense_variant	MODERATE	SARDH	ENSOARG00020001993	Transcript	ENSOART00020003206.1	protein_coding	Q/R	cAg/cGg	tolerated(0.79)	BP
rs599910791	14	20074331	G	missense_variant	MODERATE	ADCY7	ENSOARG00020006198	Transcript	ENSOART00020009581.1	protein_coding	T/A	Aca/Gca	tolerated(0.78)	BP
rs406968591	24	41513704	G	missense_variant	MODERATE	IQCE	ENSOARG00020012871	Transcript	ENSOART00020020459.1	protein_coding	T/A	Aca/Gca	tolerated(0.77)	BP
rs160601886	13	65615895	G	missense_variant	MODERATE	CDK5RAP1	ENSOARG00020010445	Transcript	ENSOART00020015949.1	protein_coding	T/P	Act/Cct	tolerated(0.77)	BP
rs426725771	12	45438923	C	missense_variant	MODERATE	FBXO2	ENSOARG00020013419	Transcript	ENSOART00020020461.1	protein_coding	N/H	Aac/Cac	tolerated(0.77)	BP
rs161118469	11	6730179	A	missense_variant	MODERATE	FDXR	ENSOARG00020003916	Transcript	ENSOART00020007545.1	protein_coding	P/S	Ccc/Tcc	tolerated(0.77)	BP
rs415530006	6	115318274	C	missense_variant	MODERATE	LYAR	ENSOARG00020024350	Transcript	ENSOART00020038048.1	protein_coding	V/A	gTc/gCc	tolerated(0.77)	BP
rs406393706	3	232895090	G	missense_variant	MODERATE	SLC25A17	ENSOARG00020024071	Transcript	ENSOART00020037584.1	protein_coding	V/A	gTa/gCa	tolerated(0.77)	BP
rs159640850	1	107012586	C	missense_variant	MODERATE	SELENBP1	ENSOARG00020015215	Transcript	ENSOART00020023336.1	protein_coding	T/A	Act/Gct	tolerated(0.77)	BP
rs406440207	13	78984689	A	missense_variant	MODERATE	EYA2	ENSOARG00020019689	Transcript	ENSOART00020030303.1	protein_coding	A/T	Gca/Aca	tolerated(0.76)	BP
rs404849048	1	292575067	G	missense_variant	MODERATE	TTC3	ENSOARG00020015865	Transcript	ENSOART00020024284.1	protein_coding	I/V	Ata/Gta	tolerated(0.76)	BP
rs161286430	19	58506811	T	missense_variant	MODERATE	TSEN2	ENSOARG00020025828	Transcript	ENSOART00020040576.1	protein_coding	A/T	Gcc/Acc	tolerated(0.75)	BP
rs401679800	15	55253672	T	missense_variant	MODERATE	ARAP1	ENSOARG00020020836	Transcript	ENSOART00020034619.1	protein_coding	A/T	Gcc/Acc	tolerated(0.75)	BP
rs160274991	7	9017081	G	missense_variant	MODERATE	-	ENSOARG00020023108	Transcript	ENSOART00020035918.1	protein_coding	M/V	Atg/Gtg	tolerated(0.75)	BP
rs398818913	7	79541516	A	missense_variant	MODERATE	SYNE2	ENSOARG00020013014	Transcript	ENSOART00020021172.1	protein_coding	G/E	gGa/gAa	tolerated(0.75)	BP
rs414122433	6	61210930	C	missense_variant	MODERATE	ARAP2	ENSOARG00020020778	Transcript	ENSOART00020032083.1	protein_coding	T/A	Act/Gct	tolerated(0.75)	BP
rs159508954	2	123777069	T	missense_variant	MODERATE	TUBGCP5	ENSOARG00020020859	Transcript	ENSOART00020032409.1	protein_coding	G/D	gGc/gAc	tolerated(0.75)	BP
rs399754759	24	37132562	A	missense_variant	MODERATE	AZGP1	ENSOARG00020020969	Transcript	ENSOART00020032356.1	protein_coding	S/F	tCc/tTc	tolerated(0.74)	BP
rs160824895	17	11455527	T	missense_variant	MODERATE	ARHGAP10	ENSOARG00020023485	Transcript	ENSOART00020036592.1	protein_coding	R/K	aGg/aAg	tolerated(0.74)	BP
rs161005160	11	54397332	A	missense_variant	MODERATE	TEX14	ENSOARG00020016390	Transcript	ENSOART00020026891.1	protein_coding	M/K	aTg/aAg	tolerated(0.74)	BP
rs406215212	2	226347000	T	missense_variant	MODERATE	LANCL1	ENSOARG00020021560	Transcript	ENSOART00020033340.1	protein_coding	R/Q	cGg/cAg	tolerated(0.74)	BP
rs161768306	1	75178673	T	missense_variant	MODERATE	GCLM	ENSOARG00020012157	Transcript	ENSOART00020018599.1	protein_coding	V/I	Gta/Ata	tolerated(0.74)	BP
rs417680381	21	30695878	A	missense_variant	MODERATE	DCPS	ENSOARG00020007638	Transcript	ENSOART00020011628.1	protein_coding	E/K	Gag/Aag	tolerated(0.73)	BP
rs160370702	7	91008976	G	missense_variant	MODERATE	TTLL5	ENSOARG00020018787	Transcript	ENSOART00020029025.1	protein_coding	K/R	aAa/aGa	tolerated(0.73)	BP
rs159874925	3	182904872	G	missense_variant	MODERATE	UTP20	ENSOARG00020005594	Transcript	ENSOART00020008630.1	protein_coding	I/V	Ata/Gta	tolerated(0.73)	BP
rs159721024	1	18628402	T	missense_variant	MODERATE	CDC20	ENSOARG00020000896	Transcript	ENSOART00020001263.1	protein_coding	P/L	cCt/cTt	tolerated(0.73)	BP
rs405534174	25	45567073	T	missense_variant	MODERATE	ERCC6	ENSOARG00020026462	Transcript	ENSOART00020041632.1	protein_coding	S/N	aGc/aAc	tolerated(0.72)	BP
rs421342501	24	3005171	T	missense_variant	MODERATE	SLX4	ENSOARG00020026454	Transcript	ENSOART00020041624.1	protein_coding	A/T	Gca/Aca	tolerated(0.72)	BP
rs420571351	12	81103734	T	missense_variant	MODERATE	PTPRC	ENSOARG00020011696	Transcript	ENSOART00020022043.1	protein_coding	P/L	cCt/cTt	tolerated(0.72)	BP
rs412205162	10	88947404	A	missense_variant	MODERATE	-	ENSOARG00020003120	Transcript	ENSOART00020004771.1	protein_coding	S/R	agT/agA	tolerated(0.72)	BP
rs411942713	7	35634896	T	missense_variant	MODERATE	EIF2AK4	ENSOARG00020008995	Transcript	ENSOART00020014346.1	protein_coding	A/S	Gcg/Tcg	tolerated(0.72)	BP
rs162291492	X	58579411	T	missense_variant	MODERATE	HDAC6	ENSOARG00020019522	Transcript	ENSOART00020030064.1	protein_coding	E/K	Gag/Aag	tolerated(0.71)	BP
rs161528900	26	17435052	C	missense_variant	MODERATE	FAT1	ENSOARG00020019399	Transcript	ENSOART00020029828.1	protein_coding	N/S	aAc/aGc	tolerated(0.71)	BP
rs400431174	24	37169733	C	missense_variant	MODERATE	TRIM4	ENSOARG00020021045	Transcript	ENSOART00020032604.1	protein_coding	V/L	Gtt/Ctt	tolerated(0.71)	BP
rs1088141090	19	58496055	A	missense_variant	MODERATE	MKRN2OS	ENSOARG00020025824	Transcript	ENSOART00020040569.1	protein_coding	A/T	Gcc/Acc	tolerated(0.71)	BP
rs161028193	11	41108095	G	missense_variant	MODERATE	RFLNB	ENSOARG00020012025	Transcript	ENSOART00020018362.1	protein_coding	S/T	aGc/aCc	tolerated(0.71)	BP
rs407575776	7	86802531	A	missense_variant	MODERATE	SIPA1L1	ENSOARG00020005315	Transcript	ENSOART00020008658.1	protein_coding	A/T	Gcc/Acc	tolerated(0.71)	BP
rs1094558544	2	129250339	C	missense_variant	MODERATE	PMS1	ENSOARG00020009620	Transcript	ENSOART00020017430.1	protein_coding	F/L	ttT/ttG	tolerated(0.71)	BP
rs161203436	18	44384163	G	missense_variant	MODERATE	NFKBIA	ENSOARG00020007336	Transcript	ENSOART00020011257.1	protein_coding	F/L	Ttc/Ctc	tolerated(0.7)	BP
rs403670947	14	67189382	T	missense_variant	MODERATE	-	ENSOARG00020006352	Transcript	ENSOART00020010233.1	protein_coding	R/L	cGt/cTt	tolerated(0.7)	BP
rs410572119	5	34405917	G	missense_variant	MODERATE	DMXL1	ENSOARG00020008495	Transcript	ENSOART00020013066.1	protein_coding	V/A	gTt/gCt	tolerated(0.7)	BP
rs161483847	22	24009318	T	missense_variant	MODERATE	SEC31B	ENSOARG00020023907	Transcript	ENSOART00020037289.1	protein_coding	R/H	cGc/cAc	tolerated(0.69)	BP
rs408329692	15	83779852	C	missense_variant	MODERATE	FNBP4	ENSOARG00020015042	Transcript	ENSOART00020023169.1	protein_coding	T/A	Act/Gct	tolerated(0.69)	BP
rs160243268	8	63311017	A	missense_variant	MODERATE	ENPP1	ENSOARG00020018574	Transcript	ENSOART00020028579.1	protein_coding	R/H	cGt/cAt	tolerated(0.69)	BP
rs159414097	1	135060301	A	missense_variant	MODERATE	BACH1	ENSOARG00020002891	Transcript	ENSOART00020004436.1	protein_coding	A/V	gCg/gTg	tolerated(0.69)	BP
rs421906239	20	30184756	C	missense_variant	MODERATE	ABCF1	ENSOARG00020022532	Transcript	ENSOART00020034963.1	protein_coding	N/S	aAc/aGc	tolerated(0.68)	BP
rs408453488	17	73542899	G	missense_variant	MODERATE	-	ENSOARG00020004838	Transcript	ENSOART00020007382.1	protein_coding	D/G	gAc/gGc	tolerated(0.68)	BP
rs160232258	8	41114397	G	missense_variant	MODERATE	ASCC3	ENSOARG00020006093	Transcript	ENSOART00020009420.1	protein_coding	T/A	Act/Gct	tolerated(0.68)	BP
rs160306414	7	35689869	C	missense_variant	MODERATE	EIF2AK4	ENSOARG00020008995	Transcript	ENSOART00020014346.1	protein_coding	L/S	tTa/tCa	tolerated(0.68)	BP
rs160122115	5	104207297	A	missense_variant	MODERATE	RGMB	ENSOARG00020016120	Transcript	ENSOART00020024721.1	protein_coding	A/T	Gcg/Acg	tolerated(0.68)	BP
rs1091558287	3	163195732	A	missense_variant	MODERATE	DYRK2	ENSOARG00020005469	Transcript	ENSOART00020008377.1	protein_coding	P/L	cCa/cTa	tolerated(0.68)	BP
rs408594567	3	227796546	G	missense_variant	MODERATE	DDX11	ENSOARG00020012623	Transcript	ENSOART00020019354.1	protein_coding	S/G	Agc/Ggc	tolerated(0.68)	BP
rs406343399	2	239828323	T	missense_variant	MODERATE	MOGAT1	ENSOARG00020018444	Transcript	ENSOART00020028419.1	protein_coding	A/V	gCt/gTt	tolerated(0.68)	BP
rs429866226	18	29163413	G	missense_variant	MODERATE	FBXO22	ENSOARG00020020327	Transcript	ENSOART00020031297.1	protein_coding	T/A	Acg/Gcg	tolerated(0.67)	BP
rs404871105	16	68820688	T	missense_variant	MODERATE	MARCHF6	ENSOARG00020020993	Transcript	ENSOART00020032384.1	protein_coding	V/I	Gtc/Atc	tolerated(0.67)	BP
rs404063678	12	65619860	C	missense_variant	MODERATE	CEP350	ENSOARG00020023084	Transcript	ENSOART00020035870.1	protein_coding	F/L	Ttc/Ctc	tolerated(0.67)	BP
rs408052585	7	36939768	C	missense_variant	MODERATE	RPAP1	ENSOARG00020010808	Transcript	ENSOART00020016586.1	protein_coding	I/V	Atc/Gtc	tolerated(0.67)	BP
rs160461566	3	14862436	G	missense_variant	MODERATE	-	ENSOARG00020015864	Transcript	ENSOART00020024303.1	protein_coding	K/E	Aaa/Gaa	tolerated(0.67)	BP
rs425211506	3	219957308	G	missense_variant	MODERATE	-	ENSOARG00020000151	Transcript	ENSOART00020000182.1	protein_coding	S/T	aGc/aCc	tolerated(0.67)	BP
rs419576961	2	265164072	T	missense_variant	MODERATE	NECAP2	ENSOARG00020015265	Transcript	ENSOART00020023483.1	protein_coding	R/Q	cGa/cAa	tolerated(0.67)	BP
rs400981402	1	31111209	C	missense_variant	MODERATE	USP24	ENSOARG00020019969	Transcript	ENSOART00020031459.1	protein_coding	K/R	aAg/aGg	tolerated(0.67)	BP
rs411268247	21	37338599	A	missense_variant	MODERATE	APLP2	ENSOARG00020012094	Transcript	ENSOART00020018506.1	protein_coding	A/D	gCc/gAc	tolerated(0.66)	BP
rs405930447	6	41904144	G	missense_variant	MODERATE	LAP3	ENSOARG00020024149	Transcript	ENSOART00020037758.1	protein_coding	N/D	Aat/Gat	tolerated(0.66)	BP
rs402117305	4	114816227	C	missense_variant	MODERATE	TRBV30	ENSOARG00020001226	Transcript	ENSOART00020001829.1	protein_coding	N/D	Aac/Gac	tolerated(0.66)	BP
rs160422884	3	66302051	A	missense_variant	MODERATE	RANBP2	ENSOARG00020002287	Transcript	ENSOART00020003607.1	protein_coding	A/T	Gct/Act	tolerated(0.66)	BP
rs603893091	2	247856040	A	missense_variant	MODERATE	SP110	ENSOARG00020009148	Transcript	ENSOART00020014066.1	protein_coding	H/Y	Cat/Tat	tolerated(0.66)	BP
rs159450619	1	210014849	T	missense_variant	MODERATE	BDH1	ENSOARG00020008942	Transcript	ENSOART00020013758.1	protein_coding	A/T	Gcc/Acc	tolerated(0.66)	BP
rs404619397	24	25534476	G	missense_variant	MODERATE	IL21R	ENSOARG00020025605	Transcript	ENSOART00020040166.1	protein_coding	K/E	Aag/Gag	tolerated(0.65)	BP
rs595066235	7	69208945	A	missense_variant	MODERATE	CGRRF1	ENSOARG00020015430	Transcript	ENSOART00020023603.1	protein_coding	T/K	aCa/aAa	tolerated(0.65)	BP
rs160015924	5	6048425	T	missense_variant	MODERATE	MYO9B	ENSOARG00020012985	Transcript	ENSOART00020019782.1	protein_coding	G/D	gGt/gAt	tolerated(0.65)	BP
rs413404875	5	102094097	T	missense_variant	MODERATE	ERAP1	ENSOARG00020014690	Transcript	ENSOART00020022496.1	protein_coding	R/Q	cGg/cAg	tolerated(0.65)	BP
rs159928274	3	232583905	A	missense_variant	MODERATE	-	ENSOARG00020023916	Transcript	ENSOART00020037384.1	protein_coding	V/M	Gtg/Atg	tolerated(0.65)	BP
rs159530958	2	150697076	T	missense_variant	MODERATE	UBR3	ENSOARG00020004036	Transcript	ENSOART00020006600.1	protein_coding	A/T	Gcc/Acc	tolerated(0.65)	BP
rs159652260	1	102769372	C	missense_variant	MODERATE	PDE4DIP	ENSOARG00020001810	Transcript	ENSOART00020002757.1	protein_coding	M/T	aTg/aCg	tolerated(0.65)	BP
rs404386704	1	18905474	G	missense_variant	MODERATE	-	ENSOARG00020001646	Transcript	ENSOART00020002508.1	protein_coding	Q/R	cAg/cGg	tolerated(0.65)	BP
rs405483328	1	204508521	T	missense_variant	MODERATE	-	ENSOARG00020004743	Transcript	ENSOART00020011730.1	protein_coding	P/S	Cca/Tca	tolerated(0.65)	BP
rs587985659	14	61678434	C	missense_variant	MODERATE	ZNF613	ENSOARG00020010901	Transcript	ENSOART00020016702.1	protein_coding	G/R	Ggg/Cgg	tolerated(0.64)	BP
rs411693135	6	50605120	G	missense_variant	MODERATE	SLC34A2	ENSOARG00020017154	Transcript	ENSOART00020026526.1	protein_coding	Q/R	cAa/cGa	tolerated(0.64)	BP
rs403825676	4	11463582	T	missense_variant	MODERATE	PEX1	ENSOARG00020014937	Transcript	ENSOART00020022846.1	protein_coding	V/I	Gtt/Att	tolerated(0.64)	BP
rs162100462	14	37039055	T	missense_variant	MODERATE	TK2	ENSOARG00020014347	Transcript	ENSOART00020023295.1	protein_coding	R/Q	cGa/cAa	tolerated(0.63)	BP
rs422264593	5	1322954	A	missense_variant	MODERATE	-	ENSOARG00020013782	Transcript	ENSOART00020021041.1	protein_coding	D/E	gaC/gaA	tolerated(0.63)	BP
rs406334906	2	213683812	C	missense_variant	MODERATE	MARS2	ENSOARG00020012596	Transcript	ENSOART00020019200.1	protein_coding	I/L	Atc/Ctc	tolerated(0.63)	BP
rs418222890	2	222293951	A	missense_variant	MODERATE	INO80D	ENSOARG00020013391	Transcript	ENSOART00020020438.1	protein_coding	A/V	gCg/gTg	tolerated(0.63)	BP
rs1094833491	17	79382350	A	missense_variant	MODERATE	EIF4ENIF1	ENSOARG00020021505	Transcript	ENSOART00020034000.1	protein_coding	M/I	atG/atT	tolerated(0.62)	BP
rs159846489	3	148757698	G	missense_variant	MODERATE	TMEM106C	ENSOARG00020002677	Transcript	ENSOART00020004130.1	protein_coding	M/T	aTg/aCg	tolerated(0.62)	BP
rs159928803	3	232987541	A	missense_variant	MODERATE	XPNPEP3	ENSOARG00020024132	Transcript	ENSOART00020037672.1	protein_coding	V/I	Gta/Ata	tolerated(0.62)	BP
rs405150302	1	119630023	T	missense_variant	MODERATE	KLHDC9	ENSOARG00020018173	Transcript	ENSOART00020028012.1	protein_coding	P/S	Cca/Tca	tolerated(0.62)	BP
rs403250497	25	1039579	T	missense_variant	MODERATE	ABCB10	ENSOARG00020020175	Transcript	ENSOART00020031024.1	protein_coding	A/T	Gcg/Acg	tolerated(0.61)	BP
rs430745746	22	21955083	C	missense_variant	MODERATE	PYROXD2	ENSOARG00020021749	Transcript	ENSOART00020033872.1	protein_coding	Q/R	cAg/cGg	tolerated(0.61)	BP
rs1091799593	20	32942309	C	missense_variant	MODERATE	ZKSCAN8	ENSOARG00020006714	Transcript	ENSOART00020010332.1	protein_coding	T/A	Act/Gct	tolerated(0.61)	BP
rs162204280	20	42712385	G	missense_variant	MODERATE	DEK	ENSOARG00020012740	Transcript	ENSOART00020019615.1	protein_coding	N/S	aAt/aGt	tolerated(0.61)	BP
rs162124241	11	41285115	T	missense_variant	MODERATE	-	ENSOARG00020012285	Transcript	ENSOART00020018759.1	protein_coding	R/Q	cGg/cAg	tolerated(0.61)	BP
rs161468207	22	12768973	A	missense_variant	MODERATE	IFIT3	ENSOARG00020008812	Transcript	ENSOART00020013513.1	protein_coding	S/T	Tcc/Acc	tolerated(0.6)	BP
rs161324670	20	27395290	T	missense_variant	MODERATE	Ovar-DRA	ENSOARG00020022159	Transcript	ENSOART00020034365.1	protein_coding	R/H	cGt/cAt	tolerated(0.6)	BP
rs160865637	17	71109942	G	missense_variant	MODERATE	HECTD4	ENSOARG00020019407	Transcript	ENSOART00020029910.1	protein_coding	T/S	aCt/aGt	tolerated(0.6)	BP
rs162301141	17	47625909	A	missense_variant	MODERATE	-	ENSOARG00020016451	Transcript	ENSOART00020025249.1	protein_coding	V/D	gTc/gAc	tolerated(0.6)	BP
rs420953633	15	55024533	C	missense_variant	MODERATE	CLPB	ENSOARG00020018065	Transcript	ENSOART00020027859.1	protein_coding	T/A	Acg/Gcg	tolerated(0.6)	BP
rs411067916	4	102180058	A	missense_variant	MODERATE	STRIP2	ENSOARG00020007865	Transcript	ENSOART00020012249.1	protein_coding	R/Q	cGa/cAa	tolerated(0.6)	BP
rs424472960	3	222776581	G	missense_variant	MODERATE	CLEC4A	ENSOARG00020012104	Transcript	ENSOART00020018852.1	protein_coding	H/R	cAc/cGc	tolerated(0.6)	BP
rs427244212	3	180542039	A	missense_variant	MODERATE	APAF1	ENSOARG00020011843	Transcript	ENSOART00020018014.1	protein_coding	I/N	aTc/aAc	tolerated(0.6)	BP
rs398748899	23	48991581	G	missense_variant	MODERATE	MC5R	ENSOARG00020024660	Transcript	ENSOART00020038633.1	protein_coding	M/V	Atg/Gtg	tolerated(0.59)	BP
rs1094501860	17	66144125	A	missense_variant	MODERATE	WSB2	ENSOARG00020010900	Transcript	ENSOART00020016779.1	protein_coding	R/Q	cGg/cAg	tolerated(0.59)	BP
rs418308498	17	69649970	G	missense_variant	MODERATE	RBM19	ENSOARG00020015024	Transcript	ENSOART00020023265.1	protein_coding	Q/E	Cag/Gag	tolerated(0.59)	BP
rs413404890	14	57916797	C	missense_variant	MODERATE	KPTN	ENSOARG00020012769	Transcript	ENSOART00020019453.1	protein_coding	Q/R	cAg/cGg	tolerated(0.59)	BP
rs193641182	12	1204612	C	missense_variant	MODERATE	ZC3H11A	ENSOARG00020004029	Transcript	ENSOART00020006163.1	protein_coding	E/D	gaA/gaC	tolerated(0.59)	BP
rs399164140	5	102094170	C	missense_variant	MODERATE	ERAP1	ENSOARG00020014690	Transcript	ENSOART00020022496.1	protein_coding	N/D	Aat/Gat	tolerated(0.59)	BP
rs419372450	4	90424287	T	missense_variant	MODERATE	-	ENSOARG00020001968	Transcript	ENSOART00020002995.1	protein_coding	H/Y	Cac/Tac	tolerated(0.59)	BP
rs428249830	1	212158032	A	missense_variant	MODERATE	ATP13A4	ENSOARG00020023240	Transcript	ENSOART00020036209.1	protein_coding	A/T	Gca/Aca	tolerated(0.59)	BP
rs1094861511	18	55225004	A	missense_variant	MODERATE	-	ENSOARG00020007227	Transcript	ENSOART00020011062.1	protein_coding	R/H	cGt/cAt	tolerated(0.58)	BP
rs418350267	15	89806752	C	missense_variant	MODERATE	-	ENSOARG00020010582	Transcript	ENSOART00020017623.1	protein_coding	H/Q	caT/caG	tolerated(0.58)	BP
rs429216076	14	38940490	G	missense_variant	MODERATE	TANGO6	ENSOARG00020008610	Transcript	ENSOART00020013316.1	protein_coding	N/S	aAc/aGc	tolerated(0.58)	BP
rs160615457	13	70552724	C	missense_variant	MODERATE	FAM83D	ENSOARG00020012275	Transcript	ENSOART00020018711.1	protein_coding	M/T	aTg/aCg	tolerated(0.58)	BP
rs406870334	13	6967522	G	missense_variant	MODERATE	ISM1	ENSOARG00020025040	Transcript	ENSOART00020039241.1	protein_coding	D/E	gaC/gaG	tolerated(0.58)	BP
rs415269949	7	15277451	A	missense_variant	MODERATE	C15orf61	ENSOARG00020009584	Transcript	ENSOART00020014710.1	protein_coding	A/T	Gcc/Acc	tolerated(0.58)	BP
rs418240332	5	10220469	T	missense_variant	MODERATE	MRI1	ENSOARG00020001665	Transcript	ENSOART00020002523.1	protein_coding	V/I	Gtc/Atc	tolerated(0.58)	BP
rs193637789	2	1928420	G	missense_variant	MODERATE	TRAPPC12	ENSOARG00020002695	Transcript	ENSOART00020004131.1	protein_coding	T/A	Aca/Gca	tolerated(0.58)	BP
rs421551277	X	880096	G	missense_variant	MODERATE	CRLF2	ENSOARG00020021524	Transcript	ENSOART00020033400.1	protein_coding	Q/E	Cag/Gag	tolerated(0.57)	BP
rs416676078	20	29010281	G	missense_variant	MODERATE	NOTCH4	ENSOARG00020024075	Transcript	ENSOART00020037596.1	protein_coding	I/V	Atc/Gtc	tolerated(0.57)	BP
rs160743679	15	83764664	T	missense_variant	MODERATE	FNBP4	ENSOARG00020015042	Transcript	ENSOART00020023169.1	protein_coding	V/I	Gtc/Atc	tolerated(0.57)	BP
rs400055542	14	56515636	C	missense_variant	MODERATE	POLR1G	ENSOARG00020007892	Transcript	ENSOART00020012116.1	protein_coding	M/T	aTg/aCg	tolerated(0.57)	BP
rs161886544	5	115824931	A	missense_variant	MODERATE	MAN2A1	ENSOARG00020020490	Transcript	ENSOART00020031851.1	protein_coding	R/H	cGt/cAt	tolerated(0.57)	BP
rs160424993	3	64347281	C	missense_variant	MODERATE	SLC20A1	ENSOARG00020001709	Transcript	ENSOART00020002576.1	protein_coding	F/L	ttC/ttG	tolerated(0.57)	BP
rs401012973	3	211176545	T	missense_variant	MODERATE	PIK3C2G	ENSOARG00020001765	Transcript	ENSOART00020002670.1	protein_coding	V/I	Gta/Ata	tolerated(0.57)	BP
rs161907962	2	9614141	G	missense_variant	MODERATE	WHRN	ENSOARG00020017869	Transcript	ENSOART00020027508.1	protein_coding	T/A	Acc/Gcc	tolerated(0.57)	BP
rs161919698	8	64229837	C	missense_variant	MODERATE	VNN2	ENSOARG00020019645	Transcript	ENSOART00020030189.1	protein_coding	I/V	Atc/Gtc	tolerated(0.56)	BP
rs1091215342	1	18528384	A	missense_variant	MODERATE	TMEM125	ENSOARG00020000761	Transcript	ENSOART00020001050.1	protein_coding	G/S	Ggc/Agc	tolerated(0.56)	BP
rs402398829	25	30886027	G	missense_variant	MODERATE	PLAU	ENSOARG00020023452	Transcript	ENSOART00020036601.1	protein_coding	I/V	Atc/Gtc	tolerated(0.55)	BP
rs404504938	18	57013390	A	missense_variant	MODERATE	TRIP11	ENSOARG00020013994	Transcript	ENSOART00020021635.1	protein_coding	S/L	tCg/tTg	tolerated(0.55)	BP
rs407938052	18	18625009	C	missense_variant	MODERATE	ANPEP	ENSOARG00020013355	Transcript	ENSOART00020020622.1	protein_coding	N/S	aAc/aGc	tolerated(0.55)	BP
rs1087868731	11	155059	C	missense_variant	MODERATE	HELZ	ENSOARG00020009001	Transcript	ENSOART00020013877.1	protein_coding	V/A	gTa/gCa	tolerated(0.55)	BP
rs1091419188	10	13971925	T	missense_variant	MODERATE	VWA8	ENSOARG00020005673	Transcript	ENSOART00020008752.1	protein_coding	R/H	cGt/cAt	tolerated(0.55)	BP
rs159957558	6	41910898	T	missense_variant	MODERATE	LAP3	ENSOARG00020024149	Transcript	ENSOART00020037758.1	protein_coding	A/V	gCc/gTc	tolerated(0.55)	BP
rs403702072	1	18907683	A	missense_variant	MODERATE	-	ENSOARG00020001646	Transcript	ENSOART00020002508.1	protein_coding	A/T	Gcc/Acc	tolerated(0.55)	BP
rs193647746	X	136907170	T	missense_variant	MODERATE	TBC1D8B	ENSOARG00020022577	Transcript	ENSOART00020035432.1	protein_coding	E/K	Gag/Aag	tolerated(0.54)	BP
rs1087982574	18	30128300	A	missense_variant	MODERATE	PSTPIP1	ENSOARG00020021434	Transcript	ENSOART00020033116.1	protein_coding	A/T	Gcg/Acg	tolerated(0.54)	BP
rs161186387	18	25002328	A	missense_variant	MODERATE	IL16	ENSOARG00020023691	Transcript	ENSOART00020036967.1	protein_coding	G/R	Ggg/Agg	tolerated(0.54)	BP
rs161221050	18	68921155	C	missense_variant	MODERATE	COA8	ENSOARG00020016820	Transcript	ENSOART00020025878.1	protein_coding	Y/H	Tat/Cat	tolerated(0.54)	BP
rs162173637	18	67696732	G	missense_variant	MODERATE	TECPR2	ENSOARG00020013345	Transcript	ENSOART00020020770.1	protein_coding	S/A	Tcc/Gcc	tolerated(0.54)	BP
rs402033419	17	71652843	A	missense_variant	MODERATE	BICDL1	ENSOARG00020020670	Transcript	ENSOART00020032001.1	protein_coding	S/N	aGc/aAc	tolerated(0.54)	BP
rs162301544	14	59901987	A	missense_variant	MODERATE	MYH14	ENSOARG00020013339	Transcript	ENSOART00020023331.1	protein_coding	G/S	Ggc/Agc	tolerated(0.54)	BP
rs429552019	4	11483905	C	missense_variant	MODERATE	PEX1	ENSOARG00020014937	Transcript	ENSOART00020022846.1	protein_coding	H/R	cAt/cGt	tolerated(0.54)	BP
rs159836398	3	143826838	C	missense_variant	MODERATE	NR4A1	ENSOARG00020014807	Transcript	ENSOART00020022769.1	protein_coding	H/R	cAc/cGc	tolerated(0.54)	BP
rs159451453	1	210991238	G	missense_variant	MODERATE	LSG1	ENSOARG00020009362	Transcript	ENSOART00020014316.1	protein_coding	H/R	cAc/cGc	tolerated(0.54)	BP
rs605834624	20	54129918	C	missense_variant	MODERATE	-	ENSOARG00020006784	Transcript	ENSOART00020010422.1	protein_coding	T/A	Acc/Gcc	tolerated(0.53)	BP
rs1087079065	17	38605130	G	missense_variant	MODERATE	PPP2R5A	ENSOARG00020021354	Transcript	ENSOART00020033033.1	protein_coding	A/P	Gcg/Ccg	tolerated(0.53)	BP
rs160822949	17	6806027	T	missense_variant	MODERATE	GATB	ENSOARG00020020844	Transcript	ENSOART00020032171.1	protein_coding	P/S	Ccc/Tcc	tolerated(0.53)	BP
rs596685346	16	61124315	T	missense_variant	MODERATE	-	ENSOARG00020013742	Transcript	ENSOART00020020966.1	protein_coding	A/T	Gcg/Acg	tolerated(0.53)	BP
rs1094796240	12	82905603	T	missense_variant	MODERATE	DDX59	ENSOARG00020015610	Transcript	ENSOART00020024209.1	protein_coding	A/T	Gcg/Acg	tolerated(0.53)	BP
rs159888763	3	195242723	G	missense_variant	MODERATE	PKP2	ENSOARG00020000924	Transcript	ENSOART00020001356.1	protein_coding	T/A	Acc/Gcc	tolerated(0.53)	BP
rs408391343	1	111299301	T	missense_variant	MODERATE	PMVK	ENSOARG00020002284	Transcript	ENSOART00020003475.1	protein_coding	R/H	cGc/cAc	tolerated(0.53)	BP
rs405235715	24	41792045	G	missense_variant	MODERATE	NUDT1	ENSOARG00020014461	Transcript	ENSOART00020022096.1	protein_coding	E/D	gaA/gaC	tolerated(0.52)	BP
rs406266690	13	26413672	A	missense_variant	MODERATE	ARHGAP21	ENSOARG00020025002	Transcript	ENSOART00020039285.1	protein_coding	A/V	gCg/gTg	tolerated(0.52)	BP
rs162070424	12	74385792	A	missense_variant	MODERATE	PTPN14	ENSOARG00020016706	Transcript	ENSOART00020025646.1	protein_coding	G/S	Ggc/Agc	tolerated(0.52)	BP
rs418038796	12	28523681	A	missense_variant	MODERATE	-	ENSOARG00020012303	Transcript	ENSOART00020019039.1	protein_coding	V/I	Gtc/Atc	tolerated(0.52)	BP
rs1092296876	11	35644512	A	missense_variant	MODERATE	PER1	ENSOARG00020022543	Transcript	ENSOART00020035001.1	protein_coding	M/I	atG/atA	tolerated(0.52)	BP
rs416699430	9	34848967	G	missense_variant	MODERATE	PRKDC	ENSOARG00020010704	Transcript	ENSOART00020037495.1	protein_coding	L/S	tTg/tCg	tolerated(0.52)	BP
rs1088521709	7	80098428	A	missense_variant	MODERATE	ZBTB1	ENSOARG00020015274	Transcript	ENSOART00020023373.1	protein_coding	R/Q	cGg/cAg	tolerated(0.52)	BP
rs159747902	4	11461744	C	missense_variant	MODERATE	PEX1	ENSOARG00020014937	Transcript	ENSOART00020022846.1	protein_coding	H/Q	caT/caG	tolerated(0.52)	BP
rs159733325	1	11048018	T	missense_variant	MODERATE	C1orf216	ENSOARG00020010859	Transcript	ENSOART00020016569.1	protein_coding	L/M	Ctg/Atg	tolerated(0.52)	BP
rs408031366	1	291834970	A	missense_variant	MODERATE	DOP1B	ENSOARG00020014787	Transcript	ENSOART00020022882.1	protein_coding	V/I	Gtc/Atc	tolerated(0.52)	BP
rs161206158	18	55179985	C	missense_variant	MODERATE	-	ENSOARG00020007130	Transcript	ENSOART00020010975.1	protein_coding	I/L	Att/Ctt	tolerated(0.51)	BP
rs404756769	16	74059143	A	missense_variant	MODERATE	ICE1	ENSOARG00020023470	Transcript	ENSOART00020036917.1	protein_coding	P/L	cCg/cTg	tolerated(0.51)	BP
rs407170510	5	64112953	T	missense_variant	MODERATE	CSF1R	ENSOARG00020011611	Transcript	ENSOART00020017679.1	protein_coding	P/Q	cCa/cAa	tolerated(0.51)	BP
rs160151622	2	72389459	A	missense_variant	MODERATE	FAM189A2	ENSOARG00020019624	Transcript	ENSOART00020030364.1	protein_coding	P/L	cCg/cTg	tolerated(0.51)	BP
rs161290437	19	61406567	G	missense_variant	MODERATE	EEFSEC	ENSOARG00020017339	Transcript	ENSOART00020026785.1	protein_coding	R/P	cGg/cCg	tolerated(0.5)	BP
rs402176575	19	11264465	T	missense_variant	MODERATE	TRANK1	ENSOARG00020025761	Transcript	ENSOART00020040453.1	protein_coding	P/L	cCg/cTg	tolerated(0.5)	BP
rs404665157	14	67194746	T	missense_variant	MODERATE	-	ENSOARG00020006352	Transcript	ENSOART00020010233.1	protein_coding	R/W	Cgg/Tgg	tolerated(0.5)	BP
rs1086927531	3	6817699	G	missense_variant	MODERATE	USP20	ENSOARG00020001868	Transcript	ENSOART00020002853.1	protein_coding	H/P	cAc/cCc	tolerated(0.5)	BP
rs159875029	3	182946345	C	missense_variant	MODERATE	UTP20	ENSOARG00020005594	Transcript	ENSOART00020008630.1	protein_coding	M/T	aTg/aCg	tolerated(0.5)	BP
rs1086942874	2	232946307	A	missense_variant	MODERATE	XRCC5	ENSOARG00020025342	Transcript	ENSOART00020039746.1	protein_coding	C/Y	tGc/tAc	tolerated(0.5)	BP
rs159469133	1	236161653	A	missense_variant	MODERATE	SKIL	ENSOARG00020001654	Transcript	ENSOART00020002512.1	protein_coding	A/S	Gct/Tct	tolerated(0.5)	BP
rs425076114	1	222474096	G	missense_variant	MODERATE	-	ENSOARG00020005267	Transcript	ENSOART00020008063.1	protein_coding	V/G	gTt/gGt	tolerated(0.5)	BP
rs162233913	24	37128578	G	missense_variant	MODERATE	AZGP1	ENSOARG00020020969	Transcript	ENSOART00020032356.1	protein_coding	L/S	tTa/tCa	tolerated(0.49)	BP
rs407455960	13	69695196	T	missense_variant	MODERATE	TTI1	ENSOARG00020009693	Transcript	ENSOART00020014872.1	protein_coding	G/E	gGa/gAa	tolerated(0.49)	BP
rs160767073	12	34331876	C	missense_variant	MODERATE	SMYD3	ENSOARG00020003928	Transcript	ENSOART00020006115.1	protein_coding	V/A	gTa/gCa	tolerated(0.49)	BP
rs1088913950	4	107820451	G	missense_variant	MODERATE	-	ENSOARG00020001456	Transcript	ENSOART00020002201.1	protein_coding	G/A	gGt/gCt	tolerated(0.49)	BP
rs412882055	3	140030121	G	missense_variant	MODERATE	CEP83	ENSOARG00020013661	Transcript	ENSOART00020020843.1	protein_coding	I/T	aTc/aCc	tolerated(0.49)	BP
rs160181985	2	33705601	C	missense_variant	MODERATE	DAPK1	ENSOARG00020002680	Transcript	ENSOART00020004113.1	protein_coding	H/R	cAc/cGc	tolerated(0.49)	BP
rs159662062	1	94644813	A	missense_variant	MODERATE	CTTNBP2NL	ENSOARG00020013081	Transcript	ENSOART00020019938.1	protein_coding	A/T	Gct/Act	tolerated(0.49)	BP
rs415883669	1	108006117	T	missense_variant	MODERATE	-	ENSOARG00020018856	Transcript	ENSOART00020029063.1	protein_coding	L/Q	cTa/cAa	tolerated(0.49)	BP
rs427114315	1	222708936	T	missense_variant	MODERATE	ATP11B	ENSOARG00020005548	Transcript	ENSOART00020008557.1	protein_coding	A/T	Gcc/Acc	tolerated(0.49)	BP
rs428202639	18	68155449	C	missense_variant	MODERATE	CDC42BPB	ENSOARG00020014102	Transcript	ENSOART00020021514.1	protein_coding	T/A	Aca/Gca	tolerated(0.48)	BP
rs160708560	15	46005889	A	missense_variant	MODERATE	SBF2	ENSOARG00020016669	Transcript	ENSOART00020026029.1	protein_coding	V/I	Gtc/Atc	tolerated(0.48)	BP
rs193640572	14	531919	C	missense_variant	MODERATE	UQCRFS1	ENSOARG00020014998	Transcript	ENSOART00020022975.1	protein_coding	L/V	Ctg/Gtg	tolerated(0.48)	BP
rs161009535	11	51079112	A	missense_variant	MODERATE	MYO19	ENSOARG00020024654	Transcript	ENSOART00020038647.1	protein_coding	A/T	Gca/Aca	tolerated(0.48)	BP
rs430456439	11	36822643	A	missense_variant	MODERATE	PLD2	ENSOARG00020024866	Transcript	ENSOART00020038934.1	protein_coding	A/T	Gcc/Acc	tolerated(0.48)	BP
rs161948384	7	79995029	C	missense_variant	MODERATE	MTHFD1	ENSOARG00020014712	Transcript	ENSOART00020022522.1	protein_coding	I/T	aTt/aCt	tolerated(0.48)	BP
rs159527213	2	146249461	T	missense_variant	MODERATE	SCRN3	ENSOARG00020001508	Transcript	ENSOART00020002299.1	protein_coding	S/N	aGt/aAt	tolerated(0.48)	BP
rs159539095	2	162935524	T	missense_variant	MODERATE	PKP4	ENSOARG00020020474	Transcript	ENSOART00020031560.1	protein_coding	V/I	Gta/Ata	tolerated(0.48)	BP
rs160155922	2	62249979	T	missense_variant	MODERATE	CEP78	ENSOARG00020002451	Transcript	ENSOART00020006626.1	protein_coding	V/I	Gtt/Att	tolerated(0.48)	BP
rs399857210	2	50558800	T	missense_variant	MODERATE	STX17	ENSOARG00020000949	Transcript	ENSOART00020001378.1	protein_coding	V/M	Gtg/Atg	tolerated(0.48)	BP
rs414089570	25	5504826	G	missense_variant	MODERATE	NTPCR	ENSOARG00020014081	Transcript	ENSOART00020021500.1	protein_coding	T/A	Act/Gct	tolerated(0.47)	BP
rs1091823970	11	50256295	A	missense_variant	MODERATE	ACACA	ENSOARG00020023744	Transcript	ENSOART00020037213.1	protein_coding	A/T	Gca/Aca	tolerated(0.47)	BP
rs160328131	7	52550757	T	missense_variant	MODERATE	CCNB2	ENSOARG00020020879	Transcript	ENSOART00020032285.1	protein_coding	V/I	Gtc/Atc	tolerated(0.47)	BP
rs159934988	3	234871340	T	missense_variant	MODERATE	MCAT	ENSOARG00020000942	Transcript	ENSOART00020001373.1	protein_coding	A/T	Gct/Act	tolerated(0.47)	BP
rs161811508	3	139588940	C	missense_variant	MODERATE	CRADD	ENSOARG00020012437	Transcript	ENSOART00020018954.1	protein_coding	D/A	gAc/gCc	tolerated(0.47)	BP
rs400753275	1	42748603	G	missense_variant	MODERATE	AK4	ENSOARG00020025972	Transcript	ENSOART00020040849.1	protein_coding	S/G	Agc/Ggc	tolerated(0.47)	BP
rs414431249	12	40422772	T	missense_variant	MODERATE	SLC19A2	ENSOARG00020008147	Transcript	ENSOART00020012476.1	protein_coding	V/I	Gtt/Att	tolerated(0.46)	BP
rs411352660	3	29895315	G	missense_variant	MODERATE	LDAH	ENSOARG00020018657	Transcript	ENSOART00020028994.1	protein_coding	L/F	ttG/ttC	tolerated(0.46)	BP
rs421472974	2	247848314	G	missense_variant	MODERATE	SP110	ENSOARG00020009148	Transcript	ENSOART00020014066.1	protein_coding	V/A	gTc/gCc	tolerated(0.46)	BP
rs193633087	1	296920824	A	missense_variant	MODERATE	OXNAD1	ENSOARG00020021467	Transcript	ENSOART00020033218.1	protein_coding	A/T	Gca/Aca	tolerated(0.46)	BP
rs160745948	15	88316153	C	missense_variant	MODERATE	LPXN	ENSOARG00020014393	Transcript	ENSOART00020022049.1	protein_coding	T/A	Acc/Gcc	tolerated(0.45)	BP
rs1086426979	4	82077502	A	missense_variant	MODERATE	GTPBP10	ENSOARG00020002203	Transcript	ENSOART00020003346.1	protein_coding	M/I	atG/atA	tolerated(0.45)	BP
rs159778567	4	70776066	C	missense_variant	MODERATE	AVL9	ENSOARG00020006815	Transcript	ENSOART00020010484.1	protein_coding	N/S	aAc/aGc	tolerated(0.45)	BP
rs161788494	4	11460054	C	missense_variant	MODERATE	PEX1	ENSOARG00020014937	Transcript	ENSOART00020022846.1	protein_coding	I/V	Ata/Gta	tolerated(0.45)	BP
rs411338282	4	56927935	A	missense_variant	MODERATE	CTTNBP2	ENSOARG00020016233	Transcript	ENSOART00020024931.1	protein_coding	A/T	Gcc/Acc	tolerated(0.45)	BP
rs596116391	1	80441060	A	missense_variant	MODERATE	SNX7	ENSOARG00020001545	Transcript	ENSOART00020002351.1	protein_coding	F/L	ttT/ttA	tolerated(0.45)	BP
rs193647391	21	33247012	C	missense_variant	MODERATE	FLI1	ENSOARG00020008905	Transcript	ENSOART00020013713.1	protein_coding	G/A	gGc/gCc	tolerated(0.44)	BP
rs162154947	16	40128837	A	missense_variant	MODERATE	LMBRD2	ENSOARG00020015223	Transcript	ENSOART00020023332.1	protein_coding	V/I	Gtc/Atc	tolerated(0.44)	BP
rs429840653	10	88944025	T	missense_variant	MODERATE	-	ENSOARG00020003120	Transcript	ENSOART00020004771.1	protein_coding	P/L	cCa/cTa	tolerated(0.44)	BP
rs408255991	6	40436142	C	missense_variant	MODERATE	TIGD2	ENSOARG00020022196	Transcript	ENSOART00020034382.1	protein_coding	I/V	Ata/Gta	tolerated(0.44)	BP
rs159826490	3	126130220	C	missense_variant	MODERATE	CCDC59	ENSOARG00020015621	Transcript	ENSOART00020023893.1	protein_coding	Q/E	Caa/Gaa	tolerated(0.44)	BP
rs400990991	2	162932647	T	missense_variant	MODERATE	PKP4	ENSOARG00020020474	Transcript	ENSOART00020031560.1	protein_coding	R/Q	cGg/cAg	tolerated(0.44)	BP
rs159649482	1	104840009	T	missense_variant	MODERATE	RNF115	ENSOARG00020003086	Transcript	ENSOART00020004730.1	protein_coding	H/N	Cac/Aac	tolerated(0.44)	BP
rs404514157	24	37529456	T	missense_variant	MODERATE	ZNF655	ENSOARG00020021933	Transcript	ENSOART00020033961.1	protein_coding	T/N	aCc/aAc	tolerated(0.43)	BP
rs592809151	23	8222067	T	missense_variant	MODERATE	RTTN	ENSOARG00020017785	Transcript	ENSOART00020030128.1	protein_coding	L/F	Ctc/Ttc	tolerated(0.43)	BP
rs160885476	17	81142929	A	missense_variant	MODERATE	-	ENSOARG00020025705	Transcript	ENSOART00020040343.1	protein_coding	V/L	Gtg/Ttg	tolerated(0.43)	BP
rs399859402	5	43583602	A	missense_variant	MODERATE	TEP1	ENSOARG00020011559	Transcript	ENSOART00020017616.1	protein_coding	P/L	cCg/cTg	tolerated(0.43)	BP
rs159794263	4	101346683	T	missense_variant	MODERATE	RBM28	ENSOARG00020005071	Transcript	ENSOART00020007821.1	protein_coding	L/H	cTt/cAt	tolerated(0.43)	BP
rs159647078	1	105980629	C	missense_variant	MODERATE	VPS45	ENSOARG00020007445	Transcript	ENSOART00020011443.1	protein_coding	V/A	gTa/gCa	tolerated(0.43)	BP
rs193633886	1	113203063	T	missense_variant	MODERATE	ETV3	ENSOARG00020026156	Transcript	ENSOART00020041145.1	protein_coding	G/D	gGc/gAc	tolerated(0.43)	BP
rs414145483	23	3652325	T	missense_variant	MODERATE	TSHZ1	ENSOARG00020016102	Transcript	ENSOART00020024710.1	protein_coding	A/T	Gcc/Acc	tolerated(0.42)	BP
rs160932485	14	39247500	G	missense_variant	MODERATE	PDF	ENSOARG00020009143	Transcript	ENSOART00020014040.1	protein_coding	E/Q	Gag/Cag	tolerated(0.42)	BP
rs160235916	8	53449725	G	missense_variant	MODERATE	LYRM2	ENSOARG00020009458	Transcript	ENSOART00020014560.1	protein_coding	T/A	Aca/Gca	tolerated(0.42)	BP
rs424826313	5	108875482	A	missense_variant	MODERATE	GIN1	ENSOARG00020017715	Transcript	ENSOART00020027260.1	protein_coding	P/L	cCt/cTt	tolerated(0.42)	BP
rs425154237	3	182889334	C	missense_variant	MODERATE	UTP20	ENSOARG00020005594	Transcript	ENSOART00020008630.1	protein_coding	E/A	gAg/gCg	tolerated(0.42)	BP
rs159422892	1	180133168	T	missense_variant	MODERATE	FILIP1L	ENSOARG00020000816	Transcript	ENSOART00020001131.1	protein_coding	S/N	aGt/aAt	tolerated(0.42)	BP
rs161262388	19	49794899	A	missense_variant	MODERATE	-	ENSOARG00020023951	Transcript	ENSOART00020037478.1	protein_coding	G/S	Ggc/Agc	tolerated(0.41)	BP
rs162302076	16	43681029	G	missense_variant	MODERATE	ZFR	ENSOARG00020010120	Transcript	ENSOART00020015520.1	protein_coding	N/S	aAc/aGc	tolerated(0.41)	BP
rs600281579	13	44369959	A	missense_variant	MODERATE	ANKRD16	ENSOARG00020005867	Transcript	ENSOART00020009045.1	protein_coding	V/I	Gtc/Atc	tolerated(0.41)	BP
rs160274395	7	7787654	G	missense_variant	MODERATE	POLK	ENSOARG00020021498	Transcript	ENSOART00020033295.1	protein_coding	C/G	Tgt/Ggt	tolerated(0.41)	BP
rs159753354	5	48259267	A	missense_variant	MODERATE	SEC24A	ENSOARG00020008223	Transcript	ENSOART00020013030.1	protein_coding	A/T	Gct/Act	tolerated(0.41)	BP
rs160008143	5	3474369	T	missense_variant	MODERATE	-	ENSOARG00020018819	Transcript	ENSOART00020029003.1	protein_coding	P/T	Ccc/Acc	tolerated(0.41)	BP
rs399798052	5	56708208	T	missense_variant	MODERATE	NR3C1	ENSOARG00020019996	Transcript	ENSOART00020030826.1	protein_coding	W/R	Tgg/Agg	tolerated(0.41)	BP
rs400250738	5	43565818	G	missense_variant	MODERATE	PARP2	ENSOARG00020011392	Transcript	ENSOART00020017335.1	protein_coding	C/G	Tgc/Ggc	tolerated(0.41)	BP
rs1088678511	3	166585482	C	missense_variant	MODERATE	XPOT	ENSOARG00020008846	Transcript	ENSOART00020013588.1	protein_coding	I/V	Ata/Gta	tolerated(0.41)	BP
rs405706966	2	253966670	C	missense_variant	MODERATE	EPB41	ENSOARG00020015888	Transcript	ENSOART00020026473.1	protein_coding	K/R	aAa/aGa	tolerated(0.41)	BP
rs159639535	1	107494351	G	missense_variant	MODERATE	RORC	ENSOARG00020018249	Transcript	ENSOART00020028376.1	protein_coding	E/Q	Gag/Cag	tolerated(0.41)	BP
rs162303371	25	46376270	T	missense_variant	MODERATE	RASSF4	ENSOARG00020023437	Transcript	ENSOART00020036523.1	protein_coding	D/N	Gat/Aat	tolerated(0.4)	BP
rs161232394	19	12492281	G	missense_variant	MODERATE	EXOG	ENSOARG00020010558	Transcript	ENSOART00020016206.1	protein_coding	D/G	gAc/gGc	tolerated(0.4)	BP
rs411905435	14	39653387	A	missense_variant	MODERATE	WWP2	ENSOARG00020010285	Transcript	ENSOART00020016356.1	protein_coding	V/I	Gtc/Atc	tolerated(0.4)	BP
rs1086153037	12	53392597	T	missense_variant	MODERATE	ARHGEF16	ENSOARG00020005527	Transcript	ENSOART00020008573.1	protein_coding	E/K	Gaa/Aaa	tolerated(0.4)	BP
rs418368698	11	59392952	T	missense_variant	MODERATE	AKAP1	ENSOARG00020022429	Transcript	ENSOART00020034764.1	protein_coding	A/T	Gct/Act	tolerated(0.4)	BP
rs426811465	4	81879487	A	missense_variant	MODERATE	STEAP1	ENSOARG00020001900	Transcript	ENSOART00020002884.1	protein_coding	V/M	Gtg/Atg	tolerated(0.4)	BP
rs161712815	1	222534141	A	missense_variant	MODERATE	MCCC1	ENSOARG00020005367	Transcript	ENSOART00020008301.1	protein_coding	C/S	Tgc/Agc	tolerated(0.4)	BP
rs1092285132	26	20666707	G	missense_variant	MODERATE	-	ENSOARG00020019669	Transcript	ENSOART00020030246.1	protein_coding	N/S	aAt/aGt	tolerated(0.39)	BP
rs419388494	23	25071026	C	missense_variant	MODERATE	MOCOS	ENSOARG00020021164	Transcript	ENSOART00020032640.1	protein_coding	R/G	Aga/Gga	tolerated(0.39)	BP
rs426854789	19	58310408	A	missense_variant	MODERATE	TMEM40	ENSOARG00020025803	Transcript	ENSOART00020040521.1	protein_coding	R/H	cGt/cAt	tolerated(0.39)	BP
rs193644502	18	59039517	C	missense_variant	MODERATE	DDX24	ENSOARG00020020047	Transcript	ENSOART00020030805.1	protein_coding	T/A	Aca/Gca	tolerated(0.39)	BP
rs597311315	11	46286740	G	missense_variant	MODERATE	MYO1D	ENSOARG00020014169	Transcript	ENSOART00020024747.1	protein_coding	I/T	aTc/aCc	tolerated(0.39)	BP
rs160256282	8	80767946	C	missense_variant	MODERATE	LRP11	ENSOARG00020020445	Transcript	ENSOART00020031552.1	protein_coding	T/A	Acc/Gcc	tolerated(0.39)	BP
rs193636416	6	115318484	G	missense_variant	MODERATE	LYAR	ENSOARG00020024350	Transcript	ENSOART00020038048.1	protein_coding	E/G	gAg/gGg	tolerated(0.39)	BP
rs161801140	4	96162457	T	missense_variant	MODERATE	WASL	ENSOARG00020003974	Transcript	ENSOART00020006069.1	protein_coding	P/T	Cct/Act	tolerated(0.39)	BP
rs408257204	3	81333580	G	missense_variant	MODERATE	FOXN2	ENSOARG00020004450	Transcript	ENSOART00020006888.1	protein_coding	S/T	aGt/aCt	tolerated(0.39)	BP
rs430519517	2	128659848	C	missense_variant	MODERATE	INPP1	ENSOARG00020009339	Transcript	ENSOART00020014298.1	protein_coding	I/V	Atc/Gtc	tolerated(0.39)	BP
rs400694241	1	291575349	T	missense_variant	MODERATE	SETD4	ENSOARG00020014436	Transcript	ENSOART00020022083.1	protein_coding	R/Q	cGg/cAg	tolerated(0.39)	BP
rs404441259	1	222001375	G	missense_variant	MODERATE	KLHL24	ENSOARG00020005097	Transcript	ENSOART00020007791.1	protein_coding	F/S	tTt/tCt	tolerated(0.39)	BP
rs414614741	12	57714881	T	missense_variant	MODERATE	PRDM2	ENSOARG00020019392	Transcript	ENSOART00020030280.1	protein_coding	A/T	Gct/Act	tolerated(0.38)	BP
rs161035589	11	38798843	A	missense_variant	MODERATE	ATP2A3	ENSOARG00020015478	Transcript	ENSOART00020023783.1	protein_coding	M/I	atG/atA	tolerated(0.38)	BP
rs418031304	10	79762900	G	missense_variant	MODERATE	-	ENSOARG00020009349	Transcript	ENSOART00020015457.1	protein_coding	I/T	aTc/aCc	tolerated(0.38)	BP
rs160628866	9	14522396	A	missense_variant	MODERATE	ZNF34	ENSOARG00020003461	Transcript	ENSOART00020005265.1	protein_coding	P/L	cCa/cTa	tolerated(0.38)	BP
rs160103118	5	64429392	A	missense_variant	MODERATE	TCOF1	ENSOARG00020012742	Transcript	ENSOART00020019623.1	protein_coding	V/M	Gtg/Atg	tolerated(0.38)	BP
rs1093584802	4	103999912	A	missense_variant	MODERATE	MKLN1	ENSOARG00020000910	Transcript	ENSOART00020001292.1	protein_coding	S/N	aGt/aAt	tolerated(0.38)	BP
rs596188041	4	16277086	G	missense_variant	MODERATE	SDHAF3	ENSOARG00020000120	Transcript	ENSOART00020000140.1	protein_coding	L/V	Ctg/Gtg	tolerated(0.38)	BP
rs598551258	3	29822849	A	missense_variant	MODERATE	HS1BP3	ENSOARG00020018571	Transcript	ENSOART00020028577.1	protein_coding	A/V	gCa/gTa	tolerated(0.38)	BP
rs409802387	1	202230212	G	missense_variant	MODERATE	ARHGAP31	ENSOARG00020001802	Transcript	ENSOART00020002733.1	protein_coding	T/A	Acc/Gcc	tolerated(0.38)	BP
rs1086096408	13	76977141	A	missense_variant	MODERATE	PIGT	ENSOARG00020013290	Transcript	ENSOART00020021212.1	protein_coding	V/I	Gtc/Atc	tolerated(0.37)	BP
rs160570779	13	45440221	G	missense_variant	MODERATE	AKR1E2	ENSOARG00020007841	Transcript	ENSOART00020012079.1	protein_coding	V/A	gTg/gCg	tolerated(0.37)	BP
rs418441377	5	102086579	C	missense_variant	MODERATE	ERAP1	ENSOARG00020014690	Transcript	ENSOART00020022496.1	protein_coding	I/V	Atc/Gtc	tolerated(0.37)	BP
rs412841100	3	144958298	C	missense_variant	MODERATE	METTL7A	ENSOARG00020020942	Transcript	ENSOART00020032319.1	protein_coding	L/V	Ctt/Gtt	tolerated(0.37)	BP
rs159659043	1	96123806	G	missense_variant	MODERATE	OLFML3	ENSOARG00020020553	Transcript	ENSOART00020031693.1	protein_coding	T/A	Acc/Gcc	tolerated(0.37)	BP
rs595833629	15	88734825	G	missense_variant	MODERATE	DTX4	ENSOARG00020014967	Transcript	ENSOART00020023149.1	protein_coding	L/R	cTt/cGt	tolerated(0.36)	BP
rs162091393	14	1606116	C	missense_variant	MODERATE	RFWD3	ENSOARG00020018287	Transcript	ENSOART00020028128.1	protein_coding	I/V	Ata/Gta	tolerated(0.36)	BP
rs592015768	13	48675410	G	missense_variant	MODERATE	prp	ENSOARG00020011739	Transcript	ENSOART00020017839.1	protein_coding	H/R	cAt/cGt	tolerated(0.36)	BP
rs421684515	7	59900090	A	missense_variant	MODERATE	MYO5C	ENSOARG00020025647	Transcript	ENSOART00020040239.1	protein_coding	E/K	Gag/Aag	tolerated(0.36)	BP
rs160433760	3	48244627	G	missense_variant	MODERATE	FAM161A	ENSOARG00020001502	Transcript	ENSOART00020002327.1	protein_coding	S/G	Agt/Ggt	tolerated(0.36)	BP
rs159708053	1	28361685	C	missense_variant	MODERATE	CC2D1B	ENSOARG00020007811	Transcript	ENSOART00020011991.1	protein_coding	P/A	Cct/Gct	tolerated(0.36)	BP
rs398306868	1	285488350	T	missense_variant	MODERATE	C2CD2	ENSOARG00020002824	Transcript	ENSOART00020004357.1	protein_coding	R/Q	cGg/cAg	tolerated(0.36)	BP
rs406789735	24	17108433	T	missense_variant	MODERATE	COQ7	ENSOARG00020024705	Transcript	ENSOART00020038695.1	protein_coding	V/I	Gtt/Att	tolerated(0.35)	BP
rs160802706	12	65360484	T	missense_variant	MODERATE	TOR1AIP2	ENSOARG00020022808	Transcript	ENSOART00020035416.1	protein_coding	R/H	cGc/cAc	tolerated(0.35)	BP
rs603825876	11	41871231	T	missense_variant	MODERATE	CPD	ENSOARG00020014144	Transcript	ENSOART00020021939.1	protein_coding	T/N	aCc/aAc	tolerated(0.35)	BP
rs420490366	9	87375850	T	missense_variant	MODERATE	MTDH	ENSOARG00020024390	Transcript	ENSOART00020038145.1	protein_coding	R/Q	cGg/cAg	tolerated(0.35)	BP
rs159994004	6	119938263	A	missense_variant	MODERATE	BOD1L1	ENSOARG00020003558	Transcript	ENSOART00020005502.1	protein_coding	S/L	tCg/tTg	tolerated(0.35)	BP
rs400966783	5	10860670	C	missense_variant	MODERATE	TRMT1	ENSOARG00020008381	Transcript	ENSOART00020012863.1	protein_coding	G/R	Gga/Cga	tolerated(0.35)	BP
rs419903904	3	186462909	G	missense_variant	MODERATE	WASHC4	ENSOARG00020014460	Transcript	ENSOART00020023167.1	protein_coding	K/R	aAg/aGg	tolerated(0.35)	BP
rs159517072	2	136769705	C	missense_variant	MODERATE	DUSP19	ENSOARG00020016314	Transcript	ENSOART00020025062.1	protein_coding	I/V	Att/Gtt	tolerated(0.35)	BP
rs159495641	1	287742004	G	missense_variant	MODERATE	TRPM2	ENSOARG00020014481	Transcript	ENSOART00020022841.1	protein_coding	K/R	aAg/aGg	tolerated(0.35)	BP
rs401547851	1	220168883	A	missense_variant	MODERATE	LIPH	ENSOARG00020001487	Transcript	ENSOART00020002263.1	protein_coding	H/N	Cac/Aac	tolerated(0.35)	BP
rs1090454169	20	48681335	T	missense_variant	MODERATE	-	ENSOARG00020023574	Transcript	ENSOART00020036744.1	protein_coding	A/E	gCg/gAg	tolerated(0.34)	BP
rs160830089	17	19522600	A	missense_variant	MODERATE	MAML3	ENSOARG00020013668	Transcript	ENSOART00020020903.1	protein_coding	A/T	Gcg/Acg	tolerated(0.34)	BP
rs417761331	17	52276687	G	missense_variant	MODERATE	CHFR	ENSOARG00020021173	Transcript	ENSOART00020032704.1	protein_coding	L/V	Tta/Gta	tolerated(0.34)	BP
rs1090093135	16	10973766	C	missense_variant	MODERATE	SLC30A5	ENSOARG00020003947	Transcript	ENSOART00020006045.1	protein_coding	M/V	Atg/Gtg	tolerated(0.34)	BP
rs398225519	14	70833393	A	missense_variant	MODERATE	ZNF274	ENSOARG00020009697	Transcript	ENSOART00020014912.1	protein_coding	G/R	Ggg/Agg	tolerated(0.34)	BP
rs160616416	13	72698471	A	missense_variant	MODERATE	ZHX3	ENSOARG00020014048	Transcript	ENSOART00020021423.1	protein_coding	A/V	gCt/gTt	tolerated(0.34)	BP
rs426409596	13	67535689	G	missense_variant	MODERATE	CEP250	ENSOARG00020004083	Transcript	ENSOART00020006284.1	protein_coding	D/G	gAc/gGc	tolerated(0.34)	BP
rs603926134	7	12818165	C	missense_variant	MODERATE	MTFMT	ENSOARG00020005121	Transcript	ENSOART00020007869.1	protein_coding	I/V	Atc/Gtc	tolerated(0.34)	BP
rs159991046	6	112009515	A	missense_variant	MODERATE	PTPN13	ENSOARG00020019325	Transcript	ENSOART00020030081.1	protein_coding	V/I	Gtc/Atc	tolerated(0.34)	BP
rs400510569	5	4228828	T	missense_variant	MODERATE	ARMC6	ENSOARG00020020947	Transcript	ENSOART00020032402.1	protein_coding	A/E	gCg/gAg	tolerated(0.34)	BP
rs160184825	2	30558495	A	missense_variant	MODERATE	NOL8	ENSOARG00020001357	Transcript	ENSOART00020002045.1	protein_coding	D/N	Gac/Aac	tolerated(0.34)	BP
rs404221791	13	36401534	A	missense_variant	MODERATE	MTPAP	ENSOARG00020020144	Transcript	ENSOART00020031003.1	protein_coding	S/L	tCa/tTa	tolerated(0.33)	BP
rs425687022	12	50474458	C	missense_variant	MODERATE	ZBTB48	ENSOARG00020020994	Transcript	ENSOART00020032388.1	protein_coding	R/G	Cgg/Ggg	tolerated(0.33)	BP
rs419336179	11	48696312	A	missense_variant	MODERATE	LIG3	ENSOARG00020018561	Transcript	ENSOART00020028589.1	protein_coding	V/M	Gtg/Atg	tolerated(0.33)	BP
rs160109036	5	68779631	A	missense_variant	MODERATE	GEMIN5	ENSOARG00020020038	Transcript	ENSOART00020031215.1	protein_coding	Q/L	cAa/cTa	tolerated(0.33)	BP
rs160455271	3	27107564	T	missense_variant	MODERATE	SMC6	ENSOARG00020016887	Transcript	ENSOART00020025983.1	protein_coding	L/M	Ctg/Atg	tolerated(0.33)	BP
rs400647263	3	227073396	A	missense_variant	MODERATE	CRACR2A	ENSOARG00020010509	Transcript	ENSOART00020016368.1	protein_coding	R/Q	cGg/cAg	tolerated(0.33)	BP
rs413718765	3	48244723	G	missense_variant	MODERATE	FAM161A	ENSOARG00020001502	Transcript	ENSOART00020002327.1	protein_coding	S/A	Tca/Gca	tolerated(0.33)	BP
rs414562953	26	25498934	G	missense_variant	MODERATE	-	ENSOARG00020023822	Transcript	ENSOART00020037134.1	protein_coding	L/P	cTa/cCa	tolerated(0.32)	BP
rs161483835	22	24007818	C	missense_variant	MODERATE	SEC31B	ENSOARG00020023907	Transcript	ENSOART00020037289.1	protein_coding	S/R	agC/agG	tolerated(0.32)	BP
rs193647429	21	42497285	T	missense_variant	MODERATE	INCENP	ENSOARG00020018586	Transcript	ENSOART00020028641.1	protein_coding	A/S	Gca/Tca	tolerated(0.32)	BP
rs400864652	21	19635888	G	missense_variant	MODERATE	ALG8	ENSOARG00020025204	Transcript	ENSOART00020039527.1	protein_coding	T/A	Aca/Gca	tolerated(0.32)	BP
rs160730691	15	67455846	A	missense_variant	MODERATE	ELP4	ENSOARG00020011687	Transcript	ENSOART00020018888.1	protein_coding	A/T	Gcg/Acg	tolerated(0.32)	BP
rs411516189	14	27158807	G	missense_variant	MODERATE	ADGRG5	ENSOARG00020003697	Transcript	ENSOART00020005654.1	protein_coding	R/G	Cgt/Ggt	tolerated(0.32)	BP
rs400431516	11	50992581	G	missense_variant	MODERATE	MRM1	ENSOARG00020024467	Transcript	ENSOART00020038273.1	protein_coding	S/P	Tca/Cca	tolerated(0.32)	BP
rs594440573	9	15324441	G	missense_variant	MODERATE	ZNF623	ENSOARG00020011670	Transcript	ENSOART00020017747.1	protein_coding	A/P	Gcg/Ccg	tolerated(0.32)	BP
rs159955345	6	34998890	C	missense_variant	MODERATE	SMARCAD1	ENSOARG00020020813	Transcript	ENSOART00020032133.1	protein_coding	I/V	Att/Gtt	tolerated(0.32)	BP
rs160109048	5	68782255	T	missense_variant	MODERATE	GEMIN5	ENSOARG00020020038	Transcript	ENSOART00020031215.1	protein_coding	E/K	Gaa/Aaa	tolerated(0.32)	BP
rs416486561	5	13624042	A	missense_variant	MODERATE	C19orf38	ENSOARG00020006962	Transcript	ENSOART00020010752.1	protein_coding	R/Q	cGa/cAa	tolerated(0.32)	BP
rs159894476	3	202268249	G	missense_variant	MODERATE	ITPR2	ENSOARG00020003133	Transcript	ENSOART00020005085.1	protein_coding	I/V	Ata/Gta	tolerated(0.32)	BP
rs400477518	X	136903013	A	missense_variant	MODERATE	TBC1D8B	ENSOARG00020022577	Transcript	ENSOART00020035432.1	protein_coding	T/I	aCc/aTc	tolerated(0.31)	BP
rs161368549	23	37510251	C	missense_variant	MODERATE	LAMA3	ENSOARG00020025616	Transcript	ENSOART00020040411.1	protein_coding	K/E	Aag/Gag	tolerated(0.31)	BP
rs161277008	19	53394281	A	missense_variant	MODERATE	CCDC51	ENSOARG00020024212	Transcript	ENSOART00020037813.1	protein_coding	V/M	Gtg/Atg	tolerated(0.31)	BP
rs406701817	16	13988522	C	missense_variant	MODERATE	ERBIN	ENSOARG00020004686	Transcript	ENSOART00020007157.1	protein_coding	T/S	aCt/aGt	tolerated(0.31)	BP
rs592193008	14	37970613	A	missense_variant	MODERATE	CARMIL2	ENSOARG00020022572	Transcript	ENSOART00020035360.1	protein_coding	T/N	aCc/aAc	tolerated(0.31)	BP
rs160803297	12	65618612	A	missense_variant	MODERATE	CEP350	ENSOARG00020023084	Transcript	ENSOART00020035870.1	protein_coding	V/I	Gta/Ata	tolerated(0.31)	BP
rs413188844	11	17018521	A	missense_variant	MODERATE	KANSL1	ENSOARG00020023459	Transcript	ENSOART00020036595.1	protein_coding	G/S	Ggt/Agt	tolerated(0.31)	BP
rs587815094	11	10556642	A	missense_variant	MODERATE	CBX4	ENSOARG00020012894	Transcript	ENSOART00020019646.1	protein_coding	A/V	gCg/gTg	tolerated(0.31)	BP
rs427620384	9	99586653	T	missense_variant	MODERATE	-	ENSOARG00020008156	Transcript	ENSOART00020012518.1	protein_coding	P/L	cCg/cTg	tolerated(0.31)	BP
rs417944080	5	18239333	G	missense_variant	MODERATE	STAP2	ENSOARG00020015409	Transcript	ENSOART00020023602.1	protein_coding	T/A	Act/Gct	tolerated(0.31)	BP
rs604719268	3	8440821	C	missense_variant	MODERATE	SLC25A25	ENSOARG00020014113	Transcript	ENSOART00020022788.1	protein_coding	T/S	aCt/aGt	tolerated(0.31)	BP
rs413755237	2	232027520	G	missense_variant	MODERATE	ATIC	ENSOARG00020024672	Transcript	ENSOART00020038709.1	protein_coding	K/R	aAg/aGg	tolerated(0.31)	BP
rs589130973	24	10303511	T	missense_variant	MODERATE	-	ENSOARG00020017204	Transcript	ENSOART00020027149.1	protein_coding	R/Q	cGg/cAg	tolerated(0.3)	BP
rs428373991	18	70103150	G	missense_variant	MODERATE	CLBA1	ENSOARG00020020019	Transcript	ENSOART00020030776.1	protein_coding	S/G	Agc/Ggc	tolerated(0.3)	BP
rs160699090	15	37211126	T	missense_variant	MODERATE	ZNF202	ENSOARG00020022786	Transcript	ENSOART00020035376.1	protein_coding	G/E	gGg/gAg	tolerated(0.3)	BP
rs598829775	14	46725435	T	missense_variant	MODERATE	PEPD	ENSOARG00020011799	Transcript	ENSOART00020017960.1	protein_coding	D/N	Gac/Aac	tolerated(0.3)	BP
rs408483609	11	11795366	C	missense_variant	MODERATE	BAHCC1	ENSOARG00020024787	Transcript	ENSOART00020039098.1	protein_coding	V/A	gTg/gCg	tolerated(0.3)	BP
rs420103569	8	80445194	T	missense_variant	MODERATE	TAB2	ENSOARG00020019595	Transcript	ENSOART00020030150.1	protein_coding	A/V	gCa/gTa	tolerated(0.3)	BP
rs401747600	7	36060293	T	missense_variant	MODERATE	BAHD1	ENSOARG00020012173	Transcript	ENSOART00020018746.1	protein_coding	P/L	cCg/cTg	tolerated(0.3)	BP
rs159998625	6	127879903	A	missense_variant	MODERATE	ADD1	ENSOARG00020021785	Transcript	ENSOART00020033788.1	protein_coding	A/V	gCt/gTt	tolerated(0.3)	BP
rs1090409863	2	236339461	A	missense_variant	MODERATE	STK11IP	ENSOARG00020016256	Transcript	ENSOART00020024938.1	protein_coding	R/Q	cGg/cAg	tolerated(0.3)	BP
rs159593350	2	254989846	G	missense_variant	MODERATE	THEMIS2	ENSOARG00020020351	Transcript	ENSOART00020031342.1	protein_coding	K/Q	Aaa/Caa	tolerated(0.3)	BP
rs426953083	2	232908537	A	missense_variant	MODERATE	PECR	ENSOARG00020025327	Transcript	ENSOART00020039721.1	protein_coding	C/F	tGc/tTc	tolerated(0.3)	BP
rs1087448120	23	37849341	A	missense_variant	MODERATE	-	ENSOARG00020025767	Transcript	ENSOART00020040608.1	protein_coding	V/I	Gtc/Atc	tolerated(0.29)	BP
rs161324666	20	27394681	A	missense_variant	MODERATE	Ovar-DRA	ENSOARG00020022159	Transcript	ENSOART00020034365.1	protein_coding	T/I	aCt/aTt	tolerated(0.29)	BP
rs162302552	20	29380559	G	missense_variant	MODERATE	VARS1	ENSOARG00020012761	Transcript	ENSOART00020019494.1	protein_coding	T/A	Acg/Gcg	tolerated(0.29)	BP
rs407487948	18	30121309	A	missense_variant	MODERATE	PSTPIP1	ENSOARG00020021434	Transcript	ENSOART00020033116.1	protein_coding	L/Q	cTg/cAg	tolerated(0.29)	BP
rs161079967	11	22640978	T	missense_variant	MODERATE	CDC6	ENSOARG00020008853	Transcript	ENSOART00020013597.1	protein_coding	E/K	Gaa/Aaa	tolerated(0.29)	BP
rs429281694	11	23476667	T	missense_variant	MODERATE	STAC2	ENSOARG00020016049	Transcript	ENSOART00020024658.1	protein_coding	T/I	aCc/aTc	tolerated(0.29)	BP
rs405691887	8	53469111	G	missense_variant	MODERATE	LYRM2	ENSOARG00020009458	Transcript	ENSOART00020014560.1	protein_coding	N/S	aAt/aGt	tolerated(0.29)	BP
rs160348594	7	75176000	G	missense_variant	MODERATE	PCNX4	ENSOARG00020009627	Transcript	ENSOART00020014829.1	protein_coding	T/A	Act/Gct	tolerated(0.29)	BP
rs193638288	7	14294067	C	missense_variant	MODERATE	ZWILCH	ENSOARG00020008203	Transcript	ENSOART00020012618.1	protein_coding	K/Q	Aaa/Caa	tolerated(0.29)	BP
rs595394495	7	54176919	A	missense_variant	MODERATE	CGNL1	ENSOARG00020022386	Transcript	ENSOART00020034699.1	protein_coding	R/L	cGt/cTt	tolerated(0.29)	BP
rs160121178	5	102079786	T	missense_variant	MODERATE	ERAP1	ENSOARG00020014690	Transcript	ENSOART00020022496.1	protein_coding	S/N	aGt/aAt	tolerated(0.29)	BP
rs400027811	4	122311711	A	missense_variant	MODERATE	LRRC61	ENSOARG00020010131	Transcript	ENSOART00020015493.1	protein_coding	R/H	cGc/cAc	tolerated(0.29)	BP
rs405396297	4	101141470	A	missense_variant	MODERATE	-	ENSOARG00020004980	Transcript	ENSOART00020007623.1	protein_coding	V/I	Gtc/Atc	tolerated(0.29)	BP
rs160438087	3	41608544	A	missense_variant	MODERATE	APLF	ENSOARG00020007769	Transcript	ENSOART00020011972.1	protein_coding	G/V	gGc/gTc	tolerated(0.29)	BP
rs404488168	1	126836689	A	missense_variant	MODERATE	GPA33	ENSOARG00020002684	Transcript	ENSOART00020004119.1	protein_coding	A/S	Gct/Tct	tolerated(0.29)	BP
rs407190932	1	82318012	A	missense_variant	MODERATE	CDC14A	ENSOARG00020002168	Transcript	ENSOART00020003494.1	protein_coding	S/T	Tct/Act	tolerated(0.29)	BP
rs161529409	26	20725335	G	missense_variant	MODERATE	ASAH1	ENSOARG00020019754	Transcript	ENSOART00020030651.1	protein_coding	K/R	aAa/aGa	tolerated(0.28)	BP
rs405291279	17	17151283	G	missense_variant	MODERATE	INPP4B	ENSOARG00020011132	Transcript	ENSOART00020017905.1	protein_coding	Y/C	tAc/tGc	tolerated(0.28)	BP
rs419163946	16	9827856	C	missense_variant	MODERATE	MRPS27	ENSOARG00020023220	Transcript	ENSOART00020036138.1	protein_coding	L/P	cTg/cCg	tolerated(0.28)	BP
rs1093248630	11	11642823	T	missense_variant	MODERATE	SLC38A10	ENSOARG00020023671	Transcript	ENSOART00020038606.1	protein_coding	E/K	Gag/Aag	tolerated(0.28)	BP
rs160242221	8	61074080	C	missense_variant	MODERATE	ARHGAP18	ENSOARG00020008175	Transcript	ENSOART00020012540.1	protein_coding	D/G	gAt/gGt	tolerated(0.28)	BP
rs160307380	7	35995447	T	missense_variant	MODERATE	KNSTRN	ENSOARG00020011406	Transcript	ENSOART00020017427.1	protein_coding	T/S	Acc/Tcc	tolerated(0.28)	BP
rs160067408	5	40015659	T	missense_variant	MODERATE	-	ENSOARG00020015770	Transcript	ENSOART00020024181.1	protein_coding	M/K	aTg/aAg	tolerated(0.28)	BP
rs408896109	3	215577794	T	missense_variant	MODERATE	ATF7IP	ENSOARG00020002889	Transcript	ENSOART00020004437.1	protein_coding	V/I	Gtt/Att	tolerated(0.28)	BP
rs193633134	2	129447786	C	missense_variant	MODERATE	-	ENSOARG00020011961	Transcript	ENSOART00020018254.1	protein_coding	K/R	aAg/aGg	tolerated(0.28)	BP
rs427255792	1	73121140	G	missense_variant	MODERATE	TGFBR3	ENSOARG00020008304	Transcript	ENSOART00020012754.1	protein_coding	M/T	aTg/aCg	tolerated(0.28)	BP
rs413667882	24	3010724	A	missense_variant	MODERATE	SLX4	ENSOARG00020026454	Transcript	ENSOART00020041624.1	protein_coding	A/V	gCg/gTg	tolerated(0.27)	BP
rs410062056	18	70524406	T	missense_variant	MODERATE	-	ENSOARG00020013434	Transcript	ENSOART00020020538.1	protein_coding	S/N	aGc/aAc	tolerated(0.27)	BP
rs428932956	14	54116690	T	missense_variant	MODERATE	MEGF8	ENSOARG00020019929	Transcript	ENSOART00020030652.1	protein_coding	R/Q	cGg/cAg	tolerated(0.27)	BP
rs1090868798	12	70417793	G	missense_variant	MODERATE	EDEM3	ENSOARG00020005876	Transcript	ENSOART00020009251.1	protein_coding	F/L	Ttc/Ctc	tolerated(0.27)	BP
rs589475789	10	84436960	A	missense_variant	MODERATE	FARP1	ENSOARG00020019882	Transcript	ENSOART00020030597.1	protein_coding	V/I	Gtt/Att	tolerated(0.27)	BP
rs160235505	8	53299180	A	missense_variant	MODERATE	CASP8AP2	ENSOARG00020009190	Transcript	ENSOART00020014084.1	protein_coding	T/M	aCg/aTg	tolerated(0.27)	BP
rs407717096	8	44708107	T	missense_variant	MODERATE	MMS22L	ENSOARG00020007563	Transcript	ENSOART00020011579.1	protein_coding	T/M	aCg/aTg	tolerated(0.27)	BP
rs600827895	4	112903691	T	missense_variant	MODERATE	ADCK2	ENSOARG00020005352	Transcript	ENSOART00020008193.1	protein_coding	H/Y	Cac/Tac	tolerated(0.27)	BP
rs159674315	1	76153278	A	missense_variant	MODERATE	SLC44A3	ENSOARG00020000556	Transcript	ENSOART00020001363.1	protein_coding	V/I	Gtt/Att	tolerated(0.27)	BP
rs399547906	1	99009946	C	missense_variant	MODERATE	CD2	ENSOARG00020000791	Transcript	ENSOART00020001088.1	protein_coding	L/S	tTa/tCa	tolerated(0.27)	BP
rs599905287	1	116604005	T	missense_variant	MODERATE	-	ENSOARG00020009040	Transcript	ENSOART00020013944.1	protein_coding	G/R	Gga/Aga	tolerated(0.27)	BP
rs1088034140	X	142271094	T	missense_variant	MODERATE	ARMCX6	ENSOARG00020017453	Transcript	ENSOART00020026803.1	protein_coding	V/I	Gtt/Att	tolerated(0.26)	BP
rs161086009	11	19605798	G	missense_variant	MODERATE	ETV4	ENSOARG00020019959	Transcript	ENSOART00020031067.1	protein_coding	T/A	Acc/Gcc	tolerated(0.26)	BP
rs398833445	11	27578191	G	missense_variant	MODERATE	SPAG9	ENSOARG00020026178	Transcript	ENSOART00020041200.1	protein_coding	V/A	gTg/gCg	tolerated(0.26)	BP
rs1093803122	10	95308245	T	missense_variant	MODERATE	-	ENSOARG00020004473	Transcript	ENSOART00020006876.1	protein_coding	A/V	gCg/gTg	tolerated(0.26)	BP
rs159867396	3	174814256	A	missense_variant	MODERATE	TIMELESS	ENSOARG00020002605	Transcript	ENSOART00020004002.1	protein_coding	V/I	Gtc/Atc	tolerated(0.26)	BP
rs162302730	23	25144735	A	missense_variant	MODERATE	ELP2	ENSOARG00020021310	Transcript	ENSOART00020033010.1	protein_coding	L/F	Ctt/Ttt	tolerated(0.25)	BP
rs418346851	21	45302172	A	missense_variant	MODERATE	-	ENSOARG00020016734	Transcript	ENSOART00020025650.1	protein_coding	A/T	Gcg/Acg	tolerated(0.25)	BP
rs161339238	20	42764141	T	missense_variant	MODERATE	TPMT	ENSOARG00020013609	Transcript	ENSOART00020020776.1	protein_coding	E/D	gaA/gaT	tolerated(0.25)	BP
rs162185596	19	49670369	G	missense_variant	MODERATE	DCP1A	ENSOARG00020023733	Transcript	ENSOART00020037046.1	protein_coding	M/V	Atg/Gtg	tolerated(0.25)	BP
rs402499243	15	83763934	A	missense_variant	MODERATE	FNBP4	ENSOARG00020015042	Transcript	ENSOART00020023169.1	protein_coding	T/M	aCg/aTg	tolerated(0.25)	BP
rs1087879567	11	7555358	A	missense_variant	MODERATE	FBF1	ENSOARG00020010978	Transcript	ENSOART00020016784.1	protein_coding	A/V	gCg/gTg	tolerated(0.25)	BP
rs401630728	9	18898958	T	missense_variant	MODERATE	FAM135B	ENSOARG00020005425	Transcript	ENSOART00020008317.1	protein_coding	P/L	cCa/cTa	tolerated(0.25)	BP
rs429353093	9	104062508	T	missense_variant	MODERATE	COL14A1	ENSOARG00020012061	Transcript	ENSOART00020018450.1	protein_coding	T/M	aCg/aTg	tolerated(0.25)	BP
rs412348207	7	79487605	G	missense_variant	MODERATE	SYNE2	ENSOARG00020013014	Transcript	ENSOART00020021172.1	protein_coding	D/E	gaT/gaG	tolerated(0.25)	BP
rs421426932	7	89923360	T	missense_variant	MODERATE	RPS6KL1	ENSOARG00020016765	Transcript	ENSOART00020025812.1	protein_coding	R/H	cGc/cAc	tolerated(0.25)	BP
rs159700367	1	35957027	C	missense_variant	MODERATE	FGGY	ENSOARG00020023091	Transcript	ENSOART00020035976.1	protein_coding	E/Q	Gag/Cag	tolerated(0.25)	BP
rs425106738	1	28365828	A	missense_variant	MODERATE	CC2D1B	ENSOARG00020007811	Transcript	ENSOART00020011991.1	protein_coding	P/L	cCc/cTc	tolerated(0.25)	BP
rs1091280214	19	49712461	A	missense_variant	MODERATE	TKT	ENSOARG00020023805	Transcript	ENSOART00020037163.1	protein_coding	A/T	Gcc/Acc	tolerated(0.24)	BP
rs161246656	19	23516227	T	missense_variant	MODERATE	-	ENSOARG00020014205	Transcript	ENSOART00020021706.1	protein_coding	A/T	Gct/Act	tolerated(0.24)	BP
rs161221049	18	68921152	G	missense_variant	MODERATE	COA8	ENSOARG00020016820	Transcript	ENSOART00020025878.1	protein_coding	M/V	Atg/Gtg	tolerated(0.24)	BP
rs403168539	17	47510347	T	missense_variant	MODERATE	-	ENSOARG00020016067	Transcript	ENSOART00020024598.1	protein_coding	A/T	Gct/Act	tolerated(0.24)	BP
rs161124840	16	4162310	G	missense_variant	MODERATE	STK10	ENSOARG00020017936	Transcript	ENSOART00020027937.1	protein_coding	M/T	aTg/aCg	tolerated(0.24)	BP
rs602494009	15	24736897	A	missense_variant	MODERATE	FDXACB1	ENSOARG00020017610	Transcript	ENSOART00020027099.1	protein_coding	P/L	cCg/cTg	tolerated(0.24)	BP
rs1087916496	14	51021934	C	missense_variant	MODERATE	KCNK6	ENSOARG00020015049	Transcript	ENSOART00020023032.1	protein_coding	V/L	Gtg/Ctg	tolerated(0.24)	BP
rs596064309	7	69971388	C	missense_variant	MODERATE	FBXO34	ENSOARG00020016670	Transcript	ENSOART00020025541.1	protein_coding	S/T	aGt/aCt	tolerated(0.24)	BP
rs401635820	6	100666843	T	missense_variant	MODERATE	NAAA	ENSOARG00020004352	Transcript	ENSOART00020006659.1	protein_coding	D/E	gaC/gaA	tolerated(0.24)	BP
rs160069120	5	41062288	T	missense_variant	MODERATE	ZNF496	ENSOARG00020017207	Transcript	ENSOART00020026487.1	protein_coding	V/I	Gtc/Atc	tolerated(0.24)	BP
rs412649670	5	13192974	T	missense_variant	MODERATE	-	ENSOARG00020004220	Transcript	ENSOART00020006475.1	protein_coding	A/T	Gcc/Acc	tolerated(0.24)	BP
rs159859038	3	166187536	T	missense_variant	MODERATE	-	ENSOARG00020007366	Transcript	ENSOART00020011370.1	protein_coding	A/T	Gcc/Acc	tolerated(0.24)	BP
rs160448854	3	34973499	T	missense_variant	MODERATE	HADHA	ENSOARG00020000289	Transcript	ENSOART00020000354.1	protein_coding	F/Y	tTt/tAt	tolerated(0.24)	BP
rs161835858	3	232152062	G	missense_variant	MODERATE	GRAP2	ENSOARG00020023284	Transcript	ENSOART00020036236.1	protein_coding	I/M	atC/atG	tolerated(0.24)	BP
rs160192585	2	14812879	T	missense_variant	MODERATE	ELP1	ENSOARG00020001982	Transcript	ENSOART00020003099.1	protein_coding	A/S	Gcc/Tcc	tolerated(0.24)	BP
rs421779845	2	6070866	C	missense_variant	MODERATE	TLR4	ENSOARG00020004476	Transcript	ENSOART00020006855.1	protein_coding	E/G	gAg/gGg	tolerated(0.24)	BP
rs590065263	X	41542135	T	missense_variant	MODERATE	CXorf38	ENSOARG00020016232	Transcript	ENSOART00020024911.1	protein_coding	A/D	gCc/gAc	tolerated(0.23)	BP
rs161442511	24	28302016	T	missense_variant	MODERATE	RUSF1	ENSOARG00020024577	Transcript	ENSOART00020038515.1	protein_coding	V/I	Gta/Ata	tolerated(0.23)	BP
rs408128038	21	30333004	C	missense_variant	MODERATE	CDON	ENSOARG00020006906	Transcript	ENSOART00020010575.1	protein_coding	T/A	Act/Gct	tolerated(0.23)	BP
rs160864781	17	70327988	T	missense_variant	MODERATE	SLC8B1	ENSOARG00020017327	Transcript	ENSOART00020026764.1	protein_coding	V/M	Gtg/Atg	tolerated(0.23)	BP
rs160616186	13	72680607	A	missense_variant	MODERATE	PLCG1	ENSOARG00020013699	Transcript	ENSOART00020020985.1	protein_coding	S/N	aGc/aAc	tolerated(0.23)	BP
rs400085426	12	32779841	A	missense_variant	MODERATE	CDC42BPA	ENSOARG00020019926	Transcript	ENSOART00020035806.1	protein_coding	T/M	aCg/aTg	tolerated(0.23)	BP
rs400097125	6	112335789	T	missense_variant	MODERATE	AFF1	ENSOARG00020021386	Transcript	ENSOART00020033492.1	protein_coding	S/L	tCg/tTg	tolerated(0.23)	BP
rs160121182	5	102080399	G	missense_variant	MODERATE	ERAP1	ENSOARG00020014690	Transcript	ENSOART00020022496.1	protein_coding	L/P	cTg/cCg	tolerated(0.23)	BP
rs416916288	1	108004332	C	missense_variant	MODERATE	-	ENSOARG00020018856	Transcript	ENSOART00020029063.1	protein_coding	Y/C	tAt/tGt	tolerated(0.23)	BP
rs193647090	25	12426564	A	missense_variant	MODERATE	ZNF33B	ENSOARG00020020852	Transcript	ENSOART00020032192.1	protein_coding	D/N	Gac/Aac	tolerated(0.22)	BP
rs419637187	23	25071085	T	missense_variant	MODERATE	MOCOS	ENSOARG00020021164	Transcript	ENSOART00020032640.1	protein_coding	R/H	cGc/cAc	tolerated(0.22)	BP
rs402546787	20	32974401	C	missense_variant	MODERATE	ZSCAN16	ENSOARG00020006786	Transcript	ENSOART00020010392.1	protein_coding	I/M	atC/atG	tolerated(0.22)	BP
rs161289805	19	61095791	T	missense_variant	MODERATE	COPG1	ENSOARG00020016461	Transcript	ENSOART00020025282.1	protein_coding	A/S	Gcg/Tcg	tolerated(0.22)	BP
rs162172238	18	60600751	G	missense_variant	MODERATE	SYNE3	ENSOARG00020012578	Transcript	ENSOART00020019260.1	protein_coding	M/I	atG/atC	tolerated(0.22)	BP
rs1087949500	15	83420825	A	missense_variant	MODERATE	MADD	ENSOARG00020011512	Transcript	ENSOART00020018052.1	protein_coding	P/T	Cca/Aca	tolerated(0.22)	BP
rs409358813	11	9935431	G	missense_variant	MODERATE	ENGASE	ENSOARG00020012300	Transcript	ENSOART00020018772.1	protein_coding	T/A	Acc/Gcc	tolerated(0.22)	BP
rs1086673680	7	69969887	T	missense_variant	MODERATE	FBXO34	ENSOARG00020016670	Transcript	ENSOART00020025541.1	protein_coding	R/C	Cgt/Tgt	tolerated(0.22)	BP
rs160330072	7	53973514	A	missense_variant	MODERATE	-	ENSOARG00020022259	Transcript	ENSOART00020034508.1	protein_coding	A/V	gCg/gTg	tolerated(0.22)	BP
rs420816045	4	11475209	A	missense_variant	MODERATE	PEX1	ENSOARG00020014937	Transcript	ENSOART00020022846.1	protein_coding	T/M	aCg/aTg	tolerated(0.22)	BP
rs400579665	3	21325613	G	missense_variant	MODERATE	LPIN1	ENSOARG00020012462	Transcript	ENSOART00020019471.1	protein_coding	D/G	gAt/gGt	tolerated(0.22)	BP
rs403101206	3	217748148	G	missense_variant	MODERATE	MANSC1	ENSOARG00020003883	Transcript	ENSOART00020005947.1	protein_coding	D/G	gAt/gGt	tolerated(0.22)	BP
rs159672132	1	81794103	T	missense_variant	MODERATE	AGL	ENSOARG00020001804	Transcript	ENSOART00020002742.1	protein_coding	K/N	aaA/aaT	tolerated(0.22)	BP
rs159687461	1	56008009	A	missense_variant	MODERATE	RABGGTB	ENSOARG00020016603	Transcript	ENSOART00020025540.1	protein_coding	V/I	Gtc/Atc	tolerated(0.22)	BP
rs404051208	1	16646135	T	missense_variant	MODERATE	HIVEP3	ENSOARG00020000082	Transcript	ENSOART00020000097.1	protein_coding	R/K	aGg/aAg	tolerated(0.22)	BP
rs161210339	18	57024891	A	missense_variant	MODERATE	TRIP11	ENSOARG00020013994	Transcript	ENSOART00020021635.1	protein_coding	L/F	Ctt/Ttt	tolerated(0.21)	BP
rs160938406	14	46422217	C	missense_variant	MODERATE	GPATCH1	ENSOARG00020011298	Transcript	ENSOART00020017210.1	protein_coding	G/A	gGa/gCa	tolerated(0.21)	BP
rs160803294	12	65618568	G	missense_variant	MODERATE	CEP350	ENSOARG00020023084	Transcript	ENSOART00020035870.1	protein_coding	H/R	cAt/cGt	tolerated(0.21)	BP
rs161034819	11	38988237	G	missense_variant	MODERATE	-	ENSOARG00020016581	Transcript	ENSOART00020025968.1	protein_coding	Y/D	Tac/Gac	tolerated(0.21)	BP
rs160121184	5	102080438	T	missense_variant	MODERATE	ERAP1	ENSOARG00020014690	Transcript	ENSOART00020022496.1	protein_coding	G/D	gGt/gAt	tolerated(0.21)	BP
rs421789052	5	5176511	A	missense_variant	MODERATE	ARRDC2	ENSOARG00020006027	Transcript	ENSOART00020009295.1	protein_coding	E/D	gaA/gaT	tolerated(0.21)	BP
rs1089882217	3	211325480	C	missense_variant	MODERATE	PIK3C2G	ENSOARG00020001765	Transcript	ENSOART00020002670.1	protein_coding	N/D	Aac/Gac	tolerated(0.21)	BP
rs159874911	3	182891054	T	missense_variant	MODERATE	UTP20	ENSOARG00020005594	Transcript	ENSOART00020008630.1	protein_coding	A/V	gCa/gTa	tolerated(0.21)	BP
rs415497661	17	79556836	T	missense_variant	MODERATE	PRR14L	ENSOARG00020024359	Transcript	ENSOART00020038102.1	protein_coding	A/T	Gcc/Acc	tolerated(0.2)	BP
rs160680170	15	15665688	G	missense_variant	MODERATE	MAML2	ENSOARG00020023344	Transcript	ENSOART00020036352.1	protein_coding	S/G	Agt/Ggt	tolerated(0.2)	BP
rs1086795151	11	14211781	A	missense_variant	MODERATE	POLG2	ENSOARG00020014670	Transcript	ENSOART00020022460.1	protein_coding	S/N	aGt/aAt	tolerated(0.2)	BP
rs400146775	8	59264665	C	missense_variant	MODERATE	PTPRK	ENSOARG00020004343	Transcript	ENSOART00020009498.1	protein_coding	N/S	aAt/aGt	tolerated(0.2)	BP
rs421022351	6	40436176	C	missense_variant	MODERATE	TIGD2	ENSOARG00020022196	Transcript	ENSOART00020034382.1	protein_coding	I/M	atA/atG	tolerated(0.2)	BP
rs403994990	2	232941688	G	missense_variant	MODERATE	XRCC5	ENSOARG00020025342	Transcript	ENSOART00020039746.1	protein_coding	H/D	Cac/Gac	tolerated(0.2)	BP
rs159431445	1	195993352	C	missense_variant	MODERATE	USF3	ENSOARG00020001164	Transcript	ENSOART00020001740.1	protein_coding	T/A	Acc/Gcc	tolerated(0.2)	BP
rs161584281	25	31105150	G	missense_variant	MODERATE	AP3M1	ENSOARG00020023699	Transcript	ENSOART00020036961.1	protein_coding	G/A	gGa/gCa	tolerated(0.19)	BP
rs161599565	21	10896735	T	missense_variant	MODERATE	TMEM126B	ENSOARG00020015676	Transcript	ENSOART00020024015.1	protein_coding	G/S	Ggt/Agt	tolerated(0.19)	BP
rs160843958	17	52980546	T	missense_variant	MODERATE	EP400	ENSOARG00020023106	Transcript	ENSOART00020035921.1	protein_coding	M/I	atG/atA	tolerated(0.19)	BP
rs398864505	17	70031553	C	missense_variant	MODERATE	SDSL	ENSOARG00020015407	Transcript	ENSOART00020023580.1	protein_coding	M/V	Atg/Gtg	tolerated(0.19)	BP
rs160896846	14	9044266	C	missense_variant	MODERATE	SDR42E1	ENSOARG00020005879	Transcript	ENSOART00020009060.1	protein_coding	S/C	tCt/tGt	tolerated(0.19)	BP
rs590120642	10	96317734	A	missense_variant	MODERATE	TUBGCP3	ENSOARG00020004966	Transcript	ENSOART00020007615.1	protein_coding	A/V	gCg/gTg	tolerated(0.19)	BP
rs160235577	8	53302628	A	missense_variant	MODERATE	CASP8AP2	ENSOARG00020009190	Transcript	ENSOART00020014084.1	protein_coding	T/I	aCa/aTa	tolerated(0.19)	BP
rs1093065920	7	54170688	C	missense_variant	MODERATE	CGNL1	ENSOARG00020022386	Transcript	ENSOART00020034699.1	protein_coding	K/R	aAg/aGg	tolerated(0.19)	BP
rs193638844	7	104490385	C	missense_variant	MODERATE	SPATA7	ENSOARG00020013127	Transcript	ENSOART00020020081.1	protein_coding	E/A	gAa/gCa	tolerated(0.19)	BP
rs160017803	5	6659711	T	missense_variant	MODERATE	C19orf44	ENSOARG00020016066	Transcript	ENSOART00020024667.1	protein_coding	R/H	cGc/cAc	tolerated(0.19)	BP
rs162299236	5	40286163	T	missense_variant	MODERATE	ZFP62	ENSOARG00020015927	Transcript	ENSOART00020024350.1	protein_coding	G/E	gGa/gAa	tolerated(0.19)	BP
rs398441316	5	12998997	A	missense_variant	MODERATE	-	ENSOARG00020003235	Transcript	ENSOART00020005075.1	protein_coding	D/N	Gat/Aat	tolerated(0.19)	BP
rs398724119	5	13155561	T	missense_variant	MODERATE	ICAM1	ENSOARG00020003991	Transcript	ENSOART00020006145.1	protein_coding	R/L	cGa/cTa	tolerated(0.19)	BP
rs193635751	3	196237577	T	missense_variant	MODERATE	RESF1	ENSOARG00020001619	Transcript	ENSOART00020002456.1	protein_coding	S/N	aGc/aAc	tolerated(0.19)	BP
rs160202332	2	6069258	T	missense_variant	MODERATE	TLR4	ENSOARG00020004476	Transcript	ENSOART00020006855.1	protein_coding	R/Q	cGg/cAg	tolerated(0.19)	BP
rs402960816	2	31851029	A	missense_variant	MODERATE	ERCC6L2	ENSOARG00020002268	Transcript	ENSOART00020003492.1	protein_coding	R/W	Cgg/Tgg	tolerated(0.19)	BP
rs416567448	1	34825563	G	missense_variant	MODERATE	OMA1	ENSOARG00020022701	Transcript	ENSOART00020035246.1	protein_coding	E/Q	Gaa/Caa	tolerated(0.19)	BP
rs416735145	1	175022542	A	missense_variant	MODERATE	-	ENSOARG00020003031	Transcript	ENSOART00020004716.1	protein_coding	A/T	Gct/Act	tolerated(0.19)	BP
rs404960441	22	42489859	A	missense_variant	MODERATE	PRDX3	ENSOARG00020014412	Transcript	ENSOART00020022011.1	protein_coding	R/C	Cgt/Tgt	tolerated(0.18)	BP
rs406714696	15	32111211	C	missense_variant	MODERATE	PHLDB1	ENSOARG00020011300	Transcript	ENSOART00020017931.1	protein_coding	L/P	cTg/cCg	tolerated(0.18)	BP
rs160938416	14	46430239	A	missense_variant	MODERATE	GPATCH1	ENSOARG00020011298	Transcript	ENSOART00020017210.1	protein_coding	A/T	Gca/Aca	tolerated(0.18)	BP
rs401479916	14	69706814	T	missense_variant	MODERATE	-	ENSOARG00020007437	Transcript	ENSOART00020011322.1	protein_coding	E/K	Gag/Aag	tolerated(0.18)	BP
rs408177065	14	43111547	T	missense_variant	MODERATE	C19orf12	ENSOARG00020015895	Transcript	ENSOART00020024364.1	protein_coding	E/K	Gag/Aag	tolerated(0.18)	BP
rs429544913	10	95939342	G	missense_variant	MODERATE	ARHGEF7	ENSOARG00020004697	Transcript	ENSOART00020007439.1	protein_coding	N/H	Aac/Cac	tolerated(0.18)	BP
rs160340042	7	67264060	C	missense_variant	MODERATE	SPATA5L1	ENSOARG00020009315	Transcript	ENSOART00020014344.1	protein_coding	D/G	gAt/gGt	tolerated(0.18)	BP
rs427750289	5	5554018	C	missense_variant	MODERATE	COLGALT1	ENSOARG00020009873	Transcript	ENSOART00020015153.1	protein_coding	T/A	Acc/Gcc	tolerated(0.18)	BP
rs159755264	4	23247212	T	missense_variant	MODERATE	SCIN	ENSOARG00020001751	Transcript	ENSOART00020002655.1	protein_coding	T/M	aCg/aTg	tolerated(0.18)	BP
rs159890091	3	196237064	A	missense_variant	MODERATE	RESF1	ENSOARG00020001619	Transcript	ENSOART00020002456.1	protein_coding	T/I	aCa/aTa	tolerated(0.18)	BP
rs161970888	3	48244597	T	missense_variant	MODERATE	FAM161A	ENSOARG00020001502	Transcript	ENSOART00020002327.1	protein_coding	R/C	Cgc/Tgc	tolerated(0.18)	BP
rs161731285	2	148628318	A	missense_variant	MODERATE	METAP1D	ENSOARG00020002564	Transcript	ENSOART00020003935.1	protein_coding	H/Y	Cat/Tat	tolerated(0.18)	BP
rs193637602	2	45258325	T	missense_variant	MODERATE	-	ENSOARG00020020511	Transcript	ENSOART00020031625.1	protein_coding	A/T	Gcc/Acc	tolerated(0.18)	BP
rs421016583	2	218114095	T	missense_variant	MODERATE	ALS2	ENSOARG00020022676	Transcript	ENSOART00020035214.1	protein_coding	V/M	Gtg/Atg	tolerated(0.18)	BP
rs159675215	1	75154509	G	missense_variant	MODERATE	DNTTIP2	ENSOARG00020011971	Transcript	ENSOART00020018316.1	protein_coding	M/T	aTg/aCg	tolerated(0.18)	BP
rs428464231	25	8829747	A	missense_variant	MODERATE	LGALS8	ENSOARG00020018619	Transcript	ENSOART00020028749.1	protein_coding	C/Y	tGc/tAc	tolerated(0.17)	BP
rs401467675	22	27235317	G	missense_variant	MODERATE	SFR1	ENSOARG00020009619	Transcript	ENSOART00020014785.1	protein_coding	I/M	atA/atG	tolerated(0.17)	BP
rs160942829	14	48596162	G	missense_variant	MODERATE	-	ENSOARG00020015963	Transcript	ENSOART00020024430.1	protein_coding	Q/R	cAa/cGa	tolerated(0.17)	BP
rs404574464	11	7244714	A	missense_variant	MODERATE	TSEN54	ENSOARG00020007255	Transcript	ENSOART00020011147.1	protein_coding	V/I	Gta/Ata	tolerated(0.17)	BP
rs1093205498	7	7555323	C	missense_variant	MODERATE	HMGCR	ENSOARG00020020760	Transcript	ENSOART00020032073.1	protein_coding	E/D	gaG/gaC	tolerated(0.17)	BP
rs193636859	5	17191234	T	missense_variant	MODERATE	-	ENSOARG00020008821	Transcript	ENSOART00020013643.1	protein_coding	G/S	Ggc/Agc	tolerated(0.17)	BP
rs593519830	3	8273326	A	missense_variant	MODERATE	SWI5	ENSOARG00020008915	Transcript	ENSOART00020013701.1	protein_coding	P/L	cCa/cTa	tolerated(0.17)	BP
rs159427329	1	190752827	G	missense_variant	MODERATE	DZIP3	ENSOARG00020004311	Transcript	ENSOART00020006598.1	protein_coding	N/S	aAt/aGt	tolerated(0.17)	BP
rs407490912	1	101614848	A	missense_variant	MODERATE	WARS2	ENSOARG00020001286	Transcript	ENSOART00020001917.1	protein_coding	T/I	aCc/aTc	tolerated(0.17)	BP
rs590256012	1	295127138	T	missense_variant	MODERATE	PIK3R4	ENSOARG00020018400	Transcript	ENSOART00020028333.1	protein_coding	P/L	cCg/cTg	tolerated(0.17)	BP
rs596866516	26	40214182	A	missense_variant	MODERATE	KAT6A	ENSOARG00020025591	Transcript	ENSOART00020040161.1	protein_coding	S/L	tCg/tTg	tolerated(0.16)	BP
rs161411984	24	3006054	G	missense_variant	MODERATE	SLX4	ENSOARG00020026454	Transcript	ENSOART00020041624.1	protein_coding	E/D	gaG/gaC	tolerated(0.16)	BP
rs398343358	22	12750036	A	missense_variant	MODERATE	IFIT2	ENSOARG00020008771	Transcript	ENSOART00020013447.1	protein_coding	R/H	cGc/cAc	tolerated(0.16)	BP
rs161599567	21	10896750	T	missense_variant	MODERATE	TMEM126B	ENSOARG00020015676	Transcript	ENSOART00020024015.1	protein_coding	D/N	Gac/Aac	tolerated(0.16)	BP
rs419607527	19	30184236	T	missense_variant	MODERATE	SHQ1	ENSOARG00020017477	Transcript	ENSOART00020027029.1	protein_coding	R/C	Cgt/Tgt	tolerated(0.16)	BP
rs403062176	15	17691597	A	missense_variant	MODERATE	CWF19L2	ENSOARG00020024318	Transcript	ENSOART00020037999.1	protein_coding	D/E	gaC/gaA	tolerated(0.16)	BP
rs160973700	14	58511018	T	missense_variant	MODERATE	TMEM143	ENSOARG00020015598	Transcript	ENSOART00020024337.1	protein_coding	V/I	Gtc/Atc	tolerated(0.16)	BP
rs409616632	13	76977130	A	missense_variant	MODERATE	PIGT	ENSOARG00020013290	Transcript	ENSOART00020021212.1	protein_coding	R/H	cGc/cAc	tolerated(0.16)	BP
rs160210824	8	8041493	C	missense_variant	MODERATE	TTK	ENSOARG00020014923	Transcript	ENSOART00020022883.1	protein_coding	M/I	atG/atC	tolerated(0.16)	BP
rs410160168	5	39115959	A	missense_variant	MODERATE	RGS14	ENSOARG00020012673	Transcript	ENSOART00020019339.1	protein_coding	L/I	Ctt/Att	tolerated(0.16)	BP
rs1088472982	4	78056653	C	missense_variant	MODERATE	MPP6	ENSOARG00020000732	Transcript	ENSOART00020001008.1	protein_coding	K/E	Aag/Gag	tolerated(0.16)	BP
rs160445402	3	35928320	T	missense_variant	MODERATE	MPV17	ENSOARG00020001826	Transcript	ENSOART00020002867.1	protein_coding	A/T	Gct/Act	tolerated(0.16)	BP
rs418153198	2	88045269	C	missense_variant	MODERATE	MPDZ	ENSOARG00020012892	Transcript	ENSOART00020019851.1	protein_coding	Y/C	tAt/tGt	tolerated(0.16)	BP
rs422468562	2	2470074	T	missense_variant	MODERATE	CNTRL	ENSOARG00020003100	Transcript	ENSOART00020004789.1	protein_coding	A/E	gCa/gAa	tolerated(0.16)	BP
rs1093226689	1	16696750	T	missense_variant	MODERATE	HIVEP3	ENSOARG00020000082	Transcript	ENSOART00020000097.1	protein_coding	D/N	Gac/Aac	tolerated(0.16)	BP
rs415648009	1	54876903	C	missense_variant	MODERATE	TYW3	ENSOARG00020015319	Transcript	ENSOART00020023438.1	protein_coding	I/T	aTa/aCa	tolerated(0.16)	BP
rs1093919158	21	46931203	G	missense_variant	MODERATE	KDM2A	ENSOARG00020010294	Transcript	ENSOART00020016350.1	protein_coding	N/S	aAt/aGt	tolerated(0.15)	BP
rs161348842	20	54060097	C	missense_variant	MODERATE	RIPK1	ENSOARG00020006711	Transcript	ENSOART00020010270.1	protein_coding	P/A	Ccc/Gcc	tolerated(0.15)	BP
rs1094912276	18	57839943	A	missense_variant	MODERATE	GOLGA5	ENSOARG00020016294	Transcript	ENSOART00020025018.1	protein_coding	R/H	cGt/cAt	tolerated(0.15)	BP
rs423824640	15	51438664	C	missense_variant	MODERATE	-	ENSOARG00020003849	Transcript	ENSOART00020005870.1	protein_coding	T/A	Act/Gct	tolerated(0.15)	BP
rs160938423	14	46432329	A	missense_variant	MODERATE	GPATCH1	ENSOARG00020011298	Transcript	ENSOART00020017210.1	protein_coding	G/R	Gga/Aga	tolerated(0.15)	BP
rs416131562	14	61760704	G	missense_variant	MODERATE	-	ENSOARG00020011131	Transcript	ENSOART00020017010.1	protein_coding	N/S	aAt/aGt	tolerated(0.15)	BP
rs1093895790	13	51893548	C	missense_variant	MODERATE	-	ENSOARG00020003521	Transcript	ENSOART00020005364.1	protein_coding	N/T	aAc/aCc	tolerated(0.15)	BP
rs421183013	13	53458738	A	missense_variant	MODERATE	-	ENSOARG00020003856	Transcript	ENSOART00020006071.1	protein_coding	S/F	tCc/tTc	tolerated(0.15)	BP
rs398782324	12	76985272	C	missense_variant	MODERATE	-	ENSOARG00020019761	Transcript	ENSOART00020030433.1	protein_coding	V/A	gTg/gCg	tolerated(0.15)	BP
rs399692319	11	37322456	A	missense_variant	MODERATE	NLRP1	ENSOARG00020010839	Transcript	ENSOART00020016690.1	protein_coding	T/I	aCa/aTa	tolerated(0.15)	BP
rs429145684	11	7692795	A	missense_variant	MODERATE	EXOC7	ENSOARG00020012286	Transcript	ENSOART00020019185.1	protein_coding	T/M	aCg/aTg	tolerated(0.15)	BP
rs1090351672	4	100665926	T	missense_variant	MODERATE	GCC1	ENSOARG00020004708	Transcript	ENSOART00020007184.1	protein_coding	G/S	Ggt/Agt	tolerated(0.15)	BP
rs404680324	4	14711853	T	missense_variant	MODERATE	PDK4	ENSOARG00020021170	Transcript	ENSOART00020032749.1	protein_coding	V/M	Gtg/Atg	tolerated(0.15)	BP
rs160468755	3	8985436	T	missense_variant	MODERATE	ZNF79	ENSOARG00020005829	Transcript	ENSOART00020008996.1	protein_coding	E/K	Gag/Aag	tolerated(0.15)	BP
rs161812761	3	142948570	G	missense_variant	MODERATE	EIF4B	ENSOARG00020009127	Transcript	ENSOART00020014129.1	protein_coding	A/P	Gcg/Ccg	tolerated(0.15)	BP
rs424070219	3	219957278	G	missense_variant	MODERATE	-	ENSOARG00020000151	Transcript	ENSOART00020000182.1	protein_coding	Y/S	tAt/tCt	tolerated(0.15)	BP
rs424962117	3	8964053	T	missense_variant	MODERATE	LRSAM1	ENSOARG00020018197	Transcript	ENSOART00020028066.1	protein_coding	A/T	Gct/Act	tolerated(0.15)	BP
rs160181909	2	33710881	T	missense_variant	MODERATE	DAPK1	ENSOARG00020002680	Transcript	ENSOART00020004113.1	protein_coding	V/I	Gtt/Att	tolerated(0.15)	BP
rs598334700	2	52451554	T	missense_variant	MODERATE	TRMO	ENSOARG00020001663	Transcript	ENSOART00020002524.1	protein_coding	H/Y	Cac/Tac	tolerated(0.15)	BP
rs598998335	2	22605058	A	missense_variant	MODERATE	RNF20	ENSOARG00020002897	Transcript	ENSOART00020004457.1	protein_coding	T/I	aCt/aTt	tolerated(0.15)	BP
rs403080366	1	195660593	G	missense_variant	MODERATE	BOC	ENSOARG00020000752	Transcript	ENSOART00020001034.1	protein_coding	N/S	aAc/aGc	tolerated(0.15)	BP
rs409421204	25	26193634	T	missense_variant	MODERATE	KIFBP	ENSOARG00020009775	Transcript	ENSOART00020015033.1	protein_coding	E/D	gaG/gaT	tolerated(0.14)	BP
rs398339145	24	13405817	A	missense_variant	MODERATE	MRTFB	ENSOARG00020019276	Transcript	ENSOART00020029604.1	protein_coding	A/T	Gcc/Acc	tolerated(0.14)	BP
rs407229145	21	29119049	A	missense_variant	MODERATE	SIAE	ENSOARG00020015108	Transcript	ENSOART00020023293.1	protein_coding	P/L	cCg/cTg	tolerated(0.14)	BP
rs1088521231	20	18860339	G	missense_variant	MODERATE	GTPBP2	ENSOARG00020022529	Transcript	ENSOART00020035071.1	protein_coding	E/Q	Gag/Cag	tolerated(0.14)	BP
rs1089613308	18	31656736	T	missense_variant	MODERATE	MPI	ENSOARG00020023529	Transcript	ENSOART00020036701.1	protein_coding	R/H	cGc/cAc	tolerated(0.14)	BP
rs193641676	17	18857165	T	missense_variant	MODERATE	SCOC	ENSOARG00020013497	Transcript	ENSOART00020020651.1	protein_coding	P/T	Cca/Aca	tolerated(0.14)	BP
rs399112008	14	58727888	G	missense_variant	MODERATE	SPHK2	ENSOARG00020017023	Transcript	ENSOART00020026186.1	protein_coding	D/E	gaC/gaG	tolerated(0.14)	BP
rs590477714	14	38453267	T	missense_variant	MODERATE	SLC7A6OS	ENSOARG00020007905	Transcript	ENSOART00020012124.1	protein_coding	R/Q	cGa/cAa	tolerated(0.14)	BP
rs161107544	11	10988460	T	missense_variant	MODERATE	RNF213	ENSOARG00020015618	Transcript	ENSOART00020033091.1	protein_coding	K/M	aAg/aTg	tolerated(0.14)	BP
rs403768164	11	27818515	A	missense_variant	MODERATE	UTP18	ENSOARG00020026199	Transcript	ENSOART00020041228.1	protein_coding	S/N	aGt/aAt	tolerated(0.14)	BP
rs405374067	6	41898110	G	missense_variant	MODERATE	LAP3	ENSOARG00020024149	Transcript	ENSOART00020037758.1	protein_coding	L/V	Ctg/Gtg	tolerated(0.14)	BP
rs404013430	5	59841160	A	missense_variant	MODERATE	-	ENSOARG00020020500	Transcript	ENSOART00020031690.1	protein_coding	N/I	aAt/aTt	tolerated(0.14)	BP
rs1093659405	3	142361905	T	missense_variant	MODERATE	CALCOCO1	ENSOARG00020018277	Transcript	ENSOART00020028194.1	protein_coding	R/W	Cgg/Tgg	tolerated(0.14)	BP
rs400527363	3	110519439	T	missense_variant	MODERATE	FAHD2A	ENSOARG00020000773	Transcript	ENSOART00020001136.1	protein_coding	G/S	Ggc/Agc	tolerated(0.14)	BP
rs408960090	3	112210081	C	missense_variant	MODERATE	ANAPC1	ENSOARG00020001569	Transcript	ENSOART00020002392.1	protein_coding	Y/C	tAt/tGt	tolerated(0.14)	BP
rs409766721	3	174000049	A	missense_variant	MODERATE	-	ENSOARG00020001425	Transcript	ENSOART00020002239.1	protein_coding	R/H	cGc/cAc	tolerated(0.14)	BP
rs193637706	2	14844375	G	missense_variant	MODERATE	ELP1	ENSOARG00020001982	Transcript	ENSOART00020003099.1	protein_coding	N/S	aAt/aGt	tolerated(0.14)	BP
rs398313664	2	129785554	A	missense_variant	MODERATE	WDR75	ENSOARG00020012245	Transcript	ENSOART00020018705.1	protein_coding	N/Y	Aat/Tat	tolerated(0.14)	BP
rs415679387	2	236045402	A	missense_variant	MODERATE	DNAJB2	ENSOARG00020013033	Transcript	ENSOART00020019903.1	protein_coding	V/I	Gtc/Atc	tolerated(0.14)	BP
rs159499847	1	289518393	G	missense_variant	MODERATE	DIP2A	ENSOARG00020009881	Transcript	ENSOART00020020057.1	protein_coding	T/A	Acg/Gcg	tolerated(0.14)	BP
rs161562862	25	12897874	T	missense_variant	MODERATE	ZNF248	ENSOARG00020021209	Transcript	ENSOART00020032740.1	protein_coding	T/I	aCt/aTt	tolerated(0.13)	BP
rs161286510	19	58531627	A	missense_variant	MODERATE	TSEN2	ENSOARG00020025828	Transcript	ENSOART00020040576.1	protein_coding	T/M	aCg/aTg	tolerated(0.13)	BP
rs597002345	19	49711298	A	missense_variant	MODERATE	TKT	ENSOARG00020023805	Transcript	ENSOART00020037163.1	protein_coding	R/H	cGt/cAt	tolerated(0.13)	BP
rs1093127685	16	72603711	T	missense_variant	MODERATE	TENT4A	ENSOARG00020022831	Transcript	ENSOART00020035578.1	protein_coding	R/Q	cGg/cAg	tolerated(0.13)	BP
rs410638687	14	61679157	T	missense_variant	MODERATE	ZNF613	ENSOARG00020010901	Transcript	ENSOART00020016702.1	protein_coding	R/C	Cgt/Tgt	tolerated(0.13)	BP
rs411359986	14	56515774	G	missense_variant	MODERATE	POLR1G	ENSOARG00020007892	Transcript	ENSOART00020012116.1	protein_coding	N/S	aAt/aGt	tolerated(0.13)	BP
rs1094549537	13	63727055	A	missense_variant	MODERATE	-	ENSOARG00020004802	Transcript	ENSOART00020007339.1	protein_coding	G/V	gGt/gTt	tolerated(0.13)	BP
rs1086346643	10	79762469	C	missense_variant	MODERATE	-	ENSOARG00020009349	Transcript	ENSOART00020015457.1	protein_coding	E/G	gAa/gGa	tolerated(0.13)	BP
rs400012143	9	32114892	T	missense_variant	MODERATE	ZHX2	ENSOARG00020016397	Transcript	ENSOART00020025141.1	protein_coding	A/T	Gcc/Acc	tolerated(0.13)	BP
rs1092587519	7	67455014	A	missense_variant	MODERATE	SHF	ENSOARG00020009604	Transcript	ENSOART00020015063.1	protein_coding	G/S	Ggc/Agc	tolerated(0.13)	BP
rs1087899715	6	64160471	A	missense_variant	MODERATE	UGDH	ENSOARG00020023884	Transcript	ENSOART00020037282.1	protein_coding	K/I	aAa/aTa	tolerated(0.13)	BP
rs162299156	5	17781520	T	missense_variant	MODERATE	PLIN3	ENSOARG00020013051	Transcript	ENSOART00020019949.1	protein_coding	A/S	Gca/Tca	tolerated(0.13)	BP
rs159905348	3	218375193	C	missense_variant	MODERATE	ETV6	ENSOARG00020004327	Transcript	ENSOART00020006661.1	protein_coding	S/R	agT/agG	tolerated(0.13)	BP
rs398561419	3	227027555	G	missense_variant	MODERATE	CRACR2A	ENSOARG00020010509	Transcript	ENSOART00020016368.1	protein_coding	Q/R	cAg/cGg	tolerated(0.13)	BP
rs1085457982	2	10873705	T	missense_variant	MODERATE	FKBP15	ENSOARG00020021154	Transcript	ENSOART00020032776.1	protein_coding	R/W	Cgg/Tgg	tolerated(0.13)	BP
rs409025864	1	34908898	A	missense_variant	MODERATE	TACSTD2	ENSOARG00020022774	Transcript	ENSOART00020035371.1	protein_coding	A/V	gCc/gTc	tolerated(0.13)	BP
rs1090637608	X	12506521	A	missense_variant	MODERATE	OFD1	ENSOARG00020006676	Transcript	ENSOART00020010989.1	protein_coding	A/T	Gcc/Acc	tolerated(0.12)	BP
rs161539896	26	36450131	G	missense_variant	MODERATE	NSD3	ENSOARG00020021051	Transcript	ENSOART00020032525.1	protein_coding	S/P	Tct/Cct	tolerated(0.12)	BP
rs427429452	26	17417649	C	missense_variant	MODERATE	FAT1	ENSOARG00020019399	Transcript	ENSOART00020029828.1	protein_coding	I/R	aTa/aGa	tolerated(0.12)	BP
rs418599462	24	13781724	G	missense_variant	MODERATE	PARN	ENSOARG00020019671	Transcript	ENSOART00020030690.1	protein_coding	E/D	gaG/gaC	tolerated(0.12)	BP
rs162081749	17	62119342	G	missense_variant	MODERATE	-	ENSOARG00020010585	Transcript	ENSOART00020016207.1	protein_coding	N/S	aAt/aGt	tolerated(0.12)	BP
rs161130328	16	9713709	G	missense_variant	MODERATE	PTCD2	ENSOARG00020023141	Transcript	ENSOART00020036002.1	protein_coding	E/D	gaA/gaC	tolerated(0.12)	BP
rs589475147	11	54617607	T	missense_variant	MODERATE	-	ENSOARG00020019296	Transcript	ENSOART00020029996.1	protein_coding	P/S	Cca/Tca	tolerated(0.12)	BP
rs160280396	7	12798276	C	missense_variant	MODERATE	MTFMT	ENSOARG00020005121	Transcript	ENSOART00020007869.1	protein_coding	L/V	Ctc/Gtc	tolerated(0.12)	BP
rs402136647	7	79560135	C	missense_variant	MODERATE	SYNE2	ENSOARG00020013014	Transcript	ENSOART00020021172.1	protein_coding	Q/H	caA/caC	tolerated(0.12)	BP
rs409680696	7	89092815	G	missense_variant	MODERATE	FAM161B	ENSOARG00020013369	Transcript	ENSOART00020020493.1	protein_coding	L/P	cTg/cCg	tolerated(0.12)	BP
rs402324051	6	113280647	C	missense_variant	MODERATE	WFS1	ENSOARG00020023129	Transcript	ENSOART00020035949.1	protein_coding	K/R	aAg/aGg	tolerated(0.12)	BP
rs1093301715	5	13154796	A	missense_variant	MODERATE	ICAM1	ENSOARG00020003991	Transcript	ENSOART00020006145.1	protein_coding	E/K	Gag/Aag	tolerated(0.12)	BP
rs402964034	2	12424295	A	missense_variant	MODERATE	ECPAS	ENSOARG00020000236	Transcript	ENSOART00020000287.1	protein_coding	G/R	Gga/Aga	tolerated(0.12)	BP
rs398152977	1	278388371	T	missense_variant	MODERATE	-	ENSOARG00020019583	Transcript	ENSOART00020030099.1	protein_coding	V/I	Gtt/Att	tolerated(0.12)	BP
rs420267131	1	287740340	A	missense_variant	MODERATE	TRPM2	ENSOARG00020014481	Transcript	ENSOART00020022841.1	protein_coding	R/Q	cGg/cAg	tolerated(0.12)	BP
rs409619251	18	60381840	A	missense_variant	MODERATE	CLMN	ENSOARG00020012146	Transcript	ENSOART00020018738.1	protein_coding	P/L	cCg/cTg	tolerated(0.11)	BP
rs401086187	15	69385643	T	missense_variant	MODERATE	CD59	ENSOARG00020011000	Transcript	ENSOART00020016781.1	protein_coding	R/S	Cgc/Agc	tolerated(0.11)	BP
rs161082462	11	20829354	A	missense_variant	MODERATE	GHDC	ENSOARG00020024276	Transcript	ENSOART00020037931.1	protein_coding	R/H	cGc/cAc	tolerated(0.11)	BP
rs1093544193	9	86801560	A	missense_variant	MODERATE	NIPAL2	ENSOARG00020024078	Transcript	ENSOART00020037699.1	protein_coding	V/I	Gtc/Atc	tolerated(0.11)	BP
rs160351118	7	79512077	G	missense_variant	MODERATE	SYNE2	ENSOARG00020013014	Transcript	ENSOART00020021172.1	protein_coding	N/S	aAt/aGt	tolerated(0.11)	BP
rs159869938	3	175226562	T	missense_variant	MODERATE	SUOX	ENSOARG00020004967	Transcript	ENSOART00020007589.1	protein_coding	G/R	Ggg/Agg	tolerated(0.11)	BP
rs162298736	3	228499368	T	missense_variant	MODERATE	WNK1	ENSOARG00020014299	Transcript	ENSOART00020021909.1	protein_coding	V/L	Gtg/Ttg	tolerated(0.11)	BP
rs193635888	3	228499369	C	missense_variant	MODERATE	WNK1	ENSOARG00020014299	Transcript	ENSOART00020021909.1	protein_coding	V/A	gTg/gCg	tolerated(0.11)	BP
rs1091424223	2	260941083	T	missense_variant	MODERATE	ECE1	ENSOARG00020021243	Transcript	ENSOART00020033564.1	protein_coding	T/M	aCg/aTg	tolerated(0.11)	BP
rs1094445846	2	253865772	A	missense_variant	MODERATE	MECR	ENSOARG00020015587	Transcript	ENSOART00020023889.1	protein_coding	V/I	Gtc/Atc	tolerated(0.11)	BP
rs160137244	2	103131303	A	missense_variant	MODERATE	IFT74	ENSOARG00020008192	Transcript	ENSOART00020012603.1	protein_coding	V/I	Gtt/Att	tolerated(0.11)	BP
rs403727398	1	180133924	A	missense_variant	MODERATE	FILIP1L	ENSOARG00020000816	Transcript	ENSOART00020001131.1	protein_coding	T/I	aCt/aTt	tolerated(0.11)	BP
rs404205099	1	209135498	G	missense_variant	MODERATE	WDR53	ENSOARG00020002176	Transcript	ENSOART00020003309.1	protein_coding	D/A	gAc/gCc	tolerated(0.11)	BP
rs405061954	1	109844510	G	missense_variant	MODERATE	S100A12	ENSOARG00020000765	Transcript	ENSOART00020001058.1	protein_coding	I/L	Atc/Ctc	tolerated(0.11)	BP
rs594035838	1	20974940	A	missense_variant	MODERATE	TMEM69	ENSOARG00020000462	Transcript	ENSOART00020000584.1	protein_coding	V/M	Gtg/Atg	tolerated(0.11)	BP
rs1093906682	25	8860024	G	missense_variant	MODERATE	HEATR1	ENSOARG00020018840	Transcript	ENSOART00020029081.1	protein_coding	V/L	Gtt/Ctt	tolerated(0.1)	BP
rs1086199428	22	48699037	A	missense_variant	MODERATE	UROS	ENSOARG00020023759	Transcript	ENSOART00020037054.1	protein_coding	S/L	tCg/tTg	tolerated(0.1)	BP
rs161483843	22	24009204	T	missense_variant	MODERATE	SEC31B	ENSOARG00020023907	Transcript	ENSOART00020037289.1	protein_coding	R/H	cGc/cAc	tolerated(0.1)	BP
rs1088356187	18	56385058	A	missense_variant	MODERATE	CCDC88C	ENSOARG00020011759	Transcript	ENSOART00020017874.1	protein_coding	T/M	aCg/aTg	tolerated(0.1)	BP
rs1090248757	16	74056785	T	missense_variant	MODERATE	ICE1	ENSOARG00020023470	Transcript	ENSOART00020036917.1	protein_coding	D/N	Gac/Aac	tolerated(0.1)	BP
rs160723919	15	56604157	T	missense_variant	MODERATE	C2CD3	ENSOARG00020003293	Transcript	ENSOART00020005576.1	protein_coding	E/K	Gag/Aag	tolerated(0.1)	BP
rs1090131027	14	68680086	G	missense_variant	MODERATE	ZNF583	ENSOARG00020004318	Transcript	ENSOART00020006579.1	protein_coding	R/S	agG/agC	tolerated(0.1)	BP
rs404259790	14	61679247	A	missense_variant	MODERATE	ZNF613	ENSOARG00020010901	Transcript	ENSOART00020016702.1	protein_coding	D/N	Gat/Aat	tolerated(0.1)	BP
rs419175317	13	76252539	G	missense_variant	MODERATE	CCN5	ENSOARG00020011297	Transcript	ENSOART00020017222.1	protein_coding	L/V	Cta/Gta	tolerated(0.1)	BP
rs417299364	8	33717862	A	missense_variant	MODERATE	QRSL1	ENSOARG00020011934	Transcript	ENSOART00020018261.1	protein_coding	Q/L	cAg/cTg	tolerated(0.1)	BP
rs597754491	7	71306361	T	missense_variant	MODERATE	-	ENSOARG00020019111	Transcript	ENSOART00020029739.1	protein_coding	L/F	Ctt/Ttt	tolerated(0.1)	BP
rs161851492	6	100657444	C	missense_variant	MODERATE	NAAA	ENSOARG00020004352	Transcript	ENSOART00020006659.1	protein_coding	K/R	aAg/aGg	tolerated(0.1)	BP
rs588687000	5	102082860	T	missense_variant	MODERATE	ERAP1	ENSOARG00020014690	Transcript	ENSOART00020022496.1	protein_coding	V/I	Gtc/Atc	tolerated(0.1)	BP
rs593402313	4	94659756	T	missense_variant	MODERATE	AASS	ENSOARG00020002396	Transcript	ENSOART00020003659.1	protein_coding	R/H	cGc/cAc	tolerated(0.1)	BP
rs162297896	2	263272727	A	missense_variant	MODERATE	ALDH4A1	ENSOARG00020009561	Transcript	ENSOART00020015497.1	protein_coding	A/T	Gcc/Acc	tolerated(0.1)	BP
rs399590985	2	11810259	A	missense_variant	MODERATE	SUSD1	ENSOARG00020022255	Transcript	ENSOART00020034946.1	protein_coding	V/I	Gtt/Att	tolerated(0.1)	BP
rs597197125	2	219297271	C	missense_variant	MODERATE	NBEAL1	ENSOARG00020007440	Transcript	ENSOART00020011386.1	protein_coding	I/T	aTt/aCt	tolerated(0.1)	BP
rs1091361739	1	220118995	A	missense_variant	MODERATE	SENP2	ENSOARG00020001455	Transcript	ENSOART00020002204.1	protein_coding	R/C	Cgc/Tgc	tolerated(0.1)	BP
rs398896766	1	93658010	A	missense_variant	MODERATE	-	ENSOARG00020012347	Transcript	ENSOART00020018851.1	protein_coding	G/D	gGc/gAc	tolerated(0.1)	BP
rs423833893	1	111326954	T	missense_variant	MODERATE	PBXIP1	ENSOARG00020002298	Transcript	ENSOART00020003512.1	protein_coding	G/E	gGg/gAg	tolerated(0.1)	BP
rs602254663	1	107012216	T	missense_variant	MODERATE	SELENBP1	ENSOARG00020015215	Transcript	ENSOART00020023336.1	protein_coding	D/N	Gac/Aac	tolerated(0.1)	BP
rs420868141	22	27235207	A	missense_variant	MODERATE	SFR1	ENSOARG00020009619	Transcript	ENSOART00020014785.1	protein_coding	V/I	Gta/Ata	tolerated(0.09)	BP
rs408072522	18	59425231	A	missense_variant	MODERATE	SERPINA1	ENSOARG00020021121	Transcript	ENSOART00020032688.1	protein_coding	K/M	aAg/aTg	tolerated(0.09)	BP
rs401104021	17	64409019	A	missense_variant	MODERATE	-	ENSOARG00020018587	Transcript	ENSOART00020028666.1	protein_coding	V/M	Gtg/Atg	tolerated(0.09)	BP
rs402353773	17	70332262	C	missense_variant	MODERATE	SLC8B1	ENSOARG00020017327	Transcript	ENSOART00020026764.1	protein_coding	L/V	Ctc/Gtc	tolerated(0.09)	BP
rs592145560	16	12851509	G	missense_variant	MODERATE	CD180	ENSOARG00020004248	Transcript	ENSOART00020006480.1	protein_coding	N/S	aAt/aGt	tolerated(0.09)	BP
rs1092280722	15	49345273	A	missense_variant	MODERATE	-	ENSOARG00020009059	Transcript	ENSOART00020013922.1	protein_coding	G/S	Ggc/Agc	tolerated(0.09)	BP
rs160930432	14	38424359	T	missense_variant	MODERATE	SLC7A6	ENSOARG00020007800	Transcript	ENSOART00020012022.1	protein_coding	H/Y	Cac/Tac	tolerated(0.09)	BP
rs162109775	14	56698916	A	missense_variant	MODERATE	EML2	ENSOARG00020009160	Transcript	ENSOART00020015669.1	protein_coding	Y/F	tAc/tTc	tolerated(0.09)	BP
rs406766499	14	39579955	T	missense_variant	MODERATE	NOB1	ENSOARG00020010196	Transcript	ENSOART00020015608.1	protein_coding	V/I	Gtc/Atc	tolerated(0.09)	BP
rs160799159	12	59376527	T	missense_variant	MODERATE	RC3H1	ENSOARG00020015501	Transcript	ENSOART00020023758.1	protein_coding	V/M	Gtg/Atg	tolerated(0.09)	BP
rs1087488648	11	29455481	G	missense_variant	MODERATE	ULK2	ENSOARG00020026435	Transcript	ENSOART00020041592.1	protein_coding	Q/H	caG/caC	tolerated(0.09)	BP
rs160491400	10	14607350	C	missense_variant	MODERATE	AKAP11	ENSOARG00020006005	Transcript	ENSOART00020009269.1	protein_coding	D/H	Gat/Cat	tolerated(0.09)	BP
rs160217254	8	21589789	T	missense_variant	MODERATE	-	ENSOARG00020022845	Transcript	ENSOART00020035458.1	protein_coding	A/S	Gcg/Tcg	tolerated(0.09)	BP
rs417221387	6	129721705	A	missense_variant	MODERATE	PIGG	ENSOARG00020012800	Transcript	ENSOART00020019627.1	protein_coding	V/F	Gtc/Ttc	tolerated(0.09)	BP
rs161857985	5	4225803	C	missense_variant	MODERATE	ARMC6	ENSOARG00020020947	Transcript	ENSOART00020032402.1	protein_coding	Q/R	cAg/cGg	tolerated(0.09)	BP
rs416250147	5	65432180	C	missense_variant	MODERATE	FAT2	ENSOARG00020016340	Transcript	ENSOART00020026210.1	protein_coding	F/V	Ttc/Gtc	tolerated(0.09)	BP
rs600996689	5	44911946	A	missense_variant	MODERATE	PGBD2	ENSOARG00020010001	Transcript	ENSOART00020015311.1	protein_coding	E/K	Gag/Aag	tolerated(0.09)	BP
rs417415915	4	52618092	C	missense_variant	MODERATE	PUS7	ENSOARG00020009271	Transcript	ENSOART00020014198.1	protein_coding	K/R	aAg/aGg	tolerated(0.09)	BP
rs590075458	3	219958213	T	missense_variant	MODERATE	-	ENSOARG00020000151	Transcript	ENSOART00020000182.1	protein_coding	S/Y	tCt/tAt	tolerated(0.09)	BP
rs159518076	2	138092951	A	missense_variant	MODERATE	ITPRID2	ENSOARG00020018365	Transcript	ENSOART00020028294.1	protein_coding	R/S	agG/agT	tolerated(0.09)	BP
rs160186892	2	29484137	G	missense_variant	MODERATE	PHF2	ENSOARG00020000820	Transcript	ENSOART00020001242.1	protein_coding	A/P	Gcc/Ccc	tolerated(0.09)	BP
rs159418953	1	153969699	T	missense_variant	MODERATE	SAMSN1	ENSOARG00020001052	Transcript	ENSOART00020001548.1	protein_coding	T/I	aCt/aTt	tolerated(0.09)	BP
rs404498561	1	99327361	T	missense_variant	MODERATE	TTF2	ENSOARG00020000877	Transcript	ENSOART00020001234.1	protein_coding	A/S	Gcc/Tcc	tolerated(0.09)	BP
rs161528838	26	17419957	T	missense_variant	MODERATE	FAT1	ENSOARG00020019399	Transcript	ENSOART00020029828.1	protein_coding	A/T	Gca/Aca	tolerated(0.08)	BP
rs402122329	22	26572384	A	missense_variant	MODERATE	PDCD11	ENSOARG00020008240	Transcript	ENSOART00020012664.1	protein_coding	A/T	Gcc/Acc	tolerated(0.08)	BP
rs1086037036	21	51577115	A	missense_variant	MODERATE	-	ENSOARG00020009289	Transcript	ENSOART00020014314.1	protein_coding	G/R	Ggg/Agg	tolerated(0.08)	BP
rs161154901	16	44362590	C	missense_variant	MODERATE	C5orf22	ENSOARG00020011117	Transcript	ENSOART00020017073.1	protein_coding	D/G	gAt/gGt	tolerated(0.08)	BP
rs402655059	15	68557878	A	missense_variant	MODERATE	PRRG4	ENSOARG00020009169	Transcript	ENSOART00020014095.1	protein_coding	C/Y	tGc/tAc	tolerated(0.08)	BP
rs160549804	13	26352426	T	missense_variant	MODERATE	KIAA1217	ENSOARG00020024750	Transcript	ENSOART00020038750.1	protein_coding	S/L	tCa/tTa	tolerated(0.08)	BP
rs426344560	13	44291013	C	missense_variant	MODERATE	PYGB	ENSOARG00020005729	Transcript	ENSOART00020008842.1	protein_coding	Q/H	caG/caC	tolerated(0.08)	BP
rs597316757	11	45837547	C	missense_variant	MODERATE	C17orf75	ENSOARG00020012947	Transcript	ENSOART00020019720.1	protein_coding	S/A	Tct/Gct	tolerated(0.08)	BP
rs160520118	10	54325101	T	missense_variant	MODERATE	TBC1D4	ENSOARG00020009407	Transcript	ENSOART00020015102.1	protein_coding	A/T	Gca/Aca	tolerated(0.08)	BP
rs421278818	6	112327538	G	missense_variant	MODERATE	AFF1	ENSOARG00020021386	Transcript	ENSOART00020033492.1	protein_coding	P/A	Cct/Gct	tolerated(0.08)	BP
rs421038760	5	10195419	T	missense_variant	MODERATE	ZSWIM4	ENSOARG00020001605	Transcript	ENSOART00020002433.1	protein_coding	R/H	cGt/cAt	tolerated(0.08)	BP
rs1090448833	3	224585615	G	missense_variant	MODERATE	-	ENSOARG00020004976	Transcript	ENSOART00020007955.1	protein_coding	P/A	Cct/Gct	tolerated(0.08)	BP
rs159935020	3	234881499	T	missense_variant	MODERATE	MCAT	ENSOARG00020000942	Transcript	ENSOART00020001373.1	protein_coding	V/M	Gtg/Atg	tolerated(0.08)	BP
rs161830951	3	220150378	A	missense_variant	MODERATE	-	ENSOARG00020000464	Transcript	ENSOART00020000624.1	protein_coding	V/M	Gtg/Atg	tolerated(0.08)	BP
rs421837677	3	62480383	T	missense_variant	MODERATE	RNF103	ENSOARG00020000682	Transcript	ENSOART00020000903.1	protein_coding	R/H	cGc/cAc	tolerated(0.08)	BP
rs599095793	3	24866146	A	missense_variant	MODERATE	NBAS	ENSOARG00020013231	Transcript	ENSOART00020020412.1	protein_coding	R/W	Cgg/Tgg	tolerated(0.08)	BP
rs161730453	2	146249467	G	missense_variant	MODERATE	SCRN3	ENSOARG00020001508	Transcript	ENSOART00020002299.1	protein_coding	I/T	aTt/aCt	tolerated(0.08)	BP
rs413318967	2	257263268	T	missense_variant	MODERATE	SYF2	ENSOARG00020009730	Transcript	ENSOART00020015012.1	protein_coding	A/V	gCg/gTg	tolerated(0.08)	BP
rs404458950	1	287128315	G	missense_variant	MODERATE	CSTB	ENSOARG00020005932	Transcript	ENSOART00020009135.1	protein_coding	R/T	aGg/aCg	tolerated(0.08)	BP
rs161394018	23	62935895	T	missense_variant	MODERATE	NARS1	ENSOARG00020024002	Transcript	ENSOART00020037459.1	protein_coding	V/I	Gta/Ata	tolerated(0.07)	BP
rs1090844116	21	46380183	A	missense_variant	MODERATE	CTSF	ENSOARG00020008248	Transcript	ENSOART00020012717.1	protein_coding	A/S	Gcc/Tcc	tolerated(0.07)	BP
rs430811039	21	45094276	C	missense_variant	MODERATE	CDCA5	ENSOARG00020015714	Transcript	ENSOART00020024114.1	protein_coding	P/A	Ccc/Gcc	tolerated(0.07)	BP
rs160723934	15	56608183	C	missense_variant	MODERATE	C2CD3	ENSOARG00020003293	Transcript	ENSOART00020005576.1	protein_coding	H/R	cAc/cGc	tolerated(0.07)	BP
rs1091796670	13	30853022	C	missense_variant	MODERATE	RPP38	ENSOARG00020004529	Transcript	ENSOART00020006923.1	protein_coding	I/T	aTt/aCt	tolerated(0.07)	BP
rs406508883	7	7662860	A	missense_variant	MODERATE	CERT1	ENSOARG00020020967	Transcript	ENSOART00020032817.1	protein_coding	P/L	cCa/cTa	tolerated(0.07)	BP
rs594971615	7	86768501	C	missense_variant	MODERATE	SIPA1L1	ENSOARG00020005315	Transcript	ENSOART00020008658.1	protein_coding	G/A	gGa/gCa	tolerated(0.07)	BP
rs398504533	6	62476301	A	missense_variant	MODERATE	C6H4orf19	ENSOARG00020021966	Transcript	ENSOART00020034007.1	protein_coding	V/M	Gtg/Atg	tolerated(0.07)	BP
rs594387070	4	70766741	T	missense_variant	MODERATE	AVL9	ENSOARG00020006815	Transcript	ENSOART00020010484.1	protein_coding	A/T	Gca/Aca	tolerated(0.07)	BP
rs594592204	2	216764565	C	missense_variant	MODERATE	SPATS2L	ENSOARG00020014270	Transcript	ENSOART00020022195.1	protein_coding	K/Q	Aag/Cag	tolerated(0.07)	BP
rs159439545	1	204265704	A	missense_variant	MODERATE	GOLGB1	ENSOARG00020004009	Transcript	ENSOART00020006294.1	protein_coding	R/C	Cgc/Tgc	tolerated(0.07)	BP
rs159481754	1	269403408	G	missense_variant	MODERATE	GK5	ENSOARG00020007690	Transcript	ENSOART00020011845.1	protein_coding	L/V	Ctt/Gtt	tolerated(0.07)	BP
rs161712825	1	222545761	G	missense_variant	MODERATE	MCCC1	ENSOARG00020005367	Transcript	ENSOART00020008301.1	protein_coding	N/S	aAt/aGt	tolerated(0.07)	BP
rs162276324	21	38216754	T	missense_variant	MODERATE	CCDC86	ENSOARG00020015152	Transcript	ENSOART00020023192.1	protein_coding	P/L	cCg/cTg	tolerated(0.06)	BP
rs1086268899	20	29087827	T	missense_variant	MODERATE	ATF6B	ENSOARG00020006528	Transcript	ENSOART00020010246.1	protein_coding	A/S	Gcc/Tcc	tolerated(0.06)	BP
rs1086514311	19	57292715	T	missense_variant	MODERATE	ATG7	ENSOARG00020025688	Transcript	ENSOART00020040306.1	protein_coding	T/I	aCc/aTc	tolerated(0.06)	BP
rs398821158	19	319058	T	missense_variant	MODERATE	DBNL	ENSOARG00020015082	Transcript	ENSOART00020023050.1	protein_coding	A/V	gCg/gTg	tolerated(0.06)	BP
rs400489034	19	15593679	A	missense_variant	MODERATE	VIPR1	ENSOARG00020021791	Transcript	ENSOART00020034360.1	protein_coding	A/T	Gcg/Acg	tolerated(0.06)	BP
rs160859339	17	64377468	C	missense_variant	MODERATE	-	ENSOARG00020018133	Transcript	ENSOART00020027995.1	protein_coding	M/T	aTg/aCg	tolerated(0.06)	BP
rs427337467	17	79557171	C	missense_variant	MODERATE	PRR14L	ENSOARG00020024359	Transcript	ENSOART00020038102.1	protein_coding	D/G	gAc/gGc	tolerated(0.06)	BP
rs405616368	16	9019602	T	missense_variant	MODERATE	FCHO2	ENSOARG00020022565	Transcript	ENSOART00020035330.1	protein_coding	V/M	Gtg/Atg	tolerated(0.06)	BP
rs407264759	16	8253471	A	missense_variant	MODERATE	ARHGEF28	ENSOARG00020021605	Transcript	ENSOART00020034009.1	protein_coding	H/L	cAc/cTc	tolerated(0.06)	BP
rs1089571121	13	56929096	A	missense_variant	MODERATE	OGFR	ENSOARG00020005520	Transcript	ENSOART00020008454.1	protein_coding	W/L	tGg/tTg	tolerated(0.06)	BP
rs412460346	13	68960149	A	missense_variant	MODERATE	RPN2	ENSOARG00020008695	Transcript	ENSOART00020013314.1	protein_coding	V/I	Gtt/Att	tolerated(0.06)	BP
rs1085405560	12	53052074	T	missense_variant	MODERATE	C1orf174	ENSOARG00020003170	Transcript	ENSOART00020004856.1	protein_coding	T/I	aCc/aTc	tolerated(0.06)	BP
rs1091714735	12	59375908	A	missense_variant	MODERATE	RC3H1	ENSOARG00020015501	Transcript	ENSOART00020023758.1	protein_coding	P/L	cCg/cTg	tolerated(0.06)	BP
rs421092323	11	20829434	T	missense_variant	MODERATE	GHDC	ENSOARG00020024276	Transcript	ENSOART00020037931.1	protein_coding	R/W	Cgg/Tgg	tolerated(0.06)	BP
rs1088740580	7	59749315	T	missense_variant	MODERATE	MYO5A	ENSOARG00020025016	Transcript	ENSOART00020040164.1	protein_coding	T/M	aCg/aTg	tolerated(0.06)	BP
rs604384928	7	56196956	T	missense_variant	MODERATE	PYGO1	ENSOARG00020024222	Transcript	ENSOART00020037842.1	protein_coding	Q/H	caG/caT	tolerated(0.06)	BP
rs160038231	5	15271829	G	missense_variant	MODERATE	-	ENSOARG00020012973	Transcript	ENSOART00020019775.1	protein_coding	L/P	cTg/cCg	tolerated(0.06)	BP
rs405257167	5	44911877	T	missense_variant	MODERATE	PGBD2	ENSOARG00020010001	Transcript	ENSOART00020015311.1	protein_coding	R/C	Cgt/Tgt	tolerated(0.06)	BP
rs410977585	3	2466029	A	missense_variant	MODERATE	SARDH	ENSOARG00020001993	Transcript	ENSOART00020003206.1	protein_coding	A/T	Gct/Act	tolerated(0.06)	BP
rs403832139	2	251463408	A	missense_variant	MODERATE	PEF1	ENSOARG00020010058	Transcript	ENSOART00020015414.1	protein_coding	G/E	gGa/gAa	tolerated(0.06)	BP
rs426122551	2	2258519	A	missense_variant	MODERATE	GSN	ENSOARG00020002932	Transcript	ENSOART00020004528.1	protein_coding	S/L	tCg/tTg	tolerated(0.06)	BP
rs159673208	1	79253380	C	missense_variant	MODERATE	DPYD	ENSOARG00020001219	Transcript	ENSOART00020001839.1	protein_coding	L/V	Ctt/Gtt	tolerated(0.06)	BP
rs425274671	16	61668855	T	missense_variant	MODERATE	MYO10	ENSOARG00020013822	Transcript	ENSOART00020021158.1	protein_coding	R/W	Cgg/Tgg	tolerated(0.05)	BP
rs402259194	15	56578930	A	missense_variant	MODERATE	C2CD3	ENSOARG00020003293	Transcript	ENSOART00020005576.1	protein_coding	P/L	cCg/cTg	tolerated(0.05)	BP
rs1090925328	10	58828722	G	missense_variant	MODERATE	NDFIP2	ENSOARG00020018757	Transcript	ENSOART00020028873.1	protein_coding	M/V	Atg/Gtg	tolerated(0.05)	BP
rs402331702	5	64427945	A	missense_variant	MODERATE	TCOF1	ENSOARG00020012742	Transcript	ENSOART00020019623.1	protein_coding	A/T	Gct/Act	tolerated(0.05)	BP
rs161788184	4	9147298	T	missense_variant	MODERATE	UPP1	ENSOARG00020012494	Transcript	ENSOART00020019051.1	protein_coding	V/M	Gtg/Atg	tolerated(0.05)	BP
rs430356863	4	58199470	T	missense_variant	MODERATE	CAV1	ENSOARG00020000956	Transcript	ENSOART00020001401.1	protein_coding	G/S	Ggc/Agc	tolerated(0.05)	BP
rs159826491	3	126130223	G	missense_variant	MODERATE	CCDC59	ENSOARG00020015621	Transcript	ENSOART00020023893.1	protein_coding	E/Q	Gaa/Caa	tolerated(0.05)	BP
rs401084345	3	221348788	C	missense_variant	MODERATE	A2M	ENSOARG00020005617	Transcript	ENSOART00020009139.1	protein_coding	T/P	Acc/Ccc	tolerated(0.05)	BP
rs596314507	3	231365747	A	missense_variant	MODERATE	APOBEC3Z1	ENSOARG00020011689	Transcript	ENSOART00020017897.1	protein_coding	E/K	Gag/Aag	tolerated(0.05)	BP
rs423449381	1	287737098	G	missense_variant	MODERATE	TRPM2	ENSOARG00020014481	Transcript	ENSOART00020022841.1	protein_coding	L/R	cTc/cGc	tolerated(0.05)	BP
rs161133429	16	12867149	T	missense_variant	MODERATE	MAST4	ENSOARG00020004329	Transcript	ENSOART00020006604.1	protein_coding	C/Y	tGt/tAt	deleterious_low_confidence(0.05)	BP
rs400697577	8	3032843	C	missense_variant	MODERATE	SENP6	ENSOARG00020012532	Transcript	ENSOART00020019111.1	protein_coding	K/Q	Aaa/Caa	deleterious_low_confidence(0.05)	BP
rs400816624	7	75735453	C	missense_variant	MODERATE	SIX4	ENSOARG00020010405	Transcript	ENSOART00020015875.1	protein_coding	M/V	Atg/Gtg	deleterious_low_confidence(0.05)	BP
rs159925878	3	231200317	T	missense_variant	MODERATE	SUN2	ENSOARG00020011347	Transcript	ENSOART00020017286.1	protein_coding	G/S	Ggt/Agt	deleterious_low_confidence(0.05)	BP
rs193636036	3	237808584	A	missense_variant	MODERATE	GRAMD4	ENSOARG00020005262	Transcript	ENSOART00020008053.1	protein_coding	A/T	Gca/Aca	deleterious_low_confidence(0.05)	BP
rs1094976037	24	17238110	T	missense_variant	MODERATE	TMC5	ENSOARG00020014467	Transcript	ENSOART00020022122.1	protein_coding	P/S	Cca/Tca	deleterious_low_confidence(0.04)	BP
rs415528522	24	17290904	T	missense_variant	MODERATE	TMC5	ENSOARG00020014467	Transcript	ENSOART00020022122.1	protein_coding	R/L	cGt/cTt	deleterious_low_confidence(0.04)	BP
rs428179840	24	13800672	C	missense_variant	MODERATE	BFAR	ENSOARG00020020204	Transcript	ENSOART00020031160.1	protein_coding	E/A	gAg/gCg	deleterious_low_confidence(0.04)	BP
rs1089070271	23	639959	C	missense_variant	MODERATE	-	ENSOARG00020011645	Transcript	ENSOART00020017732.1	protein_coding	T/S	aCc/aGc	deleterious_low_confidence(0.04)	BP
rs161372360	23	39417538	G	missense_variant	MODERATE	ESCO1	ENSOARG00020006426	Transcript	ENSOART00020010035.1	protein_coding	S/A	Tca/Gca	deleterious_low_confidence(0.04)	BP
rs398323662	23	59571017	A	missense_variant	MODERATE	POLI	ENSOARG00020017236	Transcript	ENSOART00020026558.1	protein_coding	G/E	gGa/gAa	deleterious_low_confidence(0.04)	BP
rs423740174	20	29624740	G	missense_variant	MODERATE	-	ENSOARG00020016588	Transcript	ENSOART00020025446.1	protein_coding	L/V	Ctt/Gtt	deleterious_low_confidence(0.04)	BP
rs430251548	20	40042616	A	missense_variant	MODERATE	CDKAL1	ENSOARG00020011891	Transcript	ENSOART00020018108.1	protein_coding	A/V	gCg/gTg	deleterious_low_confidence(0.04)	BP
rs411348755	18	5193277	A	missense_variant	MODERATE	LRRK1	ENSOARG00020003980	Transcript	ENSOART00020006099.1	protein_coding	P/L	cCg/cTg	deleterious_low_confidence(0.04)	BP
rs162123597	11	42497836	T	missense_variant	MODERATE	SSH2	ENSOARG00020015697	Transcript	ENSOART00020025119.1	protein_coding	T/I	aCa/aTa	deleterious_low_confidence(0.04)	BP
rs193637812	8	3032820	G	missense_variant	MODERATE	SENP6	ENSOARG00020012532	Transcript	ENSOART00020019111.1	protein_coding	N/S	aAt/aGt	deleterious_low_confidence(0.04)	BP
rs405609698	6	97301360	A	missense_variant	MODERATE	ADAMTS3	ENSOARG00020001764	Transcript	ENSOART00020002667.1	protein_coding	R/C	Cgt/Tgt	deleterious_low_confidence(0.04)	BP
rs400381620	2	76437207	A	missense_variant	MODERATE	PUM3	ENSOARG00020006587	Transcript	ENSOART00020010141.1	protein_coding	T/M	aCg/aTg	deleterious_low_confidence(0.04)	BP
rs427321998	24	17237844	T	missense_variant	MODERATE	TMC5	ENSOARG00020014467	Transcript	ENSOART00020022122.1	protein_coding	P/L	cCg/cTg	deleterious_low_confidence(0.03)	BP
rs1088135385	11	36975330	T	missense_variant	MODERATE	KIF1C	ENSOARG00020025455	Transcript	ENSOART00020039934.1	protein_coding	R/W	Cgg/Tgg	deleterious_low_confidence(0.03)	BP
rs193638325	7	22247388	T	missense_variant	MODERATE	TINF2	ENSOARG00020008618	Transcript	ENSOART00020013286.1	protein_coding	R/S	agA/agT	deleterious_low_confidence(0.03)	BP
rs407075159	3	3852506	A	missense_variant	MODERATE	-	ENSOARG00020013569	Transcript	ENSOART00020021211.1	protein_coding	H/Y	Cac/Tac	deleterious_low_confidence(0.03)	BP
rs1093593830	15	82922132	T	missense_variant	MODERATE	ARHGAP1	ENSOARG00020023238	Transcript	ENSOART00020036165.1	protein_coding	D/N	Gat/Aat	deleterious_low_confidence(0.02)	BP
rs412077047	14	61223618	C	missense_variant	MODERATE	-	ENSOARG00020010170	Transcript	ENSOART00020015583.1	protein_coding	L/V	Ctc/Gtc	deleterious_low_confidence(0.02)	BP
rs403944951	13	26442326	T	missense_variant	MODERATE	ARHGAP21	ENSOARG00020025002	Transcript	ENSOART00020039285.1	protein_coding	G/S	Ggt/Agt	deleterious_low_confidence(0.02)	BP
rs404107817	11	59567492	C	missense_variant	MODERATE	COIL	ENSOARG00020022586	Transcript	ENSOART00020035028.1	protein_coding	S/P	Tcg/Ccg	deleterious_low_confidence(0.02)	BP
rs422651852	3	148632792	T	missense_variant	MODERATE	SENP1	ENSOARG00020002321	Transcript	ENSOART00020003528.1	protein_coding	L/F	Ctt/Ttt	deleterious_low_confidence(0.02)	BP
rs430487669	22	26475310	A	missense_variant	MODERATE	PCGF6	ENSOARG00020007889	Transcript	ENSOART00020012210.1	protein_coding	P/L	cCg/cTg	deleterious_low_confidence(0.01)	BP
rs605041435	19	56134886	A	missense_variant	MODERATE	EXOSC7	ENSOARG00020025436	Transcript	ENSOART00020039901.1	protein_coding	R/W	Cgg/Tgg	deleterious_low_confidence(0.01)	BP
rs160823881	17	7884438	C	missense_variant	MODERATE	LRBA	ENSOARG00020021581	Transcript	ENSOART00020033435.1	protein_coding	E/Q	Gaa/Caa	deleterious_low_confidence(0.01)	BP
rs160876074	17	75406719	C	missense_variant	MODERATE	SRRD	ENSOARG00020006297	Transcript	ENSOART00020009775.1	protein_coding	S/P	Tct/Cct	deleterious_low_confidence(0.01)	BP
rs424689617	7	73152712	T	missense_variant	MODERATE	ARID4A	ENSOARG00020020842	Transcript	ENSOART00020032252.1	protein_coding	S/L	tCg/tTg	deleterious_low_confidence(0.01)	BP
rs408379362	5	9691060	T	missense_variant	MODERATE	DDX39A	ENSOARG00020000763	Transcript	ENSOART00020001059.1	protein_coding	P/L	cCg/cTg	deleterious_low_confidence(0.01)	BP
rs162268301	25	31916708	G	missense_variant	MODERATE	KAT6B	ENSOARG00020006486	Transcript	ENSOART00020010007.1	protein_coding	K/E	Aaa/Gaa	deleterious_low_confidence(0)	BP
rs161459915	24	39266814	T	missense_variant	MODERATE	ZNF853	ENSOARG00020007948	Transcript	ENSOART00020012204.1	protein_coding	R/W	Cgg/Tgg	deleterious_low_confidence(0)	BP
rs592212246	23	40330817	A	missense_variant	MODERATE	TYMS	ENSOARG00020008409	Transcript	ENSOART00020013045.1	protein_coding	A/T	Gcc/Acc	deleterious_low_confidence(0)	BP
rs604301347	23	24576122	A	missense_variant	MODERATE	FHOD3	ENSOARG00020019688	Transcript	ENSOART00020030637.1	protein_coding	R/L	cGg/cTg	deleterious_low_confidence(0)	BP
rs400175019	21	44436443	T	missense_variant	MODERATE	CCDC88B	ENSOARG00020008588	Transcript	ENSOART00020013572.1	protein_coding	R/W	Cgg/Tgg	deleterious_low_confidence(0)	BP
rs1088336573	20	8163457	T	missense_variant	MODERATE	LRRC1	ENSOARG00020024930	Transcript	ENSOART00020039058.1	protein_coding	R/H	cGt/cAt	deleterious_low_confidence(0)	BP
rs1090076399	20	44847305	T	missense_variant	MODERATE	JARID2	ENSOARG00020022280	Transcript	ENSOART00020034527.1	protein_coding	R/H	cGc/cAc	deleterious_low_confidence(0)	BP
rs420928578	15	30234111	T	missense_variant	MODERATE	SIK3	ENSOARG00020024821	Transcript	ENSOART00020039030.1	protein_coding	P/Q	cCg/cAg	deleterious_low_confidence(0)	BP
rs605589729	14	13772141	A	missense_variant	MODERATE	ZCCHC14	ENSOARG00020010371	Transcript	ENSOART00020016030.1	protein_coding	P/S	Ccc/Tcc	deleterious_low_confidence(0)	BP
rs1090104832	9	37242327	A	missense_variant	MODERATE	RB1CC1	ENSOARG00020025223	Transcript	ENSOART00020039562.1	protein_coding	D/Y	Gac/Tac	deleterious_low_confidence(0)	BP
rs160292204	7	22246923	G	missense_variant	MODERATE	TINF2	ENSOARG00020008618	Transcript	ENSOART00020013286.1	protein_coding	P/R	cCt/cGt	deleterious_low_confidence(0)	BP
rs590319750	4	29315184	C	missense_variant	MODERATE	-	ENSOARG00020002260	Transcript	ENSOART00020003438.1	protein_coding	L/S	tTa/tCa	deleterious_low_confidence(0)	BP
rs411317964	24	1774323	A	missense_variant	MODERATE	ABCA3	ENSOARG00020026157	Transcript	ENSOART00020041164.1	protein_coding	T/M	aCg/aTg	deleterious(0.05)	BP
rs402926164	18	31089803	A	missense_variant	MODERATE	SNX33	ENSOARG00020022033	Transcript	ENSOART00020034111.1	protein_coding	G/V	gGt/gTt	deleterious(0.05)	BP
rs398246819	14	46328499	G	missense_variant	MODERATE	RHPN2	ENSOARG00020011137	Transcript	ENSOART00020017111.1	protein_coding	Q/H	caG/caC	deleterious(0.05)	BP
rs407666698	14	20485456	T	missense_variant	MODERATE	NOD2	ENSOARG00020006729	Transcript	ENSOART00020010328.1	protein_coding	T/M	aCg/aTg	deleterious(0.05)	BP
rs160571770	13	46668233	T	missense_variant	MODERATE	PITRM1	ENSOARG00020008012	Transcript	ENSOART00020012326.1	protein_coding	T/M	aCg/aTg	deleterious(0.05)	BP
rs603353006	11	13876147	G	missense_variant	MODERATE	BPTF	ENSOARG00020011553	Transcript	ENSOART00020021049.1	protein_coding	N/S	aAt/aGt	deleterious(0.05)	BP
rs420230257	9	104222835	T	missense_variant	MODERATE	-	ENSOARG00020012751	Transcript	ENSOART00020019470.1	protein_coding	V/I	Gta/Ata	deleterious(0.05)	BP
rs160331317	7	55122177	C	missense_variant	MODERATE	ZNF280D	ENSOARG00020022968	Transcript	ENSOART00020035906.1	protein_coding	E/D	gaA/gaC	deleterious(0.05)	BP
rs193636051	6	7542733	T	missense_variant	MODERATE	C6H4orf3	ENSOARG00020011681	Transcript	ENSOART00020017766.1	protein_coding	P/L	cCc/cTc	deleterious(0.05)	BP
rs1085319884	4	17265484	T	missense_variant	MODERATE	C1GALT1	ENSOARG00020000380	Transcript	ENSOART00020000472.1	protein_coding	T/I	aCc/aTc	deleterious(0.05)	BP
rs1090570036	3	214006468	T	missense_variant	MODERATE	-	ENSOARG00020002180	Transcript	ENSOART00020003319.1	protein_coding	R/Q	cGg/cAg	deleterious(0.05)	BP
rs422226517	2	28576449	A	missense_variant	MODERATE	SPTLC1	ENSOARG00020000576	Transcript	ENSOART00020000738.1	protein_coding	T/M	aCg/aTg	deleterious(0.05)	BP
rs400703420	25	5505596	A	missense_variant	MODERATE	NTPCR	ENSOARG00020014081	Transcript	ENSOART00020021500.1	protein_coding	R/H	cGt/cAt	deleterious(0.04)	BP
rs161630472	21	45690815	A	missense_variant	MODERATE	AP5B1	ENSOARG00020021054	Transcript	ENSOART00020032476.1	protein_coding	G/C	Ggt/Tgt	deleterious(0.04)	BP
rs596496121	18	48475448	G	missense_variant	MODERATE	-	ENSOARG00020014527	Transcript	ENSOART00020030823.1	protein_coding	R/G	Cga/Gga	deleterious(0.04)	BP
rs160841172	17	52054053	G	missense_variant	MODERATE	ZNF140	ENSOARG00020020720	Transcript	ENSOART00020032043.1	protein_coding	S/G	Agc/Ggc	deleterious(0.04)	BP
rs399326716	14	67191615	T	missense_variant	MODERATE	-	ENSOARG00020006352	Transcript	ENSOART00020010233.1	protein_coding	A/V	gCg/gTg	deleterious(0.04)	BP
rs421714050	11	1873137	C	missense_variant	MODERATE	ABCA6	ENSOARG00020012508	Transcript	ENSOART00020040448.1	protein_coding	N/D	Aac/Gac	deleterious(0.04)	BP
rs600306411	8	53370486	A	missense_variant	MODERATE	LYRM2	ENSOARG00020009458	Transcript	ENSOART00020014560.1	protein_coding	V/M	Gtg/Atg	deleterious(0.04)	BP
rs406966219	7	70180346	A	missense_variant	MODERATE	KTN1	ENSOARG00020017183	Transcript	ENSOART00020026725.1	protein_coding	V/I	Gta/Ata	deleterious(0.04)	BP
rs596753616	6	119936877	A	missense_variant	MODERATE	BOD1L1	ENSOARG00020003558	Transcript	ENSOART00020005502.1	protein_coding	T/M	aCg/aTg	deleterious(0.04)	BP
rs1094478338	5	9698531	G	missense_variant	MODERATE	ADGRE5	ENSOARG00020000826	Transcript	ENSOART00020001147.1	protein_coding	T/P	Acc/Ccc	deleterious(0.04)	BP
rs428248080	4	129770850	T	missense_variant	MODERATE	DYNC2I1	ENSOARG00020007627	Transcript	ENSOART00020013715.1	protein_coding	A/V	gCg/gTg	deleterious(0.04)	BP
rs159595242	2	255433567	A	missense_variant	MODERATE	MAP3K6	ENSOARG00020021395	Transcript	ENSOART00020033800.1	protein_coding	P/T	Ccg/Acg	deleterious(0.04)	BP
rs398863917	1	102767107	T	missense_variant	MODERATE	PDE4DIP	ENSOARG00020001810	Transcript	ENSOART00020002757.1	protein_coding	A/V	gCg/gTg	deleterious(0.04)	BP
rs406917910	26	17418036	A	missense_variant	MODERATE	FAT1	ENSOARG00020019399	Transcript	ENSOART00020029828.1	protein_coding	S/L	tCg/tTg	deleterious(0.03)	BP
rs1087324011	24	35361065	A	missense_variant	MODERATE	SH2B2	ENSOARG00020024254	Transcript	ENSOART00020037873.1	protein_coding	R/W	Cgg/Tgg	deleterious(0.03)	BP
rs398233593	24	42706998	C	missense_variant	MODERATE	DNAAF5	ENSOARG00020018885	Transcript	ENSOART00020029200.1	protein_coding	M/V	Atg/Gtg	deleterious(0.03)	BP
rs423006562	23	702321	C	missense_variant	MODERATE	HSBP1L1	ENSOARG00020011927	Transcript	ENSOART00020018139.1	protein_coding	T/A	Acg/Gcg	deleterious(0.03)	BP
rs161492062	22	27355000	G	missense_variant	MODERATE	-	ENSOARG00020010304	Transcript	ENSOART00020015758.1	protein_coding	E/G	gAg/gGg	deleterious(0.03)	BP
rs162241701	22	24985954	T	missense_variant	MODERATE	DPCD	ENSOARG00020024779	Transcript	ENSOART00020038799.1	protein_coding	S/F	tCc/tTc	deleterious(0.03)	BP
rs426965136	22	12768346	A	missense_variant	MODERATE	IFIT3	ENSOARG00020008812	Transcript	ENSOART00020013513.1	protein_coding	V/I	Gtc/Atc	deleterious(0.03)	BP
rs1085560567	20	46468338	A	missense_variant	MODERATE	SIRT5	ENSOARG00020022947	Transcript	ENSOART00020035687.1	protein_coding	R/C	Cgc/Tgc	deleterious(0.03)	BP
rs405014178	17	71202632	A	missense_variant	MODERATE	HECTD4	ENSOARG00020019407	Transcript	ENSOART00020029910.1	protein_coding	V/I	Gta/Ata	deleterious(0.03)	BP
rs160718624	15	54659369	T	missense_variant	MODERATE	NUMA1	ENSOARG00020016627	Transcript	ENSOART00020025594.1	protein_coding	G/R	Ggg/Agg	deleterious(0.03)	BP
rs160917502	14	25643890	A	missense_variant	MODERATE	OGFOD1	ENSOARG00020023911	Transcript	ENSOART00020037408.1	protein_coding	R/W	Cgg/Tgg	deleterious(0.03)	BP
rs160622333	13	78080775	A	missense_variant	MODERATE	ZNF335	ENSOARG00020016965	Transcript	ENSOART00020026119.1	protein_coding	T/M	aCg/aTg	deleterious(0.03)	BP
rs162001559	13	24964647	T	missense_variant	MODERATE	MSRB2	ENSOARG00020024574	Transcript	ENSOART00020038474.1	protein_coding	T/I	aCa/aTa	deleterious(0.03)	BP
rs400394691	13	67345310	A	missense_variant	MODERATE	EIF6	ENSOARG00020003878	Transcript	ENSOART00020005927.1	protein_coding	V/L	Gtg/Ttg	deleterious(0.03)	BP
rs419545372	12	65441300	T	missense_variant	MODERATE	TOR1AIP1	ENSOARG00020022855	Transcript	ENSOART00020035522.1	protein_coding	A/V	gCc/gTc	deleterious(0.03)	BP
rs595138149	12	3029641	A	missense_variant	MODERATE	ELK4	ENSOARG00020008374	Transcript	ENSOART00020012855.1	protein_coding	P/L	cCg/cTg	deleterious(0.03)	BP
rs160334692	7	59911342	A	missense_variant	MODERATE	MYO5C	ENSOARG00020025647	Transcript	ENSOART00020040239.1	protein_coding	R/H	cGt/cAt	deleterious(0.03)	BP
rs160351382	7	79645095	G	missense_variant	MODERATE	SYNE2	ENSOARG00020013014	Transcript	ENSOART00020021172.1	protein_coding	Q/R	cAa/cGa	deleterious(0.03)	BP
rs159952726	6	34554869	C	missense_variant	MODERATE	PDLIM5	ENSOARG00020020424	Transcript	ENSOART00020031523.1	protein_coding	N/S	aAt/aGt	deleterious(0.03)	BP
rs160000160	6	126707605	T	missense_variant	MODERATE	ACOX3	ENSOARG00020018378	Transcript	ENSOART00020028359.1	protein_coding	Y/N	Tac/Aac	deleterious(0.03)	BP
rs402489678	6	63695391	G	missense_variant	MODERATE	FAM114A1	ENSOARG00020022672	Transcript	ENSOART00020035196.1	protein_coding	L/V	Ctt/Gtt	deleterious(0.03)	BP
rs160107701	5	68040720	A	missense_variant	MODERATE	FAM114A2	ENSOARG00020018007	Transcript	ENSOART00020027745.1	protein_coding	T/I	aCa/aTa	deleterious(0.03)	BP
rs401974080	5	14061673	T	missense_variant	MODERATE	TMEM205	ENSOARG00020008566	Transcript	ENSOART00020013088.1	protein_coding	F/Y	tTc/tAc	deleterious(0.03)	BP
rs1088941546	4	102653058	T	missense_variant	MODERATE	ZC3HC1	ENSOARG00020000306	Transcript	ENSOART00020000384.1	protein_coding	Q/K	Cag/Aag	deleterious(0.03)	BP
rs403852954	4	101681551	A	missense_variant	MODERATE	KCP	ENSOARG00020005935	Transcript	ENSOART00020009140.1	protein_coding	R/W	Cgg/Tgg	deleterious(0.03)	BP
rs407436484	4	35825043	C	missense_variant	MODERATE	DBF4	ENSOARG00020007214	Transcript	ENSOART00020011022.1	protein_coding	D/G	gAt/gGt	deleterious(0.03)	BP
rs430383752	4	70499170	C	missense_variant	MODERATE	BBS9	ENSOARG00020005792	Transcript	ENSOART00020009123.1	protein_coding	K/R	aAa/aGa	deleterious(0.03)	BP
rs1088109112	3	64448871	A	missense_variant	MODERATE	POLR1B	ENSOARG00020001752	Transcript	ENSOART00020002728.1	protein_coding	K/N	aaA/aaT	deleterious(0.03)	BP
rs159878181	3	186356513	T	missense_variant	MODERATE	C12orf45	ENSOARG00020014056	Transcript	ENSOART00020021494.1	protein_coding	S/L	tCg/tTg	deleterious(0.03)	BP
rs1092201384	2	252048891	T	missense_variant	MODERATE	PUM1	ENSOARG00020011853	Transcript	ENSOART00020019595.1	protein_coding	L/F	Ctt/Ttt	deleterious(0.03)	BP
rs160149617	2	74295641	A	missense_variant	MODERATE	KANK1	ENSOARG00020024004	Transcript	ENSOART00020037471.1	protein_coding	G/S	Ggc/Agc	deleterious(0.03)	BP
rs159427042	1	189701572	C	missense_variant	MODERATE	BBX	ENSOARG00020002768	Transcript	ENSOART00020004245.1	protein_coding	K/T	aAg/aCg	deleterious(0.03)	BP
rs193633957	1	111328610	A	missense_variant	MODERATE	PBXIP1	ENSOARG00020002298	Transcript	ENSOART00020003512.1	protein_coding	Q/H	caG/caT	deleterious(0.03)	BP
rs403440822	1	301192723	A	missense_variant	MODERATE	ZNF596	ENSOARG00020000680	Transcript	ENSOART00020000898.1	protein_coding	R/C	Cgt/Tgt	deleterious(0.03)	BP
rs407141682	1	40844135	T	missense_variant	MODERATE	ITGB3BP	ENSOARG00020025849	Transcript	ENSOART00020040633.1	protein_coding	V/I	Gtt/Att	deleterious(0.03)	BP
rs406359029	23	30213275	T	missense_variant	MODERATE	DSG2	ENSOARG00020024912	Transcript	ENSOART00020039033.1	protein_coding	V/I	Gta/Ata	deleterious(0.02)	BP
rs404388964	15	56663203	C	missense_variant	MODERATE	C2CD3	ENSOARG00020003293	Transcript	ENSOART00020005576.1	protein_coding	N/K	aaC/aaG	deleterious(0.02)	BP
rs409107931	14	50150037	G	missense_variant	MODERATE	ZNF527	ENSOARG00020013225	Transcript	ENSOART00020020211.1	protein_coding	F/C	tTt/tGt	deleterious(0.02)	BP
rs429737658	14	61770815	A	missense_variant	MODERATE	-	ENSOARG00020011200	Transcript	ENSOART00020017077.1	protein_coding	V/M	Gtg/Atg	deleterious(0.02)	BP
rs1086304520	13	68159516	A	missense_variant	MODERATE	AAR2	ENSOARG00020006319	Transcript	ENSOART00020009805.1	protein_coding	M/I	atG/atA	deleterious(0.02)	BP
rs160781796	12	47631508	A	missense_variant	MODERATE	H6PD	ENSOARG00020018357	Transcript	ENSOART00020028212.1	protein_coding	A/S	Gcc/Tcc	deleterious(0.02)	BP
rs161035587	11	38798911	A	missense_variant	MODERATE	ATP2A3	ENSOARG00020015478	Transcript	ENSOART00020023783.1	protein_coding	R/H	cGc/cAc	deleterious(0.02)	BP
rs161116647	11	7325335	A	missense_variant	MODERATE	RECQL5	ENSOARG00020009478	Transcript	ENSOART00020014673.1	protein_coding	S/F	tCc/tTc	deleterious(0.02)	BP
rs413934321	11	20829443	T	missense_variant	MODERATE	GHDC	ENSOARG00020024276	Transcript	ENSOART00020037931.1	protein_coding	R/C	Cgc/Tgc	deleterious(0.02)	BP
rs1092453497	8	69214227	G	missense_variant	MODERATE	TNFAIP3	ENSOARG00020023915	Transcript	ENSOART00020037296.1	protein_coding	A/G	gCa/gGa	deleterious(0.02)	BP
rs161919693	8	64228034	G	missense_variant	MODERATE	VNN2	ENSOARG00020019645	Transcript	ENSOART00020030189.1	protein_coding	E/A	gAa/gCa	deleterious(0.02)	BP
rs1093900414	7	107452676	C	missense_variant	MODERATE	SPG11	ENSOARG00020018955	Transcript	ENSOART00020029190.1	protein_coding	K/E	Aaa/Gaa	deleterious(0.02)	BP
rs420078293	4	106924125	G	missense_variant	MODERATE	AKR1B1	ENSOARG00020001166	Transcript	ENSOART00020001735.1	protein_coding	K/Q	Aag/Cag	deleterious(0.02)	BP
rs421182593	4	56271218	C	missense_variant	MODERATE	-	ENSOARG00020016021	Transcript	ENSOART00020024554.1	protein_coding	T/S	aCc/aGc	deleterious(0.02)	BP
rs1094584502	3	228498108	G	missense_variant	MODERATE	WNK1	ENSOARG00020014299	Transcript	ENSOART00020021909.1	protein_coding	P/R	cCa/cGa	deleterious(0.02)	BP
rs161902580	2	32903701	A	missense_variant	MODERATE	AOPEP	ENSOARG00020002497	Transcript	ENSOART00020003841.1	protein_coding	A/V	gCg/gTg	deleterious(0.02)	BP
rs422371655	1	72794392	A	missense_variant	MODERATE	CDC7	ENSOARG00020008161	Transcript	ENSOART00020012524.1	protein_coding	I/N	aTt/aAt	deleterious(0.02)	BP
rs422406027	1	18169693	C	missense_variant	MODERATE	-	ENSOARG00020000505	Transcript	ENSOART00020000666.1	protein_coding	H/R	cAc/cGc	deleterious(0.02)	BP
rs162252015	26	16487733	A	missense_variant	MODERATE	CFAP97	ENSOARG00020014262	Transcript	ENSOART00020021794.1	protein_coding	T/M	aCg/aTg	deleterious(0.01)	BP
rs1088846911	25	7892926	T	missense_variant	MODERATE	B3GALNT2	ENSOARG00020016542	Transcript	ENSOART00020025389.1	protein_coding	V/M	Gtg/Atg	deleterious(0.01)	BP
rs407072858	25	31087159	A	missense_variant	MODERATE	VCL	ENSOARG00020023541	Transcript	ENSOART00020036837.1	protein_coding	A/T	Gct/Act	deleterious(0.01)	BP
rs161450395	24	35247702	A	missense_variant	MODERATE	-	ENSOARG00020024045	Transcript	ENSOART00020037544.1	protein_coding	Q/K	Caa/Aaa	deleterious(0.01)	BP
rs161460478	24	39331262	A	missense_variant	MODERATE	ZNF12	ENSOARG00020008082	Transcript	ENSOART00020012529.1	protein_coding	S/C	Agt/Tgt	deleterious(0.01)	BP
rs1093235392	23	62930749	T	missense_variant	MODERATE	NARS1	ENSOARG00020024002	Transcript	ENSOART00020037459.1	protein_coding	V/M	Gtg/Atg	deleterious(0.01)	BP
rs1086613088	18	32124603	G	missense_variant	MODERATE	UBL7	ENSOARG00020023964	Transcript	ENSOART00020037410.1	protein_coding	N/S	aAt/aGt	deleterious(0.01)	BP
rs424801042	18	68913499	C	missense_variant	MODERATE	COA8	ENSOARG00020016820	Transcript	ENSOART00020025878.1	protein_coding	I/T	aTc/aCc	deleterious(0.01)	BP
rs600887668	16	61658072	A	missense_variant	MODERATE	MYO10	ENSOARG00020013822	Transcript	ENSOART00020021158.1	protein_coding	R/Q	cGg/cAg	deleterious(0.01)	BP
rs1090120094	15	19560280	A	missense_variant	MODERATE	ATM	ENSOARG00020011525	Transcript	ENSOART00020017637.1	protein_coding	V/I	Gtt/Att	deleterious(0.01)	BP
rs1091431100	14	37407629	T	missense_variant	MODERATE	RRAD	ENSOARG00020017701	Transcript	ENSOART00020027229.1	protein_coding	R/Q	cGg/cAg	deleterious(0.01)	BP
rs193642628	14	58920998	C	missense_variant	MODERATE	PPP1R15A	ENSOARG00020019441	Transcript	ENSOART00020029852.1	protein_coding	T/P	Acg/Ccg	deleterious(0.01)	BP
rs405248963	14	49405285	G	missense_variant	MODERATE	SYNE4	ENSOARG00020009971	Transcript	ENSOART00020015394.1	protein_coding	F/S	tTc/tCc	deleterious(0.01)	BP
rs407415936	14	54116691	A	missense_variant	MODERATE	MEGF8	ENSOARG00020019929	Transcript	ENSOART00020030652.1	protein_coding	R/W	Cgg/Tgg	deleterious(0.01)	BP
rs427750918	14	50150162	G	missense_variant	MODERATE	ZNF527	ENSOARG00020013225	Transcript	ENSOART00020020211.1	protein_coding	I/V	Att/Gtt	deleterious(0.01)	BP
rs429225274	14	52953893	G	missense_variant	MODERATE	PRX	ENSOARG00020014413	Transcript	ENSOART00020022008.1	protein_coding	P/A	Ccc/Gcc	deleterious(0.01)	BP
rs1093351102	13	50019962	T	missense_variant	MODERATE	TRMT6	ENSOARG00020003220	Transcript	ENSOART00020004909.1	protein_coding	R/Q	cGg/cAg	deleterious(0.01)	BP
rs1095014348	13	28858081	C	missense_variant	MODERATE	OPTN	ENSOARG00020003222	Transcript	ENSOART00020004908.1	protein_coding	V/L	Gtt/Ctt	deleterious(0.01)	BP
rs405990307	13	41892937	A	missense_variant	MODERATE	KIZ	ENSOARG00020004321	Transcript	ENSOART00020006745.1	protein_coding	G/R	Gga/Aga	deleterious(0.01)	BP
rs160797071	12	55733310	A	missense_variant	MODERATE	DNAJC16	ENSOARG00020017433	Transcript	ENSOART00020027204.1	protein_coding	R/C	Cgt/Tgt	deleterious(0.01)	BP
rs1090170325	11	38632964	T	missense_variant	MODERATE	ANKFY1	ENSOARG00020014465	Transcript	ENSOART00020022702.1	protein_coding	T/M	aCg/aTg	deleterious(0.01)	BP
rs406910957	9	61937860	T	missense_variant	MODERATE	ZNF704	ENSOARG00020017158	Transcript	ENSOART00020026496.1	protein_coding	V/M	Gtg/Atg	deleterious(0.01)	BP
rs1090798775	7	22359027	T	missense_variant	MODERATE	PCK2	ENSOARG00020011047	Transcript	ENSOART00020016887.1	protein_coding	R/Q	cGg/cAg	deleterious(0.01)	BP
rs1091307038	4	62403938	A	missense_variant	MODERATE	TMEM168	ENSOARG00020001882	Transcript	ENSOART00020002861.1	protein_coding	V/M	Gtg/Atg	deleterious(0.01)	BP
rs159747904	4	11461838	A	missense_variant	MODERATE	PEX1	ENSOARG00020014937	Transcript	ENSOART00020022846.1	protein_coding	A/V	gCg/gTg	deleterious(0.01)	BP
rs1088483398	3	106882514	T	missense_variant	MODERATE	TBC1D8	ENSOARG00020011910	Transcript	ENSOART00020018121.1	protein_coding	T/M	aCg/aTg	deleterious(0.01)	BP
rs160396643	3	97893857	T	missense_variant	MODERATE	YIPF4	ENSOARG00020004030	Transcript	ENSOART00020006159.1	protein_coding	V/M	Gtg/Atg	deleterious(0.01)	BP
rs401860789	3	101539587	G	missense_variant	MODERATE	NOTO	ENSOARG00020008177	Transcript	ENSOART00020012583.1	protein_coding	I/S	aTc/aGc	deleterious(0.01)	BP
rs398798275	2	35413706	A	missense_variant	MODERATE	GOLM1	ENSOARG00020002940	Transcript	ENSOART00020004530.1	protein_coding	R/H	cGt/cAt	deleterious(0.01)	BP
rs419061511	2	45229260	A	missense_variant	MODERATE	CCAR2	ENSOARG00020020234	Transcript	ENSOART00020031150.1	protein_coding	T/I	aCt/aTt	deleterious(0.01)	BP
rs159439506	1	204262809	A	missense_variant	MODERATE	GOLGB1	ENSOARG00020004009	Transcript	ENSOART00020006294.1	protein_coding	A/V	gCg/gTg	deleterious(0.01)	BP
rs159500921	1	291574363	A	missense_variant	MODERATE	SETD4	ENSOARG00020014436	Transcript	ENSOART00020022083.1	protein_coding	R/C	Cgc/Tgc	deleterious(0.01)	BP
rs193633057	1	292668297	T	missense_variant	MODERATE	TTC3	ENSOARG00020015865	Transcript	ENSOART00020024284.1	protein_coding	A/S	Gca/Tca	deleterious(0.01)	BP
rs589475526	26	37073520	T	missense_variant	MODERATE	HTRA4	ENSOARG00020022248	Transcript	ENSOART00020034518.1	protein_coding	D/Y	Gat/Tat	deleterious(0)	BP
rs1087595698	25	26860578	T	missense_variant	MODERATE	FAM241B	ENSOARG00020011204	Transcript	ENSOART00020017078.1	protein_coding	R/C	Cgc/Tgc	deleterious(0)	BP
rs1091128307	25	34734176	T	missense_variant	MODERATE	DLG5	ENSOARG00020026193	Transcript	ENSOART00020041219.1	protein_coding	S/Y	tCc/tAc	deleterious(0)	BP
rs1089883687	24	39743734	T	missense_variant	MODERATE	TNRC18	ENSOARG00020008851	Transcript	ENSOART00020013585.1	protein_coding	R/C	Cgt/Tgt	deleterious(0)	BP
rs193645935	23	59570606	G	missense_variant	MODERATE	POLI	ENSOARG00020017236	Transcript	ENSOART00020026558.1	protein_coding	E/G	gAa/gGa	deleterious(0)	BP
rs588471836	22	46011560	A	missense_variant	MODERATE	-	ENSOARG00020022651	Transcript	ENSOART00020035187.1	protein_coding	R/C	Cgt/Tgt	deleterious(0)	BP
rs592064487	22	3208586	T	missense_variant	MODERATE	ZWINT	ENSOARG00020020930	Transcript	ENSOART00020032297.1	protein_coding	Q/H	caG/caT	deleterious(0)	BP
rs1088824656	20	48681381	A	missense_variant	MODERATE	-	ENSOARG00020023574	Transcript	ENSOART00020036744.1	protein_coding	R/W	Cgg/Tgg	deleterious(0)	BP
rs193644891	19	53369277	G	missense_variant	MODERATE	ATRIP	ENSOARG00020024059	Transcript	ENSOART00020037738.1	protein_coding	V/A	gTc/gCc	deleterious(0)	BP
rs1086590714	15	54347091	A	missense_variant	MODERATE	NUP98	ENSOARG00020012828	Transcript	ENSOART00020019789.1	protein_coding	G/R	Ggg/Agg	deleterious(0)	BP
rs403762731	15	25086646	T	missense_variant	MODERATE	BCO2	ENSOARG00020019443	Transcript	ENSOART00020030052.1	protein_coding	N/I	aAc/aTc	deleterious(0)	BP
rs193643039	14	66611525	G	missense_variant	MODERATE	ZNF784	ENSOARG00020004051	Transcript	ENSOART00020006191.1	protein_coding	D/G	gAc/gGc	deleterious(0)	BP
rs193639814	13	7478970	T	missense_variant	MODERATE	ESF1	ENSOARG00020025168	Transcript	ENSOART00020039468.1	protein_coding	D/N	Gat/Aat	deleterious(0)	BP
rs416292756	13	69984387	G	missense_variant	MODERATE	BPI	ENSOARG00020009978	Transcript	ENSOART00020015752.1	protein_coding	T/A	Acc/Gcc	deleterious(0)	BP
rs1090577669	12	46649562	C	missense_variant	MODERATE	KIF1B	ENSOARG00020015439	Transcript	ENSOART00020023864.1	protein_coding	N/S	aAt/aGt	deleterious(0)	BP
rs407200736	11	20111520	G	missense_variant	MODERATE	-	ENSOARG00020021551	Transcript	ENSOART00020033301.1	protein_coding	Q/R	cAg/cGg	deleterious(0)	BP
rs420195339	10	14172518	T	missense_variant	MODERATE	VWA8	ENSOARG00020005673	Transcript	ENSOART00020008752.1	protein_coding	G/R	Gga/Aga	deleterious(0)	BP
rs404047186	8	82179449	C	missense_variant	MODERATE	MTHFD1L	ENSOARG00020021229	Transcript	ENSOART00020033342.1	protein_coding	V/A	gTg/gCg	deleterious(0)	BP
rs588684827	8	8142956	C	missense_variant	MODERATE	BCKDHB	ENSOARG00020015183	Transcript	ENSOART00020023236.1	protein_coding	G/R	Ggg/Cgg	deleterious(0)	BP
rs1085429609	7	79618427	G	missense_variant	MODERATE	SYNE2	ENSOARG00020013014	Transcript	ENSOART00020021172.1	protein_coding	L/V	Tta/Gta	deleterious(0)	BP
rs162299740	7	14158767	C	missense_variant	MODERATE	TIPIN	ENSOARG00020007825	Transcript	ENSOART00020011965.1	protein_coding	P/A	Cca/Gca	deleterious(0)	BP
rs404672688	7	73037627	T	missense_variant	MODERATE	ACTR10	ENSOARG00020020638	Transcript	ENSOART00020031939.1	protein_coding	R/C	Cgt/Tgt	deleterious(0)	BP
rs429186164	7	89092767	G	missense_variant	MODERATE	FAM161B	ENSOARG00020013369	Transcript	ENSOART00020020493.1	protein_coding	L/P	cTg/cCg	deleterious(0)	BP
rs420892024	6	75957357	A	missense_variant	MODERATE	LNX1	ENSOARG00020014691	Transcript	ENSOART00020022645.1	protein_coding	P/S	Cct/Tct	deleterious(0)	BP
rs1087830396	5	4818708	C	missense_variant	MODERATE	LRRC25	ENSOARG00020004617	Transcript	ENSOART00020007065.1	protein_coding	L/P	cTg/cCg	deleterious(0)	BP
rs1093513847	5	104265651	A	missense_variant	MODERATE	CHD1	ENSOARG00020016365	Transcript	ENSOART00020025156.1	protein_coding	L/F	ttG/ttT	deleterious(0)	BP
rs160119253	5	100713710	C	missense_variant	MODERATE	TTC37	ENSOARG00020010272	Transcript	ENSOART00020015762.1	protein_coding	L/V	Ctt/Gtt	deleterious(0)	BP
rs400403958	5	6659798	A	missense_variant	MODERATE	C19orf44	ENSOARG00020016066	Transcript	ENSOART00020024667.1	protein_coding	T/M	aCg/aTg	deleterious(0)	BP
rs159783975	4	81942683	A	missense_variant	MODERATE	STEAP2	ENSOARG00020001912	Transcript	ENSOART00020002923.1	protein_coding	N/K	aaT/aaA	deleterious(0)	BP
rs407294065	4	49670182	T	missense_variant	MODERATE	FAM185A	ENSOARG00020005134	Transcript	ENSOART00020007916.1	protein_coding	A/V	gCa/gTa	deleterious(0)	BP
rs1093839986	3	230413898	T	missense_variant	MODERATE	-	ENSOARG00020006860	Transcript	ENSOART00020010633.1	protein_coding	S/L	tCg/tTg	deleterious(0)	BP
rs159869269	3	175031898	A	missense_variant	MODERATE	ESYT1	ENSOARG00020004517	Transcript	ENSOART00020006929.1	protein_coding	P/L	cCg/cTg	deleterious(0)	BP
rs399918446	3	8966168	T	missense_variant	MODERATE	LRSAM1	ENSOARG00020018197	Transcript	ENSOART00020028066.1	protein_coding	N/K	aaC/aaA	deleterious(0)	BP
rs1085391175	2	11519392	T	missense_variant	MODERATE	HSDL2	ENSOARG00020021847	Transcript	ENSOART00020033866.1	protein_coding	G/S	Ggc/Agc	deleterious(0)	BP
rs1086875100	2	169781120	A	missense_variant	MODERATE	RIF1	ENSOARG00020024396	Transcript	ENSOART00020038532.1	protein_coding	T/M	aCg/aTg	deleterious(0)	BP
rs193633165	2	140622605	T	missense_variant	MODERATE	CWC22	ENSOARG00020019564	Transcript	ENSOART00020030077.1	protein_coding	S/F	tCc/tTc	deleterious(0)	BP
rs402280942	2	169875854	T	missense_variant	MODERATE	TNFAIP6	ENSOARG00020024645	Transcript	ENSOART00020038612.1	protein_coding	G/R	Gga/Aga	deleterious(0)	BP
rs402351811	2	30574211	C	missense_variant	MODERATE	NOL8	ENSOARG00020001357	Transcript	ENSOART00020002045.1	protein_coding	K/T	aAg/aCg	deleterious(0)	BP
rs1087604370	1	286832214	A	missense_variant	MODERATE	-	ENSOARG00020005689	Transcript	ENSOART00020008804.1	protein_coding	R/C	Cgc/Tgc	deleterious(0)	BP
rs426363373	1	208545814	A	missense_variant	MODERATE	-	ENSOARG00020001840	Transcript	ENSOART00020002803.1	protein_coding	S/R	agC/agA	deleterious(0)	BP
rs161672564	X	66824019	A	splice_donor_variant	HIGH	TAF1L	ENSOARG00020024804	Transcript	ENSOART00020039080.1	protein_coding	-	-	-	BP
rs161680645	X	59902851	T	splice_donor_variant	HIGH	UBA1	ENSOARG00020016608	Transcript	ENSOART00020026963.1	protein_coding	-	-	-	BP
rs161680781	X	59910446	C	splice_acceptor_variant	HIGH	UBA1	ENSOARG00020016608	Transcript	ENSOART00020026963.1	protein_coding	-	-	-	BP
rs161542095	26	39794291	G	splice_acceptor_variant	HIGH	GOLGA7	ENSOARG00020024819	Transcript	ENSOART00020038851.1	protein_coding	-	-	-	BP
rs1090652725	24	27959396	A	splice_donor_variant	HIGH	ZNF646	ENSOARG00020023500	Transcript	ENSOART00020036616.1	protein_coding	-	-	-	BP
rs1091753332	24	33889142	T	splice_donor_variant	HIGH	LAT2	ENSOARG00020020452	Transcript	ENSOART00020031527.1	protein_coding	-	-	-	BP
rs1092986342	24	20276862	T	stop_gained	HIGH	UQCRC2	ENSOARG00020023912	Transcript	ENSOART00020037288.1	protein_coding	G/*	Gga/Tga	-	BP
rs1091678960	22	26296159	A	splice_acceptor_variant	HIGH	NT5C2	ENSOARG00020007751	Transcript	ENSOART00020011868.1	protein_coding	-	-	-	BP
rs162277417	21	42902203	T	splice_donor_variant	HIGH	-	ENSOARG00020021145	Transcript	ENSOART00020032600.1	protein_coding	-	-	-	BP
rs1093360844	20	11262670	C	splice_donor_variant	HIGH	FKBP5	ENSOARG00020022803	Transcript	ENSOART00020035500.1	protein_coding	-	-	-	BP
rs161226926	19	8014770	G	splice_acceptor_variant	HIGH	-	ENSOARG00020024808	Transcript	ENSOART00020038836.1	protein_coding	-	-	-	BP
rs1086820182	18	69162692	T	splice_donor_variant	HIGH	-	ENSOARG00020017719	Transcript	ENSOART00020027288.1	protein_coding	-	-	-	BP
rs1088177351	18	57126004	C	splice_donor_variant	HIGH	CPSF2	ENSOARG00020015689	Transcript	ENSOART00020024168.1	protein_coding	-	-	-	BP
rs1085754748	15	57115739	T	splice_donor_variant	HIGH	CHRDL2	ENSOARG00020003968	Transcript	ENSOART00020006154.1	protein_coding	-	-	-	BP
rs1087596633	15	36570382	A	splice_acceptor_variant	HIGH	HSPA8	ENSOARG00020020443	Transcript	ENSOART00020031554.1	protein_coding	-	-	-	BP
rs1086684071	14	41995496	G	splice_donor_variant	HIGH	IST1	ENSOARG00020013906	Transcript	ENSOART00020021226.1	protein_coding	-	-	-	BP
rs1090976924	14	56746774	A	splice_acceptor_variant	HIGH	SNRPD2	ENSOARG00020011522	Transcript	ENSOART00020017536.1	protein_coding	-	-	-	BP
rs1092843599	14	1309252	G	splice_donor_variant	HIGH	DDX19B	ENSOARG00020016614	Transcript	ENSOART00020025644.1	protein_coding	-	-	-	BP
rs162098021	14	19906055	A	splice_donor_variant	HIGH	HEATR3	ENSOARG00020005991	Transcript	ENSOART00020009242.1	protein_coding	-	-	-	BP
rs162108151	14	54107536	G	splice_acceptor_variant	HIGH	MEGF8	ENSOARG00020019929	Transcript	ENSOART00020030652.1	protein_coding	-	-	-	BP
rs404032537	14	28049087	T	splice_donor_variant	HIGH	GOT2	ENSOARG00020013006	Transcript	ENSOART00020019868.1	protein_coding	-	-	-	BP
rs1088363330	13	76050431	C	splice_acceptor_variant	HIGH	SERINC3	ENSOARG00020010967	Transcript	ENSOART00020016741.1	protein_coding	-	-	-	BP
rs160589143	13	57316028	C	splice_donor_variant	HIGH	OSBPL2	ENSOARG00020006432	Transcript	ENSOART00020009993.1	protein_coding	-	-	-	BP
rs424066616	13	63285803	G	splice_donor_variant	HIGH	-	ENSOARG00020004164	Transcript	ENSOART00020006360.1	protein_coding	-	-	-	BP
rs1089486776	12	83118738	C	splice_donor_variant	HIGH	-	ENSOARG00020016236	Transcript	ENSOART00020025139.1	protein_coding	-	-	-	BP
rs1089596177	11	20805707	A	splice_acceptor_variant	HIGH	STAT5B	ENSOARG00020024144	Transcript	ENSOART00020037870.1	protein_coding	-	-	-	BP
rs1091921735	11	30311136	A	splice_acceptor_variant	HIGH	TVP23B	ENSOARG00020013013	Transcript	ENSOART00020019887.1	protein_coding	-	-	-	BP
rs161009077	11	51424955	T	splice_donor_variant	HIGH	APPBP2	ENSOARG00020010094	Transcript	ENSOART00020015444.1	protein_coding	-	-	-	BP
rs1086323597	10	88926613	A	splice_donor_variant	HIGH	-	ENSOARG00020003120	Transcript	ENSOART00020004771.1	protein_coding	-	-	-	BP
rs160669855	9	90861568	C	splice_donor_variant	HIGH	VIRMA	ENSOARG00020004374	Transcript	ENSOART00020006698.1	protein_coding	-	-	-	BP
rs592380029	9	47124343	T	stop_gained	HIGH	-	ENSOARG00020025938	Transcript	ENSOART00020040789.1	protein_coding	R/*	Cga/Tga	-	BP
rs1092878310	8	70325897	T	stop_gained	HIGH	ABRACL	ENSOARG00020009385	Transcript	ENSOART00020014353.1	protein_coding	Q/*	Caa/Taa	-	BP
rs160363816	7	88411486	G	splice_donor_variant	HIGH	PSEN1	ENSOARG00020011326	Transcript	ENSOART00020017393.1	protein_coding	-	-	-	BP
rs1094991734	5	45916646	G	splice_acceptor_variant	HIGH	NDUFS7	ENSOARG00020015840	Transcript	ENSOART00020024255.1	protein_coding	-	-	-	BP
rs1087702505	4	101426624	T	splice_acceptor_variant	HIGH	IMPDH1	ENSOARG00020005183	Transcript	ENSOART00020008048.1	protein_coding	-	-	-	BP
rs1092134259	4	112925454	C	splice_acceptor_variant	HIGH	NDUFB2	ENSOARG00020005380	Transcript	ENSOART00020008260.1	protein_coding	-	-	-	BP
rs1093317780	4	123028031	C	splice_acceptor_variant	HIGH	-	ENSOARG00020010980	Transcript	ENSOART00020016793.1	protein_coding	-	-	-	BP
rs1094686311	4	53149578	C	splice_acceptor_variant	HIGH	SYPL1	ENSOARG00020010563	Transcript	ENSOART00020016249.1	protein_coding	-	-	-	BP
rs159767989	4	54278770	C	splice_donor_variant	HIGH	-	ENSOARG00020011211	Transcript	ENSOART00020017084.1	protein_coding	-	-	-	BP
rs1086899772	3	35653771	A	splice_donor_variant	HIGH	TMEM214	ENSOARG00020001236	Transcript	ENSOART00020001850.1	protein_coding	-	-	-	BP
rs1088891495	3	2743159	G	splice_acceptor_variant	HIGH	SURF6	ENSOARG00020002448	Transcript	ENSOART00020003752.1	protein_coding	-	-	-	BP
rs1094360010	3	214008164	G	splice_acceptor_variant	HIGH	-	ENSOARG00020002180	Transcript	ENSOART00020003319.1	protein_coding	-	-	-	BP
rs159854155	3	160847306	A	splice_donor_variant	HIGH	-	ENSOARG00020002771	Transcript	ENSOART00020004257.1	protein_coding	-	-	-	BP
rs160480688	3	5363292	G	splice_donor_variant	HIGH	RAPGEF1	ENSOARG00020000271	Transcript	ENSOART00020000498.1	protein_coding	-	-	-	BP
rs161823556	3	188740955	A	splice_donor_variant	HIGH	-	ENSOARG00020017758	Transcript	ENSOART00020028342.1	protein_coding	-	-	-	BP
rs414911892	3	2784888	A	splice_donor_variant	HIGH	-	ENSOARG00020002455	Transcript	ENSOART00020003774.1	protein_coding	-	-	-	BP
rs1090212740	2	120348084	C	splice_donor_variant	HIGH	-	ENSOARG00020010854	Transcript	ENSOART00020016568.1	protein_coding	-	-	-	BP
rs1093148581	2	247905140	A	splice_donor_variant	HIGH	-	ENSOARG00020009265	Transcript	ENSOART00020014194.1	protein_coding	-	-	-	BP
rs160163834	2	52339496	G	splice_donor_variant	HIGH	NANS	ENSOARG00020001624	Transcript	ENSOART00020002466.1	protein_coding	-	-	-	BP
rs160192857	2	14769039	A	splice_donor_variant	HIGH	CTNNAL1	ENSOARG00020001849	Transcript	ENSOART00020002906.1	protein_coding	-	-	-	BP
rs1085673393	1	132020268	A	splice_donor_variant	HIGH	SCAF4	ENSOARG00020001317	Transcript	ENSOART00020001973.1	protein_coding	-	-	-	BP
rs1089100348	1	27352840	T	splice_acceptor_variant	HIGH	TTC39A	ENSOARG00020004078	Transcript	ENSOART00020006549.1	protein_coding	-	-	-	BP
rs159410828	1	130020851	G	splice_donor_variant	HIGH	CRYZL1	ENSOARG00020005822	Transcript	ENSOART00020009012.1	protein_coding	-	-	-	BP
rs159653492	1	102278977	G	stop_lost	HIGH	NOTCH2	ENSOARG00020001563	Transcript	ENSOART00020002490.1	protein_coding	*/Q	Taa/Caa	-	BP
rs159665232	1	91907700	A	splice_donor_variant	HIGH	AHCYL1	ENSOARG00020008688	Transcript	ENSOART00020013442.1	protein_coding	-	-	-	BP
rs159720683	1	18655709	A	splice_acceptor_variant	HIGH	MED8	ENSOARG00020000934	Transcript	ENSOART00020001345.1	protein_coding	-	-	-	BP
rs159733041	1	11202072	G	splice_donor_variant	HIGH	AGO1	ENSOARG00020012325	Transcript	ENSOART00020019223.1	protein_coding	-	-	-	BP
rs1087044246	X	28281880	C	synonymous_variant	LOW	-	ENSOARG00020015791	Transcript	ENSOART00020024141.1	protein_coding	Y	taT/taC	-	BP
rs1087071495	X	133516481	T	stop_retained_variant	LOW	-	ENSOARG00020016362	Transcript	ENSOART00020025240.1	protein_coding	*	tGa/tAa	-	BP
rs1088003809	X	28281100	C	synonymous_variant	LOW	-	ENSOARG00020015791	Transcript	ENSOART00020024141.1	protein_coding	C	tgT/tgC	-	BP
rs1088657124	X	19210160	G	synonymous_variant	LOW	RPS6KA3	ENSOARG00020016195	Transcript	ENSOART00020024884.1	protein_coding	V	gtA/gtC	-	BP
rs1088918682	X	28281502	C	synonymous_variant	LOW	-	ENSOARG00020015791	Transcript	ENSOART00020024141.1	protein_coding	D	gaT/gaC	-	BP
rs1091529669	X	31754910	T	synonymous_variant	LOW	-	ENSOARG00020016575	Transcript	ENSOART00020025584.1	protein_coding	G	ggC/ggT	-	BP
rs1094235052	X	41551267	C	synonymous_variant	LOW	MED14	ENSOARG00020016379	Transcript	ENSOART00020025138.1	protein_coding	T	acA/acG	-	BP
rs160385132	X	98777278	G	synonymous_variant	LOW	TXNDC9	ENSOARG00020012885	Transcript	ENSOART00020019631.1	protein_coding	E	gaA/gaG	-	BP
rs161645165	X	121277189	C	synonymous_variant	LOW	OCRL	ENSOARG00020016973	Transcript	ENSOART00020026790.1	protein_coding	G	ggT/ggC	-	BP
rs161645335	X	121294694	A	synonymous_variant	LOW	OCRL	ENSOARG00020016973	Transcript	ENSOART00020026790.1	protein_coding	P	ccG/ccA	-	BP
rs161645348	X	121295566	C	synonymous_variant	LOW	OCRL	ENSOARG00020016973	Transcript	ENSOART00020026790.1	protein_coding	N	aaT/aaC	-	BP
rs161654112	X	91830106	T	synonymous_variant	LOW	MTMR1	ENSOARG00020007264	Transcript	ENSOART00020012273.1	protein_coding	L	ctT/ctA	-	BP
rs161658310	X	88639158	A	synonymous_variant	LOW	FLNA	ENSOARG00020021631	Transcript	ENSOART00020033573.1	protein_coding	V	gtG/gtA	-	BP
rs161667299	X	132193812	G	synonymous_variant	LOW	CAPN6	ENSOARG00020025095	Transcript	ENSOART00020039349.1	protein_coding	E	gaA/gaG	-	BP
rs161674669	X	64377062	C	synonymous_variant	LOW	STARD8	ENSOARG00020021176	Transcript	ENSOART00020032667.1	protein_coding	F	ttT/ttC	-	BP
rs161674671	X	64376787	A	synonymous_variant	LOW	STARD8	ENSOARG00020021176	Transcript	ENSOART00020032667.1	protein_coding	E	gaG/gaA	-	BP
rs161674675	X	64376591	C	synonymous_variant	LOW	STARD8	ENSOARG00020021176	Transcript	ENSOART00020032667.1	protein_coding	R	cgT/cgC	-	BP
rs161674764	X	64368995	C	synonymous_variant	LOW	STARD8	ENSOARG00020021176	Transcript	ENSOART00020032667.1	protein_coding	G	ggT/ggC	-	BP
rs161676327	X	57694235	G	synonymous_variant	LOW	CLCN5	ENSOARG00020013496	Transcript	ENSOART00020020631.1	protein_coding	N	aaT/aaC	-	BP
rs161677417	X	58374453	A	synonymous_variant	LOW	CCDC120	ENSOARG00020016906	Transcript	ENSOART00020026421.1	protein_coding	L	ctG/ctT	-	BP
rs161679157	X	58827924	C	synonymous_variant	LOW	TBC1D25	ENSOARG00020020035	Transcript	ENSOART00020030784.1	protein_coding	A	gcA/gcG	-	BP
rs161689143	X	23804997	A	synonymous_variant	LOW	ZFX	ENSOARG00020023181	Transcript	ENSOART00020036240.1	protein_coding	A	gcG/gcA	-	BP
rs161696901	X	9764889	G	synonymous_variant	LOW	HCCS	ENSOARG00020024113	Transcript	ENSOART00020037644.1	protein_coding	A	gcA/gcG	-	BP
rs161697514	X	8794061	A	synonymous_variant	LOW	WWC3	ENSOARG00020023612	Transcript	ENSOART00020036814.1	protein_coding	N	aaC/aaT	-	BP
rs161910927	X	58894817	A	synonymous_variant	LOW	FTSJ1	ENSOARG00020021373	Transcript	ENSOART00020033088.1	protein_coding	D	gaC/gaT	-	BP
rs162287294	X	141488097	A	synonymous_variant	LOW	SYTL4	ENSOARG00020024893	Transcript	ENSOART00020038974.1	protein_coding	A	gcC/gcT	-	BP
rs162287927	X	140917340	C	synonymous_variant	LOW	-	ENSOARG00020024822	Transcript	ENSOART00020038856.1	protein_coding	L	Tta/Cta	-	BP
rs162303533	X	102677742	A	synonymous_variant	LOW	LDOC1	ENSOARG00020013342	Transcript	ENSOART00020020337.1	protein_coding	L	Ctg/Ttg	-	BP
rs193647704	X	88973076	T	synonymous_variant	LOW	L1CAM	ENSOARG00020023921	Transcript	ENSOART00020037895.1	protein_coding	L	ctC/ctT	-	BP
rs398761737	X	125294611	G	synonymous_variant	LOW	KLHL13	ENSOARG00020024097	Transcript	ENSOART00020037619.1	protein_coding	T	acA/acG	-	BP
rs399233951	X	136058723	C	synonymous_variant	LOW	-	ENSOARG00020022016	Transcript	ENSOART00020034140.1	protein_coding	E	gaA/gaG	-	BP
rs400514177	X	9813714	T	synonymous_variant	LOW	ARHGAP6	ENSOARG00020024127	Transcript	ENSOART00020037666.1	protein_coding	S	tcG/tcA	-	BP
rs400579420	X	54768370	C	synonymous_variant	LOW	HUWE1	ENSOARG00020006767	Transcript	ENSOART00020010536.1	protein_coding	L	Ttg/Ctg	-	BP
rs400949873	X	68008799	C	synonymous_variant	LOW	PHKA1	ENSOARG00020025431	Transcript	ENSOART00020039910.1	protein_coding	T	acC/acG	-	BP
rs403036757	X	91892840	A	synonymous_variant	LOW	MTM1	ENSOARG00020008485	Transcript	ENSOART00020012986.1	protein_coding	T	acC/acT	-	BP
rs403940138	X	66835654	T	synonymous_variant	LOW	TAF1L	ENSOARG00020024804	Transcript	ENSOART00020039080.1	protein_coding	L	ctC/ctT	-	BP
rs405240894	X	142092959	C	synonymous_variant	LOW	GLA	ENSOARG00020017261	Transcript	ENSOART00020026634.1	protein_coding	P	ccC/ccG	-	BP
rs406565513	X	64369910	G	synonymous_variant	LOW	STARD8	ENSOARG00020021176	Transcript	ENSOART00020032667.1	protein_coding	G	ggA/ggG	-	BP
rs406626190	X	8273788	A	synonymous_variant	LOW	MID1	ENSOARG00020023438	Transcript	ENSOART00020036546.1	protein_coding	R	Cga/Aga	-	BP
rs406946300	X	38734574	T	synonymous_variant	LOW	CYBB	ENSOARG00020020358	Transcript	ENSOART00020031456.1	protein_coding	D	gaC/gaT	-	BP
rs410722627	X	878745	C	synonymous_variant	LOW	CRLF2	ENSOARG00020021524	Transcript	ENSOART00020033400.1	protein_coding	L	Ttg/Ctg	-	BP
rs411515709	X	112476354	C	synonymous_variant	LOW	C1GALT1C1	ENSOARG00020022174	Transcript	ENSOART00020034349.1	protein_coding	K	aaA/aaG	-	BP
rs415493614	X	53142818	T	synonymous_variant	LOW	APEX2	ENSOARG00020023778	Transcript	ENSOART00020037065.1	protein_coding	G	ggG/ggA	-	BP
rs418761947	X	8376657	T	synonymous_variant	LOW	MID1	ENSOARG00020023438	Transcript	ENSOART00020036546.1	protein_coding	I	atC/atT	-	BP
rs419013172	X	108497283	T	synonymous_variant	LOW	-	ENSOARG00020019199	Transcript	ENSOART00020029487.1	protein_coding	P	ccC/ccT	-	BP
rs423808730	X	12505909	T	synonymous_variant	LOW	OFD1	ENSOARG00020006676	Transcript	ENSOART00020010989.1	protein_coding	D	gaC/gaT	-	BP
rs424537945	X	42348320	A	synonymous_variant	LOW	CASK	ENSOARG00020018716	Transcript	ENSOART00020029603.1	protein_coding	V	gtC/gtT	-	BP
rs425576894	X	107160295	T	synonymous_variant	LOW	CD40LG	ENSOARG00020016701	Transcript	ENSOART00020025715.1	protein_coding	Q	caG/caA	-	BP
rs426920963	X	32220559	T	synonymous_variant	LOW	-	ENSOARG00020017689	Transcript	ENSOART00020029067.1	protein_coding	G	ggG/ggA	-	BP
rs427396990	X	47645703	T	synonymous_variant	LOW	-	ENSOARG00020022263	Transcript	ENSOART00020034465.1	protein_coding	T	acG/acA	-	BP
rs429972149	X	67969591	T	synonymous_variant	LOW	PHKA1	ENSOARG00020025431	Transcript	ENSOART00020039910.1	protein_coding	L	ctG/ctA	-	BP
rs603891230	X	31724729	A	synonymous_variant	LOW	-	ENSOARG00020016575	Transcript	ENSOART00020025584.1	protein_coding	T	acG/acA	-	BP
rs1088615022	26	42374534	T	synonymous_variant	LOW	PSD3	ENSOARG00020015217	Transcript	ENSOART00020024818.1	protein_coding	S	agC/agT	-	BP
rs161520877	26	8377045	G	synonymous_variant	LOW	AGA	ENSOARG00020025240	Transcript	ENSOART00020039581.1	protein_coding	Y	taT/taC	-	BP
rs161521576	26	14970650	A	synonymous_variant	LOW	WWC2	ENSOARG00020025347	Transcript	ENSOART00020039824.1	protein_coding	S	tcG/tcA	-	BP
rs161522084	26	15317991	G	synonymous_variant	LOW	TRAPPC11	ENSOARG00020011964	Transcript	ENSOART00020018222.1	protein_coding	T	acA/acG	-	BP
rs161522087	26	15319418	T	synonymous_variant	LOW	TRAPPC11	ENSOARG00020011964	Transcript	ENSOART00020018222.1	protein_coding	S	agC/agT	-	BP
rs161524936	26	16487126	A	synonymous_variant	LOW	CFAP97	ENSOARG00020014262	Transcript	ENSOART00020021794.1	protein_coding	T	acC/acT	-	BP
rs161528564	26	17400666	C	synonymous_variant	LOW	FAT1	ENSOARG00020019399	Transcript	ENSOART00020029828.1	protein_coding	S	tcA/tcG	-	BP
rs161528725	26	17416868	G	synonymous_variant	LOW	FAT1	ENSOARG00020019399	Transcript	ENSOART00020029828.1	protein_coding	D	gaT/gaC	-	BP
rs161528762	26	17417687	G	synonymous_variant	LOW	FAT1	ENSOARG00020019399	Transcript	ENSOART00020029828.1	protein_coding	A	gcA/gcC	-	BP
rs161528875	26	17426695	C	synonymous_variant	LOW	FAT1	ENSOARG00020019399	Transcript	ENSOART00020029828.1	protein_coding	G	ggT/ggG	-	BP
rs161528985	26	17497122	A	synonymous_variant	LOW	FAT1	ENSOARG00020019399	Transcript	ENSOART00020029828.1	protein_coding	Y	taC/taT	-	BP
rs161530989	26	21644702	C	synonymous_variant	LOW	MICU3	ENSOARG00020023136	Transcript	ENSOART00020035959.1	protein_coding	T	acA/acG	-	BP
rs161531205	26	23233215	G	synonymous_variant	LOW	TUSC3	ENSOARG00020023356	Transcript	ENSOART00020036916.1	protein_coding	G	ggT/ggC	-	BP
rs161533856	26	28018484	A	synonymous_variant	LOW	TNKS	ENSOARG00020024333	Transcript	ENSOART00020038107.1	protein_coding	E	gaG/gaA	-	BP
rs161537292	26	31555936	G	synonymous_variant	LOW	FUT10	ENSOARG00020010547	Transcript	ENSOART00020016223.1	protein_coding	Y	taT/taC	-	BP
rs161537355	26	31606993	C	synonymous_variant	LOW	FUT10	ENSOARG00020010547	Transcript	ENSOART00020016223.1	protein_coding	G	ggA/ggG	-	BP
rs161537356	26	31606996	G	synonymous_variant	LOW	FUT10	ENSOARG00020010547	Transcript	ENSOART00020016223.1	protein_coding	T	acT/acC	-	BP
rs161537974	26	35999615	T	synonymous_variant	LOW	ERLIN2	ENSOARG00020019361	Transcript	ENSOART00020029782.1	protein_coding	I	atC/atT	-	BP
rs161543613	26	40216691	A	synonymous_variant	LOW	KAT6A	ENSOARG00020025591	Transcript	ENSOART00020040161.1	protein_coding	D	gaC/gaT	-	BP
rs161543649	26	40222036	C	synonymous_variant	LOW	KAT6A	ENSOARG00020025591	Transcript	ENSOART00020040161.1	protein_coding	Q	caA/caG	-	BP
rs161543652	26	40222806	G	synonymous_variant	LOW	KAT6A	ENSOARG00020025591	Transcript	ENSOART00020040161.1	protein_coding	L	Ttg/Ctg	-	BP
rs161544718	26	40662645	T	synonymous_variant	LOW	SLC20A2	ENSOARG00020025665	Transcript	ENSOART00020040271.1	protein_coding	S	tcG/tcA	-	BP
rs161544720	26	40662759	C	synonymous_variant	LOW	SLC20A2	ENSOARG00020025665	Transcript	ENSOART00020040271.1	protein_coding	A	gcA/gcG	-	BP
rs161545521	26	41020566	T	synonymous_variant	LOW	HOOK3	ENSOARG00020025699	Transcript	ENSOART00020040329.1	protein_coding	N	aaC/aaT	-	BP
rs161546777	26	42355204	G	synonymous_variant	LOW	PSD3	ENSOARG00020015217	Transcript	ENSOART00020024818.1	protein_coding	E	gaA/gaG	-	BP
rs161546961	26	42439150	T	synonymous_variant	LOW	-	ENSOARG00020016997	Transcript	ENSOART00020026141.1	protein_coding	L	ttG/ttA	-	BP
rs161546964	26	42439219	A	synonymous_variant	LOW	-	ENSOARG00020016997	Transcript	ENSOART00020026141.1	protein_coding	T	acC/acT	-	BP
rs162256624	26	40222837	A	synonymous_variant	LOW	KAT6A	ENSOARG00020025591	Transcript	ENSOART00020040161.1	protein_coding	D	gaC/gaT	-	BP
rs162257420	26	42355141	G	synonymous_variant	LOW	PSD3	ENSOARG00020015217	Transcript	ENSOART00020024818.1	protein_coding	T	acA/acG	-	BP
rs162257468	26	42439138	C	synonymous_variant	LOW	-	ENSOARG00020016997	Transcript	ENSOART00020026141.1	protein_coding	E	gaA/gaG	-	BP
rs162303202	26	28645333	A	synonymous_variant	LOW	SARAF	ENSOARG00020024418	Transcript	ENSOART00020038179.1	protein_coding	I	atC/atT	-	BP
rs193646913	26	23262011	C	synonymous_variant	LOW	TUSC3	ENSOARG00020023356	Transcript	ENSOART00020036916.1	protein_coding	R	cgA/cgG	-	BP
rs398944344	26	17406090	G	synonymous_variant	LOW	FAT1	ENSOARG00020019399	Transcript	ENSOART00020029828.1	protein_coding	G	ggT/ggC	-	BP
rs399044314	26	45665547	T	synonymous_variant	LOW	NKIRAS1	ENSOARG00020020315	Transcript	ENSOART00020031303.1	protein_coding	D	gaC/gaT	-	BP
rs401146447	26	45601424	A	synonymous_variant	LOW	NR1D2	ENSOARG00020020196	Transcript	ENSOART00020031069.1	protein_coding	G	ggC/ggT	-	BP
rs401917070	26	45600375	A	synonymous_variant	LOW	NR1D2	ENSOARG00020020196	Transcript	ENSOART00020031069.1	protein_coding	Y	taC/taT	-	BP
rs402059534	26	45601556	T	synonymous_variant	LOW	NR1D2	ENSOARG00020020196	Transcript	ENSOART00020031069.1	protein_coding	S	tcG/tcA	-	BP
rs402961277	26	40630248	A	synonymous_variant	LOW	SLC20A2	ENSOARG00020025665	Transcript	ENSOART00020040271.1	protein_coding	F	ttC/ttT	-	BP
rs404753244	26	17401059	C	synonymous_variant	LOW	FAT1	ENSOARG00020019399	Transcript	ENSOART00020029828.1	protein_coding	T	acA/acG	-	BP
rs406103757	26	27461320	T	synonymous_variant	LOW	ERI1	ENSOARG00020024255	Transcript	ENSOART00020037875.1	protein_coding	A	gcC/gcT	-	BP
rs407106737	26	27570813	A	synonymous_variant	LOW	PPP1R3B	ENSOARG00020024278	Transcript	ENSOART00020037935.1	protein_coding	Y	taC/taT	-	BP
rs409706256	26	37073513	G	synonymous_variant	LOW	HTRA4	ENSOARG00020022248	Transcript	ENSOART00020034518.1	protein_coding	T	acA/acG	-	BP
rs429434930	26	22637188	A	synonymous_variant	LOW	MSR1	ENSOARG00020023290	Transcript	ENSOART00020036271.1	protein_coding	L	ctG/ctA	-	BP
rs429728764	26	45592077	G	synonymous_variant	LOW	NR1D2	ENSOARG00020020196	Transcript	ENSOART00020031069.1	protein_coding	L	ctG/ctC	-	BP
rs594169967	26	42374567	A	synonymous_variant	LOW	PSD3	ENSOARG00020015217	Transcript	ENSOART00020024818.1	protein_coding	K	aaG/aaA	-	BP
rs1086236412	25	28021060	T	synonymous_variant	LOW	SGPL1	ENSOARG00020014065	Transcript	ENSOART00020021501.1	protein_coding	R	cgC/cgT	-	BP
rs1093785954	25	7066564	G	synonymous_variant	LOW	-	ENSOARG00020015422	Transcript	ENSOART00020023591.1	protein_coding	S	tcA/tcG	-	BP
rs161552137	25	5896193	C	synonymous_variant	LOW	MAP3K21	ENSOARG00020014333	Transcript	ENSOART00020022030.1	protein_coding	P	ccG/ccC	-	BP
rs161552350	25	5499397	A	synonymous_variant	LOW	NTPCR	ENSOARG00020014081	Transcript	ENSOART00020021500.1	protein_coding	V	gtG/gtA	-	BP
rs161552362	25	5505633	G	synonymous_variant	LOW	NTPCR	ENSOARG00020014081	Transcript	ENSOART00020021500.1	protein_coding	T	acA/acG	-	BP
rs161552443	25	6197514	C	synonymous_variant	LOW	KCNK1	ENSOARG00020014578	Transcript	ENSOART00020022316.1	protein_coding	H	caT/caC	-	BP
rs161552766	25	6889364	A	synonymous_variant	LOW	TARBP1	ENSOARG00020014895	Transcript	ENSOART00020023275.1	protein_coding	N	aaC/aaT	-	BP
rs161553904	25	7850563	C	synonymous_variant	LOW	B3GALNT2	ENSOARG00020016542	Transcript	ENSOART00020025389.1	protein_coding	E	gaA/gaG	-	BP
rs161556811	25	9131241	C	synonymous_variant	LOW	MTR	ENSOARG00020019401	Transcript	ENSOART00020030202.1	protein_coding	H	caT/caC	-	BP
rs161562322	25	12426578	A	synonymous_variant	LOW	ZNF33B	ENSOARG00020020852	Transcript	ENSOART00020032192.1	protein_coding	R	agG/agA	-	BP
rs161563059	25	12992549	A	synonymous_variant	LOW	BMS1	ENSOARG00020021336	Transcript	ENSOART00020032942.1	protein_coding	E	gaG/gaA	-	BP
rs161565676	25	15651863	G	synonymous_variant	LOW	ANK3	ENSOARG00020023359	Transcript	ENSOART00020036914.1	protein_coding	I	atT/atC	-	BP
rs161565803	25	16254201	C	synonymous_variant	LOW	CDK1	ENSOARG00020024130	Transcript	ENSOART00020037717.1	protein_coding	L	Tta/Cta	-	BP
rs161565807	25	16254293	A	synonymous_variant	LOW	CDK1	ENSOARG00020024130	Transcript	ENSOART00020037717.1	protein_coding	V	gtG/gtA	-	BP
rs161566140	25	16359834	A	synonymous_variant	LOW	RHOBTB1	ENSOARG00020024171	Transcript	ENSOART00020037776.1	protein_coding	L	Cta/Tta	-	BP
rs161567400	25	19180712	T	synonymous_variant	LOW	JMJD1C	ENSOARG00020024597	Transcript	ENSOART00020038717.1	protein_coding	Q	caG/caA	-	BP
rs161574602	25	26246446	A	synonymous_variant	LOW	KIFBP	ENSOARG00020009775	Transcript	ENSOART00020015033.1	protein_coding	Q	caG/caA	-	BP
rs161574914	25	26473029	T	synonymous_variant	LOW	SUPV3L1	ENSOARG00020010091	Transcript	ENSOART00020015512.1	protein_coding	Y	taC/taT	-	BP
rs161576592	25	27421091	A	synonymous_variant	LOW	LRRC20	ENSOARG00020012862	Transcript	ENSOART00020019852.1	protein_coding	N	aaC/aaT	-	BP
rs161582500	25	30729771	A	synonymous_variant	LOW	SEC24C	ENSOARG00020022289	Transcript	ENSOART00020034543.1	protein_coding	S	tcG/tcA	-	BP
rs161583817	25	31073645	A	synonymous_variant	LOW	VCL	ENSOARG00020023541	Transcript	ENSOART00020036837.1	protein_coding	R	cgC/cgA	-	BP
rs161584786	25	31918480	A	synonymous_variant	LOW	KAT6B	ENSOARG00020006486	Transcript	ENSOART00020010007.1	protein_coding	P	ccG/ccA	-	BP
rs161585818	25	34883074	G	synonymous_variant	LOW	POLR3A	ENSOARG00020026198	Transcript	ENSOART00020041227.1	protein_coding	T	acT/acC	-	BP
rs161585907	25	34909192	G	synonymous_variant	LOW	POLR3A	ENSOARG00020026198	Transcript	ENSOART00020041227.1	protein_coding	H	caT/caC	-	BP
rs161587236	25	36247655	G	synonymous_variant	LOW	ZCCHC24	ENSOARG00020026221	Transcript	ENSOART00020041259.1	protein_coding	S	agT/agC	-	BP
rs161588297	25	37100559	G	synonymous_variant	LOW	SH2D4B	ENSOARG00020026263	Transcript	ENSOART00020041320.1	protein_coding	R	agA/agG	-	BP
rs161588955	25	43017815	T	synonymous_variant	LOW	WAPL	ENSOARG00020026341	Transcript	ENSOART00020041440.1	protein_coding	A	gcG/gcA	-	BP
rs161591470	25	45061322	A	synonymous_variant	LOW	WDFY4	ENSOARG00020026448	Transcript	ENSOART00020041614.1	protein_coding	A	gcG/gcA	-	BP
rs161592249	25	45558675	A	synonymous_variant	LOW	ERCC6	ENSOARG00020026462	Transcript	ENSOART00020041632.1	protein_coding	T	acG/acT	-	BP
rs161592338	25	45798969	T	synonymous_variant	LOW	PARG	ENSOARG00020015616	Transcript	ENSOART00020023884.1	protein_coding	T	acG/acA	-	BP
rs161593252	25	46369286	T	synonymous_variant	LOW	RASSF4	ENSOARG00020023437	Transcript	ENSOART00020036523.1	protein_coding	K	aaG/aaA	-	BP
rs162262172	25	13314491	G	synonymous_variant	LOW	CSGALNACT2	ENSOARG00020021613	Transcript	ENSOART00020033429.1	protein_coding	T	acC/acG	-	BP
rs162267356	25	30282735	G	synonymous_variant	LOW	ECD	ENSOARG00020020777	Transcript	ENSOART00020032175.1	protein_coding	F	ttT/ttC	-	BP
rs162267722	25	30745167	A	synonymous_variant	LOW	SEC24C	ENSOARG00020022289	Transcript	ENSOART00020034543.1	protein_coding	R	cgG/cgA	-	BP
rs193647009	25	996160	G	synonymous_variant	LOW	-	ENSOARG00020019982	Transcript	ENSOART00020030938.1	protein_coding	I	atT/atC	-	BP
rs193647013	25	3219365	G	synonymous_variant	LOW	TTC13	ENSOARG00020021192	Transcript	ENSOART00020032707.1	protein_coding	L	ctT/ctC	-	BP
rs193647027	25	5505627	C	synonymous_variant	LOW	NTPCR	ENSOARG00020014081	Transcript	ENSOART00020021500.1	protein_coding	D	gaT/gaC	-	BP
rs193647091	25	12445110	T	synonymous_variant	LOW	ZNF33B	ENSOARG00020020852	Transcript	ENSOART00020032192.1	protein_coding	L	ctG/ctT	-	BP
rs193647161	25	29439467	C	synonymous_variant	LOW	DNAJB12	ENSOARG00020019843	Transcript	ENSOART00020030641.1	protein_coding	V	gtA/gtG	-	BP
rs401566796	25	34744123	T	synonymous_variant	LOW	DLG5	ENSOARG00020026193	Transcript	ENSOART00020041219.1	protein_coding	T	acG/acA	-	BP
rs401891332	25	16255724	C	synonymous_variant	LOW	CDK1	ENSOARG00020024130	Transcript	ENSOART00020037717.1	protein_coding	Y	taT/taC	-	BP
rs405009457	25	9147279	T	synonymous_variant	LOW	MTR	ENSOARG00020019401	Transcript	ENSOART00020030202.1	protein_coding	A	gcC/gcT	-	BP
rs406392290	25	18716364	C	synonymous_variant	LOW	ADO	ENSOARG00020024530	Transcript	ENSOART00020038390.1	protein_coding	L	Ttg/Ctg	-	BP
rs407221953	25	17798964	G	synonymous_variant	LOW	ARID5B	ENSOARG00020024263	Transcript	ENSOART00020038073.1	protein_coding	P	ccC/ccG	-	BP
rs410620919	25	30475077	C	synonymous_variant	LOW	MSS51	ENSOARG00020021589	Transcript	ENSOART00020033423.1	protein_coding	V	gtT/gtG	-	BP
rs411312956	25	46353733	T	synonymous_variant	LOW	ZNF22	ENSOARG00020023424	Transcript	ENSOART00020036496.1	protein_coding	S	tcC/tcA	-	BP
rs411927472	25	46367029	C	synonymous_variant	LOW	RASSF4	ENSOARG00020023437	Transcript	ENSOART00020036523.1	protein_coding	L	ttA/ttG	-	BP
rs420983222	25	12426530	C	synonymous_variant	LOW	ZNF33B	ENSOARG00020020852	Transcript	ENSOART00020032192.1	protein_coding	T	acT/acC	-	BP
rs421301522	25	26181328	T	synonymous_variant	LOW	DDX21	ENSOARG00020009723	Transcript	ENSOART00020014938.1	protein_coding	S	tcC/tcT	-	BP
rs423355083	25	8831392	A	synonymous_variant	LOW	LGALS8	ENSOARG00020018619	Transcript	ENSOART00020028749.1	protein_coding	T	acG/acA	-	BP
rs425846724	25	27295398	T	synonymous_variant	LOW	TYSND1	ENSOARG00020012522	Transcript	ENSOART00020019088.1	protein_coding	A	gcG/gcA	-	BP
rs426971060	25	19558731	A	synonymous_variant	LOW	REEP3	ENSOARG00020024896	Transcript	ENSOART00020038977.1	protein_coding	P	ccG/ccA	-	BP
rs595824164	25	36357463	A	synonymous_variant	LOW	ANXA11	ENSOARG00020026223	Transcript	ENSOART00020041262.1	protein_coding	T	acG/acA	-	BP
rs599280642	25	44946862	C	synonymous_variant	LOW	WDFY4	ENSOARG00020026448	Transcript	ENSOART00020041614.1	protein_coding	A	gcT/gcC	-	BP
rs1087734770	24	42247340	T	synonymous_variant	LOW	INTS1	ENSOARG00020015061	Transcript	ENSOART00020027754.1	protein_coding	A	gcC/gcT	-	BP
rs1088270498	24	28271997	T	synonymous_variant	LOW	ARMC5	ENSOARG00020024477	Transcript	ENSOART00020038302.1	protein_coding	P	ccC/ccT	-	BP
rs1090343935	24	13419054	T	synonymous_variant	LOW	MRTFB	ENSOARG00020019276	Transcript	ENSOART00020029604.1	protein_coding	A	gcC/gcT	-	BP
rs1090946707	24	41792132	T	synonymous_variant	LOW	NUDT1	ENSOARG00020014461	Transcript	ENSOART00020022096.1	protein_coding	V	gtG/gtA	-	BP
rs1091019789	24	1105882	A	synonymous_variant	LOW	CLCN7	ENSOARG00020026257	Transcript	ENSOART00020041309.1	protein_coding	G	ggC/ggT	-	BP
rs1091418105	24	21894754	C	synonymous_variant	LOW	EARS2	ENSOARG00020024799	Transcript	ENSOART00020038857.1	protein_coding	A	gcT/gcG	-	BP
rs1092283597	24	39290204	T	synonymous_variant	LOW	ZNF316	ENSOARG00020007995	Transcript	ENSOART00020012299.1	protein_coding	S	tcG/tcT	-	BP
rs160488663	24	37506314	C	synonymous_variant	LOW	TMEM225B	ENSOARG00020021911	Transcript	ENSOART00020033897.1	protein_coding	E	gaA/gaG	-	BP
rs161398484	24	136771	C	synonymous_variant	LOW	NPRL3	ENSOARG00020015185	Transcript	ENSOART00020023641.1	protein_coding	P	ccA/ccG	-	BP
rs161402428	24	940636	A	synonymous_variant	LOW	CACNA1H	ENSOARG00020022237	Transcript	ENSOART00020041034.1	protein_coding	T	acG/acA	-	BP
rs161403373	24	1133886	C	synonymous_variant	LOW	TELO2	ENSOARG00020026262	Transcript	ENSOART00020041318.1	protein_coding	T	acT/acC	-	BP
rs161407337	24	1691701	A	synonymous_variant	LOW	MLST8	ENSOARG00020026134	Transcript	ENSOART00020041105.1	protein_coding	A	gcG/gcA	-	BP
rs161407907	24	1754590	G	synonymous_variant	LOW	ABCA3	ENSOARG00020026157	Transcript	ENSOART00020041164.1	protein_coding	R	cgT/cgC	-	BP
rs161407950	24	1765107	C	synonymous_variant	LOW	ABCA3	ENSOARG00020026157	Transcript	ENSOART00020041164.1	protein_coding	K	aaA/aaG	-	BP
rs161410779	24	2766651	C	synonymous_variant	LOW	ZNF263	ENSOARG00020026439	Transcript	ENSOART00020041599.1	protein_coding	H	caT/caC	-	BP
rs161411945	24	3004362	A	synonymous_variant	LOW	SLX4	ENSOARG00020026454	Transcript	ENSOART00020041624.1	protein_coding	D	gaC/gaT	-	BP
rs161416306	24	3941494	C	synonymous_variant	LOW	ROGDI	ENSOARG00020007572	Transcript	ENSOART00020011541.1	protein_coding	L	ctA/ctG	-	BP
rs161416404	24	3949914	A	synonymous_variant	LOW	GLYR1	ENSOARG00020007618	Transcript	ENSOART00020012229.1	protein_coding	T	acC/acT	-	BP
rs161416867	24	4001115	A	synonymous_variant	LOW	UBN1	ENSOARG00020008063	Transcript	ENSOART00020012379.1	protein_coding	P	ccG/ccA	-	BP
rs161417372	24	4127063	G	synonymous_variant	LOW	NAGPA	ENSOARG00020008674	Transcript	ENSOART00020013497.1	protein_coding	T	acG/acC	-	BP
rs161421370	24	11664390	T	synonymous_variant	LOW	CPPED1	ENSOARG00020018897	Transcript	ENSOART00020029088.1	protein_coding	A	gcG/gcA	-	BP
rs161421435	24	13068563	C	synonymous_variant	LOW	ERCC4	ENSOARG00020019073	Transcript	ENSOART00020029478.1	protein_coding	T	acT/acC	-	BP
rs161422315	24	13800670	G	synonymous_variant	LOW	BFAR	ENSOARG00020020204	Transcript	ENSOART00020031160.1	protein_coding	E	gaA/gaG	-	BP
rs161422437	24	13815372	T	synonymous_variant	LOW	BFAR	ENSOARG00020020204	Transcript	ENSOART00020031160.1	protein_coding	F	ttC/ttT	-	BP
rs161422559	24	13936563	T	synonymous_variant	LOW	RRN3	ENSOARG00020020478	Transcript	ENSOART00020032761.1	protein_coding	L	ctC/ctT	-	BP
rs161423023	24	13989542	T	synonymous_variant	LOW	PDXDC1	ENSOARG00020021455	Transcript	ENSOART00020033658.1	protein_coding	P	ccG/ccA	-	BP
rs161424030	24	14631950	C	synonymous_variant	LOW	ABCC1	ENSOARG00020023347	Transcript	ENSOART00020036612.1	protein_coding	F	ttT/ttC	-	BP
rs161424076	24	14666994	T	synonymous_variant	LOW	ABCC1	ENSOARG00020023347	Transcript	ENSOART00020036612.1	protein_coding	S	tcC/tcT	-	BP
rs161425865	24	17113500	C	synonymous_variant	LOW	COQ7	ENSOARG00020024705	Transcript	ENSOART00020038695.1	protein_coding	P	ccA/ccG	-	BP
rs161426568	24	17487643	G	synonymous_variant	LOW	VPS35L	ENSOARG00020014742	Transcript	ENSOART00020023046.1	protein_coding	K	aaA/aaG	-	BP
rs161429401	24	20695280	G	synonymous_variant	LOW	-	ENSOARG00020024374	Transcript	ENSOART00020038101.1	protein_coding	N	aaT/aaC	-	BP
rs161430062	24	21763419	T	synonymous_variant	LOW	COG7	ENSOARG00020024753	Transcript	ENSOART00020038763.1	protein_coding	S	tcG/tcA	-	BP
rs161430085	24	21826055	T	synonymous_variant	LOW	COG7	ENSOARG00020024753	Transcript	ENSOART00020038763.1	protein_coding	L	ctG/ctA	-	BP
rs161430584	24	22022897	C	synonymous_variant	LOW	PLK1	ENSOARG00020024939	Transcript	ENSOART00020039072.1	protein_coding	R	cgT/cgC	-	BP
rs161430585	24	22022999	C	synonymous_variant	LOW	PLK1	ENSOARG00020024939	Transcript	ENSOART00020039072.1	protein_coding	I	atT/atC	-	BP
rs161433432	24	25569659	G	synonymous_variant	LOW	GTF3C1	ENSOARG00020025654	Transcript	ENSOART00020040546.1	protein_coding	D	gaT/gaC	-	BP
rs161438466	24	27186324	C	synonymous_variant	LOW	ZNF48	ENSOARG00020020300	Transcript	ENSOART00020031242.1	protein_coding	A	gcT/gcC	-	BP
rs161439391	24	27445865	G	synonymous_variant	LOW	-	ENSOARG00020021991	Transcript	ENSOART00020034035.1	protein_coding	S	tcA/tcG	-	BP
rs161444903	24	29155818	T	synonymous_variant	LOW	-	ENSOARG00020016504	Transcript	ENSOART00020025397.1	protein_coding	A	gcC/gcT	-	BP
rs161444913	24	29215302	A	synonymous_variant	LOW	-	ENSOARG00020016504	Transcript	ENSOART00020025397.1	protein_coding	S	tcG/tcA	-	BP
rs161445276	24	30538230	T	synonymous_variant	LOW	AUTS2	ENSOARG00020016942	Transcript	ENSOART00020027259.1	protein_coding	P	ccG/ccA	-	BP
rs161446497	24	33382704	G	synonymous_variant	LOW	RCC1L	ENSOARG00020018061	Transcript	ENSOART00020027975.1	protein_coding	I	atT/atC	-	BP
rs161446856	24	33480071	A	synonymous_variant	LOW	NCF1	ENSOARG00020018390	Transcript	ENSOART00020028326.1	protein_coding	A	gcC/gcT	-	BP
rs161449307	24	34587786	C	synonymous_variant	LOW	HIP1	ENSOARG00020023068	Transcript	ENSOART00020036347.1	protein_coding	L	ctT/ctG	-	BP
rs161449389	24	34605232	G	synonymous_variant	LOW	HIP1	ENSOARG00020023068	Transcript	ENSOART00020036347.1	protein_coding	S	tcT/tcC	-	BP
rs161456643	24	37708512	C	synonymous_variant	LOW	-	ENSOARG00020022442	Transcript	ENSOART00020034797.1	protein_coding	A	gcA/gcG	-	BP
rs161456961	24	37994087	A	synonymous_variant	LOW	TRRAP	ENSOARG00020022843	Transcript	ENSOART00020035503.1	protein_coding	A	gcC/gcT	-	BP
rs161456968	24	37994240	T	synonymous_variant	LOW	TRRAP	ENSOARG00020022843	Transcript	ENSOART00020035503.1	protein_coding	S	tcG/tcA	-	BP
rs161457000	24	37999904	G	synonymous_variant	LOW	TRRAP	ENSOARG00020022843	Transcript	ENSOART00020035503.1	protein_coding	D	gaT/gaC	-	BP
rs161457008	24	38000932	G	synonymous_variant	LOW	TRRAP	ENSOARG00020022843	Transcript	ENSOART00020035503.1	protein_coding	I	atT/atC	-	BP
rs161460041	24	39290447	A	synonymous_variant	LOW	ZNF316	ENSOARG00020007995	Transcript	ENSOART00020012299.1	protein_coding	T	acG/acA	-	BP
rs161460461	24	39330162	A	synonymous_variant	LOW	ZNF12	ENSOARG00020008082	Transcript	ENSOART00020012529.1	protein_coding	A	gcC/gcT	-	BP
rs161460906	24	39555700	T	synonymous_variant	LOW	RNF216	ENSOARG00020008508	Transcript	ENSOART00020013013.1	protein_coding	P	ccC/ccT	-	BP
rs161461562	24	39775647	A	synonymous_variant	LOW	TNRC18	ENSOARG00020008851	Transcript	ENSOART00020013585.1	protein_coding	P	ccG/ccA	-	BP
rs161462876	24	41314810	T	synonymous_variant	LOW	CARD11	ENSOARG00020012438	Transcript	ENSOART00020018997.1	protein_coding	N	aaC/aaT	-	BP
rs161462963	24	41434818	T	synonymous_variant	LOW	GNA12	ENSOARG00020012511	Transcript	ENSOART00020019068.1	protein_coding	F	ttC/ttT	-	BP
rs161462964	24	41434821	T	synonymous_variant	LOW	GNA12	ENSOARG00020012511	Transcript	ENSOART00020019068.1	protein_coding	D	gaC/gaT	-	BP
rs161463703	24	41707291	A	synonymous_variant	LOW	EIF3B	ENSOARG00020014260	Transcript	ENSOART00020021788.1	protein_coding	T	acC/acT	-	BP
rs161464124	24	42247364	A	synonymous_variant	LOW	INTS1	ENSOARG00020015061	Transcript	ENSOART00020027754.1	protein_coding	A	gcG/gcA	-	BP
rs162224336	24	4000590	T	synonymous_variant	LOW	UBN1	ENSOARG00020008063	Transcript	ENSOART00020012379.1	protein_coding	A	gcC/gcT	-	BP
rs162229695	24	26941426	T	synonymous_variant	LOW	MVP	ENSOARG00020019254	Transcript	ENSOART00020029574.1	protein_coding	S	tcG/tcA	-	BP
rs162232663	24	34599244	T	synonymous_variant	LOW	HIP1	ENSOARG00020023068	Transcript	ENSOART00020036347.1	protein_coding	A	gcG/gcA	-	BP
rs162234018	24	37578868	A	synonymous_variant	LOW	ZKSCAN5	ENSOARG00020022085	Transcript	ENSOART00020034197.1	protein_coding	S	agC/agT	-	BP
rs162234543	24	38770779	C	synonymous_variant	LOW	AIMP2	ENSOARG00020023890	Transcript	ENSOART00020037270.1	protein_coding	F	ttT/ttC	-	BP
rs162235449	24	40035809	A	synonymous_variant	LOW	FOXK1	ENSOARG00020010449	Transcript	ENSOART00020016052.1	protein_coding	R	cgC/cgT	-	BP
rs162235838	24	41635015	A	synonymous_variant	LOW	CHST12	ENSOARG00020014103	Transcript	ENSOART00020021502.1	protein_coding	R	cgC/cgT	-	BP
rs162302888	24	26172656	T	synonymous_variant	LOW	XPO6	ENSOARG00020025881	Transcript	ENSOART00020040705.1	protein_coding	Q	caG/caA	-	BP
rs162302902	24	26946280	T	synonymous_variant	LOW	MVP	ENSOARG00020019254	Transcript	ENSOART00020029574.1	protein_coding	Q	caG/caA	-	BP
rs162302959	24	37677503	A	synonymous_variant	LOW	PDAP1	ENSOARG00020022360	Transcript	ENSOART00020034658.1	protein_coding	G	ggG/ggA	-	BP
rs193645992	24	431880	T	synonymous_variant	LOW	RAB11FIP3	ENSOARG00020017294	Transcript	ENSOART00020026662.1	protein_coding	I	atC/atT	-	BP
rs193646032	24	1556160	T	synonymous_variant	LOW	TSC2	ENSOARG00020014978	Transcript	ENSOART00020040930.1	protein_coding	I	atC/atT	-	BP
rs193646178	24	21739780	C	synonymous_variant	LOW	COG7	ENSOARG00020024753	Transcript	ENSOART00020038763.1	protein_coding	Q	caA/caG	-	BP
rs193646251	24	27444391	A	synonymous_variant	LOW	-	ENSOARG00020021991	Transcript	ENSOART00020034035.1	protein_coding	G	ggG/ggA	-	BP
rs193646361	24	36673172	T	synonymous_variant	LOW	AGFG2	ENSOARG00020017999	Transcript	ENSOART00020027796.1	protein_coding	R	agG/agA	-	BP
rs193646401	24	38060369	T	synonymous_variant	LOW	TRRAP	ENSOARG00020022843	Transcript	ENSOART00020035503.1	protein_coding	E	gaG/gaA	-	BP
rs399035606	24	13643604	A	synonymous_variant	LOW	PARN	ENSOARG00020019671	Transcript	ENSOART00020030690.1	protein_coding	Y	taC/taT	-	BP
rs399849134	24	33878568	T	synonymous_variant	LOW	RFC2	ENSOARG00020020256	Transcript	ENSOART00020031374.1	protein_coding	V	gtC/gtT	-	BP
rs400640893	24	25536807	T	synonymous_variant	LOW	IL21R	ENSOARG00020025605	Transcript	ENSOART00020040166.1	protein_coding	S	tcC/tcT	-	BP
rs402680102	24	28511465	A	synonymous_variant	LOW	PHKG1	ENSOARG00020014933	Transcript	ENSOART00020022937.1	protein_coding	Y	taC/taT	-	BP
rs402788613	24	28299300	A	synonymous_variant	LOW	RUSF1	ENSOARG00020024577	Transcript	ENSOART00020038515.1	protein_coding	D	gaC/gaT	-	BP
rs402917472	24	13408147	A	synonymous_variant	LOW	MRTFB	ENSOARG00020019276	Transcript	ENSOART00020029604.1	protein_coding	A	gcG/gcA	-	BP
rs403045059	24	21887208	C	synonymous_variant	LOW	EARS2	ENSOARG00020024799	Transcript	ENSOART00020038857.1	protein_coding	L	ctC/ctG	-	BP
rs403933104	24	13813483	C	synonymous_variant	LOW	BFAR	ENSOARG00020020204	Transcript	ENSOART00020031160.1	protein_coding	G	ggT/ggC	-	BP
rs404484154	24	2767227	T	synonymous_variant	LOW	ZNF263	ENSOARG00020026439	Transcript	ENSOART00020041599.1	protein_coding	G	ggC/ggT	-	BP
rs405215792	24	1754536	A	synonymous_variant	LOW	ABCA3	ENSOARG00020026157	Transcript	ENSOART00020041164.1	protein_coding	Y	taC/taT	-	BP
rs406236986	24	41434680	A	synonymous_variant	LOW	GNA12	ENSOARG00020012511	Transcript	ENSOART00020019068.1	protein_coding	P	ccG/ccA	-	BP
rs406868003	24	37605651	C	synonymous_variant	LOW	ZNF394	ENSOARG00020022119	Transcript	ENSOART00020034254.1	protein_coding	H	caT/caC	-	BP
rs407193875	24	38459895	T	synonymous_variant	LOW	BAIAP2L1	ENSOARG00020023297	Transcript	ENSOART00020036257.1	protein_coding	S	tcC/tcT	-	BP
rs407327297	24	37539493	T	synonymous_variant	LOW	ZNF655	ENSOARG00020021933	Transcript	ENSOART00020033961.1	protein_coding	P	ccG/ccA	-	BP
rs407429882	24	2940543	G	synonymous_variant	LOW	CLUAP1	ENSOARG00020026450	Transcript	ENSOART00020041617.1	protein_coding	E	gaA/gaG	-	BP
rs407562573	24	37506272	A	synonymous_variant	LOW	TMEM225B	ENSOARG00020021911	Transcript	ENSOART00020033897.1	protein_coding	F	ttC/ttT	-	BP
rs407714117	24	3010522	A	synonymous_variant	LOW	SLX4	ENSOARG00020026454	Transcript	ENSOART00020041624.1	protein_coding	H	caC/caT	-	BP
rs407792134	24	26165431	A	synonymous_variant	LOW	XPO6	ENSOARG00020025881	Transcript	ENSOART00020040705.1	protein_coding	H	caC/caT	-	BP
rs408433821	24	33433870	A	synonymous_variant	LOW	-	ENSOARG00020018229	Transcript	ENSOART00020028174.1	protein_coding	A	gcG/gcA	-	BP
rs409814197	24	37488881	C	synonymous_variant	LOW	ZSCAN25	ENSOARG00020021884	Transcript	ENSOART00020033874.1	protein_coding	T	acA/acG	-	BP
rs410368204	24	28308159	T	synonymous_variant	LOW	RUSF1	ENSOARG00020024577	Transcript	ENSOART00020038515.1	protein_coding	V	gtG/gtA	-	BP
rs410841372	24	27443670	A	synonymous_variant	LOW	-	ENSOARG00020021991	Transcript	ENSOART00020034035.1	protein_coding	A	gcG/gcA	-	BP
rs413167670	24	37599846	G	synonymous_variant	LOW	ZNF394	ENSOARG00020022119	Transcript	ENSOART00020034254.1	protein_coding	A	gcT/gcG	-	BP
rs414945295	24	27391995	A	synonymous_variant	LOW	FBRS	ENSOARG00020021766	Transcript	ENSOART00020033923.1	protein_coding	S	tcC/tcA	-	BP
rs415305809	24	21912162	A	synonymous_variant	LOW	UBFD1	ENSOARG00020024833	Transcript	ENSOART00020038886.1	protein_coding	P	ccG/ccA	-	BP
rs415924518	24	38520568	C	synonymous_variant	LOW	TECPR1	ENSOARG00020023364	Transcript	ENSOART00020036395.1	protein_coding	G	ggT/ggC	-	BP
rs416154406	24	23389051	T	synonymous_variant	LOW	LCMT1	ENSOARG00020025565	Transcript	ENSOART00020040102.1	protein_coding	N	aaC/aaT	-	BP
rs416214098	24	17273671	T	synonymous_variant	LOW	TMC5	ENSOARG00020014467	Transcript	ENSOART00020022122.1	protein_coding	L	Ctg/Ttg	-	BP
rs418697538	24	37506287	C	synonymous_variant	LOW	TMEM225B	ENSOARG00020021911	Transcript	ENSOART00020033897.1	protein_coding	L	ctA/ctG	-	BP
rs419222283	24	1750775	G	synonymous_variant	LOW	ABCA3	ENSOARG00020026157	Transcript	ENSOART00020041164.1	protein_coding	P	ccT/ccC	-	BP
rs419524611	24	17510103	A	synonymous_variant	LOW	KNOP1	ENSOARG00020016032	Transcript	ENSOART00020024591.1	protein_coding	A	gcA/gcT	-	BP
rs420131751	24	39645165	T	synonymous_variant	LOW	FBXL18	ENSOARG00020008770	Transcript	ENSOART00020013512.1	protein_coding	S	agC/agT	-	BP
rs421260911	24	1774187	C	synonymous_variant	LOW	ABCA3	ENSOARG00020026157	Transcript	ENSOART00020041164.1	protein_coding	Q	caA/caG	-	BP
rs421964120	24	2071856	G	synonymous_variant	LOW	PRSS27	ENSOARG00020026323	Transcript	ENSOART00020041421.1	protein_coding	Y	taT/taC	-	BP
rs425151763	24	1556172	G	synonymous_variant	LOW	TSC2	ENSOARG00020014978	Transcript	ENSOART00020040930.1	protein_coding	P	ccC/ccG	-	BP
rs425166208	24	37970383	C	synonymous_variant	LOW	SMURF1	ENSOARG00020022545	Transcript	ENSOART00020035336.1	protein_coding	A	gcT/gcC	-	BP
rs425755821	24	16644619	A	synonymous_variant	LOW	-	ENSOARG00020023953	Transcript	ENSOART00020037364.1	protein_coding	I	atC/atT	-	BP
rs426463906	24	33480297	T	synonymous_variant	LOW	NCF1	ENSOARG00020018390	Transcript	ENSOART00020028326.1	protein_coding	A	gcG/gcA	-	BP
rs426740895	24	3826939	A	synonymous_variant	LOW	MGRN1	ENSOARG00020006372	Transcript	ENSOART00020009862.1	protein_coding	G	ggC/ggA	-	BP
rs426998916	24	14667012	C	synonymous_variant	LOW	ABCC1	ENSOARG00020023347	Transcript	ENSOART00020036612.1	protein_coding	D	gaT/gaC	-	BP
rs427580143	24	2961574	A	synonymous_variant	LOW	CLUAP1	ENSOARG00020026450	Transcript	ENSOART00020041617.1	protein_coding	L	ctG/ctA	-	BP
rs429312977	24	93182	G	synonymous_variant	LOW	POLR3K	ENSOARG00020014816	Transcript	ENSOART00020022683.1	protein_coding	C	tgT/tgC	-	BP
rs588580329	24	28308297	C	synonymous_variant	LOW	RUSF1	ENSOARG00020024577	Transcript	ENSOART00020038515.1	protein_coding	Q	caA/caG	-	BP
rs589352646	24	40010763	A	synonymous_variant	LOW	-	ENSOARG00020010356	Transcript	ENSOART00020015818.1	protein_coding	F	ttC/ttT	-	BP
rs594322652	24	1749651	C	synonymous_variant	LOW	ABCA3	ENSOARG00020026157	Transcript	ENSOART00020041164.1	protein_coding	K	aaA/aaG	-	BP
rs594809775	24	28271814	A	synonymous_variant	LOW	ARMC5	ENSOARG00020024477	Transcript	ENSOART00020038302.1	protein_coding	A	gcG/gcA	-	BP
rs596006896	24	39744012	C	synonymous_variant	LOW	TNRC18	ENSOARG00020008851	Transcript	ENSOART00020013585.1	protein_coding	A	gcT/gcC	-	BP
rs596602754	24	9849680	C	synonymous_variant	LOW	CIITA	ENSOARG00020015467	Transcript	ENSOART00020024300.1	protein_coding	A	gcT/gcC	-	BP
rs598247302	24	42287943	A	synonymous_variant	LOW	MICALL2	ENSOARG00020018359	Transcript	ENSOART00020028244.1	protein_coding	P	ccG/ccA	-	BP
rs603591163	24	1758001	A	synonymous_variant	LOW	ABCA3	ENSOARG00020026157	Transcript	ENSOART00020041164.1	protein_coding	Y	taC/taT	-	BP
rs161354244	23	8032609	G	synonymous_variant	LOW	SOCS6	ENSOARG00020017675	Transcript	ENSOART00020027145.1	protein_coding	N	aaT/aaC	-	BP
rs161354255	23	8033539	G	synonymous_variant	LOW	SOCS6	ENSOARG00020017675	Transcript	ENSOART00020027145.1	protein_coding	D	gaT/gaC	-	BP
rs161354330	23	8133361	G	synonymous_variant	LOW	RTTN	ENSOARG00020017785	Transcript	ENSOART00020030128.1	protein_coding	L	ctA/ctG	-	BP
rs161354788	23	10023644	C	synonymous_variant	LOW	TMX3	ENSOARG00020020872	Transcript	ENSOART00020032566.1	protein_coding	D	gaT/gaC	-	BP
rs161356768	23	16024056	C	synonymous_variant	LOW	PIK3C3	ENSOARG00020014279	Transcript	ENSOART00020021975.1	protein_coding	Q	caA/caG	-	BP
rs161357897	23	24523071	G	synonymous_variant	LOW	FHOD3	ENSOARG00020019688	Transcript	ENSOART00020030637.1	protein_coding	L	ctT/ctC	-	BP
rs161358027	23	24559814	G	synonymous_variant	LOW	FHOD3	ENSOARG00020019688	Transcript	ENSOART00020030637.1	protein_coding	S	agT/agC	-	BP
rs161358527	23	24640583	T	synonymous_variant	LOW	FHOD3	ENSOARG00020019688	Transcript	ENSOART00020030637.1	protein_coding	S	tcG/tcA	-	BP
rs161360586	23	25184738	A	synonymous_variant	LOW	SLC39A6	ENSOARG00020021645	Transcript	ENSOART00020033507.1	protein_coding	A	gcG/gcA	-	BP
rs161368581	23	37473968	T	synonymous_variant	LOW	LAMA3	ENSOARG00020025616	Transcript	ENSOART00020040411.1	protein_coding	Q	caG/caA	-	BP
rs161371858	23	39217632	G	synonymous_variant	LOW	MIB1	ENSOARG00020025946	Transcript	ENSOART00020040801.1	protein_coding	A	gcT/gcC	-	BP
rs161374686	23	42346997	T	synonymous_variant	LOW	LPIN2	ENSOARG00020010928	Transcript	ENSOART00020016693.1	protein_coding	K	aaG/aaA	-	BP
rs161375895	23	42630593	T	synonymous_variant	LOW	-	ENSOARG00020012316	Transcript	ENSOART00020018825.1	protein_coding	T	acA/acT	-	BP
rs161375896	23	42630596	A	synonymous_variant	LOW	-	ENSOARG00020012316	Transcript	ENSOART00020018825.1	protein_coding	R	cgC/cgA	-	BP
rs161385492	23	49978995	A	synonymous_variant	LOW	SETBP1	ENSOARG00020024713	Transcript	ENSOART00020038696.1	protein_coding	A	gcG/gcA	-	BP
rs161386215	23	51319363	T	synonymous_variant	LOW	HAUS1	ENSOARG00020025030	Transcript	ENSOART00020039232.1	protein_coding	L	ctC/ctT	-	BP
rs161388171	23	52233233	C	synonymous_variant	LOW	HDHD2	ENSOARG00020010165	Transcript	ENSOART00020015567.1	protein_coding	T	acA/acG	-	BP
rs161393461	23	62066661	A	synonymous_variant	LOW	WDR7	ENSOARG00020023720	Transcript	ENSOART00020037033.1	protein_coding	S	tcC/tcA	-	BP
rs161393880	23	62888359	C	synonymous_variant	LOW	FECH	ENSOARG00020023945	Transcript	ENSOART00020037420.1	protein_coding	A	gcA/gcG	-	BP
rs161393901	23	62895365	T	synonymous_variant	LOW	FECH	ENSOARG00020023945	Transcript	ENSOART00020037420.1	protein_coding	V	gtG/gtA	-	BP
rs161393902	23	62895419	A	synonymous_variant	LOW	FECH	ENSOARG00020023945	Transcript	ENSOART00020037420.1	protein_coding	I	atC/atT	-	BP
rs161394095	23	62959779	C	synonymous_variant	LOW	ATP8B1	ENSOARG00020024029	Transcript	ENSOART00020037508.1	protein_coding	P	ccA/ccG	-	BP
rs161394630	23	63609721	G	synonymous_variant	LOW	NEDD4L	ENSOARG00020024094	Transcript	ENSOART00020038421.1	protein_coding	T	acA/acG	-	BP
rs161395621	23	64057842	G	synonymous_variant	LOW	ZNF532	ENSOARG00020024903	Transcript	ENSOART00020038987.1	protein_coding	A	gcA/gcG	-	BP
rs161395635	23	64058265	A	synonymous_variant	LOW	ZNF532	ENSOARG00020024903	Transcript	ENSOART00020038987.1	protein_coding	A	gcG/gcA	-	BP
rs161395656	23	64058901	C	synonymous_variant	LOW	ZNF532	ENSOARG00020024903	Transcript	ENSOART00020038987.1	protein_coding	S	agT/agC	-	BP
rs161395674	23	64059519	A	synonymous_variant	LOW	ZNF532	ENSOARG00020024903	Transcript	ENSOART00020038987.1	protein_coding	P	ccG/ccA	-	BP
rs161395903	23	64120260	A	synonymous_variant	LOW	ZNF532	ENSOARG00020024903	Transcript	ENSOART00020038987.1	protein_coding	G	ggG/ggA	-	BP
rs161478359	23	40009621	C	synonymous_variant	LOW	-	ENSOARG00020008122	Transcript	ENSOART00020012450.1	protein_coding	T	acT/acC	-	BP
rs162208158	23	3653823	T	synonymous_variant	LOW	TSHZ1	ENSOARG00020016102	Transcript	ENSOART00020024710.1	protein_coding	T	acG/acA	-	BP
rs162212643	23	35212396	G	synonymous_variant	LOW	KCTD1	ENSOARG00020025395	Transcript	ENSOART00020039847.1	protein_coding	S	tcA/tcG	-	BP
rs162218677	23	55658465	C	synonymous_variant	LOW	MAPK4	ENSOARG00020015369	Transcript	ENSOART00020023512.1	protein_coding	T	acT/acC	-	BP
rs162298071	23	54556007	G	synonymous_variant	LOW	C18orf32	ENSOARG00020011289	Transcript	ENSOART00020017192.1	protein_coding	V	gtA/gtC	-	BP
rs162302716	23	3739371	T	synonymous_variant	LOW	ZADH2	ENSOARG00020016189	Transcript	ENSOART00020024838.1	protein_coding	G	ggC/ggT	-	BP
rs162302780	23	51119174	T	synonymous_variant	LOW	EPG5	ENSOARG00020024844	Transcript	ENSOART00020038994.1	protein_coding	K	aaG/aaA	-	BP
rs193645754	23	8155322	C	synonymous_variant	LOW	RTTN	ENSOARG00020017785	Transcript	ENSOART00020030128.1	protein_coding	S	agT/agC	-	BP
rs193645755	23	8198841	G	synonymous_variant	LOW	RTTN	ENSOARG00020017785	Transcript	ENSOART00020030128.1	protein_coding	Q	caA/caG	-	BP
rs193645894	23	51063212	G	synonymous_variant	LOW	EPG5	ENSOARG00020024844	Transcript	ENSOART00020038994.1	protein_coding	L	Ttg/Ctg	-	BP
rs399928001	23	4250995	A	synonymous_variant	LOW	CNDP2	ENSOARG00020016430	Transcript	ENSOART00020025262.1	protein_coding	L	Ctg/Ttg	-	BP
rs402267874	23	45097089	T	synonymous_variant	LOW	ARHGAP28	ENSOARG00020016377	Transcript	ENSOART00020025608.1	protein_coding	V	gtC/gtT	-	BP
rs402497448	23	64058259	T	synonymous_variant	LOW	ZNF532	ENSOARG00020024903	Transcript	ENSOART00020038987.1	protein_coding	I	atC/atT	-	BP
rs403276230	23	66196365	T	synonymous_variant	LOW	CDH20	ENSOARG00020025345	Transcript	ENSOART00020039754.1	protein_coding	D	gaC/gaT	-	BP
rs404354146	23	55709082	T	synonymous_variant	LOW	MAPK4	ENSOARG00020015369	Transcript	ENSOART00020023512.1	protein_coding	A	gcC/gcT	-	BP
rs405912614	23	67351477	G	synonymous_variant	LOW	PHLPP1	ENSOARG00020025801	Transcript	ENSOART00020040594.1	protein_coding	L	ctA/ctG	-	BP
rs407420795	23	37101462	C	synonymous_variant	LOW	OSBPL1A	ENSOARG00020025534	Transcript	ENSOART00020040057.1	protein_coding	D	gaT/gaC	-	BP
rs407800231	23	25112185	A	synonymous_variant	LOW	ELP2	ENSOARG00020021310	Transcript	ENSOART00020033010.1	protein_coding	S	agC/agT	-	BP
rs408123860	23	4249367	A	synonymous_variant	LOW	CNDP2	ENSOARG00020016430	Transcript	ENSOART00020025262.1	protein_coding	D	gaC/gaT	-	BP
rs408484943	23	42630488	G	synonymous_variant	LOW	-	ENSOARG00020012316	Transcript	ENSOART00020018825.1	protein_coding	E	gaA/gaG	-	BP
rs409031441	23	4251047	G	synonymous_variant	LOW	CNDP2	ENSOARG00020016430	Transcript	ENSOART00020025262.1	protein_coding	Y	taT/taC	-	BP
rs412283797	23	51063939	A	synonymous_variant	LOW	EPG5	ENSOARG00020024844	Transcript	ENSOART00020038994.1	protein_coding	V	gtC/gtT	-	BP
rs413461147	23	59571042	A	synonymous_variant	LOW	POLI	ENSOARG00020017236	Transcript	ENSOART00020026558.1	protein_coding	E	gaG/gaA	-	BP
rs414208924	23	8222084	G	synonymous_variant	LOW	RTTN	ENSOARG00020017785	Transcript	ENSOART00020030128.1	protein_coding	S	tcA/tcG	-	BP
rs414303685	23	1035742	T	synonymous_variant	LOW	ATP9B	ENSOARG00020014579	Transcript	ENSOART00020022721.1	protein_coding	T	acG/acA	-	BP
rs414972381	23	64058886	T	synonymous_variant	LOW	ZNF532	ENSOARG00020024903	Transcript	ENSOART00020038987.1	protein_coding	A	gcC/gcT	-	BP
rs417426610	23	63000396	C	synonymous_variant	LOW	ATP8B1	ENSOARG00020024029	Transcript	ENSOART00020037508.1	protein_coding	P	ccA/ccG	-	BP
rs417799629	23	68062693	C	synonymous_variant	LOW	-	ENSOARG00020014134	Transcript	ENSOART00020021572.1	protein_coding	P	ccA/ccG	-	BP
rs418257548	23	55658171	T	synonymous_variant	LOW	MAPK4	ENSOARG00020015369	Transcript	ENSOART00020023512.1	protein_coding	H	caC/caT	-	BP
rs418915377	23	54954905	A	synonymous_variant	LOW	-	ENSOARG00020012171	Transcript	ENSOART00020019579.1	protein_coding	A	gcC/gcT	-	BP
rs421264517	23	64059738	A	synonymous_variant	LOW	ZNF532	ENSOARG00020024903	Transcript	ENSOART00020038987.1	protein_coding	T	acG/acA	-	BP
rs423941959	23	55710657	T	synonymous_variant	LOW	MAPK4	ENSOARG00020015369	Transcript	ENSOART00020023512.1	protein_coding	P	ccC/ccT	-	BP
rs426082427	23	16017080	C	synonymous_variant	LOW	PIK3C3	ENSOARG00020014279	Transcript	ENSOART00020021975.1	protein_coding	P	ccA/ccG	-	BP
rs427232632	23	62316903	A	synonymous_variant	LOW	WDR7	ENSOARG00020023720	Transcript	ENSOART00020037033.1	protein_coding	P	ccG/ccA	-	BP
rs427348985	23	55658129	G	synonymous_variant	LOW	MAPK4	ENSOARG00020015369	Transcript	ENSOART00020023512.1	protein_coding	A	gcA/gcG	-	BP
rs427988692	23	67949072	C	synonymous_variant	LOW	SERPINB5	ENSOARG00020025880	Transcript	ENSOART00020040681.1	protein_coding	N	aaT/aaC	-	BP
rs430582819	23	25109736	C	synonymous_variant	LOW	ELP2	ENSOARG00020021310	Transcript	ENSOART00020033010.1	protein_coding	V	gtC/gtG	-	BP
rs430744399	23	25071030	C	synonymous_variant	LOW	MOCOS	ENSOARG00020021164	Transcript	ENSOART00020032640.1	protein_coding	P	ccA/ccG	-	BP
rs591860671	23	67392121	T	synonymous_variant	LOW	PHLPP1	ENSOARG00020025801	Transcript	ENSOART00020040594.1	protein_coding	G	ggC/ggT	-	BP
rs601221687	23	55658231	T	synonymous_variant	LOW	MAPK4	ENSOARG00020015369	Transcript	ENSOART00020023512.1	protein_coding	Y	taC/taT	-	BP
rs602115255	23	999284	A	synonymous_variant	LOW	NFATC1	ENSOARG00020012783	Transcript	ENSOART00020022017.1	protein_coding	P	ccC/ccT	-	BP
rs1086921220	22	25646646	T	synonymous_variant	LOW	NFKB2	ENSOARG00020025505	Transcript	ENSOART00020040006.1	protein_coding	Y	taC/taT	-	BP
rs1090730491	22	34228000	A	synonymous_variant	LOW	DUSP5	ENSOARG00020015336	Transcript	ENSOART00020023510.1	protein_coding	T	acG/acA	-	BP
rs1091809344	22	4863791	G	synonymous_variant	LOW	-	ENSOARG00020020992	Transcript	ENSOART00020032377.1	protein_coding	H	caT/caC	-	BP
rs1092398557	22	21113630	A	synonymous_variant	LOW	RRP12	ENSOARG00020016512	Transcript	ENSOART00020025494.1	protein_coding	L	Ctg/Ttg	-	BP
rs1094691109	22	44196910	A	synonymous_variant	LOW	WDR11	ENSOARG00020018347	Transcript	ENSOART00020028460.1	protein_coding	L	ctG/ctA	-	BP
rs161466165	22	8743865	A	synonymous_variant	LOW	PRKG1	ENSOARG00020022501	Transcript	ENSOART00020035244.1	protein_coding	C	tgC/tgT	-	BP
rs161467668	22	12310169	T	synonymous_variant	LOW	STAMBPL1	ENSOARG00020008275	Transcript	ENSOART00020012777.1	protein_coding	P	ccA/ccT	-	BP
rs161467773	22	12348542	T	synonymous_variant	LOW	ACTA2	ENSOARG00020008488	Transcript	ENSOART00020013007.1	protein_coding	A	gcG/gcA	-	BP
rs161468079	22	12705439	T	synonymous_variant	LOW	-	ENSOARG00020008655	Transcript	ENSOART00020013283.1	protein_coding	G	ggG/ggA	-	BP
rs161468183	22	12768336	G	synonymous_variant	LOW	IFIT3	ENSOARG00020008812	Transcript	ENSOART00020013513.1	protein_coding	G	ggA/ggG	-	BP
rs161468191	22	12768525	T	synonymous_variant	LOW	IFIT3	ENSOARG00020008812	Transcript	ENSOART00020013513.1	protein_coding	P	ccC/ccT	-	BP
rs161468681	22	12988282	C	synonymous_variant	LOW	PANK1	ENSOARG00020009031	Transcript	ENSOART00020013891.1	protein_coding	V	gtC/gtG	-	BP
rs161471111	22	15341768	T	synonymous_variant	LOW	TNKS2	ENSOARG00020011293	Transcript	ENSOART00020017278.1	protein_coding	S	agC/agT	-	BP
rs161471113	22	15341813	C	synonymous_variant	LOW	TNKS2	ENSOARG00020011293	Transcript	ENSOART00020017278.1	protein_coding	H	caT/caC	-	BP
rs161471114	22	15341828	T	synonymous_variant	LOW	TNKS2	ENSOARG00020011293	Transcript	ENSOART00020017278.1	protein_coding	Y	taC/taT	-	BP
rs161471115	22	15341831	T	synonymous_variant	LOW	TNKS2	ENSOARG00020011293	Transcript	ENSOART00020017278.1	protein_coding	N	aaC/aaT	-	BP
rs161472414	22	16313726	T	synonymous_variant	LOW	EXOC6	ENSOARG00020014320	Transcript	ENSOART00020022932.1	protein_coding	D	gaC/gaT	-	BP
rs161472436	22	16372602	C	synonymous_variant	LOW	EXOC6	ENSOARG00020014320	Transcript	ENSOART00020022932.1	protein_coding	S	agT/agC	-	BP
rs161472633	22	16693732	C	synonymous_variant	LOW	MYOF	ENSOARG00020015803	Transcript	ENSOART00020024706.1	protein_coding	G	ggA/ggG	-	BP
rs161473242	22	17663823	T	synonymous_variant	LOW	PLCE1	ENSOARG00020017909	Transcript	ENSOART00020027600.1	protein_coding	F	ttC/ttT	-	BP
rs161478275	22	19599654	G	synonymous_variant	LOW	ALDH18A1	ENSOARG00020021803	Transcript	ENSOART00020033838.1	protein_coding	S	agT/agC	-	BP
rs161480355	22	21956764	C	synonymous_variant	LOW	PYROXD2	ENSOARG00020021749	Transcript	ENSOART00020033872.1	protein_coding	A	gcA/gcG	-	BP
rs161483801	22	24004701	C	synonymous_variant	LOW	SEC31B	ENSOARG00020023907	Transcript	ENSOART00020037289.1	protein_coding	P	ccA/ccG	-	BP
rs161484015	22	24033169	A	synonymous_variant	LOW	-	ENSOARG00020023960	Transcript	ENSOART00020037373.1	protein_coding	A	gcC/gcT	-	BP
rs161489002	22	25706460	C	synonymous_variant	LOW	MFSD13A	ENSOARG00020006356	Transcript	ENSOART00020009825.1	protein_coding	T	acA/acC	-	BP
rs161489652	22	25865104	T	synonymous_variant	LOW	TRIM8	ENSOARG00020006668	Transcript	ENSOART00020010268.1	protein_coding	R	cgA/cgT	-	BP
rs161491314	22	26562527	T	synonymous_variant	LOW	PDCD11	ENSOARG00020008240	Transcript	ENSOART00020012664.1	protein_coding	F	ttC/ttT	-	BP
rs161492784	22	33599357	G	synonymous_variant	LOW	XPNPEP1	ENSOARG00020013796	Transcript	ENSOART00020021117.1	protein_coding	L	Ttg/Ctg	-	BP
rs161498166	22	36111501	T	synonymous_variant	LOW	ACSL5	ENSOARG00020017617	Transcript	ENSOART00020027072.1	protein_coding	I	atC/atT	-	BP
rs161498223	22	36126076	T	synonymous_variant	LOW	ZDHHC6	ENSOARG00020018056	Transcript	ENSOART00020027808.1	protein_coding	A	gcG/gcA	-	BP
rs161500123	22	37519163	C	synonymous_variant	LOW	NHLRC2	ENSOARG00020022956	Transcript	ENSOART00020035663.1	protein_coding	T	acT/acC	-	BP
rs161500145	22	37520511	A	synonymous_variant	LOW	NHLRC2	ENSOARG00020022956	Transcript	ENSOART00020035663.1	protein_coding	S	tcG/tcA	-	BP
rs161506420	22	42467718	T	synonymous_variant	LOW	SFXN4	ENSOARG00020014267	Transcript	ENSOART00020021945.1	protein_coding	S	tcC/tcA	-	BP
rs161506427	22	42470318	A	synonymous_variant	LOW	SFXN4	ENSOARG00020014267	Transcript	ENSOART00020021945.1	protein_coding	T	acC/acT	-	BP
rs161506428	22	42470327	T	synonymous_variant	LOW	SFXN4	ENSOARG00020014267	Transcript	ENSOART00020021945.1	protein_coding	L	ctG/ctA	-	BP
rs161508670	22	43260709	A	synonymous_variant	LOW	MCMBP	ENSOARG00020017074	Transcript	ENSOART00020026257.1	protein_coding	H	caC/caT	-	BP
rs161508818	22	43321303	T	synonymous_variant	LOW	SEC23IP	ENSOARG00020017426	Transcript	ENSOART00020027230.1	protein_coding	L	Ctg/Ttg	-	BP
rs161508862	22	43336866	T	synonymous_variant	LOW	SEC23IP	ENSOARG00020017426	Transcript	ENSOART00020027230.1	protein_coding	L	Ctg/Ttg	-	BP
rs161511565	22	45995779	C	synonymous_variant	LOW	-	ENSOARG00020022531	Transcript	ENSOART00020035013.1	protein_coding	H	caT/caC	-	BP
rs161512673	22	47145105	G	synonymous_variant	LOW	CHST15	ENSOARG00020023005	Transcript	ENSOART00020035737.1	protein_coding	N	aaT/aaC	-	BP
rs161512823	22	47439870	C	synonymous_variant	LOW	OAT	ENSOARG00020023046	Transcript	ENSOART00020035826.1	protein_coding	A	gcA/gcG	-	BP
rs161514406	22	48727015	G	synonymous_variant	LOW	-	ENSOARG00020023799	Transcript	ENSOART00020037099.1	protein_coding	P	ccA/ccG	-	BP
rs161515368	22	50409998	G	synonymous_variant	LOW	DOCK1	ENSOARG00020024201	Transcript	ENSOART00020037809.1	protein_coding	E	gaA/gaG	-	BP
rs162241676	22	24956644	A	synonymous_variant	LOW	POLL	ENSOARG00020024664	Transcript	ENSOART00020038747.1	protein_coding	Y	taC/taT	-	BP
rs162241677	22	24956740	A	synonymous_variant	LOW	POLL	ENSOARG00020024664	Transcript	ENSOART00020038747.1	protein_coding	H	caC/caT	-	BP
rs162247257	22	42884349	A	synonymous_variant	LOW	GRK5	ENSOARG00020014464	Transcript	ENSOART00020022094.1	protein_coding	T	acG/acA	-	BP
rs162249328	22	49856561	T	synonymous_variant	LOW	DOCK1	ENSOARG00020024201	Transcript	ENSOART00020037809.1	protein_coding	I	atC/atT	-	BP
rs162303003	22	15856488	T	synonymous_variant	LOW	IDE	ENSOARG00020013259	Transcript	ENSOART00020020255.1	protein_coding	E	gaG/gaA	-	BP
rs193646511	22	16090647	A	synonymous_variant	LOW	KIF11	ENSOARG00020013982	Transcript	ENSOART00020021640.1	protein_coding	E	gaG/gaA	-	BP
rs193646607	22	24963042	T	synonymous_variant	LOW	POLL	ENSOARG00020024664	Transcript	ENSOART00020038747.1	protein_coding	R	agG/agA	-	BP
rs193646636	22	26553461	G	synonymous_variant	LOW	PDCD11	ENSOARG00020008240	Transcript	ENSOART00020012664.1	protein_coding	V	gtA/gtG	-	BP
rs193646648	22	27347491	T	synonymous_variant	LOW	-	ENSOARG00020010304	Transcript	ENSOART00020015758.1	protein_coding	I	atC/atT	-	BP
rs193646655	22	34307116	G	synonymous_variant	LOW	SMC3	ENSOARG00020015423	Transcript	ENSOART00020024426.1	protein_coding	Q	caA/caG	-	BP
rs193646688	22	34648632	G	synonymous_variant	LOW	SHOC2	ENSOARG00020016928	Transcript	ENSOART00020026117.1	protein_coding	Q	caA/caG	-	BP
rs193646803	22	48761995	A	synonymous_variant	LOW	DHX32	ENSOARG00020023821	Transcript	ENSOART00020037160.1	protein_coding	S	agC/agT	-	BP
rs193646826	22	55414896	C	synonymous_variant	LOW	-	ENSOARG00020009721	Transcript	ENSOART00020014900.1	protein_coding	F	ttT/ttC	-	BP
rs398284932	22	4864004	G	synonymous_variant	LOW	-	ENSOARG00020020992	Transcript	ENSOART00020032377.1	protein_coding	D	gaT/gaC	-	BP
rs398746879	22	51134475	A	synonymous_variant	LOW	PTPRE	ENSOARG00020025091	Transcript	ENSOART00020039347.1	protein_coding	A	gcG/gcA	-	BP
rs398939747	22	23887523	T	synonymous_variant	LOW	SCD	ENSOARG00020023857	Transcript	ENSOART00020037219.1	protein_coding	Y	taC/taT	-	BP
rs399514035	22	26567159	C	synonymous_variant	LOW	PDCD11	ENSOARG00020008240	Transcript	ENSOART00020012664.1	protein_coding	S	tcT/tcC	-	BP
rs399928906	22	12315372	C	synonymous_variant	LOW	STAMBPL1	ENSOARG00020008275	Transcript	ENSOART00020012777.1	protein_coding	H	caT/caC	-	BP
rs400872543	22	50388376	T	synonymous_variant	LOW	DOCK1	ENSOARG00020024201	Transcript	ENSOART00020037809.1	protein_coding	A	gcC/gcT	-	BP
rs402533462	22	25455349	T	synonymous_variant	LOW	NOLC1	ENSOARG00020025460	Transcript	ENSOART00020039936.1	protein_coding	A	gcC/gcT	-	BP
rs403137615	22	25866530	T	synonymous_variant	LOW	TRIM8	ENSOARG00020006668	Transcript	ENSOART00020010268.1	protein_coding	N	aaC/aaT	-	BP
rs403877869	22	42488642	A	synonymous_variant	LOW	PRDX3	ENSOARG00020014412	Transcript	ENSOART00020022011.1	protein_coding	V	gtC/gtT	-	BP
rs404299689	22	37517186	T	synonymous_variant	LOW	NHLRC2	ENSOARG00020022956	Transcript	ENSOART00020035663.1	protein_coding	A	gcC/gcT	-	BP
rs405990983	22	38899499	C	synonymous_variant	LOW	ATRNL1	ENSOARG00020024599	Transcript	ENSOART00020038803.1	protein_coding	Y	taT/taC	-	BP
rs406208472	22	50432944	T	synonymous_variant	LOW	DOCK1	ENSOARG00020024201	Transcript	ENSOART00020037809.1	protein_coding	H	caC/caT	-	BP
rs407053460	22	24045594	T	synonymous_variant	LOW	HIF1AN	ENSOARG00020023988	Transcript	ENSOART00020037416.1	protein_coding	Y	taC/taT	-	BP
rs407440725	22	27235200	C	synonymous_variant	LOW	SFR1	ENSOARG00020009619	Transcript	ENSOART00020014785.1	protein_coding	Y	taT/taC	-	BP
rs407624105	22	25435849	T	synonymous_variant	LOW	PPRC1	ENSOARG00020025416	Transcript	ENSOART00020039888.1	protein_coding	V	gtC/gtT	-	BP
rs408045951	22	37392793	G	synonymous_variant	LOW	-	ENSOARG00020022746	Transcript	ENSOART00020035489.1	protein_coding	P	ccA/ccG	-	BP
rs408050599	22	17349526	A	synonymous_variant	LOW	PLCE1	ENSOARG00020017909	Transcript	ENSOART00020027600.1	protein_coding	T	acG/acA	-	BP
rs409258129	22	21955133	A	synonymous_variant	LOW	PYROXD2	ENSOARG00020021749	Transcript	ENSOART00020033872.1	protein_coding	L	ctG/ctT	-	BP
rs412719126	22	25455235	T	synonymous_variant	LOW	NOLC1	ENSOARG00020025460	Transcript	ENSOART00020039936.1	protein_coding	S	tcC/tcT	-	BP
rs412766751	22	43096491	G	synonymous_variant	LOW	BAG3	ENSOARG00020014869	Transcript	ENSOART00020022751.1	protein_coding	P	ccC/ccG	-	BP
rs417934805	22	11409362	G	synonymous_variant	LOW	RNLS	ENSOARG00020007497	Transcript	ENSOART00020011436.1	protein_coding	L	Ttg/Ctg	-	BP
rs418243022	22	21958495	G	synonymous_variant	LOW	PYROXD2	ENSOARG00020021749	Transcript	ENSOART00020033872.1	protein_coding	I	atT/atC	-	BP
rs418376803	22	23479542	A	synonymous_variant	LOW	DNMBP	ENSOARG00020023124	Transcript	ENSOART00020036102.1	protein_coding	Y	taC/taT	-	BP
rs421239302	22	37392805	G	synonymous_variant	LOW	-	ENSOARG00020022746	Transcript	ENSOART00020035489.1	protein_coding	V	gtC/gtG	-	BP
rs421366325	22	35852902	T	synonymous_variant	LOW	GPAM	ENSOARG00020017122	Transcript	ENSOART00020026324.1	protein_coding	V	gtG/gtA	-	BP
rs421878410	22	48643368	G	synonymous_variant	LOW	EDRF1	ENSOARG00020023473	Transcript	ENSOART00020036946.1	protein_coding	R	cgA/cgG	-	BP
rs422766166	22	26103650	T	synonymous_variant	LOW	CNNM2	ENSOARG00020007642	Transcript	ENSOART00020011812.1	protein_coding	I	atC/atT	-	BP
rs423244922	22	38598708	C	synonymous_variant	LOW	TRUB1	ENSOARG00020024555	Transcript	ENSOART00020038455.1	protein_coding	L	ctT/ctC	-	BP
rs424343429	22	40402987	C	synonymous_variant	LOW	ENO4	ENSOARG00020025098	Transcript	ENSOART00020039536.1	protein_coding	H	caT/caC	-	BP
rs425477369	22	16323960	G	synonymous_variant	LOW	EXOC6	ENSOARG00020014320	Transcript	ENSOART00020022932.1	protein_coding	K	aaA/aaG	-	BP
rs428306047	22	24014869	G	synonymous_variant	LOW	SEC31B	ENSOARG00020023907	Transcript	ENSOART00020037289.1	protein_coding	V	gtT/gtC	-	BP
rs428677371	22	25826708	A	synonymous_variant	LOW	SUFU	ENSOARG00020006428	Transcript	ENSOART00020010173.1	protein_coding	T	acG/acA	-	BP
rs428825879	22	24008162	T	synonymous_variant	LOW	SEC31B	ENSOARG00020023907	Transcript	ENSOART00020037289.1	protein_coding	R	Cgg/Agg	-	BP
rs429142607	22	55414905	A	synonymous_variant	LOW	-	ENSOARG00020009721	Transcript	ENSOART00020014900.1	protein_coding	P	ccG/ccA	-	BP
rs429452859	22	20750228	T	synonymous_variant	LOW	LCOR	ENSOARG00020014633	Transcript	ENSOART00020022498.1	protein_coding	S	tcC/tcT	-	BP
rs429810388	22	24383180	T	synonymous_variant	LOW	SLF2	ENSOARG00020024229	Transcript	ENSOART00020037886.1	protein_coding	L	Cta/Tta	-	BP
rs589240664	22	23778929	T	synonymous_variant	LOW	CWF19L1	ENSOARG00020023576	Transcript	ENSOART00020036757.1	protein_coding	R	agG/agA	-	BP
rs593512029	22	21956710	C	synonymous_variant	LOW	PYROXD2	ENSOARG00020021749	Transcript	ENSOART00020033872.1	protein_coding	L	ttA/ttG	-	BP
rs595299226	22	12327218	T	synonymous_variant	LOW	STAMBPL1	ENSOARG00020008275	Transcript	ENSOART00020012777.1	protein_coding	A	gcA/gcT	-	BP
rs601285703	22	10847253	C	synonymous_variant	LOW	ATAD1	ENSOARG00020007317	Transcript	ENSOART00020011155.1	protein_coding	E	gaA/gaG	-	BP
rs604155464	22	20002096	G	synonymous_variant	LOW	ZNF518A	ENSOARG00020023039	Transcript	ENSOART00020035785.1	protein_coding	L	ctC/ctG	-	BP
rs1085310104	21	10826829	A	synonymous_variant	LOW	SYTL2	ENSOARG00020014519	Transcript	ENSOART00020023015.1	protein_coding	V	gtG/gtA	-	BP
rs1087294864	21	52610494	T	synonymous_variant	LOW	B4GALNT4	ENSOARG00020016276	Transcript	ENSOART00020025954.1	protein_coding	E	gaG/gaA	-	BP
rs1091115215	21	46806421	A	synonymous_variant	LOW	RHOD	ENSOARG00020010142	Transcript	ENSOART00020015576.1	protein_coding	L	ctG/ctA	-	BP
rs1091931135	21	37404038	A	synonymous_variant	LOW	ST14	ENSOARG00020013007	Transcript	ENSOART00020020369.1	protein_coding	A	gcG/gcA	-	BP
rs1095048240	21	45588480	T	synonymous_variant	LOW	MAP3K11	ENSOARG00020019934	Transcript	ENSOART00020030827.1	protein_coding	P	ccG/ccA	-	BP
rs161598975	21	10776830	C	synonymous_variant	LOW	SYTL2	ENSOARG00020014519	Transcript	ENSOART00020023015.1	protein_coding	N	aaT/aaC	-	BP
rs161599316	21	10854241	G	synonymous_variant	LOW	CREBZF	ENSOARG00020015588	Transcript	ENSOART00020023840.1	protein_coding	L	ctA/ctG	-	BP
rs161599566	21	10896739	A	synonymous_variant	LOW	TMEM126B	ENSOARG00020015676	Transcript	ENSOART00020024015.1	protein_coding	V	gtG/gtT	-	BP
rs161602098	21	19489486	C	synonymous_variant	LOW	GAB2	ENSOARG00020025127	Transcript	ENSOART00020039397.1	protein_coding	V	gtT/gtC	-	BP
rs161602352	21	19635818	C	synonymous_variant	LOW	ALG8	ENSOARG00020025204	Transcript	ENSOART00020039527.1	protein_coding	N	aaT/aaC	-	BP
rs161602387	21	19649458	T	synonymous_variant	LOW	ALG8	ENSOARG00020025204	Transcript	ENSOART00020039527.1	protein_coding	Y	taC/taT	-	BP
rs161607392	21	26814433	G	synonymous_variant	LOW	HPS5	ENSOARG00020026065	Transcript	ENSOART00020040992.1	protein_coding	L	ttA/ttG	-	BP
rs161611095	21	30645926	G	synonymous_variant	LOW	TIRAP	ENSOARG00020007608	Transcript	ENSOART00020011598.1	protein_coding	G	ggC/ggG	-	BP
rs161612042	21	32905875	A	synonymous_variant	LOW	ETS1	ENSOARG00020008513	Transcript	ENSOART00020013143.1	protein_coding	A	gcC/gcT	-	BP
rs161614502	21	37138148	A	synonymous_variant	LOW	NFRKB	ENSOARG00020011602	Transcript	ENSOART00020017734.1	protein_coding	L	ctC/ctT	-	BP
rs161616080	21	38223744	T	synonymous_variant	LOW	CCDC86	ENSOARG00020015152	Transcript	ENSOART00020023192.1	protein_coding	S	tcC/tcT	-	BP
rs161617349	21	41740739	C	synonymous_variant	LOW	TKFC	ENSOARG00020012889	Transcript	ENSOART00020019652.1	protein_coding	L	ctG/ctC	-	BP
rs161619484	21	42489372	A	synonymous_variant	LOW	INCENP	ENSOARG00020018586	Transcript	ENSOART00020028641.1	protein_coding	S	tcG/tcA	-	BP
rs161621815	21	42970025	A	synonymous_variant	LOW	NXF1	ENSOARG00020021483	Transcript	ENSOART00020033202.1	protein_coding	Y	taC/taT	-	BP
rs161623190	21	43975150	A	synonymous_variant	LOW	SPINDOC	ENSOARG00020023441	Transcript	ENSOART00020036550.1	protein_coding	P	ccG/ccA	-	BP
rs161627763	21	45218058	T	synonymous_variant	LOW	CAPN1	ENSOARG00020016485	Transcript	ENSOART00020025313.1	protein_coding	P	ccC/ccT	-	BP
rs161629804	21	45599427	A	synonymous_variant	LOW	PCNX3	ENSOARG00020020108	Transcript	ENSOART00020031204.1	protein_coding	E	gaG/gaA	-	BP
rs161630052	21	45620252	G	synonymous_variant	LOW	SIPA1	ENSOARG00020020345	Transcript	ENSOART00020031669.1	protein_coding	A	gcT/gcG	-	BP
rs161630355	21	45676799	G	synonymous_variant	LOW	KAT5	ENSOARG00020020808	Transcript	ENSOART00020032275.1	protein_coding	L	ctA/ctG	-	BP
rs161630420	21	45689129	T	synonymous_variant	LOW	AP5B1	ENSOARG00020021054	Transcript	ENSOART00020032476.1	protein_coding	R	Cgg/Agg	-	BP
rs161630430	21	45689391	T	synonymous_variant	LOW	AP5B1	ENSOARG00020021054	Transcript	ENSOART00020032476.1	protein_coding	A	gcG/gcA	-	BP
rs161630431	21	45689430	A	synonymous_variant	LOW	AP5B1	ENSOARG00020021054	Transcript	ENSOART00020032476.1	protein_coding	C	tgC/tgT	-	BP
rs161630457	21	45690099	T	synonymous_variant	LOW	AP5B1	ENSOARG00020021054	Transcript	ENSOART00020032476.1	protein_coding	P	ccG/ccA	-	BP
rs161630461	21	45690321	T	synonymous_variant	LOW	AP5B1	ENSOARG00020021054	Transcript	ENSOART00020032476.1	protein_coding	V	gtG/gtA	-	BP
rs161636356	21	47193834	C	synonymous_variant	LOW	-	ENSOARG00020013487	Transcript	ENSOART00020020600.1	protein_coding	D	gaT/gaC	-	BP
rs161636927	21	47326132	T	synonymous_variant	LOW	-	ENSOARG00020014508	Transcript	ENSOART00020022230.1	protein_coding	I	atC/atT	-	BP
rs161638697	21	48013858	T	synonymous_variant	LOW	IGHMBP2	ENSOARG00020016777	Transcript	ENSOART00020025960.1	protein_coding	D	gaC/gaT	-	BP
rs161638704	21	48015118	T	synonymous_variant	LOW	IGHMBP2	ENSOARG00020016777	Transcript	ENSOART00020025960.1	protein_coding	D	gaC/gaT	-	BP
rs161639555	21	49307964	T	synonymous_variant	LOW	PPFIA1	ENSOARG00020019227	Transcript	ENSOART00020030003.1	protein_coding	D	gaC/gaT	-	BP
rs161640398	21	50447577	A	synonymous_variant	LOW	CARS1	ENSOARG00020021033	Transcript	ENSOART00020032649.1	protein_coding	S	tcG/tcA	-	BP
rs161640399	21	50447583	C	synonymous_variant	LOW	CARS1	ENSOARG00020021033	Transcript	ENSOART00020032649.1	protein_coding	N	aaT/aaC	-	BP
rs161642161	21	51467840	C	synonymous_variant	LOW	-	ENSOARG00020008975	Transcript	ENSOART00020013813.1	protein_coding	T	acA/acG	-	BP
rs162272914	21	20009996	A	synonymous_variant	LOW	RSF1	ENSOARG00020025337	Transcript	ENSOART00020039741.1	protein_coding	R	cgG/cgA	-	BP
rs193647314	21	10868292	A	synonymous_variant	LOW	TMEM126A	ENSOARG00020015625	Transcript	ENSOART00020023927.1	protein_coding	I	atC/atT	-	BP
rs193647410	21	38216881	A	synonymous_variant	LOW	CCDC86	ENSOARG00020015152	Transcript	ENSOART00020023192.1	protein_coding	G	ggG/ggA	-	BP
rs193647500	21	42954630	A	synonymous_variant	LOW	TAF6L	ENSOARG00020021329	Transcript	ENSOART00020032945.1	protein_coding	L	ctG/ctA	-	BP
rs193647519	21	44125906	A	synonymous_variant	LOW	OTUB1	ENSOARG00020024649	Transcript	ENSOART00020038639.1	protein_coding	V	gtG/gtA	-	BP
rs399341043	21	47415202	A	synonymous_variant	LOW	KMT5B	ENSOARG00020014904	Transcript	ENSOART00020022945.1	protein_coding	N	aaC/aaT	-	BP
rs399507327	21	42835945	A	synonymous_variant	LOW	GANAB	ENSOARG00020019614	Transcript	ENSOART00020031729.1	protein_coding	L	ctC/ctT	-	BP
rs400323277	21	44440830	G	synonymous_variant	LOW	CCDC88B	ENSOARG00020008588	Transcript	ENSOART00020013572.1	protein_coding	A	gcA/gcG	-	BP
rs400788936	21	20336058	T	synonymous_variant	LOW	PAK1	ENSOARG00020025388	Transcript	ENSOART00020039842.1	protein_coding	Y	taC/taT	-	BP
rs401711521	21	14133801	G	synonymous_variant	LOW	PCF11	ENSOARG00020024415	Transcript	ENSOART00020038169.1	protein_coding	P	ccT/ccC	-	BP
rs403084905	21	42946725	A	synonymous_variant	LOW	POLR2G	ENSOARG00020021260	Transcript	ENSOART00020032837.1	protein_coding	T	acG/acA	-	BP
rs403927259	21	26731863	T	synonymous_variant	LOW	-	ENSOARG00020026056	Transcript	ENSOART00020040974.1	protein_coding	E	gaG/gaA	-	BP
rs406122481	21	47506779	A	synonymous_variant	LOW	-	ENSOARG00020015122	Transcript	ENSOART00020023129.1	protein_coding	S	tcC/tcT	-	BP
rs406452298	21	47081314	T	synonymous_variant	LOW	RPS6KB2	ENSOARG00020012258	Transcript	ENSOART00020018716.1	protein_coding	P	ccC/ccT	-	BP
rs410669806	21	50550124	A	synonymous_variant	LOW	SLC22A18	ENSOARG00020021446	Transcript	ENSOART00020033159.1	protein_coding	G	ggC/ggT	-	BP
rs412708132	21	26873733	T	synonymous_variant	LOW	-	ENSOARG00020026070	Transcript	ENSOART00020041003.1	protein_coding	L	ctG/ctA	-	BP
rs413790493	21	45073284	T	synonymous_variant	LOW	NAALADL1	ENSOARG00020014687	Transcript	ENSOART00020023827.1	protein_coding	A	gcG/gcA	-	BP
rs414054513	21	44839654	A	synonymous_variant	LOW	MAP4K2	ENSOARG00020012366	Transcript	ENSOART00020019567.1	protein_coding	D	gaC/gaT	-	BP
rs414556607	21	25010099	A	synonymous_variant	LOW	HTATIP2	ENSOARG00020025666	Transcript	ENSOART00020040268.1	protein_coding	T	acC/acT	-	BP
rs415910999	21	49792146	A	synonymous_variant	LOW	SHANK2	ENSOARG00020020051	Transcript	ENSOART00020031682.1	protein_coding	T	acC/acT	-	BP
rs418125838	21	26814412	A	synonymous_variant	LOW	HPS5	ENSOARG00020026065	Transcript	ENSOART00020040992.1	protein_coding	T	acG/acA	-	BP
rs420373344	21	45073239	A	synonymous_variant	LOW	NAALADL1	ENSOARG00020014687	Transcript	ENSOART00020023827.1	protein_coding	G	ggC/ggT	-	BP
rs420710013	21	33203128	T	synonymous_variant	LOW	FLI1	ENSOARG00020008905	Transcript	ENSOART00020013713.1	protein_coding	D	gaC/gaT	-	BP
rs423820204	21	45299313	T	synonymous_variant	LOW	-	ENSOARG00020016734	Transcript	ENSOART00020025650.1	protein_coding	P	ccC/ccT	-	BP
rs424428686	21	47925001	C	synonymous_variant	LOW	CPT1A	ENSOARG00020016497	Transcript	ENSOART00020025338.1	protein_coding	G	ggA/ggG	-	BP
rs424435044	21	50550127	A	synonymous_variant	LOW	SLC22A18	ENSOARG00020021446	Transcript	ENSOART00020033159.1	protein_coding	F	ttC/ttT	-	BP
rs425189084	21	30558916	A	synonymous_variant	LOW	RPUSD4	ENSOARG00020007077	Transcript	ENSOART00020010834.1	protein_coding	S	tcC/tcT	-	BP
rs425379887	21	51038410	A	synonymous_variant	LOW	CD81	ENSOARG00020007240	Transcript	ENSOART00020011074.1	protein_coding	G	ggG/ggT	-	BP
rs426798803	21	47271335	C	synonymous_variant	LOW	UNC93B1	ENSOARG00020014035	Transcript	ENSOART00020021436.1	protein_coding	A	gcA/gcG	-	BP
rs430522318	21	49805289	A	synonymous_variant	LOW	SHANK2	ENSOARG00020020051	Transcript	ENSOART00020031682.1	protein_coding	G	ggC/ggT	-	BP
rs588761506	21	45852094	T	synonymous_variant	LOW	SART1	ENSOARG00020022030	Transcript	ENSOART00020034128.1	protein_coding	L	ctC/ctT	-	BP
rs591006040	21	5811712	A	synonymous_variant	LOW	CHORDC1	ENSOARG00020014804	Transcript	ENSOART00020022756.1	protein_coding	K	aaG/aaA	-	BP
rs594045820	21	49678393	G	synonymous_variant	LOW	SHANK2	ENSOARG00020020051	Transcript	ENSOART00020031682.1	protein_coding	Y	taT/taC	-	BP
rs596950968	21	26651217	C	synonymous_variant	LOW	TSG101	ENSOARG00020026047	Transcript	ENSOART00020040960.1	protein_coding	I	atT/atC	-	BP
rs599783387	21	37343564	A	synonymous_variant	LOW	APLP2	ENSOARG00020012094	Transcript	ENSOART00020018506.1	protein_coding	Q	caG/caA	-	BP
rs603016612	21	26887757	C	synonymous_variant	LOW	-	ENSOARG00020026073	Transcript	ENSOART00020041007.1	protein_coding	L	ctT/ctC	-	BP
rs1087510458	20	30282560	T	synonymous_variant	LOW	-	ENSOARG00020011901	Transcript	ENSOART00020018164.1	protein_coding	L	ctC/ctT	-	BP
rs1087553652	20	35565448	T	synonymous_variant	LOW	-	ENSOARG00020009728	Transcript	ENSOART00020014906.1	protein_coding	N	aaC/aaT	-	BP
rs1088940817	20	43129054	A	synonymous_variant	LOW	NUP153	ENSOARG00020020973	Transcript	ENSOART00020032593.1	protein_coding	P	ccG/ccA	-	BP
rs1089530172	20	17556770	T	synonymous_variant	LOW	TAF8	ENSOARG00020016014	Transcript	ENSOART00020024802.1	protein_coding	R	cgC/cgT	-	BP
rs1091893022	20	36051737	A	synonymous_variant	LOW	DCDC2	ENSOARG00020011966	Transcript	ENSOART00020018359.1	protein_coding	L	ctG/ctA	-	BP
rs1093053913	20	40063572	A	synonymous_variant	LOW	CDKAL1	ENSOARG00020011891	Transcript	ENSOART00020018108.1	protein_coding	V	gtC/gtT	-	BP
rs161294316	20	4927619	C	synonymous_variant	LOW	DST	ENSOARG00020021625	Transcript	ENSOART00020035933.1	protein_coding	S	tcT/tcC	-	BP
rs161296301	20	3886702	A	synonymous_variant	LOW	PRIM2	ENSOARG00020020130	Transcript	ENSOART00020030925.1	protein_coding	V	gtA/gtT	-	BP
rs161297411	20	8968678	A	synonymous_variant	LOW	HLA-DMA	ENSOARG00020025286	Transcript	ENSOART00020039652.1	protein_coding	C	tgC/tgT	-	BP
rs161298791	20	9286079	G	synonymous_variant	LOW	KIFC1	ENSOARG00020013542	Transcript	ENSOART00020020630.1	protein_coding	S	tcA/tcG	-	BP
rs161301192	20	10541393	T	synonymous_variant	LOW	UHRF1BP1	ENSOARG00020019885	Transcript	ENSOART00020031071.1	protein_coding	G	ggC/ggT	-	BP
rs161301989	20	10737408	T	synonymous_variant	LOW	ANKS1A	ENSOARG00020020350	Transcript	ENSOART00020031954.1	protein_coding	T	acG/acT	-	BP
rs161302695	20	11067213	T	synonymous_variant	LOW	PPARD	ENSOARG00020021914	Transcript	ENSOART00020034017.1	protein_coding	L	ctC/ctT	-	BP
rs161306422	20	12881418	C	synonymous_variant	LOW	RNF8	ENSOARG00020024327	Transcript	ENSOART00020038014.1	protein_coding	G	ggT/ggC	-	BP
rs161309113	20	15503421	A	synonymous_variant	LOW	MOCS1	ENSOARG00020013450	Transcript	ENSOART00020020508.1	protein_coding	D	gaC/gaT	-	BP
rs161312968	20	18223822	T	synonymous_variant	LOW	BICRAL	ENSOARG00020017366	Transcript	ENSOART00020026694.1	protein_coding	H	caC/caT	-	BP
rs161314766	20	18509185	C	synonymous_variant	LOW	CUL9	ENSOARG00020019931	Transcript	ENSOART00020031602.1	protein_coding	F	ttT/ttC	-	BP
rs161314818	20	18514807	G	synonymous_variant	LOW	CUL9	ENSOARG00020019931	Transcript	ENSOART00020031602.1	protein_coding	P	ccA/ccG	-	BP
rs161315307	20	18639145	C	synonymous_variant	LOW	ZNF318	ENSOARG00020021662	Transcript	ENSOART00020033595.1	protein_coding	P	ccT/ccG	-	BP
rs161316005	20	18781033	G	synonymous_variant	LOW	POLR1C	ENSOARG00020022290	Transcript	ENSOART00020034592.1	protein_coding	V	gtA/gtG	-	BP
rs161320448	20	21064684	T	synonymous_variant	LOW	ENPP4	ENSOARG00020012373	Transcript	ENSOART00020018880.1	protein_coding	D	gaC/gaT	-	BP
rs161322930	20	26272471	A	synonymous_variant	LOW	MCM3	ENSOARG00020019991	Transcript	ENSOART00020030972.1	protein_coding	N	aaC/aaT	-	BP
rs161322931	20	26272543	C	synonymous_variant	LOW	MCM3	ENSOARG00020019991	Transcript	ENSOART00020030972.1	protein_coding	A	gcA/gcG	-	BP
rs161322990	20	26282969	G	synonymous_variant	LOW	MCM3	ENSOARG00020019991	Transcript	ENSOART00020030972.1	protein_coding	S	tcT/tcC	-	BP
rs161328453	20	29570062	G	synonymous_variant	LOW	NFKBIL1	ENSOARG00020016281	Transcript	ENSOART00020025030.1	protein_coding	G	ggG/ggC	-	BP
rs161329517	20	29960555	A	synonymous_variant	LOW	DDR1	ENSOARG00020019664	Transcript	ENSOART00020031485.1	protein_coding	N	aaC/aaT	-	BP
rs161337069	20	35782767	T	synonymous_variant	LOW	ALDH5A1	ENSOARG00020010327	Transcript	ENSOART00020015948.1	protein_coding	A	gcC/gcA	-	BP
rs161339466	20	43009957	A	synonymous_variant	LOW	KIF13A	ENSOARG00020014009	Transcript	ENSOART00020030490.1	protein_coding	G	ggC/ggA	-	BP
rs161339502	20	43020354	T	synonymous_variant	LOW	KIF13A	ENSOARG00020014009	Transcript	ENSOART00020030490.1	protein_coding	S	tcC/tcT	-	BP
rs161339503	20	43020375	C	synonymous_variant	LOW	KIF13A	ENSOARG00020014009	Transcript	ENSOART00020030490.1	protein_coding	V	gtT/gtC	-	BP
rs161341598	20	44843122	A	synonymous_variant	LOW	JARID2	ENSOARG00020022280	Transcript	ENSOART00020034527.1	protein_coding	N	aaC/aaT	-	BP
rs161341617	20	44847094	A	synonymous_variant	LOW	JARID2	ENSOARG00020022280	Transcript	ENSOART00020034527.1	protein_coding	A	gcC/gcT	-	BP
rs161343172	20	46651163	A	synonymous_variant	LOW	TBC1D7	ENSOARG00020023041	Transcript	ENSOART00020035853.1	protein_coding	E	gaG/gaA	-	BP
rs161346042	20	51308865	G	synonymous_variant	LOW	DSP	ENSOARG00020024879	Transcript	ENSOART00020038995.1	protein_coding	H	caT/caC	-	BP
rs161348329	20	53531756	A	synonymous_variant	LOW	PRPF4B	ENSOARG00020025239	Transcript	ENSOART00020039579.1	protein_coding	S	tcG/tcT	-	BP
rs161348742	20	54043065	G	synonymous_variant	LOW	RIPK1	ENSOARG00020006661	Transcript	ENSOART00020010218.1	protein_coding	L	Ttg/Ctg	-	BP
rs162203638	20	35776845	G	synonymous_variant	LOW	ALDH5A1	ENSOARG00020010327	Transcript	ENSOART00020015948.1	protein_coding	D	gaT/gaC	-	BP
rs162205956	20	48641440	T	synonymous_variant	LOW	NEDD9	ENSOARG00020023407	Transcript	ENSOART00020036554.1	protein_coding	N	aaC/aaT	-	BP
rs162302442	20	8994895	G	synonymous_variant	LOW	BRD2	ENSOARG00020011534	Transcript	ENSOART00020017542.1	protein_coding	G	ggC/ggG	-	BP
rs162302519	20	26897478	A	synonymous_variant	LOW	FBXO9	ENSOARG00020021181	Transcript	ENSOART00020032781.1	protein_coding	E	gaG/gaA	-	BP
rs162302672	20	42779268	G	synonymous_variant	LOW	TPMT	ENSOARG00020013609	Transcript	ENSOART00020020776.1	protein_coding	E	gaA/gaG	-	BP
rs193645190	20	19376058	A	synonymous_variant	LOW	TMEM63B	ENSOARG00020024328	Transcript	ENSOART00020038013.1	protein_coding	T	acG/acA	-	BP
rs193645623	20	34857975	C	synonymous_variant	LOW	CARMIL1	ENSOARG00020008510	Transcript	ENSOART00020013005.1	protein_coding	E	gaA/gaG	-	BP
rs399061387	20	9480113	T	synonymous_variant	LOW	ITPR3	ENSOARG00020017959	Transcript	ENSOART00020027643.1	protein_coding	T	acC/acT	-	BP
rs401465286	20	23809464	G	synonymous_variant	LOW	CENPQ	ENSOARG00020014709	Transcript	ENSOART00020022562.1	protein_coding	Q	caA/caG	-	BP
rs402712942	20	26847191	T	synonymous_variant	LOW	CILK1	ENSOARG00020021095	Transcript	ENSOART00020032627.1	protein_coding	P	ccG/ccA	-	BP
rs403053975	20	35966356	A	synonymous_variant	LOW	DCDC2	ENSOARG00020011966	Transcript	ENSOART00020018359.1	protein_coding	E	gaG/gaA	-	BP
rs403889060	20	48928120	A	synonymous_variant	LOW	TMEM14C	ENSOARG00020024275	Transcript	ENSOART00020037947.1	protein_coding	A	gcC/gcT	-	BP
rs404091192	20	22080690	A	synonymous_variant	LOW	TNFRSF21	ENSOARG00020013800	Transcript	ENSOART00020021053.1	protein_coding	P	ccA/ccT	-	BP
rs404854625	20	4013410	C	synonymous_variant	LOW	RAB23	ENSOARG00020020668	Transcript	ENSOART00020031916.1	protein_coding	A	gcG/gcC	-	BP
rs406214773	20	12563336	C	synonymous_variant	LOW	FGD2	ENSOARG00020024220	Transcript	ENSOART00020037822.1	protein_coding	R	cgT/cgC	-	BP
rs406566212	20	26276436	G	synonymous_variant	LOW	MCM3	ENSOARG00020019991	Transcript	ENSOART00020030972.1	protein_coding	A	gcG/gcC	-	BP
rs407165620	20	33426803	T	synonymous_variant	LOW	-	ENSOARG00020007352	Transcript	ENSOART00020011204.1	protein_coding	R	cgA/cgT	-	BP
rs409427335	20	30729016	T	synonymous_variant	LOW	TRIM26	ENSOARG00020014111	Transcript	ENSOART00020021558.1	protein_coding	A	gcC/gcT	-	BP
rs410805154	20	30129087	T	synonymous_variant	LOW	DHX16	ENSOARG00020021031	Transcript	ENSOART00020032538.1	protein_coding	F	ttC/ttT	-	BP
rs411000241	20	26845620	T	synonymous_variant	LOW	CILK1	ENSOARG00020021095	Transcript	ENSOART00020032627.1	protein_coding	K	aaG/aaA	-	BP
rs411469326	20	14542680	T	synonymous_variant	LOW	SAYSD1	ENSOARG00020011842	Transcript	ENSOART00020018071.1	protein_coding	E	gaG/gaA	-	BP
rs411885559	20	18511070	T	synonymous_variant	LOW	CUL9	ENSOARG00020019931	Transcript	ENSOART00020031602.1	protein_coding	P	ccC/ccT	-	BP
rs411944482	20	35977761	C	synonymous_variant	LOW	DCDC2	ENSOARG00020011966	Transcript	ENSOART00020018359.1	protein_coding	G	ggG/ggC	-	BP
rs414353490	20	36051785	A	synonymous_variant	LOW	DCDC2	ENSOARG00020011966	Transcript	ENSOART00020018359.1	protein_coding	K	aaG/aaA	-	BP
rs414623578	20	26847251	T	synonymous_variant	LOW	CILK1	ENSOARG00020021095	Transcript	ENSOART00020032627.1	protein_coding	E	gaG/gaA	-	BP
rs416899660	20	40063461	T	synonymous_variant	LOW	CDKAL1	ENSOARG00020011891	Transcript	ENSOART00020018108.1	protein_coding	S	tcG/tcA	-	BP
rs422141722	20	29005067	T	synonymous_variant	LOW	NOTCH4	ENSOARG00020024075	Transcript	ENSOART00020037596.1	protein_coding	S	tcC/tcT	-	BP
rs422513135	20	33426818	C	synonymous_variant	LOW	-	ENSOARG00020007352	Transcript	ENSOART00020011204.1	protein_coding	G	ggT/ggC	-	BP
rs422858074	20	33386835	T	synonymous_variant	LOW	-	ENSOARG00020007175	Transcript	ENSOART00020010951.1	protein_coding	G	ggG/ggA	-	BP
rs423432937	20	29622911	C	synonymous_variant	LOW	-	ENSOARG00020016588	Transcript	ENSOART00020025446.1	protein_coding	H	caT/caC	-	BP
rs423461752	20	18503402	G	synonymous_variant	LOW	CUL9	ENSOARG00020019931	Transcript	ENSOART00020031602.1	protein_coding	P	ccA/ccG	-	BP
rs423566384	20	29004701	C	synonymous_variant	LOW	NOTCH4	ENSOARG00020024075	Transcript	ENSOART00020037596.1	protein_coding	H	caT/caC	-	BP
rs425029396	20	29380582	T	synonymous_variant	LOW	VARS1	ENSOARG00020012761	Transcript	ENSOART00020019494.1	protein_coding	T	acC/acT	-	BP
rs425134869	20	8996250	C	synonymous_variant	LOW	BRD2	ENSOARG00020011534	Transcript	ENSOART00020017542.1	protein_coding	T	acA/acC	-	BP
rs427677846	20	30211923	A	synonymous_variant	LOW	GNL1	ENSOARG00020022671	Transcript	ENSOART00020035194.1	protein_coding	R	Cga/Aga	-	BP
rs428106520	20	10541729	C	synonymous_variant	LOW	UHRF1BP1	ENSOARG00020019885	Transcript	ENSOART00020031071.1	protein_coding	S	agT/agC	-	BP
rs428809038	20	8893214	A	synonymous_variant	LOW	-	ENSOARG00020025249	Transcript	ENSOART00020039598.1	protein_coding	A	gcG/gcA	-	BP
rs429558292	20	32942229	C	synonymous_variant	LOW	ZKSCAN8	ENSOARG00020006714	Transcript	ENSOART00020010332.1	protein_coding	R	cgA/cgG	-	BP
rs590491421	20	22082632	G	synonymous_variant	LOW	TNFRSF21	ENSOARG00020013800	Transcript	ENSOART00020021053.1	protein_coding	L	Ttg/Ctg	-	BP
rs592858485	20	35977695	T	synonymous_variant	LOW	DCDC2	ENSOARG00020011966	Transcript	ENSOART00020018359.1	protein_coding	N	aaC/aaT	-	BP
rs592880571	20	48681307	T	synonymous_variant	LOW	-	ENSOARG00020023574	Transcript	ENSOART00020036744.1	protein_coding	V	gtC/gtA	-	BP
rs594409769	20	51312844	T	synonymous_variant	LOW	DSP	ENSOARG00020024879	Transcript	ENSOART00020038995.1	protein_coding	Q	caG/caA	-	BP
rs595752332	20	4943866	T	synonymous_variant	LOW	DST	ENSOARG00020021625	Transcript	ENSOART00020035933.1	protein_coding	P	ccC/ccT	-	BP
rs596759910	20	9286451	A	synonymous_variant	LOW	KIFC1	ENSOARG00020013542	Transcript	ENSOART00020020630.1	protein_coding	V	gtG/gtA	-	BP
rs598696082	20	44149102	A	synonymous_variant	LOW	ATXN1	ENSOARG00020021656	Transcript	ENSOART00020033493.1	protein_coding	P	ccG/ccA	-	BP
rs599174476	20	44883205	G	synonymous_variant	LOW	JARID2	ENSOARG00020022280	Transcript	ENSOART00020034527.1	protein_coding	N	aaT/aaC	-	BP
rs600662757	20	44149198	A	synonymous_variant	LOW	ATXN1	ENSOARG00020021656	Transcript	ENSOART00020033493.1	protein_coding	A	gcG/gcA	-	BP
rs603716781	20	8862763	G	synonymous_variant	LOW	TAP2	ENSOARG00020025129	Transcript	ENSOART00020039412.1	protein_coding	S	tcG/tcC	-	BP
rs1088279954	19	49732269	A	synonymous_variant	LOW	PRKCD	ENSOARG00020023853	Transcript	ENSOART00020037201.1	protein_coding	I	atC/atT	-	BP
rs1088750795	19	51370562	T	synonymous_variant	LOW	-	ENSOARG00020026057	Transcript	ENSOART00020040976.1	protein_coding	L	ctG/ctA	-	BP
rs1089459610	19	39440725	G	synonymous_variant	LOW	THOC7	ENSOARG00020024776	Transcript	ENSOART00020038809.1	protein_coding	E	gaA/gaG	-	BP
rs1089571035	19	53394292	T	synonymous_variant	LOW	CCDC51	ENSOARG00020024212	Transcript	ENSOART00020037813.1	protein_coding	A	gcG/gcT	-	BP
rs1093483329	19	59910902	G	synonymous_variant	LOW	-	ENSOARG00020025950	Transcript	ENSOART00020040807.1	protein_coding	R	cgG/cgC	-	BP
rs161223327	19	633982	G	synonymous_variant	LOW	LANCL2	ENSOARG00020016230	Transcript	ENSOART00020024961.1	protein_coding	L	Ttg/Ctg	-	BP
rs161223555	19	811557	C	synonymous_variant	LOW	EGFR	ENSOARG00020016388	Transcript	ENSOART00020025547.1	protein_coding	S	tcA/tcG	-	BP
rs161224957	19	5516165	A	synonymous_variant	LOW	TGFBR2	ENSOARG00020024064	Transcript	ENSOART00020037558.1	protein_coding	S	tcT/tcA	-	BP
rs161227324	19	8064872	C	synonymous_variant	LOW	CRTAP	ENSOARG00020024874	Transcript	ENSOART00020038953.1	protein_coding	T	acT/acC	-	BP
rs161228609	19	8685091	A	synonymous_variant	LOW	PDCD6IP	ENSOARG00020025655	Transcript	ENSOART00020040244.1	protein_coding	P	ccG/ccA	-	BP
rs161229817	19	11142124	G	synonymous_variant	LOW	MLH1	ENSOARG00020025753	Transcript	ENSOART00020040431.1	protein_coding	D	gaT/gaC	-	BP
rs161230466	19	11297585	T	synonymous_variant	LOW	TRANK1	ENSOARG00020025761	Transcript	ENSOART00020040453.1	protein_coding	S	agC/agT	-	BP
rs161230503	19	11298758	G	synonymous_variant	LOW	TRANK1	ENSOARG00020025761	Transcript	ENSOART00020040453.1	protein_coding	A	gcA/gcG	-	BP
rs161231968	19	12391690	G	synonymous_variant	LOW	XYLB	ENSOARG00020010299	Transcript	ENSOART00020015744.1	protein_coding	P	ccA/ccG	-	BP
rs161231974	19	12397780	G	synonymous_variant	LOW	XYLB	ENSOARG00020010299	Transcript	ENSOART00020015744.1	protein_coding	P	ccA/ccG	-	BP
rs161231992	19	12415981	T	synonymous_variant	LOW	XYLB	ENSOARG00020010299	Transcript	ENSOART00020015744.1	protein_coding	T	acC/acT	-	BP
rs161232393	19	12492261	G	synonymous_variant	LOW	EXOG	ENSOARG00020010558	Transcript	ENSOART00020016206.1	protein_coding	P	ccA/ccG	-	BP
rs161234302	19	12991709	G	synonymous_variant	LOW	WDR48	ENSOARG00020017277	Transcript	ENSOART00020026595.1	protein_coding	T	acA/acG	-	BP
rs161235643	19	15411063	C	synonymous_variant	LOW	TRAK1	ENSOARG00020019973	Transcript	ENSOART00020031226.1	protein_coding	S	tcT/tcC	-	BP
rs161239620	19	16524781	T	synonymous_variant	LOW	ANO10	ENSOARG00020022871	Transcript	ENSOART00020035895.1	protein_coding	P	ccG/ccA	-	BP
rs161241164	19	17469230	T	synonymous_variant	LOW	-	ENSOARG00020023715	Transcript	ENSOART00020036968.1	protein_coding	T	acG/acT	-	BP
rs161246415	19	23190686	C	synonymous_variant	LOW	ITPR1	ENSOARG00020012519	Transcript	ENSOART00020019899.1	protein_coding	E	gaA/gaG	-	BP
rs161246416	19	23190689	G	synonymous_variant	LOW	ITPR1	ENSOARG00020012519	Transcript	ENSOART00020019899.1	protein_coding	G	ggT/ggC	-	BP
rs161249671	19	33915211	C	synonymous_variant	LOW	FRMD4B	ENSOARG00020021286	Transcript	ENSOART00020032854.1	protein_coding	N	aaT/aaC	-	BP
rs161251178	19	36798894	T	synonymous_variant	LOW	LRIG1	ENSOARG00020023098	Transcript	ENSOART00020035891.1	protein_coding	C	tgC/tgT	-	BP
rs161252270	19	37829690	G	synonymous_variant	LOW	MAGI1	ENSOARG00020023373	Transcript	ENSOART00020037616.1	protein_coding	T	acA/acG	-	BP
rs161257172	19	45140384	C	synonymous_variant	LOW	FLNB	ENSOARG00020010340	Transcript	ENSOART00020016913.1	protein_coding	P	ccA/ccG	-	BP
rs161261200	19	49025063	G	synonymous_variant	LOW	ACTR8	ENSOARG00020021242	Transcript	ENSOART00020032965.1	protein_coding	R	agA/agG	-	BP
rs161262137	19	49709736	A	synonymous_variant	LOW	TKT	ENSOARG00020023805	Transcript	ENSOART00020037163.1	protein_coding	K	aaG/aaA	-	BP
rs161263428	19	50116802	T	synonymous_variant	LOW	NEK4	ENSOARG00020024428	Transcript	ENSOART00020038195.1	protein_coding	H	caC/caT	-	BP
[truncated: 22,090 more rows]

## Sheet: Assaf-P-Specific-SNPs
SNP	Chr	Location	Allele	Consequence	IMPACT	SYMBOL	Gene	Feature_type	Feature	BIOTYPE	Amino_acids	Codons	SIFT	Stage
rs412640415	20	30665744	G	missense_variant	MODERATE	-	ENSOARG00020013189	Transcript	ENSOART00020020270.1	protein_coding	G/A	gGc/gCc	tolerated_low_confidence(1)	P
rs423932165	18	59127098	G	missense_variant	MODERATE	-	ENSOARG00020020363	Transcript	ENSOART00020031357.1	protein_coding	R/G	Agg/Ggg	tolerated_low_confidence(1)	P
rs161147413	16	35505063	G	missense_variant	MODERATE	PTGER4	ENSOARG00020008466	Transcript	ENSOART00020012953.1	protein_coding	V/A	gTc/gCc	tolerated_low_confidence(1)	P
rs161154996	16	44381361	A	missense_variant	MODERATE	DROSHA	ENSOARG00020011397	Transcript	ENSOART00020017447.1	protein_coding	S/N	aGc/aAc	tolerated_low_confidence(1)	P
rs160618937	13	76023028	T	missense_variant	MODERATE	TTPAL	ENSOARG00020010927	Transcript	ENSOART00020016674.1	protein_coding	A/V	gCg/gTg	tolerated_low_confidence(1)	P
rs160213169	8	14143064	T	missense_variant	MODERATE	NCOA7	ENSOARG00020019081	Transcript	ENSOART00020029380.1	protein_coding	D/N	Gac/Aac	tolerated_low_confidence(1)	P
rs408971133	8	82092075	G	missense_variant	MODERATE	PLEKHG1	ENSOARG00020021072	Transcript	ENSOART00020032501.1	protein_coding	D/G	gAc/gGc	tolerated_low_confidence(1)	P
rs161852489	6	103625201	A	missense_variant	MODERATE	BMP2K	ENSOARG00020007544	Transcript	ENSOART00020011922.1	protein_coding	E/K	Gaa/Aaa	tolerated_low_confidence(1)	P
rs429378124	3	46238046	A	missense_variant	MODERATE	VPS54	ENSOARG00020000984	Transcript	ENSOART00020001511.1	protein_coding	F/L	ttT/ttA	tolerated_low_confidence(1)	P
rs159601100	2	258038722	G	missense_variant	MODERATE	NIPAL3	ENSOARG00020010878	Transcript	ENSOART00020016874.1	protein_coding	Y/H	Tat/Cat	tolerated_low_confidence(1)	P
rs423058864	1	195626966	G	missense_variant	MODERATE	BOC	ENSOARG00020000752	Transcript	ENSOART00020001034.1	protein_coding	I/M	atA/atG	tolerated_low_confidence(1)	P
rs160836324	17	41429353	T	missense_variant	MODERATE	KIAA1109	ENSOARG00020011320	Transcript	ENSOART00020017333.1	protein_coding	G/D	gGt/gAt	tolerated_low_confidence(0.99)	P
rs159831341	3	140843533	T	missense_variant	MODERATE	FGD6	ENSOARG00020014249	Transcript	ENSOART00020021831.1	protein_coding	V/I	Gta/Ata	tolerated_low_confidence(0.99)	P
rs159862339	3	173502322	A	missense_variant	MODERATE	TSFM	ENSOARG00020019779	Transcript	ENSOART00020030424.1	protein_coding	S/L	tCg/tTg	tolerated_low_confidence(0.92)	P
rs161547328	26	45670974	T	missense_variant	MODERATE	NKIRAS1	ENSOARG00020020315	Transcript	ENSOART00020031303.1	protein_coding	A/S	Gcg/Tcg	tolerated_low_confidence(0.9)	P
rs401004947	8	29236409	C	missense_variant	MODERATE	REV3L	ENSOARG00020005845	Transcript	ENSOART00020009033.1	protein_coding	S/P	Tct/Cct	tolerated_low_confidence(0.9)	P
rs161140046	16	23727438	C	missense_variant	MODERATE	MAP3K1	ENSOARG00020009639	Transcript	ENSOART00020014797.1	protein_coding	T/A	Act/Gct	tolerated_low_confidence(0.89)	P
rs1088939536	8	29610282	G	missense_variant	MODERATE	GTF3C6	ENSOARG00020006112	Transcript	ENSOART00020009426.1	protein_coding	I/T	aTc/aCc	tolerated_low_confidence(0.89)	P
rs160482072	3	4616800	G	missense_variant	MODERATE	TTF1	ENSOARG00020017929	Transcript	ENSOART00020027591.1	protein_coding	Q/R	cAg/cGg	tolerated_low_confidence(0.87)	P
rs404482910	23	53862478	A	missense_variant	MODERATE	CTIF	ENSOARG00020010822	Transcript	ENSOART00020016583.1	protein_coding	G/S	Ggc/Agc	tolerated_low_confidence(0.83)	P
rs401651694	11	18136424	A	missense_variant	MODERATE	MAP3K14	ENSOARG00020025563	Transcript	ENSOART00020040099.1	protein_coding	R/K	aGg/aAg	tolerated_low_confidence(0.81)	P
rs423409489	2	225661303	G	missense_variant	MODERATE	MAP2	ENSOARG00020019287	Transcript	ENSOART00020029710.1	protein_coding	E/G	gAg/gGg	tolerated_low_confidence(0.81)	P
rs417044359	3	3852443	T	missense_variant	MODERATE	-	ENSOARG00020013569	Transcript	ENSOART00020021211.1	protein_coding	R/S	Cgc/Agc	tolerated_low_confidence(0.77)	P
rs419998306	4	97356823	C	missense_variant	MODERATE	GPR37	ENSOARG00020004225	Transcript	ENSOART00020006448.1	protein_coding	K/E	Aag/Gag	tolerated_low_confidence(0.73)	P
rs1090925885	25	31312303	A	missense_variant	MODERATE	-	ENSOARG00020006443	Transcript	ENSOART00020009960.1	protein_coding	E/K	Gag/Aag	tolerated_low_confidence(0.72)	P
rs403181592	10	86428987	T	missense_variant	MODERATE	TMTC4	ENSOARG00020022815	Transcript	ENSOART00020035419.1	protein_coding	A/T	Gca/Aca	tolerated_low_confidence(0.66)	P
rs193632580	1	195996166	C	missense_variant	MODERATE	USF3	ENSOARG00020001164	Transcript	ENSOART00020001740.1	protein_coding	T/A	Aca/Gca	tolerated_low_confidence(0.66)	P
rs403682482	1	195626974	G	missense_variant	MODERATE	BOC	ENSOARG00020000752	Transcript	ENSOART00020001034.1	protein_coding	Q/R	cAg/cGg	tolerated_low_confidence(0.64)	P
rs404438646	18	59127120	G	missense_variant	MODERATE	-	ENSOARG00020020363	Transcript	ENSOART00020031357.1	protein_coding	H/R	cAt/cGt	tolerated_low_confidence(0.63)	P
rs399832365	12	79623337	C	missense_variant	MODERATE	ZBTB41	ENSOARG00020022587	Transcript	ENSOART00020035039.1	protein_coding	S/A	Tcg/Gcg	tolerated_low_confidence(0.62)	P
rs404251972	1	282928316	G	missense_variant	MODERATE	-	ENSOARG00020002404	Transcript	ENSOART00020003667.1	protein_coding	V/A	gTt/gCt	tolerated_low_confidence(0.62)	P
rs400472732	18	58208638	A	missense_variant	MODERATE	BTBD7	ENSOARG00020016945	Transcript	ENSOART00020026173.1	protein_coding	A/S	Gct/Tct	tolerated_low_confidence(0.61)	P
rs412269518	9	82970126	A	missense_variant	MODERATE	RRM2B	ENSOARG00020021787	Transcript	ENSOART00020033880.1	protein_coding	S/N	aGt/aAt	tolerated_low_confidence(0.61)	P
rs427151058	2	68318288	G	missense_variant	MODERATE	TMC1	ENSOARG00020014540	Transcript	ENSOART00020022490.1	protein_coding	Y/H	Tac/Cac	tolerated_low_confidence(0.6)	P
rs601838334	16	23707425	A	missense_variant	MODERATE	MAP3K1	ENSOARG00020009639	Transcript	ENSOART00020014797.1	protein_coding	A/V	gCa/gTa	tolerated_low_confidence(0.57)	P
rs429688328	25	8162697	C	missense_variant	MODERATE	LYST	ENSOARG00020016708	Transcript	ENSOART00020025676.1	protein_coding	H/R	cAt/cGt	tolerated_low_confidence(0.54)	P
rs161133495	16	12870138	C	missense_variant	MODERATE	MAST4	ENSOARG00020004329	Transcript	ENSOART00020006604.1	protein_coding	M/V	Atg/Gtg	tolerated_low_confidence(0.54)	P
rs193638163	7	1044927	T	missense_variant	MODERATE	APC	ENSOARG00020015195	Transcript	ENSOART00020023264.1	protein_coding	S/N	aGc/aAc	tolerated_low_confidence(0.54)	P
rs161161036	16	77526077	C	missense_variant	MODERATE	LPCAT1	ENSOARG00020010211	Transcript	ENSOART00020015796.1	protein_coding	M/T	aTg/aCg	tolerated_low_confidence(0.53)	P
rs595736258	3	61474627	A	missense_variant	MODERATE	C2orf68	ENSOARG00020003094	Transcript	ENSOART00020004735.1	protein_coding	P/S	Ccg/Tcg	tolerated_low_confidence(0.51)	P
rs160213176	8	14143286	T	missense_variant	MODERATE	NCOA7	ENSOARG00020019081	Transcript	ENSOART00020029380.1	protein_coding	A/T	Gca/Aca	tolerated_low_confidence(0.43)	P
rs423866054	20	18250064	C	missense_variant	MODERATE	BICRAL	ENSOARG00020017366	Transcript	ENSOART00020026694.1	protein_coding	S/T	aGc/aCc	tolerated_low_confidence(0.4)	P
rs1088615021	4	76886125	C	missense_variant	MODERATE	-	ENSOARG00020000488	Transcript	ENSOART00020000621.1	protein_coding	S/G	Agt/Ggt	tolerated_low_confidence(0.4)	P
rs161777982	1	28533741	G	missense_variant	MODERATE	TUT4	ENSOARG00020008020	Transcript	ENSOART00020012309.1	protein_coding	S/P	Tcc/Ccc	tolerated_low_confidence(0.4)	P
rs405347866	8	33850487	T	missense_variant	MODERATE	CRYBG1	ENSOARG00020012867	Transcript	ENSOART00020019593.1	protein_coding	A/E	gCg/gAg	tolerated_low_confidence(0.38)	P
rs411042888	2	259299620	A	missense_variant	MODERATE	LUZP1	ENSOARG00020015164	Transcript	ENSOART00020023172.1	protein_coding	A/T	Gcc/Acc	tolerated_low_confidence(0.38)	P
rs417763107	1	182177731	G	missense_variant	MODERATE	NFKBIZ	ENSOARG00020002241	Transcript	ENSOART00020003420.1	protein_coding	T/A	Act/Gct	tolerated_low_confidence(0.36)	P
rs419719824	17	53009846	T	missense_variant	MODERATE	EP400	ENSOARG00020023106	Transcript	ENSOART00020035921.1	protein_coding	A/T	Gca/Aca	tolerated_low_confidence(0.34)	P
rs407958774	2	140658508	G	missense_variant	MODERATE	CWC22	ENSOARG00020019564	Transcript	ENSOART00020030077.1	protein_coding	M/V	Atg/Gtg	tolerated_low_confidence(0.34)	P
rs160258793	8	84197324	C	missense_variant	MODERATE	MTRF1L	ENSOARG00020024904	Transcript	ENSOART00020038989.1	protein_coding	P/R	cCc/cGc	tolerated_low_confidence(0.33)	P
rs411076180	2	110233270	G	missense_variant	MODERATE	-	ENSOARG00020009753	Transcript	ENSOART00020014965.1	protein_coding	W/R	Tgg/Cgg	tolerated_low_confidence(0.32)	P
rs159919836	3	230025637	C	missense_variant	MODERATE	MICAL3	ENSOARG00020025774	Transcript	ENSOART00020040480.1	protein_coding	L/R	cTa/cGa	tolerated_low_confidence(0.31)	P
rs595464779	8	33850908	T	missense_variant	MODERATE	CRYBG1	ENSOARG00020012867	Transcript	ENSOART00020019593.1	protein_coding	E/K	Gag/Aag	tolerated_low_confidence(0.3)	P
rs413718977	12	55394720	T	missense_variant	MODERATE	ZBTB17	ENSOARG00020015851	Transcript	ENSOART00020024518.1	protein_coding	P/L	cCg/cTg	tolerated_low_confidence(0.29)	P
rs427255657	3	5679935	T	missense_variant	MODERATE	NUP214	ENSOARG00020000785	Transcript	ENSOART00020001393.1	protein_coding	A/T	Gca/Aca	tolerated_low_confidence(0.27)	P
rs159594313	2	255274556	A	missense_variant	MODERATE	AHDC1	ENSOARG00020021138	Transcript	ENSOART00020032589.1	protein_coding	R/Q	cGg/cAg	tolerated_low_confidence(0.27)	P
rs159411164	1	130060295	C	missense_variant	MODERATE	SON	ENSOARG00020006185	Transcript	ENSOART00020009562.1	protein_coding	R/G	Agg/Ggg	tolerated_low_confidence(0.25)	P
rs424872813	11	59567520	G	missense_variant	MODERATE	COIL	ENSOARG00020022586	Transcript	ENSOART00020035028.1	protein_coding	Y/C	tAt/tGt	tolerated_low_confidence(0.24)	P
rs422124230	14	2324689	A	missense_variant	MODERATE	-	ENSOARG00020019987	Transcript	ENSOART00020030772.1	protein_coding	R/C	Cgt/Tgt	tolerated_low_confidence(0.22)	P
rs603443442	5	52143625	T	missense_variant	MODERATE	KDM3B	ENSOARG00020015437	Transcript	ENSOART00020023720.1	protein_coding	T/S	Aca/Tca	tolerated_low_confidence(0.22)	P
rs160444406	3	36151127	A	missense_variant	MODERATE	ZNF512	ENSOARG00020002439	Transcript	ENSOART00020005394.1	protein_coding	A/T	Gct/Act	tolerated_low_confidence(0.21)	P
rs161130884	16	10441243	C	missense_variant	MODERATE	MCCC2	ENSOARG00020023398	Transcript	ENSOART00020036455.1	protein_coding	P/R	cCa/cGa	tolerated_low_confidence(0.2)	P
rs399790415	2	37278426	T	missense_variant	MODERATE	SLC28A3	ENSOARG00020003719	Transcript	ENSOART00020005681.1	protein_coding	S/C	Agt/Tgt	tolerated_low_confidence(0.19)	P
rs416423666	11	59567352	A	missense_variant	MODERATE	COIL	ENSOARG00020022586	Transcript	ENSOART00020035028.1	protein_coding	P/H	cCt/cAt	tolerated_low_confidence(0.18)	P
rs427200205	11	30246642	G	missense_variant	MODERATE	TRIM16	ENSOARG00020012198	Transcript	ENSOART00020018778.1	protein_coding	H/R	cAc/cGc	tolerated_low_confidence(0.18)	P
rs410545914	1	28250409	T	missense_variant	MODERATE	ZFYVE9	ENSOARG00020007663	Transcript	ENSOART00020011679.1	protein_coding	P/L	cCt/cTt	tolerated_low_confidence(0.18)	P
rs160915248	14	23130538	A	missense_variant	MODERATE	CHD9	ENSOARG00020007553	Transcript	ENSOART00020011592.1	protein_coding	M/I	atG/atA	tolerated_low_confidence(0.16)	P
rs1091761285	9	68111993	A	missense_variant	MODERATE	TRPS1	ENSOARG00020010945	Transcript	ENSOART00020016941.1	protein_coding	V/I	Gtt/Att	tolerated_low_confidence(0.15)	P
rs160219338	8	23866975	A	missense_variant	MODERATE	-	ENSOARG00020004597	Transcript	ENSOART00020007029.1	protein_coding	S/I	aGt/aTt	tolerated_low_confidence(0.15)	P
rs162297367	1	194308451	G	missense_variant	MODERATE	PLCXD2	ENSOARG00020005631	Transcript	ENSOART00020008764.1	protein_coding	N/D	Aac/Gac	tolerated_low_confidence(0.15)	P
rs415010675	8	55548227	T	missense_variant	MODERATE	ZNF292	ENSOARG00020015103	Transcript	ENSOART00020023094.1	protein_coding	L/M	Ttg/Atg	tolerated_low_confidence(0.12)	P
rs407144394	1	181972767	T	missense_variant	MODERATE	TRMT10C	ENSOARG00020001969	Transcript	ENSOART00020002993.1	protein_coding	G/V	gGc/gTc	tolerated_low_confidence(0.11)	P
rs161957512	X	98744354	T	missense_variant	MODERATE	EIF5B	ENSOARG00020012389	Transcript	ENSOART00020018973.1	protein_coding	A/T	Gca/Aca	tolerated_low_confidence(0.1)	P
rs160222245	8	29028351	A	missense_variant	MODERATE	TRAF3IP2	ENSOARG00020005751	Transcript	ENSOART00020008916.1	protein_coding	P/Q	cCg/cAg	tolerated_low_confidence(0.1)	P
rs402717426	8	33850646	G	missense_variant	MODERATE	CRYBG1	ENSOARG00020012867	Transcript	ENSOART00020019593.1	protein_coding	R/P	cGg/cCg	tolerated_low_confidence(0.09)	P
rs415622756	8	33843968	T	missense_variant	MODERATE	CRYBG1	ENSOARG00020012867	Transcript	ENSOART00020019593.1	protein_coding	L/M	Ctg/Atg	tolerated_low_confidence(0.09)	P
rs400254046	6	119934985	T	missense_variant	MODERATE	BOD1L1	ENSOARG00020003558	Transcript	ENSOART00020005502.1	protein_coding	G/S	Ggc/Agc	tolerated_low_confidence(0.09)	P
rs161794836	4	56928625	T	missense_variant	MODERATE	CTTNBP2	ENSOARG00020016233	Transcript	ENSOART00020024931.1	protein_coding	P/S	Cct/Tct	tolerated_low_confidence(0.09)	P
rs602103623	1	181972761	T	missense_variant	MODERATE	TRMT10C	ENSOARG00020001969	Transcript	ENSOART00020002993.1	protein_coding	P/L	cCa/cTa	tolerated_low_confidence(0.09)	P
rs399333915	15	83532474	A	missense_variant	MODERATE	PSMC3	ENSOARG00020013548	Transcript	ENSOART00020020682.1	protein_coding	P/S	Ccg/Tcg	tolerated_low_confidence(0.08)	P
rs404141943	2	110233239	A	missense_variant	MODERATE	-	ENSOARG00020009753	Transcript	ENSOART00020014965.1	protein_coding	A/V	gCg/gTg	tolerated_low_confidence(0.08)	P
rs162301402	14	39106697	T	missense_variant	MODERATE	HAS3	ENSOARG00020008730	Transcript	ENSOART00020013410.1	protein_coding	S/F	tCt/tTt	tolerated_low_confidence(0.07)	P
rs417489934	24	15948808	G	missense_variant	MODERATE	XYLT1	ENSOARG00020023926	Transcript	ENSOART00020037313.1	protein_coding	K/R	aAa/aGa	tolerated_low_confidence(0.06)	P
rs1092742237	10	38200546	C	missense_variant	MODERATE	-	ENSOARG00020005187	Transcript	ENSOART00020007938.1	protein_coding	E/Q	Gag/Cag	tolerated_low_confidence(0.06)	P
rs429985281	9	68111858	T	missense_variant	MODERATE	TRPS1	ENSOARG00020010945	Transcript	ENSOART00020016941.1	protein_coding	L/F	Ctc/Ttc	tolerated_low_confidence(0.06)	P
rs162299873	7	37902840	G	missense_variant	MODERATE	HAUS2	ENSOARG00020017073	Transcript	ENSOART00020026327.1	protein_coding	L/V	Ctt/Gtt	tolerated_low_confidence(0.06)	P
rs412920743	1	113029198	T	missense_variant	MODERATE	ARHGEF11	ENSOARG00020026145	Transcript	ENSOART00020041125.1	protein_coding	D/N	Gac/Aac	tolerated_low_confidence(0.06)	P
rs602190836	1	18797285	T	missense_variant	MODERATE	PTPRF	ENSOARG00020001497	Transcript	ENSOART00020002290.1	protein_coding	A/V	gCc/gTc	tolerated_low_confidence(0.05)	P
rs403849688	X	124806591	T	missense_variant	MODERATE	WDR44	ENSOARG00020023621	Transcript	ENSOART00020037309.1	protein_coding	V/I	Gtc/Atc	tolerated(1)	P
rs161528830	26	17419744	C	missense_variant	MODERATE	FAT1	ENSOARG00020019399	Transcript	ENSOART00020029828.1	protein_coding	I/V	Atc/Gtc	tolerated(1)	P
rs162303190	26	20804350	A	missense_variant	MODERATE	PCM1	ENSOARG00020020248	Transcript	ENSOART00020031443.1	protein_coding	E/D	gaG/gaT	tolerated(1)	P
rs162303212	26	36029668	G	missense_variant	MODERATE	PLPBP	ENSOARG00020019471	Transcript	ENSOART00020029933.1	protein_coding	K/E	Aag/Gag	tolerated(1)	P
rs428655390	26	17420474	C	missense_variant	MODERATE	FAT1	ENSOARG00020019399	Transcript	ENSOART00020029828.1	protein_coding	T/A	Acc/Gcc	tolerated(1)	P
rs1086828072	25	6027518	G	missense_variant	MODERATE	-	ENSOARG00020014471	Transcript	ENSOART00020022213.1	protein_coding	W/R	Tgg/Cgg	tolerated(1)	P
rs1088681160	25	6027523	A	missense_variant	MODERATE	-	ENSOARG00020014471	Transcript	ENSOART00020022213.1	protein_coding	S/F	tCt/tTt	tolerated(1)	P
rs416010300	25	44914270	C	missense_variant	MODERATE	WDFY4	ENSOARG00020026448	Transcript	ENSOART00020041614.1	protein_coding	S/P	Tcg/Ccg	tolerated(1)	P
rs161411855	24	2984472	C	missense_variant	MODERATE	NLRC3	ENSOARG00020026452	Transcript	ENSOART00020041621.1	protein_coding	T/A	Acc/Gcc	tolerated(1)	P
rs161414397	24	3571743	G	missense_variant	MODERATE	-	ENSOARG00020026470	Transcript	ENSOART00020041643.1	protein_coding	E/D	gaA/gaC	tolerated(1)	P
rs161429858	24	21442328	G	missense_variant	MODERATE	USP31	ENSOARG00020024514	Transcript	ENSOART00020038434.1	protein_coding	M/T	aTg/aCg	tolerated(1)	P
rs398563219	24	33625176	G	missense_variant	MODERATE	GTF2IRD1	ENSOARG00020018854	Transcript	ENSOART00020030668.1	protein_coding	M/T	aTg/aCg	tolerated(1)	P
rs403978454	24	28179758	A	missense_variant	MODERATE	ITGAX	ENSOARG00020024317	Transcript	ENSOART00020037997.1	protein_coding	R/Q	cGa/cAa	tolerated(1)	P
rs411354532	24	16101255	G	missense_variant	MODERATE	XYLT1	ENSOARG00020023926	Transcript	ENSOART00020037313.1	protein_coding	T/A	Acc/Gcc	tolerated(1)	P
rs429997864	24	28503126	G	missense_variant	MODERATE	-	ENSOARG00020014902	Transcript	ENSOART00020022794.1	protein_coding	I/V	Ata/Gta	tolerated(1)	P
rs161390055	23	54952814	T	missense_variant	MODERATE	-	ENSOARG00020012171	Transcript	ENSOART00020019579.1	protein_coding	L/I	Ctt/Att	tolerated(1)	P
rs408371137	23	14222988	C	missense_variant	MODERATE	-	ENSOARG00020021657	Transcript	ENSOART00020033513.1	protein_coding	Q/E	Cag/Gag	tolerated(1)	P
rs161480389	22	21843338	G	missense_variant	MODERATE	LOXL4	ENSOARG00020021636	Transcript	ENSOART00020033588.1	protein_coding	S/T	aGc/aCc	tolerated(1)	P
rs161483692	22	23995396	C	missense_variant	MODERATE	SEC31B	ENSOARG00020023907	Transcript	ENSOART00020037289.1	protein_coding	I/V	Atc/Gtc	tolerated(1)	P
rs161508446	22	43236782	T	missense_variant	MODERATE	INPP5F	ENSOARG00020014985	Transcript	ENSOART00020025836.1	protein_coding	E/D	gaA/gaT	tolerated(1)	P
rs162244594	22	35874088	G	missense_variant	MODERATE	GPAM	ENSOARG00020017122	Transcript	ENSOART00020026324.1	protein_coding	K/N	aaG/aaC	tolerated(1)	P
rs414875156	22	13144407	G	missense_variant	MODERATE	KIF20B	ENSOARG00020009389	Transcript	ENSOART00020014358.1	protein_coding	K/E	Aaa/Gaa	tolerated(1)	P
rs427468481	22	24014402	G	missense_variant	MODERATE	SEC31B	ENSOARG00020023907	Transcript	ENSOART00020037289.1	protein_coding	I/T	aTc/aCc	tolerated(1)	P
rs428475045	22	20438803	T	missense_variant	MODERATE	PIK3AP1	ENSOARG00020014374	Transcript	ENSOART00020022188.1	protein_coding	A/T	Gca/Aca	tolerated(1)	P
rs161315427	20	18654295	C	missense_variant	MODERATE	ZNF318	ENSOARG00020021662	Transcript	ENSOART00020033595.1	protein_coding	T/A	Act/Gct	tolerated(1)	P
rs161315489	20	18704341	G	missense_variant	MODERATE	ABCC10	ENSOARG00020021781	Transcript	ENSOART00020033721.1	protein_coding	F/L	ttT/ttG	tolerated(1)	P
rs161322359	20	22326514	G	missense_variant	MODERATE	CD2AP	ENSOARG00020013919	Transcript	ENSOART00020021252.1	protein_coding	I/V	Att/Gtt	tolerated(1)	P
rs161324443	20	27029911	T	missense_variant	MODERATE	ELOVL5	ENSOARG00020021349	Transcript	ENSOART00020032949.1	protein_coding	V/I	Gtt/Att	tolerated(1)	P
rs161339946	20	43131935	G	missense_variant	MODERATE	NUP153	ENSOARG00020020973	Transcript	ENSOART00020032593.1	protein_coding	D/E	gaC/gaG	tolerated(1)	P
rs407689499	20	21072080	T	missense_variant	MODERATE	ENPP5	ENSOARG00020012428	Transcript	ENSOART00020018939.1	protein_coding	V/I	Gtt/Att	tolerated(1)	P
rs410045437	20	10734737	A	missense_variant	MODERATE	ANKS1A	ENSOARG00020020350	Transcript	ENSOART00020031954.1	protein_coding	A/T	Gcg/Acg	tolerated(1)	P
rs421314993	20	30182480	G	missense_variant	MODERATE	ABCF1	ENSOARG00020022532	Transcript	ENSOART00020034963.1	protein_coding	M/T	aTg/aCg	tolerated(1)	P
rs421696277	20	52321980	G	missense_variant	MODERATE	F13A1	ENSOARG00020025035	Transcript	ENSOART00020039238.1	protein_coding	I/V	Att/Gtt	tolerated(1)	P
rs422419852	20	43132014	A	missense_variant	MODERATE	NUP153	ENSOARG00020020973	Transcript	ENSOART00020032593.1	protein_coding	A/T	Gct/Act	tolerated(1)	P
rs161251377	19	37203590	A	missense_variant	MODERATE	MAGI1	ENSOARG00020023373	Transcript	ENSOART00020037616.1	protein_coding	T/K	aCg/aAg	tolerated(1)	P
rs161288958	19	60390197	C	missense_variant	MODERATE	NUP210	ENSOARG00020013605	Transcript	ENSOART00020021916.1	protein_coding	S/P	Tca/Cca	tolerated(1)	P
rs414098621	19	56050852	G	missense_variant	MODERATE	CDCP1	ENSOARG00020025413	Transcript	ENSOART00020039884.1	protein_coding	N/S	aAc/aGc	tolerated(1)	P
rs160838868	17	48094761	C	missense_variant	MODERATE	GASK1B	ENSOARG00020017332	Transcript	ENSOART00020026644.1	protein_coding	S/P	Tca/Cca	tolerated(1)	P
rs160883187	17	79396424	A	missense_variant	MODERATE	EIF4ENIF1	ENSOARG00020021505	Transcript	ENSOART00020034000.1	protein_coding	E/D	gaA/gaT	tolerated(1)	P
rs408233657	17	72649316	T	missense_variant	MODERATE	TRPV4	ENSOARG00020023463	Transcript	ENSOART00020036819.1	protein_coding	A/S	Gcc/Tcc	tolerated(1)	P
rs420114556	17	72407644	A	missense_variant	MODERATE	-	ENSOARG00020022859	Transcript	ENSOART00020035505.1	protein_coding	H/Y	Cac/Tac	tolerated(1)	P
rs161124786	16	4131209	G	missense_variant	MODERATE	STK10	ENSOARG00020017936	Transcript	ENSOART00020027937.1	protein_coding	W/R	Tgg/Cgg	tolerated(1)	P
rs161143868	16	27373768	T	missense_variant	MODERATE	ITGA2	ENSOARG00020003443	Transcript	ENSOART00020005526.1	protein_coding	L/I	Cta/Ata	tolerated(1)	P
rs408928659	15	51444135	T	missense_variant	MODERATE	-	ENSOARG00020003849	Transcript	ENSOART00020005870.1	protein_coding	V/M	Gtg/Atg	tolerated(1)	P
rs410296915	15	37211471	C	missense_variant	MODERATE	ZNF202	ENSOARG00020022786	Transcript	ENSOART00020035376.1	protein_coding	Q/R	cAa/cGa	tolerated(1)	P
rs415158343	15	56608213	A	missense_variant	MODERATE	C2CD3	ENSOARG00020003293	Transcript	ENSOART00020005576.1	protein_coding	T/I	aCc/aTc	tolerated(1)	P
rs1091005677	14	53987835	C	missense_variant	MODERATE	-	ENSOARG00020019378	Transcript	ENSOART00020029863.1	protein_coding	N/T	aAt/aCt	tolerated(1)	P
rs160890052	14	1155302	A	missense_variant	MODERATE	COG4	ENSOARG00020015747	Transcript	ENSOART00020024927.1	protein_coding	A/T	Gca/Aca	tolerated(1)	P
rs160923960	14	37052761	C	missense_variant	MODERATE	TK2	ENSOARG00020014347	Transcript	ENSOART00020023295.1	protein_coding	I/V	Ata/Gta	tolerated(1)	P
rs160962992	14	55614216	G	missense_variant	MODERATE	ZNF45	ENSOARG00020003890	Transcript	ENSOART00020005953.1	protein_coding	R/G	Aga/Gga	tolerated(1)	P
rs160984290	14	61721242	G	missense_variant	MODERATE	ZNF614	ENSOARG00020011045	Transcript	ENSOART00020016910.1	protein_coding	R/G	Aga/Gga	tolerated(1)	P
rs425460092	14	61721075	G	missense_variant	MODERATE	ZNF614	ENSOARG00020011045	Transcript	ENSOART00020016910.1	protein_coding	E/G	gAa/gGa	tolerated(1)	P
rs160563064	13	39354290	T	missense_variant	MODERATE	RRBP1	ENSOARG00020021932	Transcript	ENSOART00020034225.1	protein_coding	R/Q	cGg/cAg	tolerated(1)	P
rs160600142	13	64045718	C	missense_variant	MODERATE	POFUT1	ENSOARG00020005221	Transcript	ENSOART00020007989.1	protein_coding	E/D	gaG/gaC	tolerated(1)	P
rs398152905	13	16691489	A	missense_variant	MODERATE	-	ENSOARG00020005780	Transcript	ENSOART00020008904.1	protein_coding	G/S	Ggt/Agt	tolerated(1)	P
rs410577833	13	11182390	A	missense_variant	MODERATE	NINL	ENSOARG00020003227	Transcript	ENSOART00020004922.1	protein_coding	V/M	Gtg/Atg	tolerated(1)	P
rs412105533	13	68732594	A	missense_variant	MODERATE	SAMHD1	ENSOARG00020008026	Transcript	ENSOART00020012347.1	protein_coding	H/Y	Cac/Tac	tolerated(1)	P
rs420325639	13	12414647	G	missense_variant	MODERATE	SFMBT2	ENSOARG00020004270	Transcript	ENSOART00020006516.1	protein_coding	M/T	aTg/aCg	tolerated(1)	P
rs1088970534	12	957829	A	missense_variant	MODERATE	ATP2B4	ENSOARG00020003931	Transcript	ENSOART00020006008.1	protein_coding	R/K	aGa/aAa	tolerated(1)	P
rs160803141	12	65505295	T	missense_variant	MODERATE	CEP350	ENSOARG00020023084	Transcript	ENSOART00020035870.1	protein_coding	P/S	Cct/Tct	tolerated(1)	P
rs160803213	12	65550340	A	missense_variant	MODERATE	CEP350	ENSOARG00020023084	Transcript	ENSOART00020035870.1	protein_coding	Q/K	Caa/Aaa	tolerated(1)	P
rs160819903	12	83444077	C	missense_variant	MODERATE	CYB5R1	ENSOARG00020019116	Transcript	ENSOART00020029376.1	protein_coding	T/P	Acc/Ccc	tolerated(1)	P
rs162054480	12	957821	T	missense_variant	MODERATE	ATP2B4	ENSOARG00020003931	Transcript	ENSOART00020006008.1	protein_coding	L/F	ttG/ttT	tolerated(1)	P
rs193641433	12	53123017	C	missense_variant	MODERATE	LRRC47	ENSOARG00020003232	Transcript	ENSOART00020004917.1	protein_coding	F/L	Ttc/Ctc	tolerated(1)	P
rs604467781	12	53052852	C	missense_variant	MODERATE	C1orf174	ENSOARG00020003170	Transcript	ENSOART00020004856.1	protein_coding	L/P	cTg/cCg	tolerated(1)	P
rs162129201	11	34486208	G	missense_variant	MODERATE	USP43	ENSOARG00020020269	Transcript	ENSOART00020031401.1	protein_coding	V/A	gTg/gCg	tolerated(1)	P
rs162135523	11	23451493	G	missense_variant	MODERATE	-	ENSOARG00020015944	Transcript	ENSOART00020024506.1	protein_coding	W/R	Tgg/Cgg	tolerated(1)	P
rs398433642	11	51075444	A	missense_variant	MODERATE	MYO19	ENSOARG00020024654	Transcript	ENSOART00020038647.1	protein_coding	G/S	Ggc/Agc	tolerated(1)	P
rs399122650	11	22938524	A	missense_variant	MODERATE	GSDMB	ENSOARG00020010467	Transcript	ENSOART00020016325.1	protein_coding	R/Q	cGg/cAg	tolerated(1)	P
rs412893399	11	1894578	T	missense_variant	MODERATE	ABCA6	ENSOARG00020012508	Transcript	ENSOART00020040448.1	protein_coding	V/I	Gtc/Atc	tolerated(1)	P
rs421313143	11	1848729	G	missense_variant	MODERATE	ABCA9	ENSOARG00020011714	Transcript	ENSOART00020017891.1	protein_coding	F/L	Ttt/Ctt	tolerated(1)	P
rs160498931	10	23899294	A	missense_variant	MODERATE	CKAP2	ENSOARG00020003773	Transcript	ENSOART00020005750.1	protein_coding	S/L	tCg/tTg	tolerated(1)	P
rs160499399	10	24087369	T	missense_variant	MODERATE	SLC25A15	ENSOARG00020003955	Transcript	ENSOART00020006067.1	protein_coding	T/K	aCg/aAg	tolerated(1)	P
rs162300362	10	95321056	C	missense_variant	MODERATE	CARS2	ENSOARG00020004534	Transcript	ENSOART00020006940.1	protein_coding	N/S	aAc/aGc	tolerated(1)	P
rs160676451	9	104263270	C	missense_variant	MODERATE	MTBP	ENSOARG00020012837	Transcript	ENSOART00020019890.1	protein_coding	L/S	tTg/tCg	tolerated(1)	P
rs404212852	8	6747289	C	missense_variant	MODERATE	PHIP	ENSOARG00020014287	Transcript	ENSOART00020022290.1	protein_coding	I/V	Ata/Gta	tolerated(1)	P
rs406940445	8	58361533	C	missense_variant	MODERATE	MRAP2	ENSOARG00020003941	Transcript	ENSOART00020006026.1	protein_coding	H/Q	caT/caG	tolerated(1)	P
rs421148809	8	53448876	A	missense_variant	MODERATE	LYRM2	ENSOARG00020009458	Transcript	ENSOART00020014560.1	protein_coding	G/S	Ggc/Agc	tolerated(1)	P
rs160310530	7	37077833	G	missense_variant	MODERATE	MGA	ENSOARG00020011564	Transcript	ENSOART00020017634.1	protein_coding	N/S	aAt/aGt	tolerated(1)	P
rs160318145	7	44835535	C	missense_variant	MODERATE	NIN	ENSOARG00020023168	Transcript	ENSOART00020036073.1	protein_coding	C/R	Tgt/Cgt	tolerated(1)	P
rs160318147	7	44835469	T	missense_variant	MODERATE	NIN	ENSOARG00020023168	Transcript	ENSOART00020036073.1	protein_coding	M/L	Atg/Ttg	tolerated(1)	P
rs400173591	7	60766917	T	missense_variant	MODERATE	GLDN	ENSOARG00020025773	Transcript	ENSOART00020040477.1	protein_coding	S/N	aGt/aAt	tolerated(1)	P
rs400392642	7	79545153	C	missense_variant	MODERATE	SYNE2	ENSOARG00020013014	Transcript	ENSOART00020021172.1	protein_coding	K/Q	Aag/Cag	tolerated(1)	P
rs404416597	7	44042152	T	missense_variant	MODERATE	SOS2	ENSOARG00020021878	Transcript	ENSOART00020033843.1	protein_coding	R/K	aGg/aAg	tolerated(1)	P
rs426644595	7	44064203	T	missense_variant	MODERATE	SOS2	ENSOARG00020021878	Transcript	ENSOART00020033843.1	protein_coding	R/K	aGa/aAa	tolerated(1)	P
rs159946689	6	22555327	C	missense_variant	MODERATE	TBCK	ENSOARG00020025643	Transcript	ENSOART00020040286.1	protein_coding	E/D	gaG/gaC	tolerated(1)	P
rs193636241	6	73781326	T	missense_variant	MODERATE	FRYL	ENSOARG00020010236	Transcript	ENSOART00020015863.1	protein_coding	A/E	gCa/gAa	tolerated(1)	P
rs605850867	6	129090084	T	missense_variant	MODERATE	UVSSA	ENSOARG00020009863	Transcript	ENSOART00020015126.1	protein_coding	V/I	Gtc/Atc	tolerated(1)	P
rs1094582243	5	49682966	A	missense_variant	MODERATE	TGFBI	ENSOARG00020010032	Transcript	ENSOART00020015368.1	protein_coding	V/I	Gtc/Atc	tolerated(1)	P
rs160030549	5	13219423	C	missense_variant	MODERATE	TYK2	ENSOARG00020004293	Transcript	ENSOART00020006676.1	protein_coding	I/V	Atc/Gtc	tolerated(1)	P
rs160067958	5	40283794	C	missense_variant	MODERATE	ZFP62	ENSOARG00020015927	Transcript	ENSOART00020024350.1	protein_coding	S/A	Tct/Gct	tolerated(1)	P
rs160121520	5	102367504	T	missense_variant	MODERATE	LNPEP	ENSOARG00020015364	Transcript	ENSOART00020023846.1	protein_coding	T/S	Acg/Tcg	tolerated(1)	P
rs160302203	5	43603124	C	missense_variant	MODERATE	TEP1	ENSOARG00020011559	Transcript	ENSOART00020017616.1	protein_coding	K/E	Aag/Gag	tolerated(1)	P
rs161863818	5	14669487	G	missense_variant	MODERATE	PEX11G	ENSOARG00020008293	Transcript	ENSOART00020012715.1	protein_coding	V/L	Gtc/Ctc	tolerated(1)	P
rs193636914	5	19856496	C	missense_variant	MODERATE	DOT1L	ENSOARG00020022357	Transcript	ENSOART00020034847.1	protein_coding	K/Q	Aag/Cag	tolerated(1)	P
rs193637279	5	87284774	A	missense_variant	MODERATE	VCAN	ENSOARG00020021234	Transcript	ENSOART00020033145.1	protein_coding	R/K	aGg/aAg	tolerated(1)	P
rs193638418	5	43598440	A	missense_variant	MODERATE	TEP1	ENSOARG00020011559	Transcript	ENSOART00020017616.1	protein_coding	L/F	Ctc/Ttc	tolerated(1)	P
rs406993190	5	87286897	C	missense_variant	MODERATE	VCAN	ENSOARG00020021234	Transcript	ENSOART00020033145.1	protein_coding	S/P	Tca/Cca	tolerated(1)	P
rs430213457	5	1019098	G	missense_variant	MODERATE	RASGEF1C	ENSOARG00020013195	Transcript	ENSOART00020020428.1	protein_coding	D/G	gAc/gGc	tolerated(1)	P
rs595724892	5	86847035	G	missense_variant	MODERATE	XRCC4	ENSOARG00020021156	Transcript	ENSOART00020032681.1	protein_coding	T/A	Act/Gct	tolerated(1)	P
rs159764822	4	50240873	T	missense_variant	MODERATE	RELN	ENSOARG00020006339	Transcript	ENSOART00020011226.1	protein_coding	A/T	Gcc/Acc	tolerated(1)	P
rs159787401	4	84485528	C	missense_variant	MODERATE	NUDCD3	ENSOARG00020003922	Transcript	ENSOART00020005987.1	protein_coding	V/A	gTg/gCg	tolerated(1)	P
rs405459883	4	54985496	C	missense_variant	MODERATE	LAMB1	ENSOARG00020013761	Transcript	ENSOART00020021034.1	protein_coding	N/D	Aat/Gat	tolerated(1)	P
rs427562155	4	55312995	A	missense_variant	MODERATE	-	ENSOARG00020014254	Transcript	ENSOART00020021968.1	protein_coding	S/F	tCt/tTt	tolerated(1)	P
rs159856311	3	162557019	A	missense_variant	MODERATE	MDM1	ENSOARG00020005172	Transcript	ENSOART00020008033.1	protein_coding	A/E	gCg/gAg	tolerated(1)	P
rs160399485	3	92533645	A	missense_variant	MODERATE	eIF2aK2	ENSOARG00020000891	Transcript	ENSOART00020001320.1	protein_coding	E/K	Gaa/Aaa	tolerated(1)	P
rs160425971	3	63270337	T	missense_variant	MODERATE	EIF2AK3	ENSOARG00020000964	Transcript	ENSOART00020001405.1	protein_coding	A/T	Gct/Act	tolerated(1)	P
rs161978321	3	17300674	A	missense_variant	MODERATE	RSAD2	ENSOARG00020006787	Transcript	ENSOART00020010445.1	protein_coding	Q/K	Cag/Aag	tolerated(1)	P
rs398920256	3	64247910	A	missense_variant	MODERATE	CKAP2L	ENSOARG00020001672	Transcript	ENSOART00020002532.1	protein_coding	C/Y	tGt/tAt	tolerated(1)	P
rs399325682	3	140843106	A	missense_variant	MODERATE	FGD6	ENSOARG00020014249	Transcript	ENSOART00020021831.1	protein_coding	P/L	cCg/cTg	tolerated(1)	P
rs415076061	3	240361391	G	missense_variant	MODERATE	CRELD2	ENSOARG00020005750	Transcript	ENSOART00020008915.1	protein_coding	N/K	aaC/aaG	tolerated(1)	P
rs417253011	3	219962355	C	missense_variant	MODERATE	-	ENSOARG00020000151	Transcript	ENSOART00020000182.1	protein_coding	H/Q	caC/caG	tolerated(1)	P
rs420932984	3	110647510	T	missense_variant	MODERATE	PROM2	ENSOARG00020000967	Transcript	ENSOART00020001408.1	protein_coding	R/Q	cGa/cAa	tolerated(1)	P
rs1092609783	2	159363028	G	missense_variant	MODERATE	IFIH1	ENSOARG00020010727	Transcript	ENSOART00020016740.1	protein_coding	K/E	Aag/Gag	tolerated(1)	P
rs159531593	2	151036459	G	missense_variant	MODERATE	FASTKD1	ENSOARG00020004650	Transcript	ENSOART00020007117.1	protein_coding	S/A	Tcc/Gcc	tolerated(1)	P
rs159566442	2	225992306	A	missense_variant	MODERATE	KANSL1L	ENSOARG00020021126	Transcript	ENSOART00020032641.1	protein_coding	Y/F	tAt/tTt	tolerated(1)	P
rs401815163	2	11749818	A	missense_variant	MODERATE	SUSD1	ENSOARG00020022255	Transcript	ENSOART00020034946.1	protein_coding	D/E	gaC/gaA	tolerated(1)	P
rs402196092	2	79609343	C	missense_variant	MODERATE	KIAA2026	ENSOARG00020009163	Transcript	ENSOART00020014053.1	protein_coding	M/V	Atg/Gtg	tolerated(1)	P
rs404684630	2	127230089	C	missense_variant	MODERATE	-	ENSOARG00020022687	Transcript	ENSOART00020035205.1	protein_coding	C/G	Tgt/Ggt	tolerated(1)	P
rs428402236	2	11739676	G	missense_variant	MODERATE	SUSD1	ENSOARG00020022255	Transcript	ENSOART00020034946.1	protein_coding	Q/R	cAa/cGa	tolerated(1)	P
rs430338384	2	161601862	C	missense_variant	MODERATE	PLA2R1	ENSOARG00020016908	Transcript	ENSOART00020026628.1	protein_coding	M/T	aTg/aCg	tolerated(1)	P
rs1087833197	1	135454574	A	missense_variant	MODERATE	LTN1	ENSOARG00020003420	Transcript	ENSOART00020005212.1	protein_coding	R/H	cGt/cAt	tolerated(1)	P
rs159411583	1	130203588	C	missense_variant	MODERATE	IFNGR2	ENSOARG00020006717	Transcript	ENSOART00020010726.1	protein_coding	I/V	Att/Gtt	tolerated(1)	P
rs159414608	1	135452871	G	missense_variant	MODERATE	LTN1	ENSOARG00020003420	Transcript	ENSOART00020005212.1	protein_coding	T/A	Aca/Gca	tolerated(1)	P
rs159423462	1	180668052	C	missense_variant	MODERATE	NIT2	ENSOARG00020001055	Transcript	ENSOART00020001545.1	protein_coding	R/S	agG/agC	tolerated(1)	P
rs159428977	1	194309050	G	missense_variant	MODERATE	PLCXD2	ENSOARG00020005631	Transcript	ENSOART00020008764.1	protein_coding	D/E	gaC/gaG	tolerated(1)	P
rs159439607	1	204268265	T	missense_variant	MODERATE	GOLGB1	ENSOARG00020004009	Transcript	ENSOART00020006294.1	protein_coding	R/Q	cGa/cAa	tolerated(1)	P
rs159482688	1	270170508	G	missense_variant	MODERATE	ZBTB38	ENSOARG00020008974	Transcript	ENSOART00020013773.1	protein_coding	S/P	Tca/Cca	tolerated(1)	P
rs159490914	1	282375749	T	missense_variant	MODERATE	BRWD1	ENSOARG00020002189	Transcript	ENSOART00020003340.1	protein_coding	L/Q	cTg/cAg	tolerated(1)	P
rs162298107	1	81604392	T	missense_variant	MODERATE	PALMD	ENSOARG00020001716	Transcript	ENSOART00020002595.1	protein_coding	A/V	gCa/gTa	tolerated(1)	P
rs193632759	1	218568437	T	missense_variant	MODERATE	MASP1	ENSOARG00020000314	Transcript	ENSOART00020000382.1	protein_coding	M/I	atG/atT	tolerated(1)	P
rs406247369	1	204269702	C	missense_variant	MODERATE	GOLGB1	ENSOARG00020004009	Transcript	ENSOART00020006294.1	protein_coding	N/S	aAt/aGt	tolerated(1)	P
rs407037819	1	11564398	C	missense_variant	MODERATE	-	ENSOARG00020013812	Transcript	ENSOART00020021777.1	protein_coding	A/P	Gca/Cca	tolerated(1)	P
rs426153292	1	209415110	A	missense_variant	MODERATE	SENP5	ENSOARG00020002311	Transcript	ENSOART00020003587.1	protein_coding	G/S	Ggc/Agc	tolerated(1)	P
rs427225496	1	153506643	G	missense_variant	MODERATE	NRIP1	ENSOARG00020001028	Transcript	ENSOART00020001499.1	protein_coding	N/S	aAt/aGt	tolerated(1)	P
rs429233415	1	202342363	C	missense_variant	MODERATE	CD80	ENSOARG00020001923	Transcript	ENSOART00020002946.1	protein_coding	M/V	Atg/Gtg	tolerated(1)	P
rs430596933	1	122000854	C	missense_variant	MODERATE	-	ENSOARG00020001471	Transcript	ENSOART00020002223.1	protein_coding	C/R	Tgc/Cgc	tolerated(1)	P
rs590588593	1	28482783	G	missense_variant	MODERATE	TUT4	ENSOARG00020008020	Transcript	ENSOART00020012309.1	protein_coding	V/A	gTg/gCg	tolerated(1)	P
rs413203583	17	72407622	A	missense_variant	MODERATE	-	ENSOARG00020022859	Transcript	ENSOART00020035505.1	protein_coding	T/I	aCt/aTt	tolerated(0.99)	P
rs408225830	5	43620066	G	missense_variant	MODERATE	KLHL33	ENSOARG00020012585	Transcript	ENSOART00020019344.1	protein_coding	E/A	gAg/gCg	tolerated(0.99)	P
rs159492721	1	285481357	C	missense_variant	MODERATE	C2CD2	ENSOARG00020002824	Transcript	ENSOART00020004357.1	protein_coding	H/R	cAc/cGc	tolerated(0.99)	P
rs421473942	21	42491000	G	missense_variant	MODERATE	INCENP	ENSOARG00020018586	Transcript	ENSOART00020028641.1	protein_coding	T/A	Acg/Gcg	tolerated(0.98)	P
rs160906087	14	14009705	T	missense_variant	MODERATE	KLHDC4	ENSOARG00020010847	Transcript	ENSOART00020017262.1	protein_coding	S/N	aGc/aAc	tolerated(0.98)	P
rs405384175	8	53298958	T	missense_variant	MODERATE	CASP8AP2	ENSOARG00020009190	Transcript	ENSOART00020014084.1	protein_coding	G/E	gGa/gAa	tolerated(0.98)	P
rs161816291	3	153171503	G	missense_variant	MODERATE	PUS7L	ENSOARG00020005488	Transcript	ENSOART00020008418.1	protein_coding	M/V	Atg/Gtg	tolerated(0.98)	P
rs430841223	1	288056497	G	missense_variant	MODERATE	PTTG1IP	ENSOARG00020006978	Transcript	ENSOART00020010692.1	protein_coding	E/Q	Gag/Cag	tolerated(0.98)	P
rs162192071	19	60412884	G	missense_variant	MODERATE	NUP210	ENSOARG00020013605	Transcript	ENSOART00020021916.1	protein_coding	I/V	Atc/Gtc	tolerated(0.97)	P
rs160682557	15	19470932	T	missense_variant	MODERATE	NPAT	ENSOARG00020011163	Transcript	ENSOART00020017290.1	protein_coding	P/Q	cCa/cAa	tolerated(0.97)	P
rs602310316	13	62018627	A	missense_variant	MODERATE	SIRPB2	ENSOARG00020015924	Transcript	ENSOART00020024403.1	protein_coding	G/R	Ggg/Agg	tolerated(0.96)	P
rs402148559	3	121243690	C	missense_variant	MODERATE	NAV3	ENSOARG00020003813	Transcript	ENSOART00020006967.1	protein_coding	L/S	tTg/tCg	tolerated(0.96)	P
rs421565914	2	138566103	T	missense_variant	MODERATE	ITGA4	ENSOARG00020019068	Transcript	ENSOART00020029313.1	protein_coding	T/N	aCt/aAt	tolerated(0.96)	P
rs160351124	7	79517741	C	missense_variant	MODERATE	SYNE2	ENSOARG00020013014	Transcript	ENSOART00020021172.1	protein_coding	G/A	gGc/gCc	tolerated(0.95)	P
rs407967788	1	278327202	C	missense_variant	MODERATE	TF	ENSOARG00020019153	Transcript	ENSOART00020029420.1	protein_coding	Q/R	cAa/cGa	tolerated(0.95)	P
rs598953944	20	10541394	A	missense_variant	MODERATE	UHRF1BP1	ENSOARG00020019885	Transcript	ENSOART00020031071.1	protein_coding	V/I	Gtc/Atc	tolerated(0.94)	P
rs159667998	1	90839260	T	missense_variant	MODERATE	CLCC1	ENSOARG00020005063	Transcript	ENSOART00020007739.1	protein_coding	L/I	Ctt/Att	tolerated(0.94)	P
rs430473573	11	10942193	C	missense_variant	MODERATE	RNF213	ENSOARG00020015618	Transcript	ENSOART00020033091.1	protein_coding	F/L	Ttt/Ctt	tolerated(0.93)	P
rs160318180	7	44829567	G	missense_variant	MODERATE	NIN	ENSOARG00020023168	Transcript	ENSOART00020036073.1	protein_coding	K/E	Aaa/Gaa	tolerated(0.93)	P
rs160192636	2	14808432	T	missense_variant	MODERATE	ELP1	ENSOARG00020001982	Transcript	ENSOART00020003099.1	protein_coding	P/S	Ccc/Tcc	tolerated(0.91)	P
rs415212562	1	210991453	T	missense_variant	MODERATE	LSG1	ENSOARG00020009362	Transcript	ENSOART00020014316.1	protein_coding	H/Y	Cac/Tac	tolerated(0.91)	P
rs402413083	8	82167124	G	missense_variant	MODERATE	MTHFD1L	ENSOARG00020021229	Transcript	ENSOART00020033342.1	protein_coding	S/A	Tca/Gca	tolerated(0.89)	P
rs159991025	6	111973499	G	missense_variant	MODERATE	PTPN13	ENSOARG00020019325	Transcript	ENSOART00020030081.1	protein_coding	I/V	Atc/Gtc	tolerated(0.89)	P
rs427489310	3	224641300	C	missense_variant	MODERATE	NCAPD2	ENSOARG00020005706	Transcript	ENSOART00020008792.1	protein_coding	I/V	Ata/Gta	tolerated(0.89)	P
rs411965943	25	44982599	A	missense_variant	MODERATE	WDFY4	ENSOARG00020026448	Transcript	ENSOART00020041614.1	protein_coding	G/S	Ggt/Agt	tolerated(0.88)	P
rs160681563	15	17649746	A	missense_variant	MODERATE	CWF19L2	ENSOARG00020024318	Transcript	ENSOART00020037999.1	protein_coding	G/R	Gga/Aga	tolerated(0.88)	P
rs417581398	15	48193182	T	missense_variant	MODERATE	PPFIBP2	ENSOARG00020007750	Transcript	ENSOART00020012146.1	protein_coding	S/N	aGt/aAt	tolerated(0.88)	P
rs418105364	11	18178186	A	missense_variant	MODERATE	FMNL1	ENSOARG00020025593	Transcript	ENSOART00020040154.1	protein_coding	P/S	Cct/Tct	tolerated(0.88)	P
rs422226574	5	44910922	A	missense_variant	MODERATE	PGBD2	ENSOARG00020010001	Transcript	ENSOART00020015311.1	protein_coding	D/E	gaT/gaA	tolerated(0.87)	P
rs401228675	25	8123334	T	missense_variant	MODERATE	LYST	ENSOARG00020016708	Transcript	ENSOART00020025676.1	protein_coding	A/T	Gcc/Acc	tolerated(0.86)	P
rs428860588	1	273087303	C	missense_variant	MODERATE	PIK3CB	ENSOARG00020010835	Transcript	ENSOART00020016576.1	protein_coding	Q/H	caG/caC	tolerated(0.86)	P
rs404654166	14	26655032	G	missense_variant	MODERATE	NLRC5	ENSOARG00020024831	Transcript	ENSOART00020039248.1	protein_coding	H/R	cAc/cGc	tolerated(0.85)	P
rs414805812	1	291773491	C	missense_variant	MODERATE	DOP1B	ENSOARG00020014787	Transcript	ENSOART00020022882.1	protein_coding	V/A	gTg/gCg	tolerated(0.85)	P
rs1089736952	15	38525705	A	missense_variant	MODERATE	PLEKHA7	ENSOARG00020006298	Transcript	ENSOART00020009757.1	protein_coding	G/S	Ggc/Agc	tolerated(0.84)	P
rs605269873	3	110219193	G	missense_variant	MODERATE	NCAPH	ENSOARG00020000222	Transcript	ENSOART00020000284.1	protein_coding	V/A	gTc/gCc	tolerated(0.84)	P
rs422022444	2	95092522	G	missense_variant	MODERATE	ACER2	ENSOARG00020022302	Transcript	ENSOART00020034549.1	protein_coding	N/S	aAt/aGt	tolerated(0.84)	P
rs160235786	8	53424717	T	missense_variant	MODERATE	LYRM2	ENSOARG00020009458	Transcript	ENSOART00020014560.1	protein_coding	T/I	aCa/aTa	tolerated(0.83)	P
rs401495858	5	44911089	G	missense_variant	MODERATE	PGBD2	ENSOARG00020010001	Transcript	ENSOART00020015311.1	protein_coding	H/R	cAc/cGc	tolerated(0.83)	P
rs401506882	2	217095549	C	missense_variant	MODERATE	-	ENSOARG00020015365	Transcript	ENSOART00020023499.1	protein_coding	L/S	tTg/tCg	tolerated(0.83)	P
rs415020383	2	161740939	T	missense_variant	MODERATE	-	ENSOARG00020017401	Transcript	ENSOART00020027084.1	protein_coding	A/S	Gct/Tct	tolerated(0.83)	P
rs193632556	1	194308484	C	missense_variant	MODERATE	PLCXD2	ENSOARG00020005631	Transcript	ENSOART00020008764.1	protein_coding	A/P	Gca/Cca	tolerated(0.83)	P
rs421828525	21	50159998	G	missense_variant	MODERATE	NADSYN1	ENSOARG00020020816	Transcript	ENSOART00020032136.1	protein_coding	S/A	Tcc/Gcc	tolerated(0.82)	P
rs160835037	17	36854349	C	missense_variant	MODERATE	ANKRD50	ENSOARG00020020018	Transcript	ENSOART00020030764.1	protein_coding	G/A	gGg/gCg	tolerated(0.82)	P
rs160252498	8	75553431	A	missense_variant	MODERATE	UTRN	ENSOARG00020012980	Transcript	ENSOART00020020373.1	protein_coding	A/T	Gct/Act	tolerated(0.82)	P
rs160246269	8	68293823	A	missense_variant	MODERATE	PEX7	ENSOARG00020023693	Transcript	ENSOART00020036956.1	protein_coding	S/N	aGt/aAt	tolerated(0.81)	P
rs160542041	13	11290876	G	missense_variant	MODERATE	FBH1	ENSOARG00020003456	Transcript	ENSOART00020005270.1	protein_coding	T/A	Aca/Gca	tolerated(0.8)	P
rs418813882	25	7833163	G	missense_variant	MODERATE	TBCE	ENSOARG00020016274	Transcript	ENSOART00020025268.1	protein_coding	N/S	aAt/aGt	tolerated(0.79)	P
rs399490080	12	81116623	T	missense_variant	MODERATE	PTPRC	ENSOARG00020011696	Transcript	ENSOART00020022043.1	protein_coding	T/S	Act/Tct	tolerated(0.79)	P
rs418742158	5	44911041	A	missense_variant	MODERATE	PGBD2	ENSOARG00020010001	Transcript	ENSOART00020015311.1	protein_coding	R/Q	cGa/cAa	tolerated(0.79)	P
rs160931491	14	38915386	C	missense_variant	MODERATE	TANGO6	ENSOARG00020008610	Transcript	ENSOART00020013316.1	protein_coding	M/I	atG/atC	tolerated(0.78)	P
rs604438294	14	67002758	G	missense_variant	MODERATE	EPS8L1	ENSOARG00020005724	Transcript	ENSOART00020009048.1	protein_coding	R/P	cGg/cCg	tolerated(0.78)	P
rs426177780	12	37070401	C	missense_variant	MODERATE	CEP170	ENSOARG00020005464	Transcript	ENSOART00020008396.1	protein_coding	L/S	tTg/tCg	tolerated(0.78)	P
rs403207238	11	54856440	T	missense_variant	MODERATE	LPO	ENSOARG00020020481	Transcript	ENSOART00020031779.1	protein_coding	M/I	atG/atA	tolerated(0.77)	P
rs400362058	8	53449044	G	missense_variant	MODERATE	LYRM2	ENSOARG00020009458	Transcript	ENSOART00020014560.1	protein_coding	T/A	Acc/Gcc	tolerated(0.77)	P
rs159747945	4	11484362	T	missense_variant	MODERATE	PEX1	ENSOARG00020014937	Transcript	ENSOART00020022846.1	protein_coding	P/T	Cct/Act	tolerated(0.77)	P
rs404636233	2	224183836	C	missense_variant	MODERATE	PLEKHM3	ENSOARG00020016241	Transcript	ENSOART00020024898.1	protein_coding	T/A	Acc/Gcc	tolerated(0.77)	P
rs161579308	25	29216638	A	missense_variant	MODERATE	SPOCK2	ENSOARG00020019381	Transcript	ENSOART00020029878.1	protein_coding	A/S	Gcc/Tcc	tolerated(0.76)	P
rs160102048	5	64088556	G	missense_variant	MODERATE	HMGXB3	ENSOARG00020011388	Transcript	ENSOART00020017395.1	protein_coding	M/V	Atg/Gtg	tolerated(0.76)	P
rs421920845	2	257941502	A	missense_variant	MODERATE	RCAN3	ENSOARG00020010543	Transcript	ENSOART00020016401.1	protein_coding	T/S	Aca/Tca	tolerated(0.76)	P
rs1086385618	12	40657389	C	missense_variant	MODERATE	SELL	ENSOARG00020008728	Transcript	ENSOART00020013459.1	protein_coding	I/V	Att/Gtt	tolerated(0.75)	P
rs429932867	5	43598466	G	missense_variant	MODERATE	TEP1	ENSOARG00020011559	Transcript	ENSOART00020017616.1	protein_coding	G/A	gGg/gCg	tolerated(0.75)	P
rs160483113	3	4056278	G	missense_variant	MODERATE	GTF3C5	ENSOARG00020016366	Transcript	ENSOART00020025293.1	protein_coding	V/A	gTg/gCg	tolerated(0.75)	P
rs414991085	3	157688343	C	missense_variant	MODERATE	LRRK2	ENSOARG00020000847	Transcript	ENSOART00020001195.1	protein_coding	T/S	aCt/aGt	tolerated(0.75)	P
rs193642556	14	55613920	C	missense_variant	MODERATE	ZNF45	ENSOARG00020003890	Transcript	ENSOART00020005953.1	protein_coding	V/A	gTt/gCt	tolerated(0.74)	P
rs422094422	5	45899684	G	missense_variant	MODERATE	PWWP3A	ENSOARG00020015787	Transcript	ENSOART00020024166.1	protein_coding	Q/R	cAg/cGg	tolerated(0.74)	P
rs160581741	13	54183090	C	missense_variant	MODERATE	UBOX5	ENSOARG00020006014	Transcript	ENSOART00020009279.1	protein_coding	F/S	tTt/tCt	tolerated(0.73)	P
rs1087845387	12	960236	C	missense_variant	MODERATE	ATP2B4	ENSOARG00020003931	Transcript	ENSOART00020006008.1	protein_coding	C/S	tGc/tCc	tolerated(0.73)	P
rs1088817258	2	44841593	T	missense_variant	MODERATE	RHOBTB2	ENSOARG00020019759	Transcript	ENSOART00020030547.1	protein_coding	V/M	Gtg/Atg	tolerated(0.73)	P
rs159434933	1	202218606	T	missense_variant	MODERATE	ARHGAP31	ENSOARG00020001802	Transcript	ENSOART00020002733.1	protein_coding	A/V	gCg/gTg	tolerated(0.73)	P
rs161340759	20	44149100	T	missense_variant	MODERATE	ATXN1	ENSOARG00020021656	Transcript	ENSOART00020033493.1	protein_coding	P/S	Ccg/Tcg	tolerated(0.72)	P
rs403331817	11	58698743	T	missense_variant	MODERATE	MRPS23	ENSOARG00020022143	Transcript	ENSOART00020034316.1	protein_coding	A/V	gCg/gTg	tolerated(0.72)	P
rs597315034	10	34304486	A	missense_variant	MODERATE	MTIF3	ENSOARG00020012058	Transcript	ENSOART00020018407.1	protein_coding	G/E	gGa/gAa	tolerated(0.72)	P
rs1089845796	8	96467321	C	missense_variant	MODERATE	-	ENSOARG00020026133	Transcript	ENSOART00020041100.1	protein_coding	P/A	Ccg/Gcg	tolerated(0.72)	P
rs160021133	5	9704306	A	missense_variant	MODERATE	ADGRE5	ENSOARG00020000826	Transcript	ENSOART00020001147.1	protein_coding	S/F	tCt/tTt	tolerated(0.72)	P
rs404998963	3	33383817	A	missense_variant	MODERATE	ITSN2	ENSOARG00020020291	Transcript	ENSOART00020031992.1	protein_coding	L/F	ttG/ttT	tolerated(0.72)	P
rs412706011	2	146227170	G	missense_variant	MODERATE	GPR155	ENSOARG00020001419	Transcript	ENSOART00020002260.1	protein_coding	H/R	cAc/cGc	tolerated(0.72)	P
rs411547805	18	60618130	C	missense_variant	MODERATE	SYNE3	ENSOARG00020012578	Transcript	ENSOART00020019260.1	protein_coding	S/G	Agc/Ggc	tolerated(0.71)	P
rs593940032	17	47639009	G	missense_variant	MODERATE	ETFDH	ENSOARG00020016646	Transcript	ENSOART00020025675.1	protein_coding	E/Q	Gag/Cag	tolerated(0.71)	P
rs160526213	10	84839312	C	missense_variant	MODERATE	DOCK9	ENSOARG00020020629	Transcript	ENSOART00020032009.1	protein_coding	T/A	Acc/Gcc	tolerated(0.71)	P
rs402535147	10	2732590	A	missense_variant	MODERATE	TDRD3	ENSOARG00020003168	Transcript	ENSOART00020004964.1	protein_coding	P/S	Cct/Tct	tolerated(0.71)	P
rs426625229	7	79563961	A	missense_variant	MODERATE	SYNE2	ENSOARG00020013014	Transcript	ENSOART00020021172.1	protein_coding	V/M	Gtg/Atg	tolerated(0.71)	P
rs161853464	6	111969388	C	missense_variant	MODERATE	PTPN13	ENSOARG00020019325	Transcript	ENSOART00020030081.1	protein_coding	V/A	gTg/gCg	tolerated(0.71)	P
rs400646810	5	44910930	G	missense_variant	MODERATE	PGBD2	ENSOARG00020010001	Transcript	ENSOART00020015311.1	protein_coding	Q/R	cAa/cGa	tolerated(0.71)	P
rs159457202	1	220204937	G	missense_variant	MODERATE	TMEM41A	ENSOARG00020001523	Transcript	ENSOART00020002312.1	protein_coding	S/G	Agc/Ggc	tolerated(0.71)	P
rs418073354	22	12681051	G	missense_variant	MODERATE	-	ENSOARG00020008655	Transcript	ENSOART00020013283.1	protein_coding	G/A	gGc/gCc	tolerated(0.7)	P
rs160724015	15	56653722	T	missense_variant	MODERATE	C2CD3	ENSOARG00020003293	Transcript	ENSOART00020005576.1	protein_coding	V/M	Gtg/Atg	tolerated(0.7)	P
rs1085376817	2	30121099	T	missense_variant	MODERATE	FGD3	ENSOARG00020001158	Transcript	ENSOART00020001734.1	protein_coding	G/S	Ggt/Agt	tolerated(0.7)	P
rs159801689	4	107425371	C	missense_variant	MODERATE	CALD1	ENSOARG00020001213	Transcript	ENSOART00020001852.1	protein_coding	S/T	aGc/aCc	tolerated(0.69)	P
rs160993363	14	69653513	G	missense_variant	MODERATE	ZNF304	ENSOARG00020007402	Transcript	ENSOART00020011280.1	protein_coding	L/V	Ctc/Gtc	tolerated(0.68)	P
rs160021132	5	9704325	C	missense_variant	MODERATE	ADGRE5	ENSOARG00020000826	Transcript	ENSOART00020001147.1	protein_coding	T/A	Act/Gct	tolerated(0.68)	P
rs398165899	1	135452826	G	missense_variant	MODERATE	LTN1	ENSOARG00020003420	Transcript	ENSOART00020005212.1	protein_coding	P/A	Cct/Gct	tolerated(0.68)	P
rs399044091	1	219115818	C	missense_variant	MODERATE	AHSG	ENSOARG00020000594	Transcript	ENSOART00020000782.1	protein_coding	P/A	Cca/Gca	tolerated(0.68)	P
rs416385690	25	5924403	T	missense_variant	MODERATE	MAP3K21	ENSOARG00020014333	Transcript	ENSOART00020022030.1	protein_coding	S/L	tCg/tTg	tolerated(0.67)	P
rs160223314	8	29236268	A	missense_variant	MODERATE	REV3L	ENSOARG00020005845	Transcript	ENSOART00020009033.1	protein_coding	A/T	Gca/Aca	tolerated(0.67)	P
rs1091624210	5	20552195	T	missense_variant	MODERATE	SLC22A5	ENSOARG00020000369	Transcript	ENSOART00020000468.1	protein_coding	V/I	Gtc/Atc	tolerated(0.67)	P
rs160024258	5	10220397	C	missense_variant	MODERATE	MRI1	ENSOARG00020001665	Transcript	ENSOART00020002523.1	protein_coding	T/A	Acg/Gcg	tolerated(0.67)	P
rs420983563	5	99813324	G	missense_variant	MODERATE	SLF1	ENSOARG00020008120	Transcript	ENSOART00020012722.1	protein_coding	N/S	aAt/aGt	tolerated(0.67)	P
rs162298624	3	182879486	G	missense_variant	MODERATE	UTP20	ENSOARG00020005594	Transcript	ENSOART00020008630.1	protein_coding	N/D	Aat/Gat	tolerated(0.67)	P
rs406388385	1	135472631	T	missense_variant	MODERATE	LTN1	ENSOARG00020003420	Transcript	ENSOART00020005212.1	protein_coding	Y/F	tAt/tTt	tolerated(0.67)	P
rs161609959	21	30263515	A	missense_variant	MODERATE	HYLS1	ENSOARG00020006556	Transcript	ENSOART00020010093.1	protein_coding	R/H	cGt/cAt	tolerated(0.66)	P
rs413460499	5	19920099	G	missense_variant	MODERATE	AP3D1	ENSOARG00020022696	Transcript	ENSOART00020035791.1	protein_coding	M/V	Atg/Gtg	tolerated(0.66)	P
rs426045729	5	102105558	A	missense_variant	MODERATE	ERAP1	ENSOARG00020014690	Transcript	ENSOART00020022496.1	protein_coding	P/L	cCg/cTg	tolerated(0.66)	P
rs162301747	11	38986687	G	missense_variant	MODERATE	-	ENSOARG00020016581	Transcript	ENSOART00020025968.1	protein_coding	T/A	Aca/Gca	tolerated(0.65)	P
rs415289588	14	69653699	A	missense_variant	MODERATE	ZNF304	ENSOARG00020007402	Transcript	ENSOART00020011280.1	protein_coding	A/T	Gcc/Acc	tolerated(0.64)	P
rs160690052	15	30687304	A	missense_variant	MODERATE	SIDT2	ENSOARG00020003290	Transcript	ENSOART00020005469.1	protein_coding	R/K	aGg/aAg	tolerated(0.63)	P
rs1091895312	14	53987756	A	missense_variant	MODERATE	-	ENSOARG00020019378	Transcript	ENSOART00020029863.1	protein_coding	E/K	Gag/Aag	tolerated(0.63)	P
rs411532374	14	38913015	G	missense_variant	MODERATE	TANGO6	ENSOARG00020008610	Transcript	ENSOART00020013316.1	protein_coding	T/A	Acc/Gcc	tolerated(0.63)	P
rs420366616	5	17177143	C	missense_variant	MODERATE	-	ENSOARG00020008821	Transcript	ENSOART00020013643.1	protein_coding	R/G	Cgg/Ggg	tolerated(0.63)	P
rs161591418	25	44700996	C	missense_variant	MODERATE	ARHGAP22	ENSOARG00020026437	Transcript	ENSOART00020041596.1	protein_coding	C/G	Tgc/Ggc	tolerated(0.62)	P
rs160221682	8	28333255	G	missense_variant	MODERATE	TUBE1	ENSOARG00020005476	Transcript	ENSOART00020008392.1	protein_coding	K/R	aAa/aGa	tolerated(0.62)	P
rs420466380	5	102105435	T	missense_variant	MODERATE	ERAP1	ENSOARG00020014690	Transcript	ENSOART00020022496.1	protein_coding	S/N	aGc/aAc	tolerated(0.62)	P
rs160473787	3	7950402	C	missense_variant	MODERATE	PKN3	ENSOARG00020003449	Transcript	ENSOART00020005355.1	protein_coding	S/G	Agc/Ggc	tolerated(0.62)	P
rs408464041	11	10945101	G	missense_variant	MODERATE	RNF213	ENSOARG00020015618	Transcript	ENSOART00020033091.1	protein_coding	K/E	Aaa/Gaa	tolerated(0.61)	P
rs412890423	24	1133813	G	missense_variant	MODERATE	TELO2	ENSOARG00020026262	Transcript	ENSOART00020041318.1	protein_coding	Q/R	cAg/cGg	tolerated(0.6)	P
rs398288042	13	41341229	C	missense_variant	MODERATE	RALGAPA2	ENSOARG00020003837	Transcript	ENSOART00020005873.1	protein_coding	S/G	Agc/Ggc	tolerated(0.6)	P
rs399629055	8	69459598	G	missense_variant	MODERATE	PERP	ENSOARG00020007239	Transcript	ENSOART00020011044.1	protein_coding	E/D	gaA/gaC	tolerated(0.6)	P
rs419955666	3	232513787	A	missense_variant	MODERATE	ADSL	ENSOARG00020023696	Transcript	ENSOART00020037175.1	protein_coding	R/Q	cGg/cAg	tolerated(0.6)	P
rs596831120	3	8209768	G	missense_variant	MODERATE	SLC27A4	ENSOARG00020008697	Transcript	ENSOART00020013374.1	protein_coding	E/D	gaG/gaC	tolerated(0.6)	P
rs159592199	2	254458484	C	missense_variant	MODERATE	PHACTR4	ENSOARG00020018486	Transcript	ENSOART00020028840.1	protein_coding	D/E	gaT/gaG	tolerated(0.6)	P
rs428776938	2	265110770	C	missense_variant	MODERATE	CROCC	ENSOARG00020014443	Transcript	ENSOART00020022662.1	protein_coding	S/A	Tcc/Gcc	tolerated(0.6)	P
rs161148990	16	37907422	G	missense_variant	MODERATE	LIFR	ENSOARG00020010940	Transcript	ENSOART00020016697.1	protein_coding	M/V	Atg/Gtg	tolerated(0.59)	P
rs162301388	14	37902409	T	missense_variant	MODERATE	RIPOR1	ENSOARG00020022218	Transcript	ENSOART00020034700.1	protein_coding	A/S	Gct/Tct	tolerated(0.59)	P
rs1094727110	13	55760362	G	missense_variant	MODERATE	-	ENSOARG00020008910	Transcript	ENSOART00020013711.1	protein_coding	R/G	Aga/Gga	tolerated(0.59)	P
rs600662411	9	31793334	G	missense_variant	MODERATE	ATAD2	ENSOARG00020015273	Transcript	ENSOART00020023725.1	protein_coding	Q/R	cAa/cGa	tolerated(0.59)	P
rs407986972	8	53437251	A	missense_variant	MODERATE	LYRM2	ENSOARG00020009458	Transcript	ENSOART00020014560.1	protein_coding	R/Q	cGg/cAg	tolerated(0.59)	P
rs159787406	4	84485701	A	missense_variant	MODERATE	NUDCD3	ENSOARG00020003922	Transcript	ENSOART00020005987.1	protein_coding	A/T	Gct/Act	tolerated(0.59)	P
rs159558695	2	217262437	A	missense_variant	MODERATE	NIF3L1	ENSOARG00020016593	Transcript	ENSOART00020025457.1	protein_coding	C/Y	tGt/tAt	tolerated(0.59)	P
rs398670996	2	63198854	C	missense_variant	MODERATE	VPS13A	ENSOARG00020004832	Transcript	ENSOART00020008634.1	protein_coding	I/V	Att/Gtt	tolerated(0.59)	P
rs405709161	1	94644856	C	missense_variant	MODERATE	CTTNBP2NL	ENSOARG00020013081	Transcript	ENSOART00020019938.1	protein_coding	M/T	aTg/aCg	tolerated(0.59)	P
rs430229423	1	291794118	G	missense_variant	MODERATE	DOP1B	ENSOARG00020014787	Transcript	ENSOART00020022882.1	protein_coding	Q/R	cAg/cGg	tolerated(0.59)	P
rs399098614	22	21099092	G	missense_variant	MODERATE	RRP12	ENSOARG00020016512	Transcript	ENSOART00020025494.1	protein_coding	M/T	aTg/aCg	tolerated(0.58)	P
rs400553500	2	14737333	A	missense_variant	MODERATE	CTNNAL1	ENSOARG00020001849	Transcript	ENSOART00020002906.1	protein_coding	V/I	Gtt/Att	tolerated(0.58)	P
rs406519087	2	244299144	T	missense_variant	MODERATE	IRS1	ENSOARG00020021389	Transcript	ENSOART00020032989.1	protein_coding	R/Q	cGg/cAg	tolerated(0.58)	P
rs606132268	23	37379725	G	missense_variant	MODERATE	TTC39C	ENSOARG00020025558	Transcript	ENSOART00020040093.1	protein_coding	I/T	aTt/aCt	tolerated(0.57)	P
rs160745281	15	87215114	A	missense_variant	MODERATE	ZDHHC5	ENSOARG00020012613	Transcript	ENSOART00020019269.1	protein_coding	A/T	Gca/Aca	tolerated(0.57)	P
rs162068154	12	65438775	G	missense_variant	MODERATE	TOR1AIP1	ENSOARG00020022855	Transcript	ENSOART00020035522.1	protein_coding	I/V	Att/Gtt	tolerated(0.57)	P
rs399793023	3	2466023	G	missense_variant	MODERATE	SARDH	ENSOARG00020001993	Transcript	ENSOART00020003206.1	protein_coding	T/A	Acc/Gcc	tolerated(0.57)	P
rs406835019	2	161797071	A	missense_variant	MODERATE	-	ENSOARG00020017401	Transcript	ENSOART00020027084.1	protein_coding	A/T	Gcg/Acg	tolerated(0.57)	P
rs410163588	2	257941498	T	missense_variant	MODERATE	RCAN3	ENSOARG00020010543	Transcript	ENSOART00020016401.1	protein_coding	R/Q	cGg/cAg	tolerated(0.57)	P
rs411359170	2	235841335	A	missense_variant	MODERATE	NHEJ1	ENSOARG00020009824	Transcript	ENSOART00020015147.1	protein_coding	G/V	gGg/gTg	tolerated(0.57)	P
rs593324822	2	45917836	A	missense_variant	MODERATE	DOK2	ENSOARG00020023652	Transcript	ENSOART00020036865.1	protein_coding	A/T	Gct/Act	tolerated(0.57)	P
rs413882757	1	210991400	G	missense_variant	MODERATE	LSG1	ENSOARG00020009362	Transcript	ENSOART00020014316.1	protein_coding	H/R	cAt/cGt	tolerated(0.57)	P
rs161011411	11	49858324	G	missense_variant	MODERATE	DDX52	ENSOARG00020022421	Transcript	ENSOART00020034851.1	protein_coding	N/S	aAc/aGc	tolerated(0.56)	P
rs410339647	10	13639532	T	missense_variant	MODERATE	MTRF1	ENSOARG00020005295	Transcript	ENSOART00020008112.1	protein_coding	R/H	cGt/cAt	tolerated(0.56)	P
rs403757666	X	128273675	C	missense_variant	MODERATE	HTR2C	ENSOARG00020024867	Transcript	ENSOART00020038929.1	protein_coding	T/A	Acc/Gcc	tolerated(0.55)	P
rs419506331	10	96464272	A	missense_variant	MODERATE	ATP11A	ENSOARG00020005296	Transcript	ENSOART00020008617.1	protein_coding	A/T	Gcg/Acg	tolerated(0.55)	P
rs160235529	8	53300897	A	missense_variant	MODERATE	CASP8AP2	ENSOARG00020009190	Transcript	ENSOART00020014084.1	protein_coding	R/L	cGt/cTt	tolerated(0.55)	P
rs429174333	4	54960716	T	missense_variant	MODERATE	LAMB1	ENSOARG00020013761	Transcript	ENSOART00020021034.1	protein_coding	E/K	Gag/Aag	tolerated(0.55)	P
rs406353589	1	296294127	T	missense_variant	MODERATE	BTD	ENSOARG00020020641	Transcript	ENSOART00020031911.1	protein_coding	P/L	cCg/cTg	tolerated(0.55)	P
rs160828233	17	16063334	T	missense_variant	MODERATE	USP38	ENSOARG00020010864	Transcript	ENSOART00020016567.1	protein_coding	A/T	Gct/Act	tolerated(0.54)	P
rs160147755	2	76402235	C	missense_variant	MODERATE	PUM3	ENSOARG00020006587	Transcript	ENSOART00020010141.1	protein_coding	N/D	Aat/Gat	tolerated(0.54)	P
rs161550726	25	1135784	A	missense_variant	MODERATE	URB2	ENSOARG00020020336	Transcript	ENSOART00020031334.1	protein_coding	V/I	Gtc/Atc	tolerated(0.53)	P
rs593628059	24	39741880	A	missense_variant	MODERATE	TNRC18	ENSOARG00020008851	Transcript	ENSOART00020013585.1	protein_coding	A/T	Gcc/Acc	tolerated(0.53)	P
rs423088190	14	67191725	A	missense_variant	MODERATE	-	ENSOARG00020006352	Transcript	ENSOART00020010233.1	protein_coding	D/N	Gat/Aat	tolerated(0.53)	P
rs403197816	7	44830396	T	missense_variant	MODERATE	NIN	ENSOARG00020023168	Transcript	ENSOART00020036073.1	protein_coding	T/I	aCa/aTa	tolerated(0.53)	P
rs408836022	1	220441326	A	missense_variant	MODERATE	EHHADH	ENSOARG00020001586	Transcript	ENSOART00020002398.1	protein_coding	S/T	Tcg/Acg	tolerated(0.53)	P
rs410171174	1	153992002	G	missense_variant	MODERATE	SAMSN1	ENSOARG00020001052	Transcript	ENSOART00020001548.1	protein_coding	Q/E	Caa/Gaa	tolerated(0.53)	P
rs404294591	21	45384747	A	missense_variant	MODERATE	FRMD8	ENSOARG00020017424	Transcript	ENSOART00020027430.1	protein_coding	D/N	Gac/Aac	tolerated(0.52)	P
rs161128796	16	8191823	T	missense_variant	MODERATE	ARHGEF28	ENSOARG00020021605	Transcript	ENSOART00020034009.1	protein_coding	R/Q	cGg/cAg	tolerated(0.52)	P
rs160935990	14	42578314	G	missense_variant	MODERATE	CMTR2	ENSOARG00020015255	Transcript	ENSOART00020023329.1	protein_coding	M/V	Atg/Gtg	tolerated(0.52)	P
rs430721532	14	42578012	G	missense_variant	MODERATE	CMTR2	ENSOARG00020015255	Transcript	ENSOART00020023329.1	protein_coding	H/R	cAc/cGc	tolerated(0.52)	P
rs160326124	7	49459483	G	missense_variant	MODERATE	VPS13C	ENSOARG00020011169	Transcript	ENSOART00020024230.1	protein_coding	K/R	aAa/aGa	tolerated(0.52)	P
rs406227987	4	14366861	C	missense_variant	MODERATE	PON1	ENSOARG00020020677	Transcript	ENSOART00020031908.1	protein_coding	F/V	Ttt/Gtt	tolerated(0.52)	P
rs159840344	3	146046246	T	missense_variant	MODERATE	LIMA1	ENSOARG00020023296	Transcript	ENSOART00020036376.1	protein_coding	A/S	Gcg/Tcg	tolerated(0.52)	P
rs160135868	2	110287822	G	missense_variant	MODERATE	SCARA3	ENSOARG00020009895	Transcript	ENSOART00020015200.1	protein_coding	P/R	cCg/cGg	tolerated(0.52)	P
rs161711652	1	219650842	A	missense_variant	MODERATE	ETV5	ENSOARG00020000857	Transcript	ENSOART00020001361.1	protein_coding	S/N	aGt/aAt	tolerated(0.52)	P
rs402278769	8	67709895	C	missense_variant	MODERATE	MTFR2	ENSOARG00020022505	Transcript	ENSOART00020034901.1	protein_coding	I/V	Ata/Gta	tolerated(0.51)	P
rs159961298	6	49520671	T	missense_variant	MODERATE	ZCCHC4	ENSOARG00020016087	Transcript	ENSOART00020024651.1	protein_coding	A/S	Gct/Tct	tolerated(0.51)	P
rs159501128	1	291773532	T	missense_variant	MODERATE	DOP1B	ENSOARG00020014787	Transcript	ENSOART00020022882.1	protein_coding	P/S	Ccg/Tcg	tolerated(0.51)	P
rs161427123	24	17676000	T	missense_variant	MODERATE	GPRC5B	ENSOARG00020016170	Transcript	ENSOART00020024881.1	protein_coding	A/T	Gcc/Acc	tolerated(0.5)	P
rs429458918	18	57725090	T	missense_variant	MODERATE	LGMN	ENSOARG00020016110	Transcript	ENSOART00020024735.1	protein_coding	S/N	aGt/aAt	tolerated(0.5)	P
rs407707890	8	53414624	A	missense_variant	MODERATE	LYRM2	ENSOARG00020009458	Transcript	ENSOART00020014560.1	protein_coding	H/Q	caC/caA	tolerated(0.5)	P
rs1093984513	1	525466	G	missense_variant	MODERATE	HDLBP	ENSOARG00020000111	Transcript	ENSOART00020000133.1	protein_coding	K/R	aAg/aGg	tolerated(0.5)	P
rs427068437	1	16142402	C	missense_variant	MODERATE	SCMH1	ENSOARG00020000067	Transcript	ENSOART00020000084.1	protein_coding	T/A	Act/Gct	tolerated(0.5)	P
rs160235907	8	53449155	G	missense_variant	MODERATE	LYRM2	ENSOARG00020009458	Transcript	ENSOART00020014560.1	protein_coding	K/E	Aaa/Gaa	tolerated(0.49)	P
rs407775963	8	66530099	T	missense_variant	MODERATE	-	ENSOARG00020021449	Transcript	ENSOART00020033198.1	protein_coding	V/I	Gta/Ata	tolerated(0.49)	P
rs161528622	26	17406029	C	missense_variant	MODERATE	FAT1	ENSOARG00020019399	Transcript	ENSOART00020029828.1	protein_coding	I/V	Att/Gtt	tolerated(0.48)	P
rs405957380	22	26568874	G	missense_variant	MODERATE	PDCD11	ENSOARG00020008240	Transcript	ENSOART00020012664.1	protein_coding	R/G	Aga/Gga	tolerated(0.48)	P
rs403055244	10	88943848	C	missense_variant	MODERATE	-	ENSOARG00020003120	Transcript	ENSOART00020004771.1	protein_coding	M/T	aTg/aCg	tolerated(0.48)	P
rs417650193	2	111925104	C	missense_variant	MODERATE	KIF13B	ENSOARG00020006646	Transcript	ENSOART00020010220.1	protein_coding	I/V	Ata/Gta	tolerated(0.48)	P
rs426897673	26	16653631	A	missense_variant	MODERATE	C4orf47	ENSOARG00020015119	Transcript	ENSOART00020023133.1	protein_coding	V/I	Gtc/Atc	tolerated(0.47)	P
rs414681608	19	56064347	G	missense_variant	MODERATE	CDCP1	ENSOARG00020025413	Transcript	ENSOART00020039884.1	protein_coding	T/A	Acc/Gcc	tolerated(0.47)	P
rs427470570	8	11534647	C	missense_variant	MODERATE	DOP1A	ENSOARG00020015929	Transcript	ENSOART00020024412.1	protein_coding	I/T	aTt/aCt	tolerated(0.47)	P
rs160308624	7	36320119	T	missense_variant	MODERATE	DNAJC17	ENSOARG00020013020	Transcript	ENSOART00020019879.1	protein_coding	S/N	aGc/aAc	tolerated(0.47)	P
rs160333228	7	59743267	A	missense_variant	MODERATE	MYO5A	ENSOARG00020025016	Transcript	ENSOART00020040164.1	protein_coding	V/I	Gtc/Atc	tolerated(0.47)	P
rs405426812	7	51113378	G	missense_variant	MODERATE	ICE2	ENSOARG00020019537	Transcript	ENSOART00020030048.1	protein_coding	I/M	atA/atG	tolerated(0.47)	P
rs161626272	21	44870151	C	missense_variant	MODERATE	CDC42BPG	ENSOARG00020013165	Transcript	ENSOART00020020534.1	protein_coding	Q/R	cAg/cGg	tolerated(0.46)	P
rs414156683	5	6048650	A	missense_variant	MODERATE	MYO9B	ENSOARG00020012985	Transcript	ENSOART00020019782.1	protein_coding	A/V	gCc/gTc	tolerated(0.46)	P
rs598049742	4	49148997	C	missense_variant	MODERATE	-	ENSOARG00020004724	Transcript	ENSOART00020007213.1	protein_coding	V/A	gTc/gCc	tolerated(0.46)	P
rs159558699	2	217262548	T	missense_variant	MODERATE	NIF3L1	ENSOARG00020016593	Transcript	ENSOART00020025457.1	protein_coding	T/I	aCa/aTa	tolerated(0.46)	P
rs401968205	24	37599614	C	missense_variant	MODERATE	ZNF394	ENSOARG00020022119	Transcript	ENSOART00020034254.1	protein_coding	L/P	cTg/cCg	tolerated(0.45)	P
rs1094743083	20	30250558	A	missense_variant	MODERATE	TRIM39	ENSOARG00020011828	Transcript	ENSOART00020018039.1	protein_coding	L/F	Ctc/Ttc	tolerated(0.45)	P
rs161948291	7	79542428	G	missense_variant	MODERATE	SYNE2	ENSOARG00020013014	Transcript	ENSOART00020021172.1	protein_coding	Q/R	cAa/cGa	tolerated(0.45)	P
rs160003282	5	1346121	A	missense_variant	MODERATE	-	ENSOARG00020013856	Transcript	ENSOART00020021202.1	protein_coding	R/Q	cGg/cAg	tolerated(0.45)	P
rs193633601	2	247919118	A	missense_variant	MODERATE	-	ENSOARG00020009265	Transcript	ENSOART00020014194.1	protein_coding	D/N	Gac/Aac	tolerated(0.45)	P
rs399616839	24	1133734	A	missense_variant	MODERATE	TELO2	ENSOARG00020026262	Transcript	ENSOART00020041318.1	protein_coding	A/T	Gct/Act	tolerated(0.44)	P
rs405051310	21	37404080	C	missense_variant	MODERATE	ST14	ENSOARG00020013007	Transcript	ENSOART00020020369.1	protein_coding	M/I	atG/atC	tolerated(0.44)	P
rs160716665	15	51444380	C	missense_variant	MODERATE	-	ENSOARG00020003849	Transcript	ENSOART00020005870.1	protein_coding	E/G	gAa/gGa	tolerated(0.44)	P
rs162246632	22	40817529	G	missense_variant	MODERATE	PDZD8	ENSOARG00020025466	Transcript	ENSOART00020039945.1	protein_coding	E/Q	Gag/Cag	tolerated(0.43)	P
rs400638941	15	19033972	T	missense_variant	MODERATE	-	ENSOARG00020010531	Transcript	ENSOART00020016112.1	protein_coding	V/I	Gtc/Atc	tolerated(0.43)	P
rs599273148	14	50149523	T	missense_variant	MODERATE	ZNF527	ENSOARG00020013225	Transcript	ENSOART00020020211.1	protein_coding	I/L	Ata/Tta	tolerated(0.43)	P
rs161032752	11	40286707	C	missense_variant	MODERATE	SMG6	ENSOARG00020022320	Transcript	ENSOART00020034582.1	protein_coding	F/S	tTt/tCt	tolerated(0.43)	P
rs427026644	5	4768338	C	missense_variant	MODERATE	ELL	ENSOARG00020004406	Transcript	ENSOART00020006758.1	protein_coding	G/A	gGg/gCg	tolerated(0.43)	P
rs160458243	3	19735731	A	missense_variant	MODERATE	GRHL1	ENSOARG00020008773	Transcript	ENSOART00020013688.1	protein_coding	V/I	Gtc/Atc	tolerated(0.43)	P
rs590346646	2	50268988	G	missense_variant	MODERATE	TEX10	ENSOARG00020000694	Transcript	ENSOART00020000960.1	protein_coding	S/G	Agt/Ggt	tolerated(0.43)	P
rs409021879	19	57520152	G	missense_variant	MODERATE	VGLL4	ENSOARG00020025701	Transcript	ENSOART00020040333.1	protein_coding	S/T	aGc/aCc	tolerated(0.42)	P
rs162301122	17	16062914	T	missense_variant	MODERATE	USP38	ENSOARG00020010864	Transcript	ENSOART00020016567.1	protein_coding	A/T	Gct/Act	tolerated(0.42)	P
rs1088460888	9	82445698	G	missense_variant	MODERATE	AZIN1	ENSOARG00020020781	Transcript	ENSOART00020032124.1	protein_coding	N/D	Aac/Gac	tolerated(0.42)	P
rs400785062	8	53299756	T	missense_variant	MODERATE	CASP8AP2	ENSOARG00020009190	Transcript	ENSOART00020014084.1	protein_coding	R/Q	cGa/cAa	tolerated(0.42)	P
rs401591781	3	192971879	T	missense_variant	MODERATE	FOXRED2	ENSOARG00020021834	Transcript	ENSOART00020033890.1	protein_coding	A/T	Gcc/Acc	tolerated(0.42)	P
rs430406181	2	255136173	C	missense_variant	MODERATE	FAM76A	ENSOARG00020020517	Transcript	ENSOART00020032311.1	protein_coding	S/G	Agc/Ggc	tolerated(0.42)	P
rs159440377	1	205025048	T	missense_variant	MODERATE	PARP9	ENSOARG00020009317	Transcript	ENSOART00020014373.1	protein_coding	G/S	Ggc/Agc	tolerated(0.42)	P
rs416483522	15	46827140	T	missense_variant	MODERATE	AKIP1	ENSOARG00020020684	Transcript	ENSOART00020032159.1	protein_coding	V/M	Gtg/Atg	tolerated(0.41)	P
rs419683170	11	7550009	T	missense_variant	MODERATE	FBF1	ENSOARG00020010978	Transcript	ENSOART00020016784.1	protein_coding	V/I	Gtt/Att	tolerated(0.41)	P
rs594847642	8	32546844	G	missense_variant	MODERATE	SEC63	ENSOARG00020011009	Transcript	ENSOART00020016809.1	protein_coding	I/V	Att/Gtt	tolerated(0.41)	P
rs398890548	5	5621632	T	missense_variant	MODERATE	SLC27A1	ENSOARG00020010283	Transcript	ENSOART00020015950.1	protein_coding	V/I	Gtc/Atc	tolerated(0.41)	P
rs408274315	2	52339702	A	missense_variant	MODERATE	NANS	ENSOARG00020001624	Transcript	ENSOART00020002466.1	protein_coding	A/V	gCg/gTg	tolerated(0.41)	P
rs161133097	16	11920626	G	missense_variant	MODERATE	PIK3R1	ENSOARG00020004041	Transcript	ENSOART00020006293.1	protein_coding	T/P	Act/Cct	tolerated(0.4)	P
rs420517274	13	33357197	C	missense_variant	MODERATE	SLC39A12	ENSOARG00020005721	Transcript	ENSOART00020009239.1	protein_coding	M/T	aTg/aCg	tolerated(0.4)	P
rs426119037	11	10940444	G	missense_variant	MODERATE	RNF213	ENSOARG00020015618	Transcript	ENSOART00020033091.1	protein_coding	Q/R	cAg/cGg	tolerated(0.4)	P
rs419182177	8	66942401	T	missense_variant	MODERATE	AHI1	ENSOARG00020022315	Transcript	ENSOART00020034591.1	protein_coding	R/Q	cGa/cAa	tolerated(0.4)	P
rs402245977	7	44817637	C	missense_variant	MODERATE	NIN	ENSOARG00020023168	Transcript	ENSOART00020036073.1	protein_coding	M/T	aTg/aCg	tolerated(0.4)	P
rs400174630	6	119935674	A	missense_variant	MODERATE	BOD1L1	ENSOARG00020003558	Transcript	ENSOART00020005502.1	protein_coding	A/V	gCg/gTg	tolerated(0.4)	P
rs419200951	4	54970453	T	missense_variant	MODERATE	LAMB1	ENSOARG00020013761	Transcript	ENSOART00020021034.1	protein_coding	G/D	gGc/gAc	tolerated(0.4)	P
rs159549627	2	198830088	A	missense_variant	MODERATE	EPB41L5	ENSOARG00020023616	Transcript	ENSOART00020036830.1	protein_coding	S/N	aGc/aAc	tolerated(0.4)	P
rs590001710	1	243882312	C	missense_variant	MODERATE	-	ENSOARG00020004733	Transcript	ENSOART00020007229.1	protein_coding	C/R	Tgt/Cgt	tolerated(0.4)	P
rs430349979	14	37970618	C	missense_variant	MODERATE	CARMIL2	ENSOARG00020022572	Transcript	ENSOART00020035360.1	protein_coding	C/R	Tgc/Cgc	tolerated(0.39)	P
rs417072967	5	5312645	A	missense_variant	MODERATE	JAK3	ENSOARG00020006264	Transcript	ENSOART00020009705.1	protein_coding	R/Q	cGg/cAg	tolerated(0.39)	P
rs407339784	4	125091448	T	missense_variant	MODERATE	XRCC2	ENSOARG00020018428	Transcript	ENSOART00020028328.1	protein_coding	A/T	Gca/Aca	tolerated(0.39)	P
rs428555442	X	122604769	C	missense_variant	MODERATE	IL13RA1	ENSOARG00020020510	Transcript	ENSOART00020031630.1	protein_coding	R/G	Aga/Gga	tolerated(0.38)	P
rs161554311	25	8162607	A	missense_variant	MODERATE	LYST	ENSOARG00020016708	Transcript	ENSOART00020025676.1	protein_coding	S/L	tCa/tTa	tolerated(0.38)	P
rs160680961	15	16854270	G	missense_variant	MODERATE	ENDOD1	ENSOARG00020023802	Transcript	ENSOART00020037093.1	protein_coding	V/A	gTg/gCg	tolerated(0.38)	P
rs1088153679	7	43737100	C	missense_variant	MODERATE	NEMF	ENSOARG00020021333	Transcript	ENSOART00020032951.1	protein_coding	Q/R	cAg/cGg	tolerated(0.38)	P
rs605726883	7	89547256	C	missense_variant	MODERATE	LTBP2	ENSOARG00020014686	Transcript	ENSOART00020023762.1	protein_coding	H/R	cAt/cGt	tolerated(0.38)	P
rs599250603	5	115367983	T	missense_variant	MODERATE	PJA2	ENSOARG00020020210	Transcript	ENSOART00020031218.1	protein_coding	G/R	Gga/Aga	tolerated(0.38)	P
rs159793917	4	100664259	A	missense_variant	MODERATE	GCC1	ENSOARG00020004708	Transcript	ENSOART00020007184.1	protein_coding	A/V	gCg/gTg	tolerated(0.38)	P
rs161528832	26	17419803	T	missense_variant	MODERATE	FAT1	ENSOARG00020019399	Transcript	ENSOART00020029828.1	protein_coding	R/K	aGg/aAg	tolerated(0.37)	P
rs421565232	21	25306409	C	missense_variant	MODERATE	NAV2	ENSOARG00020025736	Transcript	ENSOART00020040636.1	protein_coding	M/V	Atg/Gtg	tolerated(0.37)	P
rs403712422	17	16063394	T	missense_variant	MODERATE	USP38	ENSOARG00020010864	Transcript	ENSOART00020016567.1	protein_coding	D/N	Gac/Aac	tolerated(0.37)	P
rs423846608	9	61776402	A	missense_variant	MODERATE	ZBTB10	ENSOARG00020016760	Transcript	ENSOART00020026149.1	protein_coding	V/I	Gtc/Atc	tolerated(0.37)	P
rs160235985	8	53463594	A	missense_variant	MODERATE	LYRM2	ENSOARG00020009458	Transcript	ENSOART00020014560.1	protein_coding	V/M	Gtg/Atg	tolerated(0.37)	P
rs406805490	7	44827241	G	missense_variant	MODERATE	NIN	ENSOARG00020023168	Transcript	ENSOART00020036073.1	protein_coding	I/V	Att/Gtt	tolerated(0.37)	P
rs1087151814	6	49049310	C	missense_variant	MODERATE	SOD3	ENSOARG00020015395	Transcript	ENSOART00020023542.1	protein_coding	L/S	tTg/tCg	tolerated(0.37)	P
rs421452563	21	47942315	T	missense_variant	MODERATE	CPT1A	ENSOARG00020016497	Transcript	ENSOART00020025338.1	protein_coding	R/Q	cGg/cAg	tolerated(0.36)	P
rs162099317	14	26647041	G	missense_variant	MODERATE	NLRC5	ENSOARG00020024831	Transcript	ENSOART00020039248.1	protein_coding	N/S	aAc/aGc	tolerated(0.36)	P
rs119102803	12	68841680	A	missense_variant	MODERATE	LAMC2	ENSOARG00020004380	Transcript	ENSOART00020006691.1	protein_coding	R/H	cGt/cAt	tolerated(0.36)	P
rs160768969	12	37069872	T	missense_variant	MODERATE	CEP170	ENSOARG00020005464	Transcript	ENSOART00020008396.1	protein_coding	I/L	Ata/Tta	tolerated(0.36)	P
rs425301003	10	96325261	A	missense_variant	MODERATE	TUBGCP3	ENSOARG00020004966	Transcript	ENSOART00020007615.1	protein_coding	A/V	gCg/gTg	tolerated(0.36)	P
rs160274418	7	7788983	T	missense_variant	MODERATE	POLK	ENSOARG00020021498	Transcript	ENSOART00020033295.1	protein_coding	I/L	Ata/Tta	tolerated(0.36)	P
rs162299346	5	100724617	C	missense_variant	MODERATE	TTC37	ENSOARG00020010272	Transcript	ENSOART00020015762.1	protein_coding	S/R	agC/agG	tolerated(0.36)	P
rs406211960	2	11154155	A	missense_variant	MODERATE	SLC46A2	ENSOARG00020021663	Transcript	ENSOART00020033505.1	protein_coding	A/T	Gct/Act	tolerated(0.36)	P
rs425146499	2	11709299	G	missense_variant	MODERATE	SUSD1	ENSOARG00020022255	Transcript	ENSOART00020034946.1	protein_coding	H/R	cAt/cGt	tolerated(0.36)	P
rs159635162	1	110998018	A	missense_variant	MODERATE	ADAR	ENSOARG00020002136	Transcript	ENSOART00020003279.1	protein_coding	A/V	gCg/gTg	tolerated(0.36)	P
rs1090158362	24	34434927	A	missense_variant	MODERATE	BAZ1B	ENSOARG00020022456	Transcript	ENSOART00020034822.1	protein_coding	E/K	Gag/Aag	tolerated(0.35)	P
rs407507850	20	9021353	G	missense_variant	MODERATE	HLA-DOA	ENSOARG00020011582	Transcript	ENSOART00020017605.1	protein_coding	M/T	aTg/aCg	tolerated(0.35)	P
rs162027218	9	37241052	T	missense_variant	MODERATE	RB1CC1	ENSOARG00020025223	Transcript	ENSOART00020039562.1	protein_coding	E/K	Gaa/Aaa	tolerated(0.35)	P
rs423792558	8	53449038	A	missense_variant	MODERATE	LYRM2	ENSOARG00020009458	Transcript	ENSOART00020014560.1	protein_coding	G/R	Gga/Aga	tolerated(0.35)	P
rs159766665	4	52303863	T	missense_variant	MODERATE	SRPK2	ENSOARG00020008729	Transcript	ENSOART00020013367.1	protein_coding	R/H	cGt/cAt	tolerated(0.35)	P
rs421973892	1	109843875	T	missense_variant	MODERATE	S100A12	ENSOARG00020000765	Transcript	ENSOART00020001058.1	protein_coding	S/N	aGc/aAc	tolerated(0.35)	P
rs161274069	19	52874125	G	missense_variant	MODERATE	LAMB2	ENSOARG00020021611	Transcript	ENSOART00020033454.1	protein_coding	M/V	Atg/Gtg	tolerated(0.34)	P
rs588032051	7	79601238	T	missense_variant	MODERATE	SYNE2	ENSOARG00020013014	Transcript	ENSOART00020021172.1	protein_coding	A/V	gCa/gTa	tolerated(0.34)	P
rs412982552	6	95182044	A	missense_variant	MODERATE	AMTN	ENSOARG00020001309	Transcript	ENSOART00020001963.1	protein_coding	A/T	Gcc/Acc	tolerated(0.34)	P
rs1091772263	5	15417010	A	missense_variant	MODERATE	HNRNPM	ENSOARG00020013599	Transcript	ENSOART00020020844.1	protein_coding	A/T	Gcc/Acc	tolerated(0.34)	P
rs159915373	3	228954062	A	missense_variant	MODERATE	WNT5B	ENSOARG00020015652	Transcript	ENSOART00020024028.1	protein_coding	T/K	aCg/aAg	tolerated(0.34)	P
rs160139523	2	95003778	A	missense_variant	MODERATE	DENND4C	ENSOARG00020021882	Transcript	ENSOART00020033914.1	protein_coding	S/N	aGt/aAt	tolerated(0.34)	P
rs160827087	17	14438007	C	missense_variant	MODERATE	OTUD4	ENSOARG00020024925	Transcript	ENSOART00020039089.1	protein_coding	E/D	gaG/gaC	tolerated(0.33)	P
rs401879492	3	153129987	G	missense_variant	MODERATE	IRAK4	ENSOARG00020005397	Transcript	ENSOART00020008282.1	protein_coding	I/T	aTt/aCt	tolerated(0.33)	P
rs160145359	2	79469765	C	missense_variant	MODERATE	ERMP1	ENSOARG00020008927	Transcript	ENSOART00020013847.1	protein_coding	S/A	Tcc/Gcc	tolerated(0.33)	P
rs401448870	2	162271477	T	missense_variant	MODERATE	BAZ2B	ENSOARG00020018501	Transcript	ENSOART00020028584.1	protein_coding	A/V	gCc/gTc	tolerated(0.33)	P
rs160566568	13	41437515	T	missense_variant	MODERATE	RALGAPA2	ENSOARG00020003837	Transcript	ENSOART00020005873.1	protein_coding	S/T	Tca/Aca	tolerated(0.32)	P
rs409891879	5	17191213	A	missense_variant	MODERATE	-	ENSOARG00020008821	Transcript	ENSOART00020013643.1	protein_coding	A/S	Gcc/Tcc	tolerated(0.32)	P
rs159813846	4	122346185	T	missense_variant	MODERATE	REPIN1	ENSOARG00020010224	Transcript	ENSOART00020015642.1	protein_coding	P/S	Ccc/Tcc	tolerated(0.32)	P
rs403083496	3	157717081	T	missense_variant	MODERATE	LRRK2	ENSOARG00020000847	Transcript	ENSOART00020001195.1	protein_coding	S/R	agT/agA	tolerated(0.32)	P
rs160155168	2	64042691	G	missense_variant	MODERATE	RFK	ENSOARG00020008959	Transcript	ENSOART00020013771.1	protein_coding	N/D	Aac/Gac	tolerated(0.32)	P
rs400278086	21	43772521	T	missense_variant	MODERATE	-	ENSOARG00020022912	Transcript	ENSOART00020035614.1	protein_coding	E/K	Gag/Aag	tolerated(0.31)	P
rs595560489	18	55436002	C	missense_variant	MODERATE	ZSCAN29	ENSOARG00020008048	Transcript	ENSOART00020012375.1	protein_coding	Y/C	tAt/tGt	tolerated(0.31)	P
rs407118044	14	67000297	T	missense_variant	MODERATE	EPS8L1	ENSOARG00020005724	Transcript	ENSOART00020009048.1	protein_coding	A/T	Gcc/Acc	tolerated(0.31)	P
rs1094199501	11	14148672	G	missense_variant	MODERATE	SMURF2	ENSOARG00020014152	Transcript	ENSOART00020021783.1	protein_coding	N/S	aAc/aGc	tolerated(0.31)	P
rs417904131	9	62333555	C	missense_variant	MODERATE	PAG1	ENSOARG00020017273	Transcript	ENSOART00020026590.1	protein_coding	T/A	Acg/Gcg	tolerated(0.31)	P
rs159807050	4	112097479	T	missense_variant	MODERATE	HIPK2	ENSOARG00020004569	Transcript	ENSOART00020007294.1	protein_coding	V/I	Gtc/Atc	tolerated(0.31)	P
rs425430846	4	17899385	G	missense_variant	MODERATE	UMAD1	ENSOARG00020000913	Transcript	ENSOART00020001297.1	protein_coding	Q/R	cAg/cGg	tolerated(0.31)	P
rs418617642	X	115608255	T	missense_variant	MODERATE	XIAP	ENSOARG00020022858	Transcript	ENSOART00020035476.1	protein_coding	E/D	gaA/gaT	tolerated(0.3)	P
rs418647244	26	29338013	G	missense_variant	MODERATE	TEX15	ENSOARG00020006861	Transcript	ENSOART00020010537.1	protein_coding	K/Q	Aaa/Caa	tolerated(0.3)	P
rs425995510	26	27571463	C	missense_variant	MODERATE	PPP1R3B	ENSOARG00020024278	Transcript	ENSOART00020037935.1	protein_coding	M/V	Atg/Gtg	tolerated(0.3)	P
rs420824587	24	37489026	A	missense_variant	MODERATE	ZSCAN25	ENSOARG00020021884	Transcript	ENSOART00020033874.1	protein_coding	A/V	gCg/gTg	tolerated(0.3)	P
rs423255014	24	37606271	A	missense_variant	MODERATE	ZNF394	ENSOARG00020022119	Transcript	ENSOART00020034254.1	protein_coding	S/N	aGt/aAt	tolerated(0.3)	P
rs429732364	22	23303104	T	missense_variant	MODERATE	ENTPD7	ENSOARG00020022923	Transcript	ENSOART00020035617.1	protein_coding	A/V	gCg/gTg	tolerated(0.3)	P
rs420836845	20	50680369	G	missense_variant	MODERATE	SLC35B3	ENSOARG00020024600	Transcript	ENSOART00020038560.1	protein_coding	T/A	Aca/Gca	tolerated(0.3)	P
rs406332993	18	7383723	G	missense_variant	MODERATE	SYNM	ENSOARG00020005117	Transcript	ENSOART00020007819.1	protein_coding	L/P	cTa/cCa	tolerated(0.3)	P
rs160836359	17	41460460	A	missense_variant	MODERATE	KIAA1109	ENSOARG00020011320	Transcript	ENSOART00020017333.1	protein_coding	T/I	aCa/aTa	tolerated(0.3)	P
rs592427583	14	48467132	C	missense_variant	MODERATE	GRAMD1A	ENSOARG00020014860	Transcript	ENSOART00020023127.1	protein_coding	D/A	gAc/gCc	tolerated(0.3)	P
rs404632518	11	10914156	T	missense_variant	MODERATE	RNF213	ENSOARG00020015618	Transcript	ENSOART00020033091.1	protein_coding	S/L	tCa/tTa	tolerated(0.3)	P
rs1089643580	6	122808838	T	missense_variant	MODERATE	FBXL5	ENSOARG00020005427	Transcript	ENSOART00020008320.1	protein_coding	E/K	Gaa/Aaa	tolerated(0.3)	P
rs411827498	5	44911016	C	missense_variant	MODERATE	PGBD2	ENSOARG00020010001	Transcript	ENSOART00020015311.1	protein_coding	E/Q	Gag/Cag	tolerated(0.3)	P
rs159490913	1	282375708	T	missense_variant	MODERATE	BRWD1	ENSOARG00020002189	Transcript	ENSOART00020003340.1	protein_coding	V/I	Gta/Ata	tolerated(0.3)	P
rs160680971	15	16854550	T	missense_variant	MODERATE	ENDOD1	ENSOARG00020023802	Transcript	ENSOART00020037093.1	protein_coding	V/I	Gtc/Atc	tolerated(0.29)	P
rs162048067	15	56628333	T	missense_variant	MODERATE	C2CD3	ENSOARG00020003293	Transcript	ENSOART00020005576.1	protein_coding	S/N	aGt/aAt	tolerated(0.29)	P
rs399940425	14	56061683	A	missense_variant	MODERATE	BCAM	ENSOARG00020005346	Transcript	ENSOART00020008203.1	protein_coding	D/N	Gat/Aat	tolerated(0.29)	P
rs161009626	11	51070113	T	missense_variant	MODERATE	MYO19	ENSOARG00020024654	Transcript	ENSOART00020038647.1	protein_coding	P/L	cCc/cTc	tolerated(0.29)	P
rs160373502	7	92817809	C	missense_variant	MODERATE	ALKBH1	ENSOARG00020004970	Transcript	ENSOART00020007624.1	protein_coding	N/D	Aac/Gac	tolerated(0.29)	P
rs159938627	6	3579487	C	missense_variant	MODERATE	NAF1	ENSOARG00020022192	Transcript	ENSOART00020034373.1	protein_coding	K/Q	Aag/Cag	tolerated(0.29)	P
rs1090196345	2	10470257	A	missense_variant	MODERATE	RGS3	ENSOARG00020019825	Transcript	ENSOART00020031074.1	protein_coding	A/V	gCg/gTg	tolerated(0.29)	P
rs159597749	2	256370037	A	missense_variant	MODERATE	CEP85	ENSOARG00020007375	Transcript	ENSOART00020011351.1	protein_coding	E/D	gaG/gaT	tolerated(0.29)	P
rs428680899	2	11154678	T	missense_variant	MODERATE	SLC46A2	ENSOARG00020021663	Transcript	ENSOART00020033505.1	protein_coding	A/V	gCc/gTc	tolerated(0.29)	P
rs587980640	1	135378829	G	missense_variant	MODERATE	USP16	ENSOARG00020003161	Transcript	ENSOART00020004846.1	protein_coding	T/P	Act/Cct	tolerated(0.29)	P
rs591064025	7	107418165	A	missense_variant	MODERATE	SPG11	ENSOARG00020018955	Transcript	ENSOART00020029190.1	protein_coding	R/L	cGg/cTg	tolerated(0.28)	P
rs161935002	5	43571838	T	missense_variant	MODERATE	TEP1	ENSOARG00020011559	Transcript	ENSOART00020017616.1	protein_coding	V/I	Gtc/Atc	tolerated(0.28)	P
rs193639458	3	5678762	G	missense_variant	MODERATE	NUP214	ENSOARG00020000785	Transcript	ENSOART00020001393.1	protein_coding	S/P	Tcc/Ccc	tolerated(0.28)	P
rs160915378	14	23245642	C	missense_variant	MODERATE	CHD9	ENSOARG00020007553	Transcript	ENSOART00020011592.1	protein_coding	S/P	Tct/Cct	tolerated(0.27)	P
rs401090777	9	62333164	C	missense_variant	MODERATE	PAG1	ENSOARG00020017273	Transcript	ENSOART00020026590.1	protein_coding	E/G	gAa/gGa	tolerated(0.27)	P
rs414158699	25	8165026	C	missense_variant	MODERATE	LYST	ENSOARG00020016708	Transcript	ENSOART00020025676.1	protein_coding	H/R	cAt/cGt	tolerated(0.26)	P
rs161210244	18	57005789	T	missense_variant	MODERATE	TRIP11	ENSOARG00020013994	Transcript	ENSOART00020021635.1	protein_coding	S/N	aGt/aAt	tolerated(0.26)	P
rs160984152	14	61694057	G	missense_variant	MODERATE	ZNF432	ENSOARG00020010979	Transcript	ENSOART00020016754.1	protein_coding	H/R	cAt/cGt	tolerated(0.26)	P
rs429857209	12	79098605	G	missense_variant	MODERATE	-	ENSOARG00020021482	Transcript	ENSOART00020033246.1	protein_coding	K/N	aaG/aaC	tolerated(0.26)	P
rs401780984	11	41858844	C	missense_variant	MODERATE	CPD	ENSOARG00020014144	Transcript	ENSOART00020021939.1	protein_coding	I/V	Atc/Gtc	tolerated(0.26)	P
rs588299685	11	23138544	G	missense_variant	MODERATE	PGAP3	ENSOARG00020013689	Transcript	ENSOART00020021839.1	protein_coding	A/G	gCc/gGc	tolerated(0.26)	P
rs1094824120	10	18927206	A	missense_variant	MODERATE	LRCH1	ENSOARG00020008711	Transcript	ENSOART00020013907.1	protein_coding	D/N	Gat/Aat	tolerated(0.26)	P
rs160273170	7	5791190	T	missense_variant	MODERATE	KIAA1191	ENSOARG00020019972	Transcript	ENSOART00020030734.1	protein_coding	T/S	Acg/Tcg	tolerated(0.26)	P
rs161934954	5	43603112	C	missense_variant	MODERATE	TEP1	ENSOARG00020011559	Transcript	ENSOART00020017616.1	protein_coding	K/E	Aag/Gag	tolerated(0.26)	P
rs590555639	1	7260968	C	missense_variant	MODERATE	HJURP	ENSOARG00020005263	Transcript	ENSOART00020008084.1	protein_coding	C/R	Tgt/Cgt	tolerated(0.26)	P
rs402502983	21	42795916	A	missense_variant	MODERATE	-	ENSOARG00020019099	Transcript	ENSOART00020029345.1	protein_coding	H/L	cAc/cTc	tolerated(0.25)	P
rs1091440469	18	69034814	A	missense_variant	MODERATE	PPP1R13B	ENSOARG00020017481	Transcript	ENSOART00020027085.1	protein_coding	P/L	cCg/cTg	tolerated(0.25)	P
rs409008614	16	41501947	G	missense_variant	MODERATE	TTC23L	ENSOARG00020016888	Transcript	ENSOART00020026585.1	protein_coding	N/T	aAt/aCt	tolerated(0.25)	P
rs160681565	15	17649818	G	missense_variant	MODERATE	CWF19L2	ENSOARG00020024318	Transcript	ENSOART00020037999.1	protein_coding	S/A	Tct/Gct	tolerated(0.25)	P
rs1088091748	10	95319499	A	missense_variant	MODERATE	CARS2	ENSOARG00020004534	Transcript	ENSOART00020006940.1	protein_coding	A/V	gCg/gTg	tolerated(0.25)	P
rs424784018	8	14143552	A	missense_variant	MODERATE	NCOA7	ENSOARG00020019081	Transcript	ENSOART00020029380.1	protein_coding	A/V	gCa/gTa	tolerated(0.25)	P
rs161948317	7	79624418	T	missense_variant	MODERATE	SYNE2	ENSOARG00020013014	Transcript	ENSOART00020021172.1	protein_coding	T/I	aCa/aTa	tolerated(0.25)	P
rs402461897	7	44838230	A	missense_variant	MODERATE	NIN	ENSOARG00020023168	Transcript	ENSOART00020036073.1	protein_coding	V/I	Gtt/Att	tolerated(0.25)	P
rs411691547	25	12445636	T	missense_variant	MODERATE	ZNF33B	ENSOARG00020020852	Transcript	ENSOART00020032192.1	protein_coding	L/F	Ctt/Ttt	tolerated(0.24)	P
rs1085934481	22	20724591	G	missense_variant	MODERATE	LCOR	ENSOARG00020014633	Transcript	ENSOART00020022498.1	protein_coding	H/R	cAt/cGt	tolerated(0.24)	P
rs161199315	18	40704550	C	missense_variant	MODERATE	HEATR5A	ENSOARG00020005213	Transcript	ENSOART00020008009.1	protein_coding	L/V	Ttg/Gtg	tolerated(0.24)	P
rs160453945	3	29801440	A	missense_variant	MODERATE	HS1BP3	ENSOARG00020018571	Transcript	ENSOART00020028577.1	protein_coding	A/V	gCg/gTg	tolerated(0.24)	P
rs161967840	3	67070224	A	missense_variant	MODERATE	MRPL19	ENSOARG00020002714	Transcript	ENSOART00020004164.1	protein_coding	V/I	Gtt/Att	tolerated(0.24)	P
rs603939045	2	232118656	T	missense_variant	MODERATE	FN1	ENSOARG00020024839	Transcript	ENSOART00020039107.1	protein_coding	G/R	Gga/Aga	tolerated(0.24)	P
rs399503741	1	292678756	A	missense_variant	MODERATE	TTC3	ENSOARG00020015865	Transcript	ENSOART00020024284.1	protein_coding	E/K	Gaa/Aaa	tolerated(0.24)	P
rs1090639905	24	335339	A	missense_variant	MODERATE	PGAP6	ENSOARG00020017000	Transcript	ENSOART00020026293.1	protein_coding	S/L	tCg/tTg	tolerated(0.23)	P
rs398309543	24	1559738	A	missense_variant	MODERATE	TSC2	ENSOARG00020014978	Transcript	ENSOART00020040930.1	protein_coding	P/Q	cCg/cAg	tolerated(0.23)	P
rs404170439	20	14631946	A	missense_variant	MODERATE	KCNK5	ENSOARG00020011946	Transcript	ENSOART00020018224.1	protein_coding	A/V	gCg/gTg	tolerated(0.23)	P
rs407163162	19	12391692	G	missense_variant	MODERATE	XYLB	ENSOARG00020010299	Transcript	ENSOART00020015744.1	protein_coding	D/G	gAc/gGc	tolerated(0.23)	P
rs421556629	19	52347571	G	missense_variant	MODERATE	MST1R	ENSOARG00020016374	Transcript	ENSOART00020026871.1	protein_coding	L/V	Ctt/Gtt	tolerated(0.23)	P
rs161165026	18	7385089	G	missense_variant	MODERATE	SYNM	ENSOARG00020005117	Transcript	ENSOART00020007819.1	protein_coding	S/P	Tcc/Ccc	tolerated(0.23)	P
rs590809826	15	36304831	T	missense_variant	MODERATE	CRTAM	ENSOARG00020020211	Transcript	ENSOART00020031082.1	protein_coding	T/M	aCg/aTg	tolerated(0.23)	P
rs411467556	14	38207247	A	missense_variant	MODERATE	SLC12A4	ENSOARG00020004538	Transcript	ENSOART00020010308.1	protein_coding	T/M	aCg/aTg	tolerated(0.23)	P
rs161101767	11	12595604	G	missense_variant	MODERATE	-	ENSOARG00020026063	Transcript	ENSOART00020040986.1	protein_coding	W/S	tGg/tCg	tolerated(0.23)	P
rs423030658	8	75479220	G	missense_variant	MODERATE	UTRN	ENSOARG00020012980	Transcript	ENSOART00020020373.1	protein_coding	Q/R	cAg/cGg	tolerated(0.23)	P
rs413661551	1	204269360	A	missense_variant	MODERATE	GOLGB1	ENSOARG00020004009	Transcript	ENSOART00020006294.1	protein_coding	A/V	gCa/gTa	tolerated(0.23)	P
rs1092223242	23	37525650	A	missense_variant	MODERATE	LAMA3	ENSOARG00020025616	Transcript	ENSOART00020040411.1	protein_coding	E/D	gaG/gaT	tolerated(0.22)	P
rs400260164	15	19981700	T	missense_variant	MODERATE	-	ENSOARG00020012164	Transcript	ENSOART00020018708.1	protein_coding	R/H	cGc/cAc	tolerated(0.22)	P
rs160938442	14	46435640	A	missense_variant	MODERATE	GPATCH1	ENSOARG00020011298	Transcript	ENSOART00020017210.1	protein_coding	M/I	atG/atA	tolerated(0.22)	P
rs162300612	13	80736321	A	missense_variant	MODERATE	ZNFX1	ENSOARG00020023841	Transcript	ENSOART00020037177.1	protein_coding	L/F	Ctc/Ttc	tolerated(0.22)	P
rs590893486	13	41448777	T	missense_variant	MODERATE	RALGAPA2	ENSOARG00020003837	Transcript	ENSOART00020005873.1	protein_coding	V/M	Gtg/Atg	tolerated(0.22)	P
rs410293876	9	34822030	A	missense_variant	MODERATE	PRKDC	ENSOARG00020010704	Transcript	ENSOART00020037495.1	protein_coding	T/M	aCg/aTg	tolerated(0.22)	P
rs427350992	6	115318293	G	missense_variant	MODERATE	LYAR	ENSOARG00020024350	Transcript	ENSOART00020038048.1	protein_coding	N/K	aaC/aaG	tolerated(0.22)	P
rs160077419	5	47728047	A	missense_variant	MODERATE	C5orf15	ENSOARG00020021778	Transcript	ENSOART00020033683.1	protein_coding	P/S	Ccg/Tcg	tolerated(0.22)	P
rs411843332	4	77838740	T	missense_variant	MODERATE	OSBPL3	ENSOARG00020000582	Transcript	ENSOART00020000802.1	protein_coding	S/L	tCg/tTg	tolerated(0.22)	P
rs591394843	1	258933375	C	missense_variant	MODERATE	TSC22D2	ENSOARG00020004814	Transcript	ENSOART00020007367.1	protein_coding	T/A	Acg/Gcg	tolerated(0.22)	P
rs588739952	20	18224363	G	missense_variant	MODERATE	BICRAL	ENSOARG00020017366	Transcript	ENSOART00020026694.1	protein_coding	T/A	Acc/Gcc	tolerated(0.21)	P
rs408713381	12	26337064	A	missense_variant	MODERATE	-	ENSOARG00020010667	Transcript	ENSOART00020016385.1	protein_coding	L/M	Ctg/Atg	tolerated(0.21)	P
rs400897501	11	1855434	T	missense_variant	MODERATE	ABCA9	ENSOARG00020011714	Transcript	ENSOART00020017891.1	protein_coding	A/T	Gct/Act	tolerated(0.21)	P
rs160528256	10	88956213	G	missense_variant	MODERATE	-	ENSOARG00020003120	Transcript	ENSOART00020004771.1	protein_coding	D/G	gAc/gGc	tolerated(0.21)	P
rs399203299	10	27675368	T	missense_variant	MODERATE	SPART	ENSOARG00020005778	Transcript	ENSOART00020008907.1	protein_coding	R/W	Cgg/Tgg	tolerated(0.21)	P
rs424342522	10	95211489	T	missense_variant	MODERATE	COL4A2	ENSOARG00020003888	Transcript	ENSOART00020005985.1	protein_coding	A/V	gCg/gTg	tolerated(0.21)	P
rs407399014	8	11584440	A	missense_variant	MODERATE	PGM3	ENSOARG00020017303	Transcript	ENSOART00020026765.1	protein_coding	R/C	Cgc/Tgc	tolerated(0.21)	P
rs418357595	8	42383504	T	missense_variant	MODERATE	COQ3	ENSOARG00020007243	Transcript	ENSOART00020011081.1	protein_coding	A/V	gCg/gTg	tolerated(0.21)	P
rs161938658	7	44175399	G	missense_variant	MODERATE	-	ENSOARG00020022235	Transcript	ENSOART00020034468.1	protein_coding	K/R	aAa/aGa	tolerated(0.21)	P
rs160154228	2	65824148	G	missense_variant	MODERATE	NMRK1	ENSOARG00020011118	Transcript	ENSOART00020016985.1	protein_coding	I/V	Ata/Gta	tolerated(0.21)	P
rs423298903	2	52448035	A	missense_variant	MODERATE	TRMO	ENSOARG00020001663	Transcript	ENSOART00020002524.1	protein_coding	A/T	Gca/Aca	tolerated(0.21)	P
rs604696527	2	30236132	G	missense_variant	MODERATE	BICD2	ENSOARG00020001190	Transcript	ENSOART00020001770.1	protein_coding	T/A	Acc/Gcc	tolerated(0.21)	P
rs415732598	1	92218648	A	missense_variant	MODERATE	RBM15	ENSOARG00020009185	Transcript	ENSOART00020014121.1	protein_coding	R/K	aGg/aAg	tolerated(0.21)	P
rs162095921	14	14084897	T	missense_variant	MODERATE	SLC7A5	ENSOARG00020011537	Transcript	ENSOART00020017662.1	protein_coding	E/K	Gag/Aag	tolerated(0.2)	P
rs161061662	11	28488315	A	missense_variant	MODERATE	MED9	ENSOARG00020026226	Transcript	ENSOART00020041267.1	protein_coding	R/Q	cGg/cAg	tolerated(0.2)	P
rs419457338	4	11484458	G	missense_variant	MODERATE	PEX1	ENSOARG00020014937	Transcript	ENSOART00020022846.1	protein_coding	S/P	Tca/Cca	tolerated(0.2)	P
rs403897968	24	27956809	T	missense_variant	MODERATE	ZNF646	ENSOARG00020023500	Transcript	ENSOART00020036616.1	protein_coding	A/V	gCa/gTa	tolerated(0.19)	P
rs1094771919	20	52684764	A	missense_variant	MODERATE	FARS2	ENSOARG00020025055	Transcript	ENSOART00020039288.1	protein_coding	R/L	cGc/cTc	tolerated(0.19)	P
rs409827863	14	45777163	A	missense_variant	MODERATE	ZNF507	ENSOARG00020016947	Transcript	ENSOART00020026037.1	protein_coding	D/N	Gat/Aat	tolerated(0.19)	P
rs416097088	14	26667373	G	missense_variant	MODERATE	NLRC5	ENSOARG00020024831	Transcript	ENSOART00020039248.1	protein_coding	K/E	Aaa/Gaa	tolerated(0.19)	P
rs1086376061	13	66964835	T	missense_variant	MODERATE	GGT7	ENSOARG00020014171	Transcript	ENSOART00020021766.1	protein_coding	R/Q	cGg/cAg	tolerated(0.19)	P
rs160816263	12	76927157	A	missense_variant	MODERATE	UTP25	ENSOARG00020019628	Transcript	ENSOART00020030281.1	protein_coding	A/V	gCg/gTg	tolerated(0.19)	P
rs193639714	10	57960648	C	missense_variant	MODERATE	OBI1	ENSOARG00020015941	Transcript	ENSOART00020024390.1	protein_coding	T/A	Acc/Gcc	tolerated(0.19)	P
rs161917220	8	53450851	C	missense_variant	MODERATE	LYRM2	ENSOARG00020009458	Transcript	ENSOART00020014560.1	protein_coding	K/N	aaA/aaC	tolerated(0.19)	P
rs409347705	7	79621833	T	missense_variant	MODERATE	SYNE2	ENSOARG00020013014	Transcript	ENSOART00020021172.1	protein_coding	T/M	aCg/aTg	tolerated(0.19)	P
rs1093891190	3	191541815	T	missense_variant	MODERATE	HMGXB4	ENSOARG00020020362	Transcript	ENSOART00020031352.1	protein_coding	R/C	Cgt/Tgt	tolerated(0.19)	P
rs160020925	1	175564534	G	missense_variant	MODERATE	ILVBL	ENSOARG00020003902	Transcript	ENSOART00020005967.1	protein_coding	S/G	Agc/Ggc	tolerated(0.19)	P
rs399966607	15	27478424	T	missense_variant	MODERATE	-	ENSOARG00020023023	Transcript	ENSOART00020035795.1	protein_coding	R/L	cGc/cTc	tolerated(0.18)	P
rs160331807	7	56196966	G	missense_variant	MODERATE	PYGO1	ENSOARG00020024222	Transcript	ENSOART00020037842.1	protein_coding	M/V	Atg/Gtg	tolerated(0.18)	P
rs407412814	5	31100984	C	missense_variant	MODERATE	SRFBP1	ENSOARG00020006515	Transcript	ENSOART00020010130.1	protein_coding	K/E	Aag/Gag	tolerated(0.18)	P
rs159501114	1	291770520	A	missense_variant	MODERATE	DOP1B	ENSOARG00020014787	Transcript	ENSOART00020022882.1	protein_coding	A/T	Gcc/Acc	tolerated(0.18)	P
rs425775384	19	53231719	T	missense_variant	MODERATE	SLC26A6	ENSOARG00020023288	Transcript	ENSOART00020037192.1	protein_coding	T/I	aCa/aTa	tolerated(0.17)	P
rs420762550	14	61266858	G	missense_variant	MODERATE	ZNF175	ENSOARG00020010399	Transcript	ENSOART00020015964.1	protein_coding	A/G	gCa/gGa	tolerated(0.17)	P
rs596270561	14	20076833	A	missense_variant	MODERATE	ADCY7	ENSOARG00020006198	Transcript	ENSOART00020009581.1	protein_coding	R/H	cGc/cAc	tolerated(0.17)	P
rs162299502	2	39560855	C	missense_variant	MODERATE	UBAP2	ENSOARG00020008553	Transcript	ENSOART00020013087.1	protein_coding	S/T	aGc/aCc	tolerated(0.17)	P
rs193646104	24	3993497	G	missense_variant	MODERATE	UBN1	ENSOARG00020008063	Transcript	ENSOART00020012379.1	protein_coding	S/A	Tcc/Gcc	tolerated(0.16)	P
rs400543336	17	79556023	T	missense_variant	MODERATE	PRR14L	ENSOARG00020024359	Transcript	ENSOART00020038102.1	protein_coding	P/T	Cct/Act	tolerated(0.16)	P
rs402157792	15	49344878	A	missense_variant	MODERATE	-	ENSOARG00020009059	Transcript	ENSOART00020013922.1	protein_coding	G/D	gGt/gAt	tolerated(0.16)	P
rs600474298	13	77972220	A	missense_variant	MODERATE	SNX21	ENSOARG00020015622	Transcript	ENSOART00020023920.1	protein_coding	A/T	Gcc/Acc	tolerated(0.16)	P
rs160264689	8	91449844	A	missense_variant	MODERATE	MAP3K4	ENSOARG00020025996	Transcript	ENSOART00020040952.1	protein_coding	A/T	Gcc/Acc	tolerated(0.16)	P
rs160276796	7	10891027	G	missense_variant	MODERATE	ARSB	ENSOARG00020002992	Transcript	ENSOART00020004619.1	protein_coding	N/T	aAc/aCc	tolerated(0.16)	P
rs413263078	7	44829549	A	missense_variant	MODERATE	NIN	ENSOARG00020023168	Transcript	ENSOART00020036073.1	protein_coding	D/N	Gat/Aat	tolerated(0.16)	P
rs592657081	4	55312842	T	missense_variant	MODERATE	-	ENSOARG00020014254	Transcript	ENSOART00020021968.1	protein_coding	R/H	cGc/cAc	tolerated(0.16)	P
rs404909916	3	192974463	C	missense_variant	MODERATE	FOXRED2	ENSOARG00020021834	Transcript	ENSOART00020033890.1	protein_coding	H/Q	caC/caG	tolerated(0.16)	P
rs418013080	3	214350252	T	missense_variant	MODERATE	EPS8	ENSOARG00020002264	Transcript	ENSOART00020003458.1	protein_coding	P/S	Cct/Tct	tolerated(0.16)	P
rs159526188	2	145523500	T	missense_variant	MODERATE	ATP5MC3	ENSOARG00020000538	Transcript	ENSOART00020000697.1	protein_coding	A/S	Gcg/Tcg	tolerated(0.16)	P
rs408659036	1	194309343	A	missense_variant	MODERATE	PLCXD2	ENSOARG00020005631	Transcript	ENSOART00020008764.1	protein_coding	S/N	aGt/aAt	tolerated(0.16)	P
rs161363688	23	29518848	G	missense_variant	MODERATE	GAREM1	ENSOARG00020024468	Transcript	ENSOART00020038292.1	protein_coding	T/A	Acg/Gcg	tolerated(0.15)	P
[truncated: 24,662 more rows]

## Sheet: Assaf-AP-Specific-SNPs
SNP	Chr	Location	Allele	Consequence	IMPACT	SYMBOL	Gene	Feature_type	Feature	BIOTYPE	Amino_acids	Codons	SIFT	Stage
[truncated: 1,150 more rows]
