# Supplementary material for: Intra- and Interspecies RNA-Seq Based Variants in the Lactation Process of Ruminants
Source: Animals (Basel). 2022 Dec 19;12(24):3592. doi: 10.3390/ani12243592 (PMC9774614; doi:10.3390/ani12243592)
Supplement: Supplementary file 1 [file animals-12-03592-s001.zip › Supplementary file 6 (Churra sapecific SNPs at BP, P, AP stages).xlsx]

## Sheet: Churra-BP-Specific-SNPs
SNP	Chr	Location	Allele	Consequence	IMPACT	SYMBOL	Gene	Feature_type	Feature	BIOTYPE	Amino_acids	Codons	SIFT	Stage
rs427006123	26	42070987	A	missense_variant	MODERATE	PSD3	ENSOARG00020015217	Transcript	ENSOART00020024818.1	protein_coding	D/N	Gac/Aac	tolerated_low_confidence(1)	BP
rs429216271	25	31912805	T	missense_variant	MODERATE	KAT6B	ENSOARG00020006486	Transcript	ENSOART00020010007.1	protein_coding	P/L	cCg/cTg	tolerated_low_confidence(1)	BP
rs420269585	21	37113286	T	missense_variant	MODERATE	NFRKB	ENSOARG00020011602	Transcript	ENSOART00020017734.1	protein_coding	G/S	Ggt/Agt	tolerated_low_confidence(1)	BP
rs419651124	18	16849294	T	missense_variant	MODERATE	AEN	ENSOARG00020007884	Transcript	ENSOART00020012083.1	protein_coding	P/L	cCg/cTg	tolerated_low_confidence(1)	BP
rs599754160	17	10847221	T	missense_variant	MODERATE	NR3C2	ENSOARG00020023338	Transcript	ENSOART00020036466.1	protein_coding	P/S	Cca/Tca	tolerated_low_confidence(1)	BP
rs160932492	14	39247835	G	missense_variant	MODERATE	PDF	ENSOARG00020009143	Transcript	ENSOART00020014040.1	protein_coding	V/A	gTc/gCc	tolerated_low_confidence(1)	BP
rs415825734	14	67194765	A	missense_variant	MODERATE	-	ENSOARG00020006352	Transcript	ENSOART00020010233.1	protein_coding	R/Q	cGg/cAg	tolerated_low_confidence(1)	BP
rs407129064	13	26823615	C	missense_variant	MODERATE	THNSL1	ENSOARG00020025238	Transcript	ENSOART00020039574.1	protein_coding	V/A	gTg/gCg	tolerated_low_confidence(1)	BP
rs162133210	11	27055038	G	missense_variant	MODERATE	ACSF2	ENSOARG00020013282	Transcript	ENSOART00020020619.1	protein_coding	D/G	gAc/gGc	tolerated_low_confidence(1)	BP
rs412844938	9	14053187	C	missense_variant	MODERATE	PHF3	ENSOARG00020003154	Transcript	ENSOART00020004823.1	protein_coding	N/S	aAc/aGc	tolerated_low_confidence(1)	BP
rs160213169	8	14143064	T	missense_variant	MODERATE	NCOA7	ENSOARG00020019081	Transcript	ENSOART00020029380.1	protein_coding	D/N	Gac/Aac	tolerated_low_confidence(1)	BP
rs160213175	8	14143223	A	missense_variant	MODERATE	NCOA7	ENSOARG00020019081	Transcript	ENSOART00020029380.1	protein_coding	P/S	Cct/Tct	tolerated_low_confidence(1)	BP
rs160302198	5	43604342	G	missense_variant	MODERATE	TEP1	ENSOARG00020011559	Transcript	ENSOART00020017616.1	protein_coding	C/S	tGt/tCt	tolerated_low_confidence(1)	BP
rs159914322	3	228503368	A	missense_variant	MODERATE	WNK1	ENSOARG00020014299	Transcript	ENSOART00020021909.1	protein_coding	A/T	Gcg/Acg	tolerated_low_confidence(1)	BP
rs418550566	3	165578507	G	missense_variant	MODERATE	MSRB3	ENSOARG00020006878	Transcript	ENSOART00020010679.1	protein_coding	L/P	cTg/cCg	tolerated_low_confidence(1)	BP
rs159513514	2	128540151	T	missense_variant	MODERATE	MFSD6	ENSOARG00020009267	Transcript	ENSOART00020014239.1	protein_coding	A/T	Gcg/Acg	tolerated_low_confidence(1)	BP
rs159640932	1	106997954	C	missense_variant	MODERATE	RFX5	ENSOARG00020015129	Transcript	ENSOART00020023200.1	protein_coding	T/S	aCt/aGt	tolerated_low_confidence(1)	BP
rs406138959	1	7936697	G	missense_variant	MODERATE	INPP5D	ENSOARG00020010848	Transcript	ENSOART00020016646.1	protein_coding	T/P	Act/Cct	tolerated_low_confidence(1)	BP
rs415481819	1	106252082	A	missense_variant	MODERATE	RPRD2	ENSOARG00020008088	Transcript	ENSOART00020012567.1	protein_coding	A/T	Gct/Act	tolerated_low_confidence(1)	BP
rs423058864	1	195626966	G	missense_variant	MODERATE	BOC	ENSOARG00020000752	Transcript	ENSOART00020001034.1	protein_coding	I/M	atA/atG	tolerated_low_confidence(1)	BP
rs404058904	1	284838482	A	start_lost	HIGH	MX2	ENSOARG00020002675	Transcript	ENSOART00020004107.1	protein_coding	V/M	Gtg/Atg	tolerated_low_confidence(1)	BP
rs401095352	8	79645286	G	missense_variant	MODERATE	SASH1	ENSOARG00020018117	Transcript	ENSOART00020028560.1	protein_coding	M/V	Atg/Gtg	tolerated_low_confidence(0.99)	BP
rs161188039	18	26344997	C	missense_variant	MODERATE	TJP1	ENSOARG00020012167	Transcript	ENSOART00020018651.1	protein_coding	T/A	Aca/Gca	tolerated_low_confidence(0.97)	BP
rs160304403	7	30063872	C	missense_variant	MODERATE	AQR	ENSOARG00020005928	Transcript	ENSOART00020009148.1	protein_coding	N/K	aaT/aaG	tolerated_low_confidence(0.93)	BP
rs596635469	11	43096174	A	missense_variant	MODERATE	PHF12	ENSOARG00020020440	Transcript	ENSOART00020031697.1	protein_coding	G/S	Ggc/Agc	tolerated_low_confidence(0.92)	BP
rs589096166	5	3443541	T	missense_variant	MODERATE	-	ENSOARG00020018819	Transcript	ENSOART00020029003.1	protein_coding	V/I	Gtt/Att	tolerated_low_confidence(0.89)	BP
rs597945712	12	31203218	A	missense_variant	MODERATE	ENAH	ENSOARG00020017437	Transcript	ENSOART00020027631.1	protein_coding	T/S	Aca/Tca	tolerated_low_confidence(0.86)	BP
rs1092225482	X	86196216	A	missense_variant	MODERATE	DKC1	ENSOARG00020015553	Transcript	ENSOART00020023862.1	protein_coding	A/T	Gcg/Acg	tolerated_low_confidence(0.81)	BP
rs161133479	16	12869652	C	missense_variant	MODERATE	MAST4	ENSOARG00020004329	Transcript	ENSOART00020006604.1	protein_coding	T/A	Acc/Gcc	tolerated_low_confidence(0.81)	BP
rs429679814	3	226928104	G	missense_variant	MODERATE	PARP11	ENSOARG00020010206	Transcript	ENSOART00020015763.1	protein_coding	I/V	Att/Gtt	tolerated_low_confidence(0.81)	BP
rs160837221	17	47130860	A	missense_variant	MODERATE	RAPGEF2	ENSOARG00020014448	Transcript	ENSOART00020022332.1	protein_coding	S/F	tCt/tTt	tolerated_low_confidence(0.74)	BP
rs426544668	15	44947225	C	missense_variant	MODERATE	CTR9	ENSOARG00020014257	Transcript	ENSOART00020021820.1	protein_coding	H/R	cAt/cGt	tolerated_low_confidence(0.72)	BP
rs402709019	2	262458104	A	missense_variant	MODERATE	TMCO4	ENSOARG00020007110	Transcript	ENSOART00020010899.1	protein_coding	V/E	gTg/gAg	tolerated_low_confidence(0.71)	BP
rs400224316	2	45249737	T	missense_variant	MODERATE	-	ENSOARG00020020511	Transcript	ENSOART00020031625.1	protein_coding	R/Q	cGg/cAg	tolerated_low_confidence(0.7)	BP
rs427160352	24	36248876	C	missense_variant	MODERATE	VGF	ENSOARG00020024849	Transcript	ENSOART00020038892.1	protein_coding	L/P	cTg/cCg	tolerated_low_confidence(0.69)	BP
rs403682482	1	195626974	G	missense_variant	MODERATE	BOC	ENSOARG00020000752	Transcript	ENSOART00020001034.1	protein_coding	Q/R	cAg/cGg	tolerated_low_confidence(0.64)	BP
rs603095021	17	71592495	A	missense_variant	MODERATE	BICDL1	ENSOARG00020020670	Transcript	ENSOART00020032001.1	protein_coding	V/I	Gtc/Atc	tolerated_low_confidence(0.51)	BP
rs1085527561	20	29625007	T	missense_variant	MODERATE	-	ENSOARG00020016588	Transcript	ENSOART00020025446.1	protein_coding	P/S	Ccc/Tcc	tolerated_low_confidence(0.48)	BP
rs160213176	8	14143286	T	missense_variant	MODERATE	NCOA7	ENSOARG00020019081	Transcript	ENSOART00020029380.1	protein_coding	A/T	Gca/Aca	tolerated_low_confidence(0.43)	BP
rs409766655	20	43046727	T	missense_variant	MODERATE	KIF13A	ENSOARG00020014009	Transcript	ENSOART00020030490.1	protein_coding	T/M	aCg/aTg	tolerated_low_confidence(0.41)	BP
rs161777982	1	28533741	G	missense_variant	MODERATE	TUT4	ENSOARG00020008020	Transcript	ENSOART00020012309.1	protein_coding	S/P	Tcc/Ccc	tolerated_low_confidence(0.4)	BP
rs407756222	24	17238383	C	missense_variant	MODERATE	TMC5	ENSOARG00020014467	Transcript	ENSOART00020022122.1	protein_coding	Y/H	Tat/Cat	tolerated_low_confidence(0.39)	BP
rs419194692	5	43604405	T	missense_variant	MODERATE	TEP1	ENSOARG00020011559	Transcript	ENSOART00020017616.1	protein_coding	R/K	aGg/aAg	tolerated_low_confidence(0.39)	BP
rs600068941	25	36924658	A	missense_variant	MODERATE	PRXL2A	ENSOARG00020026259	Transcript	ENSOART00020041308.1	protein_coding	A/T	Gcc/Acc	tolerated_low_confidence(0.38)	BP
rs1091223746	6	69430009	A	missense_variant	MODERATE	GUF1	ENSOARG00020007466	Transcript	ENSOART00020011383.1	protein_coding	P/T	Ccg/Acg	tolerated_low_confidence(0.36)	BP
rs419719824	17	53009846	T	missense_variant	MODERATE	EP400	ENSOARG00020023106	Transcript	ENSOART00020035921.1	protein_coding	A/T	Gca/Aca	tolerated_low_confidence(0.34)	BP
rs159513515	2	128540157	G	missense_variant	MODERATE	MFSD6	ENSOARG00020009267	Transcript	ENSOART00020014239.1	protein_coding	S/P	Tct/Cct	tolerated_low_confidence(0.33)	BP
rs597539207	1	34909400	T	missense_variant	MODERATE	TACSTD2	ENSOARG00020022774	Transcript	ENSOART00020035371.1	protein_coding	G/S	Ggc/Agc	tolerated_low_confidence(0.33)	BP
rs161564378	25	15231402	A	missense_variant	MODERATE	CCDC6	ENSOARG00020023260	Transcript	ENSOART00020036239.1	protein_coding	A/S	Gca/Tca	tolerated_low_confidence(0.31)	BP
rs159707481	1	28533704	G	missense_variant	MODERATE	TUT4	ENSOARG00020008020	Transcript	ENSOART00020012309.1	protein_coding	N/T	aAt/aCt	tolerated_low_confidence(0.31)	BP
rs409882440	23	54610136	A	missense_variant	MODERATE	LIPG	ENSOARG00020011622	Transcript	ENSOART00020017728.1	protein_coding	P/T	Ccc/Acc	tolerated_low_confidence(0.3)	BP
rs594524945	5	5098762	T	missense_variant	MODERATE	MAST3	ENSOARG00020005583	Transcript	ENSOART00020008713.1	protein_coding	V/I	Gta/Ata	tolerated_low_confidence(0.27)	BP
rs159875774	3	183273176	C	missense_variant	MODERATE	GNPTAB	ENSOARG00020008629	Transcript	ENSOART00020013427.1	protein_coding	P/A	Cca/Gca	tolerated_low_confidence(0.27)	BP
rs595786066	2	258830043	T	missense_variant	MODERATE	ID3	ENSOARG00020013911	Transcript	ENSOART00020021264.1	protein_coding	L/F	ttG/ttT	tolerated_low_confidence(0.27)	BP
rs161329807	20	30092722	C	missense_variant	MODERATE	-	ENSOARG00020020889	Transcript	ENSOART00020032240.1	protein_coding	K/N	aaG/aaC	tolerated_low_confidence(0.26)	BP
rs410093926	18	43875873	C	missense_variant	MODERATE	BAZ1A	ENSOARG00020006340	Transcript	ENSOART00020009856.1	protein_coding	T/A	Act/Gct	tolerated_low_confidence(0.26)	BP
rs160978580	14	59491262	G	missense_variant	MODERATE	SCAF1	ENSOARG00020009687	Transcript	ENSOART00020014858.1	protein_coding	Q/E	Cag/Gag	tolerated_low_confidence(0.26)	BP
rs594399979	15	24563443	T	missense_variant	MODERATE	SIK2	ENSOARG00020016155	Transcript	ENSOART00020024770.1	protein_coding	P/L	cCg/cTg	tolerated_low_confidence(0.25)	BP
rs193637811	8	3032759	G	missense_variant	MODERATE	SENP6	ENSOARG00020012532	Transcript	ENSOART00020019111.1	protein_coding	S/G	Agc/Ggc	tolerated_low_confidence(0.25)	BP
rs600453911	19	61128371	A	missense_variant	MODERATE	H1-10	ENSOARG00020016747	Transcript	ENSOART00020025685.1	protein_coding	A/V	gCc/gTc	tolerated_low_confidence(0.24)	BP
rs193637813	8	3032883	G	missense_variant	MODERATE	SENP6	ENSOARG00020012532	Transcript	ENSOART00020019111.1	protein_coding	N/S	aAt/aGt	tolerated_low_confidence(0.24)	BP
rs430259910	X	64369788	G	missense_variant	MODERATE	STARD8	ENSOARG00020021176	Transcript	ENSOART00020032667.1	protein_coding	M/V	Atg/Gtg	tolerated_low_confidence(0.18)	BP
rs193643652	11	22730195	C	missense_variant	MODERATE	CASC3	ENSOARG00020009283	Transcript	ENSOART00020014227.1	protein_coding	P/A	Cct/Gct	tolerated_low_confidence(0.18)	BP
rs420339168	2	111846755	A	missense_variant	MODERATE	KIF13B	ENSOARG00020006646	Transcript	ENSOART00020010220.1	protein_coding	P/L	cCg/cTg	tolerated_low_confidence(0.18)	BP
rs593390886	3	5934774	A	missense_variant	MODERATE	ABL1	ENSOARG00020001107	Transcript	ENSOART00020001697.1	protein_coding	V/L	Gta/Tta	tolerated_low_confidence(0.17)	BP
rs416332553	1	66081446	G	missense_variant	MODERATE	RPF1	ENSOARG00020001191	Transcript	ENSOART00020001772.1	protein_coding	K/E	Aag/Gag	tolerated_low_confidence(0.15)	BP
rs161927268	7	1781012	C	missense_variant	MODERATE	EPB41L4A	ENSOARG00020015309	Transcript	ENSOART00020023482.1	protein_coding	Y/H	Tac/Cac	tolerated_low_confidence(0.14)	BP
rs1087118845	24	13643615	G	missense_variant	MODERATE	PARN	ENSOARG00020019671	Transcript	ENSOART00020030690.1	protein_coding	C/R	Tgc/Cgc	tolerated_low_confidence(0.13)	BP
rs159929266	3	233183726	G	missense_variant	MODERATE	EP300	ENSOARG00020024211	Transcript	ENSOART00020037910.1	protein_coding	P/A	Ccg/Gcg	tolerated_low_confidence(0.11)	BP
rs411697697	1	236647196	A	missense_variant	MODERATE	LRRC31	ENSOARG00020001911	Transcript	ENSOART00020002920.1	protein_coding	G/E	gGg/gAg	tolerated_low_confidence(0.11)	BP
rs410415068	5	55294674	C	missense_variant	MODERATE	PCDH1	ENSOARG00020018848	Transcript	ENSOART00020029074.1	protein_coding	S/R	agC/agG	tolerated_low_confidence(0.1)	BP
rs430469960	3	3852505	C	missense_variant	MODERATE	-	ENSOARG00020013569	Transcript	ENSOART00020021211.1	protein_coding	H/R	cAc/cGc	tolerated_low_confidence(0.1)	BP
rs430607442	22	17349651	A	missense_variant	MODERATE	PLCE1	ENSOARG00020017909	Transcript	ENSOART00020027600.1	protein_coding	G/E	gGa/gAa	tolerated_low_confidence(0.09)	BP
rs591784790	11	42497611	C	missense_variant	MODERATE	SSH2	ENSOARG00020015697	Transcript	ENSOART00020025119.1	protein_coding	R/P	cGa/cCa	tolerated_low_confidence(0.09)	BP
rs416100001	24	17237822	C	missense_variant	MODERATE	TMC5	ENSOARG00020014467	Transcript	ENSOART00020022122.1	protein_coding	S/P	Tct/Cct	tolerated_low_confidence(0.08)	BP
rs592341295	20	33420582	C	missense_variant	MODERATE	H2BC15	ENSOARG00020007303	Transcript	ENSOART00020011129.1	protein_coding	K/R	aAg/aGg	tolerated_low_confidence(0.07)	BP
rs404179207	1	218436583	A	missense_variant	MODERATE	RTP4	ENSOARG00020000286	Transcript	ENSOART00020000343.1	protein_coding	P/L	cCa/cTa	tolerated_low_confidence(0.05)	BP
rs161537303	26	31556300	T	missense_variant	MODERATE	FUT10	ENSOARG00020010547	Transcript	ENSOART00020016223.1	protein_coding	F/Y	tTc/tAc	tolerated(1)	BP
rs399339764	26	36029110	T	missense_variant	MODERATE	PLPBP	ENSOARG00020019471	Transcript	ENSOART00020029933.1	protein_coding	A/V	gCg/gTg	tolerated(1)	BP
rs402355763	26	31556163	C	missense_variant	MODERATE	FUT10	ENSOARG00020010547	Transcript	ENSOART00020016223.1	protein_coding	I/V	Att/Gtt	tolerated(1)	BP
rs398293887	25	44985383	T	missense_variant	MODERATE	WDFY4	ENSOARG00020026448	Transcript	ENSOART00020041614.1	protein_coding	L/F	Ctc/Ttc	tolerated(1)	BP
rs400016065	25	44985270	A	missense_variant	MODERATE	WDFY4	ENSOARG00020026448	Transcript	ENSOART00020041614.1	protein_coding	G/E	gGg/gAg	tolerated(1)	BP
rs161414397	24	3571743	G	missense_variant	MODERATE	-	ENSOARG00020026470	Transcript	ENSOART00020041643.1	protein_coding	E/D	gaA/gaC	tolerated(1)	BP
rs193646271	24	27958765	G	missense_variant	MODERATE	ZNF646	ENSOARG00020023500	Transcript	ENSOART00020036616.1	protein_coding	N/S	aAc/aGc	tolerated(1)	BP
rs416492386	24	28180399	C	missense_variant	MODERATE	ITGAX	ENSOARG00020024317	Transcript	ENSOART00020037997.1	protein_coding	F/L	Ttc/Ctc	tolerated(1)	BP
rs420487507	24	28184418	A	missense_variant	MODERATE	ITGAX	ENSOARG00020024317	Transcript	ENSOART00020037997.1	protein_coding	R/K	aGg/aAg	tolerated(1)	BP
rs426405006	24	42695733	C	missense_variant	MODERATE	DNAAF5	ENSOARG00020018885	Transcript	ENSOART00020029200.1	protein_coding	Q/R	cAa/cGa	tolerated(1)	BP
rs162217615	23	51082184	C	missense_variant	MODERATE	EPG5	ENSOARG00020024844	Transcript	ENSOART00020038994.1	protein_coding	Q/R	cAa/cGa	tolerated(1)	BP
rs399037186	23	51143079	C	missense_variant	MODERATE	EPG5	ENSOARG00020024844	Transcript	ENSOART00020038994.1	protein_coding	T/A	Acc/Gcc	tolerated(1)	BP
rs408371137	23	14222988	C	missense_variant	MODERATE	-	ENSOARG00020021657	Transcript	ENSOART00020033513.1	protein_coding	Q/E	Cag/Gag	tolerated(1)	BP
rs421603346	23	662435	C	missense_variant	MODERATE	-	ENSOARG00020011706	Transcript	ENSOART00020017792.1	protein_coding	I/V	Atc/Gtc	tolerated(1)	BP
rs162244594	22	35874088	G	missense_variant	MODERATE	GPAM	ENSOARG00020017122	Transcript	ENSOART00020026324.1	protein_coding	K/N	aaG/aaC	tolerated(1)	BP
rs412372143	22	3208588	G	missense_variant	MODERATE	ZWINT	ENSOARG00020020930	Transcript	ENSOART00020032297.1	protein_coding	Q/R	cAa/cGa	tolerated(1)	BP
rs424846479	22	3208590	C	missense_variant	MODERATE	ZWINT	ENSOARG00020020930	Transcript	ENSOART00020032297.1	protein_coding	V/L	Gta/Cta	tolerated(1)	BP
rs596227578	22	24389299	G	missense_variant	MODERATE	SLF2	ENSOARG00020024229	Transcript	ENSOART00020037886.1	protein_coding	N/S	aAt/aGt	tolerated(1)	BP
rs411990093	21	51038181	A	missense_variant	MODERATE	CD81	ENSOARG00020007240	Transcript	ENSOART00020011074.1	protein_coding	P/S	Ccg/Tcg	tolerated(1)	BP
rs162203132	20	33001483	G	missense_variant	MODERATE	ZNF165	ENSOARG00020006823	Transcript	ENSOART00020010447.1	protein_coding	V/L	Gtt/Ctt	tolerated(1)	BP
rs425865082	20	18510890	C	missense_variant	MODERATE	CUL9	ENSOARG00020019931	Transcript	ENSOART00020031602.1	protein_coding	E/D	gaG/gaC	tolerated(1)	BP
rs161241501	19	17642340	G	missense_variant	MODERATE	-	ENSOARG00020024052	Transcript	ENSOART00020037557.1	protein_coding	A/P	Gcc/Ccc	tolerated(1)	BP
rs161268755	19	52018498	A	missense_variant	MODERATE	HYAL1	ENSOARG00020013897	Transcript	ENSOART00020021257.1	protein_coding	S/N	aGc/aAc	tolerated(1)	BP
rs161271527	19	52483845	C	missense_variant	MODERATE	RNF123	ENSOARG00020019208	Transcript	ENSOART00020030130.1	protein_coding	T/A	Acc/Gcc	tolerated(1)	BP
rs161282420	19	54935329	A	missense_variant	MODERATE	LTF	ENSOARG00020025074	Transcript	ENSOART00020039407.1	protein_coding	A/T	Gcc/Acc	tolerated(1)	BP
rs408600539	19	50119337	G	missense_variant	MODERATE	NEK4	ENSOARG00020024428	Transcript	ENSOART00020038195.1	protein_coding	N/D	Aac/Gac	tolerated(1)	BP
rs162162045	18	18633580	C	missense_variant	MODERATE	ANPEP	ENSOARG00020013355	Transcript	ENSOART00020020622.1	protein_coding	Q/E	Cag/Gag	tolerated(1)	BP
rs162170304	18	48439868	G	missense_variant	MODERATE	-	ENSOARG00020014527	Transcript	ENSOART00020030823.1	protein_coding	Q/R	cAa/cGa	tolerated(1)	BP
rs419276320	18	70058452	C	missense_variant	MODERATE	-	ENSOARG00020019970	Transcript	ENSOART00020030741.1	protein_coding	E/G	gAg/gGg	tolerated(1)	BP
rs426301980	18	70102824	G	missense_variant	MODERATE	CLBA1	ENSOARG00020020019	Transcript	ENSOART00020030776.1	protein_coding	I/S	aTt/aGt	tolerated(1)	BP
rs605334099	18	40769302	C	missense_variant	MODERATE	HEATR5A	ENSOARG00020005213	Transcript	ENSOART00020008009.1	protein_coding	I/V	Att/Gtt	tolerated(1)	BP
rs160826526	17	13934834	A	missense_variant	MODERATE	MMAA	ENSOARG00020024857	Transcript	ENSOART00020038922.1	protein_coding	I/L	Ata/Tta	tolerated(1)	BP
rs160826527	17	13934887	C	missense_variant	MODERATE	MMAA	ENSOARG00020024857	Transcript	ENSOART00020038922.1	protein_coding	K/R	aAg/aGg	tolerated(1)	BP
rs425603847	17	81734799	C	missense_variant	MODERATE	SNAP29	ENSOARG00020026080	Transcript	ENSOART00020041016.1	protein_coding	M/T	aTg/aCg	tolerated(1)	BP
rs161159483	16	71349901	T	missense_variant	MODERATE	MTRR	ENSOARG00020022449	Transcript	ENSOART00020034808.1	protein_coding	G/D	gGc/gAc	tolerated(1)	BP
rs429728181	16	37159845	C	missense_variant	MODERATE	FYB1	ENSOARG00020009055	Transcript	ENSOART00020013961.1	protein_coding	I/T	aTc/aCc	tolerated(1)	BP
rs160729218	15	61639900	C	missense_variant	MODERATE	LGR4	ENSOARG00020009461	Transcript	ENSOART00020014514.1	protein_coding	A/G	gCc/gGc	tolerated(1)	BP
rs402641618	15	31714442	T	missense_variant	MODERATE	JAML	ENSOARG00020008303	Transcript	ENSOART00020012706.1	protein_coding	D/N	Gac/Aac	tolerated(1)	BP
rs408928659	15	51444135	T	missense_variant	MODERATE	-	ENSOARG00020003849	Transcript	ENSOART00020005870.1	protein_coding	V/M	Gtg/Atg	tolerated(1)	BP
rs410766021	15	80860703	T	missense_variant	MODERATE	CD82	ENSOARG00020020176	Transcript	ENSOART00020031048.1	protein_coding	A/S	Gcc/Tcc	tolerated(1)	BP
rs428386304	15	38298077	T	missense_variant	MODERATE	PIK3C2A	ENSOARG00020005921	Transcript	ENSOART00020009124.1	protein_coding	S/L	tCg/tTg	tolerated(1)	BP
rs160923960	14	37052761	C	missense_variant	MODERATE	TK2	ENSOARG00020014347	Transcript	ENSOART00020023295.1	protein_coding	I/V	Ata/Gta	tolerated(1)	BP
rs160936425	14	43111393	G	missense_variant	MODERATE	C19orf12	ENSOARG00020015895	Transcript	ENSOART00020024364.1	protein_coding	G/A	gGg/gCg	tolerated(1)	BP
rs160943826	14	49066342	T	missense_variant	MODERATE	HAUS5	ENSOARG00020018275	Transcript	ENSOART00020028274.1	protein_coding	E/D	gaG/gaT	tolerated(1)	BP
rs408484312	14	57790682	A	missense_variant	MODERATE	C5AR1	ENSOARG00020012129	Transcript	ENSOART00020018501.1	protein_coding	R/K	aGa/aAa	tolerated(1)	BP
rs419981387	14	54117318	C	missense_variant	MODERATE	MEGF8	ENSOARG00020019929	Transcript	ENSOART00020030652.1	protein_coding	N/D	Aac/Gac	tolerated(1)	BP
rs590041697	14	53714372	G	missense_variant	MODERATE	CCDC97	ENSOARG00020017796	Transcript	ENSOART00020027377.1	protein_coding	T/A	Acc/Gcc	tolerated(1)	BP
rs1087474905	13	62733401	A	missense_variant	MODERATE	SRXN1	ENSOARG00020017364	Transcript	ENSOART00020026687.1	protein_coding	V/M	Gtg/Atg	tolerated(1)	BP
rs160606885	13	67202634	T	missense_variant	MODERATE	EDEM2	ENSOARG00020003739	Transcript	ENSOART00020005764.1	protein_coding	T/K	aCa/aAa	tolerated(1)	BP
rs162005353	13	36402350	C	missense_variant	MODERATE	MTPAP	ENSOARG00020020144	Transcript	ENSOART00020031003.1	protein_coding	L/V	Ttg/Gtg	tolerated(1)	BP
rs425135075	13	72884374	T	missense_variant	MODERATE	CHD6	ENSOARG00020014349	Transcript	ENSOART00020021953.1	protein_coding	A/T	Gca/Aca	tolerated(1)	BP
rs596754276	13	76883582	G	missense_variant	MODERATE	RBPJL	ENSOARG00020012624	Transcript	ENSOART00020019702.1	protein_coding	L/V	Ctt/Gtt	tolerated(1)	BP
rs160819903	12	83444077	C	missense_variant	MODERATE	CYB5R1	ENSOARG00020019116	Transcript	ENSOART00020029376.1	protein_coding	T/P	Acc/Ccc	tolerated(1)	BP
rs162071973	12	77180086	G	missense_variant	MODERATE	LAMB3	ENSOARG00020020472	Transcript	ENSOART00020031576.1	protein_coding	H/R	cAc/cGc	tolerated(1)	BP
rs409485289	12	25552247	G	missense_variant	MODERATE	EPRS1	ENSOARG00020008556	Transcript	ENSOART00020013078.1	protein_coding	V/A	gTt/gCt	tolerated(1)	BP
rs409345316	11	11626278	G	missense_variant	MODERATE	TEPSIN	ENSOARG00020023542	Transcript	ENSOART00020036753.1	protein_coding	S/P	Tct/Cct	tolerated(1)	BP
rs418035600	11	13896915	A	missense_variant	MODERATE	BPTF	ENSOARG00020011553	Transcript	ENSOART00020021049.1	protein_coding	A/T	Gcc/Acc	tolerated(1)	BP
rs160490605	10	13991885	T	missense_variant	MODERATE	VWA8	ENSOARG00020005673	Transcript	ENSOART00020008752.1	protein_coding	R/K	aGa/aAa	tolerated(1)	BP
rs160496639	10	21356569	C	missense_variant	MODERATE	-	ENSOARG00020012627	Transcript	ENSOART00020019320.1	protein_coding	S/P	Tca/Cca	tolerated(1)	BP
rs402172534	8	96689445	T	missense_variant	MODERATE	UNC93A	ENSOARG00020026141	Transcript	ENSOART00020041120.1	protein_coding	T/K	aCg/aAg	tolerated(1)	BP
rs415748325	8	24240168	C	missense_variant	MODERATE	FRK	ENSOARG00020004867	Transcript	ENSOART00020007428.1	protein_coding	S/P	Tct/Cct	tolerated(1)	BP
rs421123305	8	84186047	C	missense_variant	MODERATE	MTRF1L	ENSOARG00020024904	Transcript	ENSOART00020038989.1	protein_coding	K/E	Aaa/Gaa	tolerated(1)	BP
rs591532620	8	73859253	G	missense_variant	MODERATE	HIVEP2	ENSOARG00020011283	Transcript	ENSOART00020017191.1	protein_coding	G/A	gGg/gCg	tolerated(1)	BP
rs160274390	7	7787552	G	missense_variant	MODERATE	POLK	ENSOARG00020021498	Transcript	ENSOART00020033295.1	protein_coding	I/V	Atc/Gtc	tolerated(1)	BP
rs161936006	7	33943405	T	missense_variant	MODERATE	RASGRP1	ENSOARG00020007142	Transcript	ENSOART00020012679.1	protein_coding	S/N	aGc/aAc	tolerated(1)	BP
rs405542780	7	75739198	T	missense_variant	MODERATE	SIX4	ENSOARG00020010405	Transcript	ENSOART00020015875.1	protein_coding	A/T	Gct/Act	tolerated(1)	BP
rs159996479	6	129378857	A	missense_variant	MODERATE	IDUA	ENSOARG00020010816	Transcript	ENSOART00020016670.1	protein_coding	S/C	Agc/Tgc	tolerated(1)	BP
rs161848943	6	75946168	C	missense_variant	MODERATE	LNX1	ENSOARG00020014691	Transcript	ENSOART00020022645.1	protein_coding	Q/R	cAg/cGg	tolerated(1)	BP
rs413418460	6	103632773	A	missense_variant	MODERATE	BMP2K	ENSOARG00020007544	Transcript	ENSOART00020011922.1	protein_coding	R/H	cGt/cAt	tolerated(1)	BP
rs425437583	6	25885444	A	missense_variant	MODERATE	MANBA	ENSOARG00020010968	Transcript	ENSOART00020017252.1	protein_coding	V/I	Gta/Ata	tolerated(1)	BP
rs1092089164	5	16009756	A	missense_variant	MODERATE	C3	ENSOARG00020016763	Transcript	ENSOART00020025712.1	protein_coding	F/Y	tTc/tAc	tolerated(1)	BP
rs160302270	5	43586408	C	missense_variant	MODERATE	TEP1	ENSOARG00020011559	Transcript	ENSOART00020017616.1	protein_coding	Q/R	cAg/cGg	tolerated(1)	BP
rs193636766	5	13861793	A	missense_variant	MODERATE	LDLR	ENSOARG00020007651	Transcript	ENSOART00020011865.1	protein_coding	Q/K	Cag/Aag	tolerated(1)	BP
rs429226860	5	18697320	G	missense_variant	MODERATE	TJP3	ENSOARG00020017288	Transcript	ENSOART00020027217.1	protein_coding	S/P	Tcc/Ccc	tolerated(1)	BP
rs430314644	5	6662034	T	missense_variant	MODERATE	C19orf44	ENSOARG00020016066	Transcript	ENSOART00020024667.1	protein_coding	S/N	aGt/aAt	tolerated(1)	BP
rs588808685	5	108813280	C	missense_variant	MODERATE	PAM	ENSOARG00020017228	Transcript	ENSOART00020026608.1	protein_coding	K/N	aaG/aaC	tolerated(1)	BP
rs162298322	4	56986093	C	missense_variant	MODERATE	CTTNBP2	ENSOARG00020016233	Transcript	ENSOART00020024931.1	protein_coding	V/A	gTt/gCt	tolerated(1)	BP
rs405459883	4	54985496	C	missense_variant	MODERATE	LAMB1	ENSOARG00020013761	Transcript	ENSOART00020021034.1	protein_coding	N/D	Aat/Gat	tolerated(1)	BP
rs159852831	3	157717097	T	missense_variant	MODERATE	LRRK2	ENSOARG00020000847	Transcript	ENSOART00020001195.1	protein_coding	R/K	aGa/aAa	tolerated(1)	BP
rs159872950	3	178823314	A	missense_variant	MODERATE	NEDD1	ENSOARG00020010921	Transcript	ENSOART00020016843.1	protein_coding	V/I	Gtt/Att	tolerated(1)	BP
rs159890115	3	196237926	T	missense_variant	MODERATE	RESF1	ENSOARG00020001619	Transcript	ENSOART00020002456.1	protein_coding	A/T	Gca/Aca	tolerated(1)	BP
rs160384961	3	108266182	A	missense_variant	MODERATE	MITD1	ENSOARG00020012845	Transcript	ENSOART00020019636.1	protein_coding	F/Y	tTt/tAt	tolerated(1)	BP
rs160437360	3	42677515	C	missense_variant	MODERATE	ETAA1	ENSOARG00020000471	Transcript	ENSOART00020000595.1	protein_coding	I/S	aTt/aGt	tolerated(1)	BP
rs162298737	3	228511422	G	missense_variant	MODERATE	WNK1	ENSOARG00020014299	Transcript	ENSOART00020021909.1	protein_coding	S/A	Tcc/Gcc	tolerated(1)	BP
rs407243802	3	73643070	G	missense_variant	MODERATE	MTIF2	ENSOARG00020000721	Transcript	ENSOART00020000973.1	protein_coding	N/S	aAt/aGt	tolerated(1)	BP
rs409866219	3	217065927	T	missense_variant	MODERATE	FAM234B	ENSOARG00020003401	Transcript	ENSOART00020005164.1	protein_coding	G/E	gGg/gAg	tolerated(1)	BP
rs416815160	3	106166709	G	missense_variant	MODERATE	IL1R2	ENSOARG00020002697	Transcript	ENSOART00020004136.1	protein_coding	F/L	Ttc/Ctc	tolerated(1)	BP
rs399080749	2	88884587	T	missense_variant	MODERATE	-	ENSOARG00020013331	Transcript	ENSOART00020020333.1	protein_coding	E/K	Gag/Aag	tolerated(1)	BP
rs403292104	2	52451374	A	missense_variant	MODERATE	TRMO	ENSOARG00020001663	Transcript	ENSOART00020002524.1	protein_coding	A/T	Gca/Aca	tolerated(1)	BP
rs405279826	2	161615639	T	missense_variant	MODERATE	PLA2R1	ENSOARG00020016908	Transcript	ENSOART00020026628.1	protein_coding	A/V	gCg/gTg	tolerated(1)	BP
rs409009364	2	10758743	A	missense_variant	MODERATE	RNF183	ENSOARG00020020920	Transcript	ENSOART00020032270.1	protein_coding	C/Y	tGc/tAc	tolerated(1)	BP
rs415792514	2	168537138	G	missense_variant	MODERATE	ARL6IP6	ENSOARG00020022563	Transcript	ENSOART00020034991.1	protein_coding	V/L	Gtg/Ctg	tolerated(1)	BP
rs428315437	2	32905536	C	missense_variant	MODERATE	AOPEP	ENSOARG00020002497	Transcript	ENSOART00020003841.1	protein_coding	K/R	aAg/aGg	tolerated(1)	BP
rs430338384	2	161601862	C	missense_variant	MODERATE	PLA2R1	ENSOARG00020016908	Transcript	ENSOART00020026628.1	protein_coding	M/T	aTg/aCg	tolerated(1)	BP
rs589639903	2	262902242	T	missense_variant	MODERATE	-	ENSOARG00020007692	Transcript	ENSOART00020011745.1	protein_coding	R/Q	cGg/cAg	tolerated(1)	BP
rs159411583	1	130203588	C	missense_variant	MODERATE	IFNGR2	ENSOARG00020006717	Transcript	ENSOART00020010726.1	protein_coding	I/V	Att/Gtt	tolerated(1)	BP
rs159414608	1	135452871	G	missense_variant	MODERATE	LTN1	ENSOARG00020003420	Transcript	ENSOART00020005212.1	protein_coding	T/A	Aca/Gca	tolerated(1)	BP
rs159475834	1	254564214	C	missense_variant	MODERATE	ARHGEF26	ENSOARG00020002906	Transcript	ENSOART00020004477.1	protein_coding	N/S	aAt/aGt	tolerated(1)	BP
rs159651966	1	102795493	G	missense_variant	MODERATE	PDE4DIP	ENSOARG00020001810	Transcript	ENSOART00020002757.1	protein_coding	I/V	Att/Gtt	tolerated(1)	BP
rs159692471	1	48473539	A	missense_variant	MODERATE	LRRC40	ENSOARG00020012472	Transcript	ENSOART00020019040.1	protein_coding	A/S	Gct/Tct	tolerated(1)	BP
rs400033806	1	18174263	C	missense_variant	MODERATE	-	ENSOARG00020000505	Transcript	ENSOART00020000666.1	protein_coding	L/V	Ctg/Gtg	tolerated(1)	BP
rs404362233	1	118390748	G	missense_variant	MODERATE	-	ENSOARG00020016265	Transcript	ENSOART00020025033.1	protein_coding	N/T	aAc/aCc	tolerated(1)	BP
rs411062122	1	10804037	A	missense_variant	MODERATE	-	ENSOARG00020010396	Transcript	ENSOART00020015886.1	protein_coding	L/F	Ctc/Ttc	tolerated(1)	BP
rs416118465	1	106280746	A	missense_variant	MODERATE	TARS2	ENSOARG00020008324	Transcript	ENSOART00020012891.1	protein_coding	V/I	Gta/Ata	tolerated(1)	BP
rs417515534	1	300849068	C	missense_variant	MODERATE	EFHB	ENSOARG00020000122	Transcript	ENSOART00020000143.1	protein_coding	N/K	aaT/aaG	tolerated(1)	BP
rs428518215	1	18169652	C	missense_variant	MODERATE	-	ENSOARG00020000505	Transcript	ENSOART00020000666.1	protein_coding	I/V	Atc/Gtc	tolerated(1)	BP
rs429291071	1	135467749	G	missense_variant	MODERATE	LTN1	ENSOARG00020003420	Transcript	ENSOART00020005212.1	protein_coding	I/V	Atc/Gtc	tolerated(1)	BP
rs593303100	1	297778479	T	missense_variant	MODERATE	TBC1D5	ENSOARG00020021801	Transcript	ENSOART00020033743.1	protein_coding	G/S	Ggt/Agt	tolerated(1)	BP
rs161483879	22	24014931	C	missense_variant	MODERATE	SEC31B	ENSOARG00020023907	Transcript	ENSOART00020037289.1	protein_coding	L/V	Ctc/Gtc	tolerated(0.99)	BP
rs159855581	3	162029989	A	missense_variant	MODERATE	CPM	ENSOARG00020003311	Transcript	ENSOART00020005037.1	protein_coding	T/K	aCg/aAg	tolerated(0.99)	BP
rs604126889	2	121179419	C	missense_variant	MODERATE	SH3RF1	ENSOARG00020013929	Transcript	ENSOART00020021231.1	protein_coding	V/A	gTg/gCg	tolerated(0.99)	BP
rs160000159	6	126707707	T	missense_variant	MODERATE	ACOX3	ENSOARG00020018378	Transcript	ENSOART00020028359.1	protein_coding	A/T	Gct/Act	tolerated(0.98)	BP
rs604976693	2	216764564	G	missense_variant	MODERATE	SPATS2L	ENSOARG00020014270	Transcript	ENSOART00020022195.1	protein_coding	N/K	aaC/aaG	tolerated(0.98)	BP
rs403441604	20	34168700	T	missense_variant	MODERATE	BTN1A1	ENSOARG00020008558	Transcript	ENSOART00020013077.1	protein_coding	E/K	Gag/Aag	tolerated(0.97)	BP
rs401890754	20	18502816	C	missense_variant	MODERATE	CUL9	ENSOARG00020019931	Transcript	ENSOART00020031602.1	protein_coding	S/P	Tcc/Ccc	tolerated(0.96)	BP
rs417545099	13	36401655	T	missense_variant	MODERATE	MTPAP	ENSOARG00020020144	Transcript	ENSOART00020031003.1	protein_coding	V/I	Gta/Ata	tolerated(0.96)	BP
rs423687855	7	83158898	T	missense_variant	MODERATE	ZFYVE26	ENSOARG00020003119	Transcript	ENSOART00020004793.1	protein_coding	V/I	Gtc/Atc	tolerated(0.95)	BP
rs160877301	17	77423764	A	missense_variant	MODERATE	HSCB	ENSOARG00020008236	Transcript	ENSOART00020012643.1	protein_coding	V/M	Gtg/Atg	tolerated(0.93)	BP
rs406622037	15	89385099	T	missense_variant	MODERATE	TCN1	ENSOARG00020016643	Transcript	ENSOART00020025691.1	protein_coding	Q/K	Cag/Aag	tolerated(0.93)	BP
rs429677189	5	114938411	A	missense_variant	MODERATE	FER	ENSOARG00020019949	Transcript	ENSOART00020030847.1	protein_coding	S/T	Tca/Aca	tolerated(0.93)	BP
rs600161596	5	47719691	A	missense_variant	MODERATE	C5orf15	ENSOARG00020021778	Transcript	ENSOART00020033683.1	protein_coding	T/M	aCg/aTg	tolerated(0.92)	BP
rs159976480	6	79049711	G	missense_variant	MODERATE	SRP72	ENSOARG00020019666	Transcript	ENSOART00020030277.1	protein_coding	N/S	aAt/aGt	tolerated(0.91)	BP
rs401966406	9	86832235	A	missense_variant	MODERATE	NIPAL2	ENSOARG00020024078	Transcript	ENSOART00020037699.1	protein_coding	G/S	Ggc/Agc	tolerated(0.9)	BP
rs418043964	2	263288550	A	missense_variant	MODERATE	ALDH4A1	ENSOARG00020009561	Transcript	ENSOART00020015497.1	protein_coding	V/I	Gtt/Att	tolerated(0.9)	BP
rs398300594	4	34109398	T	missense_variant	MODERATE	CDCA7L	ENSOARG00020005494	Transcript	ENSOART00020008474.1	protein_coding	G/S	Ggt/Agt	tolerated(0.89)	BP
rs413721918	3	101212938	A	missense_variant	MODERATE	SPR	ENSOARG00020007832	Transcript	ENSOART00020011984.1	protein_coding	A/T	Gct/Act	tolerated(0.89)	BP
rs411965943	25	44982599	A	missense_variant	MODERATE	WDFY4	ENSOARG00020026448	Transcript	ENSOART00020041614.1	protein_coding	G/S	Ggt/Agt	tolerated(0.88)	BP
rs430648809	8	73545798	A	missense_variant	MODERATE	ADGRG6	ENSOARG00020010044	Transcript	ENSOART00020016555.1	protein_coding	S/N	aGt/aAt	tolerated(0.88)	BP
rs411056991	1	278521665	G	missense_variant	MODERATE	TOPBP1	ENSOARG00020019694	Transcript	ENSOART00020030307.1	protein_coding	I/V	Ata/Gta	tolerated(0.88)	BP
rs399647329	9	104253068	T	missense_variant	MODERATE	MTBP	ENSOARG00020012837	Transcript	ENSOART00020019890.1	protein_coding	P/L	cCt/cTt	tolerated(0.87)	BP
rs159435790	1	202375711	C	missense_variant	MODERATE	ADPRH	ENSOARG00020001952	Transcript	ENSOART00020002977.1	protein_coding	V/A	gTg/gCg	tolerated(0.87)	BP
rs159495646	1	287740324	A	missense_variant	MODERATE	TRPM2	ENSOARG00020014481	Transcript	ENSOART00020022841.1	protein_coding	V/I	Gtc/Atc	tolerated(0.85)	BP
rs598163622	8	80602349	A	missense_variant	MODERATE	GINM1	ENSOARG00020019919	Transcript	ENSOART00020030634.1	protein_coding	G/E	gGa/gAa	tolerated(0.84)	BP
rs408822059	1	68301558	A	missense_variant	MODERATE	-	ENSOARG00020002384	Transcript	ENSOART00020004360.1	protein_coding	V/M	Gtg/Atg	tolerated(0.83)	BP
rs415933998	23	30649278	C	missense_variant	MODERATE	DSC2	ENSOARG00020025065	Transcript	ENSOART00020039299.1	protein_coding	R/T	aGa/aCa	tolerated(0.82)	BP
rs429894427	14	57790676	G	missense_variant	MODERATE	C5AR1	ENSOARG00020012129	Transcript	ENSOART00020018501.1	protein_coding	T/S	aCc/aGc	tolerated(0.81)	BP
rs161644030	X	112459325	C	missense_variant	MODERATE	MCTS1	ENSOARG00020022102	Transcript	ENSOART00020034265.1	protein_coding	L/P	cTt/cCt	tolerated(0.79)	BP
rs418537563	14	57790669	T	missense_variant	MODERATE	C5AR1	ENSOARG00020012129	Transcript	ENSOART00020018501.1	protein_coding	P/S	Ccc/Tcc	tolerated(0.79)	BP
rs399490080	12	81116623	T	missense_variant	MODERATE	PTPRC	ENSOARG00020011696	Transcript	ENSOART00020022043.1	protein_coding	T/S	Act/Tct	tolerated(0.79)	BP
rs159847262	3	148971366	G	missense_variant	MODERATE	RAPGEF3	ENSOARG00020002846	Transcript	ENSOART00020004451.1	protein_coding	T/A	Acc/Gcc	tolerated(0.79)	BP
rs420419952	24	10714259	C	missense_variant	MODERATE	ZC3H7A	ENSOARG00020017995	Transcript	ENSOART00020027721.1	protein_coding	T/A	Acc/Gcc	tolerated(0.78)	BP
rs405745955	11	18335245	A	missense_variant	MODERATE	DCAKD	ENSOARG00020025640	Transcript	ENSOART00020040222.1	protein_coding	F/L	ttC/ttA	tolerated(0.78)	BP
rs420364025	3	92539565	T	missense_variant	MODERATE	eIF2aK2	ENSOARG00020000891	Transcript	ENSOART00020001320.1	protein_coding	R/L	cGt/cTt	tolerated(0.78)	BP
rs1088450834	X	18810973	T	missense_variant	MODERATE	SH3KBP1	ENSOARG00020014389	Transcript	ENSOART00020021980.1	protein_coding	G/S	Ggc/Agc	tolerated(0.77)	BP
rs416932823	X	64369728	A	missense_variant	MODERATE	STARD8	ENSOARG00020021176	Transcript	ENSOART00020032667.1	protein_coding	R/S	Cgt/Agt	tolerated(0.77)	BP
rs430748369	25	1131498	C	missense_variant	MODERATE	URB2	ENSOARG00020020336	Transcript	ENSOART00020031334.1	protein_coding	V/A	gTg/gCg	tolerated(0.77)	BP
rs403207238	11	54856440	T	missense_variant	MODERATE	LPO	ENSOARG00020020481	Transcript	ENSOART00020031779.1	protein_coding	M/I	atG/atA	tolerated(0.77)	BP
rs401419428	22	16679715	T	missense_variant	MODERATE	MYOF	ENSOARG00020015803	Transcript	ENSOART00020024706.1	protein_coding	A/T	Gcc/Acc	tolerated(0.76)	BP
rs161009536	11	51079086	A	missense_variant	MODERATE	MYO19	ENSOARG00020024654	Transcript	ENSOART00020038647.1	protein_coding	R/Q	cGg/cAg	tolerated(0.76)	BP
rs159826496	3	126132932	C	missense_variant	MODERATE	CCDC59	ENSOARG00020015621	Transcript	ENSOART00020023893.1	protein_coding	S/A	Tcg/Gcg	tolerated(0.76)	BP
rs429260557	8	96467287	G	missense_variant	MODERATE	-	ENSOARG00020026133	Transcript	ENSOART00020041100.1	protein_coding	L/S	tTg/tCg	tolerated(0.75)	BP
rs423163521	4	35370684	A	missense_variant	MODERATE	NUP42	ENSOARG00020006652	Transcript	ENSOART00020010211.1	protein_coding	V/I	Gta/Ata	tolerated(0.75)	BP
rs159564197	2	222999945	G	missense_variant	MODERATE	FASTKD2	ENSOARG00020015403	Transcript	ENSOART00020023543.1	protein_coding	I/V	Att/Gtt	tolerated(0.75)	BP
rs160824895	17	11455527	T	missense_variant	MODERATE	ARHGAP10	ENSOARG00020023485	Transcript	ENSOART00020036592.1	protein_coding	R/K	aGg/aAg	tolerated(0.74)	BP
rs160680441	15	15830319	T	missense_variant	MODERATE	CEP57	ENSOARG00020023483	Transcript	ENSOART00020036711.1	protein_coding	V/I	Gtt/Att	tolerated(0.74)	BP
rs416121706	3	222925760	G	missense_variant	MODERATE	CD163	ENSOARG00020012750	Transcript	ENSOART00020020434.1	protein_coding	T/A	Act/Gct	tolerated(0.74)	BP
rs161763122	1	100225119	A	missense_variant	MODERATE	WDR3	ENSOARG00020001170	Transcript	ENSOART00020001746.1	protein_coding	G/D	gGt/gAt	tolerated(0.73)	BP
rs403331817	11	58698743	T	missense_variant	MODERATE	MRPS23	ENSOARG00020022143	Transcript	ENSOART00020034316.1	protein_coding	A/V	gCg/gTg	tolerated(0.72)	BP
rs589595733	8	73883111	C	missense_variant	MODERATE	HIVEP2	ENSOARG00020011283	Transcript	ENSOART00020017191.1	protein_coding	S/G	Agt/Ggt	tolerated(0.72)	BP
rs404230588	23	29906086	G	missense_variant	MODERATE	TRAPPC8	ENSOARG00020024583	Transcript	ENSOART00020038504.1	protein_coding	I/V	Ata/Gta	tolerated(0.71)	BP
rs161028192	11	41108137	C	missense_variant	MODERATE	RFLNB	ENSOARG00020012025	Transcript	ENSOART00020018362.1	protein_coding	N/S	aAc/aGc	tolerated(0.71)	BP
rs161028193	11	41108095	G	missense_variant	MODERATE	RFLNB	ENSOARG00020012025	Transcript	ENSOART00020018362.1	protein_coding	S/T	aGc/aCc	tolerated(0.71)	BP
rs159747081	4	10987228	T	missense_variant	MODERATE	-	ENSOARG00020013209	Transcript	ENSOART00020020996.1	protein_coding	T/S	Aca/Tca	tolerated(0.71)	BP
rs429462820	4	35421042	G	missense_variant	MODERATE	GPNMB	ENSOARG00020006751	Transcript	ENSOART00020010357.1	protein_coding	N/S	aAt/aGt	tolerated(0.71)	BP
rs409776963	2	129262144	T	missense_variant	MODERATE	PMS1	ENSOARG00020009620	Transcript	ENSOART00020017430.1	protein_coding	C/Y	tGt/tAt	tolerated(0.71)	BP
rs159457643	1	220701679	T	missense_variant	MODERATE	VPS8	ENSOARG00020001695	Transcript	ENSOART00020002569.1	protein_coding	A/T	Gca/Aca	tolerated(0.71)	BP
rs411309388	15	89380053	G	missense_variant	MODERATE	TCN1	ENSOARG00020016643	Transcript	ENSOART00020025691.1	protein_coding	M/T	aTg/aCg	tolerated(0.7)	BP
rs159914399	3	228514305	G	missense_variant	MODERATE	WNK1	ENSOARG00020014299	Transcript	ENSOART00020021909.1	protein_coding	I/V	Atc/Gtc	tolerated(0.7)	BP
rs428327144	3	42678730	A	missense_variant	MODERATE	ETAA1	ENSOARG00020000471	Transcript	ENSOART00020000595.1	protein_coding	C/F	tGt/tTt	tolerated(0.7)	BP
rs429828791	19	37853268	G	missense_variant	MODERATE	MAGI1	ENSOARG00020023373	Transcript	ENSOART00020037616.1	protein_coding	M/V	Atg/Gtg	tolerated(0.69)	BP
rs408329692	15	83779852	C	missense_variant	MODERATE	FNBP4	ENSOARG00020015042	Transcript	ENSOART00020023169.1	protein_coding	T/A	Act/Gct	tolerated(0.69)	BP
rs411389005	14	26648044	G	missense_variant	MODERATE	NLRC5	ENSOARG00020024831	Transcript	ENSOART00020039248.1	protein_coding	D/G	gAc/gGc	tolerated(0.69)	BP
rs193634898	4	54985669	A	missense_variant	MODERATE	LAMB1	ENSOARG00020013761	Transcript	ENSOART00020021034.1	protein_coding	A/V	gCc/gTc	tolerated(0.69)	BP
rs589381995	3	3263513	A	missense_variant	MODERATE	SNAPC4	ENSOARG00020003067	Transcript	ENSOART00020006040.1	protein_coding	A/T	Gcc/Acc	tolerated(0.69)	BP
rs160339420	7	67036748	G	missense_variant	MODERATE	SQOR	ENSOARG00020009009	Transcript	ENSOART00020013861.1	protein_coding	M/T	aTg/aCg	tolerated(0.68)	BP
rs1093097693	6	127694219	A	missense_variant	MODERATE	HTT	ENSOARG00020020229	Transcript	ENSOART00020032360.1	protein_coding	S/L	tCg/tTg	tolerated(0.68)	BP
rs161504633	2	137110330	C	missense_variant	MODERATE	DNAJC10	ENSOARG00020017229	Transcript	ENSOART00020026659.1	protein_coding	N/S	aAt/aGt	tolerated(0.67)	BP
rs400981402	1	31111209	C	missense_variant	MODERATE	USP24	ENSOARG00020019969	Transcript	ENSOART00020031459.1	protein_coding	K/R	aAg/aGg	tolerated(0.67)	BP
rs1087895606	21	52809842	G	missense_variant	MODERATE	RIC8A	ENSOARG00020017704	Transcript	ENSOART00020027235.1	protein_coding	G/A	gGg/gCg	tolerated(0.66)	BP
rs413460499	5	19920099	G	missense_variant	MODERATE	AP3D1	ENSOARG00020022696	Transcript	ENSOART00020035791.1	protein_coding	M/V	Atg/Gtg	tolerated(0.66)	BP
rs161594538	21	671152	G	missense_variant	MODERATE	MED17	ENSOARG00020010957	Transcript	ENSOART00020016752.1	protein_coding	F/L	Ttt/Ctt	tolerated(0.65)	BP
rs161241481	19	17635993	G	missense_variant	MODERATE	-	ENSOARG00020024052	Transcript	ENSOART00020037557.1	protein_coding	S/P	Tcc/Ccc	tolerated(0.65)	BP
rs160755310	12	3993012	G	missense_variant	MODERATE	EIF2D	ENSOARG00020010561	Transcript	ENSOART00020016222.1	protein_coding	G/A	gGa/gCa	tolerated(0.65)	BP
rs398701482	4	79380057	C	missense_variant	MODERATE	STEAP4	ENSOARG00020001847	Transcript	ENSOART00020002814.1	protein_coding	I/V	Att/Gtt	tolerated(0.65)	BP
rs418216877	20	18532077	C	missense_variant	MODERATE	CUL9	ENSOARG00020019931	Transcript	ENSOART00020031602.1	protein_coding	V/A	gTg/gCg	tolerated(0.63)	BP
rs162100462	14	37039055	T	missense_variant	MODERATE	TK2	ENSOARG00020014347	Transcript	ENSOART00020023295.1	protein_coding	R/Q	cGa/cAa	tolerated(0.63)	BP
rs422621736	4	35428330	A	missense_variant	MODERATE	GPNMB	ENSOARG00020006751	Transcript	ENSOART00020010357.1	protein_coding	M/I	atG/atA	tolerated(0.63)	BP
rs423874685	1	30329810	C	missense_variant	MODERATE	MRPL37	ENSOARG00020018288	Transcript	ENSOART00020028186.1	protein_coding	E/Q	Gaa/Caa	tolerated(0.63)	BP
rs596539501	12	1203708	A	missense_variant	MODERATE	ZC3H11A	ENSOARG00020004029	Transcript	ENSOART00020006163.1	protein_coding	A/T	Gcc/Acc	tolerated(0.62)	BP
rs160355868	7	83192206	C	missense_variant	MODERATE	ZFYVE26	ENSOARG00020003119	Transcript	ENSOART00020004793.1	protein_coding	N/S	aAt/aGt	tolerated(0.62)	BP
rs410347982	1	66631368	C	missense_variant	MODERATE	MCOLN3	ENSOARG00020001362	Transcript	ENSOART00020002185.1	protein_coding	H/R	cAt/cGt	tolerated(0.62)	BP
rs420978520	24	42699322	C	missense_variant	MODERATE	DNAAF5	ENSOARG00020018885	Transcript	ENSOART00020029200.1	protein_coding	I/V	Atc/Gtc	tolerated(0.61)	BP
rs412890423	24	1133813	G	missense_variant	MODERATE	TELO2	ENSOARG00020026262	Transcript	ENSOART00020041318.1	protein_coding	Q/R	cAg/cGg	tolerated(0.6)	BP
rs410307765	20	30070157	T	missense_variant	MODERATE	IER3	ENSOARG00020020764	Transcript	ENSOART00020032044.1	protein_coding	A/S	Gct/Tct	tolerated(0.6)	BP
rs424196291	X	878736	A	missense_variant	MODERATE	CRLF2	ENSOARG00020021524	Transcript	ENSOART00020033400.1	protein_coding	A/T	Gcc/Acc	tolerated(0.59)	BP
rs425763060	19	60386659	A	missense_variant	MODERATE	NUP210	ENSOARG00020013605	Transcript	ENSOART00020021916.1	protein_coding	R/Q	cGg/cAg	tolerated(0.59)	BP
rs162301388	14	37902409	T	missense_variant	MODERATE	RIPOR1	ENSOARG00020022218	Transcript	ENSOART00020034700.1	protein_coding	A/S	Gct/Tct	tolerated(0.59)	BP
rs404103439	13	76044567	T	missense_variant	MODERATE	SERINC3	ENSOARG00020010967	Transcript	ENSOART00020016741.1	protein_coding	A/T	Gcc/Acc	tolerated(0.59)	BP
rs407953364	8	96467311	T	missense_variant	MODERATE	-	ENSOARG00020026133	Transcript	ENSOART00020041100.1	protein_coding	R/H	cGc/cAc	tolerated(0.59)	BP
rs399969398	2	120870537	A	missense_variant	MODERATE	NEK1	ENSOARG00020011937	Transcript	ENSOART00020018258.1	protein_coding	V/I	Gtt/Att	tolerated(0.59)	BP
rs589915307	1	270169289	T	missense_variant	MODERATE	ZBTB38	ENSOARG00020008974	Transcript	ENSOART00020013773.1	protein_coding	R/Q	cGg/cAg	tolerated(0.59)	BP
rs595021535	24	42695688	C	missense_variant	MODERATE	DNAAF5	ENSOARG00020018885	Transcript	ENSOART00020029200.1	protein_coding	Q/R	cAg/cGg	tolerated(0.58)	BP
rs427358802	21	29148044	T	missense_variant	MODERATE	SIAE	ENSOARG00020015108	Transcript	ENSOART00020023293.1	protein_coding	A/T	Gca/Aca	tolerated(0.58)	BP
rs406870334	13	6967522	G	missense_variant	MODERATE	ISM1	ENSOARG00020025040	Transcript	ENSOART00020039241.1	protein_coding	D/E	gaC/gaG	tolerated(0.58)	BP
rs424457484	20	48957255	C	missense_variant	MODERATE	C6orf52	ENSOARG00020024322	Transcript	ENSOART00020038018.1	protein_coding	I/L	Att/Ctt	tolerated(0.57)	BP
rs160743679	15	83764664	T	missense_variant	MODERATE	FNBP4	ENSOARG00020015042	Transcript	ENSOART00020023169.1	protein_coding	V/I	Gtc/Atc	tolerated(0.57)	BP
rs405190929	11	9728172	A	missense_variant	MODERATE	-	ENSOARG00020011905	Transcript	ENSOART00020018277.1	protein_coding	P/L	cCg/cTg	tolerated(0.57)	BP
rs160355110	7	82974581	A	missense_variant	MODERATE	PLEKHH1	ENSOARG00020019160	Transcript	ENSOART00020029453.1	protein_coding	S/T	Tcc/Acc	tolerated(0.57)	BP
rs604735904	2	138092290	A	missense_variant	MODERATE	ITPRID2	ENSOARG00020018365	Transcript	ENSOART00020028294.1	protein_coding	A/S	Gcc/Tcc	tolerated(0.57)	BP
rs402360238	13	77937388	A	missense_variant	MODERATE	DNTTIP1	ENSOARG00020015322	Transcript	ENSOART00020023474.1	protein_coding	A/T	Gcc/Acc	tolerated(0.56)	BP
rs403921929	13	55532307	T	missense_variant	MODERATE	-	ENSOARG00020008834	Transcript	ENSOART00020013544.1	protein_coding	R/Q	cGg/cAg	tolerated(0.56)	BP
rs592133888	12	79126836	T	missense_variant	MODERATE	-	ENSOARG00020021482	Transcript	ENSOART00020033246.1	protein_coding	R/H	cGt/cAt	tolerated(0.56)	BP
rs162266574	25	27918059	G	missense_variant	MODERATE	SGPL1	ENSOARG00020014065	Transcript	ENSOART00020021501.1	protein_coding	T/A	Aca/Gca	tolerated(0.55)	BP
rs407938052	18	18625009	C	missense_variant	MODERATE	ANPEP	ENSOARG00020013355	Transcript	ENSOART00020020622.1	protein_coding	N/S	aAc/aGc	tolerated(0.55)	BP
rs399079461	11	54861503	A	missense_variant	MODERATE	LPO	ENSOARG00020020481	Transcript	ENSOART00020031779.1	protein_coding	P/S	Cct/Tct	tolerated(0.55)	BP
rs422065508	11	14221096	T	missense_variant	MODERATE	POLG2	ENSOARG00020014670	Transcript	ENSOART00020022460.1	protein_coding	M/I	atG/atT	tolerated(0.55)	BP
rs427926838	11	1885714	T	missense_variant	MODERATE	ABCA6	ENSOARG00020012508	Transcript	ENSOART00020040448.1	protein_coding	D/N	Gac/Aac	tolerated(0.55)	BP
rs162298106	1	81604703	C	missense_variant	MODERATE	PALMD	ENSOARG00020001716	Transcript	ENSOART00020002595.1	protein_coding	S/R	Agc/Cgc	tolerated(0.55)	BP
rs160828233	17	16063334	T	missense_variant	MODERATE	USP38	ENSOARG00020010864	Transcript	ENSOART00020016567.1	protein_coding	A/T	Gct/Act	tolerated(0.54)	BP
rs407091755	8	77056397	G	missense_variant	MODERATE	SHPRH	ENSOARG00020013990	Transcript	ENSOART00020021408.1	protein_coding	M/T	aTg/aCg	tolerated(0.54)	BP
rs419221773	4	54987226	T	missense_variant	MODERATE	LAMB1	ENSOARG00020013761	Transcript	ENSOART00020021034.1	protein_coding	R/Q	cGg/cAg	tolerated(0.54)	BP
rs160147755	2	76402235	C	missense_variant	MODERATE	PUM3	ENSOARG00020006587	Transcript	ENSOART00020010141.1	protein_coding	N/D	Aat/Gat	tolerated(0.54)	BP
rs160822949	17	6806027	T	missense_variant	MODERATE	GATB	ENSOARG00020020844	Transcript	ENSOART00020032171.1	protein_coding	P/S	Ccc/Tcc	tolerated(0.53)	BP
rs161134493	16	13996598	C	missense_variant	MODERATE	ERBIN	ENSOARG00020004686	Transcript	ENSOART00020007157.1	protein_coding	L/V	Ttg/Gtg	tolerated(0.53)	BP
rs594800227	16	72770082	A	missense_variant	MODERATE	NSUN2	ENSOARG00020023145	Transcript	ENSOART00020035983.1	protein_coding	G/R	Ggg/Agg	tolerated(0.53)	BP
rs160716988	15	53861535	A	missense_variant	MODERATE	TRIM21	ENSOARG00020011230	Transcript	ENSOART00020017116.1	protein_coding	R/Q	cGa/cAa	tolerated(0.53)	BP
rs160510884	10	34576218	C	missense_variant	MODERATE	USP12	ENSOARG00020012488	Transcript	ENSOART00020019049.1	protein_coding	E/D	gaA/gaC	tolerated(0.53)	BP
rs589255970	1	92900306	T	missense_variant	MODERATE	LRIF1	ENSOARG00020009640	Transcript	ENSOART00020014774.1	protein_coding	V/M	Gtg/Atg	tolerated(0.53)	BP
rs600874065	1	297013637	A	missense_variant	MODERATE	RFTN1	ENSOARG00020021528	Transcript	ENSOART00020033285.1	protein_coding	P/L	cCg/cTg	tolerated(0.53)	BP
rs418038796	12	28523681	A	missense_variant	MODERATE	-	ENSOARG00020012303	Transcript	ENSOART00020019039.1	protein_coding	V/I	Gtc/Atc	tolerated(0.52)	BP
rs160326124	7	49459483	G	missense_variant	MODERATE	VPS13C	ENSOARG00020011169	Transcript	ENSOART00020024230.1	protein_coding	K/R	aAa/aGa	tolerated(0.52)	BP
rs404244059	6	129104033	T	missense_variant	MODERATE	UVSSA	ENSOARG00020009863	Transcript	ENSOART00020015126.1	protein_coding	R/Q	cGa/cAa	tolerated(0.52)	BP
rs428031958	4	116631931	T	missense_variant	MODERATE	TPK1	ENSOARG00020002061	Transcript	ENSOART00020003145.1	protein_coding	R/H	cGt/cAt	tolerated(0.52)	BP
rs416493056	2	255931735	A	missense_variant	MODERATE	ARID1A	ENSOARG00020022625	Transcript	ENSOART00020035316.1	protein_coding	E/D	gaG/gaT	tolerated(0.52)	BP
rs587807827	2	259859753	C	missense_variant	MODERATE	ZBTB40	ENSOARG00020017357	Transcript	ENSOART00020026681.1	protein_coding	P/R	cCc/cGc	tolerated(0.52)	BP
rs160515187	10	37788739	G	missense_variant	MODERATE	EEF1AKMT1	ENSOARG00020004604	Transcript	ENSOART00020007045.1	protein_coding	K/R	aAg/aGg	tolerated(0.51)	BP
rs1089101227	9	89045919	A	missense_variant	MODERATE	-	ENSOARG00020003625	Transcript	ENSOART00020005551.1	protein_coding	A/T	Gca/Aca	tolerated(0.51)	BP
rs160151622	2	72389459	A	missense_variant	MODERATE	FAM189A2	ENSOARG00020019624	Transcript	ENSOART00020030364.1	protein_coding	P/L	cCg/cTg	tolerated(0.51)	BP
rs424728677	1	35002668	T	missense_variant	MODERATE	MYSM1	ENSOARG00020022826	Transcript	ENSOART00020035471.1	protein_coding	T/N	aCc/aAc	tolerated(0.51)	BP
rs404665157	14	67194746	T	missense_variant	MODERATE	-	ENSOARG00020006352	Transcript	ENSOART00020010233.1	protein_coding	R/W	Cgg/Tgg	tolerated(0.5)	BP
rs420398516	20	18532234	C	missense_variant	MODERATE	CUL9	ENSOARG00020019931	Transcript	ENSOART00020031602.1	protein_coding	E/D	gaG/gaC	tolerated(0.49)	BP
rs402070673	7	30063961	T	missense_variant	MODERATE	AQR	ENSOARG00020005928	Transcript	ENSOART00020009148.1	protein_coding	D/N	Gat/Aat	tolerated(0.49)	BP
rs406698781	3	229907460	C	missense_variant	MODERATE	ATP6V1E1	ENSOARG00020025746	Transcript	ENSOART00020040422.1	protein_coding	I/V	Atc/Gtc	tolerated(0.49)	BP
rs159662062	1	94644813	A	missense_variant	MODERATE	CTTNBP2NL	ENSOARG00020013081	Transcript	ENSOART00020019938.1	protein_coding	A/T	Gct/Act	tolerated(0.49)	BP
rs162016838	13	67113963	C	missense_variant	MODERATE	TRPC4AP	ENSOARG00020003691	Transcript	ENSOART00020005658.1	protein_coding	N/S	aAc/aGc	tolerated(0.48)	BP
rs403055244	10	88943848	C	missense_variant	MODERATE	-	ENSOARG00020003120	Transcript	ENSOART00020004771.1	protein_coding	M/T	aTg/aCg	tolerated(0.48)	BP
rs160071767	5	45579046	A	missense_variant	MODERATE	ARID3A	ENSOARG00020013070	Transcript	ENSOART00020020040.1	protein_coding	A/T	Gcc/Acc	tolerated(0.48)	BP
rs417650193	2	111925104	C	missense_variant	MODERATE	KIF13B	ENSOARG00020006646	Transcript	ENSOART00020010220.1	protein_coding	I/V	Ata/Gta	tolerated(0.48)	BP
rs161711888	1	220221591	G	missense_variant	MODERATE	MAP3K13	ENSOARG00020001542	Transcript	ENSOART00020002362.1	protein_coding	L/S	tTg/tCg	tolerated(0.48)	BP
rs428750736	13	75796295	A	missense_variant	MODERATE	OSER1	ENSOARG00020009970	Transcript	ENSOART00020015289.1	protein_coding	A/V	gCt/gTt	tolerated(0.47)	BP
rs588877541	13	67157409	T	missense_variant	MODERATE	TRPC4AP	ENSOARG00020003691	Transcript	ENSOART00020005658.1	protein_coding	V/I	Gtt/Att	tolerated(0.47)	BP
rs159689260	1	54166739	G	missense_variant	MODERATE	FPGT	ENSOARG00020014548	Transcript	ENSOART00020022225.1	protein_coding	I/V	Att/Gtt	tolerated(0.47)	BP
rs400753275	1	42748603	G	missense_variant	MODERATE	AK4	ENSOARG00020025972	Transcript	ENSOART00020040849.1	protein_coding	S/G	Agc/Ggc	tolerated(0.47)	BP
rs412691679	1	115526160	A	missense_variant	MODERATE	-	ENSOARG00020004197	Transcript	ENSOART00020006403.1	protein_coding	V/E	gTa/gAa	tolerated(0.47)	BP
rs414156683	5	6048650	A	missense_variant	MODERATE	MYO9B	ENSOARG00020012985	Transcript	ENSOART00020019782.1	protein_coding	A/V	gCc/gTc	tolerated(0.46)	BP
rs430017533	4	55324718	T	missense_variant	MODERATE	-	ENSOARG00020014254	Transcript	ENSOART00020021968.1	protein_coding	G/R	Gga/Aga	tolerated(0.46)	BP
rs160933531	14	39651252	A	missense_variant	MODERATE	WWP2	ENSOARG00020010285	Transcript	ENSOART00020016356.1	protein_coding	G/D	gGt/gAt	tolerated(0.45)	BP
rs403354317	11	13730973	A	missense_variant	MODERATE	NOL11	ENSOARG00020011385	Transcript	ENSOART00020017347.1	protein_coding	A/E	gCa/gAa	tolerated(0.45)	BP
rs409836185	1	68311286	A	missense_variant	MODERATE	-	ENSOARG00020002384	Transcript	ENSOART00020004360.1	protein_coding	R/S	Cgt/Agt	tolerated(0.45)	BP
rs399616839	24	1133734	A	missense_variant	MODERATE	TELO2	ENSOARG00020026262	Transcript	ENSOART00020041318.1	protein_coding	A/T	Gct/Act	tolerated(0.44)	BP
rs193647391	21	33247012	C	missense_variant	MODERATE	FLI1	ENSOARG00020008905	Transcript	ENSOART00020013713.1	protein_coding	G/A	gGc/gCc	tolerated(0.44)	BP
rs160716665	15	51444380	C	missense_variant	MODERATE	-	ENSOARG00020003849	Transcript	ENSOART00020005870.1	protein_coding	E/G	gAa/gGa	tolerated(0.44)	BP
rs193637633	2	39862285	A	missense_variant	MODERATE	NFX1	ENSOARG00020009715	Transcript	ENSOART00020015166.1	protein_coding	S/L	tCa/tTa	tolerated(0.44)	BP
rs593090749	11	28935376	C	missense_variant	MODERATE	TOP3A	ENSOARG00020026351	Transcript	ENSOART00020041466.1	protein_coding	E/G	gAg/gGg	tolerated(0.43)	BP
rs161885874	5	108835797	G	missense_variant	MODERATE	PAM	ENSOARG00020017228	Transcript	ENSOART00020026608.1	protein_coding	N/S	aAc/aGc	tolerated(0.43)	BP
rs159647078	1	105980629	C	missense_variant	MODERATE	VPS45	ENSOARG00020007445	Transcript	ENSOART00020011443.1	protein_coding	V/A	gTa/gCa	tolerated(0.43)	BP
rs409021879	19	57520152	G	missense_variant	MODERATE	VGLL4	ENSOARG00020025701	Transcript	ENSOART00020040333.1	protein_coding	S/T	aGc/aCc	tolerated(0.42)	BP
rs160827901	17	15816351	T	missense_variant	MODERATE	GAB1	ENSOARG00020010619	Transcript	ENSOART00020016353.1	protein_coding	V/I	Gta/Ata	tolerated(0.42)	BP
rs162301122	17	16062914	T	missense_variant	MODERATE	USP38	ENSOARG00020010864	Transcript	ENSOART00020016567.1	protein_coding	A/T	Gct/Act	tolerated(0.42)	BP
rs161764986	1	94644780	G	missense_variant	MODERATE	CTTNBP2NL	ENSOARG00020013081	Transcript	ENSOART00020019938.1	protein_coding	T/A	Acg/Gcg	tolerated(0.42)	BP
rs160304407	7	30063984	A	missense_variant	MODERATE	AQR	ENSOARG00020005928	Transcript	ENSOART00020009148.1	protein_coding	A/V	gCc/gTc	tolerated(0.41)	BP
rs400051406	3	96966307	T	missense_variant	MODERATE	LTBP1	ENSOARG00020001760	Transcript	ENSOART00020003613.1	protein_coding	L/I	Cta/Ata	tolerated(0.41)	BP
rs409302975	3	126132950	C	missense_variant	MODERATE	CCDC59	ENSOARG00020015621	Transcript	ENSOART00020023893.1	protein_coding	N/D	Aat/Gat	tolerated(0.41)	BP
rs159596729	2	255936390	A	missense_variant	MODERATE	ARID1A	ENSOARG00020022625	Transcript	ENSOART00020035316.1	protein_coding	P/S	Ccg/Tcg	tolerated(0.41)	BP
rs160304408	7	30064005	T	missense_variant	MODERATE	AQR	ENSOARG00020005928	Transcript	ENSOART00020009148.1	protein_coding	S/N	aGc/aAc	tolerated(0.4)	BP
rs159706399	1	29344777	A	missense_variant	MODERATE	CPT2	ENSOARG00020005466	Transcript	ENSOART00020008394.1	protein_coding	L/I	Ctc/Atc	tolerated(0.4)	BP
rs410077855	18	70058432	G	missense_variant	MODERATE	-	ENSOARG00020019970	Transcript	ENSOART00020030741.1	protein_coding	S/P	Tcc/Ccc	tolerated(0.39)	BP
rs417104836	17	16063454	C	missense_variant	MODERATE	USP38	ENSOARG00020010864	Transcript	ENSOART00020016567.1	protein_coding	R/G	Agg/Ggg	tolerated(0.39)	BP
rs159615022	1	127414095	G	missense_variant	MODERATE	CREG1	ENSOARG00020002817	Transcript	ENSOART00020004314.1	protein_coding	E/D	gaA/gaC	tolerated(0.39)	BP
rs159679214	1	71151926	A	missense_variant	MODERATE	LRRC8D	ENSOARG00020007764	Transcript	ENSOART00020011874.1	protein_coding	V/I	Gta/Ata	tolerated(0.39)	BP
rs404441259	1	222001375	G	missense_variant	MODERATE	KLHL24	ENSOARG00020005097	Transcript	ENSOART00020007791.1	protein_coding	F/S	tTt/tCt	tolerated(0.39)	BP
rs406724483	23	30649275	A	missense_variant	MODERATE	DSC2	ENSOARG00020025065	Transcript	ENSOART00020039299.1	protein_coding	R/Q	cGg/cAg	tolerated(0.38)	BP
rs588098454	4	100474566	C	missense_variant	MODERATE	ZNF800	ENSOARG00020004613	Transcript	ENSOART00020007068.1	protein_coding	N/D	Aat/Gat	tolerated(0.38)	BP
rs429790112	1	204287218	A	missense_variant	MODERATE	GOLGB1	ENSOARG00020004009	Transcript	ENSOART00020006294.1	protein_coding	P/L	cCa/cTa	tolerated(0.38)	BP
rs401585112	26	36298946	C	missense_variant	MODERATE	STAR	ENSOARG00020020539	Transcript	ENSOART00020031698.1	protein_coding	N/S	aAc/aGc	tolerated(0.37)	BP
rs403712422	17	16063394	T	missense_variant	MODERATE	USP38	ENSOARG00020010864	Transcript	ENSOART00020016567.1	protein_coding	D/N	Gac/Aac	tolerated(0.37)	BP
rs161100209	11	13116120	A	missense_variant	MODERATE	TBCD	ENSOARG00020010313	Transcript	ENSOART00020016142.1	protein_coding	M/K	aTg/aAg	tolerated(0.37)	BP
rs401395710	11	59518568	C	missense_variant	MODERATE	SCPEP1	ENSOARG00020022517	Transcript	ENSOART00020034922.1	protein_coding	D/E	gaT/gaG	tolerated(0.37)	BP
rs406805490	7	44827241	G	missense_variant	MODERATE	NIN	ENSOARG00020023168	Transcript	ENSOART00020036073.1	protein_coding	I/V	Att/Gtt	tolerated(0.37)	BP
rs417573266	1	270169053	T	missense_variant	MODERATE	ZBTB38	ENSOARG00020008974	Transcript	ENSOART00020013773.1	protein_coding	V/I	Gtt/Att	tolerated(0.37)	BP
rs425763250	1	92899281	C	missense_variant	MODERATE	LRIF1	ENSOARG00020009640	Transcript	ENSOART00020014774.1	protein_coding	I/V	Ata/Gta	tolerated(0.37)	BP
rs400768280	24	28179416	G	missense_variant	MODERATE	ITGAX	ENSOARG00020024317	Transcript	ENSOART00020037997.1	protein_coding	I/V	Atc/Gtc	tolerated(0.36)	BP
rs160217245	8	21589618	G	missense_variant	MODERATE	-	ENSOARG00020022845	Transcript	ENSOART00020035458.1	protein_coding	M/V	Atg/Gtg	tolerated(0.36)	BP
rs1087111507	2	11487163	A	missense_variant	MODERATE	HSDL2	ENSOARG00020021847	Transcript	ENSOART00020033866.1	protein_coding	M/I	atG/atT	tolerated(0.36)	BP
rs193647139	25	27295789	G	missense_variant	MODERATE	TYSND1	ENSOARG00020012522	Transcript	ENSOART00020019088.1	protein_coding	S/T	aGc/aCc	tolerated(0.35)	BP
rs419704418	13	40883520	T	missense_variant	MODERATE	RIN2	ENSOARG00020003240	Transcript	ENSOART00020004940.1	protein_coding	V/L	Gtg/Ttg	tolerated(0.35)	BP
rs159495641	1	287742004	G	missense_variant	MODERATE	TRPM2	ENSOARG00020014481	Transcript	ENSOART00020022841.1	protein_coding	K/R	aAg/aGg	tolerated(0.35)	BP
rs422671241	15	80379840	A	missense_variant	MODERATE	EXT2	ENSOARG00020019927	Transcript	ENSOART00020030653.1	protein_coding	D/N	Gac/Aac	tolerated(0.34)	BP
rs160091368	5	55345655	G	missense_variant	MODERATE	DELE1	ENSOARG00020018970	Transcript	ENSOART00020029191.1	protein_coding	C/G	Tgc/Ggc	tolerated(0.34)	BP
rs410706831	24	3574724	A	missense_variant	MODERATE	-	ENSOARG00020026470	Transcript	ENSOART00020041643.1	protein_coding	A/V	gCc/gTc	tolerated(0.33)	BP
rs1089495869	19	61359906	G	missense_variant	MODERATE	EEFSEC	ENSOARG00020017339	Transcript	ENSOART00020026785.1	protein_coding	C/R	Tgc/Cgc	tolerated(0.33)	BP
rs422059751	14	53271321	A	missense_variant	MODERATE	-	ENSOARG00020015383	Transcript	ENSOART00020023523.1	protein_coding	R/Q	cGa/cAa	tolerated(0.33)	BP
rs193643498	11	29544284	T	missense_variant	MODERATE	AKAP10	ENSOARG00020026438	Transcript	ENSOART00020041601.1	protein_coding	D/N	Gac/Aac	tolerated(0.33)	BP
rs415768678	4	17713524	T	missense_variant	MODERATE	-	ENSOARG00020000903	Transcript	ENSOART00020001278.1	protein_coding	A/T	Gct/Act	tolerated(0.33)	BP
rs430523679	4	129759041	C	missense_variant	MODERATE	DYNC2I1	ENSOARG00020007627	Transcript	ENSOART00020013715.1	protein_coding	V/L	Gtg/Ctg	tolerated(0.33)	BP
rs159903397	3	217063488	C	missense_variant	MODERATE	FAM234B	ENSOARG00020003401	Transcript	ENSOART00020005164.1	protein_coding	S/G	Agc/Ggc	tolerated(0.33)	BP
rs424512811	3	82271699	A	missense_variant	MODERATE	EPCAM	ENSOARG00020005022	Transcript	ENSOART00020007708.1	protein_coding	A/V	gCg/gTg	tolerated(0.33)	BP
rs402121775	1	102800434	A	missense_variant	MODERATE	PDE4DIP	ENSOARG00020001810	Transcript	ENSOART00020002757.1	protein_coding	V/I	Gtt/Att	tolerated(0.33)	BP
rs160316494	7	43737110	C	missense_variant	MODERATE	NEMF	ENSOARG00020021333	Transcript	ENSOART00020032951.1	protein_coding	I/V	Att/Gtt	tolerated(0.32)	BP
rs160326313	7	49511857	T	missense_variant	MODERATE	VPS13C	ENSOARG00020011169	Transcript	ENSOART00020024230.1	protein_coding	E/D	gaA/gaT	tolerated(0.32)	BP
rs159955345	6	34998890	C	missense_variant	MODERATE	SMARCAD1	ENSOARG00020020813	Transcript	ENSOART00020032133.1	protein_coding	I/V	Att/Gtt	tolerated(0.32)	BP
rs410127850	3	183273325	A	missense_variant	MODERATE	GNPTAB	ENSOARG00020008629	Transcript	ENSOART00020013427.1	protein_coding	S/L	tCg/tTg	tolerated(0.32)	BP
rs413044480	3	140046709	C	missense_variant	MODERATE	CEP83	ENSOARG00020013661	Transcript	ENSOART00020020843.1	protein_coding	M/V	Atg/Gtg	tolerated(0.32)	BP
rs415594343	2	128599192	G	missense_variant	MODERATE	MFSD6	ENSOARG00020009267	Transcript	ENSOART00020014239.1	protein_coding	V/L	Gtc/Ctc	tolerated(0.32)	BP
rs596038415	1	139075020	A	missense_variant	MODERATE	APP	ENSOARG00020004123	Transcript	ENSOART00020007035.1	protein_coding	A/T	Gcc/Acc	tolerated(0.32)	BP
rs415423895	5	108875748	G	missense_variant	MODERATE	GIN1	ENSOARG00020017715	Transcript	ENSOART00020027260.1	protein_coding	N/T	aAt/aCt	tolerated(0.31)	BP
rs160397227	3	97682561	G	missense_variant	MODERATE	BIRC6	ENSOARG00020002705	Transcript	ENSOART00020004638.1	protein_coding	N/T	aAt/aCt	tolerated(0.31)	BP
rs420515580	2	113898996	A	missense_variant	MODERATE	CTSB	ENSOARG00020008336	Transcript	ENSOART00020012789.1	protein_coding	L/F	Ctc/Ttc	tolerated(0.31)	BP
rs424603928	12	42190778	A	missense_variant	MODERATE	FMO4	ENSOARG00020010920	Transcript	ENSOART00020016655.1	protein_coding	V/I	Gtc/Atc	tolerated(0.3)	BP
rs159802498	4	107761775	T	missense_variant	MODERATE	WDR91	ENSOARG00020001374	Transcript	ENSOART00020002103.1	protein_coding	L/M	Ttg/Atg	tolerated(0.3)	BP
rs429601836	26	517231	G	missense_variant	MODERATE	-	ENSOARG00020023783	Transcript	ENSOART00020037141.1	protein_coding	W/R	Tgg/Cgg	tolerated(0.29)	BP
rs162302552	20	29380559	G	missense_variant	MODERATE	VARS1	ENSOARG00020012761	Transcript	ENSOART00020019494.1	protein_coding	T/A	Acg/Gcg	tolerated(0.29)	BP
rs424981158	19	54947172	T	missense_variant	MODERATE	CCRL2	ENSOARG00020025164	Transcript	ENSOART00020039462.1	protein_coding	V/I	Gtt/Att	tolerated(0.29)	BP
rs1093002202	17	71729610	A	missense_variant	MODERATE	GCN1	ENSOARG00020020866	Transcript	ENSOART00020032235.1	protein_coding	A/V	gCg/gTg	tolerated(0.29)	BP
rs403954672	13	76152108	A	missense_variant	MODERATE	PKIG	ENSOARG00020011080	Transcript	ENSOART00020016902.1	protein_coding	E/K	Gag/Aag	tolerated(0.29)	BP
rs400441596	8	24009845	T	missense_variant	MODERATE	NT5DC1	ENSOARG00020004710	Transcript	ENSOART00020007262.1	protein_coding	R/Q	cGa/cAa	tolerated(0.29)	BP
rs162213010	23	37474063	G	missense_variant	MODERATE	LAMA3	ENSOARG00020025616	Transcript	ENSOART00020040411.1	protein_coding	S/P	Tcg/Ccg	tolerated(0.28)	BP
rs418231491	21	30736204	C	missense_variant	MODERATE	ST3GAL4	ENSOARG00020007660	Transcript	ENSOART00020011936.1	protein_coding	E/D	gaG/gaC	tolerated(0.28)	BP
rs405291279	17	17151283	G	missense_variant	MODERATE	INPP4B	ENSOARG00020011132	Transcript	ENSOART00020017905.1	protein_coding	Y/C	tAc/tGc	tolerated(0.28)	BP
rs597936942	17	69646826	A	missense_variant	MODERATE	RBM19	ENSOARG00020015024	Transcript	ENSOART00020023265.1	protein_coding	S/N	aGc/aAc	tolerated(0.28)	BP
rs401798166	3	224650718	A	missense_variant	MODERATE	NCAPD2	ENSOARG00020005706	Transcript	ENSOART00020008792.1	protein_coding	A/V	gCg/gTg	tolerated(0.28)	BP
rs415307696	2	22605035	T	missense_variant	MODERATE	RNF20	ENSOARG00020002897	Transcript	ENSOART00020004457.1	protein_coding	A/T	Gcg/Acg	tolerated(0.28)	BP
rs1087755235	1	204294232	C	missense_variant	MODERATE	GOLGB1	ENSOARG00020004009	Transcript	ENSOART00020006294.1	protein_coding	Q/E	Cag/Gag	tolerated(0.28)	BP
rs410769655	1	36595437	A	missense_variant	MODERATE	CYP2J	ENSOARG00020023337	Transcript	ENSOART00020036346.1	protein_coding	T/M	aCg/aTg	tolerated(0.28)	BP
rs414823687	1	38975445	T	missense_variant	MODERATE	PATJ	ENSOARG00020024177	Transcript	ENSOART00020038770.1	protein_coding	P/S	Cct/Tct	tolerated(0.28)	BP
rs162223263	24	3058513	T	missense_variant	MODERATE	TRAP1	ENSOARG00020026463	Transcript	ENSOART00020041634.1	protein_coding	A/T	Gca/Aca	tolerated(0.27)	BP
rs415184871	19	17635683	T	missense_variant	MODERATE	-	ENSOARG00020024052	Transcript	ENSOART00020037557.1	protein_coding	R/Q	cGg/cAg	tolerated(0.27)	BP
rs423005061	16	12851856	A	missense_variant	MODERATE	CD180	ENSOARG00020004248	Transcript	ENSOART00020006480.1	protein_coding	V/M	Gtg/Atg	tolerated(0.27)	BP
rs160915378	14	23245642	C	missense_variant	MODERATE	CHD9	ENSOARG00020007553	Transcript	ENSOART00020011592.1	protein_coding	S/P	Tct/Cct	tolerated(0.27)	BP
rs588028630	11	54858524	C	missense_variant	MODERATE	LPO	ENSOARG00020020481	Transcript	ENSOART00020031779.1	protein_coding	N/D	Aat/Gat	tolerated(0.27)	BP
rs419291707	20	48638285	G	missense_variant	MODERATE	NEDD9	ENSOARG00020023407	Transcript	ENSOART00020036554.1	protein_coding	T/A	Acc/Gcc	tolerated(0.26)	BP
rs1094411559	17	14429321	A	missense_variant	MODERATE	OTUD4	ENSOARG00020024925	Transcript	ENSOART00020039089.1	protein_coding	R/H	cGc/cAc	tolerated(0.26)	BP
rs593253945	13	60899199	A	missense_variant	MODERATE	-	ENSOARG00020013373	Transcript	ENSOART00020020470.1	protein_coding	R/K	aGa/aAa	tolerated(0.26)	BP
rs160217261	8	21589917	C	missense_variant	MODERATE	-	ENSOARG00020022845	Transcript	ENSOART00020035458.1	protein_coding	Q/H	caG/caC	tolerated(0.26)	BP
rs410709384	1	296887945	T	missense_variant	MODERATE	OXNAD1	ENSOARG00020021467	Transcript	ENSOART00020033218.1	protein_coding	A/V	gCg/gTg	tolerated(0.26)	BP
rs597992928	21	30388962	T	missense_variant	MODERATE	CDON	ENSOARG00020006906	Transcript	ENSOART00020010575.1	protein_coding	R/H	cGc/cAc	tolerated(0.25)	BP
rs407142221	20	18532228	C	missense_variant	MODERATE	CUL9	ENSOARG00020019931	Transcript	ENSOART00020031602.1	protein_coding	E/D	gaG/gaC	tolerated(0.25)	BP
rs430735690	20	27303677	G	missense_variant	MODERATE	-	ENSOARG00020022019	Transcript	ENSOART00020034176.1	protein_coding	Q/R	cAa/cGa	tolerated(0.25)	BP
rs405529447	16	74057378	A	missense_variant	MODERATE	ICE1	ENSOARG00020023470	Transcript	ENSOART00020036917.1	protein_coding	P/L	cCg/cTg	tolerated(0.25)	BP
rs420046239	11	29381694	G	missense_variant	MODERATE	-	ENSOARG00020026416	Transcript	ENSOART00020041562.1	protein_coding	K/R	aAa/aGa	tolerated(0.25)	BP
rs424784018	8	14143552	A	missense_variant	MODERATE	NCOA7	ENSOARG00020019081	Transcript	ENSOART00020029380.1	protein_coding	A/V	gCa/gTa	tolerated(0.25)	BP
rs426085403	1	226311691	C	missense_variant	MODERATE	MFN1	ENSOARG00020009679	Transcript	ENSOART00020014861.1	protein_coding	I/V	Ata/Gta	tolerated(0.25)	BP
rs162234586	24	38784868	C	missense_variant	MODERATE	EIF2AK1	ENSOARG00020023922	Transcript	ENSOART00020037303.1	protein_coding	A/G	gCa/gGa	tolerated(0.24)	BP
rs398821078	11	29381685	A	missense_variant	MODERATE	-	ENSOARG00020026416	Transcript	ENSOART00020041562.1	protein_coding	R/Q	cGg/cAg	tolerated(0.24)	BP
rs426127461	5	5754294	A	missense_variant	MODERATE	BST-2A	ENSOARG00020010960	Transcript	ENSOART00020016730.1	protein_coding	S/N	aGc/aAc	tolerated(0.24)	BP
rs159536853	2	161826092	C	missense_variant	MODERATE	CD302	ENSOARG00020017815	Transcript	ENSOART00020027561.1	protein_coding	N/T	aAt/aCt	tolerated(0.24)	BP
rs404155828	1	296206709	T	missense_variant	MODERATE	HACL1	ENSOARG00020020063	Transcript	ENSOART00020031068.1	protein_coding	V/I	Gtc/Atc	tolerated(0.24)	BP
rs161498154	22	36106337	A	missense_variant	MODERATE	ACSL5	ENSOARG00020017617	Transcript	ENSOART00020027072.1	protein_coding	M/I	atG/atA	tolerated(0.23)	BP
rs422583393	8	23963105	C	missense_variant	MODERATE	TSPYL1	ENSOARG00020004668	Transcript	ENSOART00020007129.1	protein_coding	E/A	gAg/gCg	tolerated(0.23)	BP
rs160351302	7	79612827	A	missense_variant	MODERATE	SYNE2	ENSOARG00020013014	Transcript	ENSOART00020021172.1	protein_coding	A/T	Gcc/Acc	tolerated(0.23)	BP
rs159510293	2	126999722	C	missense_variant	MODERATE	UGGT1	ENSOARG00020021792	Transcript	ENSOART00020033732.1	protein_coding	L/V	Tta/Gta	tolerated(0.23)	BP
rs406949601	20	48646673	T	missense_variant	MODERATE	NEDD9	ENSOARG00020023407	Transcript	ENSOART00020036554.1	protein_coding	A/V	gCg/gTg	tolerated(0.22)	BP
rs409706778	18	70103103	G	missense_variant	MODERATE	CLBA1	ENSOARG00020020019	Transcript	ENSOART00020030776.1	protein_coding	K/R	aAg/aGg	tolerated(0.22)	BP
rs161985479	10	15269212	C	missense_variant	MODERATE	EPSTI1	ENSOARG00020006110	Transcript	ENSOART00020009437.1	protein_coding	Q/R	cAa/cGa	tolerated(0.22)	BP
rs160249745	8	73883416	A	missense_variant	MODERATE	HIVEP2	ENSOARG00020011283	Transcript	ENSOART00020017191.1	protein_coding	A/V	gCg/gTg	tolerated(0.22)	BP
rs1086521489	3	232474035	T	missense_variant	MODERATE	TNRC6B	ENSOARG00020023375	Transcript	ENSOART00020036801.1	protein_coding	P/S	Ccc/Tcc	tolerated(0.22)	BP
rs416192535	3	183273238	A	missense_variant	MODERATE	GNPTAB	ENSOARG00020008629	Transcript	ENSOART00020013427.1	protein_coding	T/I	aCc/aTc	tolerated(0.22)	BP
rs159588120	2	251482699	G	missense_variant	MODERATE	HCRTR1	ENSOARG00020010140	Transcript	ENSOART00020015604.1	protein_coding	L/P	cTg/cCg	tolerated(0.22)	BP
rs160938406	14	46422217	C	missense_variant	MODERATE	GPATCH1	ENSOARG00020011298	Transcript	ENSOART00020017210.1	protein_coding	G/A	gGa/gCa	tolerated(0.21)	BP
rs1093251305	13	55532304	C	missense_variant	MODERATE	-	ENSOARG00020008834	Transcript	ENSOART00020013544.1	protein_coding	K/R	aAa/aGa	tolerated(0.21)	BP
rs408713381	12	26337064	A	missense_variant	MODERATE	-	ENSOARG00020010667	Transcript	ENSOART00020016385.1	protein_coding	L/M	Ctg/Atg	tolerated(0.21)	BP
rs425194824	3	196237644	C	missense_variant	MODERATE	RESF1	ENSOARG00020001619	Transcript	ENSOART00020002456.1	protein_coding	N/D	Aat/Gat	tolerated(0.21)	BP
rs597750258	3	41335847	C	missense_variant	MODERATE	ARHGAP25	ENSOARG00020007287	Transcript	ENSOART00020011606.1	protein_coding	Q/E	Cag/Gag	tolerated(0.21)	BP
rs399517654	1	42413274	C	missense_variant	MODERATE	JAK1	ENSOARG00020025959	Transcript	ENSOART00020040827.1	protein_coding	S/G	Agc/Ggc	tolerated(0.21)	BP
rs415732598	1	92218648	A	missense_variant	MODERATE	RBM15	ENSOARG00020009185	Transcript	ENSOART00020014121.1	protein_coding	R/K	aGg/aAg	tolerated(0.21)	BP
rs1087322857	X	75068395	A	missense_variant	MODERATE	ABCB7	ENSOARG00020018131	Transcript	ENSOART00020028950.1	protein_coding	R/H	cGt/cAt	tolerated(0.2)	BP
rs160834313	17	33131368	C	missense_variant	MODERATE	PLK4	ENSOARG00020018920	Transcript	ENSOART00020029350.1	protein_coding	I/V	Att/Gtt	tolerated(0.2)	BP
rs601416175	16	10565038	A	missense_variant	MODERATE	-	ENSOARG00020023678	Transcript	ENSOART00020036983.1	protein_coding	A/T	Gct/Act	tolerated(0.2)	BP
rs419049131	15	89386545	T	missense_variant	MODERATE	TCN1	ENSOARG00020016643	Transcript	ENSOART00020025691.1	protein_coding	G/S	Ggc/Agc	tolerated(0.2)	BP
rs598877076	13	82120043	A	missense_variant	MODERATE	PARD6B	ENSOARG00020011957	Transcript	ENSOART00020018217.1	protein_coding	R/Q	cGg/cAg	tolerated(0.2)	BP
rs159673134	1	80443391	G	missense_variant	MODERATE	SNX7	ENSOARG00020001545	Transcript	ENSOART00020002351.1	protein_coding	S/G	Agc/Ggc	tolerated(0.2)	BP
rs162300759	15	19427547	T	missense_variant	MODERATE	ACAT1	ENSOARG00020011001	Transcript	ENSOART00020016819.1	protein_coding	V/F	Gtc/Ttc	tolerated(0.19)	BP
rs422086312	12	81116635	G	missense_variant	MODERATE	PTPRC	ENSOARG00020011696	Transcript	ENSOART00020022043.1	protein_coding	N/D	Aac/Gac	tolerated(0.19)	BP
rs160121253	5	102105441	A	missense_variant	MODERATE	ERAP1	ENSOARG00020014690	Transcript	ENSOART00020022496.1	protein_coding	T/I	aCa/aTa	tolerated(0.19)	BP
rs401161463	5	34414260	G	missense_variant	MODERATE	DMXL1	ENSOARG00020008495	Transcript	ENSOART00020013066.1	protein_coding	I/L	Att/Ctt	tolerated(0.19)	BP
rs1088687174	3	35654078	A	missense_variant	MODERATE	TMEM214	ENSOARG00020001236	Transcript	ENSOART00020001850.1	protein_coding	R/Q	cGg/cAg	tolerated(0.19)	BP
rs159640366	1	107241418	T	missense_variant	MODERATE	TUFT1	ENSOARG00020016156	Transcript	ENSOART00020025866.1	protein_coding	R/L	cGc/cTc	tolerated(0.19)	BP
rs402941581	12	65684816	T	missense_variant	MODERATE	QSOX1	ENSOARG00020023581	Transcript	ENSOART00020036764.1	protein_coding	V/F	Gtc/Ttc	tolerated(0.18)	BP
rs403559269	3	222941212	G	missense_variant	MODERATE	CD163	ENSOARG00020012750	Transcript	ENSOART00020020434.1	protein_coding	I/V	Att/Gtt	tolerated(0.18)	BP
rs413043384	16	27348500	G	missense_variant	MODERATE	ITGA2	ENSOARG00020003443	Transcript	ENSOART00020005526.1	protein_coding	K/T	aAa/aCa	tolerated(0.17)	BP
rs400534951	14	67222213	G	missense_variant	MODERATE	-	ENSOARG00020007325	Transcript	ENSOART00020011345.1	protein_coding	K/N	aaG/aaC	tolerated(0.17)	BP
rs418806974	12	25552248	T	missense_variant	MODERATE	EPRS1	ENSOARG00020008556	Transcript	ENSOART00020013078.1	protein_coding	V/I	Gtt/Att	tolerated(0.17)	BP
rs424601819	11	13730981	T	missense_variant	MODERATE	NOL11	ENSOARG00020011385	Transcript	ENSOART00020017347.1	protein_coding	R/C	Cgc/Tgc	tolerated(0.17)	BP
rs402387779	7	53995908	A	missense_variant	MODERATE	-	ENSOARG00020022259	Transcript	ENSOART00020034508.1	protein_coding	S/L	tCa/tTa	tolerated(0.17)	BP
rs399964446	2	161580215	T	missense_variant	MODERATE	PLA2R1	ENSOARG00020016908	Transcript	ENSOART00020026628.1	protein_coding	A/V	gCa/gTa	tolerated(0.17)	BP
rs601949214	2	37316541	A	missense_variant	MODERATE	SLC28A3	ENSOARG00020003719	Transcript	ENSOART00020005681.1	protein_coding	A/T	Gca/Aca	tolerated(0.17)	BP
rs161357664	23	24494915	T	missense_variant	MODERATE	FHOD3	ENSOARG00020019688	Transcript	ENSOART00020030637.1	protein_coding	V/M	Gtg/Atg	tolerated(0.16)	BP
rs162194238	20	9283994	T	missense_variant	MODERATE	KIFC1	ENSOARG00020013542	Transcript	ENSOART00020020630.1	protein_coding	T/M	aCg/aTg	tolerated(0.16)	BP
rs428348452	18	70058575	A	missense_variant	MODERATE	-	ENSOARG00020019970	Transcript	ENSOART00020030741.1	protein_coding	P/L	cCt/cTt	tolerated(0.16)	BP
rs405354709	12	57714707	T	missense_variant	MODERATE	PRDM2	ENSOARG00020019392	Transcript	ENSOART00020030280.1	protein_coding	V/I	Gtt/Att	tolerated(0.16)	BP
rs161951857	7	88217815	A	missense_variant	MODERATE	DCAF4	ENSOARG00020010137	Transcript	ENSOART00020015899.1	protein_coding	G/D	gGc/gAc	tolerated(0.16)	BP
rs404909916	3	192974463	C	missense_variant	MODERATE	FOXRED2	ENSOARG00020021834	Transcript	ENSOART00020033890.1	protein_coding	H/Q	caC/caG	tolerated(0.16)	BP
rs408748997	3	222772736	C	missense_variant	MODERATE	CLEC4A	ENSOARG00020012104	Transcript	ENSOART00020018852.1	protein_coding	K/Q	Aaa/Caa	tolerated(0.16)	BP
rs161363688	23	29518848	G	missense_variant	MODERATE	GAREM1	ENSOARG00020024468	Transcript	ENSOART00020038292.1	protein_coding	T/A	Acg/Gcg	tolerated(0.15)	BP
rs423824640	15	51438664	C	missense_variant	MODERATE	-	ENSOARG00020003849	Transcript	ENSOART00020005870.1	protein_coding	T/A	Act/Gct	tolerated(0.15)	BP
rs402056301	14	67222208	G	missense_variant	MODERATE	-	ENSOARG00020007325	Transcript	ENSOART00020011345.1	protein_coding	I/T	aTc/aCc	tolerated(0.15)	BP
rs193639862	13	17976931	G	missense_variant	MODERATE	-	ENSOARG00020009111	Transcript	ENSOART00020014501.1	protein_coding	K/T	aAa/aCa	tolerated(0.15)	BP
rs421183013	13	53458738	A	missense_variant	MODERATE	-	ENSOARG00020003856	Transcript	ENSOART00020006071.1	protein_coding	S/F	tCc/tTc	tolerated(0.15)	BP
rs160217268	8	21590117	G	missense_variant	MODERATE	-	ENSOARG00020022845	Transcript	ENSOART00020035458.1	protein_coding	H/R	cAt/cGt	tolerated(0.15)	BP
rs416941267	6	94729172	T	missense_variant	MODERATE	-	ENSOARG00020001214	Transcript	ENSOART00020001812.1	protein_coding	L/I	Ctt/Att	tolerated(0.15)	BP
rs419500120	5	16544893	A	missense_variant	MODERATE	SLC25A23	ENSOARG00020019333	Transcript	ENSOART00020029792.1	protein_coding	S/N	aGc/aAc	tolerated(0.15)	BP
rs399756035	3	175331859	T	missense_variant	MODERATE	-	ENSOARG00020005465	Transcript	ENSOART00020008370.1	protein_coding	T/M	aCg/aTg	tolerated(0.15)	BP
rs1092482013	24	26544590	T	missense_variant	MODERATE	EIF3C	ENSOARG00020026031	Transcript	ENSOART00020040933.1	protein_coding	D/N	Gac/Aac	tolerated(0.14)	BP
rs429986065	14	61774762	G	missense_variant	MODERATE	-	ENSOARG00020011200	Transcript	ENSOART00020017077.1	protein_coding	N/S	aAc/aGc	tolerated(0.14)	BP
rs414417471	9	95025373	C	missense_variant	MODERATE	OTUD6B	ENSOARG00020005663	Transcript	ENSOART00020008756.1	protein_coding	Q/E	Cag/Gag	tolerated(0.14)	BP
rs407295082	8	96541948	T	missense_variant	MODERATE	CEP43	ENSOARG00020026135	Transcript	ENSOART00020041103.1	protein_coding	A/V	gCg/gTg	tolerated(0.14)	BP
rs416181255	6	127731485	G	missense_variant	MODERATE	HTT	ENSOARG00020020229	Transcript	ENSOART00020032360.1	protein_coding	A/P	Gct/Cct	tolerated(0.14)	BP
rs425870460	2	247812708	A	missense_variant	MODERATE	SP110	ENSOARG00020009148	Transcript	ENSOART00020014066.1	protein_coding	E/D	gaA/gaT	tolerated(0.14)	BP
rs600500533	1	18169829	G	missense_variant	MODERATE	-	ENSOARG00020000505	Transcript	ENSOART00020000666.1	protein_coding	S/P	Tcc/Ccc	tolerated(0.14)	BP
rs429395139	18	70058299	A	missense_variant	MODERATE	-	ENSOARG00020019970	Transcript	ENSOART00020030741.1	protein_coding	A/V	gCg/gTg	tolerated(0.13)	BP
rs416805867	13	55532269	A	missense_variant	MODERATE	-	ENSOARG00020008834	Transcript	ENSOART00020013544.1	protein_coding	P/S	Cca/Tca	tolerated(0.13)	BP
rs604570399	11	11885323	C	missense_variant	MODERATE	FAAP100	ENSOARG00020025026	Transcript	ENSOART00020039233.1	protein_coding	D/E	gaC/gaG	tolerated(0.13)	BP
rs1092252665	3	91679801	T	missense_variant	MODERATE	RMDN2	ENSOARG00020000622	Transcript	ENSOART00020000834.1	protein_coding	S/R	agT/agA	tolerated(0.13)	BP
rs590186290	3	224743730	C	missense_variant	MODERATE	LTBR	ENSOARG00020005918	Transcript	ENSOART00020009263.1	protein_coding	L/V	Ctg/Gtg	tolerated(0.13)	BP
rs402804729	2	161584355	C	missense_variant	MODERATE	PLA2R1	ENSOARG00020016908	Transcript	ENSOART00020026628.1	protein_coding	K/Q	Aaa/Caa	tolerated(0.13)	BP
rs591722987	2	103019223	A	missense_variant	MODERATE	PLAA	ENSOARG00020008093	Transcript	ENSOART00020012434.1	protein_coding	L/F	Ctt/Ttt	tolerated(0.13)	BP
rs161760217	1	106949484	T	missense_variant	MODERATE	ZNF687	ENSOARG00020014502	Transcript	ENSOART00020022262.1	protein_coding	P/S	Ccc/Tcc	tolerated(0.13)	BP
rs421140440	16	12851902	T	missense_variant	MODERATE	CD180	ENSOARG00020004248	Transcript	ENSOART00020006480.1	protein_coding	T/M	aCg/aTg	tolerated(0.12)	BP
rs1089563497	6	75956738	T	missense_variant	MODERATE	LNX1	ENSOARG00020014691	Transcript	ENSOART00020022645.1	protein_coding	R/Q	cGa/cAa	tolerated(0.12)	BP
rs602575845	5	9703640	T	missense_variant	MODERATE	ADGRE5	ENSOARG00020000826	Transcript	ENSOART00020001147.1	protein_coding	H/N	Cac/Aac	tolerated(0.12)	BP
rs407080076	3	240628389	T	missense_variant	MODERATE	SELENOO	ENSOARG00020006516	Transcript	ENSOART00020010042.1	protein_coding	A/S	Gcc/Tcc	tolerated(0.12)	BP
rs417065315	1	195626989	A	missense_variant	MODERATE	BOC	ENSOARG00020000752	Transcript	ENSOART00020001034.1	protein_coding	P/Q	cCg/cAg	tolerated(0.12)	BP
rs420267131	1	287740340	A	missense_variant	MODERATE	TRPM2	ENSOARG00020014481	Transcript	ENSOART00020022841.1	protein_coding	R/Q	cGg/cAg	tolerated(0.12)	BP
rs416308641	25	29038754	G	missense_variant	MODERATE	PSAP	ENSOARG00020019196	Transcript	ENSOART00020029532.1	protein_coding	E/A	gAg/gCg	tolerated(0.11)	BP
rs161369663	23	38290506	T	missense_variant	MODERATE	-	ENSOARG00020025903	Transcript	ENSOART00020040734.1	protein_coding	A/T	Gcc/Acc	tolerated(0.11)	BP
rs161334884	20	32996886	A	missense_variant	MODERATE	ZNF165	ENSOARG00020006823	Transcript	ENSOART00020010447.1	protein_coding	A/V	gCt/gTt	tolerated(0.11)	BP
rs409179621	15	6011284	A	missense_variant	MODERATE	MMP12	ENSOARG00020019763	Transcript	ENSOART00020030435.1	protein_coding	P/H	cCc/cAc	tolerated(0.11)	BP
rs400435334	14	67191699	A	missense_variant	MODERATE	-	ENSOARG00020006352	Transcript	ENSOART00020010233.1	protein_coding	R/H	cGc/cAc	tolerated(0.11)	BP
rs161884992	5	101104098	C	missense_variant	MODERATE	ELL2	ENSOARG00020011124	Transcript	ENSOART00020016978.1	protein_coding	I/M	atA/atG	tolerated(0.11)	BP
rs427530352	5	4031004	T	missense_variant	MODERATE	SUGP1	ENSOARG00020019993	Transcript	ENSOART00020030745.1	protein_coding	T/I	aCt/aTt	tolerated(0.11)	BP
rs161763121	1	100225409	A	missense_variant	MODERATE	WDR3	ENSOARG00020001170	Transcript	ENSOART00020001746.1	protein_coding	V/I	Gtc/Atc	tolerated(0.11)	BP
rs423572920	25	44935726	A	missense_variant	MODERATE	WDFY4	ENSOARG00020026448	Transcript	ENSOART00020041614.1	protein_coding	V/M	Gtg/Atg	tolerated(0.1)	BP
rs409506076	19	55692282	A	missense_variant	MODERATE	LARS2	ENSOARG00020025355	Transcript	ENSOART00020039841.1	protein_coding	A/V	gCg/gTg	tolerated(0.1)	BP
rs413539146	19	50944489	T	missense_variant	MODERATE	PARP3	ENSOARG00020025936	Transcript	ENSOART00020040788.1	protein_coding	G/R	Gga/Aga	tolerated(0.1)	BP
rs1090104393	7	22035174	A	missense_variant	MODERATE	KHNYN	ENSOARG00020006371	Transcript	ENSOART00020009868.1	protein_coding	Q/H	caG/caT	tolerated(0.1)	BP
rs160437363	3	42677365	C	missense_variant	MODERATE	ETAA1	ENSOARG00020000471	Transcript	ENSOART00020000595.1	protein_coding	K/R	aAa/aGa	tolerated(0.1)	BP
rs408022688	3	61603745	A	missense_variant	MODERATE	-	ENSOARG00020003492	Transcript	ENSOART00020005338.1	protein_coding	T/K	aCg/aAg	tolerated(0.1)	BP
rs410532475	3	154622334	A	missense_variant	MODERATE	PRICKLE1	ENSOARG00020006100	Transcript	ENSOART00020009409.1	protein_coding	E/K	Gag/Aag	tolerated(0.1)	BP
rs1089897272	24	38785112	T	missense_variant	MODERATE	EIF2AK1	ENSOARG00020023922	Transcript	ENSOART00020037303.1	protein_coding	E/K	Gaa/Aaa	tolerated(0.09)	BP
rs605318991	24	7905746	G	missense_variant	MODERATE	PMM2	ENSOARG00020014129	Transcript	ENSOART00020021673.1	protein_coding	Q/R	cAa/cGa	tolerated(0.09)	BP
rs588651438	15	87151403	T	missense_variant	MODERATE	SERPING1	ENSOARG00020012257	Transcript	ENSOART00020018909.1	protein_coding	P/L	cCg/cTg	tolerated(0.09)	BP
rs1089288538	14	43038860	G	missense_variant	MODERATE	POP4	ENSOARG00020015812	Transcript	ENSOART00020024220.1	protein_coding	K/E	Aag/Gag	tolerated(0.09)	BP
rs160625917	13	81405234	T	missense_variant	MODERATE	SPATA2	ENSOARG00020010771	Transcript	ENSOART00020016447.1	protein_coding	V/M	Gtg/Atg	tolerated(0.09)	BP
rs427698336	11	14238495	C	missense_variant	MODERATE	MILR1	ENSOARG00020014728	Transcript	ENSOART00020022574.1	protein_coding	P/R	cCa/cGa	tolerated(0.09)	BP
rs1085715908	8	76974619	C	missense_variant	MODERATE	FBXO30	ENSOARG00020013891	Transcript	ENSOART00020021176.1	protein_coding	A/G	gCt/gGt	tolerated(0.09)	BP
rs1087590830	7	59555022	A	missense_variant	MODERATE	FAM214A	ENSOARG00020024761	Transcript	ENSOART00020038842.1	protein_coding	S/N	aGt/aAt	tolerated(0.09)	BP
rs403049859	6	112911322	A	missense_variant	MODERATE	DMP1	ENSOARG00020022854	Transcript	ENSOART00020035477.1	protein_coding	D/N	Gat/Aat	tolerated(0.09)	BP
rs160186892	2	29484137	G	missense_variant	MODERATE	PHF2	ENSOARG00020000820	Transcript	ENSOART00020001242.1	protein_coding	A/P	Gcc/Ccc	tolerated(0.09)	BP
rs162302845	24	3058429	A	missense_variant	MODERATE	TRAP1	ENSOARG00020026463	Transcript	ENSOART00020041634.1	protein_coding	A/S	Gcc/Tcc	tolerated(0.08)	BP
rs402122329	22	26572384	A	missense_variant	MODERATE	PDCD11	ENSOARG00020008240	Transcript	ENSOART00020012664.1	protein_coding	A/T	Gcc/Acc	tolerated(0.08)	BP
rs1089320146	20	29501035	A	missense_variant	MODERATE	PRRC2A	ENSOARG00020015633	Transcript	ENSOART00020024288.1	protein_coding	K/N	aaG/aaT	tolerated(0.08)	BP
rs420162591	20	8953324	A	missense_variant	MODERATE	-	ENSOARG00020025272	Transcript	ENSOART00020039627.1	protein_coding	T/M	aCg/aTg	tolerated(0.08)	BP
rs425624860	15	51444389	T	missense_variant	MODERATE	-	ENSOARG00020003849	Transcript	ENSOART00020005870.1	protein_coding	I/N	aTc/aAc	tolerated(0.08)	BP
rs414035737	14	54154628	T	missense_variant	MODERATE	CIC	ENSOARG00020020421	Transcript	ENSOART00020031663.1	protein_coding	G/E	gGg/gAg	tolerated(0.08)	BP
rs398377874	8	21590329	A	missense_variant	MODERATE	-	ENSOARG00020022845	Transcript	ENSOART00020035458.1	protein_coding	A/T	Gcc/Acc	tolerated(0.08)	BP
rs603442804	5	109223825	G	missense_variant	MODERATE	-	ENSOARG00020018925	Transcript	ENSOART00020029353.1	protein_coding	E/D	gaG/gaC	tolerated(0.08)	BP
rs413318967	2	257263268	T	missense_variant	MODERATE	SYF2	ENSOARG00020009730	Transcript	ENSOART00020015012.1	protein_coding	A/V	gCg/gTg	tolerated(0.08)	BP
rs402790580	17	61332999	T	missense_variant	MODERATE	MPHOSPH9	ENSOARG00020007197	Transcript	ENSOART00020011529.1	protein_coding	P/L	cCg/cTg	tolerated(0.07)	BP
rs160716651	15	51439637	T	missense_variant	MODERATE	-	ENSOARG00020003849	Transcript	ENSOART00020005870.1	protein_coding	R/H	cGt/cAt	tolerated(0.07)	BP
rs409165319	14	49070461	T	missense_variant	MODERATE	HAUS5	ENSOARG00020018275	Transcript	ENSOART00020028274.1	protein_coding	T/M	aCg/aTg	tolerated(0.07)	BP
rs422733449	14	64599848	G	missense_variant	MODERATE	-	ENSOARG00020014335	Transcript	ENSOART00020021914.1	protein_coding	P/A	Cct/Gct	tolerated(0.07)	BP
rs421847100	10	14605382	A	missense_variant	MODERATE	AKAP11	ENSOARG00020006005	Transcript	ENSOART00020009269.1	protein_coding	V/I	Gta/Ata	tolerated(0.07)	BP
rs603479546	7	83170281	C	missense_variant	MODERATE	ZFYVE26	ENSOARG00020003119	Transcript	ENSOART00020004793.1	protein_coding	F/L	ttT/ttG	tolerated(0.07)	BP
rs399668535	5	15956536	A	missense_variant	MODERATE	SH2D3A	ENSOARG00020016038	Transcript	ENSOART00020024635.1	protein_coding	S/R	agT/agA	tolerated(0.07)	BP
rs1090391396	3	140252692	T	missense_variant	MODERATE	TMCC3	ENSOARG00020013827	Transcript	ENSOART00020021100.1	protein_coding	G/S	Ggc/Agc	tolerated(0.07)	BP
rs419998088	3	24832300	C	missense_variant	MODERATE	NBAS	ENSOARG00020013231	Transcript	ENSOART00020020412.1	protein_coding	I/V	Att/Gtt	tolerated(0.07)	BP
rs594592204	2	216764565	C	missense_variant	MODERATE	SPATS2L	ENSOARG00020014270	Transcript	ENSOART00020022195.1	protein_coding	K/Q	Aag/Cag	tolerated(0.07)	BP
rs161712825	1	222545761	G	missense_variant	MODERATE	MCCC1	ENSOARG00020005367	Transcript	ENSOART00020008301.1	protein_coding	N/S	aAt/aGt	tolerated(0.07)	BP
rs429189833	1	231238732	C	missense_variant	MODERATE	NAALADL2	ENSOARG00020000356	Transcript	ENSOART00020000481.1	protein_coding	P/A	Cct/Gct	tolerated(0.07)	BP
rs404560634	12	77177980	T	missense_variant	MODERATE	LAMB3	ENSOARG00020020472	Transcript	ENSOART00020031576.1	protein_coding	T/M	aCg/aTg	tolerated(0.06)	BP
rs421092323	11	20829434	T	missense_variant	MODERATE	GHDC	ENSOARG00020024276	Transcript	ENSOART00020037931.1	protein_coding	R/W	Cgg/Tgg	tolerated(0.06)	BP
rs1088847086	3	187438415	T	missense_variant	MODERATE	CKAP4	ENSOARG00020016133	Transcript	ENSOART00020024728.1	protein_coding	R/H	cGc/cAc	tolerated(0.06)	BP
rs401680847	3	98616975	A	missense_variant	MODERATE	XDH	ENSOARG00020004988	Transcript	ENSOART00020007636.1	protein_coding	R/Q	cGg/cAg	tolerated(0.06)	BP
rs413855689	3	196237629	A	missense_variant	MODERATE	RESF1	ENSOARG00020001619	Transcript	ENSOART00020002456.1	protein_coding	I/F	Att/Ttt	tolerated(0.06)	BP
rs595394373	3	196239179	T	missense_variant	MODERATE	RESF1	ENSOARG00020001619	Transcript	ENSOART00020002456.1	protein_coding	A/E	gCg/gAg	tolerated(0.06)	BP
rs1090195195	1	292676125	A	missense_variant	MODERATE	TTC3	ENSOARG00020015865	Transcript	ENSOART00020024284.1	protein_coding	G/R	Gga/Aga	tolerated(0.06)	BP
rs413151909	1	284954529	A	missense_variant	MODERATE	TMPRSS2	ENSOARG00020002743	Transcript	ENSOART00020004193.1	protein_coding	P/L	cCg/cTg	tolerated(0.06)	BP
rs1085679154	24	34355025	A	missense_variant	MODERATE	TBL2	ENSOARG00020022353	Transcript	ENSOART00020034644.1	protein_coding	R/Q	cGg/cAg	tolerated(0.05)	BP
rs162050825	15	70539732	A	missense_variant	MODERATE	PDHX	ENSOARG00020013235	Transcript	ENSOART00020020293.1	protein_coding	M/I	atG/atA	tolerated(0.05)	BP
rs161106290	11	11625127	T	missense_variant	MODERATE	TEPSIN	ENSOARG00020023542	Transcript	ENSOART00020036753.1	protein_coding	S/N	aGt/aAt	tolerated(0.05)	BP
rs424214542	11	22055196	A	missense_variant	MODERATE	KRT23	ENSOARG00020006727	Transcript	ENSOART00020010297.1	protein_coding	R/H	cGc/cAc	tolerated(0.05)	BP
rs161788184	4	9147298	T	missense_variant	MODERATE	UPP1	ENSOARG00020012494	Transcript	ENSOART00020019051.1	protein_coding	V/M	Gtg/Atg	tolerated(0.05)	BP
rs401084345	3	221348788	C	missense_variant	MODERATE	A2M	ENSOARG00020005617	Transcript	ENSOART00020009139.1	protein_coding	T/P	Acc/Ccc	tolerated(0.05)	BP
rs406029283	1	291793947	T	missense_variant	MODERATE	DOP1B	ENSOARG00020014787	Transcript	ENSOART00020022882.1	protein_coding	T/M	aCg/aTg	tolerated(0.05)	BP
rs418110825	1	6014815	C	missense_variant	MODERATE	SH3BP4	ENSOARG00020004812	Transcript	ENSOART00020007338.1	protein_coding	S/A	Tcc/Gcc	tolerated(0.05)	BP
rs423449381	1	287737098	G	missense_variant	MODERATE	TRPM2	ENSOARG00020014481	Transcript	ENSOART00020022841.1	protein_coding	L/R	cTc/cGc	tolerated(0.05)	BP
rs429810584	X	130275889	A	missense_variant	MODERATE	AMOT	ENSOARG00020024899	Transcript	ENSOART00020039011.1	protein_coding	V/I	Gtt/Att	deleterious_low_confidence(0.05)	BP
rs400697577	8	3032843	C	missense_variant	MODERATE	SENP6	ENSOARG00020012532	Transcript	ENSOART00020019111.1	protein_coding	K/Q	Aaa/Caa	deleterious_low_confidence(0.05)	BP
rs421149080	1	21809789	A	missense_variant	MODERATE	MKNK1	ENSOARG00020001122	Transcript	ENSOART00020001682.1	protein_coding	R/C	Cgc/Tgc	deleterious_low_confidence(0.05)	BP
rs193637812	8	3032820	G	missense_variant	MODERATE	SENP6	ENSOARG00020012532	Transcript	ENSOART00020019111.1	protein_coding	N/S	aAt/aGt	deleterious_low_confidence(0.04)	BP
rs415724800	8	14143411	A	missense_variant	MODERATE	NCOA7	ENSOARG00020019081	Transcript	ENSOART00020029380.1	protein_coding	S/F	tCt/tTt	deleterious_low_confidence(0.04)	BP
rs592175354	2	112538416	G	missense_variant	MODERATE	MSRA	ENSOARG00020007105	Transcript	ENSOART00020010900.1	protein_coding	Y/C	tAt/tGt	deleterious_low_confidence(0.04)	BP
rs600666437	13	50016782	A	missense_variant	MODERATE	TRMT6	ENSOARG00020003220	Transcript	ENSOART00020004909.1	protein_coding	R/W	Cgg/Tgg	deleterious_low_confidence(0.03)	BP
rs407075159	3	3852506	A	missense_variant	MODERATE	-	ENSOARG00020013569	Transcript	ENSOART00020021211.1	protein_coding	H/Y	Cac/Tac	deleterious_low_confidence(0.03)	BP
rs428240799	24	17237960	A	missense_variant	MODERATE	TMC5	ENSOARG00020014467	Transcript	ENSOART00020022122.1	protein_coding	P/T	Cca/Aca	deleterious_low_confidence(0.01)	BP
rs426167877	23	64374486	T	missense_variant	MODERATE	LMAN1	ENSOARG00020025068	Transcript	ENSOART00020039298.1	protein_coding	R/Q	cGg/cAg	deleterious_low_confidence(0)	BP
rs592212246	23	40330817	A	missense_variant	MODERATE	TYMS	ENSOARG00020008409	Transcript	ENSOART00020013045.1	protein_coding	A/T	Gcc/Acc	deleterious_low_confidence(0)	BP
rs162178149	19	15693847	G	missense_variant	MODERATE	NKTR	ENSOARG00020022338	Transcript	ENSOART00020034633.1	protein_coding	H/D	Cac/Gac	deleterious_low_confidence(0)	BP
rs400760172	12	84135242	C	missense_variant	MODERATE	LMOD1	ENSOARG00020021739	Transcript	ENSOART00020033632.1	protein_coding	L/P	cTg/cCg	deleterious_low_confidence(0)	BP
rs415043147	2	140658556	G	missense_variant	MODERATE	CWC22	ENSOARG00020019564	Transcript	ENSOART00020030077.1	protein_coding	R/G	Aga/Gga	deleterious_low_confidence(0)	BP
rs160787739	12	53123605	A	missense_variant	MODERATE	LRRC47	ENSOARG00020003232	Transcript	ENSOART00020004917.1	protein_coding	R/Q	cGa/cAa	deleterious(0.05)	BP
rs415717749	3	196239772	A	missense_variant	MODERATE	RESF1	ENSOARG00020001619	Transcript	ENSOART00020002456.1	protein_coding	K/N	aaG/aaT	deleterious(0.05)	BP
rs159611177	2	265110431	T	missense_variant	MODERATE	CROCC	ENSOARG00020014443	Transcript	ENSOART00020022662.1	protein_coding	R/Q	cGg/cAg	deleterious(0.05)	BP
rs604531263	25	43017704	A	missense_variant	MODERATE	WAPL	ENSOARG00020026341	Transcript	ENSOART00020041440.1	protein_coding	E/D	gaG/gaT	deleterious(0.04)	BP
rs161356411	23	14169290	C	missense_variant	MODERATE	SERPINB8	ENSOARG00020021622	Transcript	ENSOART00020033443.1	protein_coding	F/C	tTt/tGt	deleterious(0.04)	BP
rs604026350	19	59143429	A	missense_variant	MODERATE	MRPS25	ENSOARG00020025871	Transcript	ENSOART00020040667.1	protein_coding	V/M	Gtg/Atg	deleterious(0.04)	BP
rs160862628	17	67857118	T	missense_variant	MODERATE	MED13L	ENSOARG00020013227	Transcript	ENSOART00020021119.1	protein_coding	R/C	Cgc/Tgc	deleterious(0.04)	BP
rs592612737	17	79554785	C	missense_variant	MODERATE	PRR14L	ENSOARG00020024359	Transcript	ENSOART00020038102.1	protein_coding	R/G	Agg/Ggg	deleterious(0.04)	BP
rs427562015	11	34511334	T	missense_variant	MODERATE	USP43	ENSOARG00020020269	Transcript	ENSOART00020031401.1	protein_coding	R/Q	cGg/cAg	deleterious(0.04)	BP
rs419011660	8	21589481	T	missense_variant	MODERATE	-	ENSOARG00020022845	Transcript	ENSOART00020035458.1	protein_coding	T/I	aCa/aTa	deleterious(0.04)	BP
rs1088814279	7	96890510	T	missense_variant	MODERATE	GTF2A1	ENSOARG00020011276	Transcript	ENSOART00020017359.1	protein_coding	G/R	Ggg/Agg	deleterious(0.04)	BP
rs593279695	4	55324759	T	missense_variant	MODERATE	-	ENSOARG00020014254	Transcript	ENSOART00020021968.1	protein_coding	R/H	cGc/cAc	deleterious(0.04)	BP
rs159826472	3	126127156	C	missense_variant	MODERATE	CCDC59	ENSOARG00020015621	Transcript	ENSOART00020023893.1	protein_coding	K/R	aAa/aGa	deleterious(0.04)	BP
rs424192268	3	142733974	T	missense_variant	MODERATE	AAAS	ENSOARG00020006677	Transcript	ENSOART00020010438.1	protein_coding	T/M	aCg/aTg	deleterious(0.04)	BP
rs1089601101	1	48541250	C	missense_variant	MODERATE	SRSF11	ENSOARG00020012616	Transcript	ENSOART00020019271.1	protein_coding	E/D	gaA/gaC	deleterious(0.04)	BP
rs420435010	1	106274878	G	missense_variant	MODERATE	TARS2	ENSOARG00020008324	Transcript	ENSOART00020012891.1	protein_coding	D/G	gAc/gGc	deleterious(0.04)	BP
rs600833617	25	6874851	C	missense_variant	MODERATE	TARBP1	ENSOARG00020014895	Transcript	ENSOART00020023275.1	protein_coding	A/G	gCt/gGt	deleterious(0.03)	BP
rs400310036	24	39064272	T	missense_variant	MODERATE	-	ENSOARG00020024050	Transcript	ENSOART00020037545.1	protein_coding	A/T	Gcg/Acg	deleterious(0.03)	BP
rs596281323	23	42725845	A	missense_variant	MODERATE	tgif1	ENSOARG00020012393	Transcript	ENSOART00020018931.1	protein_coding	G/R	Ggg/Agg	deleterious(0.03)	BP
rs599216699	20	8886671	T	missense_variant	MODERATE	TAP1	ENSOARG00020025187	Transcript	ENSOART00020039568.1	protein_coding	V/M	Gtg/Atg	deleterious(0.03)	BP
rs428394094	15	44877958	C	missense_variant	MODERATE	ZBED5	ENSOARG00020014031	Transcript	ENSOART00020021392.1	protein_coding	D/H	Gat/Cat	deleterious(0.03)	BP
rs160984069	14	61677943	T	missense_variant	MODERATE	ZNF613	ENSOARG00020010901	Transcript	ENSOART00020016702.1	protein_coding	N/I	aAc/aTc	deleterious(0.03)	BP
rs160622333	13	78080775	A	missense_variant	MODERATE	ZNF335	ENSOARG00020016965	Transcript	ENSOART00020026119.1	protein_coding	T/M	aCg/aTg	deleterious(0.03)	BP
rs594151401	6	128855799	C	missense_variant	MODERATE	TMEM129	ENSOARG00020023839	Transcript	ENSOART00020037176.1	protein_coding	E/A	gAg/gCg	deleterious(0.03)	BP
rs407436484	4	35825043	C	missense_variant	MODERATE	DBF4	ENSOARG00020007214	Transcript	ENSOART00020011022.1	protein_coding	D/G	gAt/gGt	deleterious(0.03)	BP
rs418095028	4	55321888	T	missense_variant	MODERATE	-	ENSOARG00020014254	Transcript	ENSOART00020021968.1	protein_coding	E/K	Gag/Aag	deleterious(0.03)	BP
rs1088943979	1	11666023	A	missense_variant	MODERATE	MRPS15	ENSOARG00020014966	Transcript	ENSOART00020023005.1	protein_coding	R/C	Cgc/Tgc	deleterious(0.03)	BP
rs193634552	1	18548199	C	missense_variant	MODERATE	-	ENSOARG00020000780	Transcript	ENSOART00020001076.1	protein_coding	S/P	Tca/Cca	deleterious(0.03)	BP
rs403440822	1	301192723	A	missense_variant	MODERATE	ZNF596	ENSOARG00020000680	Transcript	ENSOART00020000898.1	protein_coding	R/C	Cgt/Tgt	deleterious(0.03)	BP
rs412213023	24	328920	T	missense_variant	MODERATE	MRPL28	ENSOARG00020016960	Transcript	ENSOART00020026068.1	protein_coding	V/M	Gtg/Atg	deleterious(0.02)	BP
rs601155194	23	54858812	T	missense_variant	MODERATE	ACAA2	ENSOARG00020011796	Transcript	ENSOART00020018111.1	protein_coding	G/E	gGa/gAa	deleterious(0.02)	BP
rs601432293	21	26871227	T	missense_variant	MODERATE	-	ENSOARG00020026070	Transcript	ENSOART00020041003.1	protein_coding	R/Q	cGg/cAg	deleterious(0.02)	BP
rs605014099	20	22082604	T	missense_variant	MODERATE	TNFRSF21	ENSOARG00020013800	Transcript	ENSOART00020021053.1	protein_coding	L/H	cTc/cAc	deleterious(0.02)	BP
rs193644501	18	59037490	C	missense_variant	MODERATE	DDX24	ENSOARG00020020047	Transcript	ENSOART00020030805.1	protein_coding	S/C	tCc/tGc	deleterious(0.02)	BP
rs413843573	17	72813546	A	missense_variant	MODERATE	MVK	ENSOARG00020023723	Transcript	ENSOART00020037013.1	protein_coding	R/W	Cgg/Tgg	deleterious(0.02)	BP
rs1088498910	15	49344915	G	missense_variant	MODERATE	-	ENSOARG00020009059	Transcript	ENSOART00020013922.1	protein_coding	I/M	atA/atG	deleterious(0.02)	BP
rs421228403	12	77004264	T	missense_variant	MODERATE	TRAF3IP3	ENSOARG00020019992	Transcript	ENSOART00020031085.1	protein_coding	C/Y	tGt/tAt	deleterious(0.02)	BP
rs409844827	9	104296782	T	missense_variant	MODERATE	MTBP	ENSOARG00020012837	Transcript	ENSOART00020019890.1	protein_coding	R/C	Cgc/Tgc	deleterious(0.02)	BP
rs193637199	5	64732905	T	missense_variant	MODERATE	SYNPO	ENSOARG00020013674	Transcript	ENSOART00020020873.1	protein_coding	Q/H	caG/caT	deleterious(0.02)	BP
rs159604324	2	259297802	T	missense_variant	MODERATE	LUZP1	ENSOARG00020015164	Transcript	ENSOART00020023172.1	protein_coding	R/W	Cgg/Tgg	deleterious(0.02)	BP
rs418668580	1	249599630	C	missense_variant	MODERATE	GFM1	ENSOARG00020000197	Transcript	ENSOART00020000305.1	protein_coding	S/G	Agc/Ggc	deleterious(0.02)	BP
rs402080400	24	42706914	C	missense_variant	MODERATE	DNAAF5	ENSOARG00020018885	Transcript	ENSOART00020029200.1	protein_coding	T/A	Acg/Gcg	deleterious(0.01)	BP
rs403720864	20	51578103	T	missense_variant	MODERATE	RREB1	ENSOARG00020025006	Transcript	ENSOART00020039189.1	protein_coding	G/R	Ggg/Agg	deleterious(0.01)	BP
rs605203729	20	18707643	T	missense_variant	MODERATE	ABCC10	ENSOARG00020021781	Transcript	ENSOART00020033721.1	protein_coding	R/C	Cgc/Tgc	deleterious(0.01)	BP
rs161236734	19	15481940	A	missense_variant	MODERATE	TRAK1	ENSOARG00020019973	Transcript	ENSOART00020032800.1	protein_coding	L/I	Ctc/Atc	deleterious(0.01)	BP
rs1089186641	14	47723698	G	missense_variant	MODERATE	-	ENSOARG00020012872	Transcript	ENSOART00020019711.1	protein_coding	S/G	Agc/Ggc	deleterious(0.01)	BP
rs162001453	13	24285100	T	missense_variant	MODERATE	COMMD3	ENSOARG00020024334	Transcript	ENSOART00020038027.1	protein_coding	E/D	gaA/gaT	deleterious(0.01)	BP
rs162299648	13	68724566	A	missense_variant	MODERATE	SAMHD1	ENSOARG00020008026	Transcript	ENSOART00020012347.1	protein_coding	A/S	Gca/Tca	deleterious(0.01)	BP
rs1089633073	12	55406075	T	missense_variant	MODERATE	SPEN	ENSOARG00020016226	Transcript	ENSOART00020025060.1	protein_coding	S/N	aGt/aAt	deleterious(0.01)	BP
rs161034479	11	39017793	A	missense_variant	MODERATE	CTNS	ENSOARG00020017250	Transcript	ENSOART00020026562.1	protein_coding	S/C	Agc/Tgc	deleterious(0.01)	BP
rs428640117	11	13144199	T	missense_variant	MODERATE	TBCD	ENSOARG00020010313	Transcript	ENSOART00020016142.1	protein_coding	A/V	gCg/gTg	deleterious(0.01)	BP
rs412795578	7	37158976	G	missense_variant	MODERATE	MGA	ENSOARG00020011564	Transcript	ENSOART00020017634.1	protein_coding	D/G	gAt/gGt	deleterious(0.01)	BP
rs598468373	7	13325445	T	missense_variant	MODERATE	HACD3	ENSOARG00020005830	Transcript	ENSOART00020009191.1	protein_coding	T/I	aCa/aTa	deleterious(0.01)	BP
rs430696575	6	39096576	T	missense_variant	MODERATE	CCSER1	ENSOARG00020021891	Transcript	ENSOART00020033876.1	protein_coding	V/M	Gtg/Atg	deleterious(0.01)	BP
rs1093659358	5	72273109	A	missense_variant	MODERATE	THG1L	ENSOARG00020022916	Transcript	ENSOART00020035585.1	protein_coding	V/M	Gtg/Atg	deleterious(0.01)	BP
rs419907464	4	55324796	T	missense_variant	MODERATE	-	ENSOARG00020014254	Transcript	ENSOART00020021968.1	protein_coding	A/T	Gcc/Acc	deleterious(0.01)	BP
rs1087513196	1	10410936	G	missense_variant	MODERATE	ZMYM1	ENSOARG00020009503	Transcript	ENSOART00020014545.1	protein_coding	I/M	atA/atG	deleterious(0.01)	BP
rs422580381	1	204288480	C	missense_variant	MODERATE	GOLGB1	ENSOARG00020004009	Transcript	ENSOART00020006294.1	protein_coding	N/S	aAt/aGt	deleterious(0.01)	BP
rs402987646	24	29215396	A	missense_variant	MODERATE	-	ENSOARG00020016504	Transcript	ENSOART00020025397.1	protein_coding	A/T	Gcg/Acg	deleterious(0)	BP
rs1087553943	21	45620334	T	missense_variant	MODERATE	SIPA1	ENSOARG00020020345	Transcript	ENSOART00020031669.1	protein_coding	R/W	Cgg/Tgg	deleterious(0)	BP
rs399707707	19	35716033	A	missense_variant	MODERATE	SUCLG2	ENSOARG00020022864	Transcript	ENSOART00020035482.1	protein_coding	A/T	Gca/Aca	deleterious(0)	BP
rs1086842729	17	11733620	T	missense_variant	MODERATE	PRMT9	ENSOARG00020023961	Transcript	ENSOART00020037360.1	protein_coding	G/W	Ggg/Tgg	deleterious(0)	BP
rs404730559	17	14429282	T	missense_variant	MODERATE	OTUD4	ENSOARG00020024925	Transcript	ENSOART00020039089.1	protein_coding	T/I	aCt/aTt	deleterious(0)	BP
rs1089393070	14	59903588	T	missense_variant	MODERATE	MYH14	ENSOARG00020013339	Transcript	ENSOART00020023331.1	protein_coding	T/M	aCg/aTg	deleterious(0)	BP
rs602396244	14	51977692	T	missense_variant	MODERATE	SAMD4B	ENSOARG00020024791	Transcript	ENSOART00020038896.1	protein_coding	P/L	cCt/cTt	deleterious(0)	BP
rs1085322262	13	56588630	T	missense_variant	MODERATE	ARFGAP1	ENSOARG00020004787	Transcript	ENSOART00020007561.1	protein_coding	G/R	Ggg/Agg	deleterious(0)	BP
rs590105339	13	65606410	A	missense_variant	MODERATE	CDK5RAP1	ENSOARG00020010445	Transcript	ENSOART00020015949.1	protein_coding	R/C	Cgt/Tgt	deleterious(0)	BP
rs1085585975	11	10769958	A	missense_variant	MODERATE	GAA	ENSOARG00020014611	Transcript	ENSOART00020022356.1	protein_coding	G/R	Gga/Aga	deleterious(0)	BP
rs193643951	11	6858998	A	missense_variant	MODERATE	MRPL58	ENSOARG00020005301	Transcript	ENSOART00020008125.1	protein_coding	R/H	cGc/cAc	deleterious(0)	BP
rs599153731	11	13729970	T	missense_variant	MODERATE	NOL11	ENSOARG00020011385	Transcript	ENSOART00020017347.1	protein_coding	P/S	Cct/Tct	deleterious(0)	BP
rs592308061	9	98632835	T	missense_variant	MODERATE	ATP6V0D2	ENSOARG00020007086	Transcript	ENSOART00020010905.1	protein_coding	R/Q	cGg/cAg	deleterious(0)	BP
rs1093486564	7	62153470	T	missense_variant	MODERATE	ATP8B4	ENSOARG00020005521	Transcript	ENSOART00020008596.1	protein_coding	I/F	Att/Ttt	deleterious(0)	BP
rs606227658	7	82969971	T	missense_variant	MODERATE	PLEKHH1	ENSOARG00020019160	Transcript	ENSOART00020029453.1	protein_coding	R/C	Cgt/Tgt	deleterious(0)	BP
rs593017809	4	111597936	A	missense_variant	MODERATE	-	ENSOARG00020002892	Transcript	ENSOART00020004441.1	protein_coding	R/L	cGc/cTc	deleterious(0)	BP
rs1086799514	3	112524141	A	missense_variant	MODERATE	ZC3H8	ENSOARG00020001922	Transcript	ENSOART00020002969.1	protein_coding	N/I	aAt/aTt	deleterious(0)	BP
rs427821989	2	255174347	T	missense_variant	MODERATE	IFI6	ENSOARG00020021024	Transcript	ENSOART00020032442.1	protein_coding	G/C	Ggt/Tgt	deleterious(0)	BP
rs159698255	1	39824531	G	missense_variant	MODERATE	USP1	ENSOARG00020025306	Transcript	ENSOART00020039683.1	protein_coding	E/G	gAa/gGa	deleterious(0)	BP
rs193632602	1	202299778	G	missense_variant	MODERATE	POGLUT1	ENSOARG00020001870	Transcript	ENSOART00020002847.1	protein_coding	P/A	Cca/Gca	deleterious(0)	BP
rs409935079	1	93657364	G	missense_variant	MODERATE	-	ENSOARG00020012347	Transcript	ENSOART00020018851.1	protein_coding	L/V	Ctg/Gtg	deleterious(0)	BP
rs415104659	1	21776783	A	missense_variant	MODERATE	MKNK1	ENSOARG00020001122	Transcript	ENSOART00020001682.1	protein_coding	R/C	Cgc/Tgc	deleterious(0)	BP
rs423653742	1	66602554	C	missense_variant	MODERATE	MCOLN3	ENSOARG00020001362	Transcript	ENSOART00020002185.1	protein_coding	K/E	Aag/Gag	deleterious(0)	BP
rs593513608	1	127661947	A	missense_variant	MODERATE	MPZL1	ENSOARG00020002842	Transcript	ENSOART00020004376.1	protein_coding	G/R	Gga/Aga	deleterious(0)	BP
rs603213945	1	204267258	A	missense_variant	MODERATE	GOLGB1	ENSOARG00020004009	Transcript	ENSOART00020006294.1	protein_coding	I/F	Att/Ttt	deleterious(0)	BP
rs1088462333	X	142087686	G	downstream_gene_variant	MODIFIER	RPL36A	ENSOARG00020017190	Transcript	ENSOART00020026494.1	protein_coding	-	-	-	BP
rs1089479258	X	112298223	A	intron_variant	MODIFIER	LAMP2	ENSOARG00020021742	Transcript	ENSOART00020033624.1	protein_coding	-	-	-	BP
rs1090284588	X	82366127	T	intergenic_variant	MODIFIER	-	-	-	-	-	-	-	-	BP
rs161654415	X	91795554	T	downstream_gene_variant	MODIFIER	CD99L2	ENSOARG00020007113	Transcript	ENSOART00020010925.1	protein_coding	-	-	-	BP
rs161654416	X	91795537	C	downstream_gene_variant	MODIFIER	CD99L2	ENSOARG00020007113	Transcript	ENSOART00020010925.1	protein_coding	-	-	-	BP
rs161665175	X	137692571	A	upstream_gene_variant	MODIFIER	MORF4L2	ENSOARG00020023382	Transcript	ENSOART00020036400.1	protein_coding	-	-	-	BP
rs161666582	X	133515011	C	downstream_gene_variant	MODIFIER	-	ENSOARG00020016362	Transcript	ENSOART00020025240.1	protein_coding	-	-	-	BP
rs161667740	X	130276990	G	3_prime_UTR_variant	MODIFIER	AMOT	ENSOARG00020024899	Transcript	ENSOART00020039011.1	protein_coding	-	-	-	BP
rs161670149	X	75442749	T	downstream_gene_variant	MODIFIER	RLIM	ENSOARG00020019056	Transcript	ENSOART00020029306.1	protein_coding	-	-	-	BP
rs161674640	X	64378003	A	downstream_gene_variant	MODIFIER	STARD8	ENSOARG00020021176	Transcript	ENSOART00020032667.1	protein_coding	-	-	-	BP
rs161674665	X	64377218	C	3_prime_UTR_variant	MODIFIER	STARD8	ENSOARG00020021176	Transcript	ENSOART00020032667.1	protein_coding	-	-	-	BP
rs161675530	X	55922533	G	intron_variant	MODIFIER	MAGED1	ENSOARG00020012029	Transcript	ENSOART00020018352.1	protein_coding	-	-	-	BP
rs161675532	X	55922465	G	intron_variant	MODIFIER	MAGED1	ENSOARG00020012029	Transcript	ENSOART00020018352.1	protein_coding	-	-	-	BP
rs161680512	X	59892364	A	intron_variant	MODIFIER	UBA1	ENSOARG00020016608	Transcript	ENSOART00020026963.1	protein_coding	-	-	-	BP
rs161681097	X	50168450	A	downstream_gene_variant	MODIFIER	-	ENSOARG00020023201	Transcript	ENSOART00020036089.1	miRNA	-	-	-	BP
rs161681127	X	49987225	C	downstream_gene_variant	MODIFIER	MSN	ENSOARG00020023096	Transcript	ENSOART00020035894.1	protein_coding	-	-	-	BP
rs161681739	X	48903055	C	downstream_gene_variant	MODIFIER	ZC4H2	ENSOARG00020022777	Transcript	ENSOART00020035425.1	protein_coding	-	-	-	BP
rs161689077	X	23809254	A	downstream_gene_variant	MODIFIER	ZFX	ENSOARG00020023181	Transcript	ENSOART00020036240.1	protein_coding	-	-	-	BP
rs161690555	X	21139266	A	downstream_gene_variant	MODIFIER	MBTPS2	ENSOARG00020022610	Transcript	ENSOART00020035118.1	protein_coding	-	-	-	BP
rs161695428	X	13828360	C	intron_variant	MODIFIER	MOSPD2	ENSOARG00020008186	Transcript	ENSOART00020012558.1	protein_coding	-	-	-	BP
rs161697987	X	1298354	C	intergenic_variant	MODIFIER	-	-	-	-	-	-	-	-	BP
rs161697995	X	1298510	C	intergenic_variant	MODIFIER	-	-	-	-	-	-	-	-	BP
rs162026982	X	836071	T	non_coding_transcript_exon_variant	MODIFIER	-	ENSOARG00020021474	Transcript	ENSOART00020033150.1	lncRNA	-	-	-	BP
rs162288530	X	133495018	A	downstream_gene_variant	MODIFIER	AMMECR1	ENSOARG00020016240	Transcript	ENSOART00020024984.1	protein_coding	-	-	-	BP
rs162288531	X	133494597	A	downstream_gene_variant	MODIFIER	AMMECR1	ENSOARG00020016240	Transcript	ENSOART00020024984.1	protein_coding	-	-	-	BP
rs162288874	X	130279911	C	downstream_gene_variant	MODIFIER	AMOT	ENSOARG00020024899	Transcript	ENSOART00020039011.1	protein_coding	-	-	-	BP
rs162289382	X	75071255	C	downstream_gene_variant	MODIFIER	ABCB7	ENSOARG00020018131	Transcript	ENSOART00020028950.1	protein_coding	-	-	-	BP
rs162290447	X	64377893	C	3_prime_UTR_variant	MODIFIER	STARD8	ENSOARG00020021176	Transcript	ENSOART00020032667.1	protein_coding	-	-	-	BP
rs162303531	X	106959277	G	downstream_gene_variant	MODIFIER	-	ENSOARG00020015834	Transcript	ENSOART00020024265.1	protein_coding	-	-	-	BP
rs193647787	X	64378158	C	downstream_gene_variant	MODIFIER	STARD8	ENSOARG00020021176	Transcript	ENSOART00020032667.1	protein_coding	-	-	-	BP
rs193647885	X	39807403	A	downstream_gene_variant	MODIFIER	-	ENSOARG00020021392	Transcript	ENSOART00020033002.1	protein_coding	-	-	-	BP
rs193647935	X	8413813	G	downstream_gene_variant	MODIFIER	MID1	ENSOARG00020023438	Transcript	ENSOART00020036546.1	protein_coding	-	-	-	BP
rs398443585	X	1299279	G	intergenic_variant	MODIFIER	-	-	-	-	-	-	-	-	BP
rs398593577	X	106958907	T	downstream_gene_variant	MODIFIER	-	ENSOARG00020015834	Transcript	ENSOART00020024265.1	protein_coding	-	-	-	BP
rs398614261	X	23650757	G	downstream_gene_variant	MODIFIER	KLHL15	ENSOARG00020023131	Transcript	ENSOART00020035951.1	protein_coding	-	-	-	BP
rs398617941	X	21138947	A	downstream_gene_variant	MODIFIER	MBTPS2	ENSOARG00020022610	Transcript	ENSOART00020035118.1	protein_coding	-	-	-	BP
rs399224111	X	38742815	A	downstream_gene_variant	MODIFIER	CYBB	ENSOARG00020020358	Transcript	ENSOART00020031456.1	protein_coding	-	-	-	BP
rs399262457	X	76142926	A	intergenic_variant	MODIFIER	-	-	-	-	-	-	-	-	BP
rs400723193	X	580139	A	downstream_gene_variant	MODIFIER	-	ENSOARG00020021235	Transcript	ENSOART00020032779.1	lncRNA	-	-	-	BP
rs401285999	X	88598871	C	downstream_gene_variant	MODIFIER	DNASE1L1	ENSOARG00020021378	Transcript	ENSOART00020033069.1	protein_coding	-	-	-	BP
rs401359138	X	109177658	G	downstream_gene_variant	MODIFIER	PHF6	ENSOARG00020019956	Transcript	ENSOART00020030704.1	protein_coding	-	-	-	BP
rs401982075	X	889670	G	downstream_gene_variant	MODIFIER	CRLF2	ENSOARG00020021524	Transcript	ENSOART00020033400.1	protein_coding	-	-	-	BP
rs402315847	X	130279960	G	downstream_gene_variant	MODIFIER	AMOT	ENSOARG00020024899	Transcript	ENSOART00020039011.1	protein_coding	-	-	-	BP
rs403025959	X	76129279	C	intergenic_variant	MODIFIER	-	-	-	-	-	-	-	-	BP
rs403565651	X	137660644	A	downstream_gene_variant	MODIFIER	TCEAL1	ENSOARG00020023372	Transcript	ENSOART00020036390.1	protein_coding	-	-	-	BP
rs403598165	X	728008	A	downstream_gene_variant	MODIFIER	-	ENSOARG00020021355	Transcript	ENSOART00020032950.1	lncRNA	-	-	-	BP
rs404157667	X	38744105	A	downstream_gene_variant	MODIFIER	CYBB	ENSOARG00020020358	Transcript	ENSOART00020031456.1	protein_coding	-	-	-	BP
rs404542330	X	89924247	T	upstream_gene_variant	MODIFIER	-	ENSOARG00020024990	Transcript	ENSOART00020039153.1	protein_coding	-	-	-	BP
rs404895836	X	38743941	T	downstream_gene_variant	MODIFIER	CYBB	ENSOARG00020020358	Transcript	ENSOART00020031456.1	protein_coding	-	-	-	BP
rs405227334	X	1298922	G	intergenic_variant	MODIFIER	-	-	-	-	-	-	-	-	BP
rs405263784	X	32204730	C	downstream_gene_variant	MODIFIER	-	ENSOARG00020017689	Transcript	ENSOART00020029067.1	protein_coding	-	-	-	BP
rs405389980	X	579436	A	downstream_gene_variant	MODIFIER	-	ENSOARG00020021235	Transcript	ENSOART00020032779.1	lncRNA	-	-	-	BP
rs405405138	X	580457	C	downstream_gene_variant	MODIFIER	-	ENSOARG00020021235	Transcript	ENSOART00020032779.1	lncRNA	-	-	-	BP
rs405575483	X	38743563	T	downstream_gene_variant	MODIFIER	CYBB	ENSOARG00020020358	Transcript	ENSOART00020031456.1	protein_coding	-	-	-	BP
rs406157611	X	12736458	G	downstream_gene_variant	MODIFIER	GEMIN8	ENSOARG00020007950	Transcript	ENSOART00020012185.1	protein_coding	-	-	-	BP
rs406412527	X	108383697	C	intergenic_variant	MODIFIER	-	-	-	-	-	-	-	-	BP
rs406801957	X	88601182	A	downstream_gene_variant	MODIFIER	DNASE1L1	ENSOARG00020021378	Transcript	ENSOART00020033069.1	protein_coding	-	-	-	BP
rs406889377	X	580002	A	downstream_gene_variant	MODIFIER	-	ENSOARG00020021235	Transcript	ENSOART00020032779.1	lncRNA	-	-	-	BP
rs407130342	X	49985619	C	3_prime_UTR_variant	MODIFIER	MSN	ENSOARG00020023096	Transcript	ENSOART00020035894.1	protein_coding	-	-	-	BP
rs407398681	X	89930680	G	downstream_gene_variant	MODIFIER	-	ENSOARG00020024990	Transcript	ENSOART00020039153.1	protein_coding	-	-	-	BP
rs407873267	X	8413732	C	downstream_gene_variant	MODIFIER	MID1	ENSOARG00020023438	Transcript	ENSOART00020036546.1	protein_coding	-	-	-	BP
rs408109159	X	579169	C	downstream_gene_variant	MODIFIER	-	ENSOARG00020021235	Transcript	ENSOART00020032779.1	lncRNA	-	-	-	BP
rs408136978	X	579721	G	downstream_gene_variant	MODIFIER	-	ENSOARG00020021235	Transcript	ENSOART00020032779.1	lncRNA	-	-	-	BP
rs408173937	X	13828290	A	intron_variant	MODIFIER	MOSPD2	ENSOARG00020008186	Transcript	ENSOART00020012558.1	protein_coding	-	-	-	BP
rs408490552	X	49986654	G	downstream_gene_variant	MODIFIER	MSN	ENSOARG00020023096	Transcript	ENSOART00020035894.1	protein_coding	-	-	-	BP
rs409564386	X	38742422	A	downstream_gene_variant	MODIFIER	CYBB	ENSOARG00020020358	Transcript	ENSOART00020031456.1	protein_coding	-	-	-	BP
rs410129006	X	122565352	A	downstream_gene_variant	MODIFIER	IL13RA1	ENSOARG00020020510	Transcript	ENSOART00020031630.1	protein_coding	-	-	-	BP
rs410271073	X	76140927	C	intergenic_variant	MODIFIER	-	-	-	-	-	-	-	-	BP
rs410375230	X	578451	G	downstream_gene_variant	MODIFIER	-	ENSOARG00020021235	Transcript	ENSOART00020032779.1	lncRNA	-	-	-	BP
rs410425400	X	87144050	G	3_prime_UTR_variant	MODIFIER	VAMP7	ENSOARG00020018024	Transcript	ENSOART00020027856.1	protein_coding	-	-	-	BP
rs410466863	X	109178922	C	downstream_gene_variant	MODIFIER	PHF6	ENSOARG00020019956	Transcript	ENSOART00020030704.1	protein_coding	-	-	-	BP
rs410557769	X	1299439	G	intergenic_variant	MODIFIER	-	-	-	-	-	-	-	-	BP
rs410822470	X	15828270	C	intron_variant	MODIFIER	RBBP7	ENSOARG00020010350	Transcript	ENSOART00020015868.1	protein_coding	-	-	-	BP
rs411427127	X	822352	C	downstream_gene_variant	MODIFIER	-	ENSOARG00020021474	Transcript	ENSOART00020033150.1	lncRNA	-	-	-	BP
rs411530328	X	89928950	G	downstream_gene_variant	MODIFIER	-	ENSOARG00020024990	Transcript	ENSOART00020039153.1	protein_coding	-	-	-	BP
rs411771696	X	38743151	A	downstream_gene_variant	MODIFIER	CYBB	ENSOARG00020020358	Transcript	ENSOART00020031456.1	protein_coding	-	-	-	BP
rs411932230	X	23652391	G	downstream_gene_variant	MODIFIER	KLHL15	ENSOARG00020023131	Transcript	ENSOART00020035951.1	protein_coding	-	-	-	BP
rs411934051	X	577742	A	downstream_gene_variant	MODIFIER	-	ENSOARG00020021235	Transcript	ENSOART00020032779.1	lncRNA	-	-	-	BP
rs411950087	X	15820438	G	downstream_gene_variant	MODIFIER	TXLNG	ENSOARG00020010154	Transcript	ENSOART00020015619.1	protein_coding	-	-	-	BP
rs412043917	X	728267	A	downstream_gene_variant	MODIFIER	-	ENSOARG00020021355	Transcript	ENSOART00020032950.1	lncRNA	-	-	-	BP
rs412166433	X	130277527	C	3_prime_UTR_variant	MODIFIER	AMOT	ENSOARG00020024899	Transcript	ENSOART00020039011.1	protein_coding	-	-	-	BP
rs413317696	X	775036	A	intergenic_variant	MODIFIER	-	-	-	-	-	-	-	-	BP
rs413652500	X	91796290	G	downstream_gene_variant	MODIFIER	CD99L2	ENSOARG00020007113	Transcript	ENSOART00020010925.1	protein_coding	-	-	-	BP
rs413880055	X	727338	T	downstream_gene_variant	MODIFIER	-	ENSOARG00020021355	Transcript	ENSOART00020032950.1	lncRNA	-	-	-	BP
rs414501006	X	579462	A	downstream_gene_variant	MODIFIER	-	ENSOARG00020021235	Transcript	ENSOART00020032779.1	lncRNA	-	-	-	BP
rs414620583	X	86796283	A	intron_variant	MODIFIER	CLIC2	ENSOARG00020017713	Transcript	ENSOART00020027266.1	protein_coding	-	-	-	BP
rs414752452	X	64378162	T	downstream_gene_variant	MODIFIER	STARD8	ENSOARG00020021176	Transcript	ENSOART00020032667.1	protein_coding	-	-	-	BP
rs414968892	X	76122118	G	intergenic_variant	MODIFIER	-	-	-	-	-	-	-	-	BP
rs415193435	X	67447889	G	intron_variant	MODIFIER	NHSL2	ENSOARG00020025157	Transcript	ENSOART00020039491.1	protein_coding	-	-	-	BP
rs415697872	X	1298300	A	intergenic_variant	MODIFIER	-	-	-	-	-	-	-	-	BP
rs415751061	X	12736432	C	downstream_gene_variant	MODIFIER	GEMIN8	ENSOARG00020007950	Transcript	ENSOART00020012185.1	protein_coding	-	-	-	BP
rs416554634	X	32204739	A	downstream_gene_variant	MODIFIER	-	ENSOARG00020017689	Transcript	ENSOART00020029067.1	protein_coding	-	-	-	BP
rs416779081	X	85796199	G	intergenic_variant	MODIFIER	-	-	-	-	-	-	-	-	BP
rs417400084	X	38744356	T	downstream_gene_variant	MODIFIER	CYBB	ENSOARG00020020358	Transcript	ENSOART00020031456.1	protein_coding	-	-	-	BP
rs418196206	X	38744031	T	downstream_gene_variant	MODIFIER	CYBB	ENSOARG00020020358	Transcript	ENSOART00020031456.1	protein_coding	-	-	-	BP
rs418296795	X	107275718	T	non_coding_transcript_exon_variant	MODIFIER	-	ENSOARG00020016860	Transcript	ENSOART00020025890.1	lncRNA	-	-	-	BP
rs418454884	X	13827886	A	intron_variant	MODIFIER	MOSPD2	ENSOARG00020008186	Transcript	ENSOART00020012558.1	protein_coding	-	-	-	BP
rs418492981	X	69424041	T	downstream_gene_variant	MODIFIER	-	ENSOARG00020025731	Transcript	ENSOART00020040388.1	protein_coding	-	-	-	BP
rs418703699	X	89930931	C	downstream_gene_variant	MODIFIER	-	ENSOARG00020024990	Transcript	ENSOART00020039153.1	protein_coding	-	-	-	BP
rs418959961	X	18652842	A	downstream_gene_variant	MODIFIER	SH3KBP1	ENSOARG00020014389	Transcript	ENSOART00020021980.1	protein_coding	-	-	-	BP
rs420159198	X	76124004	G	intergenic_variant	MODIFIER	-	-	-	-	-	-	-	-	BP
rs420599485	X	76143052	G	intergenic_variant	MODIFIER	-	-	-	-	-	-	-	-	BP
rs420717734	X	135749376	A	downstream_gene_variant	MODIFIER	MID2	ENSOARG00020021697	Transcript	ENSOART00020033755.1	protein_coding	-	-	-	BP
rs421293506	X	727441	A	downstream_gene_variant	MODIFIER	-	ENSOARG00020021355	Transcript	ENSOART00020032950.1	lncRNA	-	-	-	BP
rs421308927	X	1298538	C	intergenic_variant	MODIFIER	-	-	-	-	-	-	-	-	BP
rs421380985	X	125847602	A	intergenic_variant	MODIFIER	-	-	-	-	-	-	-	-	BP
rs421389577	X	579231	C	downstream_gene_variant	MODIFIER	-	ENSOARG00020021235	Transcript	ENSOART00020032779.1	lncRNA	-	-	-	BP
rs421772400	X	38744693	T	downstream_gene_variant	MODIFIER	CYBB	ENSOARG00020020358	Transcript	ENSOART00020031456.1	protein_coding	-	-	-	BP
rs421874424	X	1299255	C	intergenic_variant	MODIFIER	-	-	-	-	-	-	-	-	BP
rs421964442	X	38743007	C	downstream_gene_variant	MODIFIER	CYBB	ENSOARG00020020358	Transcript	ENSOART00020031456.1	protein_coding	-	-	-	BP
rs422151071	X	72777550	C	downstream_gene_variant	MODIFIER	CYSLTR1	ENSOARG00020016671	Transcript	ENSOART00020025542.1	protein_coding	-	-	-	BP
rs422168483	X	1299727	T	intergenic_variant	MODIFIER	-	-	-	-	-	-	-	-	BP
rs422837295	X	142904951	G	upstream_gene_variant	MODIFIER	ARMCX5	ENSOARG00020018139	Transcript	ENSOART00020027894.1	protein_coding	-	-	-	BP
rs423284891	X	89931570	G	downstream_gene_variant	MODIFIER	-	ENSOARG00020024990	Transcript	ENSOART00020039153.1	protein_coding	-	-	-	BP
rs423594850	X	1299493	C	intergenic_variant	MODIFIER	-	-	-	-	-	-	-	-	BP
rs423737178	X	109179008	A	downstream_gene_variant	MODIFIER	PHF6	ENSOARG00020019956	Transcript	ENSOART00020030704.1	protein_coding	-	-	-	BP
rs424326666	X	69424123	C	downstream_gene_variant	MODIFIER	-	ENSOARG00020025731	Transcript	ENSOART00020040388.1	protein_coding	-	-	-	BP
rs424351505	X	38743828	G	downstream_gene_variant	MODIFIER	CYBB	ENSOARG00020020358	Transcript	ENSOART00020031456.1	protein_coding	-	-	-	BP
rs425046495	X	822342	C	downstream_gene_variant	MODIFIER	-	ENSOARG00020021474	Transcript	ENSOART00020033150.1	lncRNA	-	-	-	BP
rs425611176	X	126557820	T	intron_variant	MODIFIER	-	ENSOARG00020024227	Transcript	ENSOART00020037885.1	protein_coding	-	-	-	BP
rs427279231	X	1299739	C	intergenic_variant	MODIFIER	-	-	-	-	-	-	-	-	BP
rs427361195	X	23724720	C	intergenic_variant	MODIFIER	-	-	-	-	-	-	-	-	BP
rs427389283	X	76138844	G	intergenic_variant	MODIFIER	-	-	-	-	-	-	-	-	BP
rs427608049	X	38744056	G	downstream_gene_variant	MODIFIER	CYBB	ENSOARG00020020358	Transcript	ENSOART00020031456.1	protein_coding	-	-	-	BP
rs427802127	X	69424003	A	downstream_gene_variant	MODIFIER	-	ENSOARG00020025731	Transcript	ENSOART00020040388.1	protein_coding	-	-	-	BP
rs428039264	X	38744587	T	downstream_gene_variant	MODIFIER	CYBB	ENSOARG00020020358	Transcript	ENSOART00020031456.1	protein_coding	-	-	-	BP
rs428420446	X	89931736	A	downstream_gene_variant	MODIFIER	-	ENSOARG00020024990	Transcript	ENSOART00020039153.1	protein_coding	-	-	-	BP
rs428490996	X	76143924	C	intergenic_variant	MODIFIER	-	-	-	-	-	-	-	-	BP
rs428713386	X	89930177	G	downstream_gene_variant	MODIFIER	-	ENSOARG00020024990	Transcript	ENSOART00020039153.1	protein_coding	-	-	-	BP
rs428768218	X	579037	T	downstream_gene_variant	MODIFIER	-	ENSOARG00020021235	Transcript	ENSOART00020032779.1	lncRNA	-	-	-	BP
rs429049700	X	49986260	G	downstream_gene_variant	MODIFIER	MSN	ENSOARG00020023096	Transcript	ENSOART00020035894.1	protein_coding	-	-	-	BP
rs429074811	X	112453159	A	5_prime_UTR_variant	MODIFIER	MCTS1	ENSOARG00020022102	Transcript	ENSOART00020034265.1	protein_coding	-	-	-	BP
rs429367399	X	76127261	T	intergenic_variant	MODIFIER	-	-	-	-	-	-	-	-	BP
rs429428622	X	8413748	C	downstream_gene_variant	MODIFIER	MID1	ENSOARG00020023438	Transcript	ENSOART00020036546.1	protein_coding	-	-	-	BP
rs429439428	X	67447638	C	intron_variant	MODIFIER	NHSL2	ENSOARG00020025157	Transcript	ENSOART00020039491.1	protein_coding	-	-	-	BP
rs429853765	X	88450271	T	intron_variant	MODIFIER	-	ENSOARG00020018798	Transcript	ENSOART00020028939.1	protein_coding	-	-	-	BP
rs430297468	X	17660827	A	downstream_gene_variant	MODIFIER	CDKL5	ENSOARG00020012130	Transcript	ENSOART00020018509.1	protein_coding	-	-	-	BP
rs430662527	X	65798181	G	intron_variant	MODIFIER	-	ENSOARG00020021633	Transcript	ENSOART00020033450.1	protein_coding	-	-	-	BP
rs430685523	X	67448324	C	intron_variant	MODIFIER	NHSL2	ENSOARG00020025157	Transcript	ENSOART00020039491.1	protein_coding	-	-	-	BP
rs430818242	X	59901495	G	intron_variant	MODIFIER	UBA1	ENSOARG00020016608	Transcript	ENSOART00020026963.1	protein_coding	-	-	-	BP
rs55631420	X	130278886	A	downstream_gene_variant	MODIFIER	AMOT	ENSOARG00020024899	Transcript	ENSOART00020039011.1	protein_coding	-	-	-	BP
rs591660191	X	1299320	A	intergenic_variant	MODIFIER	-	-	-	-	-	-	-	-	BP
rs591773224	X	1299071	A	intergenic_variant	MODIFIER	-	-	-	-	-	-	-	-	BP
rs592461696	X	1299530	A	intergenic_variant	MODIFIER	-	-	-	-	-	-	-	-	BP
rs593970518	X	130279281	C	downstream_gene_variant	MODIFIER	AMOT	ENSOARG00020024899	Transcript	ENSOART00020039011.1	protein_coding	-	-	-	BP
rs599039707	X	137694438	T	upstream_gene_variant	MODIFIER	MORF4L2	ENSOARG00020023382	Transcript	ENSOART00020036400.1	protein_coding	-	-	-	BP
rs600494893	X	822245	A	downstream_gene_variant	MODIFIER	-	ENSOARG00020021474	Transcript	ENSOART00020033150.1	lncRNA	-	-	-	BP
rs601559304	X	122564752	G	downstream_gene_variant	MODIFIER	IL13RA1	ENSOARG00020020510	Transcript	ENSOART00020031630.1	protein_coding	-	-	-	BP
rs601804659	X	54212159	C	upstream_gene_variant	MODIFIER	U6	ENSOARG00020024321	Transcript	ENSOART00020037995.1	snRNA	-	-	-	BP
rs1086356106	26	29045269	G	intron_variant	MODIFIER	RBPMS	ENSOARG00020024472	Transcript	ENSOART00020038286.1	protein_coding	-	-	-	BP
rs1086907040	26	46244253	C	intron_variant	MODIFIER	-	ENSOARG00020020552	Transcript	ENSOART00020031706.1	protein_coding	-	-	-	BP
rs1088108944	26	8386872	G	upstream_gene_variant	MODIFIER	AGA	ENSOARG00020025240	Transcript	ENSOART00020039581.1	protein_coding	-	-	-	BP
rs1088620095	26	40924817	A	downstream_gene_variant	MODIFIER	RNF170	ENSOARG00020025696	Transcript	ENSOART00020040320.1	protein_coding	-	-	-	BP
rs1090500269	26	40735456	G	downstream_gene_variant	MODIFIER	SMIM19	ENSOARG00020025670	Transcript	ENSOART00020040279.1	protein_coding	-	-	-	BP
rs1091614196	26	16089697	T	intron_variant	MODIFIER	ACSL1	ENSOARG00020013348	Transcript	ENSOART00020020374.1	protein_coding	-	-	-	BP
rs1092316856	26	41647691	G	non_coding_transcript_exon_variant	MODIFIER	-	ENSOARG00020025745	Transcript	ENSOART00020040415.1	lncRNA	-	-	-	BP
rs1093654700	26	42438334	T	downstream_gene_variant	MODIFIER	-	ENSOARG00020016997	Transcript	ENSOART00020026141.1	protein_coding	-	-	-	BP
rs1094324719	26	41647698	G	non_coding_transcript_exon_variant	MODIFIER	-	ENSOARG00020025745	Transcript	ENSOART00020040415.1	lncRNA	-	-	-	BP
rs161520483	26	7475440	G	upstream_gene_variant	MODIFIER	SPCS3	ENSOARG00020025151	Transcript	ENSOART00020039441.1	protein_coding	-	-	-	BP
rs161524103	26	16089147	G	intron_variant	MODIFIER	ACSL1	ENSOARG00020013348	Transcript	ENSOART00020020374.1	protein_coding	-	-	-	BP
rs161524128	26	16090127	T	intron_variant	MODIFIER	ACSL1	ENSOARG00020013348	Transcript	ENSOART00020020374.1	protein_coding	-	-	-	BP
rs161524133	26	16091467	G	intron_variant	MODIFIER	ACSL1	ENSOARG00020013348	Transcript	ENSOART00020020374.1	protein_coding	-	-	-	BP
rs161524136	26	16091562	T	intron_variant	MODIFIER	ACSL1	ENSOARG00020013348	Transcript	ENSOART00020020374.1	protein_coding	-	-	-	BP
rs161524141	26	16091866	T	intron_variant	MODIFIER	ACSL1	ENSOARG00020013348	Transcript	ENSOART00020020374.1	protein_coding	-	-	-	BP
rs161524143	26	16092019	C	intron_variant	MODIFIER	ACSL1	ENSOARG00020013348	Transcript	ENSOART00020020374.1	protein_coding	-	-	-	BP
rs161524144	26	16092025	T	intron_variant	MODIFIER	ACSL1	ENSOARG00020013348	Transcript	ENSOART00020020374.1	protein_coding	-	-	-	BP
rs161524238	26	16098113	C	intron_variant	MODIFIER	ACSL1	ENSOARG00020013348	Transcript	ENSOART00020020374.1	protein_coding	-	-	-	BP
rs161524445	26	16108450	A	intron_variant	MODIFIER	ACSL1	ENSOARG00020013348	Transcript	ENSOART00020020374.1	protein_coding	-	-	-	BP
rs161524466	26	16109051	G	intron_variant	MODIFIER	ACSL1	ENSOARG00020013348	Transcript	ENSOART00020020374.1	protein_coding	-	-	-	BP
rs161524717	26	16461605	C	intron_variant	MODIFIER	SLC25A4	ENSOARG00020014234	Transcript	ENSOART00020021739.1	protein_coding	-	-	-	BP
rs161524729	26	16462668	T	intron_variant	MODIFIER	SLC25A4	ENSOARG00020014234	Transcript	ENSOART00020021739.1	protein_coding	-	-	-	BP
rs161526487	26	16823066	T	intron_variant	MODIFIER	SORBS2	ENSOARG00020015782	Transcript	ENSOART00020027992.1	protein_coding	-	-	-	BP
rs161526496	26	16823410	T	intron_variant	MODIFIER	SORBS2	ENSOARG00020015782	Transcript	ENSOART00020027992.1	protein_coding	-	-	-	BP
rs161526597	26	16826169	C	intron_variant	MODIFIER	SORBS2	ENSOARG00020015782	Transcript	ENSOART00020027992.1	protein_coding	-	-	-	BP
rs161533118	26	26761792	C	non_coding_transcript_exon_variant	MODIFIER	-	ENSOARG00020024174	Transcript	ENSOART00020037755.1	lncRNA	-	-	-	BP
rs161534238	26	28638718	C	intron_variant	MODIFIER	SARAF	ENSOARG00020024418	Transcript	ENSOART00020038179.1	protein_coding	-	-	-	BP
rs161534239	26	28638733	C	intron_variant	MODIFIER	SARAF	ENSOARG00020024418	Transcript	ENSOART00020038179.1	protein_coding	-	-	-	BP
rs161534438	26	28672263	C	downstream_gene_variant	MODIFIER	LEPROTL1	ENSOARG00020024432	Transcript	ENSOART00020038198.1	protein_coding	-	-	-	BP
rs161535596	26	29044742	G	intron_variant	MODIFIER	RBPMS	ENSOARG00020024472	Transcript	ENSOART00020038286.1	protein_coding	-	-	-	BP
rs161535629	26	29045813	G	intron_variant	MODIFIER	RBPMS	ENSOARG00020024472	Transcript	ENSOART00020038286.1	protein_coding	-	-	-	BP
rs161538371	26	36084526	A	downstream_gene_variant	MODIFIER	ADGRA2	ENSOARG00020019544	Transcript	ENSOART00020030163.1	protein_coding	-	-	-	BP
rs161538375	26	36084640	A	downstream_gene_variant	MODIFIER	ADGRA2	ENSOARG00020019544	Transcript	ENSOART00020030163.1	protein_coding	-	-	-	BP
rs161538379	26	36084751	T	downstream_gene_variant	MODIFIER	ADGRA2	ENSOARG00020019544	Transcript	ENSOART00020030163.1	protein_coding	-	-	-	BP
rs161538875	26	36292924	G	downstream_gene_variant	MODIFIER	ASH2L	ENSOARG00020020322	Transcript	ENSOART00020031292.1	protein_coding	-	-	-	BP
rs161538882	26	36293316	T	downstream_gene_variant	MODIFIER	ASH2L	ENSOARG00020020322	Transcript	ENSOART00020031292.1	protein_coding	-	-	-	BP
rs161539091	26	36357708	T	downstream_gene_variant	MODIFIER	BAG4	ENSOARG00020020671	Transcript	ENSOART00020031949.1	protein_coding	-	-	-	BP
rs161539135	26	36360079	T	downstream_gene_variant	MODIFIER	BAG4	ENSOARG00020020671	Transcript	ENSOART00020031949.1	protein_coding	-	-	-	BP
rs161539423	26	36396570	T	downstream_gene_variant	MODIFIER	DDHD2	ENSOARG00020020772	Transcript	ENSOART00020032109.1	protein_coding	-	-	-	BP
rs161541341	26	37059750	C	downstream_gene_variant	MODIFIER	PLEKHA2	ENSOARG00020022148	Transcript	ENSOART00020034327.1	protein_coding	-	-	-	BP
rs161541348	26	37059997	T	downstream_gene_variant	MODIFIER	PLEKHA2	ENSOARG00020022148	Transcript	ENSOART00020034327.1	protein_coding	-	-	-	BP
rs161541350	26	37060105	A	downstream_gene_variant	MODIFIER	PLEKHA2	ENSOARG00020022148	Transcript	ENSOART00020034327.1	protein_coding	-	-	-	BP
rs161542328	26	39893625	A	upstream_gene_variant	MODIFIER	GPAT4	ENSOARG00020024847	Transcript	ENSOART00020038899.1	protein_coding	-	-	-	BP
rs161542517	26	39904791	T	intron_variant	MODIFIER	GPAT4	ENSOARG00020024847	Transcript	ENSOART00020038899.1	protein_coding	-	-	-	BP
rs161545272	26	40912322	A	downstream_gene_variant	MODIFIER	THAP1	ENSOARG00020025693	Transcript	ENSOART00020040310.1	protein_coding	-	-	-	BP
rs162251845	26	16089558	C	intron_variant	MODIFIER	ACSL1	ENSOARG00020013348	Transcript	ENSOART00020020374.1	protein_coding	-	-	-	BP
rs162251849	26	16092102	C	intron_variant	MODIFIER	ACSL1	ENSOARG00020013348	Transcript	ENSOART00020020374.1	protein_coding	-	-	-	BP
rs162251889	26	16110450	G	intron_variant	MODIFIER	ACSL1	ENSOARG00020013348	Transcript	ENSOART00020020374.1	protein_coding	-	-	-	BP
rs162256142	26	37059233	A	downstream_gene_variant	MODIFIER	PLEKHA2	ENSOARG00020022148	Transcript	ENSOART00020034327.1	protein_coding	-	-	-	BP
rs162256143	26	37059604	A	downstream_gene_variant	MODIFIER	PLEKHA2	ENSOARG00020022148	Transcript	ENSOART00020034327.1	protein_coding	-	-	-	BP
rs162303178	26	16822221	G	intron_variant	MODIFIER	SORBS2	ENSOARG00020015782	Transcript	ENSOART00020027992.1	protein_coding	-	-	-	BP
rs162303222	26	37059994	G	downstream_gene_variant	MODIFIER	PLEKHA2	ENSOARG00020022148	Transcript	ENSOART00020034327.1	protein_coding	-	-	-	BP
rs193646842	26	6640853	G	downstream_gene_variant	MODIFIER	-	ENSOARG00020024619	Transcript	ENSOART00020038568.1	protein_coding	-	-	-	BP
rs193646931	26	28722690	T	3_prime_UTR_variant	MODIFIER	DCTN6	ENSOARG00020024447	Transcript	ENSOART00020038229.1	protein_coding	-	-	-	BP
rs193646997	26	41102256	G	intergenic_variant	MODIFIER	-	-	-	-	-	-	-	-	BP
rs398288114	26	36083781	A	downstream_gene_variant	MODIFIER	ADGRA2	ENSOARG00020019544	Transcript	ENSOART00020030163.1	protein_coding	-	-	-	BP
rs398826577	26	39908173	G	intron_variant	MODIFIER	GPAT4	ENSOARG00020024847	Transcript	ENSOART00020038899.1	protein_coding	-	-	-	BP
rs398966578	26	16110128	C	intron_variant	MODIFIER	ACSL1	ENSOARG00020013348	Transcript	ENSOART00020020374.1	protein_coding	-	-	-	BP
rs399761929	26	28994466	T	intron_variant	MODIFIER	RBPMS	ENSOARG00020024472	Transcript	ENSOART00020038286.1	protein_coding	-	-	-	BP
rs400270182	26	39810620	A	downstream_gene_variant	MODIFIER	GOLGA7	ENSOARG00020024819	Transcript	ENSOART00020038851.1	protein_coding	-	-	-	BP
rs400377268	26	16100164	T	intron_variant	MODIFIER	ACSL1	ENSOARG00020013348	Transcript	ENSOART00020020374.1	protein_coding	-	-	-	BP
rs400565927	26	16824841	A	intron_variant	MODIFIER	SORBS2	ENSOARG00020015782	Transcript	ENSOART00020027992.1	protein_coding	-	-	-	BP
rs400664601	26	36322246	T	intron_variant	MODIFIER	LSM1	ENSOARG00020020588	Transcript	ENSOART00020031783.1	protein_coding	-	-	-	BP
rs400906417	26	41036835	G	intron_variant	MODIFIER	HOOK3	ENSOARG00020025699	Transcript	ENSOART00020040329.1	protein_coding	-	-	-	BP
rs401234502	26	41165753	C	intron_variant	MODIFIER	INTS10	ENSOARG00020025726	Transcript	ENSOART00020040380.1	protein_coding	-	-	-	BP
rs401333843	26	22691598	G	downstream_gene_variant	MODIFIER	MSR1	ENSOARG00020023290	Transcript	ENSOART00020036271.1	protein_coding	-	-	-	BP
rs401998600	26	39906887	C	intron_variant	MODIFIER	GPAT4	ENSOARG00020024847	Transcript	ENSOART00020038899.1	protein_coding	-	-	-	BP
rs402176392	26	16091113	C	intron_variant	MODIFIER	ACSL1	ENSOARG00020013348	Transcript	ENSOART00020020374.1	protein_coding	-	-	-	BP
rs402696534	26	45240238	G	intergenic_variant	MODIFIER	-	-	-	-	-	-	-	-	BP
rs403006158	26	28671572	A	3_prime_UTR_variant	MODIFIER	LEPROTL1	ENSOARG00020024432	Transcript	ENSOART00020038198.1	protein_coding	-	-	-	BP
rs403046607	26	16825413	G	intron_variant	MODIFIER	SORBS2	ENSOARG00020015782	Transcript	ENSOART00020027992.1	protein_coding	-	-	-	BP
rs403732378	26	21035753	G	non_coding_transcript_exon_variant	MODIFIER	-	ENSOARG00020021852	Transcript	ENSOART00020034693.1	lncRNA	-	-	-	BP
rs404035760	26	36083823	C	downstream_gene_variant	MODIFIER	ADGRA2	ENSOARG00020019544	Transcript	ENSOART00020030163.1	protein_coding	-	-	-	BP
rs404412435	26	22656240	A	intron_variant	MODIFIER	MSR1	ENSOARG00020023290	Transcript	ENSOART00020036271.1	protein_coding	-	-	-	BP
rs404679006	26	36294298	C	downstream_gene_variant	MODIFIER	ASH2L	ENSOARG00020020322	Transcript	ENSOART00020031292.1	protein_coding	-	-	-	BP
rs404822548	26	39894254	A	5_prime_UTR_variant	MODIFIER	GPAT4	ENSOARG00020024847	Transcript	ENSOART00020038899.1	protein_coding	-	-	-	BP
rs404837795	26	44970734	C	intergenic_variant	MODIFIER	-	-	-	-	-	-	-	-	BP
rs405152852	26	41106624	A	upstream_gene_variant	MODIFIER	POMK	ENSOARG00020025715	Transcript	ENSOART00020040362.1	protein_coding	-	-	-	BP
rs405647749	26	37060483	A	downstream_gene_variant	MODIFIER	PLEKHA2	ENSOARG00020022148	Transcript	ENSOART00020034327.1	protein_coding	-	-	-	BP
rs405985762	26	40719407	A	intergenic_variant	MODIFIER	-	-	-	-	-	-	-	-	BP
rs406628157	26	41602108	G	downstream_gene_variant	MODIFIER	-	ENSOARG00020025745	Transcript	ENSOART00020040415.1	lncRNA	-	-	-	BP
rs407150329	26	16094979	T	intron_variant	MODIFIER	ACSL1	ENSOARG00020013348	Transcript	ENSOART00020020374.1	protein_coding	-	-	-	BP
rs407171187	26	29045069	G	intron_variant	MODIFIER	RBPMS	ENSOARG00020024472	Transcript	ENSOART00020038286.1	protein_coding	-	-	-	BP
rs407296136	26	15865685	T	intergenic_variant	MODIFIER	-	-	-	-	-	-	-	-	BP
rs407578272	26	44962498	A	intergenic_variant	MODIFIER	-	-	-	-	-	-	-	-	BP
rs407719778	26	36322520	G	intron_variant	MODIFIER	LSM1	ENSOARG00020020588	Transcript	ENSOART00020031783.1	protein_coding	-	-	-	BP
rs408425171	26	16824564	T	intron_variant	MODIFIER	SORBS2	ENSOARG00020015782	Transcript	ENSOART00020027992.1	protein_coding	-	-	-	BP
rs408894339	26	16093935	A	intron_variant	MODIFIER	ACSL1	ENSOARG00020013348	Transcript	ENSOART00020020374.1	protein_coding	-	-	-	BP
rs408912480	26	36295580	T	downstream_gene_variant	MODIFIER	ASH2L	ENSOARG00020020322	Transcript	ENSOART00020031292.1	protein_coding	-	-	-	BP
rs409921982	26	16090320	A	intron_variant	MODIFIER	ACSL1	ENSOARG00020013348	Transcript	ENSOART00020020374.1	protein_coding	-	-	-	BP
rs410156387	26	29047577	A	intron_variant	MODIFIER	RBPMS	ENSOARG00020024472	Transcript	ENSOART00020038286.1	protein_coding	-	-	-	BP
rs410350158	26	15771010	T	downstream_gene_variant	MODIFIER	IRF2	ENSOARG00020013042	Transcript	ENSOART00020019915.1	protein_coding	-	-	-	BP
rs410665432	26	16824800	A	intron_variant	MODIFIER	SORBS2	ENSOARG00020015782	Transcript	ENSOART00020027992.1	protein_coding	-	-	-	BP
rs411285963	26	16092962	C	intron_variant	MODIFIER	ACSL1	ENSOARG00020013348	Transcript	ENSOART00020020374.1	protein_coding	-	-	-	BP
rs411331682	26	1460485	G	downstream_gene_variant	MODIFIER	KBTBD11	ENSOARG00020024035	Transcript	ENSOART00020037496.1	protein_coding	-	-	-	BP
rs411475578	26	42380190	A	downstream_gene_variant	MODIFIER	PSD3	ENSOARG00020015217	Transcript	ENSOART00020024818.1	protein_coding	-	-	-	BP
rs411976461	26	36395469	C	downstream_gene_variant	MODIFIER	DDHD2	ENSOARG00020020772	Transcript	ENSOART00020032109.1	protein_coding	-	-	-	BP
rs412119475	26	29045737	A	intron_variant	MODIFIER	RBPMS	ENSOARG00020024472	Transcript	ENSOART00020038286.1	protein_coding	-	-	-	BP
rs412250099	26	16090980	T	intron_variant	MODIFIER	ACSL1	ENSOARG00020013348	Transcript	ENSOART00020020374.1	protein_coding	-	-	-	BP
rs412518054	26	16095123	C	intron_variant	MODIFIER	ACSL1	ENSOARG00020013348	Transcript	ENSOART00020020374.1	protein_coding	-	-	-	BP
rs412770636	26	7476444	G	upstream_gene_variant	MODIFIER	SPCS3	ENSOARG00020025151	Transcript	ENSOART00020039441.1	protein_coding	-	-	-	BP
rs412813333	26	41035615	G	intron_variant	MODIFIER	HOOK3	ENSOARG00020025699	Transcript	ENSOART00020040329.1	protein_coding	-	-	-	BP
rs412989414	26	16099163	T	intron_variant	MODIFIER	ACSL1	ENSOARG00020013348	Transcript	ENSOART00020020374.1	protein_coding	-	-	-	BP
rs413267863	26	39908070	G	intron_variant	MODIFIER	GPAT4	ENSOARG00020024847	Transcript	ENSOART00020038899.1	protein_coding	-	-	-	BP
rs413385118	26	36243066	A	intron_variant	MODIFIER	EIF4EBP1	ENSOARG00020020286	Transcript	ENSOART00020031224.1	protein_coding	-	-	-	BP
rs413508019	26	16091129	A	intron_variant	MODIFIER	ACSL1	ENSOARG00020013348	Transcript	ENSOART00020020374.1	protein_coding	-	-	-	BP
rs414912620	26	16821676	G	intron_variant	MODIFIER	SORBS2	ENSOARG00020015782	Transcript	ENSOART00020027992.1	protein_coding	-	-	-	BP
rs415259747	26	40534145	T	downstream_gene_variant	MODIFIER	IKBKB	ENSOARG00020025633	Transcript	ENSOART00020040207.1	protein_coding	-	-	-	BP
rs415409593	26	16332740	T	intergenic_variant	MODIFIER	-	-	-	-	-	-	-	-	BP
rs416255405	26	17231994	T	downstream_gene_variant	MODIFIER	CYP4V2	ENSOARG00020018832	Transcript	ENSOART00020029048.1	protein_coding	-	-	-	BP
rs416368771	26	41035928	G	intron_variant	MODIFIER	HOOK3	ENSOARG00020025699	Transcript	ENSOART00020040329.1	protein_coding	-	-	-	BP
rs416388615	26	6640719	T	downstream_gene_variant	MODIFIER	-	ENSOARG00020024619	Transcript	ENSOART00020038568.1	protein_coding	-	-	-	BP
rs416448379	26	29060642	G	intron_variant	MODIFIER	RBPMS	ENSOARG00020024472	Transcript	ENSOART00020038322.1	protein_coding	-	-	-	BP
rs416465081	26	16824500	C	intron_variant	MODIFIER	SORBS2	ENSOARG00020015782	Transcript	ENSOART00020027992.1	protein_coding	-	-	-	BP
rs416697174	26	16091326	A	intron_variant	MODIFIER	ACSL1	ENSOARG00020013348	Transcript	ENSOART00020020374.1	protein_coding	-	-	-	BP
rs416744633	26	36294733	G	downstream_gene_variant	MODIFIER	ASH2L	ENSOARG00020020322	Transcript	ENSOART00020031292.1	protein_coding	-	-	-	BP
rs416799927	26	16090024	A	intron_variant	MODIFIER	ACSL1	ENSOARG00020013348	Transcript	ENSOART00020020374.1	protein_coding	-	-	-	BP
rs417573851	26	7475595	C	upstream_gene_variant	MODIFIER	SPCS3	ENSOARG00020025151	Transcript	ENSOART00020039441.1	protein_coding	-	-	-	BP
rs417669044	26	44965883	G	intergenic_variant	MODIFIER	-	-	-	-	-	-	-	-	BP
rs417896687	26	8374726	T	downstream_gene_variant	MODIFIER	AGA	ENSOARG00020025240	Transcript	ENSOART00020039581.1	protein_coding	-	-	-	BP
rs417918354	26	45240260	T	intergenic_variant	MODIFIER	-	-	-	-	-	-	-	-	BP
rs418192038	26	39907262	A	intron_variant	MODIFIER	GPAT4	ENSOARG00020024847	Transcript	ENSOART00020038899.1	protein_coding	-	-	-	BP
rs418660062	26	41035587	G	intron_variant	MODIFIER	HOOK3	ENSOARG00020025699	Transcript	ENSOART00020040329.1	protein_coding	-	-	-	BP
rs419116515	26	44968144	A	intergenic_variant	MODIFIER	-	-	-	-	-	-	-	-	BP
rs419275736	26	16090437	T	intron_variant	MODIFIER	ACSL1	ENSOARG00020013348	Transcript	ENSOART00020020374.1	protein_coding	-	-	-	BP
rs419279970	26	28672362	G	downstream_gene_variant	MODIFIER	LEPROTL1	ENSOARG00020024432	Transcript	ENSOART00020038198.1	protein_coding	-	-	-	BP
rs419285827	26	36095770	A	downstream_gene_variant	MODIFIER	-	ENSOARG00020020026	Transcript	ENSOART00020030918.1	lncRNA	-	-	-	BP
rs419330213	26	28994459	C	intron_variant	MODIFIER	RBPMS	ENSOARG00020024472	Transcript	ENSOART00020038286.1	protein_coding	-	-	-	BP
rs419653537	26	39904857	T	intron_variant	MODIFIER	GPAT4	ENSOARG00020024847	Transcript	ENSOART00020038899.1	protein_coding	-	-	-	BP
rs420098568	26	45648227	T	downstream_gene_variant	MODIFIER	-	ENSOARG00020020301	Transcript	ENSOART00020031240.1	protein_coding	-	-	-	BP
rs420521632	26	14985963	A	downstream_gene_variant	MODIFIER	WWC2	ENSOARG00020025347	Transcript	ENSOART00020039824.1	protein_coding	-	-	-	BP
rs420622084	26	16825955	G	intron_variant	MODIFIER	SORBS2	ENSOARG00020015782	Transcript	ENSOART00020027992.1	protein_coding	-	-	-	BP
rs421114191	26	44961125	G	intergenic_variant	MODIFIER	-	-	-	-	-	-	-	-	BP
rs422049424	26	44962374	C	intergenic_variant	MODIFIER	-	-	-	-	-	-	-	-	BP
rs422498868	26	39906779	G	intron_variant	MODIFIER	GPAT4	ENSOARG00020024847	Transcript	ENSOART00020038899.1	protein_coding	-	-	-	BP
rs423496572	26	44968375	T	intergenic_variant	MODIFIER	-	-	-	-	-	-	-	-	BP
rs423737364	26	41591479	A	downstream_gene_variant	MODIFIER	CSGALNACT1	ENSOARG00020025733	Transcript	ENSOART00020040391.1	protein_coding	-	-	-	BP
rs424195740	26	45240188	G	intergenic_variant	MODIFIER	-	-	-	-	-	-	-	-	BP
rs424567616	26	16463437	T	intron_variant	MODIFIER	SLC25A4	ENSOARG00020014234	Transcript	ENSOART00020021739.1	protein_coding	-	-	-	BP
rs424723144	26	41036918	T	intron_variant	MODIFIER	HOOK3	ENSOARG00020025699	Transcript	ENSOART00020040329.1	protein_coding	-	-	-	BP
rs424837039	26	27148075	G	downstream_gene_variant	MODIFIER	MFHAS1	ENSOARG00020024215	Transcript	ENSOART00020037814.1	protein_coding	-	-	-	BP
rs424989728	26	16093370	A	intron_variant	MODIFIER	ACSL1	ENSOARG00020013348	Transcript	ENSOART00020020374.1	protein_coding	-	-	-	BP
rs425664619	26	16091016	C	intron_variant	MODIFIER	ACSL1	ENSOARG00020013348	Transcript	ENSOART00020020374.1	protein_coding	-	-	-	BP
rs426015116	26	16093174	T	intron_variant	MODIFIER	ACSL1	ENSOARG00020013348	Transcript	ENSOART00020020374.1	protein_coding	-	-	-	BP
rs426236997	26	36294120	G	downstream_gene_variant	MODIFIER	ASH2L	ENSOARG00020020322	Transcript	ENSOART00020031292.1	protein_coding	-	-	-	BP
rs426655770	26	41106688	T	upstream_gene_variant	MODIFIER	POMK	ENSOARG00020025715	Transcript	ENSOART00020040362.1	protein_coding	-	-	-	BP
rs426676216	26	36083871	G	downstream_gene_variant	MODIFIER	ADGRA2	ENSOARG00020019544	Transcript	ENSOART00020030163.1	protein_coding	-	-	-	BP
rs426719068	26	16088840	T	intron_variant	MODIFIER	ACSL1	ENSOARG00020013348	Transcript	ENSOART00020020374.1	protein_coding	-	-	-	BP
rs427864223	26	36294753	A	downstream_gene_variant	MODIFIER	ASH2L	ENSOARG00020020322	Transcript	ENSOART00020031292.1	protein_coding	-	-	-	BP
rs428313481	26	44962287	C	intergenic_variant	MODIFIER	-	-	-	-	-	-	-	-	BP
rs428785694	26	39909032	T	intron_variant	MODIFIER	GPAT4	ENSOARG00020024847	Transcript	ENSOART00020038899.1	protein_coding	-	-	-	BP
rs428851957	26	44962388	T	intergenic_variant	MODIFIER	-	-	-	-	-	-	-	-	BP
rs429650031	26	28672211	G	downstream_gene_variant	MODIFIER	LEPROTL1	ENSOARG00020024432	Transcript	ENSOART00020038198.1	protein_coding	-	-	-	BP
rs429781379	26	16824516	C	intron_variant	MODIFIER	SORBS2	ENSOARG00020015782	Transcript	ENSOART00020027992.1	protein_coding	-	-	-	BP
rs429876016	26	42381891	T	intergenic_variant	MODIFIER	-	-	-	-	-	-	-	-	BP
rs429940136	26	1457517	G	downstream_gene_variant	MODIFIER	KBTBD11	ENSOARG00020024035	Transcript	ENSOART00020037496.1	protein_coding	-	-	-	BP
rs430526030	26	16822854	C	intron_variant	MODIFIER	SORBS2	ENSOARG00020015782	Transcript	ENSOART00020027992.1	protein_coding	-	-	-	BP
rs430613166	26	44960859	A	intergenic_variant	MODIFIER	-	-	-	-	-	-	-	-	BP
rs430672080	26	15865649	G	intergenic_variant	MODIFIER	-	-	-	-	-	-	-	-	BP
rs589484734	26	26728024	T	non_coding_transcript_exon_variant	MODIFIER	-	ENSOARG00020024174	Transcript	ENSOART00020037755.1	lncRNA	-	-	-	BP
rs590386824	26	16824911	A	intron_variant	MODIFIER	SORBS2	ENSOARG00020015782	Transcript	ENSOART00020027992.1	protein_coding	-	-	-	BP
rs590757679	26	15085072	G	upstream_gene_variant	MODIFIER	-	ENSOARG00020025415	Transcript	ENSOART00020039872.1	protein_coding	-	-	-	BP
rs592079886	26	41036833	C	intron_variant	MODIFIER	HOOK3	ENSOARG00020025699	Transcript	ENSOART00020040329.1	protein_coding	-	-	-	BP
rs592326832	26	45583928	C	downstream_gene_variant	MODIFIER	NR1D2	ENSOARG00020020196	Transcript	ENSOART00020031069.1	protein_coding	-	-	-	BP
rs594749348	26	29171386	C	5_prime_UTR_variant	MODIFIER	GTF2E2	ENSOARG00020024521	Transcript	ENSOART00020038378.1	protein_coding	-	-	-	BP
rs594938837	26	29047428	C	intron_variant	MODIFIER	RBPMS	ENSOARG00020024472	Transcript	ENSOART00020038286.1	protein_coding	-	-	-	BP
rs598347107	26	28672308	T	downstream_gene_variant	MODIFIER	LEPROTL1	ENSOARG00020024432	Transcript	ENSOART00020038198.1	protein_coding	-	-	-	BP
rs600212050	26	16089706	A	intron_variant	MODIFIER	ACSL1	ENSOARG00020013348	Transcript	ENSOART00020020374.1	protein_coding	-	-	-	BP
rs601080183	26	26154706	G	intron_variant	MODIFIER	DLC1	ENSOARG00020023854	Transcript	ENSOART00020037205.1	protein_coding	-	-	-	BP
rs603836583	26	29048471	C	intron_variant	MODIFIER	RBPMS	ENSOARG00020024472	Transcript	ENSOART00020038286.1	protein_coding	-	-	-	BP
rs604500864	26	45584240	A	downstream_gene_variant	MODIFIER	NR1D2	ENSOARG00020020196	Transcript	ENSOART00020031069.1	protein_coding	-	-	-	BP
rs605908702	26	31641596	T	downstream_gene_variant	MODIFIER	MAK16	ENSOARG00020010915	Transcript	ENSOART00020016668.1	protein_coding	-	-	-	BP
rs1086364554	25	46400046	G	5_prime_UTR_variant	MODIFIER	RASSF4	ENSOARG00020023437	Transcript	ENSOART00020036523.1	protein_coding	-	-	-	BP
rs1088842027	25	35757958	C	intergenic_variant	MODIFIER	-	-	-	-	-	-	-	-	BP
rs1090369847	25	25794654	T	downstream_gene_variant	MODIFIER	SLC25A16	ENSOARG00020009295	Transcript	ENSOART00020014290.1	protein_coding	-	-	-	BP
rs1090824909	25	30124405	C	3_prime_UTR_variant	MODIFIER	P4HA1	ENSOARG00020020325	Transcript	ENSOART00020031428.1	protein_coding	-	-	-	BP
rs1090866313	25	25696060	C	upstream_gene_variant	MODIFIER	HNRNPH3	ENSOARG00020008115	Transcript	ENSOART00020012667.1	protein_coding	-	-	-	BP
rs161552556	25	6873411	G	downstream_gene_variant	MODIFIER	-	ENSOARG00020014831	Transcript	ENSOART00020022711.1	protein_coding	-	-	-	BP
rs161553028	25	7068586	T	downstream_gene_variant	MODIFIER	-	ENSOARG00020015422	Transcript	ENSOART00020023591.1	protein_coding	-	-	-	BP
rs161553460	25	7737096	A	downstream_gene_variant	MODIFIER	GGPS1	ENSOARG00020016218	Transcript	ENSOART00020024892.1	protein_coding	-	-	-	BP
rs161553863	25	7847566	C	downstream_gene_variant	MODIFIER	TBCE	ENSOARG00020016274	Transcript	ENSOART00020025268.1	protein_coding	-	-	-	BP
rs161556905	25	9182746	T	downstream_gene_variant	MODIFIER	MTR	ENSOARG00020019401	Transcript	ENSOART00020030202.1	protein_coding	-	-	-	BP
rs161563541	25	13567189	A	upstream_gene_variant	MODIFIER	HNRNPF	ENSOARG00020021844	Transcript	ENSOART00020033816.1	protein_coding	-	-	-	BP
rs161574677	25	26252028	A	downstream_gene_variant	MODIFIER	KIFBP	ENSOARG00020009775	Transcript	ENSOART00020015033.1	protein_coding	-	-	-	BP
rs161575988	25	27264358	C	downstream_gene_variant	MODIFIER	H2AFY2	ENSOARG00020012361	Transcript	ENSOART00020018884.1	protein_coding	-	-	-	BP
rs161576486	25	27332933	T	downstream_gene_variant	MODIFIER	PPA1	ENSOARG00020012693	Transcript	ENSOART00020019378.1	protein_coding	-	-	-	BP
rs161577626	25	28024329	C	downstream_gene_variant	MODIFIER	SGPL1	ENSOARG00020014065	Transcript	ENSOART00020021501.1	protein_coding	-	-	-	BP
rs161579196	25	29209528	C	downstream_gene_variant	MODIFIER	SPOCK2	ENSOARG00020019381	Transcript	ENSOART00020029878.1	protein_coding	-	-	-	BP
rs161579634	25	29395907	C	3_prime_UTR_variant	MODIFIER	DDIT4	ENSOARG00020019804	Transcript	ENSOART00020030464.1	protein_coding	-	-	-	BP
rs161579813	25	29470591	T	downstream_gene_variant	MODIFIER	MICU1	ENSOARG00020019966	Transcript	ENSOART00020030801.1	protein_coding	-	-	-	BP
rs161580580	25	30256464	T	3_prime_UTR_variant	MODIFIER	NUDT13	ENSOARG00020020570	Transcript	ENSOART00020031886.1	protein_coding	-	-	-	BP
rs161583251	25	30789435	T	downstream_gene_variant	MODIFIER	ZSWIM8	ENSOARG00020022451	Transcript	ENSOART00020035824.1	protein_coding	-	-	-	BP
rs161584225	25	31101302	C	downstream_gene_variant	MODIFIER	VCL	ENSOARG00020023541	Transcript	ENSOART00020036837.1	protein_coding	-	-	-	BP
rs161584248	25	31102292	A	downstream_gene_variant	MODIFIER	VCL	ENSOARG00020023541	Transcript	ENSOART00020036837.1	protein_coding	-	-	-	BP
rs161585807	25	34879564	G	downstream_gene_variant	MODIFIER	POLR3A	ENSOARG00020026198	Transcript	ENSOART00020041227.1	protein_coding	-	-	-	BP
rs161586709	25	36181505	A	downstream_gene_variant	MODIFIER	PPIF	ENSOARG00020026220	Transcript	ENSOART00020041257.1	protein_coding	-	-	-	BP
rs161588735	25	41307786	C	downstream_gene_variant	MODIFIER	CCSER2	ENSOARG00020026314	Transcript	ENSOART00020041401.1	protein_coding	-	-	-	BP
rs161590416	25	43398054	T	downstream_gene_variant	MODIFIER	BMPR1A	ENSOARG00020026367	Transcript	ENSOART00020041492.1	protein_coding	-	-	-	BP
rs161593344	25	46378667	C	intron_variant	MODIFIER	RASSF4	ENSOARG00020023437	Transcript	ENSOART00020036523.1	protein_coding	-	-	-	BP
rs161593346	25	46378722	C	intron_variant	MODIFIER	RASSF4	ENSOARG00020023437	Transcript	ENSOART00020036523.1	protein_coding	-	-	-	BP
rs162262547	25	15231075	T	downstream_gene_variant	MODIFIER	CCDC6	ENSOARG00020023260	Transcript	ENSOART00020036239.1	protein_coding	-	-	-	BP
rs162262548	25	15231275	T	downstream_gene_variant	MODIFIER	CCDC6	ENSOARG00020023260	Transcript	ENSOART00020036239.1	protein_coding	-	-	-	BP
rs162270189	25	46369881	C	intron_variant	MODIFIER	RASSF4	ENSOARG00020023437	Transcript	ENSOART00020036523.1	protein_coding	-	-	-	BP
rs162303252	25	2034991	T	downstream_gene_variant	MODIFIER	-	ENSOARG00020020615	Transcript	ENSOART00020031795.1	lncRNA	-	-	-	BP
rs193647230	25	41308447	A	downstream_gene_variant	MODIFIER	CCSER2	ENSOARG00020026314	Transcript	ENSOART00020041401.1	protein_coding	-	-	-	BP
rs398497417	25	7737105	G	downstream_gene_variant	MODIFIER	GGPS1	ENSOARG00020016218	Transcript	ENSOART00020024892.1	protein_coding	-	-	-	BP
rs398529933	25	29041259	T	intron_variant	MODIFIER	PSAP	ENSOARG00020019196	Transcript	ENSOART00020029532.1	protein_coding	-	-	-	BP
rs398677163	25	28570781	A	downstream_gene_variant	MODIFIER	SLC29A3	ENSOARG00020014446	Transcript	ENSOART00020022054.1	protein_coding	-	-	-	BP
rs398699422	25	46372298	G	intron_variant	MODIFIER	RASSF4	ENSOARG00020023437	Transcript	ENSOART00020036523.1	protein_coding	-	-	-	BP
rs399990248	25	700496	A	intergenic_variant	MODIFIER	-	-	-	-	-	-	-	-	BP
rs400032459	25	13568657	A	upstream_gene_variant	MODIFIER	HNRNPF	ENSOARG00020021844	Transcript	ENSOART00020033816.1	protein_coding	-	-	-	BP
rs400047317	25	46382234	T	intron_variant	MODIFIER	RASSF4	ENSOARG00020023437	Transcript	ENSOART00020036523.1	protein_coding	-	-	-	BP
rs400047439	25	46371932	T	intron_variant	MODIFIER	RASSF4	ENSOARG00020023437	Transcript	ENSOART00020036523.1	protein_coding	-	-	-	BP
rs400223451	25	8840883	T	downstream_gene_variant	MODIFIER	LGALS8	ENSOARG00020018619	Transcript	ENSOART00020028749.1	protein_coding	-	-	-	BP
rs400317732	25	8839026	T	downstream_gene_variant	MODIFIER	LGALS8	ENSOARG00020018619	Transcript	ENSOART00020028749.1	protein_coding	-	-	-	BP
rs400603794	25	28024267	T	downstream_gene_variant	MODIFIER	SGPL1	ENSOARG00020014065	Transcript	ENSOART00020021501.1	protein_coding	-	-	-	BP
rs400652074	25	28570523	T	downstream_gene_variant	MODIFIER	SLC29A3	ENSOARG00020014446	Transcript	ENSOART00020022054.1	protein_coding	-	-	-	BP
rs401839921	25	1022873	C	downstream_gene_variant	MODIFIER	ABCB10	ENSOARG00020020175	Transcript	ENSOART00020031024.1	protein_coding	-	-	-	BP
rs401962835	25	6133093	C	intron_variant	MODIFIER	KCNK1	ENSOARG00020014578	Transcript	ENSOART00020022316.1	protein_coding	-	-	-	BP
rs402205533	25	46378560	C	intron_variant	MODIFIER	RASSF4	ENSOARG00020023437	Transcript	ENSOART00020036523.1	protein_coding	-	-	-	BP
rs402474834	25	18718153	A	downstream_gene_variant	MODIFIER	ADO	ENSOARG00020024530	Transcript	ENSOART00020038390.1	protein_coding	-	-	-	BP
rs403204654	25	8839763	G	downstream_gene_variant	MODIFIER	LGALS8	ENSOARG00020018619	Transcript	ENSOART00020028749.1	protein_coding	-	-	-	BP
rs403747911	25	31121032	C	upstream_gene_variant	MODIFIER	AP3M1	ENSOARG00020023699	Transcript	ENSOART00020036961.1	protein_coding	-	-	-	BP
rs404832302	25	18717744	C	downstream_gene_variant	MODIFIER	ADO	ENSOARG00020024530	Transcript	ENSOART00020038390.1	protein_coding	-	-	-	BP
rs405071048	25	19569033	T	downstream_gene_variant	MODIFIER	REEP3	ENSOARG00020024896	Transcript	ENSOART00020038977.1	protein_coding	-	-	-	BP
rs405095227	25	43591626	A	intergenic_variant	MODIFIER	-	-	-	-	-	-	-	-	BP
rs405229238	25	46371229	A	intron_variant	MODIFIER	RASSF4	ENSOARG00020023437	Transcript	ENSOART00020036523.1	protein_coding	-	-	-	BP
rs405269827	25	28026125	A	downstream_gene_variant	MODIFIER	SGPL1	ENSOARG00020014065	Transcript	ENSOART00020021501.1	protein_coding	-	-	-	BP
rs405360717	25	35759863	T	intergenic_variant	MODIFIER	-	-	-	-	-	-	-	-	BP
rs405610378	25	46372017	G	intron_variant	MODIFIER	RASSF4	ENSOARG00020023437	Transcript	ENSOART00020036523.1	protein_coding	-	-	-	BP
rs405807995	25	36181300	T	downstream_gene_variant	MODIFIER	PPIF	ENSOARG00020026220	Transcript	ENSOART00020041257.1	protein_coding	-	-	-	BP
rs406791600	25	46008323	T	non_coding_transcript_exon_variant	MODIFIER	-	ENSOARG00020016428	Transcript	ENSOART00020035747.1	lncRNA	-	-	-	BP
rs406939912	25	35759620	G	intergenic_variant	MODIFIER	-	-	-	-	-	-	-	-	BP
rs407690809	25	46008278	T	non_coding_transcript_exon_variant	MODIFIER	-	ENSOARG00020016428	Transcript	ENSOART00020035747.1	lncRNA	-	-	-	BP
rs407920206	25	43565275	A	intergenic_variant	MODIFIER	-	-	-	-	-	-	-	-	BP
rs408741479	25	46372094	C	intron_variant	MODIFIER	RASSF4	ENSOARG00020023437	Transcript	ENSOART00020036523.1	protein_coding	-	-	-	BP
rs408980963	25	8047712	T	downstream_gene_variant	MODIFIER	LYST	ENSOARG00020016708	Transcript	ENSOART00020025676.1	protein_coding	-	-	-	BP
rs409011138	25	9183260	T	downstream_gene_variant	MODIFIER	MTR	ENSOARG00020019401	Transcript	ENSOART00020030202.1	protein_coding	-	-	-	BP
rs409206298	25	8555796	C	downstream_gene_variant	MODIFIER	GPR137B	ENSOARG00020018310	Transcript	ENSOART00020028200.1	protein_coding	-	-	-	BP
rs409453402	25	29038161	A	intron_variant	MODIFIER	PSAP	ENSOARG00020019196	Transcript	ENSOART00020029532.1	protein_coding	-	-	-	BP
rs410464462	25	29212068	T	downstream_gene_variant	MODIFIER	SPOCK2	ENSOARG00020019381	Transcript	ENSOART00020029878.1	protein_coding	-	-	-	BP
rs411054932	25	46373068	T	intron_variant	MODIFIER	RASSF4	ENSOARG00020023437	Transcript	ENSOART00020036523.1	protein_coding	-	-	-	BP
rs411155012	25	28571105	A	downstream_gene_variant	MODIFIER	SLC29A3	ENSOARG00020014446	Transcript	ENSOART00020022054.1	protein_coding	-	-	-	BP
rs411349376	25	46378573	T	intron_variant	MODIFIER	RASSF4	ENSOARG00020023437	Transcript	ENSOART00020036523.1	protein_coding	-	-	-	BP
rs411711000	25	694929	A	intergenic_variant	MODIFIER	-	-	-	-	-	-	-	-	BP
rs411840905	25	34879386	A	downstream_gene_variant	MODIFIER	POLR3A	ENSOARG00020026198	Transcript	ENSOART00020041227.1	protein_coding	-	-	-	BP
rs411943436	25	43399468	C	downstream_gene_variant	MODIFIER	BMPR1A	ENSOARG00020026367	Transcript	ENSOART00020041492.1	protein_coding	-	-	-	BP
rs412401686	25	7843899	T	intron_variant	MODIFIER	TBCE	ENSOARG00020016274	Transcript	ENSOART00020025268.1	protein_coding	-	-	-	BP
rs412725807	25	36181182	G	3_prime_UTR_variant	MODIFIER	PPIF	ENSOARG00020026220	Transcript	ENSOART00020041257.1	protein_coding	-	-	-	BP
rs413208893	25	8841090	T	downstream_gene_variant	MODIFIER	LGALS8	ENSOARG00020018619	Transcript	ENSOART00020028749.1	protein_coding	-	-	-	BP
rs413854587	25	832641	C	downstream_gene_variant	MODIFIER	CCSAP	ENSOARG00020019887	Transcript	ENSOART00020030601.1	protein_coding	-	-	-	BP
rs414155277	25	28024594	T	downstream_gene_variant	MODIFIER	SGPL1	ENSOARG00020014065	Transcript	ENSOART00020021501.1	protein_coding	-	-	-	BP
rs414462017	25	45503390	G	downstream_gene_variant	MODIFIER	ERCC6	ENSOARG00020026462	Transcript	ENSOART00020041632.1	protein_coding	-	-	-	BP
rs414638780	25	5929187	T	downstream_gene_variant	MODIFIER	MAP3K21	ENSOARG00020014333	Transcript	ENSOART00020022030.1	protein_coding	-	-	-	BP
rs414995394	25	46377039	C	intron_variant	MODIFIER	RASSF4	ENSOARG00020023437	Transcript	ENSOART00020036523.1	protein_coding	-	-	-	BP
rs415194350	25	695163	G	intergenic_variant	MODIFIER	-	-	-	-	-	-	-	-	BP
rs415310283	25	29037783	T	intron_variant	MODIFIER	PSAP	ENSOARG00020019196	Transcript	ENSOART00020029532.1	protein_coding	-	-	-	BP
rs415463560	25	28569918	G	downstream_gene_variant	MODIFIER	SLC29A3	ENSOARG00020014446	Transcript	ENSOART00020022054.1	protein_coding	-	-	-	BP
rs415589415	25	35758982	C	intergenic_variant	MODIFIER	-	-	-	-	-	-	-	-	BP
rs415680298	25	25699745	T	intron_variant	MODIFIER	HNRNPH3	ENSOARG00020008115	Transcript	ENSOART00020012667.1	protein_coding	-	-	-	BP
rs416458386	25	8804113	G	intergenic_variant	MODIFIER	-	-	-	-	-	-	-	-	BP
rs416579013	25	46373256	A	intron_variant	MODIFIER	RASSF4	ENSOARG00020023437	Transcript	ENSOART00020036523.1	protein_coding	-	-	-	BP
rs416596115	25	28026308	G	downstream_gene_variant	MODIFIER	SGPL1	ENSOARG00020014065	Transcript	ENSOART00020021501.1	protein_coding	-	-	-	BP
rs416704501	25	28025139	A	downstream_gene_variant	MODIFIER	SGPL1	ENSOARG00020014065	Transcript	ENSOART00020021501.1	protein_coding	-	-	-	BP
rs416842463	25	18717902	G	downstream_gene_variant	MODIFIER	ADO	ENSOARG00020024530	Transcript	ENSOART00020038390.1	protein_coding	-	-	-	BP
rs417009603	25	1024014	G	downstream_gene_variant	MODIFIER	ABCB10	ENSOARG00020020175	Transcript	ENSOART00020031024.1	protein_coding	-	-	-	BP
rs417398874	25	8839563	G	downstream_gene_variant	MODIFIER	LGALS8	ENSOARG00020018619	Transcript	ENSOART00020028749.1	protein_coding	-	-	-	BP
rs417660802	25	46372108	G	intron_variant	MODIFIER	RASSF4	ENSOARG00020023437	Transcript	ENSOART00020036523.1	protein_coding	-	-	-	BP
rs417733213	25	17776283	C	intron_variant	MODIFIER	ARID5B	ENSOARG00020024263	Transcript	ENSOART00020038073.1	protein_coding	-	-	-	BP
rs417942707	25	29210639	T	downstream_gene_variant	MODIFIER	SPOCK2	ENSOARG00020019381	Transcript	ENSOART00020029878.1	protein_coding	-	-	-	BP
rs418282890	25	45971905	T	intergenic_variant	MODIFIER	-	-	-	-	-	-	-	-	BP
rs418315841	25	46008274	T	non_coding_transcript_exon_variant	MODIFIER	-	ENSOARG00020016428	Transcript	ENSOART00020035747.1	lncRNA	-	-	-	BP
rs418361919	25	32198583	T	intergenic_variant	MODIFIER	-	-	-	-	-	-	-	-	BP
rs418760208	25	8816607	T	intron_variant	MODIFIER	LGALS8	ENSOARG00020018619	Transcript	ENSOART00020028749.1	protein_coding	-	-	-	BP
rs419055369	25	43565206	T	intergenic_variant	MODIFIER	-	-	-	-	-	-	-	-	BP
rs420097196	25	26187274	T	downstream_gene_variant	MODIFIER	DDX21	ENSOARG00020009723	Transcript	ENSOART00020014938.1	protein_coding	-	-	-	BP
rs420363712	25	35759642	C	intergenic_variant	MODIFIER	-	-	-	-	-	-	-	-	BP
rs421245711	25	27332812	C	downstream_gene_variant	MODIFIER	PPA1	ENSOARG00020012693	Transcript	ENSOART00020019378.1	protein_coding	-	-	-	BP
rs421699493	25	46371649	A	intron_variant	MODIFIER	RASSF4	ENSOARG00020023437	Transcript	ENSOART00020036523.1	protein_coding	-	-	-	BP
rs421848006	25	28024224	G	downstream_gene_variant	MODIFIER	SGPL1	ENSOARG00020014065	Transcript	ENSOART00020021501.1	protein_coding	-	-	-	BP
rs422144846	25	43012052	A	intron_variant	MODIFIER	WAPL	ENSOARG00020026341	Transcript	ENSOART00020041440.1	protein_coding	-	-	-	BP
rs422319822	25	32092310	C	downstream_gene_variant	MODIFIER	VDAC2	ENSOARG00020006819	Transcript	ENSOART00020010465.1	protein_coding	-	-	-	BP
rs422389464	25	8555873	A	downstream_gene_variant	MODIFIER	GPR137B	ENSOARG00020018310	Transcript	ENSOART00020028200.1	protein_coding	-	-	-	BP
rs422472610	25	700550	A	intergenic_variant	MODIFIER	-	-	-	-	-	-	-	-	BP
rs422964928	25	46373243	G	intron_variant	MODIFIER	RASSF4	ENSOARG00020023437	Transcript	ENSOART00020036523.1	protein_coding	-	-	-	BP
rs422971764	25	694959	T	intergenic_variant	MODIFIER	-	-	-	-	-	-	-	-	BP
rs423308860	25	46371286	G	intron_variant	MODIFIER	RASSF4	ENSOARG00020023437	Transcript	ENSOART00020036523.1	protein_coding	-	-	-	BP
rs423702726	25	28026104	G	downstream_gene_variant	MODIFIER	SGPL1	ENSOARG00020014065	Transcript	ENSOART00020021501.1	protein_coding	-	-	-	BP
rs424045560	25	6874040	A	downstream_gene_variant	MODIFIER	-	ENSOARG00020014831	Transcript	ENSOART00020022711.1	protein_coding	-	-	-	BP
rs424338181	25	31098271	A	downstream_gene_variant	MODIFIER	VCL	ENSOARG00020023541	Transcript	ENSOART00020036837.1	protein_coding	-	-	-	BP
rs424557477	25	29984245	G	downstream_gene_variant	MODIFIER	MCU	ENSOARG00020020114	Transcript	ENSOART00020030988.1	protein_coding	-	-	-	BP
rs424735720	25	35759861	T	intergenic_variant	MODIFIER	-	-	-	-	-	-	-	-	BP
rs424797270	25	13569051	C	upstream_gene_variant	MODIFIER	HNRNPF	ENSOARG00020021844	Transcript	ENSOART00020033816.1	protein_coding	-	-	-	BP
rs424907610	25	27298737	A	upstream_gene_variant	MODIFIER	TYSND1	ENSOARG00020012522	Transcript	ENSOART00020019088.1	protein_coding	-	-	-	BP
rs425201422	25	46372004	A	intron_variant	MODIFIER	RASSF4	ENSOARG00020023437	Transcript	ENSOART00020036523.1	protein_coding	-	-	-	BP
rs425463187	25	695084	C	intergenic_variant	MODIFIER	-	-	-	-	-	-	-	-	BP
rs425591001	25	28569407	A	downstream_gene_variant	MODIFIER	SLC29A3	ENSOARG00020014446	Transcript	ENSOART00020022054.1	protein_coding	-	-	-	BP
rs425682236	25	6133067	C	intron_variant	MODIFIER	KCNK1	ENSOARG00020014578	Transcript	ENSOART00020022316.1	protein_coding	-	-	-	BP
rs426342684	25	7843849	T	intron_variant	MODIFIER	TBCE	ENSOARG00020016274	Transcript	ENSOART00020025268.1	protein_coding	-	-	-	BP
rs426629149	25	45894054	C	upstream_gene_variant	MODIFIER	PARG	ENSOARG00020015616	Transcript	ENSOART00020023884.1	protein_coding	-	-	-	BP
rs426700364	25	28026010	T	downstream_gene_variant	MODIFIER	SGPL1	ENSOARG00020014065	Transcript	ENSOART00020021501.1	protein_coding	-	-	-	BP
rs426731417	25	15246295	A	intron_variant	MODIFIER	CCDC6	ENSOARG00020023260	Transcript	ENSOART00020036239.1	protein_coding	-	-	-	BP
rs427085646	25	30024815	T	downstream_gene_variant	MODIFIER	OIT3	ENSOARG00020020201	Transcript	ENSOART00020031086.1	protein_coding	-	-	-	BP
rs427159516	25	46370509	T	intron_variant	MODIFIER	RASSF4	ENSOARG00020023437	Transcript	ENSOART00020036523.1	protein_coding	-	-	-	BP
rs427257539	25	15250670	C	intron_variant	MODIFIER	CCDC6	ENSOARG00020023260	Transcript	ENSOART00020036239.1	protein_coding	-	-	-	BP
rs427546374	25	7736070	A	downstream_gene_variant	MODIFIER	GGPS1	ENSOARG00020016218	Transcript	ENSOART00020024892.1	protein_coding	-	-	-	BP
rs427574670	25	695237	A	intergenic_variant	MODIFIER	-	-	-	-	-	-	-	-	BP
rs427624715	25	47494141	T	downstream_gene_variant	MODIFIER	TFAM	ENSOARG00020023602	Transcript	ENSOART00020036809.1	protein_coding	-	-	-	BP
rs427970083	25	46371577	A	intron_variant	MODIFIER	RASSF4	ENSOARG00020023437	Transcript	ENSOART00020036523.1	protein_coding	-	-	-	BP
rs428009502	25	8816620	C	intron_variant	MODIFIER	LGALS8	ENSOARG00020018619	Transcript	ENSOART00020028749.1	protein_coding	-	-	-	BP
rs428405661	25	46377059	T	intron_variant	MODIFIER	RASSF4	ENSOARG00020023437	Transcript	ENSOART00020036523.1	protein_coding	-	-	-	BP
rs428440401	25	15249762	G	intron_variant	MODIFIER	CCDC6	ENSOARG00020023260	Transcript	ENSOART00020036239.1	protein_coding	-	-	-	BP
rs428986123	25	26676349	C	downstream_gene_variant	MODIFIER	HK1	ENSOARG00020010440	Transcript	ENSOART00020016413.1	protein_coding	-	-	-	BP
rs428988675	25	28026372	T	downstream_gene_variant	MODIFIER	SGPL1	ENSOARG00020014065	Transcript	ENSOART00020021501.1	protein_coding	-	-	-	BP
rs429127741	25	35756995	T	intergenic_variant	MODIFIER	-	-	-	-	-	-	-	-	BP
rs429602691	25	15227518	T	downstream_gene_variant	MODIFIER	CCDC6	ENSOARG00020023260	Transcript	ENSOART00020036239.1	protein_coding	-	-	-	BP
rs429611923	25	16259861	C	downstream_gene_variant	MODIFIER	CDK1	ENSOARG00020024130	Transcript	ENSOART00020037717.1	protein_coding	-	-	-	BP
rs429832554	25	46367502	T	intron_variant	MODIFIER	RASSF4	ENSOARG00020023437	Transcript	ENSOART00020036523.1	protein_coding	-	-	-	BP
rs429991050	25	46372540	A	intron_variant	MODIFIER	RASSF4	ENSOARG00020023437	Transcript	ENSOART00020036523.1	protein_coding	-	-	-	BP
rs430195464	25	29209697	T	downstream_gene_variant	MODIFIER	SPOCK2	ENSOARG00020019381	Transcript	ENSOART00020029878.1	protein_coding	-	-	-	BP
rs430359023	25	28026580	T	downstream_gene_variant	MODIFIER	SGPL1	ENSOARG00020014065	Transcript	ENSOART00020021501.1	protein_coding	-	-	-	BP
rs589649851	25	13341257	A	downstream_gene_variant	MODIFIER	CSGALNACT2	ENSOARG00020021613	Transcript	ENSOART00020033429.1	protein_coding	-	-	-	BP
rs590583122	25	7845625	C	downstream_gene_variant	MODIFIER	TBCE	ENSOARG00020016274	Transcript	ENSOART00020025268.1	protein_coding	-	-	-	BP
rs592564587	25	1022774	T	downstream_gene_variant	MODIFIER	ABCB10	ENSOARG00020020175	Transcript	ENSOART00020031024.1	protein_coding	-	-	-	BP
rs594718094	25	27300506	A	upstream_gene_variant	MODIFIER	TYSND1	ENSOARG00020012522	Transcript	ENSOART00020019088.1	protein_coding	-	-	-	BP
rs595992573	25	2033878	A	non_coding_transcript_exon_variant	MODIFIER	-	ENSOARG00020020615	Transcript	ENSOART00020031795.1	lncRNA	-	-	-	BP
rs597244589	25	27701182	A	intron_variant	MODIFIER	PALD1	ENSOARG00020013220	Transcript	ENSOART00020020162.1	protein_coding	-	-	-	BP
rs599858460	25	46373311	G	intron_variant	MODIFIER	RASSF4	ENSOARG00020023437	Transcript	ENSOART00020036523.1	protein_coding	-	-	-	BP
rs600333048	25	3678276	T	downstream_gene_variant	MODIFIER	SPRTN	ENSOARG00020012710	Transcript	ENSOART00020019423.1	protein_coding	-	-	-	BP
rs600360952	25	8833259	G	intron_variant	MODIFIER	LGALS8	ENSOARG00020018619	Transcript	ENSOART00020028749.1	protein_coding	-	-	-	BP
rs602774833	25	27701183	C	intron_variant	MODIFIER	PALD1	ENSOARG00020013220	Transcript	ENSOART00020020162.1	protein_coding	-	-	-	BP
rs603603291	25	46374915	T	intron_variant	MODIFIER	RASSF4	ENSOARG00020023437	Transcript	ENSOART00020036523.1	protein_coding	-	-	-	BP
rs604351732	25	3660935	A	downstream_gene_variant	MODIFIER	EXOC8	ENSOARG00020012687	Transcript	ENSOART00020019324.1	protein_coding	-	-	-	BP
rs604794889	25	30792520	T	upstream_gene_variant	MODIFIER	-	ENSOARG00020023160	Transcript	ENSOART00020036041.1	protein_coding	-	-	-	BP
rs604895566	25	13341475	C	downstream_gene_variant	MODIFIER	CSGALNACT2	ENSOARG00020021613	Transcript	ENSOART00020033429.1	protein_coding	-	-	-	BP
rs605506955	25	29209213	T	downstream_gene_variant	MODIFIER	SPOCK2	ENSOARG00020019381	Transcript	ENSOART00020029878.1	protein_coding	-	-	-	BP
rs606058730	25	16257970	T	3_prime_UTR_variant	MODIFIER	CDK1	ENSOARG00020024130	Transcript	ENSOART00020037717.1	protein_coding	-	-	-	BP
rs1085912378	24	3643704	T	intron_variant	MODIFIER	DNAJA3	ENSOARG00020026472	Transcript	ENSOART00020041648.1	protein_coding	-	-	-	BP
rs1088126276	24	42928421	A	downstream_gene_variant	MODIFIER	FAM20C	ENSOARG00020019310	Transcript	ENSOART00020029728.1	protein_coding	-	-	-	BP
rs1088189501	24	19523942	G	downstream_gene_variant	MODIFIER	TMEM159	ENSOARG00020018441	Transcript	ENSOART00020028387.1	protein_coding	-	-	-	BP
rs1088202445	24	954275	A	downstream_gene_variant	MODIFIER	CACNA1H	ENSOARG00020022237	Transcript	ENSOART00020041034.1	protein_coding	-	-	-	BP
rs1088564558	24	1975529	A	downstream_gene_variant	MODIFIER	-	ENSOARG00020026312	Transcript	ENSOART00020041389.1	protein_coding	-	-	-	BP
rs1089208868	24	17666332	A	downstream_gene_variant	MODIFIER	-	ENSOARG00020016135	Transcript	ENSOART00020024749.1	lncRNA	-	-	-	BP
rs1089806511	24	34535749	G	downstream_gene_variant	MODIFIER	NSUN5	ENSOARG00020022737	Transcript	ENSOART00020035561.1	protein_coding	-	-	-	BP
rs1091022160	24	39320469	A	intergenic_variant	MODIFIER	-	-	-	-	-	-	-	-	BP
rs1091271643	24	13590637	A	3_prime_UTR_variant	MODIFIER	PARN	ENSOARG00020019671	Transcript	ENSOART00020030690.1	protein_coding	-	-	-	BP
rs1091829936	24	1100110	C	upstream_gene_variant	MODIFIER	CCDC154	ENSOARG00020026252	Transcript	ENSOART00020041303.1	protein_coding	-	-	-	BP
rs1092570228	24	3109445	T	downstream_gene_variant	MODIFIER	CREBBP	ENSOARG00020026465	Transcript	ENSOART00020041636.1	protein_coding	-	-	-	BP
rs1092748277	24	13094777	G	downstream_gene_variant	MODIFIER	ERCC4	ENSOARG00020019073	Transcript	ENSOART00020029478.1	protein_coding	-	-	-	BP
rs1093309445	24	37571201	G	downstream_gene_variant	MODIFIER	ZNF789	ENSOARG00020022053	Transcript	ENSOART00020034168.1	protein_coding	-	-	-	BP
rs1094650498	24	4158389	A	3_prime_UTR_variant	MODIFIER	-	ENSOARG00020008901	Transcript	ENSOART00020013880.1	protein_coding	-	-	-	BP
rs1094714658	24	39122872	C	downstream_gene_variant	MODIFIER	RAC1	ENSOARG00020006453	Transcript	ENSOART00020009981.1	protein_coding	-	-	-	BP
rs1094968541	24	1100145	A	upstream_gene_variant	MODIFIER	CCDC154	ENSOARG00020026252	Transcript	ENSOART00020041303.1	protein_coding	-	-	-	BP
rs119102680	24	1733243	C	upstream_gene_variant	MODIFIER	ECI1	ENSOARG00020026147	Transcript	ENSOART00020041126.1	protein_coding	-	-	-	BP
rs161400131	24	432273	A	3_prime_UTR_variant	MODIFIER	RAB11FIP3	ENSOARG00020017294	Transcript	ENSOART00020026662.1	protein_coding	-	-	-	BP
rs161400137	24	432689	T	downstream_gene_variant	MODIFIER	RAB11FIP3	ENSOARG00020017294	Transcript	ENSOART00020026662.1	protein_coding	-	-	-	BP
rs161401382	24	562542	A	intron_variant	MODIFIER	CIAO3	ENSOARG00020017956	Transcript	ENSOART00020027725.1	protein_coding	-	-	-	BP
rs161402704	24	1007133	T	intron_variant	MODIFIER	UBE2I	ENSOARG00020026231	Transcript	ENSOART00020041274.1	protein_coding	-	-	-	BP
rs161404927	24	1312164	A	upstream_gene_variant	MODIFIER	MRPS34	ENSOARG00020026293	Transcript	ENSOART00020041368.1	protein_coding	-	-	-	BP
rs161404930	24	1312263	G	upstream_gene_variant	MODIFIER	MRPS34	ENSOARG00020026293	Transcript	ENSOART00020041368.1	protein_coding	-	-	-	BP
rs161405669	24	1505683	C	downstream_gene_variant	MODIFIER	-	ENSOARG00020013539	Transcript	ENSOART00020020639.1	protein_coding	-	-	-	BP
rs161405712	24	1508851	T	downstream_gene_variant	MODIFIER	-	ENSOARG00020013539	Transcript	ENSOART00020020639.1	protein_coding	-	-	-	BP
rs161405724	24	1509188	G	downstream_gene_variant	MODIFIER	-	ENSOARG00020013539	Transcript	ENSOART00020020639.1	protein_coding	-	-	-	BP
rs161407779	24	1739206	C	intron_variant	MODIFIER	-	ENSOARG00020026150	Transcript	ENSOART00020041132.1	protein_coding	-	-	-	BP
rs161410448	24	2610403	A	downstream_gene_variant	MODIFIER	ZNF213	ENSOARG00020026424	Transcript	ENSOART00020041571.1	protein_coding	-	-	-	BP
rs161416415	24	3950317	A	intron_variant	MODIFIER	GLYR1	ENSOARG00020007618	Transcript	ENSOART00020012229.1	protein_coding	-	-	-	BP
rs161416926	24	4005040	T	downstream_gene_variant	MODIFIER	UBN1	ENSOARG00020008063	Transcript	ENSOART00020012379.1	protein_coding	-	-	-	BP
rs161417545	24	4158366	T	3_prime_UTR_variant	MODIFIER	-	ENSOARG00020008901	Transcript	ENSOART00020013880.1	protein_coding	-	-	-	BP
rs161417555	24	4159153	A	downstream_gene_variant	MODIFIER	-	ENSOARG00020008901	Transcript	ENSOART00020013880.1	protein_coding	-	-	-	BP
rs161417558	24	4159301	C	downstream_gene_variant	MODIFIER	-	ENSOARG00020008901	Transcript	ENSOART00020013880.1	protein_coding	-	-	-	BP
rs161417569	24	4159594	T	downstream_gene_variant	MODIFIER	-	ENSOARG00020008901	Transcript	ENSOART00020013880.1	protein_coding	-	-	-	BP
rs161423877	24	14483707	C	downstream_gene_variant	MODIFIER	FOPNL	ENSOARG00020023230	Transcript	ENSOART00020036181.1	protein_coding	-	-	-	BP
rs161424893	24	16653705	T	intron_variant	MODIFIER	SMG1	ENSOARG00020024011	Transcript	ENSOART00020037572.1	protein_coding	-	-	-	BP
rs161425741	24	17067439	C	downstream_gene_variant	MODIFIER	ITPRIPL2	ENSOARG00020024694	Transcript	ENSOART00020038671.1	protein_coding	-	-	-	BP
rs161425768	24	17066391	A	downstream_gene_variant	MODIFIER	ITPRIPL2	ENSOARG00020024694	Transcript	ENSOART00020038671.1	protein_coding	-	-	-	BP
rs161425772	24	17066246	A	downstream_gene_variant	MODIFIER	ITPRIPL2	ENSOARG00020024694	Transcript	ENSOART00020038671.1	protein_coding	-	-	-	BP
rs161426976	24	17665982	G	downstream_gene_variant	MODIFIER	-	ENSOARG00020016135	Transcript	ENSOART00020024749.1	lncRNA	-	-	-	BP
rs161427535	24	18779067	C	non_coding_transcript_exon_variant	MODIFIER	-	ENSOARG00020017350	Transcript	ENSOART00020026685.1	lncRNA	-	-	-	BP
rs161429719	24	21432052	C	downstream_gene_variant	MODIFIER	USP31	ENSOARG00020024514	Transcript	ENSOART00020038434.1	protein_coding	-	-	-	BP
rs161430234	24	21963215	C	non_coding_transcript_exon_variant	MODIFIER	-	ENSOARG00020024892	Transcript	ENSOART00020038976.1	lncRNA	-	-	-	BP
rs161431995	24	23255673	C	intron_variant	MODIFIER	ARHGAP17	ENSOARG00020025519	Transcript	ENSOART00020040028.1	protein_coding	-	-	-	BP
rs161432004	24	23256154	A	intron_variant	MODIFIER	ARHGAP17	ENSOARG00020025519	Transcript	ENSOART00020040028.1	protein_coding	-	-	-	BP
rs161432008	24	23256238	C	intron_variant	MODIFIER	ARHGAP17	ENSOARG00020025519	Transcript	ENSOART00020040028.1	protein_coding	-	-	-	BP
rs161436884	24	26807626	C	upstream_gene_variant	MODIFIER	INO80E	ENSOARG00020016658	Transcript	ENSOART00020025593.1	protein_coding	-	-	-	BP
rs161437635	24	26948618	A	intron_variant	MODIFIER	MVP	ENSOARG00020019254	Transcript	ENSOART00020029574.1	protein_coding	-	-	-	BP
rs161441529	24	27968596	T	upstream_gene_variant	MODIFIER	PRSS53	ENSOARG00020023512	Transcript	ENSOART00020036653.1	protein_coding	-	-	-	BP
rs161441595	24	27983415	T	downstream_gene_variant	MODIFIER	BCKDK	ENSOARG00020023554	Transcript	ENSOART00020036745.1	protein_coding	-	-	-	BP
rs161443185	24	28439801	G	intron_variant	MODIFIER	-	ENSOARG00020014618	Transcript	ENSOART00020022386.1	protein_coding	-	-	-	BP
rs161444391	24	28992138	T	downstream_gene_variant	MODIFIER	-	ENSOARG00020016344	Transcript	ENSOART00020025095.1	protein_coding	-	-	-	BP
rs161444413	24	28992901	G	downstream_gene_variant	MODIFIER	-	ENSOARG00020016344	Transcript	ENSOART00020025095.1	protein_coding	-	-	-	BP
rs161449038	24	34539777	C	downstream_gene_variant	MODIFIER	NSUN5	ENSOARG00020022737	Transcript	ENSOART00020035561.1	protein_coding	-	-	-	BP
rs161452286	24	36443665	A	downstream_gene_variant	MODIFIER	ACHE	ENSOARG00020014666	Transcript	ENSOART00020022555.1	protein_coding	-	-	-	BP
rs161455941	24	37575492	G	downstream_gene_variant	MODIFIER	ZKSCAN5	ENSOARG00020022085	Transcript	ENSOART00020034197.1	protein_coding	-	-	-	BP
rs161456235	24	37660671	T	non_coding_transcript_exon_variant	MODIFIER	-	ENSOARG00020022294	Transcript	ENSOART00020034533.1	lncRNA	-	-	-	BP
rs161458020	24	38739734	A	3_prime_UTR_variant	MODIFIER	PMS2	ENSOARG00020023689	Transcript	ENSOART00020037171.1	protein_coding	-	-	-	BP
rs161458536	24	38942429	C	intergenic_variant	MODIFIER	-	-	-	-	-	-	-	-	BP
rs161459406	24	39150993	G	upstream_gene_variant	MODIFIER	DAGLB	ENSOARG00020006576	Transcript	ENSOART00020010113.1	protein_coding	-	-	-	BP
rs161459866	24	39253302	C	downstream_gene_variant	MODIFIER	C7orf26	ENSOARG00020007817	Transcript	ENSOART00020012071.1	protein_coding	-	-	-	BP
rs161460104	24	39293208	C	downstream_gene_variant	MODIFIER	ZNF316	ENSOARG00020007995	Transcript	ENSOART00020012299.1	protein_coding	-	-	-	BP
rs161460109	24	39293560	C	downstream_gene_variant	MODIFIER	ZNF316	ENSOARG00020007995	Transcript	ENSOART00020012299.1	protein_coding	-	-	-	BP
rs161461116	24	39656788	A	downstream_gene_variant	MODIFIER	FBXL18	ENSOARG00020008770	Transcript	ENSOART00020013512.1	protein_coding	-	-	-	BP
rs161462991	24	41436946	A	downstream_gene_variant	MODIFIER	GNA12	ENSOARG00020012511	Transcript	ENSOART00020019068.1	protein_coding	-	-	-	BP
rs161463012	24	41439827	A	downstream_gene_variant	MODIFIER	GNA12	ENSOARG00020012511	Transcript	ENSOART00020019068.1	protein_coding	-	-	-	BP
rs161463102	24	41479034	C	non_coding_transcript_exon_variant	MODIFIER	-	ENSOARG00020012785	Transcript	ENSOART00020019506.1	lncRNA	-	-	-	BP
rs162221933	24	1320996	A	upstream_gene_variant	MODIFIER	SPSB3	ENSOARG00020026298	Transcript	ENSOART00020041374.1	protein_coding	-	-	-	BP
rs162222064	24	1509062	T	downstream_gene_variant	MODIFIER	-	ENSOARG00020013539	Transcript	ENSOART00020020639.1	protein_coding	-	-	-	BP
rs162222361	24	1739247	T	intron_variant	MODIFIER	-	ENSOARG00020026150	Transcript	ENSOART00020041132.1	protein_coding	-	-	-	BP
rs162222500	24	1976000	A	downstream_gene_variant	MODIFIER	-	ENSOARG00020026312	Transcript	ENSOART00020041389.1	protein_coding	-	-	-	BP
rs162222502	24	1976236	G	downstream_gene_variant	MODIFIER	-	ENSOARG00020026312	Transcript	ENSOART00020041389.1	protein_coding	-	-	-	BP
rs162224350	24	4005110	G	downstream_gene_variant	MODIFIER	UBN1	ENSOARG00020008063	Transcript	ENSOART00020012379.1	protein_coding	-	-	-	BP
rs162224852	24	7958101	A	downstream_gene_variant	MODIFIER	USP7	ENSOARG00020014368	Transcript	ENSOART00020021971.1	protein_coding	-	-	-	BP
rs162227146	24	17665864	T	downstream_gene_variant	MODIFIER	-	ENSOARG00020016135	Transcript	ENSOART00020024749.1	lncRNA	-	-	-	BP
rs162227147	24	17666153	A	downstream_gene_variant	MODIFIER	-	ENSOARG00020016135	Transcript	ENSOART00020024749.1	lncRNA	-	-	-	BP
rs162227919	24	21436210	T	downstream_gene_variant	MODIFIER	USP31	ENSOARG00020024514	Transcript	ENSOART00020038434.1	protein_coding	-	-	-	BP
rs162230518	24	28262021	G	downstream_gene_variant	MODIFIER	-	ENSOARG00020024471	Transcript	ENSOART00020038271.1	lncRNA	-	-	-	BP
rs162233066	24	35314298	T	downstream_gene_variant	MODIFIER	PRKRIP1	ENSOARG00020024226	Transcript	ENSOART00020037854.1	protein_coding	-	-	-	BP
rs162233508	24	36624502	T	upstream_gene_variant	MODIFIER	MOSPD3	ENSOARG00020017196	Transcript	ENSOART00020026440.1	protein_coding	-	-	-	BP
rs162234549	24	38771803	G	downstream_gene_variant	MODIFIER	AIMP2	ENSOARG00020023890	Transcript	ENSOART00020037270.1	protein_coding	-	-	-	BP
rs162234843	24	39151508	A	upstream_gene_variant	MODIFIER	DAGLB	ENSOARG00020006576	Transcript	ENSOART00020010113.1	protein_coding	-	-	-	BP
rs162302818	24	558232	G	intron_variant	MODIFIER	CIAO3	ENSOARG00020017956	Transcript	ENSOART00020027725.1	protein_coding	-	-	-	BP
rs162302873	24	20640536	C	downstream_gene_variant	MODIFIER	EEF2K	ENSOARG00020024161	Transcript	ENSOART00020037734.1	protein_coding	-	-	-	BP
rs193646116	24	7958554	A	3_prime_UTR_variant	MODIFIER	USP7	ENSOARG00020014368	Transcript	ENSOART00020021971.1	protein_coding	-	-	-	BP
rs193646156	24	17665617	T	downstream_gene_variant	MODIFIER	-	ENSOARG00020016135	Transcript	ENSOART00020024749.1	lncRNA	-	-	-	BP
rs193646157	24	17666013	T	downstream_gene_variant	MODIFIER	-	ENSOARG00020016135	Transcript	ENSOART00020024749.1	lncRNA	-	-	-	BP
rs193646176	24	21432932	T	downstream_gene_variant	MODIFIER	USP31	ENSOARG00020024514	Transcript	ENSOART00020038434.1	protein_coding	-	-	-	BP
rs398192587	24	29090385	A	3_prime_UTR_variant	MODIFIER	SBDS	ENSOARG00020016462	Transcript	ENSOART00020025264.1	protein_coding	-	-	-	BP
rs398434904	24	28992657	T	downstream_gene_variant	MODIFIER	-	ENSOARG00020016344	Transcript	ENSOART00020025095.1	protein_coding	-	-	-	BP
rs398636595	24	42939929	A	intron_variant	MODIFIER	FAM20C	ENSOARG00020019310	Transcript	ENSOART00020029728.1	protein_coding	-	-	-	BP
rs398880690	24	37171121	G	downstream_gene_variant	MODIFIER	TRIM4	ENSOARG00020021045	Transcript	ENSOART00020032604.1	protein_coding	-	-	-	BP
rs399508329	24	16653932	T	intron_variant	MODIFIER	SMG1	ENSOARG00020024011	Transcript	ENSOART00020037572.1	protein_coding	-	-	-	BP
rs399886363	24	41436953	A	downstream_gene_variant	MODIFIER	GNA12	ENSOARG00020012511	Transcript	ENSOART00020019068.1	protein_coding	-	-	-	BP
rs400163339	24	38534390	G	downstream_gene_variant	MODIFIER	TECPR1	ENSOARG00020023364	Transcript	ENSOART00020036395.1	protein_coding	-	-	-	BP
rs400540913	24	39293215	G	downstream_gene_variant	MODIFIER	ZNF316	ENSOARG00020007995	Transcript	ENSOART00020012299.1	protein_coding	-	-	-	BP
rs400847276	24	2253452	G	intergenic_variant	MODIFIER	-	-	-	-	-	-	-	-	BP
rs400942308	24	28992941	T	downstream_gene_variant	MODIFIER	-	ENSOARG00020016344	Transcript	ENSOART00020025095.1	protein_coding	-	-	-	BP
rs401325416	24	37485341	T	downstream_gene_variant	MODIFIER	ZSCAN25	ENSOARG00020021884	Transcript	ENSOART00020033874.1	protein_coding	-	-	-	BP
rs401978389	24	37173612	C	downstream_gene_variant	MODIFIER	TRIM4	ENSOARG00020021045	Transcript	ENSOART00020032604.1	protein_coding	-	-	-	BP
rs402139615	24	39151319	G	upstream_gene_variant	MODIFIER	DAGLB	ENSOARG00020006576	Transcript	ENSOART00020010113.1	protein_coding	-	-	-	BP
rs402248524	24	26947061	C	intron_variant	MODIFIER	MVP	ENSOARG00020019254	Transcript	ENSOART00020029574.1	protein_coding	-	-	-	BP
rs402405840	24	39293767	C	downstream_gene_variant	MODIFIER	ZNF316	ENSOARG00020007995	Transcript	ENSOART00020012299.1	protein_coding	-	-	-	BP
rs402474434	24	39624362	C	downstream_gene_variant	MODIFIER	ACTB	ENSOARG00020008714	Transcript	ENSOART00020013384.1	protein_coding	-	-	-	BP
rs402546977	24	28435737	G	intron_variant	MODIFIER	-	ENSOARG00020014618	Transcript	ENSOART00020022386.1	protein_coding	-	-	-	BP
rs402612870	24	450485	T	intron_variant	MODIFIER	CAPN15	ENSOARG00020017385	Transcript	ENSOART00020027079.1	protein_coding	-	-	-	BP
rs402753884	24	17665495	G	downstream_gene_variant	MODIFIER	-	ENSOARG00020016135	Transcript	ENSOART00020024749.1	lncRNA	-	-	-	BP
rs402799306	24	37170049	C	downstream_gene_variant	MODIFIER	TRIM4	ENSOARG00020021045	Transcript	ENSOART00020032604.1	protein_coding	-	-	-	BP
rs402939793	24	3944108	T	upstream_gene_variant	MODIFIER	ROGDI	ENSOARG00020007572	Transcript	ENSOART00020011541.1	protein_coding	-	-	-	BP
rs403129777	24	1008798	G	intron_variant	MODIFIER	UBE2I	ENSOARG00020026231	Transcript	ENSOART00020041274.1	protein_coding	-	-	-	BP
rs403533015	24	39844933	G	intron_variant	MODIFIER	WIPI2	ENSOARG00020009492	Transcript	ENSOART00020014933.1	protein_coding	-	-	-	BP
rs403551495	24	42994917	A	intergenic_variant	MODIFIER	-	-	-	-	-	-	-	-	BP
rs403729142	24	1602988	A	non_coding_transcript_exon_variant	MODIFIER	-	ENSOARG00020026101	Transcript	ENSOART00020041075.1	pseudogene	-	-	-	BP
rs403752356	24	1312838	T	downstream_gene_variant	MODIFIER	EME2	ENSOARG00020026295	Transcript	ENSOART00020041371.1	protein_coding	-	-	-	BP
rs404288228	24	20822123	C	intron_variant	MODIFIER	METTL9	ENSOARG00020024391	Transcript	ENSOART00020038132.1	protein_coding	-	-	-	BP
rs404345340	24	129376	A	downstream_gene_variant	MODIFIER	-	ENSOARG00020015154	Transcript	ENSOART00020023161.1	lncRNA	-	-	-	BP
rs404558110	24	38535624	G	downstream_gene_variant	MODIFIER	TECPR1	ENSOARG00020023364	Transcript	ENSOART00020036395.1	protein_coding	-	-	-	BP
rs404774561	24	41436290	C	downstream_gene_variant	MODIFIER	GNA12	ENSOARG00020012511	Transcript	ENSOART00020019068.1	protein_coding	-	-	-	BP
rs404846524	24	27016479	T	downstream_gene_variant	MODIFIER	C16orf54	ENSOARG00020019890	Transcript	ENSOART00020030577.1	protein_coding	-	-	-	BP
rs405060237	24	37171369	A	downstream_gene_variant	MODIFIER	TRIM4	ENSOARG00020021045	Transcript	ENSOART00020032604.1	protein_coding	-	-	-	BP
rs405110048	24	10486444	C	downstream_gene_variant	MODIFIER	LITAF	ENSOARG00020017746	Transcript	ENSOART00020027333.1	protein_coding	-	-	-	BP
rs405230034	24	42684281	T	downstream_gene_variant	MODIFIER	DNAAF5	ENSOARG00020018885	Transcript	ENSOART00020029200.1	protein_coding	-	-	-	BP
rs405402989	24	10109427	G	downstream_gene_variant	MODIFIER	CLEC16A	ENSOARG00020016132	Transcript	ENSOART00020025350.1	protein_coding	-	-	-	BP
rs405456539	24	13949727	A	downstream_gene_variant	MODIFIER	RRN3	ENSOARG00020020478	Transcript	ENSOART00020032761.1	protein_coding	-	-	-	BP
rs405489914	24	34289370	T	upstream_gene_variant	MODIFIER	BUD23	ENSOARG00020021497	Transcript	ENSOART00020033228.1	protein_coding	-	-	-	BP
rs405650772	24	27151593	C	upstream_gene_variant	MODIFIER	CD2BP2	ENSOARG00020020088	Transcript	ENSOART00020030879.1	protein_coding	-	-	-	BP
rs405694212	24	2044461	C	downstream_gene_variant	MODIFIER	PDPK1	ENSOARG00020026313	Transcript	ENSOART00020041396.1	protein_coding	-	-	-	BP
rs405734859	24	39321788	T	intergenic_variant	MODIFIER	-	-	-	-	-	-	-	-	BP
rs405855258	24	37987633	T	downstream_gene_variant	MODIFIER	SMURF1	ENSOARG00020022545	Transcript	ENSOART00020035336.1	protein_coding	-	-	-	BP
rs405983181	24	26943695	C	intron_variant	MODIFIER	MVP	ENSOARG00020019254	Transcript	ENSOART00020029574.1	protein_coding	-	-	-	BP
rs406197857	24	26807120	C	upstream_gene_variant	MODIFIER	INO80E	ENSOARG00020016658	Transcript	ENSOART00020025593.1	protein_coding	-	-	-	BP
rs406298085	24	37660639	A	non_coding_transcript_exon_variant	MODIFIER	-	ENSOARG00020022294	Transcript	ENSOART00020034533.1	lncRNA	-	-	-	BP
rs406553548	24	39145465	A	intron_variant	MODIFIER	DAGLB	ENSOARG00020006576	Transcript	ENSOART00020010113.1	protein_coding	-	-	-	BP
rs406603025	24	34891828	C	intron_variant	MODIFIER	POR	ENSOARG00020023488	Transcript	ENSOART00020036597.1	protein_coding	-	-	-	BP
rs406748603	24	1508830	G	downstream_gene_variant	MODIFIER	-	ENSOARG00020013539	Transcript	ENSOART00020020639.1	protein_coding	-	-	-	BP
rs406793000	24	1504317	G	intron_variant	MODIFIER	-	ENSOARG00020013539	Transcript	ENSOART00020020639.1	protein_coding	-	-	-	BP
rs407239658	24	453131	A	downstream_gene_variant	MODIFIER	CAPN15	ENSOARG00020017385	Transcript	ENSOART00020027079.1	protein_coding	-	-	-	BP
rs407314915	24	23254920	C	intron_variant	MODIFIER	ARHGAP17	ENSOARG00020025519	Transcript	ENSOART00020040028.1	protein_coding	-	-	-	BP
rs407722523	24	1313751	G	downstream_gene_variant	MODIFIER	EME2	ENSOARG00020026295	Transcript	ENSOART00020041371.1	protein_coding	-	-	-	BP
rs407743245	24	42684802	G	3_prime_UTR_variant	MODIFIER	DNAAF5	ENSOARG00020018885	Transcript	ENSOART00020029200.1	protein_coding	-	-	-	BP
rs407848219	24	39624497	C	downstream_gene_variant	MODIFIER	ACTB	ENSOARG00020008714	Transcript	ENSOART00020013384.1	protein_coding	-	-	-	BP
rs408080249	24	39319672	A	intergenic_variant	MODIFIER	-	-	-	-	-	-	-	-	BP
rs408349981	24	26463319	A	downstream_gene_variant	MODIFIER	RABEP2	ENSOARG00020025948	Transcript	ENSOART00020040803.1	protein_coding	-	-	-	BP
rs408389017	24	28778250	A	downstream_gene_variant	MODIFIER	CRCP	ENSOARG00020015620	Transcript	ENSOART00020024021.1	protein_coding	-	-	-	BP
rs408490988	24	36569717	A	intron_variant	MODIFIER	GIGYF1	ENSOARG00020016668	Transcript	ENSOART00020025588.1	protein_coding	-	-	-	BP
rs408526245	24	41801721	A	downstream_gene_variant	MODIFIER	MRM2	ENSOARG00020014494	Transcript	ENSOART00020022157.1	protein_coding	-	-	-	BP
rs408648440	24	23254600	T	intron_variant	MODIFIER	ARHGAP17	ENSOARG00020025519	Transcript	ENSOART00020040028.1	protein_coding	-	-	-	BP
rs408744125	24	28307936	A	intron_variant	MODIFIER	RUSF1	ENSOARG00020024577	Transcript	ENSOART00020038515.1	protein_coding	-	-	-	BP
rs408947508	24	39145456	T	intron_variant	MODIFIER	DAGLB	ENSOARG00020006576	Transcript	ENSOART00020010113.1	protein_coding	-	-	-	BP
rs409149536	24	17068571	G	downstream_gene_variant	MODIFIER	ITPRIPL2	ENSOARG00020024694	Transcript	ENSOART00020038671.1	protein_coding	-	-	-	BP
rs409272329	24	512914	A	intron_variant	MODIFIER	CIAO3	ENSOARG00020017956	Transcript	ENSOART00020027725.1	protein_coding	-	-	-	BP
rs409376366	24	39150980	G	upstream_gene_variant	MODIFIER	DAGLB	ENSOARG00020006576	Transcript	ENSOART00020010113.1	protein_coding	-	-	-	BP
rs409490108	24	42684384	C	downstream_gene_variant	MODIFIER	DNAAF5	ENSOARG00020018885	Transcript	ENSOART00020029200.1	protein_coding	-	-	-	BP
rs409520438	24	1007497	T	intron_variant	MODIFIER	UBE2I	ENSOARG00020026231	Transcript	ENSOART00020041274.1	protein_coding	-	-	-	BP
rs409567175	24	260984	T	3_prime_UTR_variant	MODIFIER	FAM234A	ENSOARG00020016015	Transcript	ENSOART00020024740.1	protein_coding	-	-	-	BP
rs409753665	24	27482163	C	intron_variant	MODIFIER	PHKG2	ENSOARG00020022168	Transcript	ENSOART00020034375.1	protein_coding	-	-	-	BP
rs410037301	24	38536066	G	downstream_gene_variant	MODIFIER	TECPR1	ENSOARG00020023364	Transcript	ENSOART00020036395.1	protein_coding	-	-	-	BP
rs410315230	24	471345	A	downstream_gene_variant	MODIFIER	NHLRC4	ENSOARG00020017735	Transcript	ENSOART00020027268.1	protein_coding	-	-	-	BP
rs410789945	24	35904228	T	downstream_gene_variant	MODIFIER	COL26A1	ENSOARG00020024535	Transcript	ENSOART00020038473.1	protein_coding	-	-	-	BP
rs411109813	24	34359419	C	downstream_gene_variant	MODIFIER	TBL2	ENSOARG00020022353	Transcript	ENSOART00020034644.1	protein_coding	-	-	-	BP
rs411375663	24	531921	G	intron_variant	MODIFIER	CIAO3	ENSOARG00020017956	Transcript	ENSOART00020027725.1	protein_coding	-	-	-	BP
rs411377756	24	3563457	A	downstream_gene_variant	MODIFIER	GLIS2	ENSOARG00020026469	Transcript	ENSOART00020041642.1	protein_coding	-	-	-	BP
rs411523847	24	3664815	T	downstream_gene_variant	MODIFIER	DNAJA3	ENSOARG00020026472	Transcript	ENSOART00020041648.1	protein_coding	-	-	-	BP
rs411703971	24	1007147	A	intron_variant	MODIFIER	UBE2I	ENSOARG00020026231	Transcript	ENSOART00020041274.1	protein_coding	-	-	-	BP
rs411735496	24	37170517	C	downstream_gene_variant	MODIFIER	TRIM4	ENSOARG00020021045	Transcript	ENSOART00020032604.1	protein_coding	-	-	-	BP
rs411790578	24	28992702	G	downstream_gene_variant	MODIFIER	-	ENSOARG00020016344	Transcript	ENSOART00020025095.1	protein_coding	-	-	-	BP
rs411879057	24	36914393	G	downstream_gene_variant	MODIFIER	GAL3ST4	ENSOARG00020019716	Transcript	ENSOART00020030314.1	protein_coding	-	-	-	BP
rs411929380	24	1498381	T	upstream_gene_variant	MODIFIER	-	ENSOARG00020013539	Transcript	ENSOART00020020639.1	protein_coding	-	-	-	BP
rs412131919	24	36252428	A	downstream_gene_variant	MODIFIER	VGF	ENSOARG00020024849	Transcript	ENSOART00020038892.1	protein_coding	-	-	-	BP
rs412597125	24	954753	A	downstream_gene_variant	MODIFIER	CACNA1H	ENSOARG00020022237	Transcript	ENSOART00020041034.1	protein_coding	-	-	-	BP
rs412718271	24	36624272	C	upstream_gene_variant	MODIFIER	MOSPD3	ENSOARG00020017196	Transcript	ENSOART00020026440.1	protein_coding	-	-	-	BP
rs412809503	24	4159564	T	downstream_gene_variant	MODIFIER	-	ENSOARG00020008901	Transcript	ENSOART00020013880.1	protein_coding	-	-	-	BP
rs413343349	24	37173613	A	downstream_gene_variant	MODIFIER	TRIM4	ENSOARG00020021045	Transcript	ENSOART00020032604.1	protein_coding	-	-	-	BP
rs413459267	24	26946923	C	intron_variant	MODIFIER	MVP	ENSOARG00020019254	Transcript	ENSOART00020029574.1	protein_coding	-	-	-	BP
rs413671585	24	42615109	C	downstream_gene_variant	MODIFIER	ADAP1	ENSOARG00020018675	Transcript	ENSOART00020028854.1	protein_coding	-	-	-	BP
rs413813758	24	1583511	C	downstream_gene_variant	MODIFIER	TSC2	ENSOARG00020014978	Transcript	ENSOART00020040930.1	protein_coding	-	-	-	BP
rs414075335	24	41389702	G	intron_variant	MODIFIER	GNA12	ENSOARG00020012511	Transcript	ENSOART00020019068.1	protein_coding	-	-	-	BP
rs414226054	24	36073556	A	upstream_gene_variant	MODIFIER	COL26A1	ENSOARG00020024535	Transcript	ENSOART00020038473.1	protein_coding	-	-	-	BP
rs414228158	24	123979	T	non_coding_transcript_exon_variant	MODIFIER	-	ENSOARG00020015154	Transcript	ENSOART00020023161.1	lncRNA	-	-	-	BP
rs414367930	24	34288617	C	upstream_gene_variant	MODIFIER	BUD23	ENSOARG00020021497	Transcript	ENSOART00020033228.1	protein_coding	-	-	-	BP
rs414370264	24	17068718	G	downstream_gene_variant	MODIFIER	ITPRIPL2	ENSOARG00020024694	Transcript	ENSOART00020038671.1	protein_coding	-	-	-	BP
rs414786433	24	26947406	T	intron_variant	MODIFIER	MVP	ENSOARG00020019254	Transcript	ENSOART00020029574.1	protein_coding	-	-	-	BP
rs414924062	24	27151700	T	upstream_gene_variant	MODIFIER	CD2BP2	ENSOARG00020020088	Transcript	ENSOART00020030879.1	protein_coding	-	-	-	BP
rs415162051	24	1046811	C	downstream_gene_variant	MODIFIER	UNKL	ENSOARG00020026245	Transcript	ENSOART00020041296.1	protein_coding	-	-	-	BP
rs415168353	24	1308568	C	upstream_gene_variant	MODIFIER	NME3	ENSOARG00020026291	Transcript	ENSOART00020041366.1	protein_coding	-	-	-	BP
rs415284481	24	37170832	T	downstream_gene_variant	MODIFIER	TRIM4	ENSOARG00020021045	Transcript	ENSOART00020032604.1	protein_coding	-	-	-	BP
rs415297496	24	529817	G	intron_variant	MODIFIER	CIAO3	ENSOARG00020017956	Transcript	ENSOART00020027725.1	protein_coding	-	-	-	BP
rs415377255	24	38774539	G	downstream_gene_variant	MODIFIER	AIMP2	ENSOARG00020023890	Transcript	ENSOART00020037270.1	protein_coding	-	-	-	BP
rs415791844	24	27481448	C	intron_variant	MODIFIER	PHKG2	ENSOARG00020022168	Transcript	ENSOART00020034375.1	protein_coding	-	-	-	BP
rs416022516	24	1033557	A	downstream_gene_variant	MODIFIER	BAIAP3	ENSOARG00020026237	Transcript	ENSOART00020041288.1	protein_coding	-	-	-	BP
rs416408752	24	37171428	T	downstream_gene_variant	MODIFIER	TRIM4	ENSOARG00020021045	Transcript	ENSOART00020032604.1	protein_coding	-	-	-	BP
rs416531042	24	42684306	A	downstream_gene_variant	MODIFIER	DNAAF5	ENSOARG00020018885	Transcript	ENSOART00020029200.1	protein_coding	-	-	-	BP
rs416870871	24	1046668	A	downstream_gene_variant	MODIFIER	UNKL	ENSOARG00020026245	Transcript	ENSOART00020041296.1	protein_coding	-	-	-	BP
rs416896206	24	39655672	C	downstream_gene_variant	MODIFIER	FBXL18	ENSOARG00020008770	Transcript	ENSOART00020013512.1	protein_coding	-	-	-	BP
rs417037728	24	2127005	C	intron_variant	MODIFIER	PRSS22	ENSOARG00020026328	Transcript	ENSOART00020041428.1	protein_coding	-	-	-	BP
rs417044862	24	39321863	G	intergenic_variant	MODIFIER	-	-	-	-	-	-	-	-	BP
rs417303360	24	453017	T	downstream_gene_variant	MODIFIER	CAPN15	ENSOARG00020017385	Transcript	ENSOART00020027079.1	protein_coding	-	-	-	BP
rs417334133	24	4159140	A	downstream_gene_variant	MODIFIER	-	ENSOARG00020008901	Transcript	ENSOART00020013880.1	protein_coding	-	-	-	BP
rs417489054	24	37575507	T	downstream_gene_variant	MODIFIER	ZKSCAN5	ENSOARG00020022085	Transcript	ENSOART00020034197.1	protein_coding	-	-	-	BP
rs417491620	24	37488106	A	downstream_gene_variant	MODIFIER	ZSCAN25	ENSOARG00020021884	Transcript	ENSOART00020033874.1	protein_coding	-	-	-	BP
rs417580454	24	1046533	A	downstream_gene_variant	MODIFIER	UNKL	ENSOARG00020026245	Transcript	ENSOART00020041296.1	protein_coding	-	-	-	BP
rs417614360	24	34360340	A	downstream_gene_variant	MODIFIER	TBL2	ENSOARG00020022353	Transcript	ENSOART00020034644.1	protein_coding	-	-	-	BP
rs417643778	24	531968	G	intron_variant	MODIFIER	CIAO3	ENSOARG00020017956	Transcript	ENSOART00020027725.1	protein_coding	-	-	-	BP
rs417953578	24	39624485	C	downstream_gene_variant	MODIFIER	ACTB	ENSOARG00020008714	Transcript	ENSOART00020013384.1	protein_coding	-	-	-	BP
rs418125721	24	36916201	T	downstream_gene_variant	MODIFIER	GAL3ST4	ENSOARG00020019716	Transcript	ENSOART00020030314.1	protein_coding	-	-	-	BP
rs418180126	24	1310422	T	upstream_gene_variant	MODIFIER	NME3	ENSOARG00020026291	Transcript	ENSOART00020041366.1	protein_coding	-	-	-	BP
rs418238843	24	17665586	C	downstream_gene_variant	MODIFIER	-	ENSOARG00020016135	Transcript	ENSOART00020024749.1	lncRNA	-	-	-	BP
rs418312385	24	39253010	C	downstream_gene_variant	MODIFIER	C7orf26	ENSOARG00020007817	Transcript	ENSOART00020012071.1	protein_coding	-	-	-	BP
rs418510693	24	39623582	G	downstream_gene_variant	MODIFIER	ACTB	ENSOARG00020008714	Transcript	ENSOART00020013384.1	protein_coding	-	-	-	BP
rs418547557	24	41699976	A	intron_variant	MODIFIER	EIF3B	ENSOARG00020014260	Transcript	ENSOART00020021788.1	protein_coding	-	-	-	BP
rs418614937	24	1310939	T	upstream_gene_variant	MODIFIER	NME3	ENSOARG00020026291	Transcript	ENSOART00020041366.1	protein_coding	-	-	-	BP
rs418623464	24	28432168	T	intron_variant	MODIFIER	-	ENSOARG00020014618	Transcript	ENSOART00020022386.1	protein_coding	-	-	-	BP
rs418782305	24	21433548	C	downstream_gene_variant	MODIFIER	USP31	ENSOARG00020024514	Transcript	ENSOART00020038434.1	protein_coding	-	-	-	BP
rs418889414	24	42684835	G	3_prime_UTR_variant	MODIFIER	DNAAF5	ENSOARG00020018885	Transcript	ENSOART00020029200.1	protein_coding	-	-	-	BP
rs419005939	24	1733218	C	upstream_gene_variant	MODIFIER	ECI1	ENSOARG00020026147	Transcript	ENSOART00020041126.1	protein_coding	-	-	-	BP
rs419172298	24	37643233	C	downstream_gene_variant	MODIFIER	-	ENSOARG00020022141	Transcript	ENSOART00020034309.1	protein_coding	-	-	-	BP
rs419439774	24	39322807	G	intergenic_variant	MODIFIER	-	-	-	-	-	-	-	-	BP
rs419516136	24	29089618	T	downstream_gene_variant	MODIFIER	SBDS	ENSOARG00020016462	Transcript	ENSOART00020025264.1	protein_coding	-	-	-	BP
rs419648145	24	28039716	C	intron_variant	MODIFIER	FUS	ENSOARG00020023937	Transcript	ENSOART00020037338.1	protein_coding	-	-	-	BP
rs419775716	24	1047068	G	downstream_gene_variant	MODIFIER	UNKL	ENSOARG00020026245	Transcript	ENSOART00020041296.1	protein_coding	-	-	-	BP
rs419950745	24	33500195	G	intron_variant	MODIFIER	GTF2I	ENSOARG00020018473	Transcript	ENSOART00020028649.1	protein_coding	-	-	-	BP
rs420241742	24	39325968	G	downstream_gene_variant	MODIFIER	ZNF12	ENSOARG00020008082	Transcript	ENSOART00020012529.1	protein_coding	-	-	-	BP
rs420387422	24	41569189	A	intron_variant	MODIFIER	LFNG	ENSOARG00020013770	Transcript	ENSOART00020021274.1	protein_coding	-	-	-	BP
rs420743236	24	2726337	T	intron_variant	MODIFIER	-	ENSOARG00020026436	Transcript	ENSOART00020041593.1	protein_coding	-	-	-	BP
rs420986003	24	14349520	A	intron_variant	MODIFIER	NDE1	ENSOARG00020022767	Transcript	ENSOART00020035352.1	protein_coding	-	-	-	BP
rs421386395	24	38533318	G	downstream_gene_variant	MODIFIER	TECPR1	ENSOARG00020023364	Transcript	ENSOART00020036395.1	protein_coding	-	-	-	BP
rs421392724	24	16655150	T	intron_variant	MODIFIER	SMG1	ENSOARG00020024011	Transcript	ENSOART00020037572.1	protein_coding	-	-	-	BP
rs421555600	24	1497264	T	downstream_gene_variant	MODIFIER	TBL3	ENSOARG00020026339	Transcript	ENSOART00020041439.1	protein_coding	-	-	-	BP
rs421575886	24	1304841	C	downstream_gene_variant	MODIFIER	MAPK8IP3	ENSOARG00020026283	Transcript	ENSOART00020041358.1	protein_coding	-	-	-	BP
rs421700268	24	28039638	A	intron_variant	MODIFIER	FUS	ENSOARG00020023937	Transcript	ENSOART00020037338.1	protein_coding	-	-	-	BP
rs421911800	24	41435665	A	downstream_gene_variant	MODIFIER	GNA12	ENSOARG00020012511	Transcript	ENSOART00020019068.1	protein_coding	-	-	-	BP
rs421921893	24	21433670	A	downstream_gene_variant	MODIFIER	USP31	ENSOARG00020024514	Transcript	ENSOART00020038434.1	protein_coding	-	-	-	BP
rs421976525	24	28992528	T	downstream_gene_variant	MODIFIER	-	ENSOARG00020016344	Transcript	ENSOART00020025095.1	protein_coding	-	-	-	BP
rs422234396	24	23254602	T	intron_variant	MODIFIER	ARHGAP17	ENSOARG00020025519	Transcript	ENSOART00020040028.1	protein_coding	-	-	-	BP
rs422299871	24	27995683	T	downstream_gene_variant	MODIFIER	KAT8	ENSOARG00020023605	Transcript	ENSOART00020036800.1	protein_coding	-	-	-	BP
rs423134119	24	1306437	T	downstream_gene_variant	MODIFIER	MAPK8IP3	ENSOARG00020026283	Transcript	ENSOART00020041358.1	protein_coding	-	-	-	BP
rs423377372	24	1911210	A	downstream_gene_variant	MODIFIER	CCNF	ENSOARG00020026296	Transcript	ENSOART00020041373.1	protein_coding	-	-	-	BP
rs423419134	24	4005857	A	downstream_gene_variant	MODIFIER	UBN1	ENSOARG00020008063	Transcript	ENSOART00020012379.1	protein_coding	-	-	-	BP
rs423535601	24	9945911	A	intron_variant	MODIFIER	CLEC16A	ENSOARG00020016132	Transcript	ENSOART00020025350.1	protein_coding	-	-	-	BP
rs423914209	24	20821857	A	intron_variant	MODIFIER	METTL9	ENSOARG00020024391	Transcript	ENSOART00020038132.1	protein_coding	-	-	-	BP
rs424083547	24	1032371	T	3_prime_UTR_variant	MODIFIER	BAIAP3	ENSOARG00020026237	Transcript	ENSOART00020041288.1	protein_coding	-	-	-	BP
rs424110510	24	41391047	A	intron_variant	MODIFIER	GNA12	ENSOARG00020012511	Transcript	ENSOART00020019068.1	protein_coding	-	-	-	BP
rs424171185	24	2702780	C	downstream_gene_variant	MODIFIER	ZNF200	ENSOARG00020026433	Transcript	ENSOART00020041588.1	protein_coding	-	-	-	BP
rs424250392	24	37170022	G	downstream_gene_variant	MODIFIER	TRIM4	ENSOARG00020021045	Transcript	ENSOART00020032604.1	protein_coding	-	-	-	BP
rs424451523	24	3711976	A	downstream_gene_variant	MODIFIER	HMOX2	ENSOARG00020026476	Transcript	ENSOART00020041654.1	protein_coding	-	-	-	BP
rs424587848	24	2127905	C	intron_variant	MODIFIER	PRSS22	ENSOARG00020026328	Transcript	ENSOART00020041428.1	protein_coding	-	-	-	BP
rs424607135	24	1973048	A	downstream_gene_variant	MODIFIER	-	ENSOARG00020026312	Transcript	ENSOART00020041389.1	protein_coding	-	-	-	BP
rs424618938	24	28293691	A	downstream_gene_variant	MODIFIER	SLC5A2	ENSOARG00020024547	Transcript	ENSOART00020038443.1	protein_coding	-	-	-	BP
rs425069793	24	1749227	T	downstream_gene_variant	MODIFIER	ABCA3	ENSOARG00020026157	Transcript	ENSOART00020041164.1	protein_coding	-	-	-	BP
rs425290426	24	41389743	A	intron_variant	MODIFIER	GNA12	ENSOARG00020012511	Transcript	ENSOART00020019068.1	protein_coding	-	-	-	BP
rs425339020	24	37171237	A	downstream_gene_variant	MODIFIER	TRIM4	ENSOARG00020021045	Transcript	ENSOART00020032604.1	protein_coding	-	-	-	BP
rs425488099	24	39321289	C	intergenic_variant	MODIFIER	-	-	-	-	-	-	-	-	BP
rs425629340	24	26946948	T	intron_variant	MODIFIER	MVP	ENSOARG00020019254	Transcript	ENSOART00020029574.1	protein_coding	-	-	-	BP
rs426220173	24	34799564	T	intergenic_variant	MODIFIER	-	-	-	-	-	-	-	-	BP
rs426386160	24	1008758	A	intron_variant	MODIFIER	UBE2I	ENSOARG00020026231	Transcript	ENSOART00020041274.1	protein_coding	-	-	-	BP
rs426737680	24	28292990	A	intron_variant	MODIFIER	SLC5A2	ENSOARG00020024547	Transcript	ENSOART00020038443.1	protein_coding	-	-	-	BP
rs426902746	24	42684369	C	downstream_gene_variant	MODIFIER	DNAAF5	ENSOARG00020018885	Transcript	ENSOART00020029200.1	protein_coding	-	-	-	BP
rs427327092	24	38535938	A	downstream_gene_variant	MODIFIER	TECPR1	ENSOARG00020023364	Transcript	ENSOART00020036395.1	protein_coding	-	-	-	BP
rs427626802	24	1104126	T	intron_variant	MODIFIER	CLCN7	ENSOARG00020026257	Transcript	ENSOART00020041309.1	protein_coding	-	-	-	BP
rs427796711	24	36073977	T	upstream_gene_variant	MODIFIER	COL26A1	ENSOARG00020024535	Transcript	ENSOART00020038473.1	protein_coding	-	-	-	BP
rs427868407	24	18681887	A	downstream_gene_variant	MODIFIER	ACSM4	ENSOARG00020017105	Transcript	ENSOART00020026436.1	protein_coding	-	-	-	BP
rs427941906	24	1313445	C	downstream_gene_variant	MODIFIER	EME2	ENSOARG00020026295	Transcript	ENSOART00020041371.1	protein_coding	-	-	-	BP
rs428041267	24	4159049	C	downstream_gene_variant	MODIFIER	-	ENSOARG00020008901	Transcript	ENSOART00020013880.1	protein_coding	-	-	-	BP
rs428570215	24	1100428	T	upstream_gene_variant	MODIFIER	CCDC154	ENSOARG00020026252	Transcript	ENSOART00020041303.1	protein_coding	-	-	-	BP
rs428783409	24	453212	T	downstream_gene_variant	MODIFIER	CAPN15	ENSOARG00020017385	Transcript	ENSOART00020027079.1	protein_coding	-	-	-	BP
rs429115201	24	39624492	T	downstream_gene_variant	MODIFIER	ACTB	ENSOARG00020008714	Transcript	ENSOART00020013384.1	protein_coding	-	-	-	BP
rs429129530	24	535988	A	intron_variant	MODIFIER	CIAO3	ENSOARG00020017956	Transcript	ENSOART00020027725.1	protein_coding	-	-	-	BP
rs429181379	24	17665603	T	downstream_gene_variant	MODIFIER	-	ENSOARG00020016135	Transcript	ENSOART00020024749.1	lncRNA	-	-	-	BP
rs429582323	24	26948425	G	intron_variant	MODIFIER	MVP	ENSOARG00020019254	Transcript	ENSOART00020029574.1	protein_coding	-	-	-	BP
rs429735892	24	28307998	A	intron_variant	MODIFIER	RUSF1	ENSOARG00020024577	Transcript	ENSOART00020038515.1	protein_coding	-	-	-	BP
rs429961679	24	1639820	G	3_prime_UTR_variant	MODIFIER	RAB26	ENSOARG00020026123	Transcript	ENSOART00020041083.1	protein_coding	-	-	-	BP
rs430195680	24	37172638	T	downstream_gene_variant	MODIFIER	TRIM4	ENSOARG00020021045	Transcript	ENSOART00020032604.1	protein_coding	-	-	-	BP
rs430390510	24	18681140	C	downstream_gene_variant	MODIFIER	ACSM4	ENSOARG00020017105	Transcript	ENSOART00020026436.1	protein_coding	-	-	-	BP
rs430553346	24	36073741	G	upstream_gene_variant	MODIFIER	COL26A1	ENSOARG00020024535	Transcript	ENSOART00020038473.1	protein_coding	-	-	-	BP
rs430582336	24	558947	A	intron_variant	MODIFIER	CIAO3	ENSOARG00020017956	Transcript	ENSOART00020027725.1	protein_coding	-	-	-	BP
rs430724267	24	1310595	G	upstream_gene_variant	MODIFIER	NME3	ENSOARG00020026291	Transcript	ENSOART00020041366.1	protein_coding	-	-	-	BP
rs430819520	24	453088	C	downstream_gene_variant	MODIFIER	CAPN15	ENSOARG00020017385	Transcript	ENSOART00020027079.1	protein_coding	-	-	-	BP
rs55631291	24	1007867	G	intron_variant	MODIFIER	UBE2I	ENSOARG00020026231	Transcript	ENSOART00020041274.1	protein_coding	-	-	-	BP
rs55631292	24	1007825	A	intron_variant	MODIFIER	UBE2I	ENSOARG00020026231	Transcript	ENSOART00020041274.1	protein_coding	-	-	-	BP
rs55631634	24	14484196	C	downstream_gene_variant	MODIFIER	FOPNL	ENSOARG00020023230	Transcript	ENSOART00020036181.1	protein_coding	-	-	-	BP
rs588024827	24	39151325	A	upstream_gene_variant	MODIFIER	DAGLB	ENSOARG00020006576	Transcript	ENSOART00020010113.1	protein_coding	-	-	-	BP
rs588630548	24	1739277	C	intron_variant	MODIFIER	-	ENSOARG00020026150	Transcript	ENSOART00020041132.1	protein_coding	-	-	-	BP
rs589109781	24	4159411	A	downstream_gene_variant	MODIFIER	-	ENSOARG00020008901	Transcript	ENSOART00020013880.1	protein_coding	-	-	-	BP
rs589718972	24	1320379	C	upstream_gene_variant	MODIFIER	SPSB3	ENSOARG00020026298	Transcript	ENSOART00020041374.1	protein_coding	-	-	-	BP
rs590440973	24	20638039	T	downstream_gene_variant	MODIFIER	EEF2K	ENSOARG00020024161	Transcript	ENSOART00020037734.1	protein_coding	-	-	-	BP
rs591653116	24	228915	G	intron_variant	MODIFIER	LUC7L	ENSOARG00020015906	Transcript	ENSOART00020024372.1	protein_coding	-	-	-	BP
rs592289460	24	4159268	T	downstream_gene_variant	MODIFIER	-	ENSOARG00020008901	Transcript	ENSOART00020013880.1	protein_coding	-	-	-	BP
rs592927242	24	34824153	A	3_prime_UTR_variant	MODIFIER	RHBDD2	ENSOARG00020023460	Transcript	ENSOART00020036564.1	protein_coding	-	-	-	BP
rs593101050	24	34540330	A	downstream_gene_variant	MODIFIER	NSUN5	ENSOARG00020022737	Transcript	ENSOART00020035561.1	protein_coding	-	-	-	BP
rs593236434	24	39253287	G	downstream_gene_variant	MODIFIER	C7orf26	ENSOARG00020007817	Transcript	ENSOART00020012071.1	protein_coding	-	-	-	BP
rs593666817	24	1337185	T	3_prime_UTR_variant	MODIFIER	HAGH	ENSOARG00020026306	Transcript	ENSOART00020041381.1	protein_coding	-	-	-	BP
rs593876730	24	4159373	T	downstream_gene_variant	MODIFIER	-	ENSOARG00020008901	Transcript	ENSOART00020013880.1	protein_coding	-	-	-	BP
rs593910130	24	39624311	G	downstream_gene_variant	MODIFIER	ACTB	ENSOARG00020008714	Transcript	ENSOART00020013384.1	protein_coding	-	-	-	BP
rs594763455	24	38532916	A	downstream_gene_variant	MODIFIER	TECPR1	ENSOARG00020023364	Transcript	ENSOART00020036395.1	protein_coding	-	-	-	BP
rs594815631	24	1971934	A	downstream_gene_variant	MODIFIER	-	ENSOARG00020026312	Transcript	ENSOART00020041389.1	protein_coding	-	-	-	BP
rs595328810	24	42569459	A	downstream_gene_variant	MODIFIER	COX19	ENSOARG00020018646	Transcript	ENSOART00020028672.1	protein_coding	-	-	-	BP
rs595442822	24	37986830	A	downstream_gene_variant	MODIFIER	SMURF1	ENSOARG00020022545	Transcript	ENSOART00020035336.1	protein_coding	-	-	-	BP
rs595523668	24	41436200	A	downstream_gene_variant	MODIFIER	GNA12	ENSOARG00020012511	Transcript	ENSOART00020019068.1	protein_coding	-	-	-	BP
rs595554766	24	27152196	G	upstream_gene_variant	MODIFIER	CD2BP2	ENSOARG00020020088	Transcript	ENSOART00020030879.1	protein_coding	-	-	-	BP
rs596679048	24	14348825	T	intron_variant	MODIFIER	NDE1	ENSOARG00020022767	Transcript	ENSOART00020035352.1	protein_coding	-	-	-	BP
rs597035035	24	27317008	C	intron_variant	MODIFIER	PRR14	ENSOARG00020020397	Transcript	ENSOART00020031392.1	protein_coding	-	-	-	BP
rs598265578	24	42951637	A	intron_variant	MODIFIER	FAM20C	ENSOARG00020019310	Transcript	ENSOART00020029728.1	protein_coding	-	-	-	BP
rs599627326	24	41436069	A	downstream_gene_variant	MODIFIER	GNA12	ENSOARG00020012511	Transcript	ENSOART00020019068.1	protein_coding	-	-	-	BP
rs599642662	24	540826	C	intron_variant	MODIFIER	CIAO3	ENSOARG00020017956	Transcript	ENSOART00020027725.1	protein_coding	-	-	-	BP
rs600159540	24	27152202	C	upstream_gene_variant	MODIFIER	CD2BP2	ENSOARG00020020088	Transcript	ENSOART00020030879.1	protein_coding	-	-	-	BP
rs600250242	24	34555130	G	upstream_gene_variant	MODIFIER	-	ENSOARG00020022928	Transcript	ENSOART00020035722.1	lncRNA	-	-	-	BP
rs601652027	24	38532884	A	downstream_gene_variant	MODIFIER	TECPR1	ENSOARG00020023364	Transcript	ENSOART00020036395.1	protein_coding	-	-	-	BP
rs601710264	24	39122177	C	downstream_gene_variant	MODIFIER	RAC1	ENSOARG00020006453	Transcript	ENSOART00020009981.1	protein_coding	-	-	-	BP
rs602208220	24	37483585	A	downstream_gene_variant	MODIFIER	ZSCAN25	ENSOARG00020021884	Transcript	ENSOART00020033874.1	protein_coding	-	-	-	BP
rs602682347	24	39157871	G	intron_variant	MODIFIER	KDELR2	ENSOARG00020006875	Transcript	ENSOART00020010531.1	protein_coding	-	-	-	BP
rs603293935	24	1106860	A	intron_variant	MODIFIER	CLCN7	ENSOARG00020026257	Transcript	ENSOART00020041309.1	protein_coding	-	-	-	BP
rs603446309	24	17282440	A	intron_variant	MODIFIER	TMC5	ENSOARG00020014467	Transcript	ENSOART00020022122.1	protein_coding	-	-	-	BP
rs603972183	24	39843279	C	intron_variant	MODIFIER	WIPI2	ENSOARG00020009492	Transcript	ENSOART00020014933.1	protein_coding	-	-	-	BP
rs604027070	24	28293688	C	downstream_gene_variant	MODIFIER	SLC5A2	ENSOARG00020024547	Transcript	ENSOART00020038443.1	protein_coding	-	-	-	BP
rs605128327	24	1047066	A	downstream_gene_variant	MODIFIER	UNKL	ENSOARG00020026245	Transcript	ENSOART00020041296.1	protein_coding	-	-	-	BP
rs605756320	24	39621543	A	intron_variant	MODIFIER	ACTB	ENSOARG00020008714	Transcript	ENSOART00020013384.1	protein_coding	-	-	-	BP
rs605907315	24	38536128	T	downstream_gene_variant	MODIFIER	TECPR1	ENSOARG00020023364	Transcript	ENSOART00020036395.1	protein_coding	-	-	-	BP
rs1085316165	23	25610096	G	downstream_gene_variant	MODIFIER	GALNT1	ENSOARG00020021915	Transcript	ENSOART00020033912.1	protein_coding	-	-	-	BP
rs1087719582	23	48266895	C	upstream_gene_variant	MODIFIER	CIDEA	ENSOARG00020023476	Transcript	ENSOART00020036590.1	protein_coding	-	-	-	BP
rs1087919961	23	37850285	T	intron_variant	MODIFIER	-	ENSOARG00020025767	Transcript	ENSOART00020040608.1	protein_coding	-	-	-	BP
rs1089073790	23	67074247	T	downstream_gene_variant	MODIFIER	-	ENSOARG00020025782	Transcript	ENSOART00020040491.1	pseudogene	-	-	-	BP
rs1090751084	23	54563931	T	intron_variant	MODIFIER	RPL17	ENSOARG00020011339	Transcript	ENSOART00020017394.1	protein_coding	-	-	-	BP
rs161350595	23	590549	G	intron_variant	MODIFIER	ADNP2	ENSOARG00020011588	Transcript	ENSOART00020017608.1	protein_coding	-	-	-	BP
rs161353893	23	4462922	T	downstream_gene_variant	MODIFIER	CYB5A	ENSOARG00020016854	Transcript	ENSOART00020025898.1	protein_coding	-	-	-	BP
rs161356369	23	14166901	A	downstream_gene_variant	MODIFIER	SERPINB8	ENSOARG00020021622	Transcript	ENSOART00020033443.1	protein_coding	-	-	-	BP
rs161371775	23	39198717	T	downstream_gene_variant	MODIFIER	MIB1	ENSOARG00020025946	Transcript	ENSOART00020040801.1	protein_coding	-	-	-	BP
rs161397419	23	67074270	A	downstream_gene_variant	MODIFIER	-	ENSOARG00020025782	Transcript	ENSOART00020040491.1	pseudogene	-	-	-	BP
rs162211803	23	30655418	G	intron_variant	MODIFIER	DSC2	ENSOARG00020025065	Transcript	ENSOART00020039299.1	protein_coding	-	-	-	BP
rs162217255	23	48927754	A	downstream_gene_variant	MODIFIER	LDLRAD4	ENSOARG00020024567	Transcript	ENSOART00020038482.1	protein_coding	-	-	-	BP
rs162300153	23	52256350	G	3_prime_UTR_variant	MODIFIER	-	ENSOARG00020010237	Transcript	ENSOART00020015692.1	protein_coding	-	-	-	BP
rs162302776	23	51042446	T	downstream_gene_variant	MODIFIER	EPG5	ENSOARG00020024844	Transcript	ENSOART00020038994.1	protein_coding	-	-	-	BP
rs193645747	23	2899784	G	downstream_gene_variant	MODIFIER	-	ENSOARG00020016047	Transcript	ENSOART00020024551.1	lncRNA	-	-	-	BP
rs193645787	23	26067073	T	intron_variant	MODIFIER	-	ENSOARG00020022215	Transcript	ENSOART00020034415.1	protein_coding	-	-	-	BP
rs193645931	23	55303395	A	intron_variant	MODIFIER	-	ENSOARG00020013652	Transcript	ENSOART00020020816.1	protein_coding	-	-	-	BP
rs193645961	23	64371185	C	upstream_gene_variant	MODIFIER	CPLX4	ENSOARG00020025036	Transcript	ENSOART00020039249.1	protein_coding	-	-	-	BP
rs398653254	23	48303579	C	downstream_gene_variant	MODIFIER	TUBB6	ENSOARG00020023513	Transcript	ENSOART00020036656.1	protein_coding	-	-	-	BP
rs398955200	23	2900388	A	downstream_gene_variant	MODIFIER	-	ENSOARG00020016047	Transcript	ENSOART00020024551.1	lncRNA	-	-	-	BP
rs398989841	23	51042858	A	downstream_gene_variant	MODIFIER	EPG5	ENSOARG00020024844	Transcript	ENSOART00020038994.1	protein_coding	-	-	-	BP
rs399091597	23	66674653	T	non_coding_transcript_exon_variant	MODIFIER	-	ENSOARG00020025437	Transcript	ENSOART00020040390.1	lncRNA	-	-	-	BP
rs400050654	23	55720990	A	3_prime_UTR_variant	MODIFIER	MAPK4	ENSOARG00020015369	Transcript	ENSOART00020023512.1	protein_coding	-	-	-	BP
rs400427243	23	54633485	A	downstream_gene_variant	MODIFIER	LIPG	ENSOARG00020011622	Transcript	ENSOART00020017728.1	protein_coding	-	-	-	BP
rs400593994	23	48278049	C	downstream_gene_variant	MODIFIER	CIDEA	ENSOARG00020023476	Transcript	ENSOART00020036590.1	protein_coding	-	-	-	BP
rs401478519	23	666298	A	upstream_gene_variant	MODIFIER	-	ENSOARG00020011706	Transcript	ENSOART00020017792.1	protein_coding	-	-	-	BP
rs401601100	23	67161530	G	intergenic_variant	MODIFIER	-	-	-	-	-	-	-	-	BP
rs402511981	23	55720650	A	3_prime_UTR_variant	MODIFIER	MAPK4	ENSOARG00020015369	Transcript	ENSOART00020023512.1	protein_coding	-	-	-	BP
rs402806437	23	48276929	C	intron_variant	MODIFIER	CIDEA	ENSOARG00020023476	Transcript	ENSOART00020036590.1	protein_coding	-	-	-	BP
rs402848768	23	55309145	C	intron_variant	MODIFIER	-	ENSOARG00020013652	Transcript	ENSOART00020020816.1	protein_coding	-	-	-	BP
rs403194479	23	37869468	T	intron_variant	MODIFIER	-	ENSOARG00020025767	Transcript	ENSOART00020040608.1	protein_coding	-	-	-	BP
rs403265704	23	16166853	A	upstream_gene_variant	MODIFIER	PIK3C3	ENSOARG00020014279	Transcript	ENSOART00020021975.1	protein_coding	-	-	-	BP
rs403625756	23	29730531	C	downstream_gene_variant	MODIFIER	RNF125	ENSOARG00020024558	Transcript	ENSOART00020038450.1	protein_coding	-	-	-	BP
rs404705873	23	52898603	C	intergenic_variant	MODIFIER	-	-	-	-	-	-	-	-	BP
rs405008966	23	54634017	A	downstream_gene_variant	MODIFIER	LIPG	ENSOARG00020011622	Transcript	ENSOART00020017728.1	protein_coding	-	-	-	BP
rs405175093	23	59571135	C	intron_variant	MODIFIER	POLI	ENSOARG00020017236	Transcript	ENSOART00020026558.1	protein_coding	-	-	-	BP
rs405495589	23	55720556	C	3_prime_UTR_variant	MODIFIER	MAPK4	ENSOARG00020015369	Transcript	ENSOART00020023512.1	protein_coding	-	-	-	BP
rs405955058	23	42251908	A	intron_variant	MODIFIER	SMCHD1	ENSOARG00020009606	Transcript	ENSOART00020015500.1	protein_coding	-	-	-	BP
rs406067495	23	30655786	G	intron_variant	MODIFIER	DSC2	ENSOARG00020025065	Transcript	ENSOART00020039299.1	protein_coding	-	-	-	BP
rs406478136	23	54633421	T	downstream_gene_variant	MODIFIER	LIPG	ENSOARG00020011622	Transcript	ENSOART00020017728.1	protein_coding	-	-	-	BP
rs407130503	23	55721016	T	3_prime_UTR_variant	MODIFIER	MAPK4	ENSOARG00020015369	Transcript	ENSOART00020023512.1	protein_coding	-	-	-	BP
rs407561103	23	40346898	A	downstream_gene_variant	MODIFIER	TYMS	ENSOARG00020008409	Transcript	ENSOART00020013045.1	protein_coding	-	-	-	BP
rs407586413	23	54634741	T	downstream_gene_variant	MODIFIER	LIPG	ENSOARG00020011622	Transcript	ENSOART00020017728.1	protein_coding	-	-	-	BP
rs408663935	23	51962204	T	downstream_gene_variant	MODIFIER	PIAS2	ENSOARG00020009642	Transcript	ENSOART00020014813.1	protein_coding	-	-	-	BP
rs410375551	23	54633339	G	downstream_gene_variant	MODIFIER	LIPG	ENSOARG00020011622	Transcript	ENSOART00020017728.1	protein_coding	-	-	-	BP
rs411309689	23	67163014	C	intergenic_variant	MODIFIER	-	-	-	-	-	-	-	-	BP
rs412089819	23	14168888	G	3_prime_UTR_variant	MODIFIER	SERPINB8	ENSOARG00020021622	Transcript	ENSOART00020033443.1	protein_coding	-	-	-	BP
rs413213126	23	14168948	G	intron_variant	MODIFIER	SERPINB8	ENSOARG00020021622	Transcript	ENSOART00020033443.1	protein_coding	-	-	-	BP
rs413475773	23	2900572	T	downstream_gene_variant	MODIFIER	-	ENSOARG00020016047	Transcript	ENSOART00020024551.1	lncRNA	-	-	-	BP
rs413795247	23	48544364	T	downstream_gene_variant	MODIFIER	PSMG2	ENSOARG00020024375	Transcript	ENSOART00020038113.1	protein_coding	-	-	-	BP
rs414100603	23	55720092	A	3_prime_UTR_variant	MODIFIER	MAPK4	ENSOARG00020015369	Transcript	ENSOART00020023512.1	protein_coding	-	-	-	BP
rs414130703	23	64184287	T	non_coding_transcript_exon_variant	MODIFIER	-	ENSOARG00020024938	Transcript	ENSOART00020039068.1	lncRNA	-	-	-	BP
rs416252139	23	61897112	T	downstream_gene_variant	MODIFIER	TXNL1	ENSOARG00020023636	Transcript	ENSOART00020036862.1	protein_coding	-	-	-	BP
rs416686470	23	55720585	A	3_prime_UTR_variant	MODIFIER	MAPK4	ENSOARG00020015369	Transcript	ENSOART00020023512.1	protein_coding	-	-	-	BP
rs417057536	23	55309016	G	intron_variant	MODIFIER	-	ENSOARG00020013652	Transcript	ENSOART00020020816.1	protein_coding	-	-	-	BP
rs417321264	23	48276872	A	intron_variant	MODIFIER	CIDEA	ENSOARG00020023476	Transcript	ENSOART00020036590.1	protein_coding	-	-	-	BP
rs417535276	23	54634493	G	downstream_gene_variant	MODIFIER	LIPG	ENSOARG00020011622	Transcript	ENSOART00020017728.1	protein_coding	-	-	-	BP
rs418956170	23	54634776	G	downstream_gene_variant	MODIFIER	LIPG	ENSOARG00020011622	Transcript	ENSOART00020017728.1	protein_coding	-	-	-	BP
rs419292312	23	55657409	C	5_prime_UTR_variant	MODIFIER	MAPK4	ENSOARG00020015369	Transcript	ENSOART00020023512.1	protein_coding	-	-	-	BP
rs421323341	23	55720983	A	3_prime_UTR_variant	MODIFIER	MAPK4	ENSOARG00020015369	Transcript	ENSOART00020023512.1	protein_coding	-	-	-	BP
rs421761390	23	51963859	C	downstream_gene_variant	MODIFIER	PIAS2	ENSOARG00020009642	Transcript	ENSOART00020014813.1	protein_coding	-	-	-	BP
rs422392054	23	51962146	T	downstream_gene_variant	MODIFIER	PIAS2	ENSOARG00020009642	Transcript	ENSOART00020014813.1	protein_coding	-	-	-	BP
rs422502914	23	64373821	A	intron_variant	MODIFIER	LMAN1	ENSOARG00020025068	Transcript	ENSOART00020039298.1	protein_coding	-	-	-	BP
rs422668439	23	2901007	A	downstream_gene_variant	MODIFIER	-	ENSOARG00020016047	Transcript	ENSOART00020024551.1	lncRNA	-	-	-	BP
rs422695713	23	55720552	G	3_prime_UTR_variant	MODIFIER	MAPK4	ENSOARG00020015369	Transcript	ENSOART00020023512.1	protein_coding	-	-	-	BP
rs423532195	23	64184311	A	non_coding_transcript_exon_variant	MODIFIER	-	ENSOARG00020024938	Transcript	ENSOART00020039068.1	lncRNA	-	-	-	BP
rs424193879	23	14166502	T	downstream_gene_variant	MODIFIER	SERPINB8	ENSOARG00020021622	Transcript	ENSOART00020033443.1	protein_coding	-	-	-	BP
rs424214081	23	45126318	C	3_prime_UTR_variant	MODIFIER	ARHGAP28	ENSOARG00020016377	Transcript	ENSOART00020025608.1	protein_coding	-	-	-	BP
rs424292846	23	60238964	A	downstream_gene_variant	MODIFIER	RAB27B	ENSOARG00020017852	Transcript	ENSOART00020027506.1	protein_coding	-	-	-	BP
rs424445696	23	48214654	C	downstream_gene_variant	MODIFIER	GNAL	ENSOARG00020023323	Transcript	ENSOART00020036323.1	protein_coding	-	-	-	BP
rs424680431	23	67163040	G	intergenic_variant	MODIFIER	-	-	-	-	-	-	-	-	BP
rs425208733	23	14231698	G	upstream_gene_variant	MODIFIER	-	ENSOARG00020021657	Transcript	ENSOART00020033513.1	protein_coding	-	-	-	BP
rs426077140	23	2552632	T	downstream_gene_variant	MODIFIER	-	ENSOARG00020015153	Transcript	ENSOART00020023157.1	lncRNA	-	-	-	BP
rs426335417	23	55896263	T	downstream_gene_variant	MODIFIER	ME2	ENSOARG00020015563	Transcript	ENSOART00020024154.1	protein_coding	-	-	-	BP
rs426775534	23	55720242	C	3_prime_UTR_variant	MODIFIER	MAPK4	ENSOARG00020015369	Transcript	ENSOART00020023512.1	protein_coding	-	-	-	BP
rs427955512	23	54633414	G	downstream_gene_variant	MODIFIER	LIPG	ENSOARG00020011622	Transcript	ENSOART00020017728.1	protein_coding	-	-	-	BP
rs428212181	23	55720641	A	3_prime_UTR_variant	MODIFIER	MAPK4	ENSOARG00020015369	Transcript	ENSOART00020023512.1	protein_coding	-	-	-	BP
rs428823689	23	30656005	G	intron_variant	MODIFIER	DSC2	ENSOARG00020025065	Transcript	ENSOART00020039299.1	protein_coding	-	-	-	BP
rs429587905	23	48214897	G	downstream_gene_variant	MODIFIER	GNAL	ENSOARG00020023323	Transcript	ENSOART00020036323.1	protein_coding	-	-	-	BP
rs429794707	23	51449880	C	downstream_gene_variant	MODIFIER	C18orf25	ENSOARG00020025062	Transcript	ENSOART00020039292.1	protein_coding	-	-	-	BP
rs429803014	23	39199558	T	3_prime_UTR_variant	MODIFIER	MIB1	ENSOARG00020025946	Transcript	ENSOART00020040801.1	protein_coding	-	-	-	BP
rs430369730	23	55719663	A	3_prime_UTR_variant	MODIFIER	MAPK4	ENSOARG00020015369	Transcript	ENSOART00020023512.1	protein_coding	-	-	-	BP
rs430452444	23	67512331	C	downstream_gene_variant	MODIFIER	BCL2	ENSOARG00020025848	Transcript	ENSOART00020040631.1	protein_coding	-	-	-	BP
rs430612905	23	48277402	T	intron_variant	MODIFIER	CIDEA	ENSOARG00020023476	Transcript	ENSOART00020036590.1	protein_coding	-	-	-	BP
rs593208845	23	55720640	T	3_prime_UTR_variant	MODIFIER	MAPK4	ENSOARG00020015369	Transcript	ENSOART00020023512.1	protein_coding	-	-	-	BP
rs593460731	23	45126981	A	3_prime_UTR_variant	MODIFIER	ARHGAP28	ENSOARG00020016377	Transcript	ENSOART00020025608.1	protein_coding	-	-	-	BP
rs600386791	23	2900993	A	downstream_gene_variant	MODIFIER	-	ENSOARG00020016047	Transcript	ENSOART00020024551.1	lncRNA	-	-	-	BP
rs602510196	23	60235905	A	downstream_gene_variant	MODIFIER	RAB27B	ENSOARG00020017852	Transcript	ENSOART00020027506.1	protein_coding	-	-	-	BP
rs602921466	23	35217410	G	downstream_gene_variant	MODIFIER	KCTD1	ENSOARG00020025395	Transcript	ENSOART00020039847.1	protein_coding	-	-	-	BP
rs606212687	23	16006756	T	3_prime_UTR_variant	MODIFIER	PIK3C3	ENSOARG00020014279	Transcript	ENSOART00020021975.1	protein_coding	-	-	-	BP
rs1086132972	22	44980792	A	downstream_gene_variant	MODIFIER	ATE1	ENSOARG00020019169	Transcript	ENSOART00020029768.1	protein_coding	-	-	-	BP
rs1086187923	22	44980909	T	downstream_gene_variant	MODIFIER	ATE1	ENSOARG00020019169	Transcript	ENSOART00020029768.1	protein_coding	-	-	-	BP
rs1086458193	22	45714176	A	upstream_gene_variant	MODIFIER	-	ENSOARG00020022207	Transcript	ENSOART00020034386.1	lncRNA	-	-	-	BP
rs1089650908	22	45714185	G	upstream_gene_variant	MODIFIER	-	ENSOARG00020022207	Transcript	ENSOART00020034386.1	lncRNA	-	-	-	BP
rs1091015726	22	45714189	C	upstream_gene_variant	MODIFIER	-	ENSOARG00020022207	Transcript	ENSOART00020034386.1	lncRNA	-	-	-	BP
rs1091746268	22	25992724	G	downstream_gene_variant	MODIFIER	WBP1L	ENSOARG00020007033	Transcript	ENSOART00020010788.1	protein_coding	-	-	-	BP
rs1093110519	22	35848530	T	intron_variant	MODIFIER	GPAM	ENSOARG00020017122	Transcript	ENSOART00020026324.1	protein_coding	-	-	-	BP
rs1093518434	22	47932261	T	downstream_gene_variant	MODIFIER	ZRANB1	ENSOARG00020023239	Transcript	ENSOART00020036169.1	protein_coding	-	-	-	BP
rs1094185982	22	23311282	T	downstream_gene_variant	MODIFIER	ENTPD7	ENSOARG00020022923	Transcript	ENSOART00020035617.1	protein_coding	-	-	-	BP
rs161466100	22	8244524	T	downstream_gene_variant	MODIFIER	PRKG1	ENSOARG00020022501	Transcript	ENSOART00020035244.1	protein_coding	-	-	-	BP
rs161470371	22	14859984	G	downstream_gene_variant	MODIFIER	PCGF5	ENSOARG00020010217	Transcript	ENSOART00020015749.1	protein_coding	-	-	-	BP
rs161471245	22	15367014	A	3_prime_UTR_variant	MODIFIER	TNKS2	ENSOARG00020011293	Transcript	ENSOART00020017278.1	protein_coding	-	-	-	BP
rs161471257	22	15367418	A	downstream_gene_variant	MODIFIER	TNKS2	ENSOARG00020011293	Transcript	ENSOART00020017278.1	protein_coding	-	-	-	BP
rs161471261	22	15367779	A	downstream_gene_variant	MODIFIER	TNKS2	ENSOARG00020011293	Transcript	ENSOART00020017278.1	protein_coding	-	-	-	BP
rs161471265	22	15367954	A	downstream_gene_variant	MODIFIER	TNKS2	ENSOARG00020011293	Transcript	ENSOART00020017278.1	protein_coding	-	-	-	BP
rs161478638	22	19759386	G	non_coding_transcript_exon_variant	MODIFIER	-	ENSOARG00020022250	Transcript	ENSOART00020034723.1	lncRNA	-	-	-	BP
rs161480909	22	21362047	A	downstream_gene_variant	MODIFIER	MARVELD1	ENSOARG00020019607	Transcript	ENSOART00020030124.1	protein_coding	-	-	-	BP
rs161483678	22	23994800	C	downstream_gene_variant	MODIFIER	WNT8B	ENSOARG00020023882	Transcript	ENSOART00020037264.1	protein_coding	-	-	-	BP
rs161491386	22	26702143	C	downstream_gene_variant	MODIFIER	NEURL1	ENSOARG00020008586	Transcript	ENSOART00020013162.1	protein_coding	-	-	-	BP
rs161493474	22	34024603	C	downstream_gene_variant	MODIFIER	MXI1	ENSOARG00020015085	Transcript	ENSOART00020023107.1	protein_coding	-	-	-	BP
rs161493639	22	34228192	A	intron_variant	MODIFIER	DUSP5	ENSOARG00020015336	Transcript	ENSOART00020023510.1	protein_coding	-	-	-	BP
rs161511978	22	46092211	C	5_prime_UTR_variant	MODIFIER	ACADSB	ENSOARG00020022775	Transcript	ENSOART00020035357.1	protein_coding	-	-	-	BP
rs161512244	22	46217170	A	intron_variant	MODIFIER	BUB3	ENSOARG00020022850	Transcript	ENSOART00020035486.1	protein_coding	-	-	-	BP
rs161512562	22	47109555	G	downstream_gene_variant	MODIFIER	CHST15	ENSOARG00020023005	Transcript	ENSOART00020035737.1	protein_coding	-	-	-	BP
rs161513757	22	47935975	A	downstream_gene_variant	MODIFIER	ZRANB1	ENSOARG00020023239	Transcript	ENSOART00020036169.1	protein_coding	-	-	-	BP
rs161515666	22	51162412	G	non_coding_transcript_exon_variant	MODIFIER	-	ENSOARG00020025232	Transcript	ENSOART00020039571.1	pseudogene	-	-	-	BP
rs161515743	22	51165275	G	non_coding_transcript_exon_variant	MODIFIER	-	ENSOARG00020025232	Transcript	ENSOART00020039571.1	pseudogene	-	-	-	BP
rs161517032	22	54911442	A	intergenic_variant	MODIFIER	-	-	-	-	-	-	-	-	BP
rs162243789	22	34222223	G	intron_variant	MODIFIER	DUSP5	ENSOARG00020015336	Transcript	ENSOART00020023510.1	protein_coding	-	-	-	BP
rs162243794	22	34222832	G	intron_variant	MODIFIER	DUSP5	ENSOARG00020015336	Transcript	ENSOART00020023510.1	protein_coding	-	-	-	BP
rs162243827	22	34229006	A	intron_variant	MODIFIER	DUSP5	ENSOARG00020015336	Transcript	ENSOART00020023510.1	protein_coding	-	-	-	BP
rs162249625	22	51152064	C	downstream_gene_variant	MODIFIER	PTPRE	ENSOARG00020025091	Transcript	ENSOART00020039347.1	protein_coding	-	-	-	BP
rs162303050	22	21166477	G	downstream_gene_variant	MODIFIER	ZDHHC16	ENSOARG00020017365	Transcript	ENSOART00020026945.1	protein_coding	-	-	-	BP
rs162303143	22	48666135	C	downstream_gene_variant	MODIFIER	EDRF1	ENSOARG00020023473	Transcript	ENSOART00020036946.1	protein_coding	-	-	-	BP
rs193646513	22	17682601	A	3_prime_UTR_variant	MODIFIER	PLCE1	ENSOARG00020017909	Transcript	ENSOART00020027600.1	protein_coding	-	-	-	BP
rs193646754	22	42465795	C	downstream_gene_variant	MODIFIER	DENND10	ENSOARG00020013992	Transcript	ENSOART00020021714.1	protein_coding	-	-	-	BP
rs193646793	22	46109074	G	downstream_gene_variant	MODIFIER	ACADSB	ENSOARG00020022775	Transcript	ENSOART00020035357.1	protein_coding	-	-	-	BP
rs193646820	22	54915471	C	downstream_gene_variant	MODIFIER	NKX6-2	ENSOARG00020007384	Transcript	ENSOART00020011265.1	protein_coding	-	-	-	BP
rs398259228	22	37406710	T	downstream_gene_variant	MODIFIER	-	ENSOARG00020022746	Transcript	ENSOART00020035489.1	protein_coding	-	-	-	BP
rs398988280	22	51152112	G	downstream_gene_variant	MODIFIER	PTPRE	ENSOARG00020025091	Transcript	ENSOART00020039347.1	protein_coding	-	-	-	BP
rs399287967	22	47439682	G	intron_variant	MODIFIER	OAT	ENSOARG00020023046	Transcript	ENSOART00020035826.1	protein_coding	-	-	-	BP
rs399458926	22	25993478	G	downstream_gene_variant	MODIFIER	WBP1L	ENSOARG00020007033	Transcript	ENSOART00020010788.1	protein_coding	-	-	-	BP
rs399736936	22	47109114	A	downstream_gene_variant	MODIFIER	CHST15	ENSOARG00020023005	Transcript	ENSOART00020035737.1	protein_coding	-	-	-	BP
rs399790706	22	47625457	A	downstream_gene_variant	MODIFIER	FAM53B	ENSOARG00020023134	Transcript	ENSOART00020035970.1	protein_coding	-	-	-	BP
rs400185142	22	16139224	T	intron_variant	MODIFIER	HHEX	ENSOARG00020014229	Transcript	ENSOART00020021748.1	protein_coding	-	-	-	BP
rs400430957	22	45401270	G	non_coding_transcript_exon_variant	MODIFIER	-	ENSOARG00020019642	Transcript	ENSOART00020033533.1	lncRNA	-	-	-	BP
rs400466500	22	34228813	T	intron_variant	MODIFIER	DUSP5	ENSOARG00020015336	Transcript	ENSOART00020023510.1	protein_coding	-	-	-	BP
rs400899644	22	23316771	G	downstream_gene_variant	MODIFIER	COX15	ENSOARG00020022953	Transcript	ENSOART00020035658.1	protein_coding	-	-	-	BP
rs401299109	22	46057807	T	downstream_gene_variant	MODIFIER	IKZF5	ENSOARG00020022735	Transcript	ENSOART00020035324.1	protein_coding	-	-	-	BP
rs401348860	22	21400913	T	downstream_gene_variant	MODIFIER	ZFYVE27	ENSOARG00020019673	Transcript	ENSOART00020031588.1	protein_coding	-	-	-	BP
rs401748317	22	44981025	C	downstream_gene_variant	MODIFIER	ATE1	ENSOARG00020019169	Transcript	ENSOART00020029768.1	protein_coding	-	-	-	BP
rs402042942	22	47108382	T	downstream_gene_variant	MODIFIER	CHST15	ENSOARG00020023005	Transcript	ENSOART00020035737.1	protein_coding	-	-	-	BP
rs402464667	22	39512822	A	downstream_gene_variant	MODIFIER	ATRNL1	ENSOARG00020024599	Transcript	ENSOART00020038803.1	protein_coding	-	-	-	BP
rs402494578	22	37705312	T	intergenic_variant	MODIFIER	-	-	-	-	-	-	-	-	BP
rs402580927	22	34221700	C	intron_variant	MODIFIER	DUSP5	ENSOARG00020015336	Transcript	ENSOART00020023510.1	protein_coding	-	-	-	BP
rs403112421	22	38498082	T	downstream_gene_variant	MODIFIER	FAM160B1	ENSOARG00020024517	Transcript	ENSOART00020038374.1	protein_coding	-	-	-	BP
rs403134152	22	35881574	G	intron_variant	MODIFIER	GPAM	ENSOARG00020017122	Transcript	ENSOART00020026324.1	protein_coding	-	-	-	BP
rs403261767	22	55283620	C	upstream_gene_variant	MODIFIER	-	ENSOARG00020008713	Transcript	ENSOART00020013349.1	lncRNA	-	-	-	BP
rs403262343	22	34226475	T	intron_variant	MODIFIER	DUSP5	ENSOARG00020015336	Transcript	ENSOART00020023510.1	protein_coding	-	-	-	BP
rs403370851	22	47109798	A	downstream_gene_variant	MODIFIER	CHST15	ENSOARG00020023005	Transcript	ENSOART00020035737.1	protein_coding	-	-	-	BP
rs403430779	22	51152151	T	downstream_gene_variant	MODIFIER	PTPRE	ENSOARG00020025091	Transcript	ENSOART00020039347.1	protein_coding	-	-	-	BP
rs403931833	22	47108028	T	downstream_gene_variant	MODIFIER	CHST15	ENSOARG00020023005	Transcript	ENSOART00020035737.1	protein_coding	-	-	-	BP
rs404251029	22	34618465	A	upstream_gene_variant	MODIFIER	-	ENSOARG00020016842	Transcript	ENSOART00020025903.1	protein_coding	-	-	-	BP
rs404362676	22	44980209	T	downstream_gene_variant	MODIFIER	ATE1	ENSOARG00020019169	Transcript	ENSOART00020029768.1	protein_coding	-	-	-	BP
rs404387398	22	34224377	A	intron_variant	MODIFIER	DUSP5	ENSOARG00020015336	Transcript	ENSOART00020023510.1	protein_coding	-	-	-	BP
rs404479743	22	47109948	C	downstream_gene_variant	MODIFIER	CHST15	ENSOARG00020023005	Transcript	ENSOART00020035737.1	protein_coding	-	-	-	BP
rs404834831	22	47625630	A	downstream_gene_variant	MODIFIER	FAM53B	ENSOARG00020023134	Transcript	ENSOART00020035970.1	protein_coding	-	-	-	BP
rs404984793	22	17682603	A	3_prime_UTR_variant	MODIFIER	PLCE1	ENSOARG00020017909	Transcript	ENSOART00020027600.1	protein_coding	-	-	-	BP
rs405246049	22	47619773	C	downstream_gene_variant	MODIFIER	LHPP	ENSOARG00020023115	Transcript	ENSOART00020035912.1	protein_coding	-	-	-	BP
rs405298150	22	42465765	G	downstream_gene_variant	MODIFIER	DENND10	ENSOARG00020013992	Transcript	ENSOART00020021714.1	protein_coding	-	-	-	BP
rs405535987	22	47108231	C	downstream_gene_variant	MODIFIER	CHST15	ENSOARG00020023005	Transcript	ENSOART00020035737.1	protein_coding	-	-	-	BP
rs405743822	22	44980323	G	downstream_gene_variant	MODIFIER	ATE1	ENSOARG00020019169	Transcript	ENSOART00020029768.1	protein_coding	-	-	-	BP
rs406063539	22	20408205	A	upstream_gene_variant	MODIFIER	TM9SF3	ENSOARG00020014308	Transcript	ENSOART00020021874.1	protein_coding	-	-	-	BP
rs406170077	22	37400923	T	intron_variant	MODIFIER	-	ENSOARG00020022746	Transcript	ENSOART00020035489.1	protein_coding	-	-	-	BP
rs406229744	22	23308164	A	3_prime_UTR_variant	MODIFIER	ENTPD7	ENSOARG00020022923	Transcript	ENSOART00020035617.1	protein_coding	-	-	-	BP
rs406433284	22	39511796	G	downstream_gene_variant	MODIFIER	ATRNL1	ENSOARG00020024599	Transcript	ENSOART00020038803.1	protein_coding	-	-	-	BP
rs406620247	22	47624991	T	downstream_gene_variant	MODIFIER	FAM53B	ENSOARG00020023134	Transcript	ENSOART00020035970.1	protein_coding	-	-	-	BP
rs406837830	22	47437713	A	intron_variant	MODIFIER	OAT	ENSOARG00020023046	Transcript	ENSOART00020035826.1	protein_coding	-	-	-	BP
rs407086281	22	37705761	T	intergenic_variant	MODIFIER	-	-	-	-	-	-	-	-	BP
rs407258771	22	47445822	T	intron_variant	MODIFIER	OAT	ENSOARG00020023046	Transcript	ENSOART00020035826.1	protein_coding	-	-	-	BP
rs407578160	22	51161936	C	non_coding_transcript_exon_variant	MODIFIER	-	ENSOARG00020025232	Transcript	ENSOART00020039571.1	pseudogene	-	-	-	BP
rs407733146	22	51150241	A	3_prime_UTR_variant	MODIFIER	PTPRE	ENSOARG00020025091	Transcript	ENSOART00020039347.1	protein_coding	-	-	-	BP
rs407811017	22	51163851	G	non_coding_transcript_exon_variant	MODIFIER	-	ENSOARG00020025232	Transcript	ENSOART00020039571.1	pseudogene	-	-	-	BP
rs408167639	22	301125	T	downstream_gene_variant	MODIFIER	IPMK	ENSOARG00020020757	Transcript	ENSOART00020032024.1	protein_coding	-	-	-	BP
rs408203998	22	34222327	A	intron_variant	MODIFIER	DUSP5	ENSOARG00020015336	Transcript	ENSOART00020023510.1	protein_coding	-	-	-	BP
rs409212499	22	26572423	T	3_prime_UTR_variant	MODIFIER	PDCD11	ENSOARG00020008240	Transcript	ENSOART00020012664.1	protein_coding	-	-	-	BP
rs409647360	22	14507446	G	3_prime_UTR_variant	MODIFIER	RPP30	ENSOARG00020009954	Transcript	ENSOART00020015276.1	protein_coding	-	-	-	BP
rs410221971	22	39510394	C	downstream_gene_variant	MODIFIER	ATRNL1	ENSOARG00020024599	Transcript	ENSOART00020038803.1	protein_coding	-	-	-	BP
rs410890001	22	8244617	T	downstream_gene_variant	MODIFIER	PRKG1	ENSOARG00020022501	Transcript	ENSOART00020035244.1	protein_coding	-	-	-	BP
rs411051694	22	34221120	C	intron_variant	MODIFIER	DUSP5	ENSOARG00020015336	Transcript	ENSOART00020023510.1	protein_coding	-	-	-	BP
rs411103882	22	14859966	G	downstream_gene_variant	MODIFIER	PCGF5	ENSOARG00020010217	Transcript	ENSOART00020015749.1	protein_coding	-	-	-	BP
rs411804162	22	34223779	A	intron_variant	MODIFIER	DUSP5	ENSOARG00020015336	Transcript	ENSOART00020023510.1	protein_coding	-	-	-	BP
rs411888616	22	35848364	G	intron_variant	MODIFIER	GPAM	ENSOARG00020017122	Transcript	ENSOART00020026324.1	protein_coding	-	-	-	BP
rs411953699	22	47444555	A	intron_variant	MODIFIER	OAT	ENSOARG00020023046	Transcript	ENSOART00020035826.1	protein_coding	-	-	-	BP
rs412103008	22	20334923	G	downstream_gene_variant	MODIFIER	TM9SF3	ENSOARG00020014308	Transcript	ENSOART00020021874.1	protein_coding	-	-	-	BP
rs412515675	22	21401139	A	downstream_gene_variant	MODIFIER	ZFYVE27	ENSOARG00020019673	Transcript	ENSOART00020031588.1	protein_coding	-	-	-	BP
rs412870045	22	34221590	A	intron_variant	MODIFIER	DUSP5	ENSOARG00020015336	Transcript	ENSOART00020023510.1	protein_coding	-	-	-	BP
rs413225216	22	51150761	G	downstream_gene_variant	MODIFIER	PTPRE	ENSOARG00020025091	Transcript	ENSOART00020039347.1	protein_coding	-	-	-	BP
rs414172248	22	35881206	T	intron_variant	MODIFIER	GPAM	ENSOARG00020017122	Transcript	ENSOART00020026324.1	protein_coding	-	-	-	BP
rs414419004	22	47444315	A	intron_variant	MODIFIER	OAT	ENSOARG00020023046	Transcript	ENSOART00020035826.1	protein_coding	-	-	-	BP
rs414448741	22	39509352	G	downstream_gene_variant	MODIFIER	ATRNL1	ENSOARG00020024599	Transcript	ENSOART00020038803.1	protein_coding	-	-	-	BP
rs414557625	22	47109802	A	downstream_gene_variant	MODIFIER	CHST15	ENSOARG00020023005	Transcript	ENSOART00020035737.1	protein_coding	-	-	-	BP
rs414589317	22	47436438	A	intron_variant	MODIFIER	OAT	ENSOARG00020023046	Transcript	ENSOART00020035826.1	protein_coding	-	-	-	BP
rs414640568	22	34222141	T	intron_variant	MODIFIER	DUSP5	ENSOARG00020015336	Transcript	ENSOART00020023510.1	protein_coding	-	-	-	BP
rs414651074	22	47626047	A	downstream_gene_variant	MODIFIER	FAM53B	ENSOARG00020023134	Transcript	ENSOART00020035970.1	protein_coding	-	-	-	BP
rs414854750	22	23472118	T	downstream_gene_variant	MODIFIER	SNORA63	ENSOARG00020023113	Transcript	ENSOART00020035905.1	snoRNA	-	-	-	BP
rs415097108	22	38498507	G	downstream_gene_variant	MODIFIER	FAM160B1	ENSOARG00020024517	Transcript	ENSOART00020038374.1	protein_coding	-	-	-	BP
rs415190503	22	37705389	T	intergenic_variant	MODIFIER	-	-	-	-	-	-	-	-	BP
rs415798507	22	51151775	C	downstream_gene_variant	MODIFIER	PTPRE	ENSOARG00020025091	Transcript	ENSOART00020039347.1	protein_coding	-	-	-	BP
rs415994419	22	36136403	G	intron_variant	MODIFIER	VTI1A	ENSOARG00020018272	Transcript	ENSOART00020028130.1	protein_coding	-	-	-	BP
rs416616475	22	47445681	A	intron_variant	MODIFIER	OAT	ENSOARG00020023046	Transcript	ENSOART00020035826.1	protein_coding	-	-	-	BP
rs416992786	22	14507449	C	3_prime_UTR_variant	MODIFIER	RPP30	ENSOARG00020009954	Transcript	ENSOART00020015276.1	protein_coding	-	-	-	BP
rs417225607	22	48739895	A	intron_variant	MODIFIER	DHX32	ENSOARG00020023821	Transcript	ENSOART00020037160.1	protein_coding	-	-	-	BP
rs417396397	22	20408334	G	downstream_gene_variant	MODIFIER	PIK3AP1	ENSOARG00020014374	Transcript	ENSOART00020022188.1	protein_coding	-	-	-	BP
rs417459143	22	35881511	G	intron_variant	MODIFIER	GPAM	ENSOARG00020017122	Transcript	ENSOART00020026324.1	protein_coding	-	-	-	BP
rs417799486	22	47109719	G	downstream_gene_variant	MODIFIER	CHST15	ENSOARG00020023005	Transcript	ENSOART00020035737.1	protein_coding	-	-	-	BP
rs417931811	22	12221897	A	downstream_gene_variant	MODIFIER	LIPM	ENSOARG00020008055	Transcript	ENSOART00020012364.1	protein_coding	-	-	-	BP
rs419177292	22	39510557	G	downstream_gene_variant	MODIFIER	ATRNL1	ENSOARG00020024599	Transcript	ENSOART00020038803.1	protein_coding	-	-	-	BP
rs420372256	22	14859379	G	downstream_gene_variant	MODIFIER	PCGF5	ENSOARG00020010217	Transcript	ENSOART00020015749.1	protein_coding	-	-	-	BP
rs420856998	22	10260956	T	intergenic_variant	MODIFIER	-	-	-	-	-	-	-	-	BP
rs421517688	22	21361853	C	downstream_gene_variant	MODIFIER	MARVELD1	ENSOARG00020019607	Transcript	ENSOART00020030124.1	protein_coding	-	-	-	BP
rs422420944	22	21358551	A	upstream_gene_variant	MODIFIER	MARVELD1	ENSOARG00020019607	Transcript	ENSOART00020030124.1	protein_coding	-	-	-	BP
rs422750804	22	47445823	G	intron_variant	MODIFIER	OAT	ENSOARG00020023046	Transcript	ENSOART00020035826.1	protein_coding	-	-	-	BP
rs422855158	22	34228945	T	intron_variant	MODIFIER	DUSP5	ENSOARG00020015336	Transcript	ENSOART00020023510.1	protein_coding	-	-	-	BP
rs422944455	22	47435790	C	intron_variant	MODIFIER	OAT	ENSOARG00020023046	Transcript	ENSOART00020035826.1	protein_coding	-	-	-	BP
rs423106245	22	47444655	G	intron_variant	MODIFIER	OAT	ENSOARG00020023046	Transcript	ENSOART00020035826.1	protein_coding	-	-	-	BP
rs423849854	22	37400931	A	intron_variant	MODIFIER	-	ENSOARG00020022746	Transcript	ENSOART00020035489.1	protein_coding	-	-	-	BP
rs424619176	22	23471552	G	downstream_gene_variant	MODIFIER	SNORA63	ENSOARG00020023113	Transcript	ENSOART00020035905.1	snoRNA	-	-	-	BP
rs425136747	22	47445354	C	intron_variant	MODIFIER	OAT	ENSOARG00020023046	Transcript	ENSOART00020035826.1	protein_coding	-	-	-	BP
rs425219627	22	47109736	T	downstream_gene_variant	MODIFIER	CHST15	ENSOARG00020023005	Transcript	ENSOART00020035737.1	protein_coding	-	-	-	BP
rs425793836	22	35853343	T	intron_variant	MODIFIER	GPAM	ENSOARG00020017122	Transcript	ENSOART00020026324.1	protein_coding	-	-	-	BP
rs425797672	22	55281765	A	upstream_gene_variant	MODIFIER	-	ENSOARG00020008713	Transcript	ENSOART00020013349.1	lncRNA	-	-	-	BP
rs426093362	22	23331621	G	5_prime_UTR_variant	MODIFIER	COX15	ENSOARG00020022953	Transcript	ENSOART00020035658.1	protein_coding	-	-	-	BP
rs426510396	22	48687458	T	downstream_gene_variant	MODIFIER	UROS	ENSOARG00020023759	Transcript	ENSOART00020037054.1	protein_coding	-	-	-	BP
rs426523161	22	10590943	C	intron_variant	MODIFIER	SGMS1	ENSOARG00020006993	Transcript	ENSOART00020010703.1	protein_coding	-	-	-	BP
rs426607902	22	24440761	C	downstream_gene_variant	MODIFIER	SEMA4G	ENSOARG00020024295	Transcript	ENSOART00020038035.1	protein_coding	-	-	-	BP
rs427001552	22	23882566	G	intron_variant	MODIFIER	SCD	ENSOARG00020023857	Transcript	ENSOART00020037219.1	protein_coding	-	-	-	BP
rs427211285	22	14855743	T	downstream_gene_variant	MODIFIER	PCGF5	ENSOARG00020010217	Transcript	ENSOART00020015749.1	protein_coding	-	-	-	BP
rs427896728	22	42389797	T	downstream_gene_variant	MODIFIER	EIF3A	ENSOARG00020013670	Transcript	ENSOART00020020854.1	protein_coding	-	-	-	BP
rs428017689	22	20408340	C	downstream_gene_variant	MODIFIER	PIK3AP1	ENSOARG00020014374	Transcript	ENSOART00020022188.1	protein_coding	-	-	-	BP
rs428120400	22	15368034	C	downstream_gene_variant	MODIFIER	TNKS2	ENSOARG00020011293	Transcript	ENSOART00020017278.1	protein_coding	-	-	-	BP
rs428247380	22	47453289	C	intron_variant	MODIFIER	OAT	ENSOARG00020023046	Transcript	ENSOART00020035826.1	protein_coding	-	-	-	BP
rs428494306	22	10263116	G	intergenic_variant	MODIFIER	-	-	-	-	-	-	-	-	BP
rs428830181	22	47108871	C	downstream_gene_variant	MODIFIER	CHST15	ENSOARG00020023005	Transcript	ENSOART00020035737.1	protein_coding	-	-	-	BP
rs429263116	22	51163849	C	non_coding_transcript_exon_variant	MODIFIER	-	ENSOARG00020025232	Transcript	ENSOART00020039571.1	pseudogene	-	-	-	BP
rs429533205	22	54408756	C	intron_variant	MODIFIER	BNIP3	ENSOARG00020006591	Transcript	ENSOART00020010131.1	protein_coding	-	-	-	BP
rs429553114	22	34591430	T	intron_variant	MODIFIER	PDCD4	ENSOARG00020016737	Transcript	ENSOART00020025660.1	protein_coding	-	-	-	BP
rs430136027	22	47109826	G	downstream_gene_variant	MODIFIER	CHST15	ENSOARG00020023005	Transcript	ENSOART00020035737.1	protein_coding	-	-	-	BP
rs55630678	22	23071457	C	downstream_gene_variant	MODIFIER	GOT1	ENSOARG00020022840	Transcript	ENSOART00020035451.1	protein_coding	-	-	-	BP
rs590701733	22	24447313	G	downstream_gene_variant	MODIFIER	TWNK	ENSOARG00020024387	Transcript	ENSOART00020038185.1	protein_coding	-	-	-	BP
rs591042408	22	14859943	T	downstream_gene_variant	MODIFIER	PCGF5	ENSOARG00020010217	Transcript	ENSOART00020015749.1	protein_coding	-	-	-	BP
rs591200747	22	42389613	C	downstream_gene_variant	MODIFIER	EIF3A	ENSOARG00020013670	Transcript	ENSOART00020020854.1	protein_coding	-	-	-	BP
rs593581122	22	51151685	A	downstream_gene_variant	MODIFIER	PTPRE	ENSOARG00020025091	Transcript	ENSOART00020039347.1	protein_coding	-	-	-	BP
rs594870561	22	37686908	T	non_coding_transcript_exon_variant	MODIFIER	-	ENSOARG00020023000	Transcript	ENSOART00020035750.1	pseudogene	-	-	-	BP
rs595346488	22	41465088	T	intron_variant	MODIFIER	RAB11FIP2	ENSOARG00020025481	Transcript	ENSOART00020039973.1	protein_coding	-	-	-	BP
rs595393027	22	25159140	C	upstream_gene_variant	MODIFIER	NPM3	ENSOARG00020024924	Transcript	ENSOART00020039051.1	protein_coding	-	-	-	BP
rs595694944	22	41429512	T	downstream_gene_variant	MODIFIER	RAB11FIP2	ENSOARG00020025481	Transcript	ENSOART00020039973.1	protein_coding	-	-	-	BP
rs597582623	22	54408478	T	3_prime_UTR_variant	MODIFIER	BNIP3	ENSOARG00020006591	Transcript	ENSOART00020010131.1	protein_coding	-	-	-	BP
rs600311473	22	51157630	G	non_coding_transcript_exon_variant	MODIFIER	-	ENSOARG00020025232	Transcript	ENSOART00020039571.1	pseudogene	-	-	-	BP
rs601218507	22	41467144	A	intron_variant	MODIFIER	RAB11FIP2	ENSOARG00020025481	Transcript	ENSOART00020039973.1	protein_coding	-	-	-	BP
rs602069488	22	51166763	C	non_coding_transcript_exon_variant	MODIFIER	-	ENSOARG00020025232	Transcript	ENSOART00020039571.1	pseudogene	-	-	-	BP
rs603523429	22	46058750	C	downstream_gene_variant	MODIFIER	IKZF5	ENSOARG00020022735	Transcript	ENSOART00020035324.1	protein_coding	-	-	-	BP
rs1085571760	21	43053021	G	intron_variant	MODIFIER	SLC3A2	ENSOARG00020021842	Transcript	ENSOART00020033830.1	protein_coding	-	-	-	BP
rs1086205684	21	10808403	T	intron_variant	MODIFIER	SYTL2	ENSOARG00020014519	Transcript	ENSOART00020023015.1	protein_coding	-	-	-	BP
rs1086372854	21	45470071	C	intergenic_variant	MODIFIER	-	-	-	-	-	-	-	-	BP
rs1086879720	21	33673324	G	upstream_gene_variant	MODIFIER	BARX2	ENSOARG00020009813	Transcript	ENSOART00020015077.1	protein_coding	-	-	-	BP
rs1087666305	21	44804927	T	intron_variant	MODIFIER	SF1	ENSOARG00020011868	Transcript	ENSOART00020018381.1	protein_coding	-	-	-	BP
rs1089057229	21	29111939	C	downstream_gene_variant	MODIFIER	TBRG1	ENSOARG00020015043	Transcript	ENSOART00020023030.1	protein_coding	-	-	-	BP
rs1089870984	21	45110424	A	intron_variant	MODIFIER	VPS51	ENSOARG00020015889	Transcript	ENSOART00020024399.1	protein_coding	-	-	-	BP
rs1090520462	21	27400291	T	non_coding_transcript_exon_variant	MODIFIER	-	ENSOARG00020013274	Transcript	ENSOART00020020264.1	lncRNA	-	-	-	BP
rs1092322632	21	27580421	G	intron_variant	MODIFIER	-	ENSOARG00020013431	Transcript	ENSOART00020020518.1	protein_coding	-	-	-	BP
rs1092673775	21	45110407	T	intron_variant	MODIFIER	VPS51	ENSOARG00020015889	Transcript	ENSOART00020024399.1	protein_coding	-	-	-	BP
rs1093178012	21	27417049	T	non_coding_transcript_exon_variant	MODIFIER	-	ENSOARG00020013274	Transcript	ENSOART00020020264.1	lncRNA	-	-	-	BP
rs1094496014	21	29111940	A	downstream_gene_variant	MODIFIER	TBRG1	ENSOARG00020015043	Transcript	ENSOART00020023030.1	protein_coding	-	-	-	BP
rs1094768698	21	44346033	C	downstream_gene_variant	MODIFIER	VEGFB	ENSOARG00020006859	Transcript	ENSOART00020010625.1	protein_coding	-	-	-	BP
rs161597330	21	9588801	G	intron_variant	MODIFIER	FZD4	ENSOARG00020018518	Transcript	ENSOART00020028487.1	protein_coding	-	-	-	BP
rs161599034	21	10805323	C	intron_variant	MODIFIER	SYTL2	ENSOARG00020014519	Transcript	ENSOART00020023015.1	protein_coding	-	-	-	BP
rs161607547	21	26841369	A	downstream_gene_variant	MODIFIER	HPS5	ENSOARG00020026065	Transcript	ENSOART00020040992.1	protein_coding	-	-	-	BP
rs161607600	21	27406753	T	non_coding_transcript_exon_variant	MODIFIER	-	ENSOARG00020013274	Transcript	ENSOART00020020264.1	lncRNA	-	-	-	BP
rs161608612	21	29252031	A	intron_variant	MODIFIER	MSANTD2	ENSOARG00020015842	Transcript	ENSOART00020024418.1	protein_coding	-	-	-	BP
rs161609264	21	29516007	T	3_prime_UTR_variant	MODIFIER	SLC37A2	ENSOARG00020016564	Transcript	ENSOART00020025452.1	protein_coding	-	-	-	BP
rs161609724	21	30035421	G	downstream_gene_variant	MODIFIER	STT3A	ENSOARG00020017209	Transcript	ENSOART00020026492.1	protein_coding	-	-	-	BP
rs161610805	21	30616215	A	downstream_gene_variant	MODIFIER	FAM118B	ENSOARG00020007129	Transcript	ENSOART00020010960.1	protein_coding	-	-	-	BP
rs161611767	21	32883135	C	downstream_gene_variant	MODIFIER	ETS1	ENSOARG00020008513	Transcript	ENSOART00020013143.1	protein_coding	-	-	-	BP
rs161615052	21	37359716	G	downstream_gene_variant	MODIFIER	APLP2	ENSOARG00020012094	Transcript	ENSOART00020018506.1	protein_coding	-	-	-	BP
rs161615166	21	37433575	A	downstream_gene_variant	MODIFIER	ZBTB44	ENSOARG00020013898	Transcript	ENSOART00020021249.1	protein_coding	-	-	-	BP
rs161615173	21	37433954	T	downstream_gene_variant	MODIFIER	ZBTB44	ENSOARG00020013898	Transcript	ENSOART00020021249.1	protein_coding	-	-	-	BP
rs161619327	21	42304614	G	downstream_gene_variant	MODIFIER	RAB3IL1	ENSOARG00020017922	Transcript	ENSOART00020028034.1	protein_coding	-	-	-	BP
rs161619333	21	42304758	G	3_prime_UTR_variant	MODIFIER	RAB3IL1	ENSOARG00020017922	Transcript	ENSOART00020028034.1	protein_coding	-	-	-	BP
rs161619641	21	42635326	A	3_prime_UTR_variant	MODIFIER	ASRGL1	ENSOARG00020018816	Transcript	ENSOART00020028928.1	protein_coding	-	-	-	BP
rs161619739	21	42743973	T	intron_variant	MODIFIER	-	ENSOARG00020018899	Transcript	ENSOART00020029083.1	protein_coding	-	-	-	BP
rs161622075	21	43020965	A	upstream_gene_variant	MODIFIER	SNORD22	ENSOARG00020021731	Transcript	ENSOART00020033612.1	snoRNA	-	-	-	BP
rs161622474	21	43796303	C	intron_variant	MODIFIER	-	ENSOARG00020022912	Transcript	ENSOART00020035648.1	protein_coding	-	-	-	BP
rs161622891	21	43914836	A	downstream_gene_variant	MODIFIER	RTN3	ENSOARG00020023116	Transcript	ENSOART00020035991.1	protein_coding	-	-	-	BP
rs161627543	21	45139351	C	intron_variant	MODIFIER	SYVN1	ENSOARG00020016284	Transcript	ENSOART00020025043.1	protein_coding	-	-	-	BP
rs161630573	21	45765992	C	upstream_gene_variant	MODIFIER	CFL1	ENSOARG00020021139	Transcript	ENSOART00020032620.1	protein_coding	-	-	-	BP
rs161633849	21	46439986	A	upstream_gene_variant	MODIFIER	RBM4	ENSOARG00020008565	Transcript	ENSOART00020013080.1	protein_coding	-	-	-	BP
rs161633970	21	46447200	C	intron_variant	MODIFIER	RBM4	ENSOARG00020008565	Transcript	ENSOART00020013080.1	protein_coding	-	-	-	BP
rs161636704	21	47355799	A	intron_variant	MODIFIER	CHKA	ENSOARG00020014607	Transcript	ENSOART00020022704.1	protein_coding	-	-	-	BP
rs161636777	21	47351378	T	intron_variant	MODIFIER	CHKA	ENSOARG00020014607	Transcript	ENSOART00020022704.1	protein_coding	-	-	-	BP
rs162272590	21	19576613	A	downstream_gene_variant	MODIFIER	KCTD21	ENSOARG00020025178	Transcript	ENSOART00020039485.1	protein_coding	-	-	-	BP
rs162275033	21	30626380	C	intron_variant	MODIFIER	FOXRED1	ENSOARG00020007489	Transcript	ENSOART00020011525.1	protein_coding	-	-	-	BP
rs162275069	21	30648203	T	downstream_gene_variant	MODIFIER	TIRAP	ENSOARG00020007608	Transcript	ENSOART00020011598.1	protein_coding	-	-	-	BP
rs162276131	21	37437514	T	3_prime_UTR_variant	MODIFIER	ZBTB44	ENSOARG00020013898	Transcript	ENSOART00020021249.1	protein_coding	-	-	-	BP
rs162277132	21	42741047	A	intron_variant	MODIFIER	-	ENSOARG00020018899	Transcript	ENSOART00020029083.1	protein_coding	-	-	-	BP
rs162277381	21	42880268	A	upstream_gene_variant	MODIFIER	LRRN4CL	ENSOARG00020021003	Transcript	ENSOART00020032405.1	protein_coding	-	-	-	BP
rs162277721	21	43804426	C	downstream_gene_variant	MODIFIER	ATL3	ENSOARG00020022978	Transcript	ENSOART00020035790.1	protein_coding	-	-	-	BP
rs162303418	21	30331123	C	downstream_gene_variant	MODIFIER	VSIG10L2	ENSOARG00020006806	Transcript	ENSOART00020010511.1	protein_coding	-	-	-	BP
rs193647357	21	27405725	T	non_coding_transcript_exon_variant	MODIFIER	-	ENSOARG00020013274	Transcript	ENSOART00020020264.1	lncRNA	-	-	-	BP
rs193647389	21	32882427	C	downstream_gene_variant	MODIFIER	ETS1	ENSOARG00020008513	Transcript	ENSOART00020013143.1	protein_coding	-	-	-	BP
rs193647432	21	42744552	G	intron_variant	MODIFIER	-	ENSOARG00020018899	Transcript	ENSOART00020029083.1	protein_coding	-	-	-	BP
rs398308206	21	49713400	T	intron_variant	MODIFIER	SHANK2	ENSOARG00020020051	Transcript	ENSOART00020031682.1	protein_coding	-	-	-	BP
rs399192898	21	52272843	G	upstream_gene_variant	MODIFIER	PNPLA2	ENSOARG00020011721	Transcript	ENSOART00020017855.1	protein_coding	-	-	-	BP
rs399536377	21	29111769	G	downstream_gene_variant	MODIFIER	TBRG1	ENSOARG00020015043	Transcript	ENSOART00020023030.1	protein_coding	-	-	-	BP
rs399636179	21	47321605	T	downstream_gene_variant	MODIFIER	-	ENSOARG00020014473	Transcript	ENSOART00020022117.1	protein_coding	-	-	-	BP
rs399658980	21	33674436	C	upstream_gene_variant	MODIFIER	BARX2	ENSOARG00020009813	Transcript	ENSOART00020015077.1	protein_coding	-	-	-	BP
rs400201966	21	38491221	A	downstream_gene_variant	MODIFIER	VPS37C	ENSOARG00020015860	Transcript	ENSOART00020024331.1	protein_coding	-	-	-	BP
rs400377599	21	8343625	C	intron_variant	MODIFIER	CTSC	ENSOARG00020017978	Transcript	ENSOART00020027658.1	protein_coding	-	-	-	BP
rs400443997	21	45222537	T	3_prime_UTR_variant	MODIFIER	CAPN1	ENSOARG00020016485	Transcript	ENSOART00020025313.1	protein_coding	-	-	-	BP
rs400550322	21	45135283	C	downstream_gene_variant	MODIFIER	-	ENSOARG00020016250	Transcript	ENSOART00020024928.1	protein_coding	-	-	-	BP
rs400649981	21	42634973	A	3_prime_UTR_variant	MODIFIER	ASRGL1	ENSOARG00020018816	Transcript	ENSOART00020028928.1	protein_coding	-	-	-	BP
rs400784279	21	37411202	A	intron_variant	MODIFIER	ST14	ENSOARG00020013007	Transcript	ENSOART00020020369.1	protein_coding	-	-	-	BP
rs401044891	21	19498158	C	downstream_gene_variant	MODIFIER	GAB2	ENSOARG00020025127	Transcript	ENSOART00020039397.1	protein_coding	-	-	-	BP
rs401715277	21	42579190	A	intron_variant	MODIFIER	-	ENSOARG00020018768	Transcript	ENSOART00020028892.1	protein_coding	-	-	-	BP
rs401925054	21	30613815	T	downstream_gene_variant	MODIFIER	FAM118B	ENSOARG00020007129	Transcript	ENSOART00020010960.1	protein_coding	-	-	-	BP
rs402426459	21	42273096	G	downstream_gene_variant	MODIFIER	-	ENSOARG00020017431	Transcript	ENSOART00020027027.1	protein_coding	-	-	-	BP
rs402434297	21	42128877	T	downstream_gene_variant	MODIFIER	FEN1	ENSOARG00020017260	Transcript	ENSOART00020026545.1	protein_coding	-	-	-	BP
rs402475084	21	43003725	G	intron_variant	MODIFIER	STX5	ENSOARG00020021530	Transcript	ENSOART00020033296.1	protein_coding	-	-	-	BP
rs402483172	21	8342691	G	intron_variant	MODIFIER	CTSC	ENSOARG00020017978	Transcript	ENSOART00020027658.1	protein_coding	-	-	-	BP
rs402716995	21	30338471	G	intron_variant	MODIFIER	CDON	ENSOARG00020006906	Transcript	ENSOART00020010575.1	protein_coding	-	-	-	BP
rs403376321	21	37410281	C	intron_variant	MODIFIER	ST14	ENSOARG00020013007	Transcript	ENSOART00020020369.1	protein_coding	-	-	-	BP
rs403451171	21	30329616	A	downstream_gene_variant	MODIFIER	VSIG10L2	ENSOARG00020006806	Transcript	ENSOART00020010511.1	protein_coding	-	-	-	BP
rs403717325	21	42748379	C	intron_variant	MODIFIER	-	ENSOARG00020018899	Transcript	ENSOART00020029083.1	protein_coding	-	-	-	BP
rs403764482	21	7263285	C	downstream_gene_variant	MODIFIER	TYR	ENSOARG00020017770	Transcript	ENSOART00020027355.1	protein_coding	-	-	-	BP
rs404115365	21	33675292	T	upstream_gene_variant	MODIFIER	BARX2	ENSOARG00020009813	Transcript	ENSOART00020015077.1	protein_coding	-	-	-	BP
rs404627310	21	44370853	A	downstream_gene_variant	MODIFIER	PLCB3	ENSOARG00020007260	Transcript	ENSOART00020011704.1	protein_coding	-	-	-	BP
rs405082159	21	7263489	C	downstream_gene_variant	MODIFIER	TYR	ENSOARG00020017770	Transcript	ENSOART00020027355.1	protein_coding	-	-	-	BP
rs405201833	21	47323358	T	downstream_gene_variant	MODIFIER	-	ENSOARG00020014473	Transcript	ENSOART00020022117.1	protein_coding	-	-	-	BP
rs405354713	21	33676210	G	intron_variant	MODIFIER	BARX2	ENSOARG00020009813	Transcript	ENSOART00020015077.1	protein_coding	-	-	-	BP
rs405475158	21	42560591	C	5_prime_UTR_variant	MODIFIER	-	ENSOARG00020018723	Transcript	ENSOART00020028824.1	protein_coding	-	-	-	BP
rs405526352	21	9590617	T	intron_variant	MODIFIER	FZD4	ENSOARG00020018518	Transcript	ENSOART00020028487.1	protein_coding	-	-	-	BP
rs405531431	21	30339280	C	intron_variant	MODIFIER	CDON	ENSOARG00020006906	Transcript	ENSOART00020010575.1	protein_coding	-	-	-	BP
rs405720171	21	29516554	A	downstream_gene_variant	MODIFIER	SLC37A2	ENSOARG00020016564	Transcript	ENSOART00020025452.1	protein_coding	-	-	-	BP
rs405930067	21	42304232	A	downstream_gene_variant	MODIFIER	RAB3IL1	ENSOARG00020017922	Transcript	ENSOART00020028034.1	protein_coding	-	-	-	BP
rs406484052	21	38483150	T	downstream_gene_variant	MODIFIER	-	ENSOARG00020015709	Transcript	ENSOART00020024038.1	protein_coding	-	-	-	BP
rs406500290	21	52282001	G	intron_variant	MODIFIER	SLC25A22	ENSOARG00020011881	Transcript	ENSOART00020018082.1	protein_coding	-	-	-	BP
rs407048903	21	37108869	A	downstream_gene_variant	MODIFIER	TMEM45B	ENSOARG00020011458	Transcript	ENSOART00020017414.1	protein_coding	-	-	-	BP
rs407157879	21	30650531	T	downstream_gene_variant	MODIFIER	TIRAP	ENSOARG00020007608	Transcript	ENSOART00020011598.1	protein_coding	-	-	-	BP
rs407671431	21	27424621	G	non_coding_transcript_exon_variant	MODIFIER	-	ENSOARG00020013274	Transcript	ENSOART00020020264.1	lncRNA	-	-	-	BP
rs407901334	21	19499220	G	downstream_gene_variant	MODIFIER	GAB2	ENSOARG00020025127	Transcript	ENSOART00020039397.1	protein_coding	-	-	-	BP
rs408300987	21	47360517	A	intron_variant	MODIFIER	CHKA	ENSOARG00020014607	Transcript	ENSOART00020022704.1	protein_coding	-	-	-	BP
rs408327870	21	10807965	G	intron_variant	MODIFIER	SYTL2	ENSOARG00020014519	Transcript	ENSOART00020023015.1	protein_coding	-	-	-	BP
rs408452037	21	52272874	T	upstream_gene_variant	MODIFIER	PNPLA2	ENSOARG00020011721	Transcript	ENSOART00020017855.1	protein_coding	-	-	-	BP
rs408737228	21	24999665	C	upstream_gene_variant	MODIFIER	PRMT3	ENSOARG00020025645	Transcript	ENSOART00020040241.1	protein_coding	-	-	-	BP
rs409198738	21	43764637	C	downstream_gene_variant	MODIFIER	-	ENSOARG00020022912	Transcript	ENSOART00020035614.1	protein_coding	-	-	-	BP
rs409654049	21	9588874	T	intron_variant	MODIFIER	FZD4	ENSOARG00020018518	Transcript	ENSOART00020028487.1	protein_coding	-	-	-	BP
rs409675154	21	42578604	A	intron_variant	MODIFIER	-	ENSOARG00020018768	Transcript	ENSOART00020028892.1	protein_coding	-	-	-	BP
rs409958782	21	45134992	T	downstream_gene_variant	MODIFIER	-	ENSOARG00020016250	Transcript	ENSOART00020024928.1	protein_coding	-	-	-	BP
rs409991775	21	30616024	T	downstream_gene_variant	MODIFIER	FAM118B	ENSOARG00020007129	Transcript	ENSOART00020010960.1	protein_coding	-	-	-	BP
rs410159760	21	47346054	G	intron_variant	MODIFIER	CHKA	ENSOARG00020014607	Transcript	ENSOART00020022704.1	protein_coding	-	-	-	BP
rs410323868	21	8377163	A	intron_variant	MODIFIER	CTSC	ENSOARG00020017978	Transcript	ENSOART00020027658.1	protein_coding	-	-	-	BP
rs410367505	21	29516215	A	3_prime_UTR_variant	MODIFIER	SLC37A2	ENSOARG00020016564	Transcript	ENSOART00020025452.1	protein_coding	-	-	-	BP
rs410423768	21	26908033	C	downstream_gene_variant	MODIFIER	-	ENSOARG00020026078	Transcript	ENSOART00020041013.1	protein_coding	-	-	-	BP
rs410507649	21	47304045	C	intron_variant	MODIFIER	-	ENSOARG00020014110	Transcript	ENSOART00020021773.1	protein_coding	-	-	-	BP
rs410778528	21	41709010	A	intron_variant	MODIFIER	DDB1	ENSOARG00020012642	Transcript	ENSOART00020019311.1	protein_coding	-	-	-	BP
rs410843831	21	47361082	G	intron_variant	MODIFIER	CHKA	ENSOARG00020014607	Transcript	ENSOART00020022704.1	protein_coding	-	-	-	BP
rs410996258	21	37434881	T	downstream_gene_variant	MODIFIER	ZBTB44	ENSOARG00020013898	Transcript	ENSOART00020021249.1	protein_coding	-	-	-	BP
rs411131888	21	29114971	A	downstream_gene_variant	MODIFIER	TBRG1	ENSOARG00020015043	Transcript	ENSOART00020023030.1	protein_coding	-	-	-	BP
rs411695412	21	24490616	G	intron_variant	MODIFIER	NELL1	ENSOARG00020025588	Transcript	ENSOART00020040198.1	protein_coding	-	-	-	BP
rs412110941	21	49203815	T	downstream_gene_variant	MODIFIER	FADD	ENSOARG00020019152	Transcript	ENSOART00020029417.1	protein_coding	-	-	-	BP
rs412137872	21	52344893	T	intron_variant	MODIFIER	EPS8L2	ENSOARG00020012276	Transcript	ENSOART00020019943.1	protein_coding	-	-	-	BP
rs412413516	21	32882347	A	downstream_gene_variant	MODIFIER	ETS1	ENSOARG00020008513	Transcript	ENSOART00020013143.1	protein_coding	-	-	-	BP
rs412484713	21	19498211	T	downstream_gene_variant	MODIFIER	GAB2	ENSOARG00020025127	Transcript	ENSOART00020039397.1	protein_coding	-	-	-	BP
rs412517048	21	43914360	A	downstream_gene_variant	MODIFIER	RTN3	ENSOARG00020023116	Transcript	ENSOART00020035991.1	protein_coding	-	-	-	BP
rs412840656	21	30616297	G	downstream_gene_variant	MODIFIER	FAM118B	ENSOARG00020007129	Transcript	ENSOART00020010960.1	protein_coding	-	-	-	BP
rs413253462	21	33809990	G	intergenic_variant	MODIFIER	-	-	-	-	-	-	-	-	BP
rs413254579	21	42577070	G	intron_variant	MODIFIER	-	ENSOARG00020018768	Transcript	ENSOART00020028892.1	protein_coding	-	-	-	BP
rs413761364	21	37410205	T	intron_variant	MODIFIER	ST14	ENSOARG00020013007	Transcript	ENSOART00020020369.1	protein_coding	-	-	-	BP
rs414494807	21	51106873	C	intergenic_variant	MODIFIER	-	-	-	-	-	-	-	-	BP
rs414759810	21	42304220	A	downstream_gene_variant	MODIFIER	RAB3IL1	ENSOARG00020017922	Transcript	ENSOART00020028034.1	protein_coding	-	-	-	BP
rs414998475	21	42577316	C	intron_variant	MODIFIER	-	ENSOARG00020018768	Transcript	ENSOART00020028892.1	protein_coding	-	-	-	BP
rs415440167	21	8533424	A	3_prime_UTR_variant	MODIFIER	RAB38	ENSOARG00020018125	Transcript	ENSOART00020027889.1	protein_coding	-	-	-	BP
rs415472096	21	10807990	T	intron_variant	MODIFIER	SYTL2	ENSOARG00020014519	Transcript	ENSOART00020023015.1	protein_coding	-	-	-	BP
rs415555859	21	43763578	G	downstream_gene_variant	MODIFIER	-	ENSOARG00020022912	Transcript	ENSOART00020035614.1	protein_coding	-	-	-	BP
rs415577624	21	44370858	G	downstream_gene_variant	MODIFIER	PLCB3	ENSOARG00020007260	Transcript	ENSOART00020011704.1	protein_coding	-	-	-	BP
rs415671657	21	26923824	A	upstream_gene_variant	MODIFIER	-	ENSOARG00020026082	Transcript	ENSOART00020041018.1	protein_coding	-	-	-	BP
rs415835733	21	30338476	C	intron_variant	MODIFIER	CDON	ENSOARG00020006906	Transcript	ENSOART00020010575.1	protein_coding	-	-	-	BP
rs417680261	21	43805523	A	3_prime_UTR_variant	MODIFIER	ATL3	ENSOARG00020022978	Transcript	ENSOART00020035790.1	protein_coding	-	-	-	BP
rs417715579	21	42577264	A	intron_variant	MODIFIER	-	ENSOARG00020018768	Transcript	ENSOART00020028892.1	protein_coding	-	-	-	BP
rs417938755	21	45129260	G	upstream_gene_variant	MODIFIER	ZNHIT2	ENSOARG00020016103	Transcript	ENSOART00020024690.1	protein_coding	-	-	-	BP
rs418492580	21	45222555	A	3_prime_UTR_variant	MODIFIER	CAPN1	ENSOARG00020016485	Transcript	ENSOART00020025313.1	protein_coding	-	-	-	BP
rs418928935	21	24999518	C	upstream_gene_variant	MODIFIER	PRMT3	ENSOARG00020025645	Transcript	ENSOART00020040241.1	protein_coding	-	-	-	BP
rs419109501	21	731740	C	intron_variant	MODIFIER	-	ENSOARG00020011110	Transcript	ENSOART00020016947.1	protein_coding	-	-	-	BP
rs419473831	21	46120141	A	downstream_gene_variant	MODIFIER	CNIH2	ENSOARG00020022782	Transcript	ENSOART00020035421.1	protein_coding	-	-	-	BP
rs419807963	21	10761789	C	5_prime_UTR_variant	MODIFIER	SYTL2	ENSOARG00020014519	Transcript	ENSOART00020023015.1	protein_coding	-	-	-	BP
rs419912419	21	41708710	C	intron_variant	MODIFIER	DDB1	ENSOARG00020012642	Transcript	ENSOART00020019311.1	protein_coding	-	-	-	BP
rs420912092	21	47304014	T	intron_variant	MODIFIER	-	ENSOARG00020014110	Transcript	ENSOART00020021773.1	protein_coding	-	-	-	BP
rs421150895	21	42817060	A	intron_variant	MODIFIER	EML3	ENSOARG00020019331	Transcript	ENSOART00020029765.1	protein_coding	-	-	-	BP
rs421202031	21	46439270	T	upstream_gene_variant	MODIFIER	RBM4	ENSOARG00020008565	Transcript	ENSOART00020013080.1	protein_coding	-	-	-	BP
rs421244112	21	8375409	C	intron_variant	MODIFIER	CTSC	ENSOARG00020017978	Transcript	ENSOART00020027658.1	protein_coding	-	-	-	BP
rs421284216	21	30342767	C	intron_variant	MODIFIER	CDON	ENSOARG00020006906	Transcript	ENSOART00020010575.1	protein_coding	-	-	-	BP
rs421315470	21	10508973	G	intron_variant	MODIFIER	PICALM	ENSOARG00020013638	Transcript	ENSOART00020021204.1	protein_coding	-	-	-	BP
rs421436024	21	10809545	C	intron_variant	MODIFIER	SYTL2	ENSOARG00020014519	Transcript	ENSOART00020023015.1	protein_coding	-	-	-	BP
rs421498640	21	30624205	A	upstream_gene_variant	MODIFIER	SRPRA	ENSOARG00020007247	Transcript	ENSOART00020011069.1	protein_coding	-	-	-	BP
rs421596297	21	733081	G	intron_variant	MODIFIER	-	ENSOARG00020011110	Transcript	ENSOART00020016947.1	protein_coding	-	-	-	BP
rs421639652	21	52272890	A	upstream_gene_variant	MODIFIER	PNPLA2	ENSOARG00020011721	Transcript	ENSOART00020017855.1	protein_coding	-	-	-	BP
rs422006609	21	41759344	T	downstream_gene_variant	MODIFIER	TMEM138	ENSOARG00020013156	Transcript	ENSOART00020020062.1	protein_coding	-	-	-	BP
rs422186939	21	44328574	C	3_prime_UTR_variant	MODIFIER	FERMT3	ENSOARG00020006403	Transcript	ENSOART00020009906.1	protein_coding	-	-	-	BP
rs422324195	21	10811132	A	intron_variant	MODIFIER	SYTL2	ENSOARG00020014519	Transcript	ENSOART00020023015.1	protein_coding	-	-	-	BP
rs422401782	21	42577496	C	intron_variant	MODIFIER	-	ENSOARG00020018768	Transcript	ENSOART00020028892.1	protein_coding	-	-	-	BP
rs422649739	21	42304770	G	3_prime_UTR_variant	MODIFIER	RAB3IL1	ENSOARG00020017922	Transcript	ENSOART00020028034.1	protein_coding	-	-	-	BP
rs423155338	21	14463451	A	intron_variant	MODIFIER	PRCP	ENSOARG00020024590	Transcript	ENSOART00020038531.1	protein_coding	-	-	-	BP
rs423418165	21	47355510	C	intron_variant	MODIFIER	CHKA	ENSOARG00020014607	Transcript	ENSOART00020022704.1	protein_coding	-	-	-	BP
rs423626908	21	42576997	C	intron_variant	MODIFIER	-	ENSOARG00020018768	Transcript	ENSOART00020028892.1	protein_coding	-	-	-	BP
rs424002645	21	30329427	T	downstream_gene_variant	MODIFIER	VSIG10L2	ENSOARG00020006806	Transcript	ENSOART00020010511.1	protein_coding	-	-	-	BP
rs424140363	21	49200741	A	downstream_gene_variant	MODIFIER	FADD	ENSOARG00020019152	Transcript	ENSOART00020029417.1	protein_coding	-	-	-	BP
rs424221398	21	41759381	G	downstream_gene_variant	MODIFIER	TMEM138	ENSOARG00020013156	Transcript	ENSOART00020020062.1	protein_coding	-	-	-	BP
rs424378327	21	42577825	G	intron_variant	MODIFIER	-	ENSOARG00020018768	Transcript	ENSOART00020028892.1	protein_coding	-	-	-	BP
rs424566523	21	42577104	G	intron_variant	MODIFIER	-	ENSOARG00020018768	Transcript	ENSOART00020028892.1	protein_coding	-	-	-	BP
rs424655481	21	37434043	C	downstream_gene_variant	MODIFIER	ZBTB44	ENSOARG00020013898	Transcript	ENSOART00020021249.1	protein_coding	-	-	-	BP
rs424750964	21	37410270	A	intron_variant	MODIFIER	ST14	ENSOARG00020013007	Transcript	ENSOART00020020369.1	protein_coding	-	-	-	BP
rs424813135	21	30614894	C	downstream_gene_variant	MODIFIER	FAM118B	ENSOARG00020007129	Transcript	ENSOART00020010960.1	protein_coding	-	-	-	BP
rs424882735	21	46429110	C	upstream_gene_variant	MODIFIER	-	ENSOARG00020008430	Transcript	ENSOART00020012903.1	protein_coding	-	-	-	BP
rs425007865	21	42578069	T	intron_variant	MODIFIER	-	ENSOARG00020018768	Transcript	ENSOART00020028892.1	protein_coding	-	-	-	BP
rs425060257	21	45429089	A	intergenic_variant	MODIFIER	-	-	-	-	-	-	-	-	BP
rs425094891	21	37411597	C	intron_variant	MODIFIER	ST14	ENSOARG00020013007	Transcript	ENSOART00020020369.1	protein_coding	-	-	-	BP
rs425239294	21	42743373	A	intron_variant	MODIFIER	-	ENSOARG00020018899	Transcript	ENSOART00020029083.1	protein_coding	-	-	-	BP
rs425727531	21	643842	A	downstream_gene_variant	MODIFIER	-	ENSOARG00020010905	Transcript	ENSOART00020016629.1	lncRNA	-	-	-	BP
rs425888692	21	8339123	C	intron_variant	MODIFIER	CTSC	ENSOARG00020017978	Transcript	ENSOART00020027658.1	protein_coding	-	-	-	BP
rs426068996	21	30616300	C	downstream_gene_variant	MODIFIER	FAM118B	ENSOARG00020007129	Transcript	ENSOART00020010960.1	protein_coding	-	-	-	BP
rs426258656	21	7263460	T	downstream_gene_variant	MODIFIER	TYR	ENSOARG00020017770	Transcript	ENSOART00020027355.1	protein_coding	-	-	-	BP
rs426469554	21	48022701	C	intron_variant	MODIFIER	IGHMBP2	ENSOARG00020016777	Transcript	ENSOART00020025960.1	protein_coding	-	-	-	BP
rs426807557	21	33674254	G	upstream_gene_variant	MODIFIER	BARX2	ENSOARG00020009813	Transcript	ENSOART00020015077.1	protein_coding	-	-	-	BP
rs426996569	21	10761878	G	5_prime_UTR_variant	MODIFIER	SYTL2	ENSOARG00020014519	Transcript	ENSOART00020023015.1	protein_coding	-	-	-	BP
rs427299081	21	43910676	T	intron_variant	MODIFIER	RTN3	ENSOARG00020023116	Transcript	ENSOART00020035991.1	protein_coding	-	-	-	BP
rs427486119	21	19499173	T	downstream_gene_variant	MODIFIER	GAB2	ENSOARG00020025127	Transcript	ENSOART00020039397.1	protein_coding	-	-	-	BP
rs427491058	21	42304224	A	downstream_gene_variant	MODIFIER	RAB3IL1	ENSOARG00020017922	Transcript	ENSOART00020028034.1	protein_coding	-	-	-	BP
rs427520138	21	37108608	A	downstream_gene_variant	MODIFIER	TMEM45B	ENSOARG00020011458	Transcript	ENSOART00020017414.1	protein_coding	-	-	-	BP
rs427601540	21	111769	T	downstream_gene_variant	MODIFIER	PANX1	ENSOARG00020010421	Transcript	ENSOART00020016011.1	protein_coding	-	-	-	BP
rs427679591	21	8344824	G	intron_variant	MODIFIER	CTSC	ENSOARG00020017978	Transcript	ENSOART00020027658.1	protein_coding	-	-	-	BP
rs428273148	21	30334524	C	intron_variant	MODIFIER	CDON	ENSOARG00020006906	Transcript	ENSOART00020010575.1	protein_coding	-	-	-	BP
rs429049773	21	10818481	A	intron_variant	MODIFIER	SYTL2	ENSOARG00020014519	Transcript	ENSOART00020023015.1	protein_coding	-	-	-	BP
rs429496627	21	45397965	G	downstream_gene_variant	MODIFIER	FRMD8	ENSOARG00020017424	Transcript	ENSOART00020027430.1	protein_coding	-	-	-	BP
rs429570899	21	42578935	A	intron_variant	MODIFIER	-	ENSOARG00020018768	Transcript	ENSOART00020028892.1	protein_coding	-	-	-	BP
rs429928958	21	37417773	C	intron_variant	MODIFIER	ST14	ENSOARG00020013007	Transcript	ENSOART00020020369.1	protein_coding	-	-	-	BP
rs429969402	21	52345710	C	upstream_gene_variant	MODIFIER	EPS8L2	ENSOARG00020012276	Transcript	ENSOART00020019943.1	protein_coding	-	-	-	BP
rs430354644	21	42577354	G	intron_variant	MODIFIER	-	ENSOARG00020018768	Transcript	ENSOART00020028892.1	protein_coding	-	-	-	BP
rs588161965	21	27425269	A	downstream_gene_variant	MODIFIER	-	ENSOARG00020013274	Transcript	ENSOART00020020264.1	lncRNA	-	-	-	BP
rs588396248	21	45761404	C	intron_variant	MODIFIER	CFL1	ENSOARG00020021139	Transcript	ENSOART00020032620.1	protein_coding	-	-	-	BP
rs588523453	21	46440881	C	5_prime_UTR_variant	MODIFIER	RBM4	ENSOARG00020008565	Transcript	ENSOART00020013080.1	protein_coding	-	-	-	BP
rs588836656	21	44815063	C	intron_variant	MODIFIER	SF1	ENSOARG00020011868	Transcript	ENSOART00020018381.1	protein_coding	-	-	-	BP
rs588984273	21	37433130	C	downstream_gene_variant	MODIFIER	ZBTB44	ENSOARG00020013898	Transcript	ENSOART00020021249.1	protein_coding	-	-	-	BP
rs589469983	21	14359787	T	non_coding_transcript_exon_variant	MODIFIER	-	ENSOARG00020024559	Transcript	ENSOART00020038447.1	lncRNA	-	-	-	BP
rs590333232	21	19497077	A	downstream_gene_variant	MODIFIER	GAB2	ENSOARG00020025127	Transcript	ENSOART00020039397.1	protein_coding	-	-	-	BP
rs591062916	21	47353830	T	intron_variant	MODIFIER	CHKA	ENSOARG00020014607	Transcript	ENSOART00020022704.1	protein_coding	-	-	-	BP
rs591242002	21	33674049	A	upstream_gene_variant	MODIFIER	BARX2	ENSOARG00020009813	Transcript	ENSOART00020015077.1	protein_coding	-	-	-	BP
rs593799137	21	672821	G	intron_variant	MODIFIER	MED17	ENSOARG00020010957	Transcript	ENSOART00020016752.1	protein_coding	-	-	-	BP
rs594377637	21	41749729	G	intron_variant	MODIFIER	CYB561A3	ENSOARG00020013047	Transcript	ENSOART00020019924.1	protein_coding	-	-	-	BP
rs595698291	21	30005840	C	downstream_gene_variant	MODIFIER	-	ENSOARG00020016968	Transcript	ENSOART00020026313.1	protein_coding	-	-	-	BP
rs597072435	21	9236748	A	downstream_gene_variant	MODIFIER	TMEM135	ENSOARG00020018240	Transcript	ENSOART00020028208.1	protein_coding	-	-	-	BP
rs598823593	21	42577484	T	intron_variant	MODIFIER	-	ENSOARG00020018768	Transcript	ENSOART00020028892.1	protein_coding	-	-	-	BP
rs599648507	21	47323185	G	downstream_gene_variant	MODIFIER	-	ENSOARG00020014473	Transcript	ENSOART00020022117.1	protein_coding	-	-	-	BP
rs601833477	21	27424300	A	non_coding_transcript_exon_variant	MODIFIER	-	ENSOARG00020013274	Transcript	ENSOART00020020264.1	lncRNA	-	-	-	BP
rs602559151	21	37435725	A	downstream_gene_variant	MODIFIER	ZBTB44	ENSOARG00020013898	Transcript	ENSOART00020021249.1	protein_coding	-	-	-	BP
rs603082483	21	37497988	A	intergenic_variant	MODIFIER	-	-	-	-	-	-	-	-	BP
rs603958317	21	26923693	A	upstream_gene_variant	MODIFIER	-	ENSOARG00020026082	Transcript	ENSOART00020041018.1	protein_coding	-	-	-	BP
rs604519389	21	42577485	G	intron_variant	MODIFIER	-	ENSOARG00020018768	Transcript	ENSOART00020028892.1	protein_coding	-	-	-	BP
rs604881270	21	672819	A	intron_variant	MODIFIER	MED17	ENSOARG00020010957	Transcript	ENSOART00020016752.1	protein_coding	-	-	-	BP
rs604961505	21	30338848	A	intron_variant	MODIFIER	CDON	ENSOARG00020006906	Transcript	ENSOART00020010575.1	protein_coding	-	-	-	BP
rs605053429	21	33673277	A	upstream_gene_variant	MODIFIER	BARX2	ENSOARG00020009813	Transcript	ENSOART00020015077.1	protein_coding	-	-	-	BP
rs1085513200	20	46698705	C	downstream_gene_variant	MODIFIER	PHACTR1	ENSOARG00020023151	Transcript	ENSOART00020036128.1	protein_coding	-	-	-	BP
rs1085618265	20	27993306	C	intron_variant	MODIFIER	-	ENSOARG00020022450	Transcript	ENSOART00020035060.1	protein_coding	-	-	-	BP
rs1085633100	20	30082752	G	downstream_gene_variant	MODIFIER	FLOT1	ENSOARG00020020798	Transcript	ENSOART00020032108.1	protein_coding	-	-	-	BP
rs1085942901	20	27990611	C	intron_variant	MODIFIER	-	ENSOARG00020022450	Transcript	ENSOART00020035060.1	protein_coding	-	-	-	BP
rs1085971863	20	50923842	C	3_prime_UTR_variant	MODIFIER	BLOC1S5	ENSOARG00020024692	Transcript	ENSOART00020038673.1	protein_coding	-	-	-	BP
rs1086021522	20	42526332	A	3_prime_UTR_variant	MODIFIER	RNF144B	ENSOARG00020012658	Transcript	ENSOART00020019318.1	protein_coding	-	-	-	BP
rs1087062111	20	29643864	C	downstream_gene_variant	MODIFIER	-	ENSOARG00020016654	Transcript	ENSOART00020025536.1	protein_coding	-	-	-	BP
rs1087265459	20	29696775	C	intron_variant	MODIFIER	-	ENSOARG00020016816	Transcript	ENSOART00020027069.1	protein_coding	-	-	-	BP
rs1087408153	20	12520359	A	3_prime_UTR_variant	MODIFIER	MTCH1	ENSOARG00020024151	Transcript	ENSOART00020037789.1	protein_coding	-	-	-	BP
rs1087572008	20	42523979	A	downstream_gene_variant	MODIFIER	RNF144B	ENSOARG00020012658	Transcript	ENSOART00020019318.1	protein_coding	-	-	-	BP
rs1088830403	20	29216012	C	upstream_gene_variant	MODIFIER	-	ENSOARG00020009383	Transcript	ENSOART00020014387.1	protein_coding	-	-	-	BP
rs1089261928	20	27992547	A	intron_variant	MODIFIER	-	ENSOARG00020022450	Transcript	ENSOART00020035060.1	protein_coding	-	-	-	BP
rs1089401940	20	29685746	C	intron_variant	MODIFIER	-	ENSOARG00020016816	Transcript	ENSOART00020025859.1	protein_coding	-	-	-	BP
rs1090523286	20	33028886	T	intergenic_variant	MODIFIER	-	-	-	-	-	-	-	-	BP
rs1091083696	20	17568329	A	downstream_gene_variant	MODIFIER	TAF8	ENSOARG00020016014	Transcript	ENSOART00020024802.1	protein_coding	-	-	-	BP
rs1091143939	20	9154568	T	downstream_gene_variant	MODIFIER	RPS18	ENSOARG00020012536	Transcript	ENSOART00020019137.1	protein_coding	-	-	-	BP
rs1091237680	20	53741755	C	downstream_gene_variant	MODIFIER	-	ENSOARG00020025307	Transcript	ENSOART00020039684.1	protein_coding	-	-	-	BP
rs1091262450	20	29643861	T	downstream_gene_variant	MODIFIER	-	ENSOARG00020016654	Transcript	ENSOART00020025536.1	protein_coding	-	-	-	BP
rs1091425817	20	19252165	G	downstream_gene_variant	MODIFIER	U6	ENSOARG00020024298	Transcript	ENSOART00020037958.1	snRNA	-	-	-	BP
rs1091901272	20	29643055	A	downstream_gene_variant	MODIFIER	-	ENSOARG00020016654	Transcript	ENSOART00020025536.1	protein_coding	-	-	-	BP
rs1092206948	20	30665830	A	intron_variant	MODIFIER	-	ENSOARG00020013189	Transcript	ENSOART00020020270.1	protein_coding	-	-	-	BP
rs1092419851	20	29643063	C	downstream_gene_variant	MODIFIER	-	ENSOARG00020016654	Transcript	ENSOART00020025536.1	protein_coding	-	-	-	BP
rs1092556744	20	27992444	A	intron_variant	MODIFIER	-	ENSOARG00020022450	Transcript	ENSOART00020035060.1	protein_coding	-	-	-	BP
rs1092656587	20	35773820	G	intron_variant	MODIFIER	ALDH5A1	ENSOARG00020010327	Transcript	ENSOART00020015948.1	protein_coding	-	-	-	BP
rs1092694037	20	34409296	C	intergenic_variant	MODIFIER	-	-	-	-	-	-	-	-	BP
rs1092909024	20	27993345	C	intron_variant	MODIFIER	-	ENSOARG00020022450	Transcript	ENSOART00020035060.1	protein_coding	-	-	-	BP
rs1092996723	20	27993310	G	intron_variant	MODIFIER	-	ENSOARG00020022450	Transcript	ENSOART00020035060.1	protein_coding	-	-	-	BP
rs1093289550	20	9154248	G	upstream_gene_variant	MODIFIER	VPS52	ENSOARG00020012385	Transcript	ENSOART00020018918.1	protein_coding	-	-	-	BP
rs1093316455	20	30665939	G	intron_variant	MODIFIER	-	ENSOARG00020013189	Transcript	ENSOART00020020270.1	protein_coding	-	-	-	BP
rs1093744470	20	27993235	C	intron_variant	MODIFIER	-	ENSOARG00020022450	Transcript	ENSOART00020035060.1	protein_coding	-	-	-	BP
rs1093844104	20	9154245	A	upstream_gene_variant	MODIFIER	VPS52	ENSOARG00020012385	Transcript	ENSOART00020018918.1	protein_coding	-	-	-	BP
rs1093964056	20	27990643	C	intron_variant	MODIFIER	-	ENSOARG00020022450	Transcript	ENSOART00020035060.1	protein_coding	-	-	-	BP
rs1094600819	20	29688669	T	downstream_gene_variant	MODIFIER	-	ENSOARG00020016816	Transcript	ENSOART00020025859.1	protein_coding	-	-	-	BP
rs1094728183	20	29643866	G	downstream_gene_variant	MODIFIER	-	ENSOARG00020016654	Transcript	ENSOART00020025536.1	protein_coding	-	-	-	BP
rs1094943460	20	27993255	T	intron_variant	MODIFIER	-	ENSOARG00020022450	Transcript	ENSOART00020035060.1	protein_coding	-	-	-	BP
rs160534380	20	42523599	T	downstream_gene_variant	MODIFIER	RNF144B	ENSOARG00020012658	Transcript	ENSOART00020019318.1	protein_coding	-	-	-	BP
rs161297371	20	8952317	C	downstream_gene_variant	MODIFIER	-	ENSOARG00020025272	Transcript	ENSOART00020039627.1	protein_coding	-	-	-	BP
rs161300830	20	10322771	A	downstream_gene_variant	MODIFIER	ILRUN	ENSOARG00020019597	Transcript	ENSOART00020030173.1	protein_coding	-	-	-	BP
rs161303133	20	11254521	C	downstream_gene_variant	MODIFIER	FKBP5	ENSOARG00020022803	Transcript	ENSOART00020035500.1	protein_coding	-	-	-	BP
rs161311054	20	17452587	A	downstream_gene_variant	MODIFIER	BYSL	ENSOARG00020015632	Transcript	ENSOART00020023918.1	protein_coding	-	-	-	BP
rs161313088	20	18251663	A	downstream_gene_variant	MODIFIER	BICRAL	ENSOARG00020017366	Transcript	ENSOART00020026694.1	protein_coding	-	-	-	BP
rs161314615	20	18489748	G	intron_variant	MODIFIER	SRF	ENSOARG00020019777	Transcript	ENSOART00020030434.1	protein_coding	-	-	-	BP
rs161314647	20	18490809	C	intron_variant	MODIFIER	SRF	ENSOARG00020019777	Transcript	ENSOART00020030434.1	protein_coding	-	-	-	BP
rs161316060	20	18783917	G	intron_variant	MODIFIER	POLR1C	ENSOARG00020022290	Transcript	ENSOART00020034592.1	protein_coding	-	-	-	BP
rs161318528	20	19507593	G	downstream_gene_variant	MODIFIER	TMEM151B	ENSOARG00020024483	Transcript	ENSOART00020038324.1	protein_coding	-	-	-	BP
rs161320380	20	21051729	A	intergenic_variant	MODIFIER	-	-	-	-	-	-	-	-	BP
rs161320381	20	21051755	G	intergenic_variant	MODIFIER	-	-	-	-	-	-	-	-	BP
rs161320578	20	21071423	G	downstream_gene_variant	MODIFIER	ENPP5	ENSOARG00020012428	Transcript	ENSOART00020018939.1	protein_coding	-	-	-	BP
rs161321740	20	21463830	A	intron_variant	MODIFIER	CYP39A1	ENSOARG00020012671	Transcript	ENSOART00020019319.1	protein_coding	-	-	-	BP
rs161321960	20	21595184	T	downstream_gene_variant	MODIFIER	-	ENSOARG00020013123	Transcript	ENSOART00020020047.1	lncRNA	-	-	-	BP
rs161324467	20	27992341	G	intron_variant	MODIFIER	-	ENSOARG00020022450	Transcript	ENSOART00020035060.1	protein_coding	-	-	-	BP
rs161326961	20	29374508	A	downstream_gene_variant	MODIFIER	LSM2	ENSOARG00020012709	Transcript	ENSOART00020019380.1	protein_coding	-	-	-	BP
rs161328404	20	29553052	T	downstream_gene_variant	MODIFIER	LTB	ENSOARG00020016076	Transcript	ENSOART00020024649.1	protein_coding	-	-	-	BP
rs161330022	20	30102395	C	upstream_gene_variant	MODIFIER	NRM	ENSOARG00020020929	Transcript	ENSOART00020032306.1	protein_coding	-	-	-	BP
rs161330413	20	30134489	C	downstream_gene_variant	MODIFIER	DHX16	ENSOARG00020021031	Transcript	ENSOART00020032538.1	protein_coding	-	-	-	BP
rs161332890	20	32445279	T	non_coding_transcript_exon_variant	MODIFIER	-	ENSOARG00020019078	Transcript	ENSOART00020029379.1	lncRNA	-	-	-	BP
rs161334357	20	32938550	G	downstream_gene_variant	MODIFIER	ZKSCAN8	ENSOARG00020006714	Transcript	ENSOART00020010332.1	protein_coding	-	-	-	BP
rs161334415	20	32940503	C	downstream_gene_variant	MODIFIER	ZKSCAN8	ENSOARG00020006714	Transcript	ENSOART00020010332.1	protein_coding	-	-	-	BP
rs161334802	20	32981344	C	intergenic_variant	MODIFIER	-	-	-	-	-	-	-	-	BP
rs161334827	20	32982948	C	upstream_gene_variant	MODIFIER	-	ENSOARG00020006809	Transcript	ENSOART00020010426.1	lncRNA	-	-	-	BP
rs161334913	20	33028932	A	intergenic_variant	MODIFIER	-	-	-	-	-	-	-	-	BP
rs161335425	20	34145160	C	downstream_gene_variant	MODIFIER	HMGN4	ENSOARG00020008517	Transcript	ENSOART00020013009.1	protein_coding	-	-	-	BP
rs161335787	20	34496060	T	downstream_gene_variant	MODIFIER	TRIM38	ENSOARG00020007405	Transcript	ENSOART00020011296.1	protein_coding	-	-	-	BP
rs161336866	20	35772061	C	3_prime_UTR_variant	MODIFIER	ALDH5A1	ENSOARG00020010327	Transcript	ENSOART00020015948.1	protein_coding	-	-	-	BP
rs161336933	20	35774354	C	intron_variant	MODIFIER	ALDH5A1	ENSOARG00020010327	Transcript	ENSOART00020015948.1	protein_coding	-	-	-	BP
rs161336935	20	35774407	C	intron_variant	MODIFIER	ALDH5A1	ENSOARG00020010327	Transcript	ENSOART00020015948.1	protein_coding	-	-	-	BP
[truncated: 9,565 more rows]

## Sheet: Churra-P-Specific-SNPs
SNP	Chr	Location	Allele	Consequence	IMPACT	SYMBOL	Gene	Feature_type	Feature	BIOTYPE	Amino_acids	Codons	SIFT	Stage
rs1087485146	25	31312310	G	missense_variant	MODERATE	-	ENSOARG00020006443	Transcript	ENSOART00020009960.1	protein_coding	L/R	cTa/cGa	tolerated_low_confidence(1)	P
rs399194589	25	13254469	A	missense_variant	MODERATE	RET	ENSOARG00020021522	Transcript	ENSOART00020033261.1	protein_coding	G/S	Ggc/Agc	tolerated_low_confidence(1)	P
rs162227106	24	17510150	A	missense_variant	MODERATE	KNOP1	ENSOARG00020016032	Transcript	ENSOART00020024591.1	protein_coding	V/L	Gta/Tta	tolerated_low_confidence(1)	P
rs605558306	21	44436338	C	missense_variant	MODERATE	CCDC88B	ENSOARG00020008588	Transcript	ENSOART00020013572.1	protein_coding	F/L	Ttc/Ctc	tolerated_low_confidence(1)	P
rs410315645	20	29664553	G	missense_variant	MODERATE	-	ENSOARG00020016746	Transcript	ENSOART00020025696.1	protein_coding	V/G	gTc/gGc	tolerated_low_confidence(1)	P
rs412640415	20	30665744	G	missense_variant	MODERATE	-	ENSOARG00020013189	Transcript	ENSOART00020020270.1	protein_coding	G/A	gGc/gCc	tolerated_low_confidence(1)	P
rs161208511	18	55744339	G	missense_variant	MODERATE	-	ENSOARG00020009854	Transcript	ENSOART00020015130.1	protein_coding	N/S	aAc/aGc	tolerated_low_confidence(1)	P
rs423932165	18	59127098	G	missense_variant	MODERATE	-	ENSOARG00020020363	Transcript	ENSOART00020031357.1	protein_coding	R/G	Agg/Ggg	tolerated_low_confidence(1)	P
rs423434093	17	80643937	G	missense_variant	MODERATE	-	ENSOARG00020025540	Transcript	ENSOART00020040063.1	protein_coding	N/S	aAc/aGc	tolerated_low_confidence(1)	P
rs417509847	16	12889805	T	missense_variant	MODERATE	MAST4	ENSOARG00020004329	Transcript	ENSOART00020006604.1	protein_coding	V/I	Gtt/Att	tolerated_low_confidence(1)	P
rs160689490	15	30237132	T	missense_variant	MODERATE	SIK3	ENSOARG00020024821	Transcript	ENSOART00020039030.1	protein_coding	S/N	aGt/aAt	tolerated_low_confidence(1)	P
rs418672248	15	45224417	G	missense_variant	MODERATE	AMPD3	ENSOARG00020016234	Transcript	ENSOART00020024990.1	protein_coding	I/T	aTc/aCc	tolerated_low_confidence(1)	P
rs592069403	15	89873581	A	missense_variant	MODERATE	ACAD8	ENSOARG00020012311	Transcript	ENSOART00020018932.1	protein_coding	T/M	aCg/aTg	tolerated_low_confidence(1)	P
rs412837552	11	59567673	C	missense_variant	MODERATE	COIL	ENSOARG00020022586	Transcript	ENSOART00020035028.1	protein_coding	R/P	cGc/cCc	tolerated_low_confidence(1)	P
rs605643280	11	38993671	G	missense_variant	MODERATE	-	ENSOARG00020016581	Transcript	ENSOART00020025968.1	protein_coding	M/V	Atg/Gtg	tolerated_low_confidence(1)	P
rs159540622	10	97182244	C	missense_variant	MODERATE	UPF3A	ENSOARG00020008874	Transcript	ENSOART00020013710.1	protein_coding	V/A	gTg/gCg	tolerated_low_confidence(1)	P
rs406924570	9	14052644	C	missense_variant	MODERATE	PHF3	ENSOARG00020003154	Transcript	ENSOART00020004823.1	protein_coding	K/R	aAa/aGa	tolerated_low_confidence(1)	P
rs408971133	8	82092075	G	missense_variant	MODERATE	PLEKHG1	ENSOARG00020021072	Transcript	ENSOART00020032501.1	protein_coding	D/G	gAc/gGc	tolerated_low_confidence(1)	P
rs161943847	7	61199564	C	missense_variant	MODERATE	AP4E1	ENSOARG00020025796	Transcript	ENSOART00020040509.1	protein_coding	T/A	Aca/Gca	tolerated_low_confidence(1)	P
rs427642896	6	103656575	A	missense_variant	MODERATE	BMP2K	ENSOARG00020007544	Transcript	ENSOART00020011922.1	protein_coding	G/S	Ggc/Agc	tolerated_low_confidence(1)	P
rs591341753	6	128077280	T	missense_variant	MODERATE	FAM193A	ENSOARG00020022278	Transcript	ENSOART00020034843.1	protein_coding	A/T	Gca/Aca	tolerated_low_confidence(1)	P
rs160104122	5	64732237	C	missense_variant	MODERATE	SYNPO	ENSOARG00020013674	Transcript	ENSOART00020020873.1	protein_coding	T/P	Acc/Ccc	tolerated_low_confidence(1)	P
rs400154714	5	4327230	A	missense_variant	MODERATE	-	ENSOARG00020021129	Transcript	ENSOART00020032614.1	protein_coding	A/T	Gcc/Acc	tolerated_low_confidence(1)	P
rs159809155	4	113785737	A	missense_variant	MODERATE	AGK	ENSOARG00020005551	Transcript	ENSOART00020008718.1	protein_coding	R/Q	cGg/cAg	tolerated_low_confidence(1)	P
rs406457348	4	114759602	C	missense_variant	MODERATE	-	ENSOARG00020001175	Transcript	ENSOART00020001748.1	protein_coding	M/T	aTg/aCg	tolerated_low_confidence(1)	P
rs401173051	3	224815797	C	missense_variant	MODERATE	PLEKHG6	ENSOARG00020006252	Transcript	ENSOART00020009772.1	protein_coding	Q/R	cAg/cGg	tolerated_low_confidence(1)	P
rs429378124	3	46238046	A	missense_variant	MODERATE	VPS54	ENSOARG00020000984	Transcript	ENSOART00020001511.1	protein_coding	F/L	ttT/ttA	tolerated_low_confidence(1)	P
rs159527059	2	146242465	C	missense_variant	MODERATE	GPR155	ENSOARG00020001419	Transcript	ENSOART00020002260.1	protein_coding	I/T	aTt/aCt	tolerated_low_confidence(1)	P
rs159601100	2	258038722	G	missense_variant	MODERATE	NIPAL3	ENSOARG00020010878	Transcript	ENSOART00020016874.1	protein_coding	Y/H	Tat/Cat	tolerated_low_confidence(1)	P
rs402558950	2	128659365	T	missense_variant	MODERATE	INPP1	ENSOARG00020009339	Transcript	ENSOART00020014298.1	protein_coding	A/T	Gca/Aca	tolerated_low_confidence(1)	P
rs419066902	2	50303450	G	missense_variant	MODERATE	INVS	ENSOARG00020000789	Transcript	ENSOART00020001094.1	protein_coding	N/H	Aac/Cac	tolerated_low_confidence(1)	P
rs159412856	1	131028877	C	missense_variant	MODERATE	SYNJ1	ENSOARG00020000444	Transcript	ENSOART00020001346.1	protein_coding	L/P	cTg/cCg	tolerated_low_confidence(1)	P
rs159713465	1	21272070	G	missense_variant	MODERATE	MAST2	ENSOARG00020000575	Transcript	ENSOART00020000876.1	protein_coding	C/G	Tgc/Ggc	tolerated_low_confidence(1)	P
rs403702085	1	191321666	C	missense_variant	MODERATE	C3orf85	ENSOARG00020005209	Transcript	ENSOART00020007973.1	protein_coding	M/T	aTg/aCg	tolerated_low_confidence(1)	P
rs428235575	1	119689235	C	missense_variant	MODERATE	B4GALT3	ENSOARG00020000101	Transcript	ENSOART00020000118.1	protein_coding	H/R	cAt/cGt	tolerated_low_confidence(1)	P
rs592428956	9	62342403	C	start_lost	HIGH	PAG1	ENSOARG00020017273	Transcript	ENSOART00020026590.1	protein_coding	M/V	Atg/Gtg	tolerated_low_confidence(1)	P
rs598855144	24	26505582	A	missense_variant	MODERATE	TUFM	ENSOARG00020025991	Transcript	ENSOART00020040881.1	protein_coding	D/E	gaC/gaA	tolerated_low_confidence(0.99)	P
rs409934067	22	27108429	G	missense_variant	MODERATE	SLK	ENSOARG00020009006	Transcript	ENSOART00020014282.1	protein_coding	T/A	Act/Gct	tolerated_low_confidence(0.99)	P
rs413310835	7	73152561	A	missense_variant	MODERATE	ARID4A	ENSOARG00020020842	Transcript	ENSOART00020032252.1	protein_coding	V/I	Gtt/Att	tolerated_low_confidence(0.9)	P
rs159607521	2	261442678	A	missense_variant	MODERATE	HP1BP3	ENSOARG00020022609	Transcript	ENSOART00020035087.1	protein_coding	V/M	Gtg/Atg	tolerated_low_confidence(0.89)	P
rs160181040	2	35426701	A	missense_variant	MODERATE	GOLM1	ENSOARG00020002940	Transcript	ENSOART00020004530.1	protein_coding	A/T	Gca/Aca	tolerated_low_confidence(0.88)	P
rs160537315	13	7483098	T	missense_variant	MODERATE	ESF1	ENSOARG00020025168	Transcript	ENSOART00020039468.1	protein_coding	V/I	Gtc/Atc	tolerated_low_confidence(0.82)	P
rs159813298	4	122254777	G	missense_variant	MODERATE	ZNF862	ENSOARG00020009909	Transcript	ENSOART00020015314.1	protein_coding	Y/C	tAt/tGt	tolerated_low_confidence(0.79)	P
rs422892381	1	284887275	A	missense_variant	MODERATE	MX1	ENSOARG00020002706	Transcript	ENSOART00020004147.1	protein_coding	G/S	Ggt/Agt	tolerated_low_confidence(0.79)	P
rs417044359	3	3852443	T	missense_variant	MODERATE	-	ENSOARG00020013569	Transcript	ENSOART00020021211.1	protein_coding	R/S	Cgc/Agc	tolerated_low_confidence(0.77)	P
rs404001268	14	27354282	T	missense_variant	MODERATE	KIFC3	ENSOARG00020004375	Transcript	ENSOART00020007722.1	protein_coding	G/S	Ggt/Agt	tolerated_low_confidence(0.76)	P
rs161898641	2	50303327	C	missense_variant	MODERATE	INVS	ENSOARG00020000789	Transcript	ENSOART00020001094.1	protein_coding	I/V	Ata/Gta	tolerated_low_confidence(0.74)	P
rs423162845	7	86129736	G	missense_variant	MODERATE	PCNX1	ENSOARG00020004951	Transcript	ENSOART00020008010.1	protein_coding	M/V	Atg/Gtg	tolerated_low_confidence(0.72)	P
rs407899613	24	27482953	G	missense_variant	MODERATE	PHKG2	ENSOARG00020022168	Transcript	ENSOART00020034375.1	protein_coding	I/V	Atc/Gtc	tolerated_low_confidence(0.67)	P
rs591273901	12	68226800	G	missense_variant	MODERATE	RGS16	ENSOARG00020003466	Transcript	ENSOART00020005291.1	protein_coding	L/P	cTg/cCg	tolerated_low_confidence(0.66)	P
rs160663329	9	80929228	G	missense_variant	MODERATE	LRP12	ENSOARG00020017146	Transcript	ENSOART00020026356.1	protein_coding	N/S	aAt/aGt	tolerated_low_confidence(0.64)	P
rs427387187	3	118680945	G	missense_variant	MODERATE	KRR1	ENSOARG00020002893	Transcript	ENSOART00020004440.1	protein_coding	G/A	gGg/gCg	tolerated_low_confidence(0.61)	P
rs161214533	18	61768581	G	missense_variant	MODERATE	GSKIP	ENSOARG00020013809	Transcript	ENSOART00020021075.1	protein_coding	M/V	Atg/Gtg	tolerated_low_confidence(0.6)	P
rs590934539	20	30172666	A	missense_variant	MODERATE	PPP1R10	ENSOARG00020022420	Transcript	ENSOART00020034864.1	protein_coding	G/S	Ggt/Agt	tolerated_low_confidence(0.59)	P
rs160838303	17	47651667	C	missense_variant	MODERATE	ETFDH	ENSOARG00020016646	Transcript	ENSOART00020025675.1	protein_coding	H/Q	caC/caG	tolerated_low_confidence(0.59)	P
rs595424420	12	69690127	T	missense_variant	MODERATE	TSEN15	ENSOARG00020005591	Transcript	ENSOART00020008838.1	protein_coding	P/S	Ccg/Tcg	tolerated_low_confidence(0.57)	P
rs159431538	1	195996931	C	missense_variant	MODERATE	USF3	ENSOARG00020001164	Transcript	ENSOART00020001740.1	protein_coding	T/A	Act/Gct	tolerated_low_confidence(0.57)	P
rs161603156	21	19987431	A	missense_variant	MODERATE	RSF1	ENSOARG00020025337	Transcript	ENSOART00020039741.1	protein_coding	V/I	Gta/Ata	tolerated_low_confidence(0.56)	P
rs401206645	9	15284758	A	missense_variant	MODERATE	FAM83H	ENSOARG00020011357	Transcript	ENSOART00020017410.1	protein_coding	L/Q	cTg/cAg	tolerated_low_confidence(0.54)	P
rs425613336	17	52996089	T	missense_variant	MODERATE	EP400	ENSOARG00020023106	Transcript	ENSOART00020035921.1	protein_coding	S/N	aGt/aAt	tolerated_low_confidence(0.53)	P
rs430454676	9	14052342	T	missense_variant	MODERATE	PHF3	ENSOARG00020003154	Transcript	ENSOART00020004823.1	protein_coding	V/I	Gta/Ata	tolerated_low_confidence(0.53)	P
rs428932418	21	37118197	A	missense_variant	MODERATE	NFRKB	ENSOARG00020011602	Transcript	ENSOART00020017734.1	protein_coding	P/S	Ccc/Tcc	tolerated_low_confidence(0.52)	P
rs403537403	6	119935081	C	missense_variant	MODERATE	BOD1L1	ENSOARG00020003558	Transcript	ENSOART00020005502.1	protein_coding	R/G	Cgc/Ggc	tolerated_low_confidence(0.52)	P
rs604085453	6	128077106	T	missense_variant	MODERATE	FAM193A	ENSOARG00020022278	Transcript	ENSOART00020034843.1	protein_coding	G/S	Ggc/Agc	tolerated_low_confidence(0.51)	P
rs1090522824	4	123028011	G	missense_variant	MODERATE	-	ENSOARG00020010980	Transcript	ENSOART00020016793.1	protein_coding	K/T	aAa/aCa	tolerated_low_confidence(0.51)	P
rs418676114	9	14052825	C	missense_variant	MODERATE	PHF3	ENSOARG00020003154	Transcript	ENSOART00020004823.1	protein_coding	I/V	Att/Gtt	tolerated_low_confidence(0.49)	P
rs428780431	5	13632350	C	missense_variant	MODERATE	C19orf38	ENSOARG00020006962	Transcript	ENSOART00020010752.1	protein_coding	I/T	aTt/aCt	tolerated_low_confidence(0.47)	P
rs160441337	3	39144762	C	missense_variant	MODERATE	LCLAT1	ENSOARG00020005419	Transcript	ENSOART00020008303.1	protein_coding	L/S	tTa/tCa	tolerated_low_confidence(0.45)	P
rs604831528	24	22908638	C	missense_variant	MODERATE	RBBP6	ENSOARG00020025185	Transcript	ENSOART00020039501.1	protein_coding	S/P	Tca/Cca	tolerated_low_confidence(0.44)	P
rs419730383	5	18778855	T	missense_variant	MODERATE	CACTIN	ENSOARG00020018654	Transcript	ENSOART00020028813.1	protein_coding	P/S	Cct/Tct	tolerated_low_confidence(0.44)	P
rs159682388	1	66799575	C	missense_variant	MODERATE	SYDE2	ENSOARG00020001859	Transcript	ENSOART00020002826.1	protein_coding	T/A	Aca/Gca	tolerated_low_confidence(0.44)	P
rs419717398	16	37905603	G	missense_variant	MODERATE	LIFR	ENSOARG00020010940	Transcript	ENSOART00020016697.1	protein_coding	T/A	Aca/Gca	tolerated_low_confidence(0.42)	P
rs429808224	14	38173006	A	missense_variant	MODERATE	PSKH1	ENSOARG00020004339	Transcript	ENSOART00020006632.1	protein_coding	V/I	Gtt/Att	tolerated_low_confidence(0.42)	P
rs161009926	11	51013795	C	missense_variant	MODERATE	GGNBP2	ENSOARG00020024497	Transcript	ENSOART00020038343.1	protein_coding	T/A	Act/Gct	tolerated_low_confidence(0.41)	P
rs597549903	20	54052672	C	missense_variant	MODERATE	RIPK1	ENSOARG00020006661	Transcript	ENSOART00020010218.1	protein_coding	A/G	gCa/gGa	tolerated_low_confidence(0.35)	P
rs601224638	24	28308281	T	missense_variant	MODERATE	RUSF1	ENSOARG00020024577	Transcript	ENSOART00020038515.1	protein_coding	A/T	Gcc/Acc	tolerated_low_confidence(0.34)	P
rs407958774	2	140658508	G	missense_variant	MODERATE	CWC22	ENSOARG00020019564	Transcript	ENSOART00020030077.1	protein_coding	M/V	Atg/Gtg	tolerated_low_confidence(0.34)	P
rs403480160	1	48653658	C	missense_variant	MODERATE	ANKRD13C	ENSOARG00020012714	Transcript	ENSOART00020019794.1	protein_coding	N/S	aAt/aGt	tolerated_low_confidence(0.34)	P
rs398904466	20	18249961	A	missense_variant	MODERATE	BICRAL	ENSOARG00020017366	Transcript	ENSOART00020026694.1	protein_coding	A/T	Gca/Aca	tolerated_low_confidence(0.33)	P
rs160873259	17	73403737	A	missense_variant	MODERATE	SSH1	ENSOARG00020004645	Transcript	ENSOART00020007097.1	protein_coding	A/T	Gcc/Acc	tolerated_low_confidence(0.33)	P
rs430089106	7	1050218	G	missense_variant	MODERATE	APC	ENSOARG00020015195	Transcript	ENSOART00020023264.1	protein_coding	Q/P	cAa/cCa	tolerated_low_confidence(0.33)	P
rs588351506	26	40214462	G	missense_variant	MODERATE	KAT6A	ENSOARG00020025591	Transcript	ENSOART00020040161.1	protein_coding	I/L	Atc/Ctc	tolerated_low_confidence(0.32)	P
rs160540550	13	12946712	G	missense_variant	MODERATE	TAF3	ENSOARG00020004833	Transcript	ENSOART00020007450.1	protein_coding	M/V	Atg/Gtg	tolerated_low_confidence(0.32)	P
rs398838673	23	55279500	C	missense_variant	MODERATE	-	ENSOARG00020013652	Transcript	ENSOART00020020816.1	protein_coding	I/V	Att/Gtt	tolerated_low_confidence(0.31)	P
rs161769094	1	72779807	A	missense_variant	MODERATE	CDC7	ENSOARG00020008161	Transcript	ENSOART00020012524.1	protein_coding	A/T	Gcg/Acg	tolerated_low_confidence(0.3)	P
rs413718977	12	55394720	T	missense_variant	MODERATE	ZBTB17	ENSOARG00020015851	Transcript	ENSOART00020024518.1	protein_coding	P/L	cCg/cTg	tolerated_low_confidence(0.29)	P
rs413628801	10	56278391	T	missense_variant	MODERATE	ACOD1	ENSOARG00020011449	Transcript	ENSOART00020017449.1	protein_coding	P/S	Cca/Tca	tolerated_low_confidence(0.28)	P
rs1089904846	20	51308231	T	missense_variant	MODERATE	DSP	ENSOARG00020024879	Transcript	ENSOART00020038995.1	protein_coding	V/M	Gtg/Atg	tolerated_low_confidence(0.27)	P
rs422282325	7	30063894	G	missense_variant	MODERATE	AQR	ENSOARG00020005928	Transcript	ENSOART00020009148.1	protein_coding	L/P	cTg/cCg	tolerated_low_confidence(0.27)	P
rs162118436	11	54492497	A	missense_variant	MODERATE	MTMR4	ENSOARG00020018610	Transcript	ENSOART00020028640.1	protein_coding	G/S	Ggc/Agc	tolerated_low_confidence(0.25)	P
rs601410647	4	72524822	A	missense_variant	MODERATE	GARS1	ENSOARG00020011037	Transcript	ENSOART00020016852.1	protein_coding	P/L	cCg/cTg	tolerated_low_confidence(0.24)	P
rs429377690	22	27108367	C	missense_variant	MODERATE	SLK	ENSOARG00020009006	Transcript	ENSOART00020014282.1	protein_coding	M/T	aTg/aCg	tolerated_low_confidence(0.23)	P
rs160827105	17	14438572	A	missense_variant	MODERATE	OTUD4	ENSOARG00020024925	Transcript	ENSOART00020039089.1	protein_coding	G/S	Ggc/Agc	tolerated_low_confidence(0.23)	P
rs603366976	8	98731141	T	missense_variant	MODERATE	PSMB1	ENSOARG00020026195	Transcript	ENSOART00020041224.1	protein_coding	Y/N	Tac/Aac	tolerated_low_confidence(0.23)	P
rs599471850	15	56244344	A	missense_variant	MODERATE	PLEKHB1	ENSOARG00020023874	Transcript	ENSOART00020037297.1	protein_coding	E/K	Gaa/Aaa	tolerated_low_confidence(0.22)	P
rs161322776	20	23783745	T	missense_variant	MODERATE	MMUT	ENSOARG00020014615	Transcript	ENSOART00020022357.1	protein_coding	R/Q	cGg/cAg	tolerated_low_confidence(0.21)	P
rs592324954	19	56135075	C	missense_variant	MODERATE	EXOSC7	ENSOARG00020025436	Transcript	ENSOART00020039901.1	protein_coding	R/G	Aga/Gga	tolerated_low_confidence(0.21)	P
rs410737287	14	37899790	T	missense_variant	MODERATE	RIPOR1	ENSOARG00020022218	Transcript	ENSOART00020034700.1	protein_coding	R/W	Cgg/Tgg	tolerated_low_confidence(0.21)	P
rs421578482	21	37118179	C	missense_variant	MODERATE	NFRKB	ENSOARG00020011602	Transcript	ENSOART00020017734.1	protein_coding	T/A	Acg/Gcg	tolerated_low_confidence(0.2)	P
rs193639253	3	39144771	G	missense_variant	MODERATE	LCLAT1	ENSOARG00020005419	Transcript	ENSOART00020008303.1	protein_coding	K/R	aAg/aGg	tolerated_low_confidence(0.2)	P
rs161589045	25	43083780	A	missense_variant	MODERATE	WAPL	ENSOARG00020026341	Transcript	ENSOART00020041440.1	protein_coding	A/V	gCa/gTa	tolerated_low_confidence(0.19)	P
rs421325041	10	13639667	G	missense_variant	MODERATE	MTRF1	ENSOARG00020005295	Transcript	ENSOART00020008112.1	protein_coding	G/A	gGt/gCt	tolerated_low_confidence(0.19)	P
rs159484104	1	273071725	G	missense_variant	MODERATE	PIK3CB	ENSOARG00020010835	Transcript	ENSOART00020016576.1	protein_coding	I/M	atC/atG	tolerated_low_confidence(0.18)	P
rs410309227	15	57252349	A	missense_variant	MODERATE	RNF169	ENSOARG00020004047	Transcript	ENSOART00020006182.1	protein_coding	E/K	Gag/Aag	tolerated_low_confidence(0.17)	P
rs589619926	18	56353754	C	missense_variant	MODERATE	CCDC88C	ENSOARG00020011759	Transcript	ENSOART00020017874.1	protein_coding	P/A	Ccc/Gcc	tolerated_low_confidence(0.16)	P
rs591199310	24	27867874	C	missense_variant	MODERATE	SETD1A	ENSOARG00020023204	Transcript	ENSOART00020036098.1	protein_coding	T/P	Acc/Ccc	tolerated_low_confidence(0.15)	P
rs1091993193	7	38702956	A	missense_variant	MODERATE	-	ENSOARG00020019955	Transcript	ENSOART00020030683.1	protein_coding	Q/L	cAa/cTa	tolerated_low_confidence(0.15)	P
rs400931982	13	35719764	T	missense_variant	MODERATE	SVIL	ENSOARG00020018385	Transcript	ENSOART00020028338.1	protein_coding	V/M	Gtg/Atg	tolerated_low_confidence(0.14)	P
rs588477228	11	22554666	T	missense_variant	MODERATE	TOP2A	ENSOARG00020007860	Transcript	ENSOART00020012502.1	protein_coding	A/V	gCt/gTt	tolerated_low_confidence(0.14)	P
rs160218606	8	22592842	A	missense_variant	MODERATE	-	ENSOARG00020023190	Transcript	ENSOART00020036317.1	protein_coding	S/N	aGt/aAt	tolerated_low_confidence(0.14)	P
rs162299653	8	73859002	T	missense_variant	MODERATE	HIVEP2	ENSOARG00020011283	Transcript	ENSOART00020017191.1	protein_coding	A/T	Gct/Act	tolerated_low_confidence(0.13)	P
rs409867741	13	67245581	T	missense_variant	MODERATE	PROCR	ENSOARG00020003823	Transcript	ENSOART00020005839.1	protein_coding	T/I	aCa/aTa	tolerated_low_confidence(0.12)	P
rs407565814	2	24176163	G	missense_variant	MODERATE	CDK20	ENSOARG00020003277	Transcript	ENSOART00020005226.1	protein_coding	V/A	gTg/gCg	tolerated_low_confidence(0.12)	P
rs161429846	24	21438050	T	missense_variant	MODERATE	USP31	ENSOARG00020024514	Transcript	ENSOART00020038434.1	protein_coding	R/H	cGc/cAc	tolerated_low_confidence(0.11)	P
rs422474303	22	27108503	G	missense_variant	MODERATE	SLK	ENSOARG00020009006	Transcript	ENSOART00020014282.1	protein_coding	I/M	atC/atG	tolerated_low_confidence(0.11)	P
rs160857852	17	64088515	A	missense_variant	MODERATE	PHETA1	ENSOARG00020017112	Transcript	ENSOART00020026330.1	protein_coding	S/L	tCg/tTg	tolerated_low_confidence(0.1)	P
rs1087978593	12	30071645	C	missense_variant	MODERATE	-	ENSOARG00020016393	Transcript	ENSOART00020025144.1	protein_coding	E/D	gaG/gaC	tolerated_low_confidence(0.1)	P
rs160357817	7	84379141	C	missense_variant	MODERATE	DCAF5	ENSOARG00020003857	Transcript	ENSOART00020005928.1	protein_coding	L/V	Cta/Gta	tolerated_low_confidence(0.1)	P
rs603435272	1	96041070	A	missense_variant	MODERATE	DCLRE1B	ENSOARG00020020246	Transcript	ENSOART00020031147.1	protein_coding	G/E	gGg/gAg	tolerated_low_confidence(0.1)	P
rs160215969	8	17278610	A	missense_variant	MODERATE	SMPDL3A	ENSOARG00020021068	Transcript	ENSOART00020032500.1	protein_coding	G/V	gGc/gTc	tolerated_low_confidence(0.09)	P
rs161800580	4	90538943	T	missense_variant	MODERATE	LSM8	ENSOARG00020002018	Transcript	ENSOART00020003091.1	protein_coding	D/V	gAc/gTc	tolerated_low_confidence(0.09)	P
rs422394208	3	177646937	A	missense_variant	MODERATE	TESPA1	ENSOARG00020008337	Transcript	ENSOART00020012802.1	protein_coding	E/K	Gag/Aag	tolerated_low_confidence(0.09)	P
rs1086972506	X	124819383	C	missense_variant	MODERATE	WDR44	ENSOARG00020023621	Transcript	ENSOART00020037309.1	protein_coding	P/A	Cca/Gca	tolerated_low_confidence(0.08)	P
rs595653055	17	73401850	G	missense_variant	MODERATE	SSH1	ENSOARG00020004645	Transcript	ENSOART00020007097.1	protein_coding	I/M	atA/atG	tolerated_low_confidence(0.08)	P
rs160331326	7	55122619	T	missense_variant	MODERATE	ZNF280D	ENSOARG00020022968	Transcript	ENSOART00020035906.1	protein_coding	A/S	Gct/Tct	tolerated_low_confidence(0.08)	P
rs401342425	2	254054896	A	missense_variant	MODERATE	EPB41	ENSOARG00020015888	Transcript	ENSOART00020026473.1	protein_coding	Q/H	caG/caT	tolerated_low_confidence(0.08)	P
rs162266289	25	27295969	A	missense_variant	MODERATE	TYSND1	ENSOARG00020012522	Transcript	ENSOART00020019088.1	protein_coding	A/V	gCc/gTc	tolerated_low_confidence(0.07)	P
rs399137454	20	36051724	G	missense_variant	MODERATE	DCDC2	ENSOARG00020011966	Transcript	ENSOART00020018359.1	protein_coding	N/S	aAc/aGc	tolerated_low_confidence(0.07)	P
rs162301402	14	39106697	T	missense_variant	MODERATE	HAS3	ENSOARG00020008730	Transcript	ENSOART00020013410.1	protein_coding	S/F	tCt/tTt	tolerated_low_confidence(0.07)	P
rs418110771	14	37900039	A	missense_variant	MODERATE	RIPOR1	ENSOARG00020022218	Transcript	ENSOART00020034700.1	protein_coding	H/N	Cac/Aac	tolerated_low_confidence(0.07)	P
rs161899045	2	45702713	G	missense_variant	MODERATE	HR	ENSOARG00020022176	Transcript	ENSOART00020034378.1	protein_coding	T/A	Acc/Gcc	tolerated_low_confidence(0.07)	P
rs595566559	1	21271878	A	missense_variant	MODERATE	MAST2	ENSOARG00020000575	Transcript	ENSOART00020000876.1	protein_coding	D/N	Gat/Aat	tolerated_low_confidence(0.07)	P
rs417489934	24	15948808	G	missense_variant	MODERATE	XYLT1	ENSOARG00020023926	Transcript	ENSOART00020037313.1	protein_coding	K/R	aAa/aGa	tolerated_low_confidence(0.06)	P
rs160617087	13	73015534	G	missense_variant	MODERATE	CHD6	ENSOARG00020014349	Transcript	ENSOART00020021953.1	protein_coding	V/A	gTg/gCg	tolerated_low_confidence(0.06)	P
rs160818928	12	81103625	T	missense_variant	MODERATE	PTPRC	ENSOARG00020011696	Transcript	ENSOART00020022043.1	protein_coding	P/S	Cct/Tct	tolerated_low_confidence(0.06)	P
rs160286405	7	17309169	T	missense_variant	MODERATE	GLCE	ENSOARG00020013246	Transcript	ENSOART00020020216.1	protein_coding	N/I	aAt/aTt	tolerated_low_confidence(0.06)	P
rs162299873	7	37902840	G	missense_variant	MODERATE	HAUS2	ENSOARG00020017073	Transcript	ENSOART00020026327.1	protein_coding	L/V	Ctt/Gtt	tolerated_low_confidence(0.06)	P
rs425824294	1	28250431	G	missense_variant	MODERATE	ZFYVE9	ENSOARG00020007663	Transcript	ENSOART00020011679.1	protein_coding	D/E	gaC/gaG	tolerated_low_confidence(0.06)	P
rs160765055	12	32427229	A	missense_variant	MODERATE	ITPKB	ENSOARG00020019465	Transcript	ENSOART00020029969.1	protein_coding	L/F	Ctc/Ttc	tolerated_low_confidence(0.05)	P
rs419621916	1	57785544	A	missense_variant	MODERATE	PIGK	ENSOARG00020017215	Transcript	ENSOART00020026629.1	protein_coding	L/F	Ctc/Ttc	tolerated_low_confidence(0.05)	P
rs402023178	X	14565001	T	missense_variant	MODERATE	-	ENSOARG00020009139	Transcript	ENSOART00020014063.1	protein_coding	C/F	tGt/tTt	tolerated(1)	P
rs412195488	X	9762155	C	missense_variant	MODERATE	HCCS	ENSOARG00020024113	Transcript	ENSOART00020037644.1	protein_coding	V/A	gTg/gCg	tolerated(1)	P
rs1086828072	25	6027518	G	missense_variant	MODERATE	-	ENSOARG00020014471	Transcript	ENSOART00020022213.1	protein_coding	W/R	Tgg/Cgg	tolerated(1)	P
rs1088554331	25	31312971	G	missense_variant	MODERATE	-	ENSOARG00020006443	Transcript	ENSOART00020009960.1	protein_coding	N/D	Aac/Gac	tolerated(1)	P
rs1088681160	25	6027523	A	missense_variant	MODERATE	-	ENSOARG00020014471	Transcript	ENSOART00020022213.1	protein_coding	S/F	tCt/tTt	tolerated(1)	P
rs1094043387	25	31313617	A	missense_variant	MODERATE	-	ENSOARG00020006443	Transcript	ENSOART00020009960.1	protein_coding	C/Y	tGc/tAc	tolerated(1)	P
rs161549511	25	998683	T	missense_variant	MODERATE	-	ENSOARG00020019982	Transcript	ENSOART00020030938.1	protein_coding	D/E	gaC/gaA	tolerated(1)	P
rs161550742	25	1139106	C	missense_variant	MODERATE	URB2	ENSOARG00020020336	Transcript	ENSOART00020031334.1	protein_coding	M/L	Atg/Ctg	tolerated(1)	P
rs161577789	25	28500465	G	missense_variant	MODERATE	UNC5B	ENSOARG00020014296	Transcript	ENSOART00020021834.1	protein_coding	D/E	gaC/gaG	tolerated(1)	P
rs418980912	25	3644438	A	missense_variant	MODERATE	GNPAT	ENSOARG00020012259	Transcript	ENSOART00020018691.1	protein_coding	A/T	Gct/Act	tolerated(1)	P
rs601076930	25	44701088	G	missense_variant	MODERATE	ARHGAP22	ENSOARG00020026437	Transcript	ENSOART00020041596.1	protein_coding	G/A	gGc/gCc	tolerated(1)	P
rs161410324	24	2597216	A	missense_variant	MODERATE	ZNF205	ENSOARG00020026422	Transcript	ENSOART00020041570.1	protein_coding	R/Q	cGg/cAg	tolerated(1)	P
rs161411855	24	2984472	C	missense_variant	MODERATE	NLRC3	ENSOARG00020026452	Transcript	ENSOART00020041621.1	protein_coding	T/A	Acc/Gcc	tolerated(1)	P
rs161428854	24	20622956	G	missense_variant	MODERATE	EEF2K	ENSOARG00020024161	Transcript	ENSOART00020037734.1	protein_coding	S/G	Agt/Ggt	tolerated(1)	P
rs161457061	24	38008454	T	missense_variant	MODERATE	TRRAP	ENSOARG00020022843	Transcript	ENSOART00020035503.1	protein_coding	S/N	aGc/aAc	tolerated(1)	P
rs404210726	24	36879984	G	missense_variant	MODERATE	STAG3	ENSOARG00020019015	Transcript	ENSOART00020030059.1	protein_coding	T/P	Acc/Ccc	tolerated(1)	P
rs411354532	24	16101255	G	missense_variant	MODERATE	XYLT1	ENSOARG00020023926	Transcript	ENSOART00020037313.1	protein_coding	T/A	Acc/Gcc	tolerated(1)	P
rs413384943	23	68061897	C	missense_variant	MODERATE	-	ENSOARG00020014134	Transcript	ENSOART00020021572.1	protein_coding	Q/E	Caa/Gaa	tolerated(1)	P
rs413713883	23	68272235	C	missense_variant	MODERATE	SERPINB2	ENSOARG00020014357	Transcript	ENSOART00020021935.1	protein_coding	Y/S	tAt/tCt	tolerated(1)	P
rs419289429	23	68061744	C	missense_variant	MODERATE	-	ENSOARG00020014134	Transcript	ENSOART00020021572.1	protein_coding	F/V	Ttc/Gtc	tolerated(1)	P
rs161472640	22	16694880	G	missense_variant	MODERATE	MYOF	ENSOARG00020015803	Transcript	ENSOART00020024706.1	protein_coding	M/L	Atg/Ctg	tolerated(1)	P
rs410266910	22	4863868	C	missense_variant	MODERATE	-	ENSOARG00020020992	Transcript	ENSOART00020032377.1	protein_coding	K/E	Aag/Gag	tolerated(1)	P
rs413730004	22	35986711	C	missense_variant	MODERATE	TECTB	ENSOARG00020017476	Transcript	ENSOART00020026868.1	protein_coding	I/T	aTt/aCt	tolerated(1)	P
rs415022578	21	26624201	A	missense_variant	MODERATE	UEVLD	ENSOARG00020026000	Transcript	ENSOART00020040943.1	protein_coding	R/Q	cGg/cAg	tolerated(1)	P
rs424911282	21	45689467	G	missense_variant	MODERATE	AP5B1	ENSOARG00020021054	Transcript	ENSOART00020032476.1	protein_coding	K/T	aAg/aCg	tolerated(1)	P
rs426544145	21	37404018	G	missense_variant	MODERATE	ST14	ENSOARG00020013007	Transcript	ENSOART00020020369.1	protein_coding	Q/E	Caa/Gaa	tolerated(1)	P
rs161315409	20	18653374	T	missense_variant	MODERATE	ZNF318	ENSOARG00020021662	Transcript	ENSOART00020033595.1	protein_coding	V/M	Gtg/Atg	tolerated(1)	P
rs161347416	20	52381738	G	missense_variant	MODERATE	F13A1	ENSOARG00020025035	Transcript	ENSOART00020039238.1	protein_coding	N/D	Aac/Gac	tolerated(1)	P
rs407257776	20	27303684	G	missense_variant	MODERATE	-	ENSOARG00020022019	Transcript	ENSOART00020034176.1	protein_coding	D/E	gaT/gaG	tolerated(1)	P
rs421696277	20	52321980	G	missense_variant	MODERATE	F13A1	ENSOARG00020025035	Transcript	ENSOART00020039238.1	protein_coding	I/V	Att/Gtt	tolerated(1)	P
rs422049081	20	10541824	A	missense_variant	MODERATE	UHRF1BP1	ENSOARG00020019885	Transcript	ENSOART00020031071.1	protein_coding	S/N	aGc/aAc	tolerated(1)	P
rs161229820	19	11142273	A	missense_variant	MODERATE	MLH1	ENSOARG00020025753	Transcript	ENSOART00020040431.1	protein_coding	P/S	Cca/Tca	tolerated(1)	P
rs193644634	19	11464393	T	missense_variant	MODERATE	GOLGA4	ENSOARG00020025783	Transcript	ENSOART00020040487.1	protein_coding	V/L	Gta/Tta	tolerated(1)	P
rs414570386	19	55368243	T	missense_variant	MODERATE	CCR9	ENSOARG00020025255	Transcript	ENSOART00020039608.1	protein_coding	V/I	Gta/Ata	tolerated(1)	P
rs161205716	18	55068759	A	missense_variant	MODERATE	TOGARAM1	ENSOARG00020006719	Transcript	ENSOART00020010319.1	protein_coding	S/N	aGt/aAt	tolerated(1)	P
rs405314218	18	48452469	A	missense_variant	MODERATE	-	ENSOARG00020014527	Transcript	ENSOART00020030823.1	protein_coding	S/N	aGt/aAt	tolerated(1)	P
rs420668949	18	30255094	T	missense_variant	MODERATE	PEAK1	ENSOARG00020021910	Transcript	ENSOART00020033902.1	protein_coding	T/K	aCg/aAg	tolerated(1)	P
rs423398674	18	60577208	G	missense_variant	MODERATE	SYNE3	ENSOARG00020012578	Transcript	ENSOART00020019260.1	protein_coding	W/R	Tgg/Cgg	tolerated(1)	P
rs600041679	18	25006298	A	missense_variant	MODERATE	IL16	ENSOARG00020023691	Transcript	ENSOART00020036967.1	protein_coding	G/S	Ggc/Agc	tolerated(1)	P
rs1086304116	17	70024526	C	missense_variant	MODERATE	SDSL	ENSOARG00020015407	Transcript	ENSOART00020023580.1	protein_coding	I/V	Atc/Gtc	tolerated(1)	P
rs160830052	17	19355065	C	missense_variant	MODERATE	MAML3	ENSOARG00020013668	Transcript	ENSOART00020020903.1	protein_coding	I/L	Att/Ctt	tolerated(1)	P
rs162074736	17	11733347	G	missense_variant	MODERATE	PRMT9	ENSOARG00020023961	Transcript	ENSOART00020037360.1	protein_coding	H/D	Cat/Gat	tolerated(1)	P
rs162089670	17	79555908	T	missense_variant	MODERATE	PRR14L	ENSOARG00020024359	Transcript	ENSOART00020038102.1	protein_coding	R/H	cGc/cAc	tolerated(1)	P
rs162089885	17	80881357	A	missense_variant	MODERATE	CABIN1	ENSOARG00020025629	Transcript	ENSOART00020040192.1	protein_coding	G/S	Ggc/Agc	tolerated(1)	P
rs417177495	17	64708950	C	missense_variant	MODERATE	PRKAB1	ENSOARG00020019021	Transcript	ENSOART00020029285.1	protein_coding	I/V	Atc/Gtc	tolerated(1)	P
rs161143868	16	27373768	T	missense_variant	MODERATE	ITGA2	ENSOARG00020003443	Transcript	ENSOART00020005526.1	protein_coding	L/I	Cta/Ata	tolerated(1)	P
rs422587547	16	74060380	C	missense_variant	MODERATE	ICE1	ENSOARG00020023470	Transcript	ENSOART00020036917.1	protein_coding	T/A	Acg/Gcg	tolerated(1)	P
rs430248809	16	12852091	A	missense_variant	MODERATE	CD180	ENSOARG00020004248	Transcript	ENSOART00020006480.1	protein_coding	V/E	gTg/gAg	tolerated(1)	P
rs1086030513	15	49344767	A	missense_variant	MODERATE	-	ENSOARG00020009059	Transcript	ENSOART00020013922.1	protein_coding	V/E	gTa/gAa	tolerated(1)	P
rs160680167	15	15665531	G	missense_variant	MODERATE	MAML2	ENSOARG00020023344	Transcript	ENSOART00020036352.1	protein_coding	I/M	atA/atG	tolerated(1)	P
rs160715577	15	49895727	A	missense_variant	MODERATE	CAVIN3	ENSOARG00020011566	Transcript	ENSOART00020017596.1	protein_coding	R/K	aGg/aAg	tolerated(1)	P
rs160715581	15	49895801	C	missense_variant	MODERATE	CAVIN3	ENSOARG00020011566	Transcript	ENSOART00020017596.1	protein_coding	A/P	Gcc/Ccc	tolerated(1)	P
rs160747243	15	89798675	T	missense_variant	MODERATE	-	ENSOARG00020010582	Transcript	ENSOART00020017623.1	protein_coding	A/T	Gcc/Acc	tolerated(1)	P
rs406961665	15	6711243	T	missense_variant	MODERATE	BIRC2	ENSOARG00020020262	Transcript	ENSOART00020031223.1	protein_coding	V/I	Gtt/Att	tolerated(1)	P
rs407094664	15	80351425	C	missense_variant	MODERATE	ACCS	ENSOARG00020019774	Transcript	ENSOART00020030404.1	protein_coding	M/T	aTg/aCg	tolerated(1)	P
rs425531710	15	88317514	T	missense_variant	MODERATE	LPXN	ENSOARG00020014393	Transcript	ENSOART00020022049.1	protein_coding	R/Q	cGg/cAg	tolerated(1)	P
rs1088345607	14	11111716	T	missense_variant	MODERATE	HSDL1	ENSOARG00020006986	Transcript	ENSOART00020010712.1	protein_coding	V/I	Gtc/Atc	tolerated(1)	P
rs160912880	14	16509772	G	missense_variant	MODERATE	ITFG1	ENSOARG00020004914	Transcript	ENSOART00020007543.1	protein_coding	I/T	aTa/aCa	tolerated(1)	P
rs160934567	14	41986147	C	missense_variant	MODERATE	PKD1L3	ENSOARG00020012292	Transcript	ENSOART00020020608.1	protein_coding	F/L	Ttc/Ctc	tolerated(1)	P
rs160941336	14	48231790	C	missense_variant	MODERATE	-	ENSOARG00020014468	Transcript	ENSOART00020022115.1	protein_coding	Y/H	Tat/Cat	tolerated(1)	P
rs160943890	14	49073117	G	missense_variant	MODERATE	HAUS5	ENSOARG00020018275	Transcript	ENSOART00020028274.1	protein_coding	I/V	Atc/Gtc	tolerated(1)	P
rs160962992	14	55614216	G	missense_variant	MODERATE	ZNF45	ENSOARG00020003890	Transcript	ENSOART00020005953.1	protein_coding	R/G	Aga/Gga	tolerated(1)	P
rs160968495	14	56997638	G	missense_variant	MODERATE	CCDC61	ENSOARG00020012803	Transcript	ENSOART00020019585.1	protein_coding	T/A	Acc/Gcc	tolerated(1)	P
rs160984370	14	61760537	A	missense_variant	MODERATE	-	ENSOARG00020011131	Transcript	ENSOART00020017010.1	protein_coding	S/R	agT/agA	tolerated(1)	P
rs162103334	14	45799342	C	missense_variant	MODERATE	ZNF507	ENSOARG00020016947	Transcript	ENSOART00020026037.1	protein_coding	I/L	Ata/Cta	tolerated(1)	P
rs401952876	14	55384897	T	missense_variant	MODERATE	PLAUR	ENSOARG00020003623	Transcript	ENSOART00020005515.1	protein_coding	A/T	Gct/Act	tolerated(1)	P
rs402057222	14	26653842	A	missense_variant	MODERATE	NLRC5	ENSOARG00020024831	Transcript	ENSOART00020039248.1	protein_coding	H/Q	caC/caA	tolerated(1)	P
rs405067022	14	61760607	A	missense_variant	MODERATE	-	ENSOARG00020011131	Transcript	ENSOART00020017010.1	protein_coding	W/R	Tgg/Agg	tolerated(1)	P
rs413158273	14	47716328	A	missense_variant	MODERATE	-	ENSOARG00020012872	Transcript	ENSOART00020019711.1	protein_coding	E/K	Gag/Aag	tolerated(1)	P
rs425429948	14	48876271	T	missense_variant	MODERATE	DMKN	ENSOARG00020017113	Transcript	ENSOART00020026867.1	protein_coding	A/T	Gca/Aca	tolerated(1)	P
rs160569678	13	44362193	G	missense_variant	MODERATE	ANKRD16	ENSOARG00020005867	Transcript	ENSOART00020009045.1	protein_coding	N/D	Aac/Gac	tolerated(1)	P
rs193640309	13	72833788	A	missense_variant	MODERATE	LPIN3	ENSOARG00020014085	Transcript	ENSOART00020021532.1	protein_coding	G/E	gGg/gAg	tolerated(1)	P
rs398152905	13	16691489	A	missense_variant	MODERATE	-	ENSOARG00020005780	Transcript	ENSOART00020008904.1	protein_coding	G/S	Ggt/Agt	tolerated(1)	P
rs400800988	13	39838826	G	missense_variant	MODERATE	-	ENSOARG00020022555	Transcript	ENSOART00020034994.1	protein_coding	Q/R	cAa/cGa	tolerated(1)	P
rs419668998	13	50024040	C	missense_variant	MODERATE	TRMT6	ENSOARG00020003220	Transcript	ENSOART00020004909.1	protein_coding	N/S	aAt/aGt	tolerated(1)	P
rs1088970534	12	957829	A	missense_variant	MODERATE	ATP2B4	ENSOARG00020003931	Transcript	ENSOART00020006008.1	protein_coding	R/K	aGa/aAa	tolerated(1)	P
rs1092732368	12	960398	A	missense_variant	MODERATE	ATP2B4	ENSOARG00020003931	Transcript	ENSOART00020006008.1	protein_coding	R/Q	cGg/cAg	tolerated(1)	P
rs1094543121	12	53252418	A	missense_variant	MODERATE	WRAP73	ENSOARG00020003841	Transcript	ENSOART00020005860.1	protein_coding	G/D	gGc/gAc	tolerated(1)	P
rs119102801	12	68825071	C	missense_variant	MODERATE	LAMC2	ENSOARG00020004380	Transcript	ENSOART00020006691.1	protein_coding	F/L	Ttc/Ctc	tolerated(1)	P
rs160802097	12	64757401	T	missense_variant	MODERATE	TOR3A	ENSOARG00020021034	Transcript	ENSOART00020032467.1	protein_coding	Y/F	tAc/tTc	tolerated(1)	P
rs160803268	12	65601635	C	missense_variant	MODERATE	CEP350	ENSOARG00020023084	Transcript	ENSOART00020035870.1	protein_coding	E/Q	Gaa/Caa	tolerated(1)	P
rs162054480	12	957821	T	missense_variant	MODERATE	ATP2B4	ENSOARG00020003931	Transcript	ENSOART00020006008.1	protein_coding	L/F	ttG/ttT	tolerated(1)	P
rs400490963	12	25670717	A	missense_variant	MODERATE	IARS2	ENSOARG00020009048	Transcript	ENSOART00020013923.1	protein_coding	G/E	gGa/gAa	tolerated(1)	P
rs416878312	12	84494191	A	missense_variant	MODERATE	-	ENSOARG00020023028	Transcript	ENSOART00020035771.1	protein_coding	R/K	aGg/aAg	tolerated(1)	P
rs429874854	12	77144670	C	missense_variant	MODERATE	LAMB3	ENSOARG00020020472	Transcript	ENSOART00020031576.1	protein_coding	V/A	gTt/gCt	tolerated(1)	P
rs1093706592	11	6375108	G	missense_variant	MODERATE	-	ENSOARG00020026048	Transcript	ENSOART00020040961.1	protein_coding	V/A	gTg/gCg	tolerated(1)	P
rs161090764	11	18146489	G	missense_variant	MODERATE	MAP3K14	ENSOARG00020025563	Transcript	ENSOART00020040099.1	protein_coding	I/V	Atc/Gtc	tolerated(1)	P
rs161101676	11	12775833	A	missense_variant	MODERATE	OGFOD3	ENSOARG00020026077	Transcript	ENSOART00020041012.1	protein_coding	E/D	gaA/gaT	tolerated(1)	P
rs193643898	11	9245376	T	missense_variant	MODERATE	TMC6	ENSOARG00020017886	Transcript	ENSOART00020028182.1	protein_coding	R/K	aGa/aAa	tolerated(1)	P
rs401581923	11	51207491	T	missense_variant	MODERATE	-	ENSOARG00020024810	Transcript	ENSOART00020038978.1	protein_coding	V/I	Gta/Ata	tolerated(1)	P
rs408987281	11	10922245	A	missense_variant	MODERATE	RNF213	ENSOARG00020015618	Transcript	ENSOART00020033091.1	protein_coding	E/K	Gaa/Aaa	tolerated(1)	P
rs410843379	11	9189808	A	missense_variant	MODERATE	TNRC6C	ENSOARG00020017467	Transcript	ENSOART00020027413.1	protein_coding	G/S	Ggc/Agc	tolerated(1)	P
rs424746911	11	50614801	T	missense_variant	MODERATE	AATF	ENSOARG00020024358	Transcript	ENSOART00020038065.1	protein_coding	A/E	gCg/gAg	tolerated(1)	P
rs599978398	11	9244680	C	missense_variant	MODERATE	TMC6	ENSOARG00020017886	Transcript	ENSOART00020028182.1	protein_coding	Q/R	cAg/cGg	tolerated(1)	P
rs160498931	10	23899294	A	missense_variant	MODERATE	CKAP2	ENSOARG00020003773	Transcript	ENSOART00020005750.1	protein_coding	S/L	tCg/tTg	tolerated(1)	P
rs160523907	10	78139663	C	missense_variant	MODERATE	-	ENSOARG00020004163	Transcript	ENSOART00020008808.1	protein_coding	N/D	Aat/Gat	tolerated(1)	P
rs430808446	10	94974096	C	missense_variant	MODERATE	COL4A1	ENSOARG00020003497	Transcript	ENSOART00020005366.1	protein_coding	I/V	Atc/Gtc	tolerated(1)	P
rs160628867	9	14522405	T	missense_variant	MODERATE	ZNF34	ENSOARG00020003461	Transcript	ENSOART00020005265.1	protein_coding	G/E	gGa/gAa	tolerated(1)	P
rs160650724	9	40353756	A	missense_variant	MODERATE	UBXN2B	ENSOARG00020025589	Transcript	ENSOART00020040144.1	protein_coding	S/N	aGt/aAt	tolerated(1)	P
rs160676451	9	104263270	C	missense_variant	MODERATE	MTBP	ENSOARG00020012837	Transcript	ENSOART00020019890.1	protein_coding	L/S	tTg/tCg	tolerated(1)	P
rs402254445	9	14027124	C	missense_variant	MODERATE	PHF3	ENSOARG00020003154	Transcript	ENSOART00020004823.1	protein_coding	N/S	aAt/aGt	tolerated(1)	P
rs416822924	9	14554985	A	missense_variant	MODERATE	ZNF7	ENSOARG00020003510	Transcript	ENSOART00020005375.1	protein_coding	V/I	Gtc/Atc	tolerated(1)	P
rs160248019	8	70092328	G	missense_variant	MODERATE	CCDC28A	ENSOARG00020008233	Transcript	ENSOART00020012713.1	protein_coding	D/E	gaT/gaG	tolerated(1)	P
rs160252434	8	75509903	C	missense_variant	MODERATE	UTRN	ENSOARG00020012980	Transcript	ENSOART00020020373.1	protein_coding	S/P	Tca/Cca	tolerated(1)	P
rs161910172	8	3124954	A	missense_variant	MODERATE	MYO6	ENSOARG00020013312	Transcript	ENSOART00020020523.1	protein_coding	A/T	Gca/Aca	tolerated(1)	P
rs422846464	8	89867716	G	missense_variant	MODERATE	SYTL3	ENSOARG00020005678	Transcript	ENSOART00020008899.1	protein_coding	K/R	aAa/aGa	tolerated(1)	P
rs427597599	8	53297039	T	missense_variant	MODERATE	CASP8AP2	ENSOARG00020009190	Transcript	ENSOART00020014084.1	protein_coding	P/T	Cct/Act	tolerated(1)	P
rs160309716	7	36804122	C	missense_variant	MODERATE	-	ENSOARG00020010307	Transcript	ENSOART00020015802.1	protein_coding	L/S	tTg/tCg	tolerated(1)	P
rs160310530	7	37077833	G	missense_variant	MODERATE	MGA	ENSOARG00020011564	Transcript	ENSOART00020017634.1	protein_coding	N/S	aAt/aGt	tolerated(1)	P
rs160351341	7	79624976	C	missense_variant	MODERATE	SYNE2	ENSOARG00020013014	Transcript	ENSOART00020021172.1	protein_coding	R/S	agG/agC	tolerated(1)	P
rs161931498	7	17308943	G	missense_variant	MODERATE	GLCE	ENSOARG00020013246	Transcript	ENSOART00020020216.1	protein_coding	T/A	Aca/Gca	tolerated(1)	P
rs404416597	7	44042152	T	missense_variant	MODERATE	SOS2	ENSOARG00020021878	Transcript	ENSOART00020033843.1	protein_coding	R/K	aGg/aAg	tolerated(1)	P
rs423352699	7	89086645	C	missense_variant	MODERATE	FAM161B	ENSOARG00020013369	Transcript	ENSOART00020020493.1	protein_coding	N/D	Aat/Gat	tolerated(1)	P
rs159946689	6	22555327	C	missense_variant	MODERATE	TBCK	ENSOARG00020025643	Transcript	ENSOART00020040286.1	protein_coding	E/D	gaG/gaC	tolerated(1)	P
rs159947522	6	23560003	T	missense_variant	MODERATE	TET2	ENSOARG00020009309	Transcript	ENSOART00020014367.1	protein_coding	S/N	aGc/aAc	tolerated(1)	P
rs159947731	6	23595951	T	missense_variant	MODERATE	TET2	ENSOARG00020009309	Transcript	ENSOART00020014367.1	protein_coding	G/S	Ggt/Agt	tolerated(1)	P
rs159958168	6	42111483	C	missense_variant	MODERATE	NCAPG	ENSOARG00020024287	Transcript	ENSOART00020038099.1	protein_coding	F/S	tTc/tCc	tolerated(1)	P
rs161847740	6	72730133	T	missense_variant	MODERATE	ATP10D	ENSOARG00020008176	Transcript	ENSOART00020012557.1	protein_coding	E/D	gaG/gaT	tolerated(1)	P
rs398481994	6	63765241	G	missense_variant	MODERATE	TMEM156	ENSOARG00020022716	Transcript	ENSOART00020035268.1	protein_coding	E/Q	Gaa/Caa	tolerated(1)	P
rs402571716	6	119936233	C	missense_variant	MODERATE	BOD1L1	ENSOARG00020003558	Transcript	ENSOART00020005502.1	protein_coding	S/A	Tcc/Gcc	tolerated(1)	P
rs411804666	6	119937619	C	missense_variant	MODERATE	BOD1L1	ENSOARG00020003558	Transcript	ENSOART00020005502.1	protein_coding	K/E	Aag/Gag	tolerated(1)	P
rs605850867	6	129090084	T	missense_variant	MODERATE	UVSSA	ENSOARG00020009863	Transcript	ENSOART00020015126.1	protein_coding	V/I	Gtc/Atc	tolerated(1)	P
rs160017819	5	6662527	C	missense_variant	MODERATE	C19orf44	ENSOARG00020016066	Transcript	ENSOART00020024667.1	protein_coding	T/A	Act/Gct	tolerated(1)	P
rs160050160	5	19310896	G	missense_variant	MODERATE	ZNF555	ENSOARG00020021394	Transcript	ENSOART00020033011.1	protein_coding	M/T	aTg/aCg	tolerated(1)	P
rs160116358	5	87287468	A	missense_variant	MODERATE	VCAN	ENSOARG00020021234	Transcript	ENSOART00020033145.1	protein_coding	V/I	Gtt/Att	tolerated(1)	P
rs160302203	5	43603124	C	missense_variant	MODERATE	TEP1	ENSOARG00020011559	Transcript	ENSOART00020017616.1	protein_coding	K/E	Aag/Gag	tolerated(1)	P
rs161863818	5	14669487	G	missense_variant	MODERATE	PEX11G	ENSOARG00020008293	Transcript	ENSOART00020012715.1	protein_coding	V/L	Gtc/Ctc	tolerated(1)	P
rs193636914	5	19856496	C	missense_variant	MODERATE	DOT1L	ENSOARG00020022357	Transcript	ENSOART00020034847.1	protein_coding	K/Q	Aag/Cag	tolerated(1)	P
rs193637279	5	87284774	A	missense_variant	MODERATE	VCAN	ENSOARG00020021234	Transcript	ENSOART00020033145.1	protein_coding	R/K	aGg/aAg	tolerated(1)	P
rs406993190	5	87286897	C	missense_variant	MODERATE	VCAN	ENSOARG00020021234	Transcript	ENSOART00020033145.1	protein_coding	S/P	Tca/Cca	tolerated(1)	P
rs428297821	5	87288354	G	missense_variant	MODERATE	VCAN	ENSOARG00020021234	Transcript	ENSOART00020033145.1	protein_coding	N/S	aAc/aGc	tolerated(1)	P
rs430071416	5	7014987	A	missense_variant	MODERATE	-	ENSOARG00020018500	Transcript	ENSOART00020028463.1	protein_coding	P/L	cCg/cTg	tolerated(1)	P
rs590974947	5	6120666	T	missense_variant	MODERATE	MYO9B	ENSOARG00020012985	Transcript	ENSOART00020019782.1	protein_coding	A/T	Gcg/Acg	tolerated(1)	P
rs600458840	5	47728111	C	missense_variant	MODERATE	C5orf15	ENSOARG00020021778	Transcript	ENSOART00020033683.1	protein_coding	S/R	agC/agG	tolerated(1)	P
rs1087196741	4	123110183	G	missense_variant	MODERATE	-	ENSOARG00020011144	Transcript	ENSOART00020017002.1	protein_coding	F/S	tTc/tCc	tolerated(1)	P
rs1091888149	4	123400896	G	missense_variant	MODERATE	-	ENSOARG00020011433	Transcript	ENSOART00020017417.1	protein_coding	Y/H	Tac/Cac	tolerated(1)	P
rs400012117	4	84100814	G	missense_variant	MODERATE	TBRG4	ENSOARG00020002738	Transcript	ENSOART00020004179.1	protein_coding	T/A	Act/Gct	tolerated(1)	P
rs406217808	4	66223666	A	missense_variant	MODERATE	THAP5	ENSOARG00020003037	Transcript	ENSOART00020004665.1	protein_coding	S/N	aGc/aAc	tolerated(1)	P
rs406585063	4	56280891	C	missense_variant	MODERATE	-	ENSOARG00020016021	Transcript	ENSOART00020024554.1	protein_coding	A/G	gCa/gGa	tolerated(1)	P
rs604932794	4	94625981	T	missense_variant	MODERATE	AASS	ENSOARG00020002396	Transcript	ENSOART00020003659.1	protein_coding	A/E	gCg/gAg	tolerated(1)	P
rs1093100069	3	33194619	G	missense_variant	MODERATE	-	ENSOARG00020019629	Transcript	ENSOART00020030179.1	protein_coding	S/G	Agc/Ggc	tolerated(1)	P
rs159875063	3	182954476	T	missense_variant	MODERATE	UTP20	ENSOARG00020005594	Transcript	ENSOART00020008630.1	protein_coding	C/F	tGt/tTt	tolerated(1)	P
rs159880720	3	188098615	C	missense_variant	MODERATE	CRY1	ENSOARG00020017640	Transcript	ENSOART00020027112.1	protein_coding	I/V	Ata/Gta	tolerated(1)	P
rs159906193	3	220150363	G	missense_variant	MODERATE	-	ENSOARG00020000464	Transcript	ENSOART00020000624.1	protein_coding	N/D	Aac/Gac	tolerated(1)	P
rs159927154	3	231778063	T	missense_variant	MODERATE	ATF4	ENSOARG00020013226	Transcript	ENSOART00020020185.1	protein_coding	R/W	Cgg/Tgg	tolerated(1)	P
rs159927168	3	231778662	C	missense_variant	MODERATE	ATF4	ENSOARG00020013226	Transcript	ENSOART00020020185.1	protein_coding	V/L	Gtg/Ctg	tolerated(1)	P
rs160395429	3	99387071	A	missense_variant	MODERATE	NAGK	ENSOARG00020005719	Transcript	ENSOART00020008825.1	protein_coding	V/I	Gtc/Atc	tolerated(1)	P
rs160397017	3	97796174	T	missense_variant	MODERATE	BIRC6	ENSOARG00020002705	Transcript	ENSOART00020004638.1	protein_coding	A/T	Gct/Act	tolerated(1)	P
rs160415074	3	81272661	C	missense_variant	MODERATE	PPP1R21	ENSOARG00020003660	Transcript	ENSOART00020006303.1	protein_coding	H/Q	caT/caG	tolerated(1)	P
rs160425971	3	63270337	T	missense_variant	MODERATE	EIF2AK3	ENSOARG00020000964	Transcript	ENSOART00020001405.1	protein_coding	A/T	Gct/Act	tolerated(1)	P
rs160426127	3	62895419	G	missense_variant	MODERATE	THNSL2	ENSOARG00020000914	Transcript	ENSOART00020001295.1	protein_coding	I/V	Atc/Gtc	tolerated(1)	P
rs160433756	3	48244741	A	missense_variant	MODERATE	FAM161A	ENSOARG00020001502	Transcript	ENSOART00020002327.1	protein_coding	E/K	Gaa/Aaa	tolerated(1)	P
rs160434015	3	48013479	T	missense_variant	MODERATE	COMMD1	ENSOARG00020001461	Transcript	ENSOART00020002207.1	protein_coding	S/N	aGt/aAt	tolerated(1)	P
rs161960595	3	97589000	T	missense_variant	MODERATE	TTC27	ENSOARG00020002552	Transcript	ENSOART00020003927.1	protein_coding	H/Q	caT/caA	tolerated(1)	P
rs399878625	3	166980289	C	missense_variant	MODERATE	SRGAP1	ENSOARG00020009489	Transcript	ENSOART00020014529.1	protein_coding	I/V	Ata/Gta	tolerated(1)	P
rs404416033	3	177631252	T	missense_variant	MODERATE	TESPA1	ENSOARG00020008337	Transcript	ENSOART00020012802.1	protein_coding	A/S	Gct/Tct	tolerated(1)	P
rs405216510	3	237039549	A	missense_variant	MODERATE	ATXN10	ENSOARG00020002026	Transcript	ENSOART00020003101.1	protein_coding	V/I	Gtc/Atc	tolerated(1)	P
rs409696757	3	2624882	C	missense_variant	MODERATE	SLC2A6	ENSOARG00020002270	Transcript	ENSOART00020003454.1	protein_coding	A/P	Gcc/Ccc	tolerated(1)	P
rs414083191	3	8216474	T	missense_variant	MODERATE	SLC27A4	ENSOARG00020008697	Transcript	ENSOART00020013374.1	protein_coding	V/I	Gtc/Atc	tolerated(1)	P
rs415076061	3	240361391	G	missense_variant	MODERATE	CRELD2	ENSOARG00020005750	Transcript	ENSOART00020008915.1	protein_coding	N/K	aaC/aaG	tolerated(1)	P
rs420287387	3	144957999	C	missense_variant	MODERATE	METTL7A	ENSOARG00020020942	Transcript	ENSOART00020032319.1	protein_coding	D/E	gaC/gaG	tolerated(1)	P
rs425636295	3	118664114	G	missense_variant	MODERATE	GLIPR1	ENSOARG00020002870	Transcript	ENSOART00020004414.1	protein_coding	S/A	Tcc/Gcc	tolerated(1)	P
rs426216020	3	230759390	G	missense_variant	MODERATE	PLA2G6	ENSOARG00020008751	Transcript	ENSOART00020013805.1	protein_coding	M/T	aTg/aCg	tolerated(1)	P
rs593754970	3	86015097	A	missense_variant	MODERATE	THADA	ENSOARG00020007476	Transcript	ENSOART00020011441.1	protein_coding	Q/K	Caa/Aaa	tolerated(1)	P
rs604868251	3	219957335	T	missense_variant	MODERATE	-	ENSOARG00020000151	Transcript	ENSOART00020000182.1	protein_coding	T/N	aCc/aAc	tolerated(1)	P
rs1086409250	2	255148180	G	missense_variant	MODERATE	FAM76A	ENSOARG00020020517	Transcript	ENSOART00020032311.1	protein_coding	V/A	gTa/gCa	tolerated(1)	P
rs1086955539	2	44841583	A	missense_variant	MODERATE	RHOBTB2	ENSOARG00020019759	Transcript	ENSOART00020030547.1	protein_coding	T/I	aCc/aTc	tolerated(1)	P
rs159531593	2	151036459	G	missense_variant	MODERATE	FASTKD1	ENSOARG00020004650	Transcript	ENSOART00020007117.1	protein_coding	S/A	Tcc/Gcc	tolerated(1)	P
rs159547066	2	188932934	C	missense_variant	MODERATE	MGAT5	ENSOARG00020018034	Transcript	ENSOART00020027771.1	protein_coding	N/S	aAt/aGt	tolerated(1)	P
rs159609993	2	263278130	T	missense_variant	MODERATE	ALDH4A1	ENSOARG00020009561	Transcript	ENSOART00020015497.1	protein_coding	V/L	Gtg/Ttg	tolerated(1)	P
rs160155919	2	62250050	T	missense_variant	MODERATE	CEP78	ENSOARG00020002451	Transcript	ENSOART00020006626.1	protein_coding	R/K	aGa/aAa	tolerated(1)	P
rs160184709	2	30573495	T	missense_variant	MODERATE	NOL8	ENSOARG00020001357	Transcript	ENSOART00020002045.1	protein_coding	A/S	Gct/Tct	tolerated(1)	P
rs160198578	2	11154980	C	missense_variant	MODERATE	SLC46A2	ENSOARG00020021663	Transcript	ENSOART00020033505.1	protein_coding	C/R	Tgc/Cgc	tolerated(1)	P
rs400464775	2	45704791	G	missense_variant	MODERATE	HR	ENSOARG00020022176	Transcript	ENSOART00020034378.1	protein_coding	K/E	Aag/Gag	tolerated(1)	P
rs409964427	2	259299255	T	missense_variant	MODERATE	LUZP1	ENSOARG00020015164	Transcript	ENSOART00020023172.1	protein_coding	A/V	gCg/gTg	tolerated(1)	P
rs413238386	2	239835245	G	missense_variant	MODERATE	MOGAT1	ENSOARG00020018444	Transcript	ENSOART00020028419.1	protein_coding	I/V	Atc/Gtc	tolerated(1)	P
rs416218236	2	53128866	G	missense_variant	MODERATE	IGFBPL1	ENSOARG00020002008	Transcript	ENSOART00020003065.1	protein_coding	S/G	Agc/Ggc	tolerated(1)	P
rs417585715	2	243228093	T	missense_variant	MODERATE	-	ENSOARG00020021303	Transcript	ENSOART00020032902.1	protein_coding	H/Y	Cat/Tat	tolerated(1)	P
rs422723985	2	22797877	T	missense_variant	MODERATE	ZNF189	ENSOARG00020002955	Transcript	ENSOART00020004575.1	protein_coding	G/S	Ggt/Agt	tolerated(1)	P
rs423556339	2	162217144	A	missense_variant	MODERATE	BAZ2B	ENSOARG00020018501	Transcript	ENSOART00020028584.1	protein_coding	M/I	atG/atA	tolerated(1)	P
rs423929902	2	151036465	G	missense_variant	MODERATE	FASTKD1	ENSOARG00020004650	Transcript	ENSOART00020007117.1	protein_coding	I/V	Att/Gtt	tolerated(1)	P
rs604413281	2	44751188	G	missense_variant	MODERATE	-	ENSOARG00020019730	Transcript	ENSOART00020030322.1	protein_coding	K/R	aAa/aGa	tolerated(1)	P
rs159419594	1	161575861	A	missense_variant	MODERATE	GBE1	ENSOARG00020002198	Transcript	ENSOART00020003407.1	protein_coding	Y/F	tAt/tTt	tolerated(1)	P
rs159420283	1	169919902	G	missense_variant	MODERATE	ZNF654	ENSOARG00020002568	Transcript	ENSOART00020003938.1	protein_coding	I/V	Ata/Gta	tolerated(1)	P
rs159422051	1	178738895	C	missense_variant	MODERATE	-	ENSOARG00020000483	Transcript	ENSOART00020000627.1	protein_coding	T/A	Act/Gct	tolerated(1)	P
rs159456210	1	219170568	G	missense_variant	MODERATE	TBCCD1	ENSOARG00020000665	Transcript	ENSOART00020000893.1	protein_coding	T/S	aCc/aGc	tolerated(1)	P
rs159659623	1	96018138	T	missense_variant	MODERATE	BCL2L15	ENSOARG00020020041	Transcript	ENSOART00020030807.1	protein_coding	R/K	aGa/aAa	tolerated(1)	P
rs159684997	1	59217724	A	missense_variant	MODERATE	IFI44	ENSOARG00020019816	Transcript	ENSOART00020030483.1	protein_coding	C/Y	tGt/tAt	tolerated(1)	P
rs159689258	1	54166985	A	missense_variant	MODERATE	FPGT	ENSOARG00020014548	Transcript	ENSOART00020022225.1	protein_coding	A/T	Gca/Aca	tolerated(1)	P
rs159719419	1	18905401	G	missense_variant	MODERATE	-	ENSOARG00020001646	Transcript	ENSOART00020002508.1	protein_coding	I/V	Atc/Gtc	tolerated(1)	P
rs161764373	1	96040422	A	missense_variant	MODERATE	DCLRE1B	ENSOARG00020020246	Transcript	ENSOART00020031147.1	protein_coding	R/Q	cGg/cAg	tolerated(1)	P
rs399384882	1	282927995	C	missense_variant	MODERATE	-	ENSOARG00020002404	Transcript	ENSOART00020003667.1	protein_coding	H/R	cAc/cGc	tolerated(1)	P
rs405786926	1	11564043	C	missense_variant	MODERATE	-	ENSOARG00020013812	Transcript	ENSOART00020021777.1	protein_coding	K/Q	Aaa/Caa	tolerated(1)	P
rs407037819	1	11564398	C	missense_variant	MODERATE	-	ENSOARG00020013812	Transcript	ENSOART00020021777.1	protein_coding	A/P	Gca/Cca	tolerated(1)	P
rs409444768	1	130429987	G	missense_variant	MODERATE	IFNAR2	ENSOARG00020007396	Transcript	ENSOART00020011357.1	protein_coding	E/A	gAg/gCg	tolerated(1)	P
rs410977688	1	264352843	T	missense_variant	MODERATE	PLOD2	ENSOARG00020005484	Transcript	ENSOART00020008407.1	protein_coding	A/V	gCc/gTc	tolerated(1)	P
rs417304467	1	273194286	C	missense_variant	MODERATE	FAIM	ENSOARG00020011065	Transcript	ENSOART00020016998.1	protein_coding	I/V	Att/Gtt	tolerated(1)	P
rs422097146	1	3548836	G	missense_variant	MODERATE	MLPH	ENSOARG00020002225	Transcript	ENSOART00020003406.1	protein_coding	V/A	gTg/gCg	tolerated(1)	P
rs422247829	1	292549768	T	missense_variant	MODERATE	PIGP	ENSOARG00020015790	Transcript	ENSOART00020024162.1	protein_coding	V/I	Gta/Ata	tolerated(1)	P
rs425193834	1	196395746	C	missense_variant	MODERATE	QTRT2	ENSOARG00020001329	Transcript	ENSOART00020002008.1	protein_coding	V/A	gTa/gCa	tolerated(1)	P
rs426954219	1	99433027	C	missense_variant	MODERATE	VTCN1	ENSOARG00020001040	Transcript	ENSOART00020001560.1	protein_coding	I/V	Att/Gtt	tolerated(1)	P
rs428581645	1	29414665	C	missense_variant	MODERATE	LRP8	ENSOARG00020005834	Transcript	ENSOART00020023716.1	protein_coding	H/R	cAt/cGt	tolerated(1)	P
rs430036526	1	285470248	C	missense_variant	MODERATE	C2CD2	ENSOARG00020002824	Transcript	ENSOART00020004357.1	protein_coding	S/G	Agt/Ggt	tolerated(1)	P
rs593155405	1	83688259	C	missense_variant	MODERATE	OLFM3	ENSOARG00020002515	Transcript	ENSOART00020003891.1	protein_coding	I/V	Atc/Gtc	tolerated(1)	P
rs600682660	1	66869881	A	missense_variant	MODERATE	BCL10	ENSOARG00020001886	Transcript	ENSOART00020002865.1	protein_coding	P/S	Ccc/Tcc	tolerated(1)	P
rs604394374	1	291776672	G	missense_variant	MODERATE	DOP1B	ENSOARG00020014787	Transcript	ENSOART00020022882.1	protein_coding	K/R	aAg/aGg	tolerated(1)	P
rs604692922	1	1071636	T	missense_variant	MODERATE	GPC1	ENSOARG00020001209	Transcript	ENSOART00020001807.1	protein_coding	G/S	Ggc/Agc	tolerated(1)	P
rs161386226	23	51321079	C	missense_variant	MODERATE	HAUS1	ENSOARG00020025030	Transcript	ENSOART00020039232.1	protein_coding	I/L	Atc/Ctc	tolerated(0.99)	P
rs596140688	4	107749304	C	missense_variant	MODERATE	WDR91	ENSOARG00020001374	Transcript	ENSOART00020002103.1	protein_coding	I/V	Atc/Gtc	tolerated(0.99)	P
rs416145314	2	30090369	C	missense_variant	MODERATE	FGD3	ENSOARG00020001158	Transcript	ENSOART00020001734.1	protein_coding	T/A	Act/Gct	tolerated(0.99)	P
rs423479509	1	16697758	C	missense_variant	MODERATE	HIVEP3	ENSOARG00020000082	Transcript	ENSOART00020000097.1	protein_coding	T/A	Act/Gct	tolerated(0.99)	P
rs162108125	14	54098758	A	missense_variant	MODERATE	MEGF8	ENSOARG00020019929	Transcript	ENSOART00020030652.1	protein_coding	Q/H	caG/caT	tolerated(0.98)	P
rs159705713	1	29996378	T	missense_variant	MODERATE	YIPF1	ENSOARG00020016768	Transcript	ENSOART00020025737.1	protein_coding	V/I	Gta/Ata	tolerated(0.98)	P
rs404905422	11	1893564	A	missense_variant	MODERATE	ABCA6	ENSOARG00020012508	Transcript	ENSOART00020040448.1	protein_coding	A/V	gCg/gTg	tolerated(0.97)	P
rs599857011	24	21891888	A	missense_variant	MODERATE	EARS2	ENSOARG00020024799	Transcript	ENSOART00020038857.1	protein_coding	H/Y	Cac/Tac	tolerated(0.96)	P
rs404745286	15	79728377	A	missense_variant	MODERATE	TTC17	ENSOARG00020017912	Transcript	ENSOART00020028707.1	protein_coding	V/I	Gtc/Atc	tolerated(0.96)	P
rs403416615	8	66908695	T	missense_variant	MODERATE	AHI1	ENSOARG00020022315	Transcript	ENSOART00020034591.1	protein_coding	R/H	cGc/cAc	tolerated(0.96)	P
rs417709237	2	96337555	C	missense_variant	MODERATE	FOCAD	ENSOARG00020022657	Transcript	ENSOART00020035245.1	protein_coding	L/P	cTc/cCc	tolerated(0.96)	P
rs421565914	2	138566103	T	missense_variant	MODERATE	ITGA4	ENSOARG00020019068	Transcript	ENSOART00020029313.1	protein_coding	T/N	aCt/aAt	tolerated(0.96)	P
rs1086818089	1	59213551	A	missense_variant	MODERATE	IFI44	ENSOARG00020019816	Transcript	ENSOART00020030483.1	protein_coding	M/I	atG/atA	tolerated(0.96)	P
rs159620936	1	120542865	A	missense_variant	MODERATE	ATF6	ENSOARG00020000954	Transcript	ENSOART00020001407.1	protein_coding	H/Q	caC/caA	tolerated(0.96)	P
rs411159942	2	103021254	T	missense_variant	MODERATE	PLAA	ENSOARG00020008093	Transcript	ENSOART00020012434.1	protein_coding	V/I	Gtt/Att	tolerated(0.95)	P
rs422238030	19	55162743	C	missense_variant	MODERATE	-	ENSOARG00020025190	Transcript	ENSOART00020039514.1	protein_coding	W/R	Tgg/Cgg	tolerated(0.94)	P
rs160733246	15	69789493	C	missense_variant	MODERATE	ABTB2	ENSOARG00020011977	Transcript	ENSOART00020018275.1	protein_coding	S/G	Agc/Ggc	tolerated(0.94)	P
rs160318180	7	44829567	G	missense_variant	MODERATE	NIN	ENSOARG00020023168	Transcript	ENSOART00020036073.1	protein_coding	K/E	Aaa/Gaa	tolerated(0.93)	P
rs398767173	2	33625332	A	missense_variant	MODERATE	CTSL	ENSOARG00020002639	Transcript	ENSOART00020004066.1	protein_coding	M/L	Atg/Ttg	tolerated(0.93)	P
rs421499884	17	79026190	C	missense_variant	MODERATE	MORC2	ENSOARG00020019054	Transcript	ENSOART00020029289.1	protein_coding	T/A	Acc/Gcc	tolerated(0.92)	P
rs596597288	13	55126563	T	missense_variant	MODERATE	-	ENSOARG00020008614	Transcript	ENSOART00020013386.1	protein_coding	A/T	Gct/Act	tolerated(0.92)	P
rs1091853461	5	19092790	C	missense_variant	MODERATE	NCLN	ENSOARG00020019971	Transcript	ENSOART00020030717.1	protein_coding	I/V	Atc/Gtc	tolerated(0.92)	P
rs1089161678	20	27968447	C	missense_variant	MODERATE	-	ENSOARG00020022450	Transcript	ENSOART00020034805.1	protein_coding	V/A	gTt/gCt	tolerated(0.91)	P
rs161315621	20	18717000	G	missense_variant	MODERATE	ABCC10	ENSOARG00020021781	Transcript	ENSOART00020033721.1	protein_coding	I/V	Atc/Gtc	tolerated(0.91)	P
rs419318520	1	78470003	T	missense_variant	MODERATE	DPYD	ENSOARG00020001219	Transcript	ENSOART00020001839.1	protein_coding	F/L	ttT/ttA	tolerated(0.91)	P
rs161329376	20	29935444	C	missense_variant	MODERATE	VARS2	ENSOARG00020019382	Transcript	ENSOART00020030009.1	protein_coding	S/A	Tct/Gct	tolerated(0.9)	P
rs429400517	18	70102949	G	missense_variant	MODERATE	CLBA1	ENSOARG00020020019	Transcript	ENSOART00020030776.1	protein_coding	T/A	Acc/Gcc	tolerated(0.9)	P
rs408819007	3	182876074	G	missense_variant	MODERATE	UTP20	ENSOARG00020005594	Transcript	ENSOART00020008630.1	protein_coding	T/A	Acc/Gcc	tolerated(0.9)	P
rs161199620	18	40758372	G	missense_variant	MODERATE	HEATR5A	ENSOARG00020005213	Transcript	ENSOART00020008009.1	protein_coding	V/A	gTg/gCg	tolerated(0.89)	P
rs419612667	7	47936332	G	missense_variant	MODERATE	LACTB	ENSOARG00020008870	Transcript	ENSOART00020013748.1	protein_coding	L/S	tTa/tCa	tolerated(0.89)	P
rs427474485	1	195219523	C	missense_variant	MODERATE	-	ENSOARG00020000587	Transcript	ENSOART00020000765.1	protein_coding	Q/E	Caa/Gaa	tolerated(0.89)	P
rs406159720	15	56588289	T	missense_variant	MODERATE	C2CD3	ENSOARG00020003293	Transcript	ENSOART00020005576.1	protein_coding	R/H	cGc/cAc	tolerated(0.88)	P
rs408139990	11	38327646	G	missense_variant	MODERATE	GGT6	ENSOARG00020013706	Transcript	ENSOART00020021103.1	protein_coding	H/R	cAc/cGc	tolerated(0.88)	P
rs160155899	2	62251700	T	missense_variant	MODERATE	CEP78	ENSOARG00020002451	Transcript	ENSOART00020006626.1	protein_coding	R/H	cGt/cAt	tolerated(0.88)	P
rs160871967	17	72884234	C	missense_variant	MODERATE	UBE3B	ENSOARG00020003419	Transcript	ENSOART00020005203.1	protein_coding	N/S	aAc/aGc	tolerated(0.87)	P
rs160351374	7	79641143	G	missense_variant	MODERATE	SYNE2	ENSOARG00020013014	Transcript	ENSOART00020021172.1	protein_coding	L/V	Ctg/Gtg	tolerated(0.87)	P
rs159747608	4	11207177	C	missense_variant	MODERATE	-	ENSOARG00020014318	Transcript	ENSOART00020021903.1	protein_coding	A/G	gCt/gGt	tolerated(0.87)	P
rs428528992	3	9000199	C	missense_variant	MODERATE	SLC2A8	ENSOARG00020005850	Transcript	ENSOART00020009031.1	protein_coding	N/D	Aat/Gat	tolerated(0.87)	P
rs594746372	11	9244719	G	missense_variant	MODERATE	TMC6	ENSOARG00020017886	Transcript	ENSOART00020028182.1	protein_coding	L/S	tTg/tCg	tolerated(0.86)	P
rs428247069	8	21506020	C	missense_variant	MODERATE	-	ENSOARG00020022754	Transcript	ENSOART00020035345.1	protein_coding	L/S	tTg/tCg	tolerated(0.86)	P
rs403383153	16	2458560	G	missense_variant	MODERATE	LCP2	ENSOARG00020014665	Transcript	ENSOART00020022730.1	protein_coding	I/L	Ata/Cta	tolerated(0.85)	P
rs410683913	1	75153226	C	missense_variant	MODERATE	DNTTIP2	ENSOARG00020011971	Transcript	ENSOART00020018316.1	protein_coding	N/D	Aat/Gat	tolerated(0.85)	P
rs399785289	24	23266488	C	missense_variant	MODERATE	ARHGAP17	ENSOARG00020025519	Transcript	ENSOART00020040028.1	protein_coding	T/A	Aca/Gca	tolerated(0.84)	P
rs413850597	13	61772437	C	missense_variant	MODERATE	RTF2	ENSOARG00020015268	Transcript	ENSOART00020023356.1	protein_coding	I/V	Atc/Gtc	tolerated(0.84)	P
rs404395959	7	79563924	T	missense_variant	MODERATE	SYNE2	ENSOARG00020013014	Transcript	ENSOART00020021172.1	protein_coding	Q/H	caG/caT	tolerated(0.84)	P
rs159461568	1	222564073	C	missense_variant	MODERATE	MCCC1	ENSOARG00020005367	Transcript	ENSOART00020008301.1	protein_coding	G/A	gGa/gCa	tolerated(0.84)	P
rs426780679	24	16101268	G	missense_variant	MODERATE	XYLT1	ENSOARG00020023926	Transcript	ENSOART00020037313.1	protein_coding	H/R	cAc/cGc	tolerated(0.83)	P
rs603585067	9	15579407	C	missense_variant	MODERATE	GLI4	ENSOARG00020012749	Transcript	ENSOART00020019449.1	protein_coding	H/R	cAt/cGt	tolerated(0.83)	P
rs429137338	8	21589414	G	missense_variant	MODERATE	-	ENSOARG00020022845	Transcript	ENSOART00020035458.1	protein_coding	I/V	Att/Gtt	tolerated(0.83)	P
rs415020383	2	161740939	T	missense_variant	MODERATE	-	ENSOARG00020017401	Transcript	ENSOART00020027084.1	protein_coding	A/S	Gct/Tct	tolerated(0.83)	P
rs421828525	21	50159998	G	missense_variant	MODERATE	NADSYN1	ENSOARG00020020816	Transcript	ENSOART00020032136.1	protein_coding	S/A	Tcc/Gcc	tolerated(0.82)	P
rs1090299475	20	18654433	C	missense_variant	MODERATE	ZNF318	ENSOARG00020021662	Transcript	ENSOART00020033595.1	protein_coding	M/V	Atg/Gtg	tolerated(0.82)	P
rs588672445	20	9285264	G	missense_variant	MODERATE	KIFC1	ENSOARG00020013542	Transcript	ENSOART00020020630.1	protein_coding	H/R	cAc/cGc	tolerated(0.82)	P
rs411056536	19	46286899	A	missense_variant	MODERATE	-	ENSOARG00020018656	Transcript	ENSOART00020029709.1	protein_coding	R/Q	cGa/cAa	tolerated(0.82)	P
rs160835037	17	36854349	C	missense_variant	MODERATE	ANKRD50	ENSOARG00020020018	Transcript	ENSOART00020030764.1	protein_coding	G/A	gGg/gCg	tolerated(0.82)	P
rs160914471	14	20093186	G	missense_variant	MODERATE	ADCY7	ENSOARG00020006198	Transcript	ENSOART00020009581.1	protein_coding	M/V	Atg/Gtg	tolerated(0.82)	P
rs401725431	5	9700205	G	missense_variant	MODERATE	ADGRE5	ENSOARG00020000826	Transcript	ENSOART00020001147.1	protein_coding	L/P	cTg/cCg	tolerated(0.82)	P
rs161204651	22	13123084	C	missense_variant	MODERATE	KIF20B	ENSOARG00020009389	Transcript	ENSOART00020014358.1	protein_coding	I/T	aTc/aCc	tolerated(0.81)	P
rs419907554	15	34986149	A	missense_variant	MODERATE	SORL1	ENSOARG00020019410	Transcript	ENSOART00020030330.1	protein_coding	D/N	Gac/Aac	tolerated(0.81)	P
rs160915957	14	23654344	G	missense_variant	MODERATE	FTO	ENSOARG00020008419	Transcript	ENSOART00020012995.1	protein_coding	M/V	Atg/Gtg	tolerated(0.81)	P
rs160350976	7	79300268	C	missense_variant	MODERATE	SGPP1	ENSOARG00020012809	Transcript	ENSOART00020019495.1	protein_coding	K/E	Aag/Gag	tolerated(0.81)	P
rs159720721	1	18654187	C	missense_variant	MODERATE	MED8	ENSOARG00020000934	Transcript	ENSOART00020001345.1	protein_coding	I/M	atA/atG	tolerated(0.8)	P
rs418770467	1	16694118	G	missense_variant	MODERATE	HIVEP3	ENSOARG00020000082	Transcript	ENSOART00020000097.1	protein_coding	L/S	tTa/tCa	tolerated(0.8)	P
rs418977670	20	29936303	T	missense_variant	MODERATE	VARS2	ENSOARG00020019382	Transcript	ENSOART00020030009.1	protein_coding	R/Q	cGg/cAg	tolerated(0.79)	P
rs426761636	15	40410784	C	missense_variant	MODERATE	CALCA	ENSOARG00020007665	Transcript	ENSOART00020011682.1	protein_coding	P/R	cCt/cGt	tolerated(0.79)	P
rs404954129	14	65213085	A	missense_variant	MODERATE	NLRP12	ENSOARG00020015907	Transcript	ENSOART00020024438.1	protein_coding	A/V	gCg/gTg	tolerated(0.79)	P
rs412648983	7	23677500	C	missense_variant	MODERATE	TRDC	ENSOARG00020011494	Transcript	ENSOART00020017535.1	protein_coding	T/S	aCc/aGc	tolerated(0.79)	P
rs408249568	3	3249817	G	missense_variant	MODERATE	SNAPC4	ENSOARG00020003067	Transcript	ENSOART00020006040.1	protein_coding	K/R	aAg/aGg	tolerated(0.79)	P
rs160825244	17	11715604	T	missense_variant	MODERATE	PRMT9	ENSOARG00020023961	Transcript	ENSOART00020037360.1	protein_coding	A/S	Gcg/Tcg	tolerated(0.78)	P
rs426177780	12	37070401	C	missense_variant	MODERATE	CEP170	ENSOARG00020005464	Transcript	ENSOART00020008396.1	protein_coding	L/S	tTg/tCg	tolerated(0.78)	P
rs416960427	7	49459371	A	missense_variant	MODERATE	VPS13C	ENSOARG00020011169	Transcript	ENSOART00020024230.1	protein_coding	L/I	Tta/Ata	tolerated(0.78)	P
rs413705544	4	18495334	A	missense_variant	MODERATE	ICA1	ENSOARG00020001005	Transcript	ENSOART00020001541.1	protein_coding	S/L	tCa/tTa	tolerated(0.78)	P
rs422361833	3	222918818	G	missense_variant	MODERATE	CD163	ENSOARG00020012750	Transcript	ENSOART00020020434.1	protein_coding	Y/C	tAt/tGt	tolerated(0.78)	P
rs159695452	1	42090823	G	missense_variant	MODERATE	CACHD1	ENSOARG00020025918	Transcript	ENSOART00020040770.1	protein_coding	N/S	aAc/aGc	tolerated(0.78)	P
rs160723921	15	56604201	T	missense_variant	MODERATE	C2CD3	ENSOARG00020003293	Transcript	ENSOART00020005576.1	protein_coding	S/N	aGc/aAc	tolerated(0.77)	P
rs160601886	13	65615895	G	missense_variant	MODERATE	CDK5RAP1	ENSOARG00020010445	Transcript	ENSOART00020015949.1	protein_coding	T/P	Act/Cct	tolerated(0.77)	P
rs426725771	12	45438923	C	missense_variant	MODERATE	FBXO2	ENSOARG00020013419	Transcript	ENSOART00020020461.1	protein_coding	N/H	Aac/Cac	tolerated(0.77)	P
rs400362058	8	53449044	G	missense_variant	MODERATE	LYRM2	ENSOARG00020009458	Transcript	ENSOART00020014560.1	protein_coding	T/A	Acc/Gcc	tolerated(0.77)	P
rs415530006	6	115318274	C	missense_variant	MODERATE	LYAR	ENSOARG00020024350	Transcript	ENSOART00020038048.1	protein_coding	V/A	gTc/gCc	tolerated(0.77)	P
rs161579308	25	29216638	A	missense_variant	MODERATE	SPOCK2	ENSOARG00020019381	Transcript	ENSOART00020029878.1	protein_coding	A/S	Gcc/Tcc	tolerated(0.76)	P
rs162223196	24	2985327	G	missense_variant	MODERATE	NLRC3	ENSOARG00020026452	Transcript	ENSOART00020041621.1	protein_coding	Y/H	Tac/Cac	tolerated(0.76)	P
rs399261426	7	23677483	A	missense_variant	MODERATE	TRDC	ENSOARG00020011494	Transcript	ENSOART00020017535.1	protein_coding	P/S	Cca/Tca	tolerated(0.76)	P
rs410234128	7	79666588	A	missense_variant	MODERATE	SYNE2	ENSOARG00020013014	Transcript	ENSOART00020021172.1	protein_coding	V/I	Gtt/Att	tolerated(0.76)	P
rs162258741	25	1132790	G	missense_variant	MODERATE	URB2	ENSOARG00020020336	Transcript	ENSOART00020031334.1	protein_coding	K/E	Aaa/Gaa	tolerated(0.75)	P
rs161331624	20	30282155	G	missense_variant	MODERATE	-	ENSOARG00020011901	Transcript	ENSOART00020018164.1	protein_coding	H/R	cAt/cGt	tolerated(0.75)	P
rs401282545	20	12580336	T	missense_variant	MODERATE	FGD2	ENSOARG00020024220	Transcript	ENSOART00020037822.1	protein_coding	A/S	Gct/Tct	tolerated(0.75)	P
rs401679800	15	55253672	T	missense_variant	MODERATE	ARAP1	ENSOARG00020020836	Transcript	ENSOART00020034619.1	protein_coding	A/T	Gcc/Acc	tolerated(0.75)	P
rs160306819	7	35877773	A	missense_variant	MODERATE	PAK6	ENSOARG00020009624	Transcript	ENSOART00020014947.1	protein_coding	A/T	Gcc/Acc	tolerated(0.75)	P
rs160190866	2	18884287	A	missense_variant	MODERATE	ABCA1	ENSOARG00020002682	Transcript	ENSOART00020004125.1	protein_coding	T/K	aCg/aAg	tolerated(0.75)	P
rs401257025	18	55529049	T	missense_variant	MODERATE	TP53BP1	ENSOARG00020008490	Transcript	ENSOART00020013117.1	protein_coding	V/M	Gtg/Atg	tolerated(0.74)	P
rs193642556	14	55613920	C	missense_variant	MODERATE	ZNF45	ENSOARG00020003890	Transcript	ENSOART00020005953.1	protein_coding	V/A	gTt/gCt	tolerated(0.74)	P
rs399735892	13	79043046	G	missense_variant	MODERATE	EYA2	ENSOARG00020019689	Transcript	ENSOART00020030303.1	protein_coding	S/G	Agc/Ggc	tolerated(0.74)	P
rs162144784	11	7404603	G	missense_variant	MODERATE	ITGB4	ENSOARG00020009797	Transcript	ENSOART00020015098.1	protein_coding	Q/R	cAg/cGg	tolerated(0.74)	P
rs429420020	2	232021712	A	missense_variant	MODERATE	ATIC	ENSOARG00020024672	Transcript	ENSOART00020038709.1	protein_coding	G/D	gGt/gAt	tolerated(0.74)	P
rs162203464	20	35572071	T	missense_variant	MODERATE	-	ENSOARG00020009728	Transcript	ENSOART00020014906.1	protein_coding	L/F	Ctc/Ttc	tolerated(0.73)	P
rs405313354	17	73809212	G	missense_variant	MODERATE	CMKLR1	ENSOARG00020005291	Transcript	ENSOART00020008099.1	protein_coding	T/A	Acc/Gcc	tolerated(0.73)	P
rs403860322	14	46435639	C	missense_variant	MODERATE	GPATCH1	ENSOARG00020011298	Transcript	ENSOART00020017210.1	protein_coding	M/T	aTg/aCg	tolerated(0.73)	P
rs160581741	13	54183090	C	missense_variant	MODERATE	UBOX5	ENSOARG00020006014	Transcript	ENSOART00020009279.1	protein_coding	F/S	tTt/tCt	tolerated(0.73)	P
rs1087845387	12	960236	C	missense_variant	MODERATE	ATP2B4	ENSOARG00020003931	Transcript	ENSOART00020006008.1	protein_coding	C/S	tGc/tCc	tolerated(0.73)	P
rs424338779	3	61229124	G	missense_variant	MODERATE	GGCX	ENSOARG00020002878	Transcript	ENSOART00020004425.1	protein_coding	V/A	gTt/gCt	tolerated(0.73)	P
rs1088817258	2	44841593	T	missense_variant	MODERATE	RHOBTB2	ENSOARG00020019759	Transcript	ENSOART00020030547.1	protein_coding	V/M	Gtg/Atg	tolerated(0.73)	P
rs159651156	1	103919605	A	missense_variant	MODERATE	CHD1L	ENSOARG00020002654	Transcript	ENSOART00020004416.1	protein_coding	A/T	Gca/Aca	tolerated(0.73)	P
rs404205583	1	93946255	G	missense_variant	MODERATE	DDX20	ENSOARG00020012777	Transcript	ENSOART00020019512.1	protein_coding	S/A	Tca/Gca	tolerated(0.73)	P
rs161340759	20	44149100	T	missense_variant	MODERATE	ATXN1	ENSOARG00020021656	Transcript	ENSOART00020033493.1	protein_coding	P/S	Ccg/Tcg	tolerated(0.72)	P
rs1086827789	14	67207552	C	missense_variant	MODERATE	-	ENSOARG00020006841	Transcript	ENSOART00020010698.1	protein_coding	T/R	aCa/aGa	tolerated(0.72)	P
rs422886941	14	60715468	C	missense_variant	MODERATE	-	ENSOARG00020020661	Transcript	ENSOART00020031927.1	protein_coding	I/T	aTt/aCt	tolerated(0.72)	P
rs404998963	3	33383817	A	missense_variant	MODERATE	ITSN2	ENSOARG00020020291	Transcript	ENSOART00020031992.1	protein_coding	L/F	ttG/ttT	tolerated(0.72)	P
rs412706011	2	146227170	G	missense_variant	MODERATE	GPR155	ENSOARG00020001419	Transcript	ENSOART00020002260.1	protein_coding	H/R	cAc/cGc	tolerated(0.72)	P
rs603167675	20	30728859	C	missense_variant	MODERATE	TRIM26	ENSOARG00020014111	Transcript	ENSOART00020021558.1	protein_coding	L/S	tTg/tCg	tolerated(0.71)	P
rs411547805	18	60618130	C	missense_variant	MODERATE	SYNE3	ENSOARG00020012578	Transcript	ENSOART00020019260.1	protein_coding	S/G	Agc/Ggc	tolerated(0.71)	P
rs161159482	16	71348418	T	missense_variant	MODERATE	MTRR	ENSOARG00020022449	Transcript	ENSOART00020034808.1	protein_coding	R/H	cGc/cAc	tolerated(0.71)	P
rs406837153	14	60496164	A	missense_variant	MODERATE	KLK10	ENSOARG00020019813	Transcript	ENSOART00020030514.1	protein_coding	T/S	Acc/Tcc	tolerated(0.71)	P
rs398195351	13	65930705	G	missense_variant	MODERATE	ZNF341	ENSOARG00020012178	Transcript	ENSOART00020018575.1	protein_coding	T/A	Acc/Gcc	tolerated(0.71)	P
rs160526213	10	84839312	C	missense_variant	MODERATE	DOCK9	ENSOARG00020020629	Transcript	ENSOART00020032009.1	protein_coding	T/A	Acc/Gcc	tolerated(0.71)	P
rs402535147	10	2732590	A	missense_variant	MODERATE	TDRD3	ENSOARG00020003168	Transcript	ENSOART00020004964.1	protein_coding	P/S	Cct/Tct	tolerated(0.71)	P
rs159457202	1	220204937	G	missense_variant	MODERATE	TMEM41A	ENSOARG00020001523	Transcript	ENSOART00020002312.1	protein_coding	S/G	Agc/Ggc	tolerated(0.71)	P
rs410364369	26	16627769	C	missense_variant	MODERATE	ANKRD37	ENSOARG00020014995	Transcript	ENSOART00020022967.1	protein_coding	I/T	aTa/aCa	tolerated(0.7)	P
rs1088903898	24	14833142	A	missense_variant	MODERATE	-	ENSOARG00020023840	Transcript	ENSOART00020037195.1	protein_coding	G/S	Ggc/Agc	tolerated(0.7)	P
rs414583413	15	25164563	C	missense_variant	MODERATE	-	ENSOARG00020019701	Transcript	ENSOART00020030310.1	protein_coding	T/A	Acg/Gcg	tolerated(0.7)	P
rs410572119	5	34405917	G	missense_variant	MODERATE	DMXL1	ENSOARG00020008495	Transcript	ENSOART00020013066.1	protein_coding	V/A	gTt/gCt	tolerated(0.7)	P
rs602412813	4	94672709	A	missense_variant	MODERATE	AASS	ENSOARG00020002396	Transcript	ENSOART00020003659.1	protein_coding	L/F	Ctt/Ttt	tolerated(0.7)	P
rs399043106	10	56277635	G	missense_variant	MODERATE	ACOD1	ENSOARG00020011449	Transcript	ENSOART00020017449.1	protein_coding	M/V	Atg/Gtg	tolerated(0.69)	P
rs409095640	10	57960521	C	missense_variant	MODERATE	OBI1	ENSOARG00020015941	Transcript	ENSOART00020024390.1	protein_coding	T/S	aCt/aGt	tolerated(0.69)	P
rs595310778	5	3730227	A	missense_variant	MODERATE	ATP13A1	ENSOARG00020019002	Transcript	ENSOART00020029234.1	protein_coding	V/I	Gtc/Atc	tolerated(0.69)	P
rs426080459	2	256584454	A	missense_variant	MODERATE	SLC30A2	ENSOARG00020008017	Transcript	ENSOART00020012454.1	protein_coding	G/E	gGg/gAg	tolerated(0.69)	P
rs160937424	14	45799540	A	missense_variant	MODERATE	ZNF507	ENSOARG00020016947	Transcript	ENSOART00020026037.1	protein_coding	A/T	Gct/Act	tolerated(0.68)	P
rs1089274493	12	5767093	A	missense_variant	MODERATE	-	ENSOARG00020015171	Transcript	ENSOART00020023193.1	protein_coding	P/L	cCa/cTa	tolerated(0.68)	P
rs193640677	9	95025384	G	missense_variant	MODERATE	OTUD6B	ENSOARG00020005663	Transcript	ENSOART00020008756.1	protein_coding	V/A	gTt/gCt	tolerated(0.68)	P
rs160337215	4	77853420	T	missense_variant	MODERATE	OSBPL3	ENSOARG00020000582	Transcript	ENSOART00020000802.1	protein_coding	A/V	gCc/gTc	tolerated(0.68)	P
rs1086476762	3	146425961	G	missense_variant	MODERATE	NCKAP5L	ENSOARG00020000181	Transcript	ENSOART00020000211.1	protein_coding	P/A	Ccc/Gcc	tolerated(0.68)	P
rs414473544	2	39589581	A	missense_variant	MODERATE	UBAP2	ENSOARG00020008553	Transcript	ENSOART00020013087.1	protein_coding	R/Q	cGa/cAa	tolerated(0.68)	P
rs398165899	1	135452826	G	missense_variant	MODERATE	LTN1	ENSOARG00020003420	Transcript	ENSOART00020005212.1	protein_coding	P/A	Cct/Gct	tolerated(0.68)	P
rs428831127	20	52381639	C	missense_variant	MODERATE	F13A1	ENSOARG00020025035	Transcript	ENSOART00020039238.1	protein_coding	V/L	Gtg/Ctg	tolerated(0.67)	P
rs401704831	3	240721289	T	missense_variant	MODERATE	DENND6B	ENSOARG00020008077	Transcript	ENSOART00020012545.1	protein_coding	G/D	gGt/gAt	tolerated(0.67)	P
rs419576961	2	265164072	T	missense_variant	MODERATE	NECAP2	ENSOARG00020015265	Transcript	ENSOART00020023483.1	protein_coding	R/Q	cGa/cAa	tolerated(0.67)	P
rs601620080	2	96337605	C	missense_variant	MODERATE	FOCAD	ENSOARG00020022657	Transcript	ENSOART00020035245.1	protein_coding	C/R	Tgc/Cgc	tolerated(0.67)	P
rs160616841	13	72892692	C	missense_variant	MODERATE	CHD6	ENSOARG00020014349	Transcript	ENSOART00020021953.1	protein_coding	T/A	Act/Gct	tolerated(0.66)	P
rs415765114	5	18697296	C	missense_variant	MODERATE	TJP3	ENSOARG00020017288	Transcript	ENSOART00020027217.1	protein_coding	H/D	Cac/Gac	tolerated(0.66)	P
rs402117305	4	114816227	C	missense_variant	MODERATE	TRBV30	ENSOARG00020001226	Transcript	ENSOART00020001829.1	protein_coding	N/D	Aac/Gac	tolerated(0.66)	P
rs423477919	1	54889070	G	missense_variant	MODERATE	TYW3	ENSOARG00020015319	Transcript	ENSOART00020023438.1	protein_coding	N/S	aAt/aGt	tolerated(0.66)	P
rs400537404	21	38096961	G	missense_variant	MODERATE	MS4A8	ENSOARG00020014608	Transcript	ENSOART00020022334.1	protein_coding	I/V	Atc/Gtc	tolerated(0.65)	P
rs162301747	11	38986687	G	missense_variant	MODERATE	-	ENSOARG00020016581	Transcript	ENSOART00020025968.1	protein_coding	T/A	Aca/Gca	tolerated(0.65)	P
rs410034047	11	11988005	A	missense_variant	MODERATE	HGS	ENSOARG00020025119	Transcript	ENSOART00020039386.1	protein_coding	A/T	Gcg/Acg	tolerated(0.65)	P
rs161871942	5	41156316	G	missense_variant	MODERATE	NLRP3	ENSOARG00020017308	Transcript	ENSOART00020026618.1	protein_coding	S/G	Agc/Ggc	tolerated(0.65)	P
rs159928274	3	232583905	A	missense_variant	MODERATE	-	ENSOARG00020023916	Transcript	ENSOART00020037384.1	protein_coding	V/M	Gtg/Atg	tolerated(0.65)	P
rs402567403	3	142523782	C	missense_variant	MODERATE	ATF7	ENSOARG00020018598	Transcript	ENSOART00020028857.1	protein_coding	I/L	Att/Ctt	tolerated(0.65)	P
rs159652260	1	102769372	C	missense_variant	MODERATE	PDE4DIP	ENSOARG00020001810	Transcript	ENSOART00020002757.1	protein_coding	M/T	aTg/aCg	tolerated(0.65)	P
rs406404836	22	33849058	G	missense_variant	MODERATE	ADD3	ENSOARG00020014640	Transcript	ENSOART00020022387.1	protein_coding	M/V	Atg/Gtg	tolerated(0.64)	P
rs161309126	20	15506331	T	missense_variant	MODERATE	MOCS1	ENSOARG00020013450	Transcript	ENSOART00020020508.1	protein_coding	R/Q	cGg/cAg	tolerated(0.64)	P
rs427753980	13	46668286	A	missense_variant	MODERATE	PITRM1	ENSOARG00020008012	Transcript	ENSOART00020012326.1	protein_coding	G/S	Ggc/Agc	tolerated(0.64)	P
rs424095044	7	14303937	T	missense_variant	MODERATE	ZWILCH	ENSOARG00020008203	Transcript	ENSOART00020012618.1	protein_coding	T/I	aCt/aTt	tolerated(0.64)	P
rs604977481	3	157627649	T	missense_variant	MODERATE	LRRK2	ENSOARG00020000847	Transcript	ENSOART00020001195.1	protein_coding	G/R	Ggg/Agg	tolerated(0.64)	P
rs159419621	1	161638997	T	missense_variant	MODERATE	GBE1	ENSOARG00020002198	Transcript	ENSOART00020003407.1	protein_coding	D/N	Gat/Aat	tolerated(0.64)	P
rs588542876	26	40214228	T	missense_variant	MODERATE	KAT6A	ENSOARG00020025591	Transcript	ENSOART00020040161.1	protein_coding	G/S	Ggt/Agt	tolerated(0.63)	P
rs407100895	12	3471077	A	missense_variant	MODERATE	RHEX	ENSOARG00020008999	Transcript	ENSOART00020013849.1	protein_coding	R/Q	cGa/cAa	tolerated(0.63)	P
rs404440123	11	34486124	C	missense_variant	MODERATE	USP43	ENSOARG00020020269	Transcript	ENSOART00020031401.1	protein_coding	Q/R	cAa/cGa	tolerated(0.63)	P
rs420366616	5	17177143	C	missense_variant	MODERATE	-	ENSOARG00020008821	Transcript	ENSOART00020013643.1	protein_coding	R/G	Cgg/Ggg	tolerated(0.63)	P
rs418222890	2	222293951	A	missense_variant	MODERATE	INO80D	ENSOARG00020013391	Transcript	ENSOART00020020438.1	protein_coding	A/V	gCg/gTg	tolerated(0.63)	P
rs1089519320	1	75154113	T	missense_variant	MODERATE	DNTTIP2	ENSOARG00020011971	Transcript	ENSOART00020018316.1	protein_coding	T/N	aCc/aAc	tolerated(0.63)	P
rs161591418	25	44700996	C	missense_variant	MODERATE	ARHGAP22	ENSOARG00020026437	Transcript	ENSOART00020041596.1	protein_coding	C/G	Tgc/Ggc	tolerated(0.62)	P
rs412126602	25	7834408	G	missense_variant	MODERATE	TBCE	ENSOARG00020016274	Transcript	ENSOART00020025268.1	protein_coding	K/R	aAa/aGa	tolerated(0.62)	P
rs413239447	25	8860586	T	missense_variant	MODERATE	HEATR1	ENSOARG00020018840	Transcript	ENSOART00020029081.1	protein_coding	R/Q	cGg/cAg	tolerated(0.62)	P
rs590911868	24	42264859	G	missense_variant	MODERATE	INTS1	ENSOARG00020015061	Transcript	ENSOART00020027754.1	protein_coding	R/G	Agg/Ggg	tolerated(0.62)	P
rs161610851	21	30618855	T	missense_variant	MODERATE	SRPRA	ENSOARG00020007247	Transcript	ENSOART00020011069.1	protein_coding	A/T	Gcc/Acc	tolerated(0.62)	P
rs160913940	14	18388469	T	missense_variant	MODERATE	N4BP1	ENSOARG00020005726	Transcript	ENSOART00020008809.1	protein_coding	A/T	Gca/Aca	tolerated(0.62)	P
rs602327943	11	35046532	G	missense_variant	MODERATE	PIK3R5	ENSOARG00020020936	Transcript	ENSOART00020032348.1	protein_coding	K/E	Aaa/Gaa	tolerated(0.62)	P
rs160628667	9	14474720	C	missense_variant	MODERATE	ZNF16	ENSOARG00020003411	Transcript	ENSOART00020005188.1	protein_coding	T/A	Act/Gct	tolerated(0.62)	P
rs159846489	3	148757698	G	missense_variant	MODERATE	TMEM106C	ENSOARG00020002677	Transcript	ENSOART00020004130.1	protein_coding	M/T	aTg/aCg	tolerated(0.62)	P
rs162124241	11	41285115	T	missense_variant	MODERATE	-	ENSOARG00020012285	Transcript	ENSOART00020018759.1	protein_coding	R/Q	cGg/cAg	tolerated(0.61)	P
rs193639765	10	94965285	C	missense_variant	MODERATE	COL4A1	ENSOARG00020003497	Transcript	ENSOART00020005366.1	protein_coding	L/V	Ctg/Gtg	tolerated(0.61)	P
rs162298716	3	220169460	G	missense_variant	MODERATE	CLEC1A	ENSOARG00020000568	Transcript	ENSOART00020000773.1	protein_coding	H/Q	caC/caG	tolerated(0.61)	P
rs408649068	2	263008213	T	missense_variant	MODERATE	UBR4	ENSOARG00020008532	Transcript	ENSOART00020014178.1	protein_coding	P/S	Ccg/Tcg	tolerated(0.61)	P
rs159655354	1	98839649	T	missense_variant	MODERATE	IGSF3	ENSOARG00020000764	Transcript	ENSOART00020001061.1	protein_coding	S/N	aGt/aAt	tolerated(0.61)	P
rs161017584	11	45662976	C	missense_variant	MODERATE	RNF135	ENSOARG00020012111	Transcript	ENSOART00020018478.1	protein_coding	M/T	aTg/aCg	tolerated(0.6)	P
rs160360486	7	86749963	T	missense_variant	MODERATE	SIPA1L1	ENSOARG00020005315	Transcript	ENSOART00020008658.1	protein_coding	A/S	Gcc/Tcc	tolerated(0.6)	P
rs400106852	3	202268186	G	missense_variant	MODERATE	ITPR2	ENSOARG00020003133	Transcript	ENSOART00020005085.1	protein_coding	I/V	Atc/Gtc	tolerated(0.6)	P
rs427244212	3	180542039	A	missense_variant	MODERATE	APAF1	ENSOARG00020011843	Transcript	ENSOART00020018014.1	protein_coding	I/N	aTc/aAc	tolerated(0.6)	P
rs160812799	17	37718862	C	missense_variant	MODERATE	RPS6KC1	ENSOARG00020020099	Transcript	ENSOART00020030975.1	protein_coding	M/V	Atg/Gtg	tolerated(0.59)	P
rs603715338	14	53619174	G	missense_variant	MODERATE	CYP2S1	ENSOARG00020016415	Transcript	ENSOART00020025297.1	protein_coding	P/R	cCg/cGg	tolerated(0.59)	P
rs588309827	13	69695350	C	missense_variant	MODERATE	TTI1	ENSOARG00020009693	Transcript	ENSOART00020014872.1	protein_coding	M/V	Atg/Gtg	tolerated(0.59)	P
rs423207834	2	254628905	T	missense_variant	MODERATE	SESN2	ENSOARG00020018898	Transcript	ENSOART00020029166.1	protein_coding	R/H	cGc/cAc	tolerated(0.59)	P
rs591761169	21	47134535	A	missense_variant	MODERATE	PITPNM1	ENSOARG00020012916	Transcript	ENSOART00020019733.1	protein_coding	T/I	aCc/aTc	tolerated(0.58)	P
rs161144102	16	27480248	T	missense_variant	MODERATE	ITGA1	ENSOARG00020003919	Transcript	ENSOART00020005988.1	protein_coding	R/Q	cGg/cAg	tolerated(0.58)	P
rs601553753	14	13797089	T	missense_variant	MODERATE	ZCCHC14	ENSOARG00020010371	Transcript	ENSOART00020016030.1	protein_coding	V/I	Gtc/Atc	tolerated(0.58)	P
rs416465899	12	72503856	C	missense_variant	MODERATE	ODR4	ENSOARG00020015548	Transcript	ENSOART00020023935.1	protein_coding	I/T	aTa/aCa	tolerated(0.58)	P
rs414444227	7	69971358	C	missense_variant	MODERATE	FBXO34	ENSOARG00020016670	Transcript	ENSOART00020025541.1	protein_coding	L/S	tTa/tCa	tolerated(0.58)	P
rs422806746	7	23677480	T	missense_variant	MODERATE	TRDC	ENSOARG00020011494	Transcript	ENSOART00020017535.1	protein_coding	A/T	Gcg/Acg	tolerated(0.58)	P
rs426291558	5	34059587	C	missense_variant	MODERATE	HSD17B4	ENSOARG00020006956	Transcript	ENSOART00020012000.1	protein_coding	L/V	Ctt/Gtt	tolerated(0.58)	P
rs419609275	4	114816194	T	missense_variant	MODERATE	TRBV30	ENSOARG00020001226	Transcript	ENSOART00020001829.1	protein_coding	E/K	Gaa/Aaa	tolerated(0.58)	P
rs160482074	3	4616703	C	missense_variant	MODERATE	TTF1	ENSOARG00020017929	Transcript	ENSOART00020027591.1	protein_coding	S/R	Agt/Cgt	tolerated(0.58)	P
rs596544292	2	232038300	G	missense_variant	MODERATE	ATIC	ENSOARG00020024672	Transcript	ENSOART00020038709.1	protein_coding	I/V	Atc/Gtc	tolerated(0.58)	P
rs425868309	1	272391161	A	missense_variant	MODERATE	COPB2	ENSOARG00020010262	Transcript	ENSOART00020015768.1	protein_coding	A/T	Gca/Aca	tolerated(0.58)	P
rs604536304	18	56353792	C	missense_variant	MODERATE	CCDC88C	ENSOARG00020011759	Transcript	ENSOART00020017874.1	protein_coding	V/G	gTc/gGc	tolerated(0.57)	P
rs595221923	15	50000726	T	missense_variant	MODERATE	FAM160A2	ENSOARG00020011924	Transcript	ENSOART00020018168.1	protein_coding	R/L	cGc/cTc	tolerated(0.57)	P
rs162068154	12	65438775	G	missense_variant	MODERATE	TOR1AIP1	ENSOARG00020022855	Transcript	ENSOART00020035522.1	protein_coding	I/V	Att/Gtt	tolerated(0.57)	P
rs399187321	8	78531906	G	missense_variant	MODERATE	STXBP5	ENSOARG00020017055	Transcript	ENSOART00020026235.1	protein_coding	K/R	aAg/aGg	tolerated(0.57)	P
rs411628409	7	92312417	A	missense_variant	MODERATE	CIPC	ENSOARG00020003811	Transcript	ENSOART00020005810.1	protein_coding	A/T	Gcg/Acg	tolerated(0.57)	P
rs588920317	7	92651282	A	missense_variant	MODERATE	AHSA1	ENSOARG00020004874	Transcript	ENSOART00020007465.1	protein_coding	R/H	cGc/cAc	tolerated(0.57)	P
rs160424993	3	64347281	C	missense_variant	MODERATE	SLC20A1	ENSOARG00020001709	Transcript	ENSOART00020002576.1	protein_coding	F/L	ttC/ttG	tolerated(0.57)	P
rs161012959	3	118667021	A	missense_variant	MODERATE	GLIPR1	ENSOARG00020002870	Transcript	ENSOART00020004414.1	protein_coding	P/T	Cca/Aca	tolerated(0.57)	P
rs161907962	2	9614141	G	missense_variant	MODERATE	WHRN	ENSOARG00020017869	Transcript	ENSOART00020027508.1	protein_coding	T/A	Acc/Gcc	tolerated(0.57)	P
rs428032127	24	29105378	G	missense_variant	MODERATE	-	ENSOARG00020016504	Transcript	ENSOART00020025397.1	protein_coding	M/V	Atg/Gtg	tolerated(0.56)	P
rs422490848	20	29933914	A	missense_variant	MODERATE	VARS2	ENSOARG00020019382	Transcript	ENSOART00020030009.1	protein_coding	E/D	gaG/gaT	tolerated(0.56)	P
rs161230813	19	11464121	C	missense_variant	MODERATE	GOLGA4	ENSOARG00020025783	Transcript	ENSOART00020040487.1	protein_coding	M/T	aTg/aCg	tolerated(0.56)	P
rs161192843	18	30595029	T	missense_variant	MODERATE	HMG20A	ENSOARG00020021938	Transcript	ENSOART00020033951.1	protein_coding	E/D	gaA/gaT	tolerated(0.56)	P
rs418046874	16	74059197	C	missense_variant	MODERATE	ICE1	ENSOARG00020023470	Transcript	ENSOART00020036917.1	protein_coding	K/R	aAg/aGg	tolerated(0.56)	P
rs162041098	15	36254390	G	missense_variant	MODERATE	UBASH3B	ENSOARG00020020117	Transcript	ENSOART00020031000.1	protein_coding	T/A	Acg/Gcg	tolerated(0.56)	P
rs412169936	14	49195020	G	missense_variant	MODERATE	LIN37	ENSOARG00020020230	Transcript	ENSOART00020031141.1	protein_coding	T/A	Aca/Gca	tolerated(0.56)	P
rs600077452	13	68159871	A	missense_variant	MODERATE	AAR2	ENSOARG00020006319	Transcript	ENSOART00020009805.1	protein_coding	V/M	Gtg/Atg	tolerated(0.56)	P
rs1089596618	11	29877745	A	missense_variant	MODERATE	NCOR1	ENSOARG00020010315	Transcript	ENSOART00020016537.1	protein_coding	P/S	Ccc/Tcc	tolerated(0.56)	P
rs425389122	10	23899274	T	missense_variant	MODERATE	CKAP2	ENSOARG00020003773	Transcript	ENSOART00020005750.1	protein_coding	P/T	Ccg/Acg	tolerated(0.56)	P
rs161919698	8	64229837	C	missense_variant	MODERATE	VNN2	ENSOARG00020019645	Transcript	ENSOART00020030189.1	protein_coding	I/V	Atc/Gtc	tolerated(0.56)	P
rs160402163	3	90888340	A	missense_variant	MODERATE	-	ENSOARG00020000259	Transcript	ENSOART00020000321.1	protein_coding	A/T	Gct/Act	tolerated(0.56)	P
rs159526189	2	145523501	T	missense_variant	MODERATE	ATP5MC3	ENSOARG00020000538	Transcript	ENSOART00020000697.1	protein_coding	A/V	gCg/gTg	tolerated(0.56)	P
rs162303306	25	26470104	T	missense_variant	MODERATE	SUPV3L1	ENSOARG00020010091	Transcript	ENSOART00020015512.1	protein_coding	A/S	Gct/Tct	tolerated(0.55)	P
rs406630451	19	60433193	G	missense_variant	MODERATE	NUP210	ENSOARG00020013605	Transcript	ENSOART00020021916.1	protein_coding	I/V	Atc/Gtc	tolerated(0.55)	P
rs160715354	15	49825586	C	missense_variant	MODERATE	APBB1	ENSOARG00020010925	Transcript	ENSOART00020017197.1	protein_coding	R/P	cGa/cCa	tolerated(0.55)	P
rs412517367	4	56281028	T	missense_variant	MODERATE	-	ENSOARG00020016021	Transcript	ENSOART00020024554.1	protein_coding	N/K	aaC/aaA	tolerated(0.55)	P
rs162298687	3	202205185	C	missense_variant	MODERATE	ITPR2	ENSOARG00020003133	Transcript	ENSOART00020005085.1	protein_coding	D/A	gAt/gCt	tolerated(0.55)	P
rs159518190	2	138104717	G	missense_variant	MODERATE	ITPRID2	ENSOARG00020018365	Transcript	ENSOART00020028294.1	protein_coding	E/A	gAa/gCa	tolerated(0.55)	P
rs1091109938	1	218082028	A	missense_variant	MODERATE	BCL6	ENSOARG00020000143	Transcript	ENSOART00020000174.1	protein_coding	R/H	cGc/cAc	tolerated(0.55)	P
rs159652284	1	102764898	G	missense_variant	MODERATE	PDE4DIP	ENSOARG00020001810	Transcript	ENSOART00020002757.1	protein_coding	I/V	Ata/Gta	tolerated(0.55)	P
rs597330497	25	45509044	C	missense_variant	MODERATE	ERCC6	ENSOARG00020026462	Transcript	ENSOART00020041632.1	protein_coding	H/R	cAt/cGt	tolerated(0.54)	P
rs161221050	18	68921155	C	missense_variant	MODERATE	COA8	ENSOARG00020016820	Transcript	ENSOART00020025878.1	protein_coding	Y/H	Tat/Cat	tolerated(0.54)	P
rs162172887	18	65585739	A	missense_variant	MODERATE	EVL	ENSOARG00020016656	Transcript	ENSOART00020025566.1	protein_coding	V/M	Gtg/Atg	tolerated(0.54)	P
rs160596283	13	62733279	C	missense_variant	MODERATE	SRXN1	ENSOARG00020017364	Transcript	ENSOART00020026687.1	protein_coding	S/T	aGc/aCc	tolerated(0.54)	P
rs1091733347	11	51455064	G	missense_variant	MODERATE	APPBP2	ENSOARG00020010094	Transcript	ENSOART00020015444.1	protein_coding	I/T	aTa/aCa	tolerated(0.54)	P
rs594761790	7	22035244	T	missense_variant	MODERATE	KHNYN	ENSOARG00020006371	Transcript	ENSOART00020009868.1	protein_coding	R/Q	cGg/cAg	tolerated(0.54)	P
rs160014875	5	5940419	T	missense_variant	MODERATE	GTPBP3	ENSOARG00020011201	Transcript	ENSOART00020017304.1	protein_coding	G/R	Ggg/Agg	tolerated(0.54)	P
rs159774046	4	62706445	C	missense_variant	MODERATE	LSMEM1	ENSOARG00020001907	Transcript	ENSOART00020002894.1	protein_coding	I/V	Atc/Gtc	tolerated(0.54)	P
rs159836398	3	143826838	C	missense_variant	MODERATE	NR4A1	ENSOARG00020014807	Transcript	ENSOART00020022769.1	protein_coding	H/R	cAc/cGc	tolerated(0.54)	P
rs420223467	3	105698009	G	missense_variant	MODERATE	IL18RAP	ENSOARG00020002600	Transcript	ENSOART00020003987.1	protein_coding	L/S	tTg/tCg	tolerated(0.54)	P
rs159525837	2	144798456	G	missense_variant	MODERATE	LNPK	ENSOARG00020000416	Transcript	ENSOART00020000526.1	protein_coding	T/A	Aca/Gca	tolerated(0.54)	P
rs420008119	2	42323706	C	missense_variant	MODERATE	DOCK5	ENSOARG00020014672	Transcript	ENSOART00020024192.1	protein_coding	N/S	aAt/aGt	tolerated(0.54)	P
rs398948840	22	27108570	G	missense_variant	MODERATE	SLK	ENSOARG00020009006	Transcript	ENSOART00020014282.1	protein_coding	N/D	Aat/Gat	tolerated(0.53)	P
rs594570788	22	20002386	T	missense_variant	MODERATE	ZNF518A	ENSOARG00020023039	Transcript	ENSOART00020035785.1	protein_coding	T/I	aCa/aTa	tolerated(0.53)	P
rs425877857	16	71367561	T	missense_variant	MODERATE	MTRR	ENSOARG00020022449	Transcript	ENSOART00020034808.1	protein_coding	V/M	Gtg/Atg	tolerated(0.53)	P
rs414046385	15	37636709	A	missense_variant	MODERATE	SERGEF	ENSOARG00020023024	Transcript	ENSOART00020035997.1	protein_coding	A/T	Gcc/Acc	tolerated(0.53)	P
rs160538799	13	16849226	G	missense_variant	MODERATE	DHTKD1	ENSOARG00020005895	Transcript	ENSOART00020009092.1	protein_coding	S/G	Agc/Ggc	tolerated(0.53)	P
rs415255906	13	16854280	A	missense_variant	MODERATE	DHTKD1	ENSOARG00020005895	Transcript	ENSOART00020009092.1	protein_coding	A/T	Gcc/Acc	tolerated(0.53)	P
rs162054542	12	1189630	G	missense_variant	MODERATE	ZC3H11A	ENSOARG00020004029	Transcript	ENSOART00020006163.1	protein_coding	T/S	aCt/aGt	tolerated(0.53)	P
rs599652359	9	81996538	T	missense_variant	MODERATE	FZD6	ENSOARG00020020543	Transcript	ENSOART00020031713.1	protein_coding	S/N	aGt/aAt	tolerated(0.53)	P
rs161943866	7	61230149	C	missense_variant	MODERATE	AP4E1	ENSOARG00020025796	Transcript	ENSOART00020040509.1	protein_coding	K/R	aAg/aGg	tolerated(0.53)	P
rs423713875	X	142907764	A	missense_variant	MODERATE	ARMCX5	ENSOARG00020018139	Transcript	ENSOART00020027894.1	protein_coding	E/K	Gaa/Aaa	tolerated(0.52)	P
rs400628642	25	34743811	A	missense_variant	MODERATE	DLG5	ENSOARG00020026193	Transcript	ENSOART00020041219.1	protein_coding	A/S	Gcc/Tcc	tolerated(0.52)	P
rs413124715	18	12871034	T	missense_variant	MODERATE	MCTP2	ENSOARG00020006028	Transcript	ENSOART00020009322.1	protein_coding	G/S	Ggc/Agc	tolerated(0.52)	P
rs161128796	16	8191823	T	missense_variant	MODERATE	ARHGEF28	ENSOARG00020021605	Transcript	ENSOART00020034009.1	protein_coding	R/Q	cGg/cAg	tolerated(0.52)	P
rs418638202	14	37978784	C	missense_variant	MODERATE	ACD	ENSOARG00020003196	Transcript	ENSOART00020004966.1	protein_coding	R/G	Cga/Gga	tolerated(0.52)	P
rs400012717	7	48291378	T	missense_variant	MODERATE	TLN2	ENSOARG00020009618	Transcript	ENSOART00020014787.1	protein_coding	S/N	aGt/aAt	tolerated(0.52)	P
rs404770838	5	4818274	G	missense_variant	MODERATE	LRRC25	ENSOARG00020004617	Transcript	ENSOART00020007065.1	protein_coding	S/R	agC/agG	tolerated(0.52)	P
rs159840344	3	146046246	T	missense_variant	MODERATE	LIMA1	ENSOARG00020023296	Transcript	ENSOART00020036376.1	protein_coding	A/S	Gcg/Tcg	tolerated(0.52)	P
rs159595355	2	255454104	T	missense_variant	MODERATE	TMEM222	ENSOARG00020021961	Transcript	ENSOART00020034034.1	protein_coding	V/I	Gtc/Atc	tolerated(0.52)	P
rs160135868	2	110287822	G	missense_variant	MODERATE	SCARA3	ENSOARG00020009895	Transcript	ENSOART00020015200.1	protein_coding	P/R	cCg/cGg	tolerated(0.52)	P
rs161562337	25	12445442	A	missense_variant	MODERATE	ZNF33B	ENSOARG00020020852	Transcript	ENSOART00020032192.1	protein_coding	R/Q	cGa/cAa	tolerated(0.51)	P
rs161177680	18	19720186	T	missense_variant	MODERATE	WDR73	ENSOARG00020018465	Transcript	ENSOART00020028474.1	protein_coding	S/N	aGc/aAc	tolerated(0.51)	P
rs404756769	16	74059143	A	missense_variant	MODERATE	ICE1	ENSOARG00020023470	Transcript	ENSOART00020036917.1	protein_coding	P/L	cCg/cTg	tolerated(0.51)	P
rs409579218	13	34267867	T	missense_variant	MODERATE	EPC1	ENSOARG00020014149	Transcript	ENSOART00020022209.1	protein_coding	T/I	aCa/aTa	tolerated(0.51)	P
rs402278769	8	67709895	C	missense_variant	MODERATE	MTFR2	ENSOARG00020022505	Transcript	ENSOART00020034901.1	protein_coding	I/V	Ata/Gta	tolerated(0.51)	P
rs160355793	7	83174567	T	missense_variant	MODERATE	ZFYVE26	ENSOARG00020003119	Transcript	ENSOART00020004793.1	protein_coding	G/S	Ggc/Agc	tolerated(0.51)	P
rs425041477	4	17713542	C	missense_variant	MODERATE	-	ENSOARG00020000903	Transcript	ENSOART00020001278.1	protein_coding	I/V	Atc/Gtc	tolerated(0.51)	P
rs159501128	1	291773532	T	missense_variant	MODERATE	DOP1B	ENSOARG00020014787	Transcript	ENSOART00020022882.1	protein_coding	P/S	Ccg/Tcg	tolerated(0.51)	P
rs598744715	1	21829210	C	missense_variant	MODERATE	MOB3C	ENSOARG00020001167	Transcript	ENSOART00020001738.1	protein_coding	Q/R	cAg/cGg	tolerated(0.51)	P
rs161543847	26	40415577	T	missense_variant	MODERATE	PLAT	ENSOARG00020025622	Transcript	ENSOART00020040191.1	protein_coding	V/I	Gtc/Atc	tolerated(0.5)	P
rs161427123	24	17676000	T	missense_variant	MODERATE	GPRC5B	ENSOARG00020016170	Transcript	ENSOART00020024881.1	protein_coding	A/T	Gcc/Acc	tolerated(0.5)	P
rs405331652	14	38424360	G	missense_variant	MODERATE	SLC7A6	ENSOARG00020007800	Transcript	ENSOART00020012022.1	protein_coding	H/R	cAc/cGc	tolerated(0.5)	P
rs602793185	10	18925579	T	missense_variant	MODERATE	LRCH1	ENSOARG00020008711	Transcript	ENSOART00020013907.1	protein_coding	A/V	gCg/gTg	tolerated(0.5)	P
rs160223278	8	29231392	G	missense_variant	MODERATE	REV3L	ENSOARG00020005845	Transcript	ENSOART00020009033.1	protein_coding	L/V	Ctt/Gtt	tolerated(0.5)	P
rs160326135	7	49463725	C	missense_variant	MODERATE	VPS13C	ENSOARG00020011169	Transcript	ENSOART00020024230.1	protein_coding	V/L	Gtt/Ctt	tolerated(0.5)	P
rs160344932	7	71340818	A	missense_variant	MODERATE	-	ENSOARG00020019111	Transcript	ENSOART00020029739.1	protein_coding	R/Q	cGg/cAg	tolerated(0.5)	P
rs597398332	5	30064399	C	missense_variant	MODERATE	PPIC	ENSOARG00020005926	Transcript	ENSOART00020009128.1	protein_coding	L/F	ttG/ttC	tolerated(0.5)	P
rs159875029	3	182946345	C	missense_variant	MODERATE	UTP20	ENSOARG00020005594	Transcript	ENSOART00020008630.1	protein_coding	M/T	aTg/aCg	tolerated(0.5)	P
rs404498917	3	35461417	C	missense_variant	MODERATE	CENPA	ENSOARG00020001123	Transcript	ENSOART00020001686.1	protein_coding	R/P	cGg/cCg	tolerated(0.5)	P
rs159545292	2	187575734	A	missense_variant	MODERATE	R3HDM1	ENSOARG00020012873	Transcript	ENSOART00020019596.1	protein_coding	A/V	gCa/gTa	tolerated(0.5)	P
rs159469133	1	236161653	A	missense_variant	MODERATE	SKIL	ENSOARG00020001654	Transcript	ENSOART00020002512.1	protein_coding	A/S	Gct/Tct	tolerated(0.5)	P
rs159660102	1	95760593	G	missense_variant	MODERATE	MAGI3	ENSOARG00020015385	Transcript	ENSOART00020023967.1	protein_coding	I/V	Atc/Gtc	tolerated(0.5)	P
rs161403300	24	1103414	T	missense_variant	MODERATE	CLCN7	ENSOARG00020026257	Transcript	ENSOART00020041309.1	protein_coding	V/M	Gtg/Atg	tolerated(0.49)	P
rs402679836	18	67714830	G	missense_variant	MODERATE	TECPR2	ENSOARG00020013345	Transcript	ENSOART00020020770.1	protein_coding	H/R	cAc/cGc	tolerated(0.49)	P
rs160917495	14	25642642	G	missense_variant	MODERATE	OGFOD1	ENSOARG00020023911	Transcript	ENSOART00020037408.1	protein_coding	I/T	aTt/aCt	tolerated(0.49)	P
rs160634251	9	15284017	A	missense_variant	MODERATE	FAM83H	ENSOARG00020011357	Transcript	ENSOART00020017410.1	protein_coding	A/T	Gct/Act	tolerated(0.49)	P
rs420336442	4	90464649	G	missense_variant	MODERATE	-	ENSOARG00020001983	Transcript	ENSOART00020003035.1	protein_coding	N/S	aAc/aGc	tolerated(0.49)	P
rs162303054	22	21105130	T	missense_variant	MODERATE	RRP12	ENSOARG00020016512	Transcript	ENSOART00020025494.1	protein_coding	E/K	Gag/Aag	tolerated(0.48)	P
rs405957380	22	26568874	G	missense_variant	MODERATE	PDCD11	ENSOARG00020008240	Transcript	ENSOART00020012664.1	protein_coding	R/G	Aga/Gga	tolerated(0.48)	P
rs428202639	18	68155449	C	missense_variant	MODERATE	CDC42BPB	ENSOARG00020014102	Transcript	ENSOART00020021514.1	protein_coding	T/A	Aca/Gca	tolerated(0.48)	P
rs160882486	17	79293329	A	missense_variant	MODERATE	PIK3IP1	ENSOARG00020021162	Transcript	ENSOART00020032657.1	protein_coding	A/V	gCg/gTg	tolerated(0.48)	P
rs193639692	10	54843397	C	missense_variant	MODERATE	LMO7	ENSOARG00020010566	Transcript	ENSOART00020016866.1	protein_coding	S/P	Tcc/Ccc	tolerated(0.48)	P
rs160571585	13	46650239	G	missense_variant	MODERATE	PITRM1	ENSOARG00020008012	Transcript	ENSOART00020012326.1	protein_coding	S/G	Agc/Ggc	tolerated(0.47)	P
rs160355753	7	83170154	G	missense_variant	MODERATE	ZFYVE26	ENSOARG00020003119	Transcript	ENSOART00020004793.1	protein_coding	C/R	Tgt/Cgt	tolerated(0.47)	P
rs405426812	7	51113378	G	missense_variant	MODERATE	ICE2	ENSOARG00020019537	Transcript	ENSOART00020030048.1	protein_coding	I/M	atA/atG	tolerated(0.47)	P
rs409486037	1	112912836	T	missense_variant	MODERATE	SH2D2A	ENSOARG00020026125	Transcript	ENSOART00020041086.1	protein_coding	D/N	Gat/Aat	tolerated(0.47)	P
rs1086807116	24	20671597	G	missense_variant	MODERATE	POLR3E	ENSOARG00020024225	Transcript	ENSOART00020037964.1	protein_coding	M/V	Atg/Gtg	tolerated(0.46)	P
rs419023699	24	26980284	T	missense_variant	MODERATE	KIF22	ENSOARG00020019776	Transcript	ENSOART00020030437.1	protein_coding	R/Q	cGa/cAa	tolerated(0.46)	P
rs398199497	16	74060385	G	missense_variant	MODERATE	ICE1	ENSOARG00020023470	Transcript	ENSOART00020036917.1	protein_coding	G/A	gGa/gCa	tolerated(0.46)	P
rs413307151	13	77972362	A	missense_variant	MODERATE	SNX21	ENSOARG00020015622	Transcript	ENSOART00020023920.1	protein_coding	R/Q	cGg/cAg	tolerated(0.46)	P
rs417991208	12	12842371	T	missense_variant	MODERATE	RGS2	ENSOARG00020019242	Transcript	ENSOART00020029553.1	protein_coding	G/S	Ggc/Agc	tolerated(0.46)	P
rs419646312	10	56278128	G	missense_variant	MODERATE	ACOD1	ENSOARG00020011449	Transcript	ENSOART00020017449.1	protein_coding	Q/R	cAa/cGa	tolerated(0.46)	P
rs421736393	9	75182802	T	missense_variant	MODERATE	NUDCD1	ENSOARG00020014651	Transcript	ENSOART00020022435.1	protein_coding	T/I	aCa/aTa	tolerated(0.46)	P
rs589672641	8	73885318	A	missense_variant	MODERATE	HIVEP2	ENSOARG00020011283	Transcript	ENSOART00020017191.1	protein_coding	A/V	gCg/gTg	tolerated(0.46)	P
rs400376016	6	73796062	A	missense_variant	MODERATE	FRYL	ENSOARG00020010236	Transcript	ENSOART00020015863.1	protein_coding	T/I	aCt/aTt	tolerated(0.46)	P
rs193637311	5	102517488	C	missense_variant	MODERATE	RIOK2	ENSOARG00020015733	Transcript	ENSOART00020024084.1	protein_coding	A/G	gCa/gGa	tolerated(0.46)	P
rs404898724	3	84021543	A	missense_variant	MODERATE	SRBD1	ENSOARG00020005756	Transcript	ENSOART00020008875.1	protein_coding	V/M	Gtg/Atg	tolerated(0.46)	P
rs421805682	3	34623329	A	missense_variant	MODERATE	ASXL2	ENSOARG00020022527	Transcript	ENSOART00020035154.1	protein_coding	A/V	gCc/gTc	tolerated(0.46)	P
rs430534649	1	93946352	C	missense_variant	MODERATE	DDX20	ENSOARG00020012777	Transcript	ENSOART00020019512.1	protein_coding	I/T	aTc/aCc	tolerated(0.46)	P
rs422041268	14	65205383	C	missense_variant	MODERATE	NLRP12	ENSOARG00020015907	Transcript	ENSOART00020024438.1	protein_coding	Q/R	cAg/cGg	tolerated(0.45)	P
rs160287052	7	19019616	T	missense_variant	MODERATE	UACA	ENSOARG00020016892	Transcript	ENSOART00020026097.1	protein_coding	V/I	Gtt/Att	tolerated(0.45)	P
rs402047076	6	41393945	T	missense_variant	MODERATE	PKD2	ENSOARG00020024032	Transcript	ENSOART00020037550.1	protein_coding	V/I	Gtc/Atc	tolerated(0.45)	P
rs161976922	3	25008019	C	missense_variant	MODERATE	NBAS	ENSOARG00020013231	Transcript	ENSOART00020020412.1	protein_coding	P/A	Cct/Gct	tolerated(0.45)	P
rs412816928	2	22815007	A	missense_variant	MODERATE	MRPL50	ENSOARG00020002978	Transcript	ENSOART00020004591.1	protein_coding	T/N	aCc/aAc	tolerated(0.45)	P
rs193634265	1	81751537	G	missense_variant	MODERATE	AGL	ENSOARG00020001804	Transcript	ENSOART00020002742.1	protein_coding	N/S	aAt/aGt	tolerated(0.45)	P
rs404250400	1	154410385	G	missense_variant	MODERATE	-	ENSOARG00020001119	Transcript	ENSOART00020001663.1	protein_coding	K/Q	Aag/Cag	tolerated(0.45)	P
rs424716927	19	30159752	C	missense_variant	MODERATE	SHQ1	ENSOARG00020017477	Transcript	ENSOART00020027029.1	protein_coding	L/P	cTg/cCg	tolerated(0.44)	P
rs418233256	11	49635624	C	missense_variant	MODERATE	HEATR6	ENSOARG00020021983	Transcript	ENSOART00020034409.1	protein_coding	A/P	Gca/Cca	tolerated(0.44)	P
rs160525511	10	84436786	G	missense_variant	MODERATE	FARP1	ENSOARG00020019882	Transcript	ENSOART00020030597.1	protein_coding	R/G	Aga/Gga	tolerated(0.44)	P
rs429840653	10	88944025	T	missense_variant	MODERATE	-	ENSOARG00020003120	Transcript	ENSOART00020004771.1	protein_coding	P/L	cCa/cTa	tolerated(0.44)	P
rs425063434	8	66908636	T	missense_variant	MODERATE	AHI1	ENSOARG00020022315	Transcript	ENSOART00020034591.1	protein_coding	A/T	Gct/Act	tolerated(0.44)	P
rs159807501	4	112444634	A	missense_variant	MODERATE	KDM7A	ENSOARG00020005079	Transcript	ENSOART00020007743.1	protein_coding	T/M	aCg/aTg	tolerated(0.44)	P
rs430524003	3	92655281	A	missense_variant	MODERATE	HEATR5B	ENSOARG00020001045	Transcript	ENSOART00020001527.1	protein_coding	V/I	Gta/Ata	tolerated(0.44)	P
rs159420301	1	169921009	G	missense_variant	MODERATE	ZNF654	ENSOARG00020002568	Transcript	ENSOART00020003938.1	protein_coding	I/V	Att/Gtt	tolerated(0.44)	P
rs161571493	25	25244726	T	missense_variant	MODERATE	-	ENSOARG00020006783	Transcript	ENSOART00020010381.1	protein_coding	A/E	gCg/gAg	tolerated(0.43)	P
rs592576489	24	39772702	A	missense_variant	MODERATE	TNRC18	ENSOARG00020008851	Transcript	ENSOART00020013585.1	protein_coding	V/I	Gtt/Att	tolerated(0.43)	P
rs424947581	18	60628983	T	missense_variant	MODERATE	SYNE3	ENSOARG00020012578	Transcript	ENSOART00020019260.1	protein_coding	R/Q	cGg/cAg	tolerated(0.43)	P
rs160612178	13	68950152	C	missense_variant	MODERATE	RPN2	ENSOARG00020008695	Transcript	ENSOART00020013314.1	protein_coding	V/A	gTg/gCg	tolerated(0.43)	P
rs162300380	13	16853804	G	missense_variant	MODERATE	DHTKD1	ENSOARG00020005895	Transcript	ENSOART00020009092.1	protein_coding	A/G	gCc/gGc	tolerated(0.43)	P
rs412620044	13	18131333	A	missense_variant	MODERATE	PDSS1	ENSOARG00020010480	Transcript	ENSOART00020016027.1	protein_coding	T/I	aCt/aTt	tolerated(0.43)	P
rs160309229	7	36552675	T	missense_variant	MODERATE	INO80	ENSOARG00020013932	Transcript	ENSOART00020021293.1	protein_coding	P/T	Cca/Aca	tolerated(0.43)	P
rs420275954	3	62895423	G	missense_variant	MODERATE	THNSL2	ENSOARG00020000914	Transcript	ENSOART00020001295.1	protein_coding	Q/R	cAa/cGa	tolerated(0.43)	P
rs159608376	2	262521181	A	missense_variant	MODERATE	TMCO4	ENSOARG00020007110	Transcript	ENSOART00020010899.1	protein_coding	V/I	Gtc/Atc	tolerated(0.43)	P
rs159504306	1	295854425	A	missense_variant	MODERATE	CAPN7	ENSOARG00020019235	Transcript	ENSOART00020029551.1	protein_coding	A/T	Gca/Aca	tolerated(0.43)	P
rs159695027	1	42369315	T	missense_variant	MODERATE	JAK1	ENSOARG00020025959	Transcript	ENSOART00020040827.1	protein_coding	A/T	Gca/Aca	tolerated(0.43)	P
rs193633886	1	113203063	T	missense_variant	MODERATE	ETV3	ENSOARG00020026156	Transcript	ENSOART00020041145.1	protein_coding	G/D	gGc/gAc	tolerated(0.43)	P
rs425904112	23	67371397	G	missense_variant	MODERATE	PHLPP1	ENSOARG00020025801	Transcript	ENSOART00020040594.1	protein_coding	T/A	Act/Gct	tolerated(0.42)	P
rs161468209	22	12769131	C	missense_variant	MODERATE	IFIT3	ENSOARG00020008812	Transcript	ENSOART00020013513.1	protein_coding	K/N	aaA/aaC	tolerated(0.42)	P
rs400785062	8	53299756	T	missense_variant	MODERATE	CASP8AP2	ENSOARG00020009190	Transcript	ENSOART00020014084.1	protein_coding	R/Q	cGa/cAa	tolerated(0.42)	P
rs404478344	8	53301143	T	missense_variant	MODERATE	CASP8AP2	ENSOARG00020009190	Transcript	ENSOART00020014084.1	protein_coding	I/N	aTt/aAt	tolerated(0.42)	P
rs398818873	5	37658278	T	missense_variant	MODERATE	SEMA6A	ENSOARG00020010541	Transcript	ENSOART00020016200.1	protein_coding	A/S	Gcc/Tcc	tolerated(0.42)	P
rs424826313	5	108875482	A	missense_variant	MODERATE	GIN1	ENSOARG00020017715	Transcript	ENSOART00020027260.1	protein_coding	P/L	cCt/cTt	tolerated(0.42)	P
rs425154237	3	182889334	C	missense_variant	MODERATE	UTP20	ENSOARG00020005594	Transcript	ENSOART00020008630.1	protein_coding	E/A	gAg/gCg	tolerated(0.42)	P
rs588198096	3	63463995	C	missense_variant	MODERATE	-	ENSOARG00020001068	Transcript	ENSOART00020001583.1	protein_coding	N/D	Aac/Gac	tolerated(0.42)	P
rs159428976	1	194308943	G	missense_variant	MODERATE	PLCXD2	ENSOARG00020005631	Transcript	ENSOART00020008764.1	protein_coding	I/V	Atc/Gtc	tolerated(0.42)	P
rs159501066	1	291695943	C	missense_variant	MODERATE	CBR3	ENSOARG00020014737	Transcript	ENSOART00020022546.1	protein_coding	E/Q	Gaa/Caa	tolerated(0.42)	P
rs1088324984	26	41115169	A	missense_variant	MODERATE	POMK	ENSOARG00020025715	Transcript	ENSOART00020040362.1	protein_coding	R/Q	cGg/cAg	tolerated(0.41)	P
rs601482062	20	29089630	A	missense_variant	MODERATE	ATF6B	ENSOARG00020006528	Transcript	ENSOART00020010246.1	protein_coding	S/N	aGc/aAc	tolerated(0.41)	P
rs605100237	15	69769005	G	missense_variant	MODERATE	NAT10	ENSOARG00020011594	Transcript	ENSOART00020017691.1	protein_coding	K/R	aAg/aGg	tolerated(0.41)	P
rs162108673	14	55454602	C	missense_variant	MODERATE	SMG9	ENSOARG00020003705	Transcript	ENSOART00020005665.1	protein_coding	T/A	Act/Gct	tolerated(0.41)	P
rs160274395	7	7787654	G	missense_variant	MODERATE	POLK	ENSOARG00020021498	Transcript	ENSOART00020033295.1	protein_coding	C/G	Tgt/Ggt	tolerated(0.41)	P
rs408468993	6	61178891	T	missense_variant	MODERATE	ARAP2	ENSOARG00020020778	Transcript	ENSOART00020032083.1	protein_coding	V/I	Gtt/Att	tolerated(0.41)	P
rs160008143	5	3474369	T	missense_variant	MODERATE	-	ENSOARG00020018819	Transcript	ENSOART00020029003.1	protein_coding	P/T	Ccc/Acc	tolerated(0.41)	P
rs407688827	3	118629630	A	missense_variant	MODERATE	GLIPR1	ENSOARG00020002870	Transcript	ENSOART00020004414.1	protein_coding	R/Q	cGa/cAa	tolerated(0.41)	P
rs424873198	3	182936827	G	missense_variant	MODERATE	UTP20	ENSOARG00020005594	Transcript	ENSOART00020008630.1	protein_coding	T/A	Acc/Gcc	tolerated(0.41)	P
rs405706966	2	253966670	C	missense_variant	MODERATE	EPB41	ENSOARG00020015888	Transcript	ENSOART00020026473.1	protein_coding	K/R	aAa/aGa	tolerated(0.41)	P
rs193646134	24	14294340	C	missense_variant	MODERATE	MARF1	ENSOARG00020022015	Transcript	ENSOART00020035185.1	protein_coding	N/S	aAc/aGc	tolerated(0.4)	P
rs422277307	22	14525310	A	missense_variant	MODERATE	ANKRD1	ENSOARG00020010048	Transcript	ENSOART00020015411.1	protein_coding	R/L	cGa/cTa	tolerated(0.4)	P
rs161596761	21	8374515	C	missense_variant	MODERATE	CTSC	ENSOARG00020017978	Transcript	ENSOART00020027658.1	protein_coding	Q/H	caG/caC	tolerated(0.4)	P
rs162302270	19	11142032	C	missense_variant	MODERATE	MLH1	ENSOARG00020025753	Transcript	ENSOART00020040431.1	protein_coding	D/G	gAc/gGc	tolerated(0.4)	P
rs161133097	16	11920626	G	missense_variant	MODERATE	PIK3R1	ENSOARG00020004041	Transcript	ENSOART00020006293.1	protein_coding	T/P	Act/Cct	tolerated(0.4)	P
rs407805726	14	27272046	A	missense_variant	MODERATE	ADGRG3	ENSOARG00020004008	Transcript	ENSOART00020006178.1	protein_coding	S/N	aGc/aAc	tolerated(0.4)	P
rs408075817	10	18661383	G	missense_variant	MODERATE	RUBCNL	ENSOARG00020008494	Transcript	ENSOART00020013014.1	protein_coding	V/A	gTg/gCg	tolerated(0.4)	P
rs413008915	3	61229098	A	missense_variant	MODERATE	GGCX	ENSOARG00020002878	Transcript	ENSOART00020004425.1	protein_coding	P/S	Cct/Tct	tolerated(0.4)	P
rs1091125538	2	44843911	A	missense_variant	MODERATE	RHOBTB2	ENSOARG00020019759	Transcript	ENSOART00020030547.1	protein_coding	T/I	aCc/aTc	tolerated(0.4)	P
rs590001710	1	243882312	C	missense_variant	MODERATE	-	ENSOARG00020004733	Transcript	ENSOART00020007229.1	protein_coding	C/R	Tgt/Cgt	tolerated(0.4)	P
rs401001052	25	44994148	G	missense_variant	MODERATE	WDFY4	ENSOARG00020026448	Transcript	ENSOART00020041614.1	protein_coding	T/A	Acg/Gcg	tolerated(0.39)	P
rs411539920	17	33129367	C	missense_variant	MODERATE	PLK4	ENSOARG00020018920	Transcript	ENSOART00020029350.1	protein_coding	R/G	Aga/Gga	tolerated(0.39)	P
rs410849999	15	87030291	A	missense_variant	MODERATE	SLC43A1	ENSOARG00020011926	Transcript	ENSOART00020018159.1	protein_coding	S/F	tCc/tTc	tolerated(0.39)	P
rs162102111	14	39128702	A	missense_variant	MODERATE	UTP4	ENSOARG00020008859	Transcript	ENSOART00020013664.1	protein_coding	L/M	Ctg/Atg	tolerated(0.39)	P
rs430349979	14	37970618	C	missense_variant	MODERATE	CARMIL2	ENSOARG00020022572	Transcript	ENSOART00020035360.1	protein_coding	C/R	Tgc/Cgc	tolerated(0.39)	P
rs162143711	11	9190010	T	missense_variant	MODERATE	TNRC6C	ENSOARG00020017467	Transcript	ENSOART00020027413.1	protein_coding	G/V	gGg/gTg	tolerated(0.39)	P
rs415990993	10	57959571	T	missense_variant	MODERATE	OBI1	ENSOARG00020015941	Transcript	ENSOART00020024390.1	protein_coding	A/T	Gct/Act	tolerated(0.39)	P
rs193636416	6	115318484	G	missense_variant	MODERATE	LYAR	ENSOARG00020024350	Transcript	ENSOART00020038048.1	protein_coding	E/G	gAg/gGg	tolerated(0.39)	P
rs193635090	4	102952345	C	missense_variant	MODERATE	CEP41	ENSOARG00020000683	Transcript	ENSOART00020000919.1	protein_coding	K/R	aAa/aGa	tolerated(0.39)	P
rs400036790	4	10986944	T	missense_variant	MODERATE	-	ENSOARG00020013209	Transcript	ENSOART00020020996.1	protein_coding	T/I	aCt/aTt	tolerated(0.39)	P
rs407339784	4	125091448	T	missense_variant	MODERATE	XRCC2	ENSOARG00020018428	Transcript	ENSOART00020028328.1	protein_coding	A/T	Gca/Aca	tolerated(0.39)	P
rs408257204	3	81333580	G	missense_variant	MODERATE	FOXN2	ENSOARG00020004450	Transcript	ENSOART00020006888.1	protein_coding	S/T	aGt/aCt	tolerated(0.39)	P
rs159541674	2	169783275	C	missense_variant	MODERATE	RIF1	ENSOARG00020024396	Transcript	ENSOART00020038532.1	protein_coding	T/A	Aca/Gca	tolerated(0.39)	P
rs425782810	20	51435149	A	missense_variant	MODERATE	RIOK1	ENSOARG00020024942	Transcript	ENSOART00020039076.1	protein_coding	A/V	gCt/gTt	tolerated(0.38)	P
rs428527837	20	52829172	G	missense_variant	MODERATE	FARS2	ENSOARG00020025055	Transcript	ENSOART00020039288.1	protein_coding	W/R	Tgg/Cgg	tolerated(0.38)	P
rs160874013	17	73809564	A	missense_variant	MODERATE	CMKLR1	ENSOARG00020005291	Transcript	ENSOART00020008099.1	protein_coding	R/H	cGc/cAc	tolerated(0.38)	P
rs411862875	12	83882715	G	missense_variant	MODERATE	UBE2T	ENSOARG00020020959	Transcript	ENSOART00020032345.1	protein_coding	S/G	Agc/Ggc	tolerated(0.38)	P
rs410731947	11	9261859	T	missense_variant	MODERATE	TMC8	ENSOARG00020018447	Transcript	ENSOART00020028377.1	protein_coding	R/L	cGa/cTa	tolerated(0.38)	P
rs428298887	8	64232061	C	missense_variant	MODERATE	VNN2	ENSOARG00020019645	Transcript	ENSOART00020030189.1	protein_coding	H/R	cAt/cGt	tolerated(0.38)	P
rs422807839	7	28003939	A	missense_variant	MODERATE	NOP10	ENSOARG00020003490	Transcript	ENSOART00020005330.1	protein_coding	V/I	Gtc/Atc	tolerated(0.38)	P
rs1092821794	2	111899764	T	missense_variant	MODERATE	KIF13B	ENSOARG00020006646	Transcript	ENSOART00020010220.1	protein_coding	E/K	Gaa/Aaa	tolerated(0.38)	P
rs409802387	1	202230212	G	missense_variant	MODERATE	ARHGAP31	ENSOARG00020001802	Transcript	ENSOART00020002733.1	protein_coding	T/A	Acc/Gcc	tolerated(0.38)	P
rs416878072	1	272391366	C	missense_variant	MODERATE	COPB2	ENSOARG00020010262	Transcript	ENSOART00020015768.1	protein_coding	T/P	Aca/Cca	tolerated(0.38)	P
rs418690787	24	42216139	G	missense_variant	MODERATE	TMEM184A	ENSOARG00020014805	Transcript	ENSOART00020022739.1	protein_coding	I/V	Atc/Gtc	tolerated(0.37)	P
rs604897322	14	59667110	A	missense_variant	MODERATE	TBC1D17	ENSOARG00020012020	Transcript	ENSOART00020018607.1	protein_coding	D/N	Gac/Aac	tolerated(0.37)	P
rs160235985	8	53463594	A	missense_variant	MODERATE	LYRM2	ENSOARG00020009458	Transcript	ENSOART00020014560.1	protein_coding	V/M	Gtg/Atg	tolerated(0.37)	P
rs430250487	6	66074753	A	missense_variant	MODERATE	LIMCH1	ENSOARG00020024678	Transcript	ENSOART00020039147.1	protein_coding	A/T	Gct/Act	tolerated(0.37)	P
rs160044786	5	17824233	C	missense_variant	MODERATE	TICAM1	ENSOARG00020013142	Transcript	ENSOART00020020024.1	protein_coding	Q/H	caG/caC	tolerated(0.37)	P
rs413901275	4	56280946	C	missense_variant	MODERATE	-	ENSOARG00020016021	Transcript	ENSOART00020024554.1	protein_coding	N/D	Aac/Gac	tolerated(0.37)	P
rs419967442	24	2984346	T	missense_variant	MODERATE	NLRC3	ENSOARG00020026452	Transcript	ENSOART00020041621.1	protein_coding	V/I	Gtc/Atc	tolerated(0.36)	P
rs593044927	20	30157554	A	missense_variant	MODERATE	MRPS18B	ENSOARG00020022309	Transcript	ENSOART00020034630.1	protein_coding	P/L	cCc/cTc	tolerated(0.36)	P
rs427491489	14	37978239	C	missense_variant	MODERATE	ACD	ENSOARG00020003196	Transcript	ENSOART00020004966.1	protein_coding	K/R	aAa/aGa	tolerated(0.36)	P
rs405312206	13	41341379	C	missense_variant	MODERATE	RALGAPA2	ENSOARG00020003837	Transcript	ENSOART00020005873.1	protein_coding	S/A	Tcc/Gcc	tolerated(0.36)	P
rs119102803	12	68841680	A	missense_variant	MODERATE	LAMC2	ENSOARG00020004380	Transcript	ENSOART00020006691.1	protein_coding	R/H	cGt/cAt	tolerated(0.36)	P
rs591453874	12	84493962	G	missense_variant	MODERATE	-	ENSOARG00020023028	Transcript	ENSOART00020035771.1	protein_coding	I/V	Atc/Gtc	tolerated(0.36)	P
rs160491430	10	14608400	A	missense_variant	MODERATE	AKAP11	ENSOARG00020006005	Transcript	ENSOART00020009269.1	protein_coding	H/N	Cat/Aat	tolerated(0.36)	P
rs604929312	9	15324423	T	missense_variant	MODERATE	ZNF623	ENSOARG00020011670	Transcript	ENSOART00020017747.1	protein_coding	A/T	Gcc/Acc	tolerated(0.36)	P
rs160433760	3	48244627	G	missense_variant	MODERATE	FAM161A	ENSOARG00020001502	Transcript	ENSOART00020002327.1	protein_coding	S/G	Agt/Ggt	tolerated(0.36)	P
rs409625758	3	178022159	T	missense_variant	MODERATE	LTA4H	ENSOARG00020009366	Transcript	ENSOART00020014705.1	protein_coding	V/I	Gta/Ata	tolerated(0.36)	P
rs159415085	1	138041609	A	missense_variant	MODERATE	ADAMTS1	ENSOARG00020003950	Transcript	ENSOART00020006041.1	protein_coding	D/N	Gac/Aac	tolerated(0.36)	P
rs398306868	1	285488350	T	missense_variant	MODERATE	C2CD2	ENSOARG00020002824	Transcript	ENSOART00020004357.1	protein_coding	R/Q	cGg/cAg	tolerated(0.36)	P
rs410747329	23	8181317	G	missense_variant	MODERATE	RTTN	ENSOARG00020017785	Transcript	ENSOART00020030128.1	protein_coding	T/A	Aca/Gca	tolerated(0.35)	P
rs411845476	21	38096983	G	missense_variant	MODERATE	MS4A8	ENSOARG00020014608	Transcript	ENSOART00020022334.1	protein_coding	M/R	aTg/aGg	tolerated(0.35)	P
rs405543647	18	67714943	A	missense_variant	MODERATE	TECPR2	ENSOARG00020013345	Transcript	ENSOART00020020770.1	protein_coding	A/T	Gcc/Acc	tolerated(0.35)	P
rs399865421	12	68851560	G	missense_variant	MODERATE	LAMC2	ENSOARG00020004380	Transcript	ENSOART00020006691.1	protein_coding	E/G	gAg/gGg	tolerated(0.35)	P
rs605369812	11	6705502	A	missense_variant	MODERATE	TMEM104	ENSOARG00020003723	Transcript	ENSOART00020005680.1	protein_coding	F/L	ttC/ttA	tolerated(0.35)	P
rs423792558	8	53449038	A	missense_variant	MODERATE	LYRM2	ENSOARG00020009458	Transcript	ENSOART00020014560.1	protein_coding	G/R	Gga/Aga	tolerated(0.35)	P
rs159974953	6	77751212	C	missense_variant	MODERATE	KDR	ENSOARG00020015634	Transcript	ENSOART00020023995.1	protein_coding	K/R	aAa/aGa	tolerated(0.35)	P
[truncated: 24,384 more rows]

## Sheet: Churra-AP-Specific-SNPs
SNP	Chr	Location	Allele	Consequence	IMPACT	SYMBOL	Gene	Feature_type	Feature	BIOTYPE	Amino_acids	Codons	SIFT	Stage
[truncated: 2,333 more rows]
