# Supplementary material for: Intra- and Interspecies RNA-Seq Based Variants in the Lactation Process of Ruminants
Source: Animals (Basel). 2022 Dec 19;12(24):3592. doi: 10.3390/ani12243592 (PMC9774614; doi:10.3390/ani12243592)
Supplement: Supplementary file 1 [file animals-12-03592-s001.zip › Supplementary file 7 (Jersy sapecific SNPs at BP, P, AP stages).xlsx]

## Sheet: Jersy-BP-Specific-SNPs
SNP	Chr	Location	Allele	Consequence	IMPACT	SYMBOL	Gene	Feature_type	Feature	BIOTYPE	Amino_acids	Codons	SIFT	Stage
rs480161724	X	86771243	G	splice_donor_variant	HIGH	WAS	ENSBTAG00000046555	Transcript	ENSBTAT00000062988.2	protein_coding	-	-	-	BP
rs439448077	28	25092552	A	splice_donor_variant	HIGH	CCAR1	ENSBTAG00000033457	Transcript	ENSBTAT00000053074.3	protein_coding	-	-	-	BP
rs450624809	25	1553400	T	splice_acceptor_variant	HIGH	ZNF598	ENSBTAG00000001023	Transcript	ENSBTAT00000001356.6	protein_coding	-	-	-	BP
rs474564789	25	40684907	C	splice_donor_variant	HIGH	IQCE	ENSBTAG00000014503	Transcript	ENSBTAT00000019288.6	protein_coding	-	-	-	BP
rs474692456	25	10571404	A	splice_acceptor_variant	HIGH	GSPT1	ENSBTAG00000003577	Transcript	ENSBTAT00000004656.6	protein_coding	-	-	-	BP
rs208716699	23	3694541	T	splice_donor_variant	HIGH	-	ENSBTAG00000021237	Transcript	ENSBTAT00000061451.3	protein_coding	-	-	-	BP
rs461660019	22	16926643	A	splice_donor_variant	HIGH	TADA3	ENSBTAG00000007961	Transcript	ENSBTAT00000010467.5	protein_coding	-	-	-	BP
rs450314130	21	65191364	A	splice_acceptor_variant	HIGH	YY1	ENSBTAG00000020819	Transcript	ENSBTAT00000027744.6	protein_coding	-	-	-	BP
rs110345597	19	56711788	T	stop_gained	HIGH	-	ENSBTAG00000002773	Transcript	ENSBTAT00000003593.6	protein_coding	Q/*	Cag/Tag	-	BP
rs110426739	19	18107527	C	start_lost	HIGH	CRLF3	ENSBTAG00000018381	Transcript	ENSBTAT00000024457.6	protein_coding	M/T	aTg/aCg	-	BP
rs479886847	19	56400960	T	splice_donor_variant	HIGH	ATP5PD	ENSBTAG00000021227	Transcript	ENSBTAT00000028282.3	protein_coding	-	-	-	BP
rs439892516	18	24897135	C	splice_donor_variant	HIGH	NUP93	ENSBTAG00000006611	Transcript	ENSBTAT00000008683.5	protein_coding	-	-	-	BP
rs450337820	18	53743974	G	splice_donor_variant	HIGH	CALM3	ENSBTAG00000014583	Transcript	ENSBTAT00000019411.4	protein_coding	-	-	-	BP
rs465133024	18	11115881	C	splice_donor_variant	HIGH	ZDHHC7	ENSBTAG00000002639	Transcript	ENSBTAT00000003419.6	protein_coding	-	-	-	BP
rs134913077	16	4741375	G	stop_lost	HIGH	FCAMR	ENSBTAG00000019799	Transcript	ENSBTAT00000026382.5	protein_coding	*/S	tAa/tCa	-	BP
rs471407892	15	41876048	A	splice_acceptor_variant	HIGH	EIF4G2	ENSBTAG00000020308	Transcript	ENSBTAT00000055320.3	protein_coding	-	-	-	BP
rs209689922	14	76967330	C	splice_acceptor_variant	HIGH	-	ENSBTAG00000046121	Transcript	ENSBTAT00000063321.2	protein_coding	-	-	-	BP
rs458647377	13	73678565	G	splice_acceptor_variant	HIGH	SDC4	ENSBTAG00000015127	Transcript	ENSBTAT00000020125.4	protein_coding	-	-	-	BP
rs1117584311	11	106220988	A	stop_gained	HIGH	TPRN	ENSBTAG00000047715	Transcript	ENSBTAT00000064376.2	protein_coding	E/*	Gag/Tag	-	BP
rs207688357	11	104187200	G	splice_donor_variant	HIGH	ABO	ENSBTAG00000012525	Transcript	ENSBTAT00000042758.4	protein_coding	-	-	-	BP
rs464422617	11	98872921	T	splice_acceptor_variant	HIGH	GOLGA2	ENSBTAG00000011317	Transcript	ENSBTAT00000015044.6	protein_coding	-	-	-	BP
rs474480562	11	86871446	G	splice_donor_variant	HIGH	PDIA6	ENSBTAG00000001928	Transcript	ENSBTAT00000002508.5	protein_coding	-	-	-	BP
rs467336174	8	73602563	A	splice_donor_variant	HIGH	PPP2R2A	ENSBTAG00000018317	Transcript	ENSBTAT00000024373.6	protein_coding	-	-	-	BP
rs482800688	8	11185268	C	splice_donor_variant	HIGH	CLU	ENSBTAG00000005574	Transcript	ENSBTAT00000007324.5	protein_coding	-	-	-	BP
rs456330808	7	12845902	G	splice_donor_variant	HIGH	MAN2B1	ENSBTAG00000006241	Transcript	ENSBTAT00000008193.5	protein_coding	-	-	-	BP
rs473886136	7	61385846	C	splice_donor_variant	HIGH	CSF1R	ENSBTAG00000012771	Transcript	ENSBTAT00000016977.6	protein_coding	-	-	-	BP
rs474646021	7	4638599	G	splice_donor_variant	HIGH	FKBP8	ENSBTAG00000016264	Transcript	ENSBTAT00000021634.5	protein_coding	-	-	-	BP
rs481705834	7	43839908	G	splice_donor_variant	HIGH	DAZAP1	ENSBTAG00000019714	Transcript	ENSBTAT00000026274.6	protein_coding	-	-	-	BP
rs471461195	6	115795713	G	splice_donor_variant	HIGH	NOP14	ENSBTAG00000001504	Transcript	ENSBTAT00000044320.3	protein_coding	-	-	-	BP
rs474042996	6	105294928	T	splice_donor_variant	HIGH	WDR1	ENSBTAG00000013607	Transcript	ENSBTAT00000018092.6	protein_coding	-	-	-	BP
rs452315595	5	56232839	G	splice_acceptor_variant	HIGH	LRP1	ENSBTAG00000010830	Transcript	ENSBTAT00000017556.6	protein_coding	-	-	-	BP
rs456665476	5	75721485	C	splice_donor_variant	HIGH	CYTH4	ENSBTAG00000014237	Transcript	ENSBTAT00000018923.3	protein_coding	-	-	-	BP
rs1116648363	2	112092895	T	splice_acceptor_variant	HIGH	SERPINE2	ENSBTAG00000008717	Transcript	ENSBTAT00000011485.6	protein_coding	-	-	-	BP
rs108987888	X	138379151	C	synonymous_variant	LOW	PRKX	ENSBTAG00000014367	Transcript	ENSBTAT00000019102.6	protein_coding	L	Ttg/Ctg	-	BP
rs109015410	X	2803333	A	synonymous_variant	LOW	DOCK11	ENSBTAG00000006439	Transcript	ENSBTAT00000008444.6	protein_coding	L	ctG/ctA	-	BP
rs109140122	X	2803191	C	synonymous_variant	LOW	DOCK11	ENSBTAG00000006439	Transcript	ENSBTAT00000008444.6	protein_coding	Y	taT/taC	-	BP
rs109994910	X	138714113	T	synonymous_variant	LOW	GYG2	ENSBTAG00000013341	Transcript	ENSBTAT00000017744.6	protein_coding	A	gcG/gcA	-	BP
rs1118123621	X	133364068	C	synonymous_variant	LOW	TBL1X	ENSBTAG00000018112	Transcript	ENSBTAT00000024105.6	protein_coding	A	gcA/gcG	-	BP
rs135087303	X	90698800	T	synonymous_variant	LOW	IQSEC2	ENSBTAG00000014945	Transcript	ENSBTAT00000037457.5	protein_coding	S	tcG/tcA	-	BP
rs207919203	X	133312771	C	synonymous_variant	LOW	GPR143	ENSBTAG00000006472	Transcript	ENSBTAT00000008485.6	protein_coding	S	agT/agC	-	BP
rs208258498	X	118521012	G	synonymous_variant	LOW	POLA1	ENSBTAG00000008170	Transcript	ENSBTAT00000010742.5	protein_coding	Y	taT/taC	-	BP
rs209460474	X	133325054	A	synonymous_variant	LOW	GPR143	ENSBTAG00000006472	Transcript	ENSBTAT00000008485.6	protein_coding	P	ccC/ccA	-	BP
rs211470441	X	102922163	A	synonymous_variant	LOW	ATP6AP2	ENSBTAG00000017801	Transcript	ENSBTAT00000023668.6	protein_coding	A	gcC/gcT	-	BP
rs449644264	X	125705040	T	synonymous_variant	LOW	RAI2	ENSBTAG00000039049	Transcript	ENSBTAT00000055740.3	protein_coding	G	ggC/ggT	-	BP
rs523496940	X	133349625	G	synonymous_variant	LOW	TBL1X	ENSBTAG00000018112	Transcript	ENSBTAT00000024105.6	protein_coding	C	tgT/tgC	-	BP
rs524001166	X	123785974	A	synonymous_variant	LOW	PDHA1	ENSBTAG00000019852	Transcript	ENSBTAT00000057115.2	protein_coding	V	gtC/gtT	-	BP
rs109766524	29	9048016	C	synonymous_variant	LOW	ME3	ENSBTAG00000000246	Transcript	ENSBTAT00000000306.6	protein_coding	Y	taT/taC	-	BP
rs109772941	29	44549946	A	synonymous_variant	LOW	DPP3	ENSBTAG00000022242	Transcript	ENSBTAT00000026834.4	protein_coding	L	ctC/ctA	-	BP
rs110200733	29	45214295	T	synonymous_variant	LOW	ANKRD13D	ENSBTAG00000012200	Transcript	ENSBTAT00000030045.5	protein_coding	F	ttC/ttT	-	BP
rs110475069	29	46406615	A	synonymous_variant	LOW	TPCN2	ENSBTAG00000015183	Transcript	ENSBTAT00000020205.5	protein_coding	P	ccG/ccA	-	BP
rs110542943	29	37230125	G	synonymous_variant	LOW	PRPF19	ENSBTAG00000014366	Transcript	ENSBTAT00000019100.6	protein_coding	G	ggT/ggC	-	BP
rs110749068	29	40631086	A	synonymous_variant	LOW	INCENP	ENSBTAG00000050061	Transcript	ENSBTAT00000081145.1	protein_coding	A	gcC/gcA	-	BP
rs1114424286	29	42660690	C	synonymous_variant	LOW	RPS6KA4	ENSBTAG00000039153	Transcript	ENSBTAT00000020910.6	protein_coding	A	gcT/gcC	-	BP
rs1116202362	29	40883759	T	synonymous_variant	LOW	AHNAK	ENSBTAG00000013468	Transcript	ENSBTAT00000052103.3	protein_coding	G	ggT/ggA	-	BP
rs134375459	29	40631077	C	synonymous_variant	LOW	INCENP	ENSBTAG00000050061	Transcript	ENSBTAT00000081145.1	protein_coding	T	acT/acC	-	BP
rs135815624	29	45875856	C	synonymous_variant	LOW	LRP5	ENSBTAG00000005903	Transcript	ENSBTAT00000007756.5	protein_coding	R	cgT/cgC	-	BP
rs137492467	29	44880637	C	synonymous_variant	LOW	PC	ENSBTAG00000019700	Transcript	ENSBTAT00000026258.5	protein_coding	Q	caA/caG	-	BP
rs207556932	29	39846471	T	synonymous_variant	LOW	TKFC	ENSBTAG00000018201	Transcript	ENSBTAT00000024227.5	protein_coding	A	gcC/gcT	-	BP
rs208023467	29	40417909	A	synonymous_variant	LOW	RAB3IL1	ENSBTAG00000015745	Transcript	ENSBTAT00000020909.5	protein_coding	P	ccC/ccT	-	BP
rs208448140	29	44412673	A	synonymous_variant	LOW	SLC29A2	ENSBTAG00000012024	Transcript	ENSBTAT00000015948.6	protein_coding	S	tcC/tcT	-	BP
rs208454261	29	8621425	G	synonymous_variant	LOW	FZD4	ENSBTAG00000040128	Transcript	ENSBTAT00000061370.3	protein_coding	A	gcA/gcG	-	BP
rs209108589	29	32693061	G	synonymous_variant	LOW	BARX2	ENSBTAG00000020643	Transcript	ENSBTAT00000027509.6	protein_coding	L	ctA/ctG	-	BP
rs209616948	29	48568282	T	synonymous_variant	LOW	CARS1	ENSBTAG00000010777	Transcript	ENSBTAT00000014273.6	protein_coding	C	tgC/tgT	-	BP
rs210203694	29	45229303	G	synonymous_variant	LOW	SSH3	ENSBTAG00000031590	Transcript	ENSBTAT00000018426.5	protein_coding	V	gtT/gtG	-	BP
rs210433817	29	44863310	C	synonymous_variant	LOW	PC	ENSBTAG00000019700	Transcript	ENSBTAT00000026258.5	protein_coding	L	ctC/ctG	-	BP
rs380860936	29	26048492	A	synonymous_variant	LOW	PTPN5	ENSBTAG00000020257	Transcript	ENSBTAT00000026996.5	protein_coding	E	gaG/gaA	-	BP
rs380983978	29	670428	A	synonymous_variant	LOW	PANX1	ENSBTAG00000012010	Transcript	ENSBTAT00000015932.6	protein_coding	S	tcG/tcT	-	BP
rs382109605	29	37177717	T	synonymous_variant	LOW	CCDC86	ENSBTAG00000014215	Transcript	ENSBTAT00000018897.6	protein_coding	A	gcC/gcT	-	BP
rs384360301	29	12926700	C	synonymous_variant	LOW	FAM181B	ENSBTAG00000006812	Transcript	ENSBTAT00000008954.6	protein_coding	P	ccT/ccC	-	BP
rs42184639	29	29730245	T	synonymous_variant	LOW	ST3GAL4	ENSBTAG00000016506	Transcript	ENSBTAT00000047405.4	protein_coding	L	ctG/ctT	-	BP
rs42187427	29	43982210	C	synonymous_variant	LOW	MUS81	ENSBTAG00000021456	Transcript	ENSBTAT00000028603.6	protein_coding	T	acG/acC	-	BP
rs42193550	29	47531756	T	synonymous_variant	LOW	CTTN	ENSBTAG00000006071	Transcript	ENSBTAT00000007976.4	protein_coding	S	tcC/tcT	-	BP
rs43141563	29	12723694	C	synonymous_variant	LOW	DDIAS	ENSBTAG00000011636	Transcript	ENSBTAT00000015454.5	protein_coding	A	gcA/gcG	-	BP
rs436592818	29	43800401	T	synonymous_variant	LOW	PCNX3	ENSBTAG00000003759	Transcript	ENSBTAT00000004893.6	protein_coding	A	gcC/gcT	-	BP
rs442122308	29	50902188	T	synonymous_variant	LOW	B4GALNT4	ENSBTAG00000024814	Transcript	ENSBTAT00000034550.5	protein_coding	A	gcG/gcA	-	BP
rs447206123	29	48589706	T	synonymous_variant	LOW	CARS1	ENSBTAG00000010777	Transcript	ENSBTAT00000014273.6	protein_coding	I	atC/atT	-	BP
rs467060086	29	8621383	A	synonymous_variant	LOW	FZD4	ENSBTAG00000040128	Transcript	ENSBTAT00000061370.3	protein_coding	A	gcG/gcA	-	BP
rs516679808	29	18026027	C	synonymous_variant	LOW	KCTD14	ENSBTAG00000011668	Transcript	ENSBTAT00000015491.5	protein_coding	L	Ttg/Ctg	-	BP
rs517096212	29	12926619	T	synonymous_variant	LOW	FAM181B	ENSBTAG00000006812	Transcript	ENSBTAT00000008954.6	protein_coding	P	ccC/ccT	-	BP
rs109767498	28	14876338	T	synonymous_variant	LOW	PHYHIPL	ENSBTAG00000010947	Transcript	ENSBTAT00000031362.5	protein_coding	A	gcC/gcT	-	BP
rs109779084	28	14872936	G	synonymous_variant	LOW	PHYHIPL	ENSBTAG00000010947	Transcript	ENSBTAT00000031362.5	protein_coding	E	gaA/gaG	-	BP
rs110322539	28	33543426	G	synonymous_variant	LOW	DLG5	ENSBTAG00000013187	Transcript	ENSBTAT00000017554.5	protein_coding	S	tcT/tcC	-	BP
rs110740314	28	41558792	G	synonymous_variant	LOW	MMRN2	ENSBTAG00000003510	Transcript	ENSBTAT00000004563.4	protein_coding	F	ttT/ttC	-	BP
rs134047288	28	29967069	A	synonymous_variant	LOW	VCL	ENSBTAG00000021879	Transcript	ENSBTAT00000061210.3	protein_coding	L	ctG/ctA	-	BP
rs135692566	28	1585127	T	synonymous_variant	LOW	URB2	ENSBTAG00000010180	Transcript	ENSBTAT00000013435.5	protein_coding	P	ccC/ccT	-	BP
rs209862289	28	30868417	C	synonymous_variant	LOW	DUSP13	ENSBTAG00000023039	Transcript	ENSBTAT00000003801.6	protein_coding	T	acA/acG	-	BP
rs210225773	28	41615298	C	synonymous_variant	LOW	GLUD1	ENSBTAG00000007540	Transcript	ENSBTAT00000009923.5	protein_coding	T	acT/acG	-	BP
rs211517863	28	29476646	C	synonymous_variant	LOW	USP54	ENSBTAG00000011108	Transcript	ENSBTAT00000061411.3	protein_coding	L	ctC/ctG	-	BP
rs381889612	28	29504567	C	synonymous_variant	LOW	USP54	ENSBTAG00000011108	Transcript	ENSBTAT00000061411.3	protein_coding	A	gcA/gcG	-	BP
rs383180383	28	8409622	A	synonymous_variant	LOW	LYST	ENSBTAG00000016804	Transcript	ENSBTAT00000022355.6	protein_coding	D	gaC/gaT	-	BP
rs384121505	28	7221221	G	synonymous_variant	LOW	TARBP1	ENSBTAG00000004517	Transcript	ENSBTAT00000005936.6	protein_coding	I	atT/atC	-	BP
rs41782583	28	35815793	C	synonymous_variant	LOW	PRXL2A	ENSBTAG00000021416	Transcript	ENSBTAT00000028551.6	protein_coding	V	gtT/gtC	-	BP
rs42033937	28	6518185	T	synonymous_variant	LOW	KCNK1	ENSBTAG00000004515	Transcript	ENSBTAT00000005929.6	protein_coding	L	ctC/ctT	-	BP
rs42132237	28	4063866	G	synonymous_variant	LOW	EXOC8	ENSBTAG00000006111	Transcript	ENSBTAT00000008028.4	protein_coding	R	Aga/Cga	-	BP
rs42132593	28	1229530	A	synonymous_variant	LOW	RAB4A	ENSBTAG00000018857	Transcript	ENSBTAT00000049768.4	protein_coding	I	atC/atA	-	BP
rs444726147	28	34966963	A	synonymous_variant	LOW	PPIF	ENSBTAG00000016711	Transcript	ENSBTAT00000022213.2	protein_coding	P	ccG/ccA	-	BP
rs445415381	28	2273783	C	synonymous_variant	LOW	GALNT2	ENSBTAG00000004870	Transcript	ENSBTAT00000006404.6	protein_coding	N	aaT/aaC	-	BP
rs453189954	28	27480677	T	synonymous_variant	LOW	SLC29A3	ENSBTAG00000046357	Transcript	ENSBTAT00000065071.2	protein_coding	V	gtC/gtT	-	BP
rs471463171	28	9210768	A	synonymous_variant	LOW	HEATR1	ENSBTAG00000044100	Transcript	ENSBTAT00000061542.3	protein_coding	N	aaC/aaT	-	BP
rs517990213	28	9386547	C	synonymous_variant	LOW	ACTN2	ENSBTAG00000009696	Transcript	ENSBTAT00000012786.5	protein_coding	D	gaT/gaC	-	BP
rs518081350	28	1279013	G	synonymous_variant	LOW	CCSAP	ENSBTAG00000000079	Transcript	ENSBTAT00000000087.5	protein_coding	A	gcG/gcC	-	BP
rs519506579	28	1487409	A	synonymous_variant	LOW	ABCB10	ENSBTAG00000017053	Transcript	ENSBTAT00000022677.6	protein_coding	L	Ctg/Ttg	-	BP
rs523371766	28	9198097	A	synonymous_variant	LOW	HEATR1	ENSBTAG00000044100	Transcript	ENSBTAT00000061542.3	protein_coding	I	atC/atT	-	BP
rs525310164	28	9200858	A	synonymous_variant	LOW	HEATR1	ENSBTAG00000044100	Transcript	ENSBTAT00000061542.3	protein_coding	G	ggC/ggT	-	BP
rs717299910	28	13217583	T	synonymous_variant	LOW	BMS1	ENSBTAG00000012878	Transcript	ENSBTAT00000048816.3	protein_coding	T	acC/acT	-	BP
rs109148322	27	38151784	A	synonymous_variant	LOW	CSGALNACT1	ENSBTAG00000004613	Transcript	ENSBTAT00000006052.6	protein_coding	K	aaG/aaA	-	BP
rs109413503	27	37547539	A	synonymous_variant	LOW	THAP1	ENSBTAG00000007629	Transcript	ENSBTAT00000010035.3	protein_coding	V	gtC/gtT	-	BP
rs109468288	27	5489950	C	synonymous_variant	LOW	MCPH1	ENSBTAG00000011032	Transcript	ENSBTAT00000031604.5	protein_coding	S	agT/agC	-	BP
rs110163777	27	38246326	C	synonymous_variant	LOW	SH2D4A	ENSBTAG00000001186	Transcript	ENSBTAT00000001572.4	protein_coding	P	ccA/ccG	-	BP
rs133039241	27	38151844	C	synonymous_variant	LOW	CSGALNACT1	ENSBTAG00000004613	Transcript	ENSBTAT00000006052.6	protein_coding	P	ccT/ccC	-	BP
rs137402508	27	38291435	G	synonymous_variant	LOW	SH2D4A	ENSBTAG00000001186	Transcript	ENSBTAT00000001572.4	protein_coding	A	gcT/gcC	-	BP
rs137447338	27	38151823	C	synonymous_variant	LOW	CSGALNACT1	ENSBTAG00000004613	Transcript	ENSBTAT00000006052.6	protein_coding	A	gcT/gcC	-	BP
rs207724106	27	38915577	G	synonymous_variant	LOW	PSD3	ENSBTAG00000033137	Transcript	ENSBTAT00000039724.5	protein_coding	P	ccA/ccG	-	BP
rs208653496	27	33151614	C	synonymous_variant	LOW	RAB11FIP1	ENSBTAG00000011684	Transcript	ENSBTAT00000015513.4	protein_coding	V	gtA/gtG	-	BP
rs208773010	27	37738603	A	synonymous_variant	LOW	POMK	ENSBTAG00000003649	Transcript	ENSBTAT00000004757.5	protein_coding	T	acG/acA	-	BP
rs209515994	27	38261669	A	synonymous_variant	LOW	SH2D4A	ENSBTAG00000001186	Transcript	ENSBTAT00000001572.4	protein_coding	S	tcC/tcT	-	BP
rs210759016	27	38290099	G	synonymous_variant	LOW	SH2D4A	ENSBTAG00000001186	Transcript	ENSBTAT00000001572.4	protein_coding	S	tcT/tcC	-	BP
rs210814893	27	36456100	G	synonymous_variant	LOW	GINS4	ENSBTAG00000017133	Transcript	ENSBTAT00000022773.5	protein_coding	E	gaA/gaG	-	BP
rs384294264	27	32980505	C	synonymous_variant	LOW	ZNF703	ENSBTAG00000013943	Transcript	ENSBTAT00000018525.6	protein_coding	S	tcT/tcC	-	BP
rs42225602	27	29286064	G	synonymous_variant	LOW	DUSP26	ENSBTAG00000016413	Transcript	ENSBTAT00000021830.4	protein_coding	P	ccT/ccC	-	BP
rs42229785	27	29128875	C	synonymous_variant	LOW	FUT10	ENSBTAG00000005454	Transcript	ENSBTAT00000007176.6	protein_coding	S	tcA/tcG	-	BP
rs43006271	27	6328413	T	synonymous_variant	LOW	DEFB13	ENSBTAG00000050630	Transcript	ENSBTAT00000078961.1	protein_coding	C	tgC/tgT	-	BP
rs43727174	27	33553943	G	synonymous_variant	LOW	FGFR1	ENSBTAG00000015457	Transcript	ENSBTAT00000020550.6	protein_coding	T	acT/acC	-	BP
rs470697741	27	33130385	T	synonymous_variant	LOW	RAB11FIP1	ENSBTAG00000011684	Transcript	ENSBTAT00000015513.4	protein_coding	S	tcG/tcA	-	BP
rs519611266	27	24265718	A	synonymous_variant	LOW	LONRF1	ENSBTAG00000020084	Transcript	ENSBTAT00000012816.6	protein_coding	T	acG/acA	-	BP
rs520826304	27	37057811	T	synonymous_variant	LOW	PLAT	ENSBTAG00000001244	Transcript	ENSBTAT00000001642.6	protein_coding	E	gaG/gaA	-	BP
rs721597456	27	37746952	T	synonymous_variant	LOW	POMK	ENSBTAG00000003649	Transcript	ENSBTAT00000004757.5	protein_coding	S	agC/agT	-	BP
rs723790969	27	42000134	A	synonymous_variant	LOW	NR1D2	ENSBTAG00000018024	Transcript	ENSBTAT00000023994.6	protein_coding	H	caC/caT	-	BP
rs108998978	26	51738567	G	synonymous_variant	LOW	JAKMIP3	ENSBTAG00000000951	Transcript	ENSBTAT00000038931.5	protein_coding	E	gaA/gaG	-	BP
rs109549509	26	34153853	A	synonymous_variant	LOW	CASP7	ENSBTAG00000006615	Transcript	ENSBTAT00000008706.5	protein_coding	R	cgG/cgA	-	BP
rs110662583	26	35277821	C	synonymous_variant	LOW	FAM160B1	ENSBTAG00000003062	Transcript	ENSBTAT00000003978.6	protein_coding	H	caT/caC	-	BP
rs211333280	26	40010665	T	synonymous_variant	LOW	SEC23IP	ENSBTAG00000007441	Transcript	ENSBTAT00000009785.5	protein_coding	D	gaC/gaT	-	BP
rs211491579	26	11053456	A	synonymous_variant	LOW	IFIT3	ENSBTAG00000009768	Transcript	ENSBTAT00000012884.5	protein_coding	E	gaG/gaA	-	BP
rs378675491	26	42107858	C	synonymous_variant	LOW	TACC2	ENSBTAG00000010786	Transcript	ENSBTAT00000014288.6	protein_coding	Y	taT/taC	-	BP
rs386011345	26	15175158	A	synonymous_variant	LOW	ASMTL	ENSBTAG00000046514	Transcript	ENSBTAT00000063610.2	protein_coding	V	gtC/gtA	-	BP
rs42414864	26	51738426	A	synonymous_variant	LOW	JAKMIP3	ENSBTAG00000000951	Transcript	ENSBTAT00000038931.5	protein_coding	L	ctG/ctA	-	BP
rs42925825	26	18565709	G	synonymous_variant	LOW	FRAT1	ENSBTAG00000007956	Transcript	ENSBTAT00000010458.4	protein_coding	R	cgC/cgG	-	BP
rs458573626	26	10703639	A	synonymous_variant	LOW	FAS	ENSBTAG00000010785	Transcript	ENSBTAT00000014282.6	protein_coding	P	ccG/ccA	-	BP
rs477709774	26	24564619	T	synonymous_variant	LOW	SLK	ENSBTAG00000001017	Transcript	ENSBTAT00000001346.5	protein_coding	S	tcG/tcT	-	BP
rs108942720	25	978370	C	synonymous_variant	LOW	CACNA1H	ENSBTAG00000026461	Transcript	ENSBTAT00000012991.6	protein_coding	G	ggT/ggC	-	BP
rs108949296	25	32654625	T	synonymous_variant	LOW	-	ENSBTAG00000014417	Transcript	ENSBTAT00000019176.6	protein_coding	L	ctC/ctT	-	BP
rs109022975	25	651222	C	synonymous_variant	LOW	MSLN	ENSBTAG00000000177	Transcript	ENSBTAT00000000202.6	protein_coding	S	tcG/tcC	-	BP
rs109232381	25	2353343	T	synonymous_variant	LOW	FLYWCH1	ENSBTAG00000006117	Transcript	ENSBTAT00000008039.6	protein_coding	G	ggC/ggT	-	BP
rs109259761	25	1178876	G	synonymous_variant	LOW	TELO2	ENSBTAG00000019086	Transcript	ENSBTAT00000025412.6	protein_coding	L	ctA/ctG	-	BP
rs109361010	25	3779785	A	synonymous_variant	LOW	MGRN1	ENSBTAG00000018999	Transcript	ENSBTAT00000025290.6	protein_coding	E	gaG/gaA	-	BP
rs109386837	25	4060437	T	synonymous_variant	LOW	NAGPA	ENSBTAG00000007896	Transcript	ENSBTAT00000010385.6	protein_coding	A	gcG/gcA	-	BP
rs109596112	25	32978087	T	synonymous_variant	LOW	GTF2IRD1	ENSBTAG00000006212	Transcript	ENSBTAT00000008161.6	protein_coding	A	gcG/gcA	-	BP
rs109743190	25	11503430	A	synonymous_variant	LOW	CPPED1	ENSBTAG00000007142	Transcript	ENSBTAT00000007071.6	protein_coding	N	aaC/aaT	-	BP
rs109909561	25	40877374	C	synonymous_variant	LOW	-	ENSBTAG00000038978	Transcript	ENSBTAT00000053435.3	protein_coding	T	acA/acG	-	BP
rs109964947	25	38468700	G	synonymous_variant	LOW	ZNF316	ENSBTAG00000003953	Transcript	ENSBTAT00000005167.5	protein_coding	T	acA/acG	-	BP
rs110248390	25	41401540	A	synonymous_variant	LOW	TMEM184A	ENSBTAG00000004676	Transcript	ENSBTAT00000006135.5	protein_coding	A	gcG/gcA	-	BP
rs110299444	25	11503502	T	synonymous_variant	LOW	CPPED1	ENSBTAG00000007142	Transcript	ENSBTAT00000007071.6	protein_coding	P	ccG/ccA	-	BP
rs110503674	25	1345996	T	synonymous_variant	LOW	MAPK8IP3	ENSBTAG00000002211	Transcript	ENSBTAT00000002865.6	protein_coding	A	gcC/gcT	-	BP
rs110543493	25	22600714	A	synonymous_variant	LOW	ARHGAP17	ENSBTAG00000020043	Transcript	ENSBTAT00000026703.5	protein_coding	A	gcC/gcT	-	BP
rs110771843	25	35788513	C	synonymous_variant	LOW	TRIP6	ENSBTAG00000024772	Transcript	ENSBTAT00000001503.4	protein_coding	G	ggA/ggG	-	BP
rs1117514183	25	2568873	T	synonymous_variant	LOW	ZNF205	ENSBTAG00000005572	Transcript	ENSBTAT00000007323.5	protein_coding	P	ccC/ccT	-	BP
rs133805258	25	653782	C	synonymous_variant	LOW	MSLN	ENSBTAG00000000177	Transcript	ENSBTAT00000000202.6	protein_coding	T	acT/acC	-	BP
rs134520217	25	22763386	T	synonymous_variant	LOW	LCMT1	ENSBTAG00000013169	Transcript	ENSBTAT00000037425.5	protein_coding	L	ctC/ctT	-	BP
rs135093247	25	38819845	T	synonymous_variant	LOW	FBXL18	ENSBTAG00000010264	Transcript	ENSBTAT00000043540.3	protein_coding	I	atC/atT	-	BP
rs135403912	25	2102424	C	synonymous_variant	LOW	KCTD5	ENSBTAG00000040575	Transcript	ENSBTAT00000001047.5	protein_coding	L	Ttg/Ctg	-	BP
rs136149304	25	19661238	G	synonymous_variant	LOW	UQCRC2	ENSBTAG00000021651	Transcript	ENSBTAT00000028853.5	protein_coding	Q	caA/caG	-	BP
rs136752926	25	39192463	T	synonymous_variant	LOW	AP5Z1	ENSBTAG00000012197	Transcript	ENSBTAT00000016176.5	protein_coding	V	gtG/gtA	-	BP
rs137258386	25	38820817	G	synonymous_variant	LOW	FBXL18	ENSBTAG00000010264	Transcript	ENSBTAT00000043540.3	protein_coding	S	tcA/tcG	-	BP
rs208991891	25	14607889	G	synonymous_variant	LOW	-	ENSBTAG00000017759	Transcript	ENSBTAT00000046252.4	protein_coding	T	acA/acG	-	BP
rs210011295	25	36923586	T	synonymous_variant	LOW	ZNF394	ENSBTAG00000016190	Transcript	ENSBTAT00000021549.5	protein_coding	T	acC/acT	-	BP
rs210149432	25	35903058	A	synonymous_variant	LOW	GIGYF1	ENSBTAG00000015738	Transcript	ENSBTAT00000020895.5	protein_coding	E	gaG/gaA	-	BP
rs210338842	25	2934494	C	synonymous_variant	LOW	NLRC3	ENSBTAG00000004505	Transcript	ENSBTAT00000005918.5	protein_coding	A	gcA/gcG	-	BP
rs210355459	25	2939058	C	synonymous_variant	LOW	NLRC3	ENSBTAG00000004505	Transcript	ENSBTAT00000005918.5	protein_coding	A	gcA/gcG	-	BP
rs211062250	25	2947402	T	synonymous_variant	LOW	NLRC3	ENSBTAG00000004505	Transcript	ENSBTAT00000005918.5	protein_coding	P	ccG/ccA	-	BP
rs211457967	25	4098482	C	synonymous_variant	LOW	ALG1	ENSBTAG00000002189	Transcript	ENSBTAT00000002836.6	protein_coding	G	ggT/ggC	-	BP
rs211637565	25	24799953	A	synonymous_variant	LOW	KDM8	ENSBTAG00000019530	Transcript	ENSBTAT00000026023.6	protein_coding	P	ccG/ccA	-	BP
rs378066883	25	2948182	G	synonymous_variant	LOW	NLRC3	ENSBTAG00000004505	Transcript	ENSBTAT00000005918.5	protein_coding	V	gtG/gtC	-	BP
rs378360173	25	40979255	T	synonymous_variant	LOW	MRM2	ENSBTAG00000002477	Transcript	ENSBTAT00000003214.6	protein_coding	H	caC/caT	-	BP
rs379112008	25	32749379	T	synonymous_variant	LOW	GTF2IRD2	ENSBTAG00000026286	Transcript	ENSBTAT00000012908.6	protein_coding	N	aaC/aaT	-	BP
rs379191750	25	2946894	A	synonymous_variant	LOW	NLRC3	ENSBTAG00000004505	Transcript	ENSBTAT00000005918.5	protein_coding	L	Ctg/Ttg	-	BP
rs380843473	25	2947966	G	synonymous_variant	LOW	NLRC3	ENSBTAG00000004505	Transcript	ENSBTAT00000005918.5	protein_coding	L	ctG/ctC	-	BP
rs381099327	25	10564355	G	synonymous_variant	LOW	GSPT1	ENSBTAG00000003577	Transcript	ENSBTAT00000004656.6	protein_coding	I	atT/atC	-	BP
rs381122625	25	2578543	C	synonymous_variant	LOW	ZNF213	ENSBTAG00000026408	Transcript	ENSBTAT00000037526.4	protein_coding	S	agT/agC	-	BP
rs381798260	25	32678560	T	synonymous_variant	LOW	RCC1L	ENSBTAG00000011753	Transcript	ENSBTAT00000015608.6	protein_coding	A	gcG/gcA	-	BP
rs381864659	25	32768475	T	synonymous_variant	LOW	NCF1	ENSBTAG00000003305	Transcript	ENSBTAT00000004279.4	protein_coding	K	aaG/aaA	-	BP
rs382284425	25	21669521	T	synonymous_variant	LOW	PRKCB	ENSBTAG00000020921	Transcript	ENSBTAT00000027870.5	protein_coding	C	tgC/tgT	-	BP
rs382737429	25	40758673	A	synonymous_variant	LOW	LFNG	ENSBTAG00000040361	Transcript	ENSBTAT00000056003.3	protein_coding	L	Ctg/Ttg	-	BP
rs382976835	25	26491942	T	synonymous_variant	LOW	QPRT	ENSBTAG00000018082	Transcript	ENSBTAT00000024072.4	protein_coding	T	acG/acA	-	BP
rs383532233	25	38468097	G	synonymous_variant	LOW	ZNF316	ENSBTAG00000003953	Transcript	ENSBTAT00000005167.5	protein_coding	A	gcA/gcG	-	BP
rs383956663	25	2948179	G	synonymous_variant	LOW	NLRC3	ENSBTAG00000004505	Transcript	ENSBTAT00000005918.5	protein_coding	D	gaT/gaC	-	BP
rs384091929	25	32749241	G	synonymous_variant	LOW	GTF2IRD2	ENSBTAG00000026286	Transcript	ENSBTAT00000012908.6	protein_coding	T	acA/acG	-	BP
rs384284591	25	2946301	C	synonymous_variant	LOW	NLRC3	ENSBTAG00000004505	Transcript	ENSBTAT00000005918.5	protein_coding	P	ccC/ccG	-	BP
rs384448287	25	32748905	G	synonymous_variant	LOW	GTF2IRD2	ENSBTAG00000026286	Transcript	ENSBTAT00000012908.6	protein_coding	A	gcT/gcG	-	BP
rs384780241	25	405581	T	synonymous_variant	LOW	RAB11FIP3	ENSBTAG00000016591	Transcript	ENSBTAT00000022068.6	protein_coding	L	ctC/ctT	-	BP
rs385231523	25	36923535	A	synonymous_variant	LOW	ZNF394	ENSBTAG00000016190	Transcript	ENSBTAT00000021549.5	protein_coding	G	ggG/ggA	-	BP
rs385241809	25	2947591	A	synonymous_variant	LOW	NLRC3	ENSBTAG00000004505	Transcript	ENSBTAT00000005918.5	protein_coding	S	tcC/tcT	-	BP
rs41257309	25	41452283	T	synonymous_variant	LOW	INTS1	ENSBTAG00000000642	Transcript	ENSBTAT00000000845.6	protein_coding	S	agC/agT	-	BP
rs41651862	25	38417696	T	synonymous_variant	LOW	ZDHHC4	ENSBTAG00000009547	Transcript	ENSBTAT00000012560.6	protein_coding	S	tcG/tcT	-	BP
rs42055645	25	11394085	C	synonymous_variant	LOW	CPPED1	ENSBTAG00000007142	Transcript	ENSBTAT00000067144.1	protein_coding	V	gtA/gtG	-	BP
rs42057216	25	14117012	G	synonymous_variant	LOW	NDE1	ENSBTAG00000015986	Transcript	ENSBTAT00000021265.6	protein_coding	Q	caA/caG	-	BP
rs42061583	25	21165959	C	synonymous_variant	LOW	GGA2	ENSBTAG00000002352	Transcript	ENSBTAT00000003035.6	protein_coding	L	ttA/ttG	-	BP
rs42067454	25	27744345	G	synonymous_variant	LOW	SUMF2	ENSBTAG00000008190	Transcript	ENSBTAT00000010773.5	protein_coding	V	gtA/gtG	-	BP
rs42068081	25	32656084	C	synonymous_variant	LOW	-	ENSBTAG00000014417	Transcript	ENSBTAT00000019176.6	protein_coding	S	tcT/tcC	-	BP
rs42075630	25	34453695	G	synonymous_variant	LOW	ZP3	ENSBTAG00000014834	Transcript	ENSBTAT00000019756.6	protein_coding	P	ccA/ccG	-	BP
rs438360720	25	38910542	G	synonymous_variant	LOW	TNRC18	ENSBTAG00000037400	Transcript	ENSBTAT00000028865.6	protein_coding	S	tcC/tcG	-	BP
rs438411188	25	3956226	T	synonymous_variant	LOW	PPL	ENSBTAG00000002178	Transcript	ENSBTAT00000002822.6	protein_coding	K	aaG/aaA	-	BP
rs445619267	25	3399986	T	synonymous_variant	LOW	SRL	ENSBTAG00000001078	Transcript	ENSBTAT00000001429.6	protein_coding	I	atC/atA	-	BP
rs448362737	25	2578585	T	synonymous_variant	LOW	ZNF213	ENSBTAG00000026408	Transcript	ENSBTAT00000037526.4	protein_coding	C	tgC/tgT	-	BP
rs452669285	25	10444731	C	synonymous_variant	LOW	ZC3H7A	ENSBTAG00000014826	Transcript	ENSBTAT00000019746.6	protein_coding	E	gaA/gaG	-	BP
rs458012014	25	25044930	A	synonymous_variant	LOW	GTF3C1	ENSBTAG00000006126	Transcript	ENSBTAT00000008061.6	protein_coding	I	atC/atT	-	BP
rs465331247	25	40553161	C	synonymous_variant	LOW	GNA12	ENSBTAG00000017871	Transcript	ENSBTAT00000023757.6	protein_coding	R	cgT/cgC	-	BP
rs472277832	25	2947129	T	synonymous_variant	LOW	NLRC3	ENSBTAG00000004505	Transcript	ENSBTAT00000005918.5	protein_coding	P	ccG/ccA	-	BP
rs473399683	25	40903884	C	synonymous_variant	LOW	EIF3B	ENSBTAG00000007474	Transcript	ENSBTAT00000009832.6	protein_coding	G	ggA/ggG	-	BP
rs473991647	25	26493176	T	synonymous_variant	LOW	QPRT	ENSBTAG00000018082	Transcript	ENSBTAT00000024072.4	protein_coding	R	cgG/cgA	-	BP
rs476691626	25	26444608	C	synonymous_variant	LOW	KIF22	ENSBTAG00000013669	Transcript	ENSBTAT00000018167.5	protein_coding	T	acT/acG	-	BP
rs479348542	25	126051	A	synonymous_variant	LOW	RHBDF1	ENSBTAG00000019805	Transcript	ENSBTAT00000026388.5	protein_coding	T	acG/acT	-	BP
rs515775871	25	3398341	G	synonymous_variant	LOW	SRL	ENSBTAG00000001078	Transcript	ENSBTAT00000001429.6	protein_coding	D	gaT/gaC	-	BP
rs516186214	25	405704	T	synonymous_variant	LOW	RAB11FIP3	ENSBTAG00000016591	Transcript	ENSBTAT00000022068.6	protein_coding	S	tcC/tcT	-	BP
rs516333210	25	1684183	T	synonymous_variant	LOW	RAB26	ENSBTAG00000000279	Transcript	ENSBTAT00000000348.4	protein_coding	H	caC/caT	-	BP
rs519068546	25	444979	C	synonymous_variant	LOW	RAB11FIP3	ENSBTAG00000016591	Transcript	ENSBTAT00000022068.6	protein_coding	H	caT/caC	-	BP
rs520981174	25	1998152	T	synonymous_variant	LOW	TBC1D24	ENSBTAG00000005458	Transcript	ENSBTAT00000007182.5	protein_coding	T	acC/acT	-	BP
rs521352517	25	394035	A	synonymous_variant	LOW	DECR2	ENSBTAG00000026429	Transcript	ENSBTAT00000037557.4	protein_coding	P	ccG/ccA	-	BP
rs522243319	25	26016590	A	synonymous_variant	LOW	EIF3CL	ENSBTAG00000006543	Transcript	ENSBTAT00000023384.4	protein_coding	L	Ctg/Ttg	-	BP
rs524220286	25	9587805	G	synonymous_variant	LOW	CIITA	ENSBTAG00000020649	Transcript	ENSBTAT00000027518.6	protein_coding	G	ggA/ggG	-	BP
rs524509787	25	3966447	C	synonymous_variant	LOW	PPL	ENSBTAG00000002178	Transcript	ENSBTAT00000002822.6	protein_coding	P	ccA/ccG	-	BP
rs525769557	25	26735449	A	synonymous_variant	LOW	ZNF688	ENSBTAG00000019357	Transcript	ENSBTAT00000024083.3	protein_coding	P	ccC/ccT	-	BP
rs526750578	25	3398326	C	synonymous_variant	LOW	SRL	ENSBTAG00000001078	Transcript	ENSBTAT00000001429.6	protein_coding	L	ctA/ctG	-	BP
rs715313427	25	479320	C	synonymous_variant	LOW	CAPN15	ENSBTAG00000016592	Transcript	ENSBTAT00000022070.5	protein_coding	A	gcG/gcC	-	BP
rs721232363	25	16712276	A	synonymous_variant	LOW	SYT17	ENSBTAG00000014229	Transcript	ENSBTAT00000018914.6	protein_coding	N	aaC/aaT	-	BP
rs723734523	25	10454324	G	synonymous_variant	LOW	ZC3H7A	ENSBTAG00000014826	Transcript	ENSBTAT00000019746.6	protein_coding	V	gtT/gtC	-	BP
rs109047377	24	54595535	T	synonymous_variant	LOW	TCF4	ENSBTAG00000016462	Transcript	ENSBTAT00000031006.3	protein_coding	A	gcG/gcA	-	BP
rs109226980	24	3405731	A	synonymous_variant	LOW	TSHZ1	ENSBTAG00000000422	Transcript	ENSBTAT00000000543.6	protein_coding	G	ggC/ggT	-	BP
rs109907086	24	42157584	A	synonymous_variant	LOW	APCDD1	ENSBTAG00000005154	Transcript	ENSBTAT00000006789.5	protein_coding	P	ccC/ccA	-	BP
rs110468991	24	2597241	A	synonymous_variant	LOW	ZNF516	ENSBTAG00000004650	Transcript	ENSBTAT00000006103.5	protein_coding	R	cgG/cgA	-	BP
rs110697228	24	20929398	A	synonymous_variant	LOW	MOCOS	ENSBTAG00000012252	Transcript	ENSBTAT00000048768.2	protein_coding	N	aaC/aaT	-	BP
rs134912642	24	20358408	A	synonymous_variant	LOW	FHOD3	ENSBTAG00000021581	Transcript	ENSBTAT00000061003.3	protein_coding	D	gaC/gaT	-	BP
rs135290291	24	12393595	C	synonymous_variant	LOW	SERPINB8	ENSBTAG00000001207	Transcript	ENSBTAT00000001597.5	protein_coding	T	acA/acG	-	BP
rs135659388	24	42159273	T	synonymous_variant	LOW	APCDD1	ENSBTAG00000005154	Transcript	ENSBTAT00000006789.5	protein_coding	H	caC/caT	-	BP
rs136982222	24	50445803	A	synonymous_variant	LOW	ME2	ENSBTAG00000016269	Transcript	ENSBTAT00000021641.5	protein_coding	P	ccG/ccA	-	BP
rs137487323	24	2339781	C	synonymous_variant	LOW	ZNF236	ENSBTAG00000017517	Transcript	ENSBTAT00000023285.5	protein_coding	A	gcC/gcG	-	BP
rs379490884	24	30607181	T	synonymous_variant	LOW	TAF4B	ENSBTAG00000004257	Transcript	ENSBTAT00000005578.5	protein_coding	A	gcC/gcA	-	BP
rs380150868	24	12448841	A	synonymous_variant	LOW	-	ENSBTAG00000023026	Transcript	ENSBTAT00000031287.5	protein_coding	L	Ctg/Ttg	-	BP
rs381235490	24	49952149	A	synonymous_variant	LOW	CXXC1	ENSBTAG00000021884	Transcript	ENSBTAT00000029172.4	protein_coding	D	gaC/gaT	-	BP
rs382407316	24	38973479	T	synonymous_variant	LOW	EPB41L3	ENSBTAG00000019251	Transcript	ENSBTAT00000061281.3	protein_coding	A	gcG/gcA	-	BP
rs41585136	24	50460744	G	synonymous_variant	LOW	ME2	ENSBTAG00000016269	Transcript	ENSBTAT00000021641.5	protein_coding	A	gcA/gcG	-	BP
rs42039105	24	3406592	G	synonymous_variant	LOW	TSHZ1	ENSBTAG00000000422	Transcript	ENSBTAT00000000543.6	protein_coding	R	cgT/cgC	-	BP
rs42040100	24	2627340	G	synonymous_variant	LOW	ZNF516	ENSBTAG00000004650	Transcript	ENSBTAT00000006103.5	protein_coding	A	gcA/gcG	-	BP
rs42934305	24	32711968	A	synonymous_variant	LOW	LAMA3	ENSBTAG00000027181	Transcript	ENSBTAT00000060991.3	protein_coding	P	ccG/ccT	-	BP
rs462973598	24	4258548	A	synonymous_variant	LOW	FBXO15	ENSBTAG00000009686	Transcript	ENSBTAT00000012776.3	protein_coding	A	gcG/gcA	-	BP
rs109120422	23	24700207	G	synonymous_variant	LOW	MCM3	ENSBTAG00000010721	Transcript	ENSBTAT00000014194.6	protein_coding	D	gaT/gaC	-	BP
rs109325194	23	27998459	G	synonymous_variant	LOW	CCHCR1	ENSBTAG00000014434	Transcript	ENSBTAT00000019198.3	protein_coding	V	gtT/gtG	-	BP
rs109539604	23	28180501	G	synonymous_variant	LOW	DDR1	ENSBTAG00000010682	Transcript	ENSBTAT00000014143.6	protein_coding	P	ccT/ccC	-	BP
rs109547126	23	27872828	C	synonymous_variant	LOW	-	ENSBTAG00000012208	Transcript	ENSBTAT00000016194.6	protein_coding	N	aaT/aaC	-	BP
rs109892227	23	17807855	C	synonymous_variant	LOW	AARS2	ENSBTAG00000013722	Transcript	ENSBTAT00000018232.6	protein_coding	S	tcA/tcG	-	BP
rs109908446	23	24700584	C	synonymous_variant	LOW	MCM3	ENSBTAG00000010721	Transcript	ENSBTAT00000014194.6	protein_coding	Q	caA/caG	-	BP
rs110058953	23	47826680	C	synonymous_variant	LOW	DSP	ENSBTAG00000015106	Transcript	ENSBTAT00000020103.6	protein_coding	A	gcA/gcG	-	BP
rs110117023	23	24700210	T	synonymous_variant	LOW	MCM3	ENSBTAG00000010721	Transcript	ENSBTAT00000014194.6	protein_coding	T	acG/acA	-	BP
rs110203498	23	3716539	G	synonymous_variant	LOW	-	ENSBTAG00000021237	Transcript	ENSBTAT00000061451.3	protein_coding	A	gcA/gcG	-	BP
rs110282964	23	15883997	T	synonymous_variant	LOW	MGC137036	ENSBTAG00000012822	Transcript	ENSBTAT00000017035.5	protein_coding	T	acG/acT	-	BP
rs110354327	23	7577855	A	synonymous_variant	LOW	KIFC1	ENSBTAG00000001631	Transcript	ENSBTAT00000002136.5	protein_coding	L	ctG/ctA	-	BP
rs110379845	23	28148645	C	synonymous_variant	LOW	VARS2	ENSBTAG00000010698	Transcript	ENSBTAT00000014160.5	protein_coding	P	ccA/ccG	-	BP
rs110789503	23	28003310	G	synonymous_variant	LOW	CCHCR1	ENSBTAG00000014434	Transcript	ENSBTAT00000019198.3	protein_coding	Q	caA/caG	-	BP
rs110793021	23	47827772	A	synonymous_variant	LOW	DSP	ENSBTAG00000015106	Transcript	ENSBTAT00000020103.6	protein_coding	S	agC/agT	-	BP
rs110856106	23	25808323	G	synonymous_variant	LOW	-	ENSBTAG00000038397	Transcript	ENSBTAT00000075226.1	protein_coding	G	ggA/ggG	-	BP
rs110908409	23	28003256	G	synonymous_variant	LOW	CCHCR1	ENSBTAG00000014434	Transcript	ENSBTAT00000019198.3	protein_coding	E	gaA/gaG	-	BP
rs132937681	23	28157248	A	synonymous_variant	LOW	VARS2	ENSBTAG00000010698	Transcript	ENSBTAT00000014160.5	protein_coding	L	ctC/ctT	-	BP
rs134215932	23	40993635	A	synonymous_variant	LOW	MYLIP	ENSBTAG00000004115	Transcript	ENSBTAT00000005377.5	protein_coding	D	gaC/gaT	-	BP
rs134289115	23	17871285	G	synonymous_variant	LOW	CDC5L	ENSBTAG00000020012	Transcript	ENSBTAT00000026654.6	protein_coding	P	ccA/ccG	-	BP
rs134799327	23	15408307	C	synonymous_variant	LOW	FOXP4	ENSBTAG00000014211	Transcript	ENSBTAT00000018905.6	protein_coding	P	ccG/ccC	-	BP
rs136216889	23	24697371	C	synonymous_variant	LOW	MCM3	ENSBTAG00000010721	Transcript	ENSBTAT00000014194.6	protein_coding	E	gaA/gaG	-	BP
rs136283505	23	28151435	A	synonymous_variant	LOW	VARS2	ENSBTAG00000010698	Transcript	ENSBTAT00000014160.5	protein_coding	S	tcC/tcT	-	BP
rs136997023	23	19228357	G	synonymous_variant	LOW	CLIC5	ENSBTAG00000010244	Transcript	ENSBTAT00000013537.5	protein_coding	T	acG/acC	-	BP
rs137295294	23	50526994	T	synonymous_variant	LOW	TUBB2A	ENSBTAG00000048485	Transcript	ENSBTAT00000006068.5	protein_coding	P	ccC/ccT	-	BP
rs17871452	23	47826029	A	synonymous_variant	LOW	DSP	ENSBTAG00000015106	Transcript	ENSBTAT00000020103.6	protein_coding	S	tcC/tcT	-	BP
rs207830366	23	10937644	G	synonymous_variant	LOW	FGD2	ENSBTAG00000014172	Transcript	ENSBTAT00000018834.5	protein_coding	V	gtA/gtG	-	BP
rs208080148	23	28055630	C	synonymous_variant	LOW	-	ENSBTAG00000007075	Transcript	ENSBTAT00000009299.6	protein_coding	F	ttT/ttC	-	BP
rs209214865	23	29028026	C	synonymous_variant	LOW	-	ENSBTAG00000025398	Transcript	ENSBTAT00000035669.4	protein_coding	G	ggA/ggG	-	BP
rs209715805	23	28388310	C	synonymous_variant	LOW	PPP1R10	ENSBTAG00000006933	Transcript	ENSBTAT00000009104.6	protein_coding	G	ggT/ggC	-	BP
rs209838522	23	28525721	A	synonymous_variant	LOW	-	ENSBTAG00000005146	Transcript	ENSBTAT00000076472.1	protein_coding	H	caC/caT	-	BP
rs210125041	23	48065797	A	synonymous_variant	LOW	RREB1	ENSBTAG00000005980	Transcript	ENSBTAT00000044565.4	protein_coding	A	gcC/gcT	-	BP
rs210483105	23	25617726	G	synonymous_variant	LOW	BOLA-DQB	ENSBTAG00000021077	Transcript	ENSBTAT00000004350.4	protein_coding	V	gtT/gtG	-	BP
rs210549797	23	48895604	T	synonymous_variant	LOW	F13A1	ENSBTAG00000007268	Transcript	ENSBTAT00000009559.5	protein_coding	L	Ctg/Ttg	-	BP
rs210702265	23	27995687	T	synonymous_variant	LOW	CCHCR1	ENSBTAG00000014434	Transcript	ENSBTAT00000019198.3	protein_coding	R	cgC/cgT	-	BP
rs211247728	23	28785842	T	synonymous_variant	LOW	TRIM26	ENSBTAG00000035744	Transcript	ENSBTAT00000050226.4	protein_coding	S	tcC/tcT	-	BP
rs378953609	23	48067051	C	synonymous_variant	LOW	RREB1	ENSBTAG00000005980	Transcript	ENSBTAT00000044565.4	protein_coding	A	gcC/gcG	-	BP
rs380051031	23	25678526	C	synonymous_variant	LOW	BLA-DQB	ENSBTAG00000019588	Transcript	ENSBTAT00000026100.3	protein_coding	R	cgT/cgC	-	BP
rs380144666	23	7580463	A	synonymous_variant	LOW	KIFC1	ENSBTAG00000001631	Transcript	ENSBTAT00000002136.5	protein_coding	A	gcG/gcA	-	BP
rs380534248	23	28057807	T	synonymous_variant	LOW	-	ENSBTAG00000007075	Transcript	ENSBTAT00000009299.6	protein_coding	L	ctG/ctT	-	BP
rs380712868	23	25583606	A	synonymous_variant	LOW	-	ENSBTAG00000009656	Transcript	ENSBTAT00000034282.5	protein_coding	L	ctC/ctT	-	BP
rs381057818	23	6597259	A	synonymous_variant	LOW	LRRC1	ENSBTAG00000017533	Transcript	ENSBTAT00000023310.5	protein_coding	H	caC/caT	-	BP
rs381207685	23	10937617	A	synonymous_variant	LOW	FGD2	ENSBTAG00000014172	Transcript	ENSBTAT00000018834.5	protein_coding	A	gcG/gcA	-	BP
rs381392927	23	28525921	G	synonymous_variant	LOW	-	ENSBTAG00000005146	Transcript	ENSBTAT00000076472.1	protein_coding	G	ggT/ggC	-	BP
rs381430210	23	40996141	A	synonymous_variant	LOW	MYLIP	ENSBTAG00000004115	Transcript	ENSBTAT00000005377.5	protein_coding	C	tgC/tgT	-	BP
rs382328351	23	33198391	C	synonymous_variant	LOW	ALDH5A1	ENSBTAG00000021902	Transcript	ENSBTAT00000029203.6	protein_coding	A	gcC/gcG	-	BP
rs383532487	23	28666481	A	synonymous_variant	LOW	JSP.1	ENSBTAG00000020116	Transcript	ENSBTAT00000011795.4	protein_coding	Y	taC/taT	-	BP
rs385307944	23	7140583	T	synonymous_variant	LOW	TAP2	ENSBTAG00000003038	Transcript	ENSBTAT00000003953.6	protein_coding	R	agG/agA	-	BP
rs386009676	23	48015676	T	synonymous_variant	LOW	SSR1	ENSBTAG00000022731	Transcript	ENSBTAT00000008253.6	protein_coding	V	gtC/gtT	-	BP
rs42328713	23	48850558	T	synonymous_variant	LOW	F13A1	ENSBTAG00000007268	Transcript	ENSBTAT00000009559.5	protein_coding	D	gaC/gaT	-	BP
rs434356751	23	27899512	T	synonymous_variant	LOW	-	ENSBTAG00000001476	Transcript	ENSBTAT00000026794.6	protein_coding	T	acG/acT	-	BP
rs457144356	23	28551878	C	synonymous_variant	LOW	BOLA-NC1	ENSBTAG00000019386	Transcript	ENSBTAT00000021451.6	protein_coding	P	ccC/ccG	-	BP
rs457664007	23	50853337	T	synonymous_variant	LOW	WRNIP1	ENSBTAG00000006166	Transcript	ENSBTAT00000044289.4	protein_coding	K	aaG/aaA	-	BP
rs458966849	23	28551449	C	synonymous_variant	LOW	BOLA-NC1	ENSBTAG00000019386	Transcript	ENSBTAT00000021451.6	protein_coding	S	tcT/tcG	-	BP
rs480976119	23	31590955	G	synonymous_variant	LOW	BTN1A1	ENSBTAG00000031753	Transcript	ENSBTAT00000045016.4	protein_coding	F	ttT/ttC	-	BP
rs482732080	23	7352992	T	synonymous_variant	LOW	COL11A2	ENSBTAG00000000601	Transcript	ENSBTAT00000000793.6	protein_coding	E	gaG/gaA	-	BP
rs109158756	22	11889790	G	synonymous_variant	LOW	EXOG	ENSBTAG00000019305	Transcript	ENSBTAT00000025704.6	protein_coding	Q	caA/caG	-	BP
rs110065596	22	11890006	A	synonymous_variant	LOW	EXOG	ENSBTAG00000019305	Transcript	ENSBTAT00000025704.6	protein_coding	R	cgG/cgA	-	BP
rs110171298	22	60423588	G	synonymous_variant	LOW	TXNRD3	ENSBTAG00000011795	Transcript	ENSBTAT00000015662.6	protein_coding	A	gcA/gcG	-	BP
rs110303090	22	60423573	A	synonymous_variant	LOW	TXNRD3	ENSBTAG00000011795	Transcript	ENSBTAT00000015662.6	protein_coding	A	gcG/gcA	-	BP
rs110468654	22	59896632	T	synonymous_variant	LOW	MCM2	ENSBTAG00000014380	Transcript	ENSBTAT00000019121.6	protein_coding	K	aaG/aaA	-	BP
rs110911446	22	6397151	G	synonymous_variant	LOW	OSBPL10	ENSBTAG00000009194	Transcript	ENSBTAT00000012114.6	protein_coding	S	tcT/tcC	-	BP
rs110948468	22	51408788	T	synonymous_variant	LOW	ATRIP	ENSBTAG00000008399	Transcript	ENSBTAT00000054868.2	protein_coding	S	tcG/tcA	-	BP
rs110994273	22	15024370	C	synonymous_variant	LOW	GASK1A	ENSBTAG00000052731	Transcript	ENSBTAT00000069767.1	protein_coding	P	ccA/ccC	-	BP
rs1117634224	22	57803372	A	synonymous_variant	LOW	SLC6A6	ENSBTAG00000011088	Transcript	ENSBTAT00000014720.6	protein_coding	P	ccC/ccT	-	BP
rs133208890	22	58927751	A	synonymous_variant	LOW	ACAD9	ENSBTAG00000003242	Transcript	ENSBTAT00000004205.6	protein_coding	A	gcG/gcA	-	BP
rs133840629	22	13970626	A	synonymous_variant	LOW	ULK4	ENSBTAG00000051466	Transcript	ENSBTAT00000070215.1	protein_coding	S	tcC/tcT	-	BP
rs134417291	22	50165419	T	synonymous_variant	LOW	SEMA3F	ENSBTAG00000018307	Transcript	ENSBTAT00000024362.6	protein_coding	Q	caG/caA	-	BP
rs135421864	22	50365068	A	synonymous_variant	LOW	MST1R	ENSBTAG00000015046	Transcript	ENSBTAT00000020028.4	protein_coding	P	ccT/ccA	-	BP
rs136039992	22	21942273	A	synonymous_variant	LOW	SUMF1	ENSBTAG00000039855	Transcript	ENSBTAT00000055237.3	protein_coding	E	gaG/gaA	-	BP
rs136628694	22	16895426	G	synonymous_variant	LOW	-	ENSBTAG00000007966	Transcript	ENSBTAT00000030820.4	protein_coding	G	ggT/ggC	-	BP
rs207977693	22	51463431	A	synonymous_variant	LOW	PLXNB1	ENSBTAG00000013407	Transcript	ENSBTAT00000017840.6	protein_coding	T	acG/acA	-	BP
rs208353974	22	60511189	G	synonymous_variant	LOW	ZXDC	ENSBTAG00000009874	Transcript	ENSBTAT00000013022.6	protein_coding	V	gtA/gtG	-	BP
rs208382353	22	60371911	A	synonymous_variant	LOW	CHCHD6	ENSBTAG00000030855	Transcript	ENSBTAT00000043631.2	protein_coding	V	gtC/gtT	-	BP
rs208624854	22	51254139	T	synonymous_variant	LOW	SLC26A6	ENSBTAG00000038381	Transcript	ENSBTAT00000053679.3	protein_coding	F	ttC/ttT	-	BP
rs209187378	22	60616489	C	synonymous_variant	LOW	KLF15	ENSBTAG00000008313	Transcript	ENSBTAT00000043695.3	protein_coding	S	agT/agC	-	BP
rs209215851	22	5133741	C	synonymous_variant	LOW	TGFBR2	ENSBTAG00000019832	Transcript	ENSBTAT00000026423.6	protein_coding	H	caT/caC	-	BP
rs209301285	22	57822463	G	synonymous_variant	LOW	SLC6A6	ENSBTAG00000011088	Transcript	ENSBTAT00000014720.6	protein_coding	R	cgT/cgC	-	BP
rs209373370	22	43163699	G	synonymous_variant	LOW	FLNB	ENSBTAG00000022004	Transcript	ENSBTAT00000029348.6	protein_coding	T	acT/acC	-	BP
rs209410348	22	60426172	A	synonymous_variant	LOW	TXNRD3	ENSBTAG00000011795	Transcript	ENSBTAT00000015662.6	protein_coding	P	ccG/ccA	-	BP
rs209514321	22	50135800	G	synonymous_variant	LOW	SLC38A3	ENSBTAG00000008509	Transcript	ENSBTAT00000011214.5	protein_coding	A	gcA/gcC	-	BP
rs210255890	22	60371920	C	synonymous_variant	LOW	CHCHD6	ENSBTAG00000030855	Transcript	ENSBTAT00000043631.2	protein_coding	P	ccA/ccG	-	BP
rs210693003	22	53044639	G	synonymous_variant	LOW	CCR2	ENSBTAG00000013586	Transcript	ENSBTAT00000018066.5	protein_coding	L	ctT/ctC	-	BP
rs210850071	22	43170506	T	synonymous_variant	LOW	FLNB	ENSBTAG00000022004	Transcript	ENSBTAT00000029348.6	protein_coding	T	acG/acA	-	BP
rs210886353	22	50137607	G	synonymous_variant	LOW	SLC38A3	ENSBTAG00000008509	Transcript	ENSBTAT00000011214.5	protein_coding	R	cgT/cgC	-	BP
rs211068114	22	51256767	A	synonymous_variant	LOW	SLC26A6	ENSBTAG00000038381	Transcript	ENSBTAT00000053679.3	protein_coding	P	ccG/ccA	-	BP
rs211126745	22	5133876	C	synonymous_variant	LOW	TGFBR2	ENSBTAG00000019832	Transcript	ENSBTAT00000026423.6	protein_coding	I	atT/atC	-	BP
rs211274813	22	43041124	C	synonymous_variant	LOW	ABHD6	ENSBTAG00000016615	Transcript	ENSBTAT00000022100.5	protein_coding	E	gaA/gaG	-	BP
rs211557842	22	48787780	T	synonymous_variant	LOW	POC1A	ENSBTAG00000001471	Transcript	ENSBTAT00000001927.4	protein_coding	D	gaC/gaT	-	BP
rs211587582	22	51278465	T	synonymous_variant	LOW	UQCRC1	ENSBTAG00000019096	Transcript	ENSBTAT00000025422.4	protein_coding	T	acC/acT	-	BP
rs377804222	22	52598462	G	synonymous_variant	LOW	PTH1R	ENSBTAG00000016948	Transcript	ENSBTAT00000022555.6	protein_coding	N	aaT/aaC	-	BP
rs377902856	22	60616561	C	synonymous_variant	LOW	KLF15	ENSBTAG00000008313	Transcript	ENSBTAT00000043695.3	protein_coding	S	agT/agC	-	BP
rs379570305	22	59822973	T	synonymous_variant	LOW	MGLL	ENSBTAG00000018248	Transcript	ENSBTAT00000024289.6	protein_coding	C	tgC/tgT	-	BP
rs380608248	22	7484672	A	synonymous_variant	LOW	CRTAP	ENSBTAG00000021442	Transcript	ENSBTAT00000028588.5	protein_coding	A	gcG/gcA	-	BP
rs381675170	22	15041860	G	synonymous_variant	LOW	GASK1A	ENSBTAG00000052731	Transcript	ENSBTAT00000069767.1	protein_coding	L	ctA/ctG	-	BP
rs41995459	22	6181282	C	synonymous_variant	LOW	OSBPL10	ENSBTAG00000009194	Transcript	ENSBTAT00000012114.6	protein_coding	A	gcA/gcG	-	BP
rs41995460	22	6181138	G	synonymous_variant	LOW	OSBPL10	ENSBTAG00000009194	Transcript	ENSBTAT00000012114.6	protein_coding	P	ccT/ccC	-	BP
rs41995461	22	6181132	G	synonymous_variant	LOW	OSBPL10	ENSBTAG00000009194	Transcript	ENSBTAT00000012114.6	protein_coding	D	gaT/gaC	-	BP
rs41995462	22	6181012	T	synonymous_variant	LOW	OSBPL10	ENSBTAG00000009194	Transcript	ENSBTAT00000012114.6	protein_coding	P	ccG/ccA	-	BP
rs41995532	22	5129269	T	synonymous_variant	LOW	TGFBR2	ENSBTAG00000019832	Transcript	ENSBTAT00000026423.6	protein_coding	G	ggC/ggT	-	BP
rs41995533	22	5129284	A	synonymous_variant	LOW	TGFBR2	ENSBTAG00000019832	Transcript	ENSBTAT00000026423.6	protein_coding	S	tcG/tcA	-	BP
rs42009948	22	48000435	G	synonymous_variant	LOW	TMEM110	ENSBTAG00000011344	Transcript	ENSBTAT00000015075.5	protein_coding	T	acA/acG	-	BP
rs42015437	22	48694728	A	synonymous_variant	LOW	ALAS1	ENSBTAG00000004118	Transcript	ENSBTAT00000005380.6	protein_coding	A	gcC/gcT	-	BP
rs42015446	22	48695462	C	synonymous_variant	LOW	ALAS1	ENSBTAG00000004118	Transcript	ENSBTAT00000005380.6	protein_coding	A	gcA/gcG	-	BP
rs42016203	22	48363092	G	synonymous_variant	LOW	STAB1	ENSBTAG00000014782	Transcript	ENSBTAT00000019663.6	protein_coding	P	ccG/ccC	-	BP
rs42019234	22	50156166	G	synonymous_variant	LOW	GNAT1	ENSBTAG00000018020	Transcript	ENSBTAT00000023990.5	protein_coding	S	tcT/tcC	-	BP
rs42227894	22	41330322	C	synonymous_variant	LOW	FHIT	ENSBTAG00000014418	Transcript	ENSBTAT00000019177.5	protein_coding	P	ccT/ccC	-	BP
rs42661683	22	56644622	G	synonymous_variant	LOW	TSEN2	ENSBTAG00000037980	Transcript	ENSBTAT00000044041.4	protein_coding	A	gcT/gcC	-	BP
rs42837194	22	47758360	A	synonymous_variant	LOW	PRKCD	ENSBTAG00000008719	Transcript	ENSBTAT00000011487.6	protein_coding	I	atC/atT	-	BP
rs433271683	22	42951550	A	synonymous_variant	LOW	PXK	ENSBTAG00000019989	Transcript	ENSBTAT00000030715.5	protein_coding	N	aaC/aaT	-	BP
rs43721638	22	58938441	A	synonymous_variant	LOW	ACAD9	ENSBTAG00000003242	Transcript	ENSBTAT00000004205.6	protein_coding	E	gaG/gaA	-	BP
rs440225371	22	59907421	T	synonymous_variant	LOW	MCM2	ENSBTAG00000014380	Transcript	ENSBTAT00000019121.6	protein_coding	T	acG/acA	-	BP
rs444814416	22	48418134	C	synonymous_variant	LOW	NISCH	ENSBTAG00000014779	Transcript	ENSBTAT00000019661.5	protein_coding	S	tcA/tcG	-	BP
rs449869281	22	28842967	A	synonymous_variant	LOW	SHQ1	ENSBTAG00000005436	Transcript	ENSBTAT00000007154.6	protein_coding	G	ggG/ggA	-	BP
rs450190919	22	28660416	G	synonymous_variant	LOW	PPP4R2	ENSBTAG00000002147	Transcript	ENSBTAT00000002784.6	protein_coding	Y	taT/taC	-	BP
rs457014652	22	35064424	A	synonymous_variant	LOW	LRIG1	ENSBTAG00000010360	Transcript	ENSBTAT00000030750.5	protein_coding	E	gaG/gaA	-	BP
rs457712748	22	35065749	G	synonymous_variant	LOW	LRIG1	ENSBTAG00000010360	Transcript	ENSBTAT00000030750.5	protein_coding	V	gtA/gtG	-	BP
rs464806035	22	48291779	T	synonymous_variant	LOW	NT5DC2	ENSBTAG00000014784	Transcript	ENSBTAT00000019665.6	protein_coding	P	ccC/ccT	-	BP
rs472194349	22	55385131	T	synonymous_variant	LOW	ATG7	ENSBTAG00000035827	Transcript	ENSBTAT00000043980.4	protein_coding	D	gaC/gaT	-	BP
rs473685895	22	15295972	T	synonymous_variant	LOW	SNRK	ENSBTAG00000003325	Transcript	ENSBTAT00000030970.4	protein_coding	R	cgC/cgT	-	BP
rs475499755	22	5133861	G	synonymous_variant	LOW	TGFBR2	ENSBTAG00000019832	Transcript	ENSBTAT00000026423.6	protein_coding	E	gaA/gaG	-	BP
rs480653901	22	58853526	G	synonymous_variant	LOW	IQSEC1	ENSBTAG00000003237	Transcript	ENSBTAT00000004201.6	protein_coding	S	tcA/tcG	-	BP
rs482662835	22	51867200	T	synonymous_variant	LOW	MAP4	ENSBTAG00000015839	Transcript	ENSBTAT00000021045.6	protein_coding	D	gaC/gaT	-	BP
rs515828944	22	35063619	C	synonymous_variant	LOW	LRIG1	ENSBTAG00000010360	Transcript	ENSBTAT00000030750.5	protein_coding	D	gaT/gaC	-	BP
rs515992478	22	48345292	C	synonymous_variant	LOW	STAB1	ENSBTAG00000014782	Transcript	ENSBTAT00000019663.6	protein_coding	A	gcA/gcG	-	BP
rs516458887	22	59295543	T	synonymous_variant	LOW	RPN1	ENSBTAG00000005191	Transcript	ENSBTAT00000006847.6	protein_coding	L	Ctg/Ttg	-	BP
rs516600129	22	43149146	T	synonymous_variant	LOW	FLNB	ENSBTAG00000022004	Transcript	ENSBTAT00000029348.6	protein_coding	P	ccG/ccA	-	BP
rs517174931	22	52316594	A	synonymous_variant	LOW	KLHL18	ENSBTAG00000006573	Transcript	ENSBTAT00000008633.6	protein_coding	D	gaC/gaT	-	BP
rs518562194	22	50154554	T	synonymous_variant	LOW	GNAT1	ENSBTAG00000018020	Transcript	ENSBTAT00000023990.5	protein_coding	K	aaG/aaA	-	BP
rs519367628	22	59897589	A	synonymous_variant	LOW	MCM2	ENSBTAG00000014380	Transcript	ENSBTAT00000019121.6	protein_coding	I	atC/atT	-	BP
rs519459379	22	52264980	T	synonymous_variant	LOW	PTPN23	ENSBTAG00000002774	Transcript	ENSBTAT00000003600.6	protein_coding	P	ccC/ccA	-	BP
rs520198586	22	48348268	T	synonymous_variant	LOW	STAB1	ENSBTAG00000014782	Transcript	ENSBTAT00000019663.6	protein_coding	V	gtG/gtA	-	BP
rs520910405	22	35064499	C	synonymous_variant	LOW	LRIG1	ENSBTAG00000010360	Transcript	ENSBTAT00000030750.5	protein_coding	D	gaT/gaC	-	BP
rs521241421	22	52812173	T	synonymous_variant	LOW	ALS2CL	ENSBTAG00000017812	Transcript	ENSBTAT00000023681.5	protein_coding	A	gcC/gcT	-	BP
rs521758742	22	50617157	A	synonymous_variant	LOW	DAG1	ENSBTAG00000011580	Transcript	ENSBTAT00000015385.4	protein_coding	T	acG/acT	-	BP
rs522174143	22	48346816	G	synonymous_variant	LOW	STAB1	ENSBTAG00000014782	Transcript	ENSBTAT00000019663.6	protein_coding	D	gaT/gaC	-	BP
rs522349466	22	47819573	T	synonymous_variant	LOW	RFT1	ENSBTAG00000020973	Transcript	ENSBTAT00000061626.3	protein_coding	H	caC/caT	-	BP
rs522723046	22	49989843	T	synonymous_variant	LOW	NPRL2	ENSBTAG00000019161	Transcript	ENSBTAT00000003411.6	protein_coding	F	ttC/ttT	-	BP
rs523089526	22	48345516	T	synonymous_variant	LOW	STAB1	ENSBTAG00000014782	Transcript	ENSBTAT00000019663.6	protein_coding	P	ccG/ccA	-	BP
rs523189064	22	58859490	T	synonymous_variant	LOW	IQSEC1	ENSBTAG00000003237	Transcript	ENSBTAT00000004201.6	protein_coding	D	gaC/gaT	-	BP
rs524800311	22	51913789	A	synonymous_variant	LOW	DHX30	ENSBTAG00000015833	Transcript	ENSBTAT00000030623.4	protein_coding	V	gtG/gtT	-	BP
rs525113095	22	43158940	A	synonymous_variant	LOW	FLNB	ENSBTAG00000022004	Transcript	ENSBTAT00000029348.6	protein_coding	S	tcC/tcT	-	BP
rs525874266	22	50618783	G	synonymous_variant	LOW	DAG1	ENSBTAG00000011580	Transcript	ENSBTAT00000015385.4	protein_coding	S	tcG/tcC	-	BP
rs526012573	22	48343958	G	synonymous_variant	LOW	STAB1	ENSBTAG00000014782	Transcript	ENSBTAT00000019663.6	protein_coding	H	caT/caC	-	BP
rs526600015	22	58522625	A	synonymous_variant	LOW	NUP210	ENSBTAG00000003665	Transcript	ENSBTAT00000043850.4	protein_coding	P	ccG/ccA	-	BP
rs714815629	22	60426830	T	synonymous_variant	LOW	TXNRD3	ENSBTAG00000011795	Transcript	ENSBTAT00000015662.6	protein_coding	G	ggC/ggT	-	BP
rs716342904	22	53706809	A	synonymous_variant	LOW	LIMD1	ENSBTAG00000026097	Transcript	ENSBTAT00000037007.3	protein_coding	P	ccC/ccT	-	BP
rs718898347	22	55327044	A	synonymous_variant	LOW	ATG7	ENSBTAG00000035827	Transcript	ENSBTAT00000043980.4	protein_coding	G	ggG/ggA	-	BP
rs719697730	22	53228911	G	synonymous_variant	LOW	CCR1	ENSBTAG00000019428	Transcript	ENSBTAT00000025880.5	protein_coding	P	ccA/ccG	-	BP
rs721408000	22	59282432	C	synonymous_variant	LOW	RPN1	ENSBTAG00000005191	Transcript	ENSBTAT00000006847.6	protein_coding	S	tcG/tcC	-	BP
rs723997690	22	48949889	T	synonymous_variant	LOW	ACY1	ENSBTAG00000032304	Transcript	ENSBTAT00000024787.5	protein_coding	E	gaG/gaA	-	BP
rs109345757	21	57481575	G	synonymous_variant	LOW	GOLGA5	ENSBTAG00000004598	Transcript	ENSBTAT00000006036.5	protein_coding	K	aaA/aaG	-	BP
rs109578541	21	19539062	A	synonymous_variant	LOW	DET1	ENSBTAG00000000967	Transcript	ENSBTAT00000001281.6	protein_coding	I	atC/atT	-	BP
rs110106543	21	67632088	G	synonymous_variant	LOW	CDC42BPB	ENSBTAG00000016456	Transcript	ENSBTAT00000021879.6	protein_coding	A	gcT/gcC	-	BP
rs110361484	21	23114375	G	synonymous_variant	LOW	HOMER2	ENSBTAG00000017715	Transcript	ENSBTAT00000017648.6	protein_coding	D	gaT/gaC	-	BP
rs110586700	21	19539029	A	synonymous_variant	LOW	DET1	ENSBTAG00000000967	Transcript	ENSBTAT00000001281.6	protein_coding	T	acC/acT	-	BP
rs1116255862	21	31429757	T	synonymous_variant	LOW	TMEM266	ENSBTAG00000012489	Transcript	ENSBTAT00000016569.5	protein_coding	F	ttC/ttT	-	BP
rs133792362	21	22543389	C	synonymous_variant	LOW	SLC28A1	ENSBTAG00000020250	Transcript	ENSBTAT00000026974.4	protein_coding	A	gcT/gcC	-	BP
rs135661267	21	22425492	A	synonymous_variant	LOW	ZNF592	ENSBTAG00000001616	Transcript	ENSBTAT00000002120.6	protein_coding	K	aaG/aaA	-	BP
rs135824779	21	33462315	T	synonymous_variant	LOW	MAN2C1	ENSBTAG00000007368	Transcript	ENSBTAT00000009690.6	protein_coding	A	gcC/gcT	-	BP
rs136041548	21	22535573	C	synonymous_variant	LOW	SLC28A1	ENSBTAG00000020250	Transcript	ENSBTAT00000026974.4	protein_coding	V	gtG/gtC	-	BP
rs136374442	21	58537722	G	synonymous_variant	LOW	ASB2	ENSBTAG00000007109	Transcript	ENSBTAT00000038558.5	protein_coding	V	gtT/gtC	-	BP
rs136638647	21	31460002	C	synonymous_variant	LOW	TMEM266	ENSBTAG00000012489	Transcript	ENSBTAT00000016569.5	protein_coding	S	tcT/tcC	-	BP
rs207763220	21	66942714	C	synonymous_variant	LOW	HSP90AA1	ENSBTAG00000006270	Transcript	ENSBTAT00000008225.4	protein_coding	A	gcT/gcG	-	BP
rs208246370	21	55108623	T	synonymous_variant	LOW	ADAL	ENSBTAG00000014476	Transcript	ENSBTAT00000019248.5	protein_coding	T	acC/acT	-	BP
rs208372995	21	67767428	T	synonymous_variant	LOW	EXOC3L4	ENSBTAG00000026893	Transcript	ENSBTAT00000038474.5	protein_coding	S	tcC/tcT	-	BP
rs208712732	21	28405338	C	synonymous_variant	LOW	TJP1	ENSBTAG00000015398	Transcript	ENSBTAT00000038824.5	protein_coding	T	acC/acG	-	BP
rs209863564	21	21664851	A	synonymous_variant	LOW	VPS33B	ENSBTAG00000000026	Transcript	ENSBTAT00000000029.4	protein_coding	T	acG/acA	-	BP
rs211035357	21	67121255	G	synonymous_variant	LOW	ZNF839	ENSBTAG00000010993	Transcript	ENSBTAT00000014584.3	protein_coding	L	ctC/ctG	-	BP
rs378526198	21	33842257	A	synonymous_variant	LOW	ULK3	ENSBTAG00000005838	Transcript	ENSBTAT00000007678.6	protein_coding	L	ctG/ctA	-	BP
rs380553823	21	67619337	C	synonymous_variant	LOW	AMN	ENSBTAG00000015750	Transcript	ENSBTAT00000020912.4	protein_coding	A	gcT/gcC	-	BP
rs382285083	21	69766081	C	synonymous_variant	LOW	TEDC1	ENSBTAG00000046857	Transcript	ENSBTAT00000063966.2	protein_coding	G	ggT/ggC	-	BP
rs383586392	21	60062492	C	synonymous_variant	LOW	CLMN	ENSBTAG00000019916	Transcript	ENSBTAT00000026533.6	protein_coding	S	tcT/tcG	-	BP
rs383832589	21	19494059	T	synonymous_variant	LOW	MRPS11	ENSBTAG00000019831	Transcript	ENSBTAT00000026421.4	protein_coding	P	ccC/ccT	-	BP
rs384918224	21	69700622	T	synonymous_variant	LOW	-	ENSBTAG00000051324	Transcript	ENSBTAT00000080099.1	protein_coding	S	tcC/tcT	-	BP
rs41987534	21	49165252	G	synonymous_variant	LOW	PNN	ENSBTAG00000026995	Transcript	ENSBTAT00000038642.3	protein_coding	Q	caA/caG	-	BP
rs42321292	21	33241570	G	synonymous_variant	LOW	SNX33	ENSBTAG00000012206	Transcript	ENSBTAT00000016186.3	protein_coding	D	gaT/gaC	-	BP
rs432878344	21	67632378	C	synonymous_variant	LOW	CDC42BPB	ENSBTAG00000016456	Transcript	ENSBTAT00000021879.6	protein_coding	T	acA/acG	-	BP
rs444880549	21	22841512	A	synonymous_variant	LOW	RPS17	ENSBTAG00000000622	Transcript	ENSBTAT00000000814.5	protein_coding	Y	taC/taT	-	BP
rs445297521	21	19539431	A	synonymous_variant	LOW	DET1	ENSBTAG00000000967	Transcript	ENSBTAT00000001281.6	protein_coding	V	gtC/gtT	-	BP
rs446580928	21	44152387	A	synonymous_variant	LOW	NPAS3	ENSBTAG00000004462	Transcript	ENSBTAT00000005853.6	protein_coding	Q	caG/caA	-	BP
rs448489928	21	69329376	T	synonymous_variant	LOW	CEP170B	ENSBTAG00000004802	Transcript	ENSBTAT00000006305.6	protein_coding	D	gaC/gaT	-	BP
rs452823708	21	27432082	A	synonymous_variant	LOW	FAN1	ENSBTAG00000009855	Transcript	ENSBTAT00000035195.4	protein_coding	L	ctG/ctA	-	BP
rs455100543	21	69326895	G	synonymous_variant	LOW	CEP170B	ENSBTAG00000004802	Transcript	ENSBTAT00000006305.6	protein_coding	R	agA/agG	-	BP
rs458090019	21	41915628	C	synonymous_variant	LOW	HEATR5A	ENSBTAG00000022847	Transcript	ENSBTAT00000031031.5	protein_coding	L	ttA/ttG	-	BP
rs470518657	21	69327429	T	synonymous_variant	LOW	CEP170B	ENSBTAG00000004802	Transcript	ENSBTAT00000006305.6	protein_coding	D	gaC/gaT	-	BP
rs471433070	21	49165264	C	synonymous_variant	LOW	PNN	ENSBTAG00000026995	Transcript	ENSBTAT00000038642.3	protein_coding	H	caT/caC	-	BP
rs475342072	21	27421293	T	synonymous_variant	LOW	FAN1	ENSBTAG00000009855	Transcript	ENSBTAT00000035195.4	protein_coding	L	Ctg/Ttg	-	BP
rs478935023	21	55279248	A	synonymous_variant	LOW	PPIP5K1	ENSBTAG00000014005	Transcript	ENSBTAT00000018635.6	protein_coding	F	ttC/ttT	-	BP
rs480264008	21	21462812	A	synonymous_variant	LOW	ZNF710	ENSBTAG00000019174	Transcript	ENSBTAT00000025518.5	protein_coding	G	ggG/ggA	-	BP
rs520884698	21	23143934	G	synonymous_variant	LOW	HOMER2	ENSBTAG00000017715	Transcript	ENSBTAT00000017648.6	protein_coding	F	ttT/ttC	-	BP
rs522738672	21	23082278	G	synonymous_variant	LOW	WHAMM	ENSBTAG00000017711	Transcript	ENSBTAT00000023556.6	protein_coding	L	ctC/ctG	-	BP
rs522829182	21	33241315	C	synonymous_variant	LOW	SNX33	ENSBTAG00000012206	Transcript	ENSBTAT00000016186.3	protein_coding	K	aaA/aaG	-	BP
rs723432648	21	56001607	A	synonymous_variant	LOW	GPR68	ENSBTAG00000006738	Transcript	ENSBTAT00000008858.6	protein_coding	I	atC/atT	-	BP
rs109407086	20	58663851	G	synonymous_variant	LOW	TRIO	ENSBTAG00000005514	Transcript	ENSBTAT00000053304.2	protein_coding	T	acT/acC	-	BP
rs109694649	20	23239438	C	synonymous_variant	LOW	IL6ST	ENSBTAG00000017745	Transcript	ENSBTAT00000023595.4	protein_coding	L	Ttg/Ctg	-	BP
rs110713853	20	58731735	T	synonymous_variant	LOW	TRIO	ENSBTAG00000005514	Transcript	ENSBTAT00000061086.3	protein_coding	T	acG/acA	-	BP
rs110956873	20	35314972	T	synonymous_variant	LOW	FYB1	ENSBTAG00000001492	Transcript	ENSBTAT00000001953.5	protein_coding	D	gaC/gaT	-	BP
rs134991623	20	3949373	A	synonymous_variant	LOW	STK10	ENSBTAG00000017457	Transcript	ENSBTAT00000023199.6	protein_coding	A	gcC/gcT	-	BP
rs134996403	20	66465726	A	synonymous_variant	LOW	TENT4A	ENSBTAG00000003381	Transcript	ENSBTAT00000004384.5	protein_coding	P	ccC/ccT	-	BP
rs135594465	20	33749023	C	synonymous_variant	LOW	PTGER4	ENSBTAG00000014972	Transcript	ENSBTAT00000019930.4	protein_coding	E	gaA/gaG	-	BP
rs137608336	20	31321763	C	synonymous_variant	LOW	C20H5orf34	ENSBTAG00000007461	Transcript	ENSBTAT00000009815.5	protein_coding	G	ggT/ggC	-	BP
rs208590629	20	71964583	A	synonymous_variant	LOW	-	ENSBTAG00000047700	Transcript	ENSBTAT00000063930.2	protein_coding	R	agG/agA	-	BP
rs208626362	20	71965117	C	synonymous_variant	LOW	-	ENSBTAG00000047700	Transcript	ENSBTAT00000063930.2	protein_coding	C	tgT/tgC	-	BP
rs209334052	20	1620167	A	synonymous_variant	LOW	DOCK2	ENSBTAG00000014612	Transcript	ENSBTAT00000019460.6	protein_coding	V	gtG/gtA	-	BP
rs385683425	20	10404759	G	synonymous_variant	LOW	CCDC125	ENSBTAG00000017011	Transcript	ENSBTAT00000022621.5	protein_coding	A	gcA/gcG	-	BP
rs41945330	20	38266128	T	synonymous_variant	LOW	CAPSL	ENSBTAG00000012688	Transcript	ENSBTAT00000016852.4	protein_coding	T	acC/acT	-	BP
rs41955863	20	56487133	T	synonymous_variant	LOW	MYO10	ENSBTAG00000020126	Transcript	ENSBTAT00000026812.6	protein_coding	T	acC/acT	-	BP
rs436162981	20	22417162	G	synonymous_variant	LOW	MAP3K1	ENSBTAG00000013790	Transcript	ENSBTAT00000018325.4	protein_coding	T	acT/acC	-	BP
rs465596398	20	17045387	T	synonymous_variant	LOW	KIF2A	ENSBTAG00000015022	Transcript	ENSBTAT00000019998.5	protein_coding	E	gaG/gaA	-	BP
rs526453723	20	69332041	T	synonymous_variant	LOW	IRX1	ENSBTAG00000000809	Transcript	ENSBTAT00000001070.5	protein_coding	P	ccG/ccA	-	BP
rs719015003	20	69331597	A	synonymous_variant	LOW	IRX1	ENSBTAG00000000809	Transcript	ENSBTAT00000001070.5	protein_coding	A	gcC/gcT	-	BP
rs720921326	20	69331606	T	synonymous_variant	LOW	IRX1	ENSBTAG00000000809	Transcript	ENSBTAT00000001070.5	protein_coding	G	ggC/ggA	-	BP
rs109006073	19	41133849	G	synonymous_variant	LOW	KRT23	ENSBTAG00000040460	Transcript	ENSBTAT00000052645.3	protein_coding	G	ggT/ggC	-	BP
rs109191864	19	55919312	T	synonymous_variant	LOW	RECQL5	ENSBTAG00000011715	Transcript	ENSBTAT00000015555.6	protein_coding	T	acC/acT	-	BP
rs109213054	19	55743943	T	synonymous_variant	LOW	TRIM47	ENSBTAG00000018920	Transcript	ENSBTAT00000025190.5	protein_coding	V	gtG/gtT	-	BP
rs109232180	19	48238627	A	synonymous_variant	LOW	-	ENSBTAG00000019432	Transcript	ENSBTAT00000025884.6	protein_coding	T	acA/acT	-	BP
rs109282363	19	20455008	C	synonymous_variant	LOW	MYO18A	ENSBTAG00000017380	Transcript	ENSBTAT00000023111.6	protein_coding	L	ctA/ctG	-	BP
rs109404362	19	38522207	C	synonymous_variant	LOW	PNPO	ENSBTAG00000012259	Transcript	ENSBTAT00000016263.4	protein_coding	E	gaA/gaG	-	BP
rs109604677	19	28295426	C	synonymous_variant	LOW	PIK3R6	ENSBTAG00000016344	Transcript	ENSBTAT00000021739.6	protein_coding	P	ccA/ccG	-	BP
rs109846350	19	14327210	T	synonymous_variant	LOW	-	ENSBTAG00000046944	Transcript	ENSBTAT00000048097.4	protein_coding	G	ggG/ggA	-	BP
rs110037692	19	19890428	A	synonymous_variant	LOW	SLC46A1	ENSBTAG00000002817	Transcript	ENSBTAT00000035283.5	protein_coding	T	acC/acT	-	BP
rs110187131	19	20039821	T	synonymous_variant	LOW	SPAG5	ENSBTAG00000013100	Transcript	ENSBTAT00000017417.6	protein_coding	L	ctG/ctA	-	BP
rs110300679	19	14822104	C	synonymous_variant	LOW	SLFN11	ENSBTAG00000019437	Transcript	ENSBTAT00000025891.4	protein_coding	G	ggT/ggC	-	BP
rs110337289	19	55580547	T	synonymous_variant	LOW	ZACN	ENSBTAG00000007906	Transcript	ENSBTAT00000010396.5	protein_coding	L	ctG/ctA	-	BP
rs110355995	19	24505491	G	synonymous_variant	LOW	CAMKK1	ENSBTAG00000007166	Transcript	ENSBTAT00000009431.6	protein_coding	P	ccT/ccC	-	BP
rs110389051	19	20042058	A	synonymous_variant	LOW	SPAG5	ENSBTAG00000013100	Transcript	ENSBTAT00000017417.6	protein_coding	S	tcC/tcT	-	BP
rs110409425	19	41836105	A	synonymous_variant	LOW	KRT17	ENSBTAG00000006806	Transcript	ENSBTAT00000008948.6	protein_coding	R	cgC/cgT	-	BP
rs110546986	19	61773081	C	synonymous_variant	LOW	WIPI1	ENSBTAG00000039556	Transcript	ENSBTAT00000054838.3	protein_coding	S	tcT/tcC	-	BP
rs110555735	19	44592650	A	synonymous_variant	LOW	EFTUD2	ENSBTAG00000013526	Transcript	ENSBTAT00000017986.5	protein_coding	D	gaC/gaT	-	BP
rs110787482	19	62888362	G	synonymous_variant	LOW	PRKCA	ENSBTAG00000001061	Transcript	ENSBTAT00000001407.6	protein_coding	L	ctC/ctG	-	BP
rs110972615	19	38523467	C	synonymous_variant	LOW	PNPO	ENSBTAG00000012259	Transcript	ENSBTAT00000016263.4	protein_coding	G	ggA/ggG	-	BP
rs111020193	19	12848427	T	synonymous_variant	LOW	ZNHIT3	ENSBTAG00000012672	Transcript	ENSBTAT00000048740.3	protein_coding	V	gtC/gtT	-	BP
rs133368955	19	12805874	A	synonymous_variant	LOW	CA4	ENSBTAG00000017969	Transcript	ENSBTAT00000023909.6	protein_coding	I	atC/atT	-	BP
rs134017399	19	55988905	G	synonymous_variant	LOW	LLGL2	ENSBTAG00000020067	Transcript	ENSBTAT00000026738.6	protein_coding	R	cgT/cgC	-	BP
rs134146475	19	20254920	G	synonymous_variant	LOW	FLOT2	ENSBTAG00000010073	Transcript	ENSBTAT00000013288.6	protein_coding	T	acT/acC	-	BP
rs134714736	19	53764057	T	synonymous_variant	LOW	DNAH17	ENSBTAG00000000920	Transcript	ENSBTAT00000022637.6	protein_coding	A	gcC/gcT	-	BP
rs134857813	19	25018862	T	synonymous_variant	LOW	SPNS2	ENSBTAG00000007429	Transcript	ENSBTAT00000009765.6	protein_coding	A	gcC/gcT	-	BP
rs134991839	19	49778659	A	synonymous_variant	LOW	TBCD	ENSBTAG00000015414	Transcript	ENSBTAT00000020484.5	protein_coding	T	acC/acT	-	BP
rs135489541	19	54023010	T	synonymous_variant	LOW	TMC8	ENSBTAG00000019067	Transcript	ENSBTAT00000025384.5	protein_coding	V	gtG/gtA	-	BP
rs135877199	19	22878137	G	synonymous_variant	LOW	SMYD4	ENSBTAG00000009708	Transcript	ENSBTAT00000012805.6	protein_coding	L	Ttg/Ctg	-	BP
rs136666752	19	9157044	G	synonymous_variant	LOW	MKS1	ENSBTAG00000034963	Transcript	ENSBTAT00000049437.3	protein_coding	N	aaT/aaC	-	BP
rs136686898	19	46010975	A	synonymous_variant	LOW	KANSL1	ENSBTAG00000012564	Transcript	ENSBTAT00000034753.5	protein_coding	P	ccC/ccT	-	BP
rs137063970	19	19806988	C	synonymous_variant	LOW	TMEM97	ENSBTAG00000008109	Transcript	ENSBTAT00000010666.3	protein_coding	P	ccT/ccC	-	BP
rs137375602	19	20522916	A	synonymous_variant	LOW	-	ENSBTAG00000050110	Transcript	ENSBTAT00000086805.1	protein_coding	D	gaC/gaT	-	BP
rs207828764	19	20078664	G	synonymous_variant	LOW	KIAA0100	ENSBTAG00000011988	Transcript	ENSBTAT00000015910.6	protein_coding	S	agT/agC	-	BP
rs207902338	19	36062901	G	synonymous_variant	LOW	ABCC3	ENSBTAG00000020070	Transcript	ENSBTAT00000026744.6	protein_coding	T	acT/acC	-	BP
rs208023795	19	33444606	C	synonymous_variant	LOW	TTC19	ENSBTAG00000013270	Transcript	ENSBTAT00000035038.5	protein_coding	L	ctC/ctG	-	BP
rs208168586	19	32198069	T	synonymous_variant	LOW	COX10	ENSBTAG00000015294	Transcript	ENSBTAT00000020336.5	protein_coding	S	tcC/tcT	-	BP
rs208192498	19	7612712	C	synonymous_variant	LOW	C19H17orf67	ENSBTAG00000035147	Transcript	ENSBTAT00000049635.3	protein_coding	P	ccT/ccG	-	BP
rs208211738	19	20816807	A	synonymous_variant	LOW	ABHD15	ENSBTAG00000025167	Transcript	ENSBTAT00000035254.3	protein_coding	T	acG/acT	-	BP
rs209293316	19	41723540	G	synonymous_variant	LOW	KRT15	ENSBTAG00000004903	Transcript	ENSBTAT00000006445.3	protein_coding	I	atT/atC	-	BP
rs209439522	19	44173991	C	synonymous_variant	LOW	ITGA2B	ENSBTAG00000008165	Transcript	ENSBTAT00000010738.6	protein_coding	L	ttA/ttG	-	BP
rs209630808	19	50158054	G	synonymous_variant	LOW	OGFOD3	ENSBTAG00000018172	Transcript	ENSBTAT00000024181.5	protein_coding	T	acA/acG	-	BP
rs209739223	19	61322262	G	synonymous_variant	LOW	ABCA5	ENSBTAG00000002747	Transcript	ENSBTAT00000003563.6	protein_coding	K	aaA/aaG	-	BP
rs209827556	19	58124834	T	synonymous_variant	LOW	COG1	ENSBTAG00000006087	Transcript	ENSBTAT00000007999.6	protein_coding	E	gaG/gaA	-	BP
rs209945041	19	18574302	G	synonymous_variant	LOW	RAB11FIP4	ENSBTAG00000016972	Transcript	ENSBTAT00000022573.5	protein_coding	G	ggG/ggC	-	BP
rs209983744	19	47905875	C	synonymous_variant	LOW	TACO1	ENSBTAG00000009885	Transcript	ENSBTAT00000013031.2	protein_coding	H	caT/caC	-	BP
rs210053990	19	18509950	G	synonymous_variant	LOW	RAB11FIP4	ENSBTAG00000016972	Transcript	ENSBTAT00000022573.5	protein_coding	N	aaT/aaC	-	BP
rs210054198	19	23824343	T	synonymous_variant	LOW	RAP1GAP2	ENSBTAG00000020000	Transcript	ENSBTAT00000026639.6	protein_coding	F	ttC/ttT	-	BP
rs210172966	19	32198121	C	synonymous_variant	LOW	COX10	ENSBTAG00000015294	Transcript	ENSBTAT00000020336.5	protein_coding	L	Ttg/Ctg	-	BP
rs210292124	19	24322424	T	synonymous_variant	LOW	SHPK	ENSBTAG00000000829	Transcript	ENSBTAT00000001095.4	protein_coding	A	gcT/gcA	-	BP
rs210450069	19	33277027	T	synonymous_variant	LOW	-	ENSBTAG00000013274	Transcript	ENSBTAT00000065404.2	protein_coding	A	gcC/gcT	-	BP
rs210813584	19	41133765	A	synonymous_variant	LOW	KRT23	ENSBTAG00000040460	Transcript	ENSBTAT00000052645.3	protein_coding	N	aaC/aaT	-	BP
rs210933965	19	50148489	G	synonymous_variant	LOW	OGFOD3	ENSBTAG00000018172	Transcript	ENSBTAT00000024181.5	protein_coding	A	gcT/gcG	-	BP
rs211072309	19	42764965	A	synonymous_variant	LOW	EZH1	ENSBTAG00000021918	Transcript	ENSBTAT00000029222.5	protein_coding	A	gcC/gcT	-	BP
rs211123888	19	40589938	A	synonymous_variant	LOW	RARA	ENSBTAG00000012500	Transcript	ENSBTAT00000016586.5	protein_coding	K	aaG/aaA	-	BP
rs211128337	19	34656744	C	synonymous_variant	LOW	RAI1	ENSBTAG00000004768	Transcript	ENSBTAT00000006264.6	protein_coding	G	ggA/ggG	-	BP
rs211277448	19	7612694	A	synonymous_variant	LOW	C19H17orf67	ENSBTAG00000035147	Transcript	ENSBTAT00000049635.3	protein_coding	C	tgC/tgT	-	BP
rs211612175	19	28319104	A	synonymous_variant	LOW	PIK3R6	ENSBTAG00000016344	Transcript	ENSBTAT00000021739.6	protein_coding	H	caC/caT	-	BP
rs211625112	19	25189297	G	synonymous_variant	LOW	SLC13A5	ENSBTAG00000004680	Transcript	ENSBTAT00000006144.6	protein_coding	T	acA/acG	-	BP
rs378571289	19	22747169	C	synonymous_variant	LOW	SCARF1	ENSBTAG00000011483	Transcript	ENSBTAT00000015261.4	protein_coding	A	gcA/gcG	-	BP
rs379275123	19	56472573	T	synonymous_variant	LOW	HID1	ENSBTAG00000010809	Transcript	ENSBTAT00000014318.6	protein_coding	G	ggC/ggT	-	BP
rs380216255	19	55996384	A	synonymous_variant	LOW	LLGL2	ENSBTAG00000020067	Transcript	ENSBTAT00000026738.6	protein_coding	R	cgC/cgT	-	BP
rs380239181	19	55341841	T	synonymous_variant	LOW	UBE2O	ENSBTAG00000020115	Transcript	ENSBTAT00000026793.6	protein_coding	P	ccC/ccT	-	BP
rs381309716	19	18259958	C	synonymous_variant	LOW	COPRS	ENSBTAG00000049483	Transcript	ENSBTAT00000074870.1	protein_coding	H	caT/caC	-	BP
rs381482321	19	45096421	C	synonymous_variant	LOW	PLEKHM1	ENSBTAG00000020359	Transcript	ENSBTAT00000027135.6	protein_coding	G	ggA/ggG	-	BP
rs381888905	19	8687429	T	synonymous_variant	LOW	CUEDC1	ENSBTAG00000007147	Transcript	ENSBTAT00000009405.6	protein_coding	V	gtG/gtA	-	BP
rs382693688	19	48238543	G	synonymous_variant	LOW	-	ENSBTAG00000019432	Transcript	ENSBTAT00000025884.6	protein_coding	C	tgT/tgC	-	BP
rs383145801	19	26621052	C	synonymous_variant	LOW	MED11	ENSBTAG00000018314	Transcript	ENSBTAT00000024370.4	protein_coding	S	tcA/tcG	-	BP
rs384556096	19	42765001	G	synonymous_variant	LOW	EZH1	ENSBTAG00000021918	Transcript	ENSBTAT00000029222.5	protein_coding	S	tcT/tcC	-	BP
rs385214379	19	58397718	T	synonymous_variant	LOW	SLC39A11	ENSBTAG00000018837	Transcript	ENSBTAT00000025078.6	protein_coding	A	gcC/gcT	-	BP
rs41255492	19	19377854	T	synonymous_variant	LOW	LGALS9	ENSBTAG00000006846	Transcript	ENSBTAT00000009005.4	protein_coding	A	gcC/gcT	-	BP
rs41903471	19	24392626	A	synonymous_variant	LOW	ITGAE	ENSBTAG00000015264	Transcript	ENSBTAT00000020307.5	protein_coding	F	ttC/ttT	-	BP
rs41904331	19	24556089	A	synonymous_variant	LOW	ATP2A3	ENSBTAG00000014806	Transcript	ENSBTAT00000019703.6	protein_coding	H	caC/caT	-	BP
rs41904679	19	27068341	G	synonymous_variant	LOW	TNK1	ENSBTAG00000017739	Transcript	ENSBTAT00000023593.6	protein_coding	K	aaA/aaG	-	BP
rs41906022	19	24948372	C	synonymous_variant	LOW	SPNS3	ENSBTAG00000016175	Transcript	ENSBTAT00000035119.5	protein_coding	V	gtT/gtC	-	BP
rs41908262	19	25100444	G	synonymous_variant	LOW	SMTNL2	ENSBTAG00000020605	Transcript	ENSBTAT00000027457.4	protein_coding	N	aaT/aaC	-	BP
rs41913618	19	34500478	A	synonymous_variant	LOW	DRG2	ENSBTAG00000006517	Transcript	ENSBTAT00000008544.5	protein_coding	I	atC/atT	-	BP
rs41918293	19	44592662	A	synonymous_variant	LOW	EFTUD2	ENSBTAG00000013526	Transcript	ENSBTAT00000017986.5	protein_coding	D	gaC/gaT	-	BP
rs41920844	19	51488507	G	synonymous_variant	LOW	TEPSIN	ENSBTAG00000019972	Transcript	ENSBTAT00000026602.6	protein_coding	R	agA/agG	-	BP
rs41922093	19	55350458	T	synonymous_variant	LOW	SPHK1	ENSBTAG00000008507	Transcript	ENSBTAT00000011212.5	protein_coding	R	agG/agA	-	BP
rs41924181	19	50981931	T	synonymous_variant	LOW	SIRT7	ENSBTAG00000000039	Transcript	ENSBTAT00000000043.5	protein_coding	F	ttC/ttT	-	BP
rs41925013	19	55710793	G	synonymous_variant	LOW	FBF1	ENSBTAG00000030175	Transcript	ENSBTAT00000029359.6	protein_coding	T	acA/acG	-	BP
rs41926356	19	55745108	A	synonymous_variant	LOW	TRIM47	ENSBTAG00000018920	Transcript	ENSBTAT00000025190.5	protein_coding	R	Cgg/Agg	-	BP
rs42592932	19	17459365	C	synonymous_variant	LOW	MYO1D	ENSBTAG00000015527	Transcript	ENSBTAT00000020634.4	protein_coding	S	tcT/tcC	-	BP
rs42803060	19	27860148	G	synonymous_variant	LOW	CTC1	ENSBTAG00000007117	Transcript	ENSBTAT00000044661.4	protein_coding	G	ggT/ggC	-	BP
rs42804030	19	27886431	A	synonymous_variant	LOW	PFAS	ENSBTAG00000031509	Transcript	ENSBTAT00000044654.4	protein_coding	I	atC/atA	-	BP
rs43016891	19	45075448	T	synonymous_variant	LOW	-	ENSBTAG00000054347	Transcript	ENSBTAT00000000749.5	protein_coding	P	ccC/ccA	-	BP
rs43726688	19	41836891	A	synonymous_variant	LOW	KRT17	ENSBTAG00000006806	Transcript	ENSBTAT00000008948.6	protein_coding	L	Ctg/Ttg	-	BP
rs438506188	19	25192267	T	synonymous_variant	LOW	SLC13A5	ENSBTAG00000004680	Transcript	ENSBTAT00000006144.6	protein_coding	F	ttC/ttT	-	BP
rs438596849	19	26697280	T	synonymous_variant	LOW	ALOX15	ENSBTAG00000011990	Transcript	ENSBTAT00000015911.5	protein_coding	C	tgC/tgT	-	BP
rs442557936	19	25189315	T	synonymous_variant	LOW	SLC13A5	ENSBTAG00000004680	Transcript	ENSBTAT00000006144.6	protein_coding	A	gcC/gcT	-	BP
rs444401121	19	51484972	C	synonymous_variant	LOW	TEPSIN	ENSBTAG00000019972	Transcript	ENSBTAT00000026602.6	protein_coding	P	ccG/ccC	-	BP
rs444682690	19	26896032	A	synonymous_variant	LOW	ASGR1	ENSBTAG00000012071	Transcript	ENSBTAT00000016010.5	protein_coding	D	gaC/gaT	-	BP
rs444687729	19	35495609	C	synonymous_variant	LOW	UTP18	ENSBTAG00000020629	Transcript	ENSBTAT00000027490.5	protein_coding	T	acA/acG	-	BP
rs445720235	19	26669076	T	synonymous_variant	LOW	PELP1	ENSBTAG00000018315	Transcript	ENSBTAT00000028337.6	protein_coding	F	ttC/ttT	-	BP
rs450622449	19	61698234	T	synonymous_variant	LOW	FAM20A	ENSBTAG00000001085	Transcript	ENSBTAT00000001439.5	protein_coding	H	caC/caT	-	BP
rs452290255	19	42651441	T	synonymous_variant	LOW	PSMC3IP	ENSBTAG00000020907	Transcript	ENSBTAT00000027851.5	protein_coding	E	gaG/gaA	-	BP
rs453932312	19	27345203	T	synonymous_variant	LOW	SAT2	ENSBTAG00000004222	Transcript	ENSBTAT00000005531.4	protein_coding	G	ggG/ggA	-	BP
rs459935513	19	36174225	A	synonymous_variant	LOW	SPATA20	ENSBTAG00000004155	Transcript	ENSBTAT00000005441.5	protein_coding	L	Ctg/Ttg	-	BP
rs471369389	19	18693015	C	synonymous_variant	LOW	OMG	ENSBTAG00000025213	Transcript	ENSBTAT00000035344.3	protein_coding	D	gaT/gaC	-	BP
rs517746429	19	51112932	G	synonymous_variant	LOW	-	ENSBTAG00000055145	Transcript	ENSBTAT00000000538.5	protein_coding	L	ctG/ctC	-	BP
rs520986612	19	34658361	G	synonymous_variant	LOW	RAI1	ENSBTAG00000004768	Transcript	ENSBTAT00000006264.6	protein_coding	G	ggT/ggC	-	BP
rs521866504	19	60651155	A	synonymous_variant	LOW	KCNJ16	ENSBTAG00000024903	Transcript	ENSBTAT00000034686.5	protein_coding	Y	taC/taT	-	BP
rs522635072	19	42997153	A	synonymous_variant	LOW	AARSD1	ENSBTAG00000015136	Transcript	ENSBTAT00000030485.3	protein_coding	H	caC/caT	-	BP
rs522720196	19	42728841	C	synonymous_variant	LOW	PLEKHH3	ENSBTAG00000019090	Transcript	ENSBTAT00000025419.5	protein_coding	T	acC/acG	-	BP
rs522774416	19	25414397	C	synonymous_variant	LOW	PIMREG	ENSBTAG00000002981	Transcript	ENSBTAT00000003882.6	protein_coding	S	tcA/tcG	-	BP
rs523882054	19	61477026	G	synonymous_variant	LOW	ABCA6	ENSBTAG00000006921	Transcript	ENSBTAT00000009089.6	protein_coding	P	ccA/ccG	-	BP
rs524818758	19	60650630	A	synonymous_variant	LOW	KCNJ16	ENSBTAG00000024903	Transcript	ENSBTAT00000034686.5	protein_coding	D	gaC/gaT	-	BP
rs526046793	19	51228929	G	synonymous_variant	LOW	FAAP100	ENSBTAG00000019104	Transcript	ENSBTAT00000025435.6	protein_coding	V	gtT/gtG	-	BP
rs526963459	19	60651161	T	synonymous_variant	LOW	KCNJ16	ENSBTAG00000024903	Transcript	ENSBTAT00000034686.5	protein_coding	P	ccG/ccA	-	BP
rs527053430	19	61476011	T	synonymous_variant	LOW	ABCA6	ENSBTAG00000006921	Transcript	ENSBTAT00000009089.6	protein_coding	A	gcC/gcT	-	BP
rs527190376	19	48074780	T	synonymous_variant	LOW	FTSJ3	ENSBTAG00000021060	Transcript	ENSBTAT00000028047.5	protein_coding	A	gcG/gcA	-	BP
rs527209062	19	42720647	A	synonymous_variant	LOW	TUBG2	ENSBTAG00000030347	Transcript	ENSBTAT00000042847.4	protein_coding	A	gcC/gcA	-	BP
rs716360704	19	51112328	T	synonymous_variant	LOW	-	ENSBTAG00000055145	Transcript	ENSBTAT00000000538.5	protein_coding	L	ctG/ctA	-	BP
rs109079785	18	46676039	T	synonymous_variant	LOW	SYNE4	ENSBTAG00000019679	Transcript	ENSBTAT00000026230.6	protein_coding	T	acG/acA	-	BP
rs109125024	18	62548748	G	synonymous_variant	LOW	KIR2DL5A	ENSBTAG00000039215	Transcript	ENSBTAT00000028845.5	protein_coding	F	ttT/ttC	-	BP
rs109145637	18	25141126	A	synonymous_variant	LOW	CPNE2	ENSBTAG00000002233	Transcript	ENSBTAT00000040344.5	protein_coding	T	acG/acA	-	BP
rs109239322	18	52424792	A	synonymous_variant	LOW	PVR	ENSBTAG00000051298	Transcript	ENSBTAT00000083396.1	protein_coding	G	ggC/ggA	-	BP
rs109523605	18	51172421	C	synonymous_variant	LOW	ZNF574	ENSBTAG00000021789	Transcript	ENSBTAT00000031986.5	protein_coding	S	tcT/tcG	-	BP
rs109680704	18	61958238	A	synonymous_variant	LOW	ZNF579	ENSBTAG00000051917	Transcript	ENSBTAT00000067029.1	protein_coding	A	gcG/gcA	-	BP
rs109912965	18	25087773	A	synonymous_variant	LOW	NLRC5	ENSBTAG00000005413	Transcript	ENSBTAT00000007129.5	protein_coding	P	ccG/ccA	-	BP
rs110016268	18	25635252	C	synonymous_variant	LOW	ADGRG1	ENSBTAG00000038141	Transcript	ENSBTAT00000053037.3	protein_coding	I	atT/atC	-	BP
rs110022843	18	25551345	C	synonymous_variant	LOW	ADGRG5	ENSBTAG00000005170	Transcript	ENSBTAT00000046723.3	protein_coding	H	caT/caC	-	BP
rs110294653	18	5500777	C	synonymous_variant	LOW	WWOX	ENSBTAG00000015894	Transcript	ENSBTAT00000032617.4	protein_coding	F	ttT/ttC	-	BP
rs110321096	18	52424807	T	synonymous_variant	LOW	PVR	ENSBTAG00000051298	Transcript	ENSBTAT00000083396.1	protein_coding	D	gaC/gaT	-	BP
rs110538745	18	61162061	T	synonymous_variant	LOW	-	ENSBTAG00000000336	Transcript	ENSBTAT00000002953.6	protein_coding	A	gcG/gcT	-	BP
rs110677313	18	63222085	A	synonymous_variant	LOW	MBOAT7	ENSBTAG00000015908	Transcript	ENSBTAT00000021152.4	protein_coding	E	gaG/gaA	-	BP
rs110793931	18	35379129	T	synonymous_variant	LOW	EDC4	ENSBTAG00000006417	Transcript	ENSBTAT00000008416.6	protein_coding	T	acC/acT	-	BP
rs110908240	18	62527662	C	synonymous_variant	LOW	FCAR	ENSBTAG00000021647	Transcript	ENSBTAT00000028846.3	protein_coding	A	gcA/gcG	-	BP
rs1115337484	18	56603153	T	synonymous_variant	LOW	MYBPC2	ENSBTAG00000020080	Transcript	ENSBTAT00000026756.6	protein_coding	T	acC/acT	-	BP
rs132974670	18	56416677	G	synonymous_variant	LOW	MYH14	ENSBTAG00000002580	Transcript	ENSBTAT00000003343.6	protein_coding	V	gtT/gtG	-	BP
rs132997053	18	62498670	C	synonymous_variant	LOW	-	ENSBTAG00000047473	Transcript	ENSBTAT00000062990.2	protein_coding	L	Ttg/Ctg	-	BP
rs133367540	18	62318165	T	synonymous_variant	LOW	EPS8L1	ENSBTAG00000009512	Transcript	ENSBTAT00000012517.6	protein_coding	P	ccG/ccA	-	BP
rs135660540	18	12993507	A	synonymous_variant	LOW	ZCCHC14	ENSBTAG00000014267	Transcript	ENSBTAT00000018957.3	protein_coding	Y	taC/taT	-	BP
rs136215260	18	1742546	T	synonymous_variant	LOW	DDX19A	ENSBTAG00000003570	Transcript	ENSBTAT00000004645.6	protein_coding	Q	caG/caA	-	BP
rs136583887	18	7400875	T	synonymous_variant	LOW	CDYL2	ENSBTAG00000017112	Transcript	ENSBTAT00000022750.5	protein_coding	A	gcG/gcA	-	BP
rs136667687	18	2176691	C	synonymous_variant	LOW	FA2H	ENSBTAG00000012222	Transcript	ENSBTAT00000016212.6	protein_coding	V	gtA/gtG	-	BP
rs137421240	18	52725450	G	synonymous_variant	LOW	CLASRP	ENSBTAG00000013697	Transcript	ENSBTAT00000018204.5	protein_coding	R	cgA/cgG	-	BP
rs207740763	18	52160827	T	synonymous_variant	LOW	ZNF227	ENSBTAG00000027431	Transcript	ENSBTAT00000017798.6	protein_coding	L	Ctg/Ttg	-	BP
rs207755024	18	54656546	G	synonymous_variant	LOW	NOP53	ENSBTAG00000021192	Transcript	ENSBTAT00000043382.2	protein_coding	E	gaA/gaG	-	BP
rs207867543	18	49018890	T	synonymous_variant	LOW	LRFN1	ENSBTAG00000047158	Transcript	ENSBTAT00000063750.2	protein_coding	G	ggC/ggA	-	BP
rs207930008	18	62757576	A	synonymous_variant	LOW	KIR2DS1	ENSBTAG00000045795	Transcript	ENSBTAT00000053352.3	protein_coding	D	gaC/gaT	-	BP
rs208136588	18	53152313	A	synonymous_variant	LOW	OPA3	ENSBTAG00000019605	Transcript	ENSBTAT00000064088.2	protein_coding	A	gcC/gcT	-	BP
rs208184893	18	56285281	T	synonymous_variant	LOW	-	ENSBTAG00000016997	Transcript	ENSBTAT00000022603.6	protein_coding	C	tgC/tgT	-	BP
rs208244030	18	10666123	T	synonymous_variant	LOW	ATP2C2	ENSBTAG00000000945	Transcript	ENSBTAT00000061207.3	protein_coding	N	aaC/aaT	-	BP
rs208326657	18	55496709	C	synonymous_variant	LOW	NUCB1	ENSBTAG00000002378	Transcript	ENSBTAT00000003073.6	protein_coding	L	Ttg/Ctg	-	BP
rs208333140	18	51333391	T	synonymous_variant	LOW	ARHGEF1	ENSBTAG00000018912	Transcript	ENSBTAT00000025175.6	protein_coding	R	cgG/cgA	-	BP
rs208531084	18	39016813	G	synonymous_variant	LOW	DHX38	ENSBTAG00000013265	Transcript	ENSBTAT00000045480.4	protein_coding	S	tcG/tcC	-	BP
rs208580286	18	64455943	C	synonymous_variant	LOW	AURKC	ENSBTAG00000003261	Transcript	ENSBTAT00000004225.6	protein_coding	L	ctT/ctC	-	BP
rs208691944	18	53793444	C	synonymous_variant	LOW	PRKD2	ENSBTAG00000015599	Transcript	ENSBTAT00000020721.6	protein_coding	A	gcA/gcG	-	BP
rs208749666	18	49395334	G	synonymous_variant	LOW	FBL	ENSBTAG00000002579	Transcript	ENSBTAT00000003340.6	protein_coding	R	cgT/cgC	-	BP
rs208797790	18	52528218	C	synonymous_variant	LOW	BCL3	ENSBTAG00000009493	Transcript	ENSBTAT00000012490.6	protein_coding	L	Ttg/Ctg	-	BP
rs209235152	18	50985215	C	synonymous_variant	LOW	CIC	ENSBTAG00000019785	Transcript	ENSBTAT00000026362.6	protein_coding	P	ccA/ccG	-	BP
rs209262758	18	49959824	A	synonymous_variant	LOW	NUMBL	ENSBTAG00000019461	Transcript	ENSBTAT00000025925.6	protein_coding	R	cgC/cgT	-	BP
rs209541103	18	50902072	T	synonymous_variant	LOW	LIPE	ENSBTAG00000038321	Transcript	ENSBTAT00000043890.4	protein_coding	L	ctC/ctT	-	BP
rs209691180	18	50481312	C	synonymous_variant	LOW	CCDC97	ENSBTAG00000039635	Transcript	ENSBTAT00000056926.3	protein_coding	H	caT/caC	-	BP
rs209800064	18	46799930	C	synonymous_variant	LOW	CAPNS1	ENSBTAG00000014872	Transcript	ENSBTAT00000019803.4	protein_coding	G	ggA/ggC	-	BP
rs209802438	18	13946884	G	synonymous_variant	LOW	PIEZO1	ENSBTAG00000020944	Transcript	ENSBTAT00000027897.6	protein_coding	Y	taT/taC	-	BP
rs210015803	18	45758553	G	synonymous_variant	LOW	GRAMD1A	ENSBTAG00000003820	Transcript	ENSBTAT00000004977.5	protein_coding	P	ccC/ccG	-	BP
rs210220704	18	50900788	C	synonymous_variant	LOW	LIPE	ENSBTAG00000038321	Transcript	ENSBTAT00000043890.4	protein_coding	P	ccT/ccC	-	BP
rs210344935	18	51757016	C	synonymous_variant	LOW	XRCC1	ENSBTAG00000016268	Transcript	ENSBTAT00000021640.6	protein_coding	S	tcA/tcG	-	BP
rs210653076	18	52220317	G	synonymous_variant	LOW	ZNF235	ENSBTAG00000007714	Transcript	ENSBTAT00000010143.5	protein_coding	S	tcT/tcC	-	BP
rs210836242	18	39017954	G	synonymous_variant	LOW	DHX38	ENSBTAG00000013265	Transcript	ENSBTAT00000045480.4	protein_coding	H	caT/caC	-	BP
rs210863513	18	14210566	T	synonymous_variant	LOW	ACSF3	ENSBTAG00000015968	Transcript	ENSBTAT00000021234.4	protein_coding	A	gcC/gcT	-	BP
rs211270796	18	50902075	C	synonymous_variant	LOW	LIPE	ENSBTAG00000038321	Transcript	ENSBTAT00000043890.4	protein_coding	A	gcT/gcC	-	BP
rs211306019	18	56860653	G	synonymous_variant	LOW	C18H19orf48	ENSBTAG00000011079	Transcript	ENSBTAT00000014709.4	protein_coding	P	ccT/ccC	-	BP
rs211473022	18	51159665	T	synonymous_variant	LOW	POU2F2	ENSBTAG00000008556	Transcript	ENSBTAT00000011279.6	protein_coding	S	agC/agT	-	BP
rs211570200	18	1954385	C	synonymous_variant	LOW	GLG1	ENSBTAG00000002303	Transcript	ENSBTAT00000002972.6	protein_coding	G	ggA/ggG	-	BP
rs377970238	18	60861378	A	synonymous_variant	LOW	MGC139164	ENSBTAG00000040392	Transcript	ENSBTAT00000010394.6	protein_coding	F	ttC/ttT	-	BP
rs378065473	18	15344686	T	synonymous_variant	LOW	GPT2	ENSBTAG00000002980	Transcript	ENSBTAT00000003881.6	protein_coding	F	ttC/ttT	-	BP
rs378187105	18	35235825	T	synonymous_variant	LOW	GFOD2	ENSBTAG00000018908	Transcript	ENSBTAT00000025164.6	protein_coding	T	acT/acA	-	BP
rs379370990	18	55550798	G	synonymous_variant	LOW	GYS1	ENSBTAG00000039958	Transcript	ENSBTAT00000007423.5	protein_coding	A	gcT/gcC	-	BP
rs379693407	18	18709690	T	synonymous_variant	LOW	ADCY7	ENSBTAG00000006208	Transcript	ENSBTAT00000008153.3	protein_coding	P	ccC/ccT	-	BP
rs381146351	18	54326257	T	synonymous_variant	LOW	C5AR1	ENSBTAG00000020872	Transcript	ENSBTAT00000027807.4	protein_coding	P	ccC/ccT	-	BP
rs381628388	18	55861509	G	synonymous_variant	LOW	KASH5	ENSBTAG00000008614	Transcript	ENSBTAT00000043128.3	protein_coding	T	acA/acG	-	BP
rs382022677	18	64572451	T	synonymous_variant	LOW	-	ENSBTAG00000039341	Transcript	ENSBTAT00000052295.2	protein_coding	R	agG/agA	-	BP
rs383024244	18	57468030	A	synonymous_variant	LOW	SIGLEC10	ENSBTAG00000008852	Transcript	ENSBTAT00000004195.5	protein_coding	D	gaC/gaT	-	BP
rs383039000	18	36473546	T	synonymous_variant	LOW	PDF	ENSBTAG00000001663	Transcript	ENSBTAT00000002176.6	protein_coding	E	gaG/gaA	-	BP
rs384111302	18	62319673	C	synonymous_variant	LOW	EPS8L1	ENSBTAG00000009512	Transcript	ENSBTAT00000012517.6	protein_coding	R	agA/agG	-	BP
rs385276505	18	62757633	A	synonymous_variant	LOW	KIR2DS1	ENSBTAG00000045795	Transcript	ENSBTAT00000053352.3	protein_coding	N	aaC/aaT	-	BP
rs41852537	18	2269637	G	synonymous_variant	LOW	WDR59	ENSBTAG00000016878	Transcript	ENSBTAT00000022452.5	protein_coding	L	Ttg/Ctg	-	BP
rs41867458	18	35479652	T	synonymous_variant	LOW	DDX28	ENSBTAG00000004290	Transcript	ENSBTAT00000005622.4	protein_coding	T	acG/acA	-	BP
rs41867512	18	35235926	T	synonymous_variant	LOW	GFOD2	ENSBTAG00000018908	Transcript	ENSBTAT00000025164.6	protein_coding	R	Cgg/Agg	-	BP
rs41867523	18	35225966	A	synonymous_variant	LOW	GFOD2	ENSBTAG00000018908	Transcript	ENSBTAT00000025164.6	protein_coding	S	tcG/tcT	-	BP
rs41872668	18	39077488	C	synonymous_variant	LOW	DHODH	ENSBTAG00000019887	Transcript	ENSBTAT00000026495.5	protein_coding	V	gtC/gtG	-	BP
rs41883779	18	46046985	G	synonymous_variant	LOW	CD22	ENSBTAG00000011887	Transcript	ENSBTAT00000015781.6	protein_coding	G	ggA/ggG	-	BP
rs41884239	18	48169671	T	synonymous_variant	LOW	CATSPERG	ENSBTAG00000000621	Transcript	ENSBTAT00000056871.3	protein_coding	F	ttC/ttT	-	BP
rs41888899	18	54914227	A	synonymous_variant	LOW	ZSWIM9	ENSBTAG00000014597	Transcript	ENSBTAT00000043348.3	protein_coding	P	ccG/ccA	-	BP
rs41889114	18	46633021	C	synonymous_variant	LOW	LRFN3	ENSBTAG00000000153	Transcript	ENSBTAT00000000176.4	protein_coding	G	ggT/ggC	-	BP
rs41891056	18	55500907	A	synonymous_variant	LOW	NUCB1	ENSBTAG00000002378	Transcript	ENSBTAT00000003073.6	protein_coding	E	gaG/gaA	-	BP
rs41893657	18	64572700	T	synonymous_variant	LOW	-	ENSBTAG00000039341	Transcript	ENSBTAT00000052295.2	protein_coding	Q	caG/caA	-	BP
rs41901167	18	65787579	C	synonymous_variant	LOW	MZF1	ENSBTAG00000037581	Transcript	ENSBTAT00000056154.3	protein_coding	P	ccC/ccG	-	BP
rs42440427	18	65717087	G	synonymous_variant	LOW	-	ENSBTAG00000039453	Transcript	ENSBTAT00000055447.3	protein_coding	G	ggA/ggG	-	BP
rs42522608	18	63846823	A	synonymous_variant	LOW	ZNF71	ENSBTAG00000051066	Transcript	ENSBTAT00000085337.1	protein_coding	G	ggC/ggT	-	BP
rs42990123	18	64999467	A	synonymous_variant	LOW	-	ENSBTAG00000038635	Transcript	ENSBTAT00000070936.1	protein_coding	L	ctG/ctT	-	BP
rs42990124	18	64999425	T	synonymous_variant	LOW	-	ENSBTAG00000038635	Transcript	ENSBTAT00000070936.1	protein_coding	E	gaG/gaA	-	BP
rs43155316	18	62647717	C	synonymous_variant	LOW	-	ENSBTAG00000052880	Transcript	ENSBTAT00000072882.1	protein_coding	P	ccA/ccG	-	BP
rs435585025	18	62198091	G	synonymous_variant	LOW	HSPBP1	ENSBTAG00000003644	Transcript	ENSBTAT00000004752.5	protein_coding	A	gcC/gcG	-	BP
rs435975689	18	58954747	T	synonymous_variant	LOW	-	ENSBTAG00000015899	Transcript	ENSBTAT00000028575.6	protein_coding	G	ggC/ggT	-	BP
rs43719400	18	11635060	G	synonymous_variant	LOW	GSE1	ENSBTAG00000009918	Transcript	ENSBTAT00000013088.6	protein_coding	P	ccA/ccG	-	BP
rs43739945	18	62503951	C	synonymous_variant	LOW	-	ENSBTAG00000047473	Transcript	ENSBTAT00000062990.2	protein_coding	L	ctT/ctC	-	BP
rs43739946	18	62504050	A	synonymous_variant	LOW	-	ENSBTAG00000047473	Transcript	ENSBTAT00000062990.2	protein_coding	K	aaG/aaA	-	BP
rs437476441	18	53411159	G	synonymous_variant	LOW	MYPOP	ENSBTAG00000045708	Transcript	ENSBTAT00000064145.2	protein_coding	T	acG/acC	-	BP
rs438221216	18	64457478	G	synonymous_variant	LOW	AURKC	ENSBTAG00000003261	Transcript	ENSBTAT00000004225.6	protein_coding	E	gaA/gaG	-	BP
rs439465799	18	51332948	C	synonymous_variant	LOW	ARHGEF1	ENSBTAG00000018912	Transcript	ENSBTAT00000025175.6	protein_coding	P	ccA/ccG	-	BP
rs439560044	18	62304795	T	synonymous_variant	LOW	PPP1R12C	ENSBTAG00000017847	Transcript	ENSBTAT00000039580.5	protein_coding	A	gcC/gcT	-	BP
rs439560879	18	62202877	T	synonymous_variant	LOW	HSPBP1	ENSBTAG00000003644	Transcript	ENSBTAT00000004752.5	protein_coding	N	aaC/aaT	-	BP
rs449554414	18	51324049	C	synonymous_variant	LOW	ARHGEF1	ENSBTAG00000018912	Transcript	ENSBTAT00000025175.6	protein_coding	L	ctC/ctG	-	BP
rs450214291	18	50433359	C	synonymous_variant	LOW	AXL	ENSBTAG00000003166	Transcript	ENSBTAT00000004111.6	protein_coding	S	agT/agC	-	BP
rs451901532	18	52528178	T	synonymous_variant	LOW	BCL3	ENSBTAG00000009493	Transcript	ENSBTAT00000012490.6	protein_coding	H	caC/caT	-	BP
rs452568506	18	62492398	A	synonymous_variant	LOW	-	ENSBTAG00000047473	Transcript	ENSBTAT00000062990.2	protein_coding	S	tcG/tcA	-	BP
rs460327697	18	51757001	T	synonymous_variant	LOW	XRCC1	ENSBTAG00000016268	Transcript	ENSBTAT00000021640.6	protein_coding	V	gtG/gtA	-	BP
rs464060735	18	55475676	T	synonymous_variant	LOW	PPP1R15A	ENSBTAG00000001294	Transcript	ENSBTAT00000001702.5	protein_coding	H	caC/caT	-	BP
rs465202155	18	49765311	G	synonymous_variant	LOW	SERTAD1	ENSBTAG00000010493	Transcript	ENSBTAT00000013858.3	protein_coding	G	ggT/ggC	-	BP
rs465271055	18	65606193	C	synonymous_variant	LOW	ZNF8	ENSBTAG00000052906	Transcript	ENSBTAT00000004508.5	protein_coding	A	gcT/gcC	-	BP
rs465471343	18	62198208	C	synonymous_variant	LOW	HSPBP1	ENSBTAG00000003644	Transcript	ENSBTAT00000004752.5	protein_coding	R	cgT/cgC	-	BP
rs465969139	18	57469019	G	synonymous_variant	LOW	SIGLEC10	ENSBTAG00000008852	Transcript	ENSBTAT00000004195.5	protein_coding	T	acT/acC	-	BP
rs467786394	18	63498123	A	synonymous_variant	LOW	ZNF787	ENSBTAG00000002904	Transcript	ENSBTAT00000003771.5	protein_coding	S	agC/agT	-	BP
rs467910069	18	64457472	C	synonymous_variant	LOW	AURKC	ENSBTAG00000003261	Transcript	ENSBTAT00000004225.6	protein_coding	Y	taT/taC	-	BP
rs470535119	18	50942377	G	synonymous_variant	LOW	MEGF8	ENSBTAG00000031001	Transcript	ENSBTAT00000043858.4	protein_coding	N	aaT/aaC	-	BP
rs471248981	18	2578783	A	synonymous_variant	LOW	BCAR1	ENSBTAG00000012002	Transcript	ENSBTAT00000015922.5	protein_coding	R	cgG/cgT	-	BP
rs472224304	18	60858177	A	synonymous_variant	LOW	MGC139164	ENSBTAG00000040392	Transcript	ENSBTAT00000010394.6	protein_coding	V	gtC/gtT	-	BP
rs473387752	18	56016278	T	synonymous_variant	LOW	PRR12	ENSBTAG00000014454	Transcript	ENSBTAT00000031875.5	protein_coding	P	ccG/ccT	-	BP
rs475765884	18	65716250	T	synonymous_variant	LOW	-	ENSBTAG00000039453	Transcript	ENSBTAT00000055447.3	protein_coding	R	cgC/cgT	-	BP
rs483170002	18	65813328	A	synonymous_variant	LOW	-	ENSBTAG00000049866	Transcript	ENSBTAT00000073859.1	protein_coding	P	ccG/ccA	-	BP
rs516449265	18	55563914	T	synonymous_variant	LOW	RUVBL2	ENSBTAG00000023417	Transcript	ENSBTAT00000031907.4	protein_coding	D	gaC/gaT	-	BP
rs517388153	18	56056376	G	synonymous_variant	LOW	SCAF1	ENSBTAG00000006612	Transcript	ENSBTAT00000008680.6	protein_coding	P	ccC/ccG	-	BP
rs518066013	18	49723665	T	synonymous_variant	LOW	PLD3	ENSBTAG00000019150	Transcript	ENSBTAT00000044153.3	protein_coding	D	gaC/gaT	-	BP
rs519896675	18	49727898	G	synonymous_variant	LOW	PLD3	ENSBTAG00000019150	Transcript	ENSBTAT00000044153.3	protein_coding	S	tcA/tcG	-	BP
rs520481117	18	56480538	C	synonymous_variant	LOW	MYH14	ENSBTAG00000002580	Transcript	ENSBTAT00000003343.6	protein_coding	A	gcT/gcC	-	BP
rs520981064	18	57131159	T	synonymous_variant	LOW	-	ENSBTAG00000004608	Transcript	ENSBTAT00000052760.3	protein_coding	H	caC/caT	-	BP
rs521792829	18	65794293	C	synonymous_variant	LOW	MZF1	ENSBTAG00000037581	Transcript	ENSBTAT00000056154.3	protein_coding	R	cgA/cgG	-	BP
rs521990696	18	51171971	G	synonymous_variant	LOW	ZNF574	ENSBTAG00000021789	Transcript	ENSBTAT00000031986.5	protein_coding	T	acT/acC	-	BP
rs523398207	18	65773188	T	synonymous_variant	LOW	TRIM28	ENSBTAG00000006422	Transcript	ENSBTAT00000008424.6	protein_coding	P	ccC/ccT	-	BP
rs524010426	18	51065223	C	synonymous_variant	LOW	DEDD2	ENSBTAG00000005761	Transcript	ENSBTAT00000007572.3	protein_coding	A	gcG/gcC	-	BP
rs524087552	18	50389218	A	synonymous_variant	LOW	CYP2S1	ENSBTAG00000018240	Transcript	ENSBTAT00000024282.6	protein_coding	A	gcG/gcA	-	BP
rs526290786	18	54369849	T	synonymous_variant	LOW	DHX34	ENSBTAG00000006848	Transcript	ENSBTAT00000008999.6	protein_coding	F	ttC/ttT	-	BP
rs527154660	18	56882098	A	synonymous_variant	LOW	KLK1	ENSBTAG00000018539	Transcript	ENSBTAT00000024677.5	protein_coding	N	aaC/aaT	-	BP
rs527169206	18	52528765	T	synonymous_variant	LOW	BCL3	ENSBTAG00000009493	Transcript	ENSBTAT00000012490.6	protein_coding	S	tcC/tcT	-	BP
rs68268283	18	53515653	G	synonymous_variant	LOW	PGLYRP1	ENSBTAG00000002635	Transcript	ENSBTAT00000003414.4	protein_coding	G	ggG/ggC	-	BP
rs715024401	18	65714802	T	synonymous_variant	LOW	-	ENSBTAG00000039453	Transcript	ENSBTAT00000055447.3	protein_coding	A	gcC/gcT	-	BP
rs716157485	18	65664537	A	synonymous_variant	LOW	RPS5	ENSBTAG00000015989	Transcript	ENSBTAT00000021268.4	protein_coding	G	ggC/ggA	-	BP
rs720809281	18	49395361	A	synonymous_variant	LOW	FBL	ENSBTAG00000002579	Transcript	ENSBTAT00000003340.6	protein_coding	F	ttC/ttT	-	BP
rs109070218	17	9978114	T	synonymous_variant	LOW	NR3C2	ENSBTAG00000027182	Transcript	ENSBTAT00000003291.6	protein_coding	Y	taC/taT	-	BP
rs109175487	17	7543329	A	synonymous_variant	LOW	LRBA	ENSBTAG00000018546	Transcript	ENSBTAT00000061161.3	protein_coding	P	ccG/ccA	-	BP
rs109536263	17	70457365	G	synonymous_variant	LOW	DEPDC5	ENSBTAG00000001295	Transcript	ENSBTAT00000001707.6	protein_coding	P	ccA/ccG	-	BP
rs109586893	17	6107701	A	synonymous_variant	LOW	FAM160A1	ENSBTAG00000025263	Transcript	ENSBTAT00000018468.6	protein_coding	Y	taC/taT	-	BP
rs109875195	17	71724408	A	synonymous_variant	LOW	BCR	ENSBTAG00000020566	Transcript	ENSBTAT00000029392.4	protein_coding	C	tgC/tgT	-	BP
rs110056025	17	70619770	C	synonymous_variant	LOW	SLC5A1	ENSBTAG00000012851	Transcript	ENSBTAT00000017073.3	protein_coding	C	tgT/tgC	-	BP
rs110072852	17	70614708	T	synonymous_variant	LOW	SLC5A1	ENSBTAG00000012851	Transcript	ENSBTAT00000017073.3	protein_coding	I	atC/atT	-	BP
rs110135984	17	62636714	C	synonymous_variant	LOW	SIRT4	ENSBTAG00000021168	Transcript	ENSBTAT00000028210.4	protein_coding	A	gcT/gcC	-	BP
rs110532207	17	39639950	C	synonymous_variant	LOW	RAPGEF2	ENSBTAG00000012450	Transcript	ENSBTAT00000029742.5	protein_coding	S	tcA/tcG	-	BP
rs110845646	17	50822243	G	synonymous_variant	LOW	BRI3BP	ENSBTAG00000001543	Transcript	ENSBTAT00000002020.5	protein_coding	T	acT/acC	-	BP
rs110947124	17	50813827	G	synonymous_variant	LOW	BRI3BP	ENSBTAG00000001543	Transcript	ENSBTAT00000002020.5	protein_coding	L	Ttg/Ctg	-	BP
rs132674226	17	71755595	G	synonymous_variant	LOW	BCR	ENSBTAG00000020566	Transcript	ENSBTAT00000029392.4	protein_coding	D	gaT/gaC	-	BP
rs133516137	17	70619920	C	synonymous_variant	LOW	SLC5A1	ENSBTAG00000012851	Transcript	ENSBTAT00000017073.3	protein_coding	H	caT/caC	-	BP
rs133618921	17	61338244	C	synonymous_variant	LOW	OAS2	ENSBTAG00000014628	Transcript	ENSBTAT00000019477.5	protein_coding	V	gtC/gtG	-	BP
rs134281006	17	62535192	A	synonymous_variant	LOW	GCN1	ENSBTAG00000017379	Transcript	ENSBTAT00000023117.4	protein_coding	Y	taC/taT	-	BP
rs134409646	17	70296051	C	synonymous_variant	LOW	SFI1	ENSBTAG00000008996	Transcript	ENSBTAT00000011845.6	protein_coding	L	ctG/ctC	-	BP
rs135026552	17	55441396	A	synonymous_variant	LOW	ACAD10	ENSBTAG00000001164	Transcript	ENSBTAT00000011801.6	protein_coding	E	gaG/gaA	-	BP
rs136649371	17	61355767	C	synonymous_variant	LOW	OAS2	ENSBTAG00000014628	Transcript	ENSBTAT00000019477.5	protein_coding	A	gcA/gcG	-	BP
rs136726059	17	72924856	G	synonymous_variant	LOW	ARVCF	ENSBTAG00000001473	Transcript	ENSBTAT00000001929.5	protein_coding	P	ccT/ccC	-	BP
rs207862275	17	4040863	T	synonymous_variant	LOW	TMEM131L	ENSBTAG00000016625	Transcript	ENSBTAT00000052841.3	protein_coding	S	tcG/tcA	-	BP
rs208594651	17	35343786	A	synonymous_variant	LOW	-	ENSBTAG00000048798	Transcript	ENSBTAT00000071481.1	protein_coding	S	tcG/tcT	-	BP
rs209028416	17	70607944	C	synonymous_variant	LOW	SLC5A1	ENSBTAG00000012851	Transcript	ENSBTAT00000017073.3	protein_coding	S	tcT/tcC	-	BP
rs209641436	17	45078813	C	synonymous_variant	LOW	EP400	ENSBTAG00000020423	Transcript	ENSBTAT00000027216.6	protein_coding	E	gaA/gaG	-	BP
rs209654422	17	71728648	T	synonymous_variant	LOW	BCR	ENSBTAG00000020566	Transcript	ENSBTAT00000029392.4	protein_coding	T	acG/acA	-	BP
rs209670460	17	44450852	A	synonymous_variant	LOW	GOLGA3	ENSBTAG00000009755	Transcript	ENSBTAT00000012863.5	protein_coding	A	gcG/gcA	-	BP
rs211015958	17	45078831	C	synonymous_variant	LOW	EP400	ENSBTAG00000020423	Transcript	ENSBTAT00000027216.6	protein_coding	T	acA/acG	-	BP
rs379296206	17	71364152	A	synonymous_variant	LOW	CABIN1	ENSBTAG00000024708	Transcript	ENSBTAT00000018360.5	protein_coding	R	cgC/cgA	-	BP
rs380185500	17	62852063	G	synonymous_variant	LOW	POP5	ENSBTAG00000005385	Transcript	ENSBTAT00000007083.4	protein_coding	L	Ttg/Ctg	-	BP
rs381519917	17	64271049	A	synonymous_variant	LOW	CORO1C	ENSBTAG00000007993	Transcript	ENSBTAT00000010507.5	protein_coding	T	acG/acA	-	BP
rs382711887	17	72373924	A	synonymous_variant	LOW	SLC7A4	ENSBTAG00000009145	Transcript	ENSBTAT00000012050.6	protein_coding	G	ggG/ggT	-	BP
rs383685340	17	72724250	T	synonymous_variant	LOW	CDC45	ENSBTAG00000004286	Transcript	ENSBTAT00000005623.6	protein_coding	Y	taC/taT	-	BP
rs385455904	17	72374106	A	synonymous_variant	LOW	SLC7A4	ENSBTAG00000009145	Transcript	ENSBTAT00000012050.6	protein_coding	L	Ctg/Ttg	-	BP
rs385698030	17	4029072	G	synonymous_variant	LOW	TMEM131L	ENSBTAG00000016625	Transcript	ENSBTAT00000052841.3	protein_coding	S	tcT/tcC	-	BP
rs41844234	17	57140802	G	synonymous_variant	LOW	WSB2	ENSBTAG00000007139	Transcript	ENSBTAT00000010329.6	protein_coding	L	ctA/ctG	-	BP
rs41845649	17	63261122	T	synonymous_variant	LOW	-	ENSBTAG00000032047	Transcript	ENSBTAT00000045464.3	protein_coding	C	tgC/tgT	-	BP
rs41847987	17	55384180	G	synonymous_variant	LOW	-	ENSBTAG00000048331	Transcript	ENSBTAT00000072876.1	protein_coding	S	tcA/tcG	-	BP
rs41849942	17	64332201	T	synonymous_variant	LOW	TMEM119	ENSBTAG00000031849	Transcript	ENSBTAT00000045168.3	protein_coding	L	Ctg/Ttg	-	BP
rs41855279	17	70143149	T	synonymous_variant	LOW	PATZ1	ENSBTAG00000005478	Transcript	ENSBTAT00000029432.5	protein_coding	A	gcG/gcA	-	BP
rs42429165	17	66252051	T	synonymous_variant	LOW	CRYBB1	ENSBTAG00000019280	Transcript	ENSBTAT00000025671.6	protein_coding	P	ccG/ccA	-	BP
rs433804290	17	69382450	T	synonymous_variant	LOW	RNF215	ENSBTAG00000003394	Transcript	ENSBTAT00000004400.6	protein_coding	A	gcG/gcA	-	BP
rs461834825	17	62509228	T	synonymous_variant	LOW	GCN1	ENSBTAG00000017379	Transcript	ENSBTAT00000023117.4	protein_coding	P	ccG/ccA	-	BP
rs465505554	17	28947116	T	synonymous_variant	LOW	JADE1	ENSBTAG00000017493	Transcript	ENSBTAT00000032115.5	protein_coding	T	acG/acA	-	BP
rs473285821	17	64283009	T	synonymous_variant	LOW	CORO1C	ENSBTAG00000007993	Transcript	ENSBTAT00000010507.5	protein_coding	D	gaC/gaT	-	BP
rs517281993	17	62569548	T	synonymous_variant	LOW	PXN	ENSBTAG00000018108	Transcript	ENSBTAT00000024101.6	protein_coding	A	gcG/gcA	-	BP
rs518221278	17	64276721	C	synonymous_variant	LOW	CORO1C	ENSBTAG00000007993	Transcript	ENSBTAT00000010507.5	protein_coding	D	gaT/gaC	-	BP
rs518466019	17	62568042	C	synonymous_variant	LOW	PXN	ENSBTAG00000018108	Transcript	ENSBTAT00000024101.6	protein_coding	G	ggC/ggG	-	BP
rs525204383	17	62576793	A	synonymous_variant	LOW	PXN	ENSBTAG00000018108	Transcript	ENSBTAT00000024101.6	protein_coding	I	atC/atT	-	BP
rs715556839	17	64378917	A	synonymous_variant	LOW	SART3	ENSBTAG00000031846	Transcript	ENSBTAT00000045157.4	protein_coding	S	tcG/tcA	-	BP
rs719023089	17	64332815	G	synonymous_variant	LOW	TMEM119	ENSBTAG00000031849	Transcript	ENSBTAT00000045168.3	protein_coding	A	gcA/gcG	-	BP
rs799859451	17	55441632	A	synonymous_variant	LOW	ACAD10	ENSBTAG00000001164	Transcript	ENSBTAT00000011801.6	protein_coding	S	tcG/tcA	-	BP
rs109646892	16	51208806	T	synonymous_variant	LOW	INTS11	ENSBTAG00000007620	Transcript	ENSBTAT00000010020.6	protein_coding	A	gcC/gcT	-	BP
rs109683271	16	80424663	G	synonymous_variant	LOW	PTPN7	ENSBTAG00000003016	Transcript	ENSBTAT00000003923.5	protein_coding	T	acA/acG	-	BP
rs109755143	16	3270297	T	synonymous_variant	LOW	CDK18	ENSBTAG00000012673	Transcript	ENSBTAT00000016835.6	protein_coding	N	aaC/aaT	-	BP
rs110010801	16	26033038	C	synonymous_variant	LOW	HHIPL2	ENSBTAG00000017561	Transcript	ENSBTAT00000023347.5	protein_coding	R	cgC/cgG	-	BP
rs110195143	16	80313526	G	synonymous_variant	LOW	LGR6	ENSBTAG00000004789	Transcript	ENSBTAT00000006288.6	protein_coding	C	tgT/tgC	-	BP
rs133094231	16	77196110	T	synonymous_variant	LOW	NEK7	ENSBTAG00000016943	Transcript	ENSBTAT00000022534.5	protein_coding	G	ggC/ggT	-	BP
rs133548005	16	4693779	A	synonymous_variant	LOW	FCMR	ENSBTAG00000019796	Transcript	ENSBTAT00000026376.6	protein_coding	A	gcG/gcT	-	BP
rs133779036	16	4839886	T	synonymous_variant	LOW	C16H1orf116	ENSBTAG00000018143	Transcript	ENSBTAT00000024149.6	protein_coding	R	cgC/cgA	-	BP
rs134807944	16	28466188	G	synonymous_variant	LOW	LBR	ENSBTAG00000008453	Transcript	ENSBTAT00000011125.5	protein_coding	R	cgG/cgC	-	BP
rs135399602	16	4835569	C	synonymous_variant	LOW	C16H1orf116	ENSBTAG00000018143	Transcript	ENSBTAT00000024149.6	protein_coding	L	ctA/ctG	-	BP
rs136654846	16	27158680	C	synonymous_variant	LOW	TP53BP2	ENSBTAG00000012781	Transcript	ENSBTAT00000016985.6	protein_coding	S	tcA/tcG	-	BP
rs136744022	16	30588618	G	synonymous_variant	LOW	SCCPDH	ENSBTAG00000003804	Transcript	ENSBTAT00000004949.4	protein_coding	A	gcA/gcC	-	BP
rs207503493	16	1515066	C	synonymous_variant	LOW	LAX1	ENSBTAG00000012349	Transcript	ENSBTAT00000016385.5	protein_coding	T	acG/acC	-	BP
rs207590208	16	4693878	A	synonymous_variant	LOW	FCMR	ENSBTAG00000019796	Transcript	ENSBTAT00000026376.6	protein_coding	S	tcC/tcT	-	BP
rs207746174	16	46833055	A	synonymous_variant	LOW	NOL9	ENSBTAG00000016733	Transcript	ENSBTAT00000022240.4	protein_coding	P	ccG/ccA	-	BP
rs208313158	16	3345864	G	synonymous_variant	LOW	MFSD4A	ENSBTAG00000004952	Transcript	ENSBTAT00000006513.6	protein_coding	A	gcA/gcG	-	BP
rs208525081	16	26032969	G	synonymous_variant	LOW	HHIPL2	ENSBTAG00000017561	Transcript	ENSBTAT00000023347.5	protein_coding	V	gtG/gtC	-	BP
rs209181421	16	26037833	A	synonymous_variant	LOW	HHIPL2	ENSBTAG00000017561	Transcript	ENSBTAT00000023347.5	protein_coding	G	ggG/ggT	-	BP
rs209467802	16	64281707	G	synonymous_variant	LOW	LAMC2	ENSBTAG00000000793	Transcript	ENSBTAT00000061289.3	protein_coding	E	gaA/gaG	-	BP
rs210009543	16	75343218	T	synonymous_variant	LOW	PLXNA2	ENSBTAG00000001173	Transcript	ENSBTAT00000001558.6	protein_coding	D	gaC/gaT	-	BP
rs210169888	16	23507378	T	synonymous_variant	LOW	EPRS1	ENSBTAG00000006898	Transcript	ENSBTAT00000009064.6	protein_coding	V	gtG/gtA	-	BP
rs210512109	16	29930750	C	synonymous_variant	LOW	COQ8A	ENSBTAG00000021880	Transcript	ENSBTAT00000029167.6	protein_coding	L	ctT/ctC	-	BP
rs210618385	16	4834864	A	synonymous_variant	LOW	C16H1orf116	ENSBTAG00000018143	Transcript	ENSBTAT00000024149.6	protein_coding	S	agC/agT	-	BP
rs210760537	16	26032936	A	synonymous_variant	LOW	HHIPL2	ENSBTAG00000017561	Transcript	ENSBTAT00000023347.5	protein_coding	S	agC/agT	-	BP
rs378918884	16	5421093	C	synonymous_variant	LOW	CR2	ENSBTAG00000038496	Transcript	ENSBTAT00000047564.4	protein_coding	S	tcT/tcC	-	BP
rs379752238	16	46800855	C	synonymous_variant	LOW	KLHL21	ENSBTAG00000008350	Transcript	ENSBTAT00000010998.5	protein_coding	R	cgG/cgC	-	BP
rs381164939	16	61363174	A	synonymous_variant	LOW	QSOX1	ENSBTAG00000014191	Transcript	ENSBTAT00000018869.6	protein_coding	A	gcC/gcA	-	BP
rs382230610	16	1906606	C	synonymous_variant	LOW	SOX13	ENSBTAG00000008132	Transcript	ENSBTAT00000010692.6	protein_coding	N	aaT/aaC	-	BP
rs382299176	16	3357653	T	synonymous_variant	LOW	MFSD4A	ENSBTAG00000004952	Transcript	ENSBTAT00000006513.6	protein_coding	G	ggC/ggT	-	BP
rs383732860	16	4391018	A	synonymous_variant	LOW	EIF2D	ENSBTAG00000010432	Transcript	ENSBTAT00000013769.5	protein_coding	A	gcC/gcT	-	BP
rs384250550	16	27162802	T	synonymous_variant	LOW	TP53BP2	ENSBTAG00000012781	Transcript	ENSBTAT00000016985.6	protein_coding	A	gcG/gcA	-	BP
rs385122445	16	4382066	A	synonymous_variant	LOW	EIF2D	ENSBTAG00000010432	Transcript	ENSBTAT00000013769.5	protein_coding	H	caC/caT	-	BP
rs41788024	16	965021	G	synonymous_variant	LOW	MYBPH	ENSBTAG00000011465	Transcript	ENSBTAT00000015235.4	protein_coding	A	gcT/gcC	-	BP
rs41827141	16	71484904	G	synonymous_variant	LOW	INTS7	ENSBTAG00000018548	Transcript	ENSBTAT00000024684.6	protein_coding	A	gcA/gcG	-	BP
rs42530353	16	30706641	C	synonymous_variant	LOW	CNST	ENSBTAG00000000511	Transcript	ENSBTAT00000055849.3	protein_coding	A	gcA/gcG	-	BP
rs42577496	16	64915512	C	synonymous_variant	LOW	RGL1	ENSBTAG00000019630	Transcript	ENSBTAT00000026153.6	protein_coding	N	aaT/aaC	-	BP
rs43717371	16	49549504	T	synonymous_variant	LOW	ARHGEF16	ENSBTAG00000020837	Transcript	ENSBTAT00000027769.6	protein_coding	E	gaG/gaA	-	BP
rs445369468	16	80021156	G	synonymous_variant	LOW	KDM5B	ENSBTAG00000006175	Transcript	ENSBTAT00000028871.6	protein_coding	L	ctC/ctG	-	BP
rs454220753	16	71781912	A	synonymous_variant	LOW	NEK2	ENSBTAG00000009618	Transcript	ENSBTAT00000050813.3	protein_coding	K	aaG/aaA	-	BP
rs455595987	16	3349610	A	synonymous_variant	LOW	MFSD4A	ENSBTAG00000004952	Transcript	ENSBTAT00000006513.6	protein_coding	S	tcG/tcA	-	BP
rs456162040	16	3411321	G	synonymous_variant	LOW	SLC45A3	ENSBTAG00000007693	Transcript	ENSBTAT00000010116.5	protein_coding	A	gcG/gcC	-	BP
rs467022630	16	964114	G	synonymous_variant	LOW	MYBPH	ENSBTAG00000011465	Transcript	ENSBTAT00000015235.4	protein_coding	L	ctG/ctC	-	BP
rs476637982	16	49280173	T	synonymous_variant	LOW	LRRC47	ENSBTAG00000004738	Transcript	ENSBTAT00000006219.6	protein_coding	P	ccG/ccT	-	BP
rs516070624	16	1932216	T	synonymous_variant	LOW	ETNK2	ENSBTAG00000018509	Transcript	ENSBTAT00000024637.6	protein_coding	L	ctG/ctA	-	BP
rs517095515	16	64153841	C	synonymous_variant	LOW	LAMC1	ENSBTAG00000011966	Transcript	ENSBTAT00000015881.6	protein_coding	N	aaT/aaC	-	BP
rs518146541	16	3271300	A	synonymous_variant	LOW	CDK18	ENSBTAG00000012673	Transcript	ENSBTAT00000016835.6	protein_coding	R	agG/agA	-	BP
rs522364879	16	79823322	T	synonymous_variant	LOW	PKP1	ENSBTAG00000046350	Transcript	ENSBTAT00000063780.2	protein_coding	T	acC/acT	-	BP
rs524843566	16	4835158	C	synonymous_variant	LOW	C16H1orf116	ENSBTAG00000018143	Transcript	ENSBTAT00000024149.6	protein_coding	P	ccA/ccG	-	BP
rs800963085	16	26106294	T	synonymous_variant	LOW	MIA3	ENSBTAG00000018824	Transcript	ENSBTAT00000025055.6	protein_coding	P	ccC/ccT	-	BP
rs109003679	15	40194902	A	synonymous_variant	LOW	PARVA	ENSBTAG00000000700	Transcript	ENSBTAT00000000935.6	protein_coding	F	ttC/ttT	-	BP
rs109021757	15	50418732	A	synonymous_variant	LOW	TRIM68	ENSBTAG00000011332	Transcript	ENSBTAT00000015061.6	protein_coding	K	aaG/aaA	-	BP
rs109030262	15	76361926	C	synonymous_variant	LOW	DGKZ	ENSBTAG00000013636	Transcript	ENSBTAT00000018128.6	protein_coding	S	agT/agC	-	BP
rs109560115	15	43090790	A	synonymous_variant	LOW	WEE1	ENSBTAG00000005278	Transcript	ENSBTAT00000006114.5	protein_coding	S	tcC/tcT	-	BP
rs109620099	15	37352180	G	synonymous_variant	LOW	INSC	ENSBTAG00000032782	Transcript	ENSBTAT00000046553.4	protein_coding	C	tgT/tgC	-	BP
rs109669626	15	37398572	G	synonymous_variant	LOW	INSC	ENSBTAG00000032782	Transcript	ENSBTAT00000046553.4	protein_coding	A	gcT/gcC	-	BP
rs109678650	15	52723507	G	synonymous_variant	LOW	P2RY2	ENSBTAG00000039050	Transcript	ENSBTAT00000052678.3	protein_coding	S	tcA/tcG	-	BP
rs109915224	15	50423313	G	synonymous_variant	LOW	TRIM68	ENSBTAG00000011332	Transcript	ENSBTAT00000015061.6	protein_coding	V	gtT/gtG	-	BP
rs110227218	15	37365961	C	synonymous_variant	LOW	INSC	ENSBTAG00000032782	Transcript	ENSBTAT00000046553.4	protein_coding	S	tcC/tcG	-	BP
rs110696834	15	56497450	T	synonymous_variant	LOW	CAPN5	ENSBTAG00000005034	Transcript	ENSBTAT00000006638.6	protein_coding	L	ctC/ctT	-	BP
rs132804515	15	28903033	G	synonymous_variant	LOW	JAML	ENSBTAG00000023283	Transcript	ENSBTAT00000021233.5	protein_coding	R	cgT/cgC	-	BP
rs133173616	15	30699206	G	synonymous_variant	LOW	TRIM29	ENSBTAG00000009419	Transcript	ENSBTAT00000012396.6	protein_coding	N	aaT/aaC	-	BP
rs134034965	15	17756612	C	synonymous_variant	LOW	ACAT1	ENSBTAG00000012885	Transcript	ENSBTAT00000017122.5	protein_coding	T	acT/acC	-	BP
rs134789379	15	28903036	T	synonymous_variant	LOW	JAML	ENSBTAG00000023283	Transcript	ENSBTAT00000021233.5	protein_coding	V	gtG/gtA	-	BP
rs135863589	15	29890327	C	synonymous_variant	LOW	MCAM	ENSBTAG00000006835	Transcript	ENSBTAT00000047009.4	protein_coding	T	acA/acG	-	BP
rs136408131	15	54425050	C	synonymous_variant	LOW	SLCO2B1	ENSBTAG00000015596	Transcript	ENSBTAT00000020716.6	protein_coding	H	caT/caC	-	BP
rs208449429	15	33409178	C	synonymous_variant	LOW	UBASH3B	ENSBTAG00000000842	Transcript	ENSBTAT00000001118.5	protein_coding	Y	taT/taC	-	BP
rs209047524	15	55613338	A	synonymous_variant	LOW	WNT11	ENSBTAG00000010820	Transcript	ENSBTAT00000014355.5	protein_coding	G	ggC/ggT	-	BP
rs210091989	15	46232036	C	synonymous_variant	LOW	-	ENSBTAG00000037937	Transcript	ENSBTAT00000055625.3	protein_coding	L	Ttg/Ctg	-	BP
rs210326988	15	29766491	T	synonymous_variant	LOW	NLRX1	ENSBTAG00000040569	Transcript	ENSBTAT00000016601.6	protein_coding	L	Cta/Tta	-	BP
rs210381786	15	39278561	T	synonymous_variant	LOW	BTBD10	ENSBTAG00000013033	Transcript	ENSBTAT00000039968.3	protein_coding	F	ttC/ttT	-	BP
rs210464817	15	35165192	G	synonymous_variant	LOW	NUCB2	ENSBTAG00000017468	Transcript	ENSBTAT00000023221.6	protein_coding	F	ttT/ttC	-	BP
rs211459680	15	50424788	A	synonymous_variant	LOW	TRIM68	ENSBTAG00000011332	Transcript	ENSBTAT00000015061.6	protein_coding	R	agG/agA	-	BP
rs211652806	15	33410952	G	synonymous_variant	LOW	UBASH3B	ENSBTAG00000000842	Transcript	ENSBTAT00000001118.5	protein_coding	A	gcA/gcG	-	BP
rs29023445	15	34310956	C	synonymous_variant	LOW	ZNF202	ENSBTAG00000016684	Transcript	ENSBTAT00000022184.5	protein_coding	S	tcA/tcG	-	BP
rs29023697	15	53719614	G	synonymous_variant	LOW	PGM2L1	ENSBTAG00000000770	Transcript	ENSBTAT00000001019.6	protein_coding	C	tgT/tgC	-	BP
rs29024247	15	54423348	G	synonymous_variant	LOW	SLCO2B1	ENSBTAG00000015596	Transcript	ENSBTAT00000020716.6	protein_coding	V	gtA/gtG	-	BP
rs378288667	15	76804690	A	synonymous_variant	LOW	LRP4	ENSBTAG00000008429	Transcript	ENSBTAT00000043997.4	protein_coding	I	atC/atT	-	BP
rs378494875	15	77861180	G	synonymous_variant	LOW	PTPRJ	ENSBTAG00000024715	Transcript	ENSBTAT00000034419.4	protein_coding	T	acA/acG	-	BP
rs381565372	15	63681744	T	synonymous_variant	LOW	DEPDC7	ENSBTAG00000021809	Transcript	ENSBTAT00000029070.6	protein_coding	D	gaC/gaT	-	BP
rs384854899	15	53516848	A	synonymous_variant	LOW	C2CD3	ENSBTAG00000002907	Transcript	ENSBTAT00000003775.6	protein_coding	L	ctC/ctT	-	BP
rs385733903	15	29768093	C	synonymous_variant	LOW	NLRX1	ENSBTAG00000040569	Transcript	ENSBTAT00000016601.6	protein_coding	L	Ttg/Ctg	-	BP
rs41663591	15	55606063	G	synonymous_variant	LOW	WNT11	ENSBTAG00000010820	Transcript	ENSBTAT00000014355.5	protein_coding	Y	taT/taC	-	BP
rs41757891	15	34314815	G	synonymous_variant	LOW	ZNF202	ENSBTAG00000016684	Transcript	ENSBTAT00000022184.5	protein_coding	H	caT/caC	-	BP
rs41771527	15	54416083	C	synonymous_variant	LOW	SLCO2B1	ENSBTAG00000015596	Transcript	ENSBTAT00000020716.6	protein_coding	V	gtA/gtC	-	BP
rs41773713	15	56515714	A	synonymous_variant	LOW	CAPN5	ENSBTAG00000005034	Transcript	ENSBTAT00000006638.6	protein_coding	T	acG/acA	-	BP
rs41774768	15	56518948	C	synonymous_variant	LOW	CAPN5	ENSBTAG00000005034	Transcript	ENSBTAT00000006638.6	protein_coding	D	gaT/gaC	-	BP
rs41774785	15	56520003	T	synonymous_variant	LOW	CAPN5	ENSBTAG00000005034	Transcript	ENSBTAT00000006638.6	protein_coding	H	caC/caT	-	BP
rs41774786	15	56520009	T	synonymous_variant	LOW	CAPN5	ENSBTAG00000005034	Transcript	ENSBTAT00000006638.6	protein_coding	L	ctG/ctT	-	BP
rs41774796	15	56522354	G	synonymous_variant	LOW	CAPN5	ENSBTAG00000005034	Transcript	ENSBTAT00000006638.6	protein_coding	T	acA/acG	-	BP
rs41784775	15	80753096	G	synonymous_variant	LOW	SLC43A1	ENSBTAG00000051230	Transcript	ENSBTAT00000072259.1	protein_coding	R	cgA/cgC	-	BP
rs41788735	15	77830521	A	synonymous_variant	LOW	PTPRJ	ENSBTAG00000024715	Transcript	ENSBTAT00000034419.4	protein_coding	R	Cgg/Agg	-	BP
rs41789653	15	75953918	T	synonymous_variant	LOW	LARGE2	ENSBTAG00000009607	Transcript	ENSBTAT00000012643.6	protein_coding	H	caC/caT	-	BP
rs42839826	15	6148677	C	synonymous_variant	LOW	MMP7	ENSBTAG00000004594	Transcript	ENSBTAT00000006029.5	protein_coding	P	ccA/ccC	-	BP
rs435161049	15	29201417	A	synonymous_variant	LOW	TMEM25	ENSBTAG00000012940	Transcript	ENSBTAT00000017194.5	protein_coding	P	ccG/ccA	-	BP
rs43715773	15	31055978	A	synonymous_variant	LOW	ARHGEF12	ENSBTAG00000021343	Transcript	ENSBTAT00000028453.6	protein_coding	E	gaG/gaA	-	BP
rs441544398	15	29672793	T	synonymous_variant	LOW	HMBS	ENSBTAG00000005364	Transcript	ENSBTAT00000007052.5	protein_coding	P	ccC/ccT	-	BP
rs442876570	15	17532819	A	synonymous_variant	LOW	RAB39A	ENSBTAG00000018246	Transcript	ENSBTAT00000024288.5	protein_coding	V	gtG/gtA	-	BP
rs443760370	15	27441390	A	synonymous_variant	LOW	ZPR1	ENSBTAG00000002650	Transcript	ENSBTAT00000003433.5	protein_coding	N	aaC/aaT	-	BP
rs448739163	15	20321912	G	synonymous_variant	LOW	RDX	ENSBTAG00000004672	Transcript	ENSBTAT00000006129.5	protein_coding	H	caT/caC	-	BP
rs453274777	15	29200416	A	synonymous_variant	LOW	TMEM25	ENSBTAG00000012940	Transcript	ENSBTAT00000017194.5	protein_coding	S	tcG/tcA	-	BP
rs454535436	15	27436752	A	synonymous_variant	LOW	ZPR1	ENSBTAG00000002650	Transcript	ENSBTAT00000003433.5	protein_coding	D	gaC/gaT	-	BP
rs458924851	15	54627912	G	synonymous_variant	LOW	GDPD5	ENSBTAG00000031777	Transcript	ENSBTAT00000020079.6	protein_coding	F	ttT/ttC	-	BP
rs463616473	15	17532837	G	synonymous_variant	LOW	RAB39A	ENSBTAG00000018246	Transcript	ENSBTAT00000024288.5	protein_coding	V	gtA/gtG	-	BP
rs469765638	15	80510156	T	synonymous_variant	LOW	TNKS1BP1	ENSBTAG00000016469	Transcript	ENSBTAT00000021893.6	protein_coding	P	ccG/ccA	-	BP
rs471196294	15	35363032	G	synonymous_variant	LOW	PIK3C2A	ENSBTAG00000004901	Transcript	ENSBTAT00000046627.3	protein_coding	R	agA/agG	-	BP
rs474785235	15	16146266	G	synonymous_variant	LOW	CWF19L2	ENSBTAG00000018629	Transcript	ENSBTAT00000024789.6	protein_coding	A	gcA/gcG	-	BP
rs478183032	15	35380227	T	synonymous_variant	LOW	PIK3C2A	ENSBTAG00000004901	Transcript	ENSBTAT00000046627.3	protein_coding	I	atC/atT	-	BP
rs479674671	15	29296676	G	synonymous_variant	LOW	PHLDB1	ENSBTAG00000016197	Transcript	ENSBTAT00000040023.5	protein_coding	A	gcA/gcG	-	BP
rs482585907	15	29296709	G	synonymous_variant	LOW	PHLDB1	ENSBTAG00000016197	Transcript	ENSBTAT00000040023.5	protein_coding	A	gcA/gcG	-	BP
rs516132652	15	20331119	G	synonymous_variant	LOW	RDX	ENSBTAG00000004672	Transcript	ENSBTAT00000006129.5	protein_coding	R	cgT/cgC	-	BP
rs520462986	15	29708522	T	synonymous_variant	LOW	HINFP	ENSBTAG00000015015	Transcript	ENSBTAT00000019990.5	protein_coding	H	caC/caT	-	BP
rs526960565	15	4524954	C	synonymous_variant	LOW	PDGFD	ENSBTAG00000034827	Transcript	ENSBTAT00000049292.3	protein_coding	L	ctG/ctC	-	BP
rs722501479	15	25787015	T	synonymous_variant	LOW	CADM1	ENSBTAG00000000977	Transcript	ENSBTAT00000036932.3	protein_coding	T	acG/acA	-	BP
rs109046773	14	19557570	T	synonymous_variant	LOW	MCM4	ENSBTAG00000017021	Transcript	ENSBTAT00000054380.3	protein_coding	P	ccC/ccT	-	BP
rs109071912	14	1033297	C	synonymous_variant	LOW	FAM83H	ENSBTAG00000038682	Transcript	ENSBTAT00000019225.4	protein_coding	F	ttT/ttC	-	BP
rs109094894	14	19557122	C	synonymous_variant	LOW	MCM4	ENSBTAG00000017021	Transcript	ENSBTAT00000054380.3	protein_coding	H	caT/caC	-	BP
rs109783226	14	81664096	C	synonymous_variant	LOW	COL14A1	ENSBTAG00000013369	Transcript	ENSBTAT00000017783.6	protein_coding	R	Aga/Cga	-	BP
rs109841171	14	1324723	C	synonymous_variant	LOW	GLI4	ENSBTAG00000003606	Transcript	ENSBTAT00000004687.6	protein_coding	L	ctC/ctG	-	BP
rs110488663	14	1119507	T	synonymous_variant	LOW	EEF1D	ENSBTAG00000014643	Transcript	ENSBTAT00000019499.6	protein_coding	V	gtC/gtT	-	BP
rs110903939	14	1119528	T	synonymous_variant	LOW	EEF1D	ENSBTAG00000014643	Transcript	ENSBTAT00000019499.6	protein_coding	F	ttC/ttT	-	BP
rs110968449	14	23082034	A	synonymous_variant	LOW	TGS1	ENSBTAG00000005898	Transcript	ENSBTAT00000007749.5	protein_coding	P	ccG/ccA	-	BP
rs133183476	14	503710	G	synonymous_variant	LOW	TONSL	ENSBTAG00000007749	Transcript	ENSBTAT00000010191.5	protein_coding	S	tcA/tcG	-	BP
rs134160067	14	1214474	C	synonymous_variant	LOW	ZC3H3	ENSBTAG00000021472	Transcript	ENSBTAT00000028621.6	protein_coding	H	caT/caC	-	BP
rs135444343	14	19373638	T	synonymous_variant	LOW	SPIDR	ENSBTAG00000044106	Transcript	ENSBTAT00000061199.3	protein_coding	G	ggG/ggA	-	BP
rs136635106	14	894496	G	synonymous_variant	LOW	PLEC	ENSBTAG00000011922	Transcript	ENSBTAT00000015828.5	protein_coding	Q	caA/caG	-	BP
rs137014267	14	713597	C	synonymous_variant	LOW	HGH1	ENSBTAG00000039705	Transcript	ENSBTAT00000020019.5	protein_coding	L	ctC/ctG	-	BP
rs137649742	14	2747083	A	synonymous_variant	LOW	DENND3	ENSBTAG00000006132	Transcript	ENSBTAT00000008069.6	protein_coding	D	gaC/gaT	-	BP
rs137765359	14	3252685	A	synonymous_variant	LOW	TRAPPC9	ENSBTAG00000013955	Transcript	ENSBTAT00000037373.4	protein_coding	S	tcG/tcA	-	BP
rs207985732	14	15103674	A	synonymous_variant	LOW	WASHC5	ENSBTAG00000010275	Transcript	ENSBTAT00000013591.6	protein_coding	E	gaG/gaA	-	BP
rs208771947	14	1686272	A	synonymous_variant	LOW	LYPD2	ENSBTAG00000016210	Transcript	ENSBTAT00000021572.4	protein_coding	S	tcG/tcA	-	BP
rs208889350	14	76127725	C	synonymous_variant	LOW	CPNE3	ENSBTAG00000015536	Transcript	ENSBTAT00000020644.6	protein_coding	P	ccA/ccG	-	BP
rs209114435	14	8392829	A	synonymous_variant	LOW	TG	ENSBTAG00000007823	Transcript	ENSBTAT00000010295.5	protein_coding	A	gcC/gcT	-	BP
rs210197538	14	19428525	C	synonymous_variant	LOW	PRKDC	ENSBTAG00000017019	Transcript	ENSBTAT00000022631.6	protein_coding	L	ttA/ttG	-	BP
rs210430728	14	13921817	T	synonymous_variant	LOW	LRATD2	ENSBTAG00000026172	Transcript	ENSBTAT00000037080.5	protein_coding	S	agC/agT	-	BP
rs211024210	14	13921820	G	synonymous_variant	LOW	LRATD2	ENSBTAG00000026172	Transcript	ENSBTAT00000037080.5	protein_coding	T	acC/acG	-	BP
rs211489965	14	9140334	T	synonymous_variant	LOW	EFR3A	ENSBTAG00000047834	Transcript	ENSBTAT00000010169.6	protein_coding	P	ccG/ccA	-	BP
rs379453104	14	1071886	C	synonymous_variant	LOW	ZNF623	ENSBTAG00000045791	Transcript	ENSBTAT00000065602.2	protein_coding	T	acA/acG	-	BP
rs379530721	14	65258756	C	synonymous_variant	LOW	VPS13B	ENSBTAG00000012357	Transcript	ENSBTAT00000046137.3	protein_coding	L	ttA/ttG	-	BP
rs381831323	14	69301577	C	synonymous_variant	LOW	NDUFAF6	ENSBTAG00000007570	Transcript	ENSBTAT00000009959.5	protein_coding	T	acC/acG	-	BP
rs382138158	14	14786694	T	synonymous_variant	LOW	TRIB1	ENSBTAG00000023179	Transcript	ENSBTAT00000031530.5	protein_coding	R	cgG/cgA	-	BP
rs382918968	14	1324807	A	synonymous_variant	LOW	GLI4	ENSBTAG00000003606	Transcript	ENSBTAT00000004687.6	protein_coding	L	ctC/ctT	-	BP
rs385164248	14	69477599	T	synonymous_variant	LOW	INTS8	ENSBTAG00000004902	Transcript	ENSBTAT00000006451.6	protein_coding	A	gcG/gcA	-	BP
rs385862059	14	13922414	A	synonymous_variant	LOW	LRATD2	ENSBTAG00000026172	Transcript	ENSBTAT00000037080.5	protein_coding	E	gaG/gaA	-	BP
rs41718503	14	19557074	G	synonymous_variant	LOW	MCM4	ENSBTAG00000017021	Transcript	ENSBTAT00000054380.3	protein_coding	E	gaA/gaG	-	BP
rs41718964	14	19505921	A	synonymous_variant	LOW	PRKDC	ENSBTAG00000017019	Transcript	ENSBTAT00000022631.6	protein_coding	A	gcC/gcT	-	BP
rs41725116	14	26486889	G	synonymous_variant	LOW	CHD7	ENSBTAG00000021841	Transcript	ENSBTAT00000026607.6	protein_coding	L	ctA/ctG	-	BP
rs41726209	14	25974813	C	synonymous_variant	LOW	CA8	ENSBTAG00000017529	Transcript	ENSBTAT00000023308.6	protein_coding	A	gcA/gcG	-	BP
rs43703900	14	81658201	G	synonymous_variant	LOW	COL14A1	ENSBTAG00000013369	Transcript	ENSBTAT00000017783.6	protein_coding	S	tcA/tcG	-	BP
rs445542245	14	36466982	G	synonymous_variant	LOW	SBSPON	ENSBTAG00000017249	Transcript	ENSBTAT00000022924.6	protein_coding	A	gcA/gcC	-	BP
rs447680902	14	556666	A	synonymous_variant	LOW	CPSF1	ENSBTAG00000008355	Transcript	ENSBTAT00000011004.6	protein_coding	T	acC/acA	-	BP
rs467743522	14	2749376	C	synonymous_variant	LOW	DENND3	ENSBTAG00000006132	Transcript	ENSBTAT00000008069.6	protein_coding	S	tcA/tcG	-	BP
rs474682180	14	43668964	C	synonymous_variant	LOW	ZBTB10	ENSBTAG00000003339	Transcript	ENSBTAT00000004333.6	protein_coding	A	gcT/gcC	-	BP
rs476280387	14	887898	A	synonymous_variant	LOW	PLEC	ENSBTAG00000011922	Transcript	ENSBTAT00000015828.5	protein_coding	A	gcG/gcA	-	BP
rs515864185	14	3427699	T	synonymous_variant	LOW	TRAPPC9	ENSBTAG00000013955	Transcript	ENSBTAT00000037373.4	protein_coding	H	caC/caT	-	BP
rs516373903	14	27046862	G	synonymous_variant	LOW	ASPH	ENSBTAG00000026283	Transcript	ENSBTAT00000021267.4	protein_coding	L	Ttg/Ctg	-	BP
rs516777010	14	1035205	C	synonymous_variant	LOW	FAM83H	ENSBTAG00000038682	Transcript	ENSBTAT00000019225.4	protein_coding	H	caT/caC	-	BP
rs517454854	14	649802	T	synonymous_variant	LOW	BOP1	ENSBTAG00000009811	Transcript	ENSBTAT00000012938.6	protein_coding	D	gaC/gaT	-	BP
rs517656735	14	2711291	T	synonymous_variant	LOW	SLC45A4	ENSBTAG00000008597	Transcript	ENSBTAT00000011341.6	protein_coding	I	atC/atT	-	BP
rs517665306	14	2687471	C	synonymous_variant	LOW	SLC45A4	ENSBTAG00000008597	Transcript	ENSBTAT00000011341.6	protein_coding	T	acT/acC	-	BP
rs518439538	14	2726552	T	synonymous_variant	LOW	DENND3	ENSBTAG00000006132	Transcript	ENSBTAT00000008069.6	protein_coding	Q	caG/caA	-	BP
rs519315236	14	583049	C	synonymous_variant	LOW	FBXL6	ENSBTAG00000000856	Transcript	ENSBTAT00000001141.6	protein_coding	R	cgA/cgC	-	BP
rs519717835	14	984499	A	synonymous_variant	LOW	PUF60	ENSBTAG00000037493	Transcript	ENSBTAT00000002882.4	protein_coding	T	acG/acA	-	BP
rs519787398	14	26486718	C	synonymous_variant	LOW	CHD7	ENSBTAG00000021841	Transcript	ENSBTAT00000026607.6	protein_coding	S	tcA/tcC	-	BP
rs520274770	14	892069	A	synonymous_variant	LOW	PLEC	ENSBTAG00000011922	Transcript	ENSBTAT00000015828.5	protein_coding	A	gcG/gcA	-	BP
rs521396587	14	2741668	A	synonymous_variant	LOW	DENND3	ENSBTAG00000006132	Transcript	ENSBTAT00000008069.6	protein_coding	T	acG/acT	-	BP
rs522265228	14	26475757	A	synonymous_variant	LOW	CHD7	ENSBTAG00000021841	Transcript	ENSBTAT00000026607.6	protein_coding	P	ccG/ccA	-	BP
rs523260718	14	616194	A	synonymous_variant	LOW	HSF1	ENSBTAG00000020751	Transcript	ENSBTAT00000027654.6	protein_coding	P	ccC/ccT	-	BP
rs524199936	14	21925179	C	synonymous_variant	LOW	RGS20	ENSBTAG00000003454	Transcript	ENSBTAT00000004487.6	protein_coding	A	gcT/gcC	-	BP
rs524452589	14	64140034	C	synonymous_variant	LOW	-	ENSBTAG00000050156	Transcript	ENSBTAT00000074810.1	protein_coding	V	gtC/gtG	-	BP
rs524725492	14	887133	A	synonymous_variant	LOW	PLEC	ENSBTAG00000011922	Transcript	ENSBTAT00000015828.5	protein_coding	S	tcG/tcA	-	BP
rs526539789	14	1072765	A	synonymous_variant	LOW	ZNF623	ENSBTAG00000045791	Transcript	ENSBTAT00000065602.2	protein_coding	C	tgC/tgT	-	BP
rs526792326	14	425161	G	synonymous_variant	LOW	LRRC14	ENSBTAG00000004969	Transcript	ENSBTAT00000006542.5	protein_coding	T	acG/acC	-	BP
rs717478742	14	3132556	G	synonymous_variant	LOW	AGO2	ENSBTAG00000001579	Transcript	ENSBTAT00000002068.6	protein_coding	T	acA/acG	-	BP
rs719936059	14	3290679	A	synonymous_variant	LOW	TRAPPC9	ENSBTAG00000013955	Transcript	ENSBTAT00000037373.4	protein_coding	P	ccG/ccA	-	BP
rs720994520	14	1036552	C	synonymous_variant	LOW	FAM83H	ENSBTAG00000038682	Transcript	ENSBTAT00000019225.4	protein_coding	R	cgT/cgC	-	BP
rs723577907	14	2709729	T	synonymous_variant	LOW	SLC45A4	ENSBTAG00000008597	Transcript	ENSBTAT00000011341.6	protein_coding	D	gaC/gaT	-	BP
rs108944832	13	69836342	G	synonymous_variant	LOW	ZHX3	ENSBTAG00000017594	Transcript	ENSBTAT00000023393.6	protein_coding	G	ggT/ggC	-	BP
rs109076116	13	67722488	C	synonymous_variant	LOW	FAM83D	ENSBTAG00000000660	Transcript	ENSBTAT00000000862.5	protein_coding	L	Ttg/Ctg	-	BP
rs109442243	13	76863762	T	synonymous_variant	LOW	PREX1	ENSBTAG00000015609	Transcript	ENSBTAT00000043215.4	protein_coding	P	ccG/ccA	-	BP
rs109449271	13	62880482	C	synonymous_variant	LOW	CDK5RAP1	ENSBTAG00000018535	Transcript	ENSBTAT00000024670.6	protein_coding	T	acC/acG	-	BP
rs109503038	13	76886372	C	synonymous_variant	LOW	PREX1	ENSBTAG00000015609	Transcript	ENSBTAT00000043215.4	protein_coding	L	ctA/ctG	-	BP
rs109723412	13	5471273	G	synonymous_variant	LOW	BTBD3	ENSBTAG00000048432	Transcript	ENSBTAT00000070199.1	protein_coding	L	ctA/ctG	-	BP
rs109908134	13	67730723	A	synonymous_variant	LOW	FAM83D	ENSBTAG00000000660	Transcript	ENSBTAT00000000862.5	protein_coding	Q	caG/caA	-	BP
rs110193307	13	24139982	T	synonymous_variant	LOW	MSRB2	ENSBTAG00000044112	Transcript	ENSBTAT00000061486.3	protein_coding	L	ctC/ctT	-	BP
rs110390588	13	63162111	T	synonymous_variant	LOW	PXMP4	ENSBTAG00000038738	Transcript	ENSBTAT00000053065.2	protein_coding	A	gcG/gcA	-	BP
rs110421637	13	67780339	T	synonymous_variant	LOW	DHX35	ENSBTAG00000004039	Transcript	ENSBTAT00000005281.6	protein_coding	D	gaC/gaT	-	BP
rs110972005	13	72896075	A	synonymous_variant	LOW	TTPAL	ENSBTAG00000018873	Transcript	ENSBTAT00000025123.5	protein_coding	S	tcG/tcA	-	BP
rs1114596396	13	15997669	T	synonymous_variant	LOW	TAF3	ENSBTAG00000002836	Transcript	ENSBTAT00000003674.6	protein_coding	T	acG/acA	-	BP
rs1116508490	13	39549465	T	synonymous_variant	LOW	RIN2	ENSBTAG00000020382	Transcript	ENSBTAT00000056271.3	protein_coding	A	gcG/gcT	-	BP
rs132644141	13	12772184	C	synonymous_variant	LOW	USP6NL	ENSBTAG00000019488	Transcript	ENSBTAT00000025957.6	protein_coding	P	ccT/ccC	-	BP
rs132906184	13	79849083	T	synonymous_variant	LOW	ZFP64	ENSBTAG00000001512	Transcript	ENSBTAT00000001981.5	protein_coding	T	acG/acA	-	BP
rs133245220	13	56608454	T	synonymous_variant	LOW	PPP1R3D	ENSBTAG00000027397	Transcript	ENSBTAT00000039322.5	protein_coding	L	ctC/ctT	-	BP
rs133547735	13	24388401	C	synonymous_variant	LOW	OTUD1	ENSBTAG00000047752	Transcript	ENSBTAT00000065106.2	protein_coding	L	ctG/ctC	-	BP
rs133808970	13	38272317	T	synonymous_variant	LOW	OVOL2	ENSBTAG00000008410	Transcript	ENSBTAT00000011067.6	protein_coding	T	acG/acA	-	BP
rs135200247	13	53457852	G	synonymous_variant	LOW	SIRPB1	ENSBTAG00000039520	Transcript	ENSBTAT00000027862.4	protein_coding	E	gaA/gaG	-	BP
rs135282647	13	739171	G	synonymous_variant	LOW	TMX4	ENSBTAG00000035323	Transcript	ENSBTAT00000049814.4	protein_coding	R	cgT/cgC	-	BP
rs135980167	13	53512601	T	synonymous_variant	LOW	-	ENSBTAG00000054594	Transcript	ENSBTAT00000012873.6	protein_coding	D	gaC/gaT	-	BP
rs136240640	13	12771941	C	synonymous_variant	LOW	USP6NL	ENSBTAG00000019488	Transcript	ENSBTAT00000025957.6	protein_coding	A	gcT/gcC	-	BP
rs136261711	13	53602874	C	synonymous_variant	LOW	GINS1	ENSBTAG00000019984	Transcript	ENSBTAT00000026619.6	protein_coding	Y	taT/taC	-	BP
rs136265629	13	54068917	C	synonymous_variant	LOW	RTEL1	ENSBTAG00000021096	Transcript	ENSBTAT00000028108.6	protein_coding	P	ccA/ccG	-	BP
rs136414283	13	53512580	G	synonymous_variant	LOW	-	ENSBTAG00000054594	Transcript	ENSBTAT00000012873.6	protein_coding	K	aaA/aaG	-	BP
rs136617730	13	12144577	A	synonymous_variant	LOW	CDC123	ENSBTAG00000019511	Transcript	ENSBTAT00000025992.4	protein_coding	G	ggC/ggT	-	BP
rs136850912	13	53602922	T	synonymous_variant	LOW	GINS1	ENSBTAG00000019984	Transcript	ENSBTAT00000026619.6	protein_coding	N	aaC/aaT	-	BP
rs136892577	13	12771992	C	synonymous_variant	LOW	USP6NL	ENSBTAG00000019488	Transcript	ENSBTAT00000025957.6	protein_coding	A	gcG/gcC	-	BP
rs137043317	13	79364216	C	synonymous_variant	LOW	NFATC2	ENSBTAG00000018270	Transcript	ENSBTAT00000024318.6	protein_coding	L	ctA/ctG	-	BP
rs207814927	13	69818080	T	synonymous_variant	LOW	PLCG1	ENSBTAG00000017584	Transcript	ENSBTAT00000023383.5	protein_coding	Y	taC/taT	-	BP
rs208256739	13	42607862	C	synonymous_variant	LOW	APMAP	ENSBTAG00000004278	Transcript	ENSBTAT00000005603.6	protein_coding	S	tcA/tcG	-	BP
rs209194595	13	65882904	G	synonymous_variant	LOW	SOGA1	ENSBTAG00000021669	Transcript	ENSBTAT00000028879.5	protein_coding	R	cgT/cgC	-	BP
rs209390958	13	70034228	A	synonymous_variant	LOW	CHD6	ENSBTAG00000005733	Transcript	ENSBTAT00000061177.3	protein_coding	D	gaC/gaT	-	BP
rs211330720	13	39571850	A	synonymous_variant	LOW	RIN2	ENSBTAG00000020382	Transcript	ENSBTAT00000056271.3	protein_coding	Q	caG/caA	-	BP
rs211474153	13	56608445	T	synonymous_variant	LOW	PPP1R3D	ENSBTAG00000027397	Transcript	ENSBTAT00000039322.5	protein_coding	L	ctC/ctT	-	BP
rs211631630	13	45123625	C	synonymous_variant	LOW	PFKP	ENSBTAG00000002683	Transcript	ENSBTAT00000003472.6	protein_coding	K	aaA/aaG	-	BP
rs379382009	13	10170766	T	synonymous_variant	LOW	KIF16B	ENSBTAG00000000939	Transcript	ENSBTAT00000001242.6	protein_coding	K	aaG/aaA	-	BP
rs379577542	13	72904203	G	synonymous_variant	LOW	TTPAL	ENSBTAG00000018873	Transcript	ENSBTAT00000025123.5	protein_coding	G	ggC/ggG	-	BP
rs380202610	13	75584987	T	synonymous_variant	LOW	EYA2	ENSBTAG00000013336	Transcript	ENSBTAT00000017737.4	protein_coding	A	gcC/gcT	-	BP
rs381447184	13	54520168	T	synonymous_variant	LOW	DIDO1	ENSBTAG00000006002	Transcript	ENSBTAT00000007879.6	protein_coding	G	ggC/ggT	-	BP
rs382265218	13	52324169	G	synonymous_variant	LOW	VPS16	ENSBTAG00000001320	Transcript	ENSBTAT00000001744.6	protein_coding	C	tgT/tgC	-	BP
rs382601236	13	53885366	T	synonymous_variant	LOW	ZNF512B	ENSBTAG00000011646	Transcript	ENSBTAT00000039336.5	protein_coding	C	tgC/tgT	-	BP
rs382889186	13	67545136	T	synonymous_variant	LOW	ACTR5	ENSBTAG00000048262	Transcript	ENSBTAT00000065051.2	protein_coding	A	gcG/gcT	-	BP
rs383292679	13	54519508	A	synonymous_variant	LOW	DIDO1	ENSBTAG00000006002	Transcript	ENSBTAT00000007879.6	protein_coding	P	ccG/ccA	-	BP
rs383678726	13	53385286	T	synonymous_variant	LOW	-	ENSBTAG00000051981	Transcript	ENSBTAT00000045380.4	protein_coding	T	acC/acT	-	BP
rs384006634	13	46770638	T	synonymous_variant	LOW	DIP2C	ENSBTAG00000006531	Transcript	ENSBTAT00000015282.5	protein_coding	C	tgC/tgT	-	BP
rs384867451	13	35034391	G	synonymous_variant	LOW	JCAD	ENSBTAG00000001204	Transcript	ENSBTAT00000001595.5	protein_coding	A	gcT/gcC	-	BP
rs385434591	13	5472035	A	synonymous_variant	LOW	BTBD3	ENSBTAG00000048432	Transcript	ENSBTAT00000070199.1	protein_coding	T	acG/acA	-	BP
rs385670170	13	75584984	T	synonymous_variant	LOW	EYA2	ENSBTAG00000013336	Transcript	ENSBTAT00000017737.4	protein_coding	D	gaC/gaT	-	BP
rs41629976	13	46767424	T	synonymous_variant	LOW	DIP2C	ENSBTAG00000006531	Transcript	ENSBTAT00000015282.5	protein_coding	C	tgC/tgT	-	BP
rs41681733	13	16413128	C	synonymous_variant	LOW	SFMBT2	ENSBTAG00000005915	Transcript	ENSBTAT00000007770.6	protein_coding	V	gtT/gtC	-	BP
rs41681734	13	16413140	T	synonymous_variant	LOW	SFMBT2	ENSBTAG00000005915	Transcript	ENSBTAT00000007770.6	protein_coding	C	tgC/tgT	-	BP
rs41690347	13	43043187	G	synonymous_variant	LOW	ASB13	ENSBTAG00000018805	Transcript	ENSBTAT00000025032.6	protein_coding	A	gcA/gcG	-	BP
rs41698114	13	52427773	A	synonymous_variant	LOW	EBF4	ENSBTAG00000037757	Transcript	ENSBTAT00000045103.4	protein_coding	Y	taC/taT	-	BP
rs41716959	13	79481168	G	synonymous_variant	LOW	ATP9A	ENSBTAG00000007962	Transcript	ENSBTAT00000010474.6	protein_coding	T	acT/acC	-	BP
rs42364437	13	76141045	A	synonymous_variant	LOW	NCOA3	ENSBTAG00000007489	Transcript	ENSBTAT00000009850.6	protein_coding	E	gaG/gaA	-	BP
rs42781742	13	6694933	C	synonymous_variant	LOW	SPTLC3	ENSBTAG00000014252	Transcript	ENSBTAT00000018946.6	protein_coding	R	cgG/cgC	-	BP
rs43355095	13	79807566	A	synonymous_variant	LOW	-	ENSBTAG00000053699	Transcript	ENSBTAT00000080547.1	protein_coding	S	tcG/tcT	-	BP
rs439160771	13	59582937	G	synonymous_variant	LOW	FAM210B	ENSBTAG00000013007	Transcript	ENSBTAT00000017292.6	protein_coding	A	gcG/gcC	-	BP
rs444598603	13	18923950	G	synonymous_variant	LOW	PARD3	ENSBTAG00000014991	Transcript	ENSBTAT00000019972.6	protein_coding	G	ggA/ggG	-	BP
rs445043207	13	79364336	A	synonymous_variant	LOW	NFATC2	ENSBTAG00000018270	Transcript	ENSBTAT00000024318.6	protein_coding	A	gcC/gcT	-	BP
rs460166702	13	42883810	G	synonymous_variant	LOW	ANKRD16	ENSBTAG00000039071	Transcript	ENSBTAT00000055083.2	protein_coding	P	ccA/ccG	-	BP
rs465604215	13	42883669	T	synonymous_variant	LOW	ANKRD16	ENSBTAG00000039071	Transcript	ENSBTAT00000055083.2	protein_coding	G	ggC/ggT	-	BP
rs469104264	13	81126938	A	synonymous_variant	LOW	ZNF217	ENSBTAG00000030556	Transcript	ENSBTAT00000043137.4	protein_coding	N	aaC/aaT	-	BP
rs472235769	13	51306088	G	synonymous_variant	LOW	PANK2	ENSBTAG00000007920	Transcript	ENSBTAT00000045589.4	protein_coding	S	tcG/tcC	-	BP
rs481079575	13	81120406	G	synonymous_variant	LOW	ZNF217	ENSBTAG00000030556	Transcript	ENSBTAT00000043137.4	protein_coding	P	ccT/ccC	-	BP
rs516688435	13	28190190	A	synonymous_variant	LOW	BEND7	ENSBTAG00000020800	Transcript	ENSBTAT00000027718.5	protein_coding	P	ccC/ccT	-	BP
rs520495546	13	53025022	G	synonymous_variant	LOW	STK35	ENSBTAG00000003561	Transcript	ENSBTAT00000004632.5	protein_coding	D	gaT/gaC	-	BP
rs523592946	13	42793607	T	synonymous_variant	LOW	PYGB	ENSBTAG00000004625	Transcript	ENSBTAT00000006069.5	protein_coding	N	aaC/aaT	-	BP
rs524611255	13	54454168	G	synonymous_variant	LOW	SLC17A9	ENSBTAG00000001829	Transcript	ENSBTAT00000044985.3	protein_coding	A	gcT/gcC	-	BP
rs525371685	13	42743131	T	synonymous_variant	LOW	ENTPD6	ENSBTAG00000009881	Transcript	ENSBTAT00000013034.6	protein_coding	P	ccC/ccT	-	BP
rs526217618	13	12772157	A	synonymous_variant	LOW	USP6NL	ENSBTAG00000019488	Transcript	ENSBTAT00000025957.6	protein_coding	A	gcG/gcA	-	BP
rs717270515	13	54496214	G	synonymous_variant	LOW	DIDO1	ENSBTAG00000006002	Transcript	ENSBTAT00000007879.6	protein_coding	A	gcA/gcG	-	BP
rs719987979	13	38010779	G	synonymous_variant	LOW	RRBP1	ENSBTAG00000015438	Transcript	ENSBTAT00000061585.3	protein_coding	G	ggG/ggC	-	BP
rs720315414	13	52524416	T	synonymous_variant	LOW	NOP56	ENSBTAG00000018812	Transcript	ENSBTAT00000025042.6	protein_coding	E	gaG/gaA	-	BP
rs109992656	12	34232347	G	synonymous_variant	LOW	-	ENSBTAG00000019545	Transcript	ENSBTAT00000026040.6	protein_coding	A	gcA/gcG	-	BP
rs110549873	12	24815444	G	synonymous_variant	LOW	RFXAP	ENSBTAG00000005351	Transcript	ENSBTAT00000007033.4	protein_coding	D	gaT/gaC	-	BP
rs110740486	12	21789986	A	synonymous_variant	LOW	SLC25A15	ENSBTAG00000011647	Transcript	ENSBTAT00000015468.6	protein_coding	V	gtC/gtT	-	BP
rs134404368	12	77050200	G	synonymous_variant	LOW	PCCA	ENSBTAG00000010672	Transcript	ENSBTAT00000014120.6	protein_coding	V	gtA/gtG	-	BP
rs135875330	12	34246160	T	synonymous_variant	LOW	-	ENSBTAG00000019545	Transcript	ENSBTAT00000026040.6	protein_coding	D	gaC/gaT	-	BP
rs378421294	12	32397272	A	synonymous_variant	LOW	LNX2	ENSBTAG00000015614	Transcript	ENSBTAT00000020741.5	protein_coding	P	ccG/ccA	-	BP
rs378540752	12	35675428	A	synonymous_variant	LOW	LATS2	ENSBTAG00000014406	Transcript	ENSBTAT00000019161.5	protein_coding	T	acG/acA	-	BP
rs381026632	12	35684178	A	synonymous_variant	LOW	LATS2	ENSBTAG00000014406	Transcript	ENSBTAT00000019161.5	protein_coding	A	gcG/gcA	-	BP
rs381524221	12	35675650	T	synonymous_variant	LOW	LATS2	ENSBTAG00000014406	Transcript	ENSBTAT00000019161.5	protein_coding	D	gaC/gaT	-	BP
rs447114417	12	12071684	T	synonymous_variant	LOW	VWA8	ENSBTAG00000001133	Transcript	ENSBTAT00000001508.6	protein_coding	R	Cgg/Agg	-	BP
rs461496856	12	12071658	T	synonymous_variant	LOW	VWA8	ENSBTAG00000001133	Transcript	ENSBTAT00000001508.6	protein_coding	P	ccG/ccA	-	BP
rs467892152	12	27394314	C	synonymous_variant	LOW	RFC3	ENSBTAG00000010787	Transcript	ENSBTAT00000014278.4	protein_coding	Q	caA/caG	-	BP
rs108999433	11	70915760	C	synonymous_variant	LOW	TRMT61B	ENSBTAG00000053233	Transcript	ENSBTAT00000081339.1	protein_coding	F	ttT/ttC	-	BP
rs109007204	11	105809380	C	synonymous_variant	LOW	PPP1R26	ENSBTAG00000030317	Transcript	ENSBTAT00000026527.6	protein_coding	T	acT/acC	-	BP
rs109216949	11	7432553	C	synonymous_variant	LOW	MFSD9	ENSBTAG00000001714	Transcript	ENSBTAT00000002247.5	protein_coding	A	gcA/gcG	-	BP
rs109236019	11	103839550	A	synonymous_variant	LOW	SNAPC4	ENSBTAG00000000054	Transcript	ENSBTAT00000000060.5	protein_coding	V	gtC/gtT	-	BP
rs109387709	11	9242958	G	synonymous_variant	LOW	TGFBRAP1	ENSBTAG00000021731	Transcript	ENSBTAT00000028967.6	protein_coding	P	ccT/ccC	-	BP
rs109401535	11	6913536	T	synonymous_variant	LOW	IL1R1	ENSBTAG00000005273	Transcript	ENSBTAT00000006938.6	protein_coding	H	caC/caT	-	BP
rs109541729	11	86595483	A	synonymous_variant	LOW	ROCK2	ENSBTAG00000005847	Transcript	ENSBTAT00000007691.6	protein_coding	S	tcT/tcA	-	BP
rs109819704	11	103939881	A	synonymous_variant	LOW	NOTCH1	ENSBTAG00000022799	Transcript	ENSBTAT00000017746.6	protein_coding	A	gcC/gcT	-	BP
rs109918940	11	102356696	A	synonymous_variant	LOW	SETX	ENSBTAG00000024822	Transcript	ENSBTAT00000042924.4	protein_coding	T	acA/acT	-	BP
rs110002807	11	68688627	G	synonymous_variant	LOW	EHD3	ENSBTAG00000001662	Transcript	ENSBTAT00000002174.6	protein_coding	S	tcG/tcC	-	BP
rs110088815	11	102928701	A	synonymous_variant	LOW	TSC1	ENSBTAG00000005190	Transcript	ENSBTAT00000006842.5	protein_coding	P	ccC/ccT	-	BP
rs110142515	11	1608807	C	synonymous_variant	LOW	BUB1	ENSBTAG00000021181	Transcript	ENSBTAT00000028226.5	protein_coding	S	agT/agC	-	BP
rs110293337	11	7432475	G	synonymous_variant	LOW	MFSD9	ENSBTAG00000001714	Transcript	ENSBTAT00000002247.5	protein_coding	G	ggT/ggC	-	BP
rs110378661	11	44019844	T	synonymous_variant	LOW	MRPL19	ENSBTAG00000002557	Transcript	ENSBTAT00000003312.6	protein_coding	K	aaG/aaA	-	BP
rs110641366	11	103259143	C	synonymous_variant	LOW	PAEP	ENSBTAG00000014678	Transcript	ENSBTAT00000019538.6	protein_coding	N	aaT/aaC	-	BP
rs110888259	11	87966396	G	synonymous_variant	LOW	IAH1	ENSBTAG00000001140	Transcript	ENSBTAT00000032849.3	protein_coding	D	gaT/gaC	-	BP
rs133545962	11	9221897	C	synonymous_variant	LOW	TGFBRAP1	ENSBTAG00000021731	Transcript	ENSBTAT00000028967.6	protein_coding	L	ctC/ctG	-	BP
rs133738997	11	94676889	T	synonymous_variant	LOW	DENND1A	ENSBTAG00000003610	Transcript	ENSBTAT00000061512.3	protein_coding	R	Cga/Aga	-	BP
rs134026003	11	104311898	C	synonymous_variant	LOW	REXO4	ENSBTAG00000019721	Transcript	ENSBTAT00000026283.6	protein_coding	R	cgC/cgG	-	BP
rs134585012	11	72551478	G	synonymous_variant	LOW	EMILIN1	ENSBTAG00000011324	Transcript	ENSBTAT00000015049.4	protein_coding	A	gcT/gcC	-	BP
rs134610948	11	82697811	T	synonymous_variant	LOW	DDX1	ENSBTAG00000009906	Transcript	ENSBTAT00000013075.6	protein_coding	A	gcG/gcA	-	BP
rs134846232	11	103052808	C	synonymous_variant	LOW	GTF3C5	ENSBTAG00000021373	Transcript	ENSBTAT00000028493.6	protein_coding	S	tcT/tcC	-	BP
rs134977460	11	9239425	G	synonymous_variant	LOW	TGFBRAP1	ENSBTAG00000021731	Transcript	ENSBTAT00000028967.6	protein_coding	I	atT/atC	-	BP
rs135275251	11	100032233	T	synonymous_variant	LOW	ASB6	ENSBTAG00000008973	Transcript	ENSBTAT00000011810.5	protein_coding	P	ccG/ccA	-	BP
rs135294825	11	16112517	C	synonymous_variant	LOW	RASGRP3	ENSBTAG00000008006	Transcript	ENSBTAT00000046852.4	protein_coding	G	ggT/ggC	-	BP
rs136453884	11	13062662	T	synonymous_variant	LOW	DYSF	ENSBTAG00000013290	Transcript	ENSBTAT00000033154.5	protein_coding	S	tcG/tcA	-	BP
rs137336811	11	46273458	C	synonymous_variant	LOW	POLR1B	ENSBTAG00000014166	Transcript	ENSBTAT00000018830.6	protein_coding	A	gcT/gcC	-	BP
rs137586457	11	86903222	C	synonymous_variant	LOW	ATP6V1C2	ENSBTAG00000001927	Transcript	ENSBTAT00000032875.4	protein_coding	K	aaA/aaG	-	BP
rs137736900	11	2453760	C	synonymous_variant	LOW	NCAPH	ENSBTAG00000012925	Transcript	ENSBTAT00000017174.6	protein_coding	T	acT/acC	-	BP
rs17871681	11	74124279	T	synonymous_variant	LOW	POMC	ENSBTAG00000007897	Transcript	ENSBTAT00000010386.3	protein_coding	F	ttC/ttT	-	BP
rs207893118	11	104177810	T	synonymous_variant	LOW	ABO	ENSBTAG00000012525	Transcript	ENSBTAT00000042758.4	protein_coding	K	aaG/aaA	-	BP
rs208071454	11	37348999	T	synonymous_variant	LOW	SPTBN1	ENSBTAG00000006995	Transcript	ENSBTAT00000009208.6	protein_coding	F	ttC/ttT	-	BP
rs208175512	11	68715929	T	synonymous_variant	LOW	CAPN14	ENSBTAG00000015865	Transcript	ENSBTAT00000021091.6	protein_coding	C	tgC/tgT	-	BP
rs208880552	11	67179917	A	synonymous_variant	LOW	ARHGAP25	ENSBTAG00000023976	Transcript	ENSBTAT00000033004.5	protein_coding	Q	caG/caA	-	BP
rs209472604	11	98199053	T	synonymous_variant	LOW	LRSAM1	ENSBTAG00000012844	Transcript	ENSBTAT00000017067.5	protein_coding	H	caC/caT	-	BP
rs209530974	11	11496860	C	synonymous_variant	LOW	-	ENSBTAG00000049635	Transcript	ENSBTAT00000073436.1	protein_coding	L	ctG/ctC	-	BP
rs209539225	11	103699975	C	synonymous_variant	LOW	QSOX2	ENSBTAG00000011129	Transcript	ENSBTAT00000042859.4	protein_coding	P	ccA/ccG	-	BP
rs209579683	11	72551475	C	synonymous_variant	LOW	EMILIN1	ENSBTAG00000011324	Transcript	ENSBTAT00000015049.4	protein_coding	V	gtA/gtG	-	BP
rs209664865	11	67179968	T	synonymous_variant	LOW	ARHGAP25	ENSBTAG00000023976	Transcript	ENSBTAT00000033004.5	protein_coding	D	gaC/gaT	-	BP
rs209871354	11	98216006	T	synonymous_variant	LOW	LRSAM1	ENSBTAG00000012844	Transcript	ENSBTAT00000017067.5	protein_coding	G	ggC/ggT	-	BP
rs209889212	11	105925997	A	synonymous_variant	LOW	RABL6	ENSBTAG00000039573	Transcript	ENSBTAT00000001237.5	protein_coding	R	agG/agA	-	BP
rs210117310	11	98154670	T	synonymous_variant	LOW	SLC2A8	ENSBTAG00000006957	Transcript	ENSBTAT00000009144.5	protein_coding	Y	taC/taT	-	BP
rs210195261	11	68715992	C	synonymous_variant	LOW	CAPN14	ENSBTAG00000015865	Transcript	ENSBTAT00000021091.6	protein_coding	S	agT/agC	-	BP
rs210380285	11	103871371	T	synonymous_variant	LOW	PMPCA	ENSBTAG00000001353	Transcript	ENSBTAT00000001782.4	protein_coding	A	gcC/gcT	-	BP
rs210503308	11	10702998	T	synonymous_variant	LOW	DGUOK	ENSBTAG00000012037	Transcript	ENSBTAT00000047239.2	protein_coding	L	ttG/ttA	-	BP
rs211031908	11	4057036	T	synonymous_variant	LOW	CRACDL	ENSBTAG00000054686	Transcript	ENSBTAT00000067023.1	protein_coding	A	gcG/gcA	-	BP
rs211159509	11	95882974	A	synonymous_variant	LOW	GOLGA1	ENSBTAG00000015286	Transcript	ENSBTAT00000020327.6	protein_coding	A	gcC/gcT	-	BP
rs378477220	11	101478152	A	synonymous_variant	LOW	PLPP7	ENSBTAG00000050974	Transcript	ENSBTAT00000074650.1	protein_coding	E	gaG/gaA	-	BP
rs379109290	11	105810127	A	synonymous_variant	LOW	PPP1R26	ENSBTAG00000030317	Transcript	ENSBTAT00000026527.6	protein_coding	P	ccG/ccA	-	BP
rs380189520	11	103693083	T	synonymous_variant	LOW	QSOX2	ENSBTAG00000011129	Transcript	ENSBTAT00000042859.4	protein_coding	R	Cgg/Agg	-	BP
rs381936956	11	102775009	A	synonymous_variant	LOW	AK8	ENSBTAG00000004092	Transcript	ENSBTAT00000005345.5	protein_coding	Y	taC/taT	-	BP
rs382354505	11	19053841	T	synonymous_variant	LOW	FEZ2	ENSBTAG00000009021	Transcript	ENSBTAT00000011880.6	protein_coding	R	agG/agA	-	BP
rs382524939	11	105809596	G	synonymous_variant	LOW	PPP1R26	ENSBTAG00000030317	Transcript	ENSBTAT00000026527.6	protein_coding	A	gcC/gcG	-	BP
rs385022406	11	106220521	T	synonymous_variant	LOW	TPRN	ENSBTAG00000047715	Transcript	ENSBTAT00000064376.2	protein_coding	R	cgC/cgA	-	BP
rs385456358	11	99561856	A	synonymous_variant	LOW	CRAT	ENSBTAG00000001932	Transcript	ENSBTAT00000002513.6	protein_coding	A	gcC/gcT	-	BP
rs385931794	11	48405613	A	synonymous_variant	LOW	KDM3A	ENSBTAG00000013580	Transcript	ENSBTAT00000018069.6	protein_coding	V	gtC/gtT	-	BP
rs385935675	11	9220625	A	synonymous_variant	LOW	TGFBRAP1	ENSBTAG00000021731	Transcript	ENSBTAT00000028967.6	protein_coding	G	ggC/ggT	-	BP
rs386099073	11	48841517	G	synonymous_variant	LOW	POLR1A	ENSBTAG00000006481	Transcript	ENSBTAT00000008496.6	protein_coding	L	ctC/ctG	-	BP
rs41606063	11	87692596	A	synonymous_variant	LOW	TAF1B	ENSBTAG00000007543	Transcript	ENSBTAT00000043676.2	protein_coding	Y	taC/taT	-	BP
rs42275233	11	4710698	A	synonymous_variant	LOW	AFF3	ENSBTAG00000012449	Transcript	ENSBTAT00000016523.6	protein_coding	A	gcC/gcT	-	BP
rs42605094	11	22453122	G	synonymous_variant	LOW	SLC8A1	ENSBTAG00000013861	Transcript	ENSBTAT00000018452.5	protein_coding	D	gaT/gaC	-	BP
rs433570254	11	2679805	C	synonymous_variant	LOW	FER1L5	ENSBTAG00000003963	Transcript	ENSBTAT00000004788.5	protein_coding	S	agT/agC	-	BP
rs43485085	11	26441367	A	synonymous_variant	LOW	-	ENSBTAG00000016794	Transcript	ENSBTAT00000022342.6	protein_coding	P	ccC/ccT	-	BP
rs435254380	11	14206177	G	synonymous_variant	LOW	XDH	ENSBTAG00000012519	Transcript	ENSBTAT00000016620.4	protein_coding	P	ccT/ccC	-	BP
rs43653266	11	1761871	C	synonymous_variant	LOW	NPHP1	ENSBTAG00000007675	Transcript	ENSBTAT00000010098.5	protein_coding	L	ctT/ctC	-	BP
rs43654704	11	1848775	C	synonymous_variant	LOW	MAL	ENSBTAG00000034586	Transcript	ENSBTAT00000033229.3	protein_coding	V	gtT/gtC	-	BP
rs43668893	11	13220095	C	synonymous_variant	LOW	ZNF638	ENSBTAG00000009242	Transcript	ENSBTAT00000012184.6	protein_coding	P	ccA/ccG	-	BP
rs43673427	11	22080692	G	synonymous_variant	LOW	THUMPD2	ENSBTAG00000004722	Transcript	ENSBTAT00000006195.6	protein_coding	G	ggG/ggC	-	BP
rs43675122	11	28823432	T	synonymous_variant	LOW	EPAS1	ENSBTAG00000003711	Transcript	ENSBTAT00000004836.5	protein_coding	P	ccC/ccT	-	BP
rs438126725	11	104526041	A	synonymous_variant	LOW	SARDH	ENSBTAG00000004510	Transcript	ENSBTAT00000005925.5	protein_coding	A	gcC/gcT	-	BP
rs442145391	11	30139559	T	synonymous_variant	LOW	MSH6	ENSBTAG00000001424	Transcript	ENSBTAT00000001867.6	protein_coding	N	aaC/aaT	-	BP
rs448756830	11	104266822	G	synonymous_variant	LOW	SURF2	ENSBTAG00000000046	Transcript	ENSBTAT00000000051.6	protein_coding	K	aaA/aaG	-	BP
rs452929602	11	60478133	A	synonymous_variant	LOW	CCT4	ENSBTAG00000004531	Transcript	ENSBTAT00000044819.4	protein_coding	P	ccC/ccT	-	BP
rs455027472	11	20947749	G	synonymous_variant	LOW	HNRNPLL	ENSBTAG00000020567	Transcript	ENSBTAT00000027405.6	protein_coding	S	tcA/tcC	-	BP
rs457668541	11	6164894	T	synonymous_variant	LOW	CNOT11	ENSBTAG00000008267	Transcript	ENSBTAT00000010879.5	protein_coding	I	atC/atT	-	BP
rs458166270	11	9269849	A	synonymous_variant	LOW	FHL2	ENSBTAG00000001086	Transcript	ENSBTAT00000001440.4	protein_coding	Y	taC/taT	-	BP
rs460324436	11	99081409	C	synonymous_variant	LOW	GLE1	ENSBTAG00000030566	Transcript	ENSBTAT00000020333.4	protein_coding	Y	taT/taC	-	BP
rs468959714	11	90069191	T	synonymous_variant	LOW	CMPK2	ENSBTAG00000019979	Transcript	ENSBTAT00000026613.6	protein_coding	L	ctC/ctT	-	BP
rs470062454	11	93121272	T	synonymous_variant	LOW	RBM18	ENSBTAG00000016367	Transcript	ENSBTAT00000021769.3	protein_coding	K	aaG/aaA	-	BP
rs476411233	11	105822299	T	synonymous_variant	LOW	MRPS2	ENSBTAG00000005688	Transcript	ENSBTAT00000007473.6	protein_coding	L	Ctg/Ttg	-	BP
rs476621861	11	104814197	C	synonymous_variant	LOW	BRD3	ENSBTAG00000010582	Transcript	ENSBTAT00000013992.6	protein_coding	A	gcA/gcG	-	BP
rs520253619	11	14201703	A	synonymous_variant	LOW	XDH	ENSBTAG00000012519	Transcript	ENSBTAT00000016620.4	protein_coding	L	ctG/ctT	-	BP
rs520507744	11	104634312	A	synonymous_variant	LOW	VAV2	ENSBTAG00000004511	Transcript	ENSBTAT00000005932.6	protein_coding	P	ccG/ccT	-	BP
rs521814605	11	99531209	A	synonymous_variant	LOW	MIGA2	ENSBTAG00000010653	Transcript	ENSBTAT00000014090.4	protein_coding	P	ccG/ccA	-	BP
rs522615757	11	99170129	G	synonymous_variant	LOW	DYNC2I2	ENSBTAG00000015343	Transcript	ENSBTAT00000020398.4	protein_coding	T	acT/acC	-	BP
rs522960846	11	100235582	G	synonymous_variant	LOW	USP20	ENSBTAG00000020311	Transcript	ENSBTAT00000027070.6	protein_coding	A	gcC/gcG	-	BP
rs524965292	11	10897841	A	synonymous_variant	LOW	ALMS1	ENSBTAG00000011172	Transcript	ENSBTAT00000047267.4	protein_coding	P	ccC/ccT	-	BP
rs525419646	11	104177900	C	synonymous_variant	LOW	ABO	ENSBTAG00000012525	Transcript	ENSBTAT00000042758.4	protein_coding	R	cgA/cgG	-	BP
rs525626097	11	14191123	A	synonymous_variant	LOW	XDH	ENSBTAG00000012519	Transcript	ENSBTAT00000016620.4	protein_coding	A	gcC/gcT	-	BP
rs714162400	11	99218989	C	synonymous_variant	LOW	PKN3	ENSBTAG00000010195	Transcript	ENSBTAT00000013461.5	protein_coding	V	gtT/gtC	-	BP
rs715518976	11	90069173	T	synonymous_variant	LOW	CMPK2	ENSBTAG00000019979	Transcript	ENSBTAT00000026613.6	protein_coding	P	ccC/ccT	-	BP
rs715737211	11	98761592	A	synonymous_variant	LOW	PTGES2	ENSBTAG00000016218	Transcript	ENSBTAT00000021584.6	protein_coding	N	aaC/aaT	-	BP
rs717241003	11	87595852	T	synonymous_variant	LOW	GRHL1	ENSBTAG00000007485	Transcript	ENSBTAT00000009846.6	protein_coding	P	ccG/ccA	-	BP
rs719557468	11	106101619	G	synonymous_variant	LOW	SAPCD2	ENSBTAG00000047807	Transcript	ENSBTAT00000063271.2	protein_coding	R	Agg/Cgg	-	BP
rs719992733	11	92674535	T	synonymous_variant	LOW	DAB2IP	ENSBTAG00000008232	Transcript	ENSBTAT00000032823.5	protein_coding	P	ccC/ccT	-	BP
rs721997889	11	104814206	C	synonymous_variant	LOW	BRD3	ENSBTAG00000010582	Transcript	ENSBTAT00000013992.6	protein_coding	P	ccA/ccG	-	BP
rs108941313	10	23047294	A	synonymous_variant	LOW	-	ENSBTAG00000049260	Transcript	ENSBTAT00000072027.1	protein_coding	E	gaG/gaA	-	BP
rs109070941	10	102131863	G	synonymous_variant	LOW	TTC7B	ENSBTAG00000006392	Transcript	ENSBTAT00000008385.5	protein_coding	S	tcT/tcC	-	BP
rs109084148	10	26736259	T	synonymous_variant	LOW	TEP1	ENSBTAG00000001179	Transcript	ENSBTAT00000001564.5	protein_coding	Y	taC/taT	-	BP
rs109173606	10	7559982	G	synonymous_variant	LOW	SV2C	ENSBTAG00000017507	Transcript	ENSBTAT00000036622.3	protein_coding	L	ctT/ctG	-	BP
rs109380674	10	7822802	C	synonymous_variant	LOW	IQGAP2	ENSBTAG00000000897	Transcript	ENSBTAT00000001190.6	protein_coding	Y	taT/taC	-	BP
rs109485878	10	48162939	A	synonymous_variant	LOW	VPS13C	ENSBTAG00000038920	Transcript	ENSBTAT00000061287.3	protein_coding	K	aaG/aaA	-	BP
rs109501014	10	35818609	G	synonymous_variant	LOW	BUB1B	ENSBTAG00000007237	Transcript	ENSBTAT00000009521.6	protein_coding	K	aaA/aaG	-	BP
rs109576790	10	26736202	C	synonymous_variant	LOW	TEP1	ENSBTAG00000001179	Transcript	ENSBTAT00000001564.5	protein_coding	P	ccT/ccC	-	BP
rs109796984	10	48018136	C	synonymous_variant	LOW	-	ENSBTAG00000010952	Transcript	ENSBTAT00000014540.5	protein_coding	P	ccC/ccG	-	BP
rs109935001	10	26743214	G	synonymous_variant	LOW	TEP1	ENSBTAG00000001179	Transcript	ENSBTAT00000001564.5	protein_coding	R	agA/agG	-	BP
rs110370727	10	12082133	G	synonymous_variant	LOW	PDCD7	ENSBTAG00000039658	Transcript	ENSBTAT00000054198.2	protein_coding	G	ggA/ggC	-	BP
rs110656791	10	16322033	A	synonymous_variant	LOW	KIF23	ENSBTAG00000009983	Transcript	ENSBTAT00000013163.5	protein_coding	L	ctG/ctA	-	BP
rs110666297	10	38031965	T	synonymous_variant	LOW	CDAN1	ENSBTAG00000005751	Transcript	ENSBTAT00000007561.6	protein_coding	A	gcG/gcA	-	BP
rs110796845	10	20911454	C	synonymous_variant	LOW	TGM1	ENSBTAG00000003920	Transcript	ENSBTAT00000005119.4	protein_coding	S	tcT/tcC	-	BP
rs110833520	10	85437367	G	synonymous_variant	LOW	ALDH6A1	ENSBTAG00000018469	Transcript	ENSBTAT00000024584.4	protein_coding	I	atT/atC	-	BP
rs110880696	10	101882120	C	synonymous_variant	LOW	NRDE2	ENSBTAG00000005427	Transcript	ENSBTAT00000007147.5	protein_coding	A	gcA/gcG	-	BP
rs133414932	10	4670903	A	synonymous_variant	LOW	CDO1	ENSBTAG00000017442	Transcript	ENSBTAT00000023186.6	protein_coding	N	aaC/aaT	-	BP
rs133770097	10	10003777	G	synonymous_variant	LOW	ARSB	ENSBTAG00000008341	Transcript	ENSBTAT00000010988.6	protein_coding	A	gcT/gcC	-	BP
rs134598308	10	85055344	C	synonymous_variant	LOW	DNAL1	ENSBTAG00000015930	Transcript	ENSBTAT00000012909.5	protein_coding	L	Ttg/Ctg	-	BP
rs134814121	10	15106410	A	synonymous_variant	LOW	FEM1B	ENSBTAG00000008378	Transcript	ENSBTAT00000011028.6	protein_coding	Q	caG/caA	-	BP
rs135128283	10	25435143	G	synonymous_variant	LOW	-	ENSBTAG00000006514	Transcript	ENSBTAT00000008541.5	protein_coding	V	gtT/gtC	-	BP
rs135405165	10	76580031	G	synonymous_variant	LOW	MTHFD1	ENSBTAG00000009641	Transcript	ENSBTAT00000012704.5	protein_coding	A	gcA/gcG	-	BP
rs135990623	10	101882147	G	synonymous_variant	LOW	NRDE2	ENSBTAG00000005427	Transcript	ENSBTAT00000007147.5	protein_coding	A	gcT/gcC	-	BP
rs207757928	10	77184305	T	synonymous_variant	LOW	FNTB	ENSBTAG00000005897	Transcript	ENSBTAT00000007751.3	protein_coding	S	agC/agT	-	BP
rs208331522	10	84746806	A	synonymous_variant	LOW	NUMB	ENSBTAG00000011683	Transcript	ENSBTAT00000015508.6	protein_coding	P	ccC/ccT	-	BP
rs208433540	10	72385628	C	synonymous_variant	LOW	DHRS7	ENSBTAG00000020729	Transcript	ENSBTAT00000027623.5	protein_coding	R	cgT/cgG	-	BP
rs208762253	10	88494349	G	synonymous_variant	LOW	POMT2	ENSBTAG00000002704	Transcript	ENSBTAT00000003502.5	protein_coding	G	ggT/ggC	-	BP
rs209586438	10	84528925	C	synonymous_variant	LOW	ZFYVE1	ENSBTAG00000011041	Transcript	ENSBTAT00000014664.6	protein_coding	K	aaA/aaG	-	BP
rs210082347	10	26095416	A	synonymous_variant	LOW	SLC39A2	ENSBTAG00000000936	Transcript	ENSBTAT00000001238.5	protein_coding	P	ccC/ccT	-	BP
rs210152243	10	76884081	A	synonymous_variant	LOW	PLEKHG3	ENSBTAG00000001551	Transcript	ENSBTAT00000039904.5	protein_coding	A	gcG/gcA	-	BP
rs210211258	10	36946132	A	synonymous_variant	LOW	RPAP1	ENSBTAG00000001693	Transcript	ENSBTAT00000002220.5	protein_coding	L	Ctg/Ttg	-	BP
rs210337482	10	36946199	A	synonymous_variant	LOW	RPAP1	ENSBTAG00000001693	Transcript	ENSBTAT00000002220.5	protein_coding	A	gcG/gcT	-	BP
rs210389022	10	36952187	C	synonymous_variant	LOW	RPAP1	ENSBTAG00000001693	Transcript	ENSBTAT00000002220.5	protein_coding	V	gtA/gtG	-	BP
rs210548727	10	84529189	G	synonymous_variant	LOW	ZFYVE1	ENSBTAG00000011041	Transcript	ENSBTAT00000014664.6	protein_coding	S	agT/agC	-	BP
rs210593679	10	76873792	T	synonymous_variant	LOW	PLEKHG3	ENSBTAG00000001551	Transcript	ENSBTAT00000039904.5	protein_coding	N	aaC/aaT	-	BP
rs211002483	10	79626931	T	synonymous_variant	LOW	ZFYVE26	ENSBTAG00000014334	Transcript	ENSBTAT00000043260.3	protein_coding	E	gaG/gaA	-	BP
rs211023606	10	48018211	C	synonymous_variant	LOW	-	ENSBTAG00000010952	Transcript	ENSBTAT00000014540.5	protein_coding	R	agA/agG	-	BP
rs211540031	10	81007353	C	synonymous_variant	LOW	EXD2	ENSBTAG00000010052	Transcript	ENSBTAT00000013255.6	protein_coding	L	Ttg/Ctg	-	BP
rs211607104	10	83238018	A	synonymous_variant	LOW	SIPA1L1	ENSBTAG00000015805	Transcript	ENSBTAT00000035650.5	protein_coding	S	tcG/tcA	-	BP
rs211664388	10	8600884	T	synonymous_variant	LOW	WDR41	ENSBTAG00000020212	Transcript	ENSBTAT00000026917.4	protein_coding	A	gcG/gcA	-	BP
rs211680615	10	25763374	T	synonymous_variant	LOW	CHD8	ENSBTAG00000020422	Transcript	ENSBTAT00000027215.5	protein_coding	L	Ctg/Ttg	-	BP
rs211693103	10	22267889	G	synonymous_variant	LOW	-	ENSBTAG00000000432	Transcript	ENSBTAT00000000555.6	protein_coding	T	acT/acC	-	BP
rs378112957	10	82585175	G	synonymous_variant	LOW	PCNX1	ENSBTAG00000012565	Transcript	ENSBTAT00000016684.6	protein_coding	R	cgT/cgG	-	BP
rs378540118	10	62224867	A	synonymous_variant	LOW	MYEF2	ENSBTAG00000008771	Transcript	ENSBTAT00000055253.2	protein_coding	A	gcG/gcA	-	BP
rs379402050	10	48017929	G	synonymous_variant	LOW	-	ENSBTAG00000010952	Transcript	ENSBTAT00000014540.5	protein_coding	P	ccT/ccC	-	BP
rs379891307	10	26008733	C	synonymous_variant	LOW	ARHGEF40	ENSBTAG00000013401	Transcript	ENSBTAT00000017829.5	protein_coding	G	ggA/ggG	-	BP
rs381658464	10	82704657	G	synonymous_variant	LOW	PCNX1	ENSBTAG00000012565	Transcript	ENSBTAT00000016684.6	protein_coding	E	gaA/gaG	-	BP
rs381973909	10	10003833	G	synonymous_variant	LOW	ARSB	ENSBTAG00000008341	Transcript	ENSBTAT00000010988.6	protein_coding	L	Ttg/Ctg	-	BP
rs382185778	10	82584215	G	synonymous_variant	LOW	PCNX1	ENSBTAG00000012565	Transcript	ENSBTAT00000016684.6	protein_coding	E	gaA/gaG	-	BP
rs382930125	10	28281952	A	synonymous_variant	LOW	LPCAT4	ENSBTAG00000020040	Transcript	ENSBTAT00000026698.4	protein_coding	R	cgC/cgA	-	BP
rs383400499	10	82703936	G	synonymous_variant	LOW	PCNX1	ENSBTAG00000012565	Transcript	ENSBTAT00000016684.6	protein_coding	P	ccA/ccG	-	BP
rs384479158	10	88521276	C	synonymous_variant	LOW	POMT2	ENSBTAG00000002704	Transcript	ENSBTAT00000003502.5	protein_coding	R	cgA/cgG	-	BP
rs384640111	10	88046753	G	synonymous_variant	LOW	ANGEL1	ENSBTAG00000019454	Transcript	ENSBTAT00000025915.5	protein_coding	D	gaT/gaC	-	BP
rs385967857	10	82584290	T	synonymous_variant	LOW	PCNX1	ENSBTAG00000012565	Transcript	ENSBTAT00000016684.6	protein_coding	A	gcC/gcT	-	BP
rs433038984	10	5186203	T	synonymous_variant	LOW	THOC3	ENSBTAG00000035174	Transcript	ENSBTAT00000049661.4	protein_coding	P	ccC/ccT	-	BP
rs43623792	10	45158181	C	synonymous_variant	LOW	PTGDR	ENSBTAG00000006703	Transcript	ENSBTAT00000008808.6	protein_coding	R	cgT/cgC	-	BP
rs43625134	10	47248460	G	synonymous_variant	LOW	TLN2	ENSBTAG00000003667	Transcript	ENSBTAT00000061376.3	protein_coding	L	Ttg/Ctg	-	BP
rs43645876	10	84977863	A	synonymous_variant	LOW	ACOT2	ENSBTAG00000046814	Transcript	ENSBTAT00000074250.1	protein_coding	A	gcG/gcA	-	BP
rs43705204	10	87371527	C	synonymous_variant	LOW	IFT43	ENSBTAG00000012005	Transcript	ENSBTAT00000015927.4	protein_coding	D	gaT/gaC	-	BP
rs442057188	10	83136880	A	synonymous_variant	LOW	SIPA1L1	ENSBTAG00000015805	Transcript	ENSBTAT00000035650.5	protein_coding	G	ggG/ggA	-	BP
rs450550199	10	67833504	G	synonymous_variant	LOW	FBXO34	ENSBTAG00000020533	Transcript	ENSBTAT00000027357.6	protein_coding	P	ccA/ccG	-	BP
rs452234486	10	76615361	A	synonymous_variant	LOW	AKAP5	ENSBTAG00000009642	Transcript	ENSBTAT00000012705.2	protein_coding	Q	caG/caA	-	BP
rs453846134	10	26008670	A	synonymous_variant	LOW	ARHGEF40	ENSBTAG00000013401	Transcript	ENSBTAT00000017829.5	protein_coding	P	ccC/ccT	-	BP
rs455790442	10	85299131	A	synonymous_variant	LOW	ZNF410	ENSBTAG00000020327	Transcript	ENSBTAT00000027088.5	protein_coding	S	tcG/tcA	-	BP
rs459889216	10	67833714	C	synonymous_variant	LOW	FBXO34	ENSBTAG00000020533	Transcript	ENSBTAT00000027357.6	protein_coding	P	ccT/ccC	-	BP
rs461059045	10	84594729	A	synonymous_variant	LOW	RBM25	ENSBTAG00000017177	Transcript	ENSBTAT00000022826.5	protein_coding	A	gcG/gcA	-	BP
rs463156889	10	67833318	G	synonymous_variant	LOW	FBXO34	ENSBTAG00000020533	Transcript	ENSBTAT00000027357.6	protein_coding	V	gtA/gtG	-	BP
rs467197309	10	88625947	T	synonymous_variant	LOW	VIPAS39	ENSBTAG00000020475	Transcript	ENSBTAT00000027283.6	protein_coding	A	gcG/gcA	-	BP
rs471808467	10	85800360	A	synonymous_variant	LOW	LTBP2	ENSBTAG00000021957	Transcript	ENSBTAT00000029274.4	protein_coding	C	tgC/tgT	-	BP
rs473597928	10	36952118	T	synonymous_variant	LOW	RPAP1	ENSBTAG00000001693	Transcript	ENSBTAT00000002220.5	protein_coding	A	gcG/gcA	-	BP
rs479002005	10	77064041	A	synonymous_variant	LOW	CHURC1	ENSBTAG00000003469	Transcript	ENSBTAT00000035771.4	protein_coding	A	gcC/gcA	-	BP
rs482931229	10	80844963	C	synonymous_variant	LOW	DCAF5	ENSBTAG00000048519	Transcript	ENSBTAT00000086238.1	protein_coding	R	cgT/cgG	-	BP
rs516994615	10	88237055	C	synonymous_variant	LOW	IRF2BPL	ENSBTAG00000025329	Transcript	ENSBTAT00000035541.5	protein_coding	L	ctA/ctG	-	BP
rs517226895	10	73574726	C	synonymous_variant	LOW	PRKCH	ENSBTAG00000003276	Transcript	ENSBTAT00000004240.5	protein_coding	D	gaT/gaC	-	BP
rs518247188	10	79283056	G	synonymous_variant	LOW	PLEK2	ENSBTAG00000016255	Transcript	ENSBTAT00000021623.4	protein_coding	S	tcT/tcC	-	BP
rs519539958	10	87461909	T	synonymous_variant	LOW	GPATCH2L	ENSBTAG00000003084	Transcript	ENSBTAT00000004016.6	protein_coding	A	gcC/gcT	-	BP
rs521735288	10	85134445	C	synonymous_variant	LOW	MIDEAS	ENSBTAG00000009272	Transcript	ENSBTAT00000012216.5	protein_coding	R	cgT/cgG	-	BP
rs521972289	10	89020113	C	synonymous_variant	LOW	ADCK1	ENSBTAG00000012106	Transcript	ENSBTAT00000016066.6	protein_coding	D	gaT/gaC	-	BP
rs523343615	10	70573077	A	synonymous_variant	LOW	PSMA3	ENSBTAG00000002808	Transcript	ENSBTAT00000003636.5	protein_coding	E	gaG/gaA	-	BP
rs523525274	10	76598712	C	synonymous_variant	LOW	MTHFD1	ENSBTAG00000009641	Transcript	ENSBTAT00000012704.5	protein_coding	L	ctT/ctC	-	BP
rs524304955	10	86806251	T	synonymous_variant	LOW	FLVCR2	ENSBTAG00000040078	Transcript	ENSBTAT00000015901.6	protein_coding	L	ctC/ctT	-	BP
rs525192268	10	88237580	C	synonymous_variant	LOW	IRF2BPL	ENSBTAG00000025329	Transcript	ENSBTAT00000035541.5	protein_coding	A	gcC/gcG	-	BP
rs714862711	10	79657705	T	synonymous_variant	LOW	ZFYVE26	ENSBTAG00000014334	Transcript	ENSBTAT00000043260.3	protein_coding	A	gcG/gcA	-	BP
rs717720580	10	87371380	T	synonymous_variant	LOW	IFT43	ENSBTAG00000012005	Transcript	ENSBTAT00000015927.4	protein_coding	H	caC/caT	-	BP
rs722302455	10	69071018	G	synonymous_variant	LOW	TMEM260	ENSBTAG00000030881	Transcript	ENSBTAT00000052373.3	protein_coding	L	ctC/ctG	-	BP
rs109383217	9	40682388	T	synonymous_variant	LOW	ZBTB24	ENSBTAG00000010113	Transcript	ENSBTAT00000013338.5	protein_coding	D	gaC/gaT	-	BP
rs110283417	9	95328844	C	synonymous_variant	LOW	RSPH3	ENSBTAG00000005955	Transcript	ENSBTAT00000007814.5	protein_coding	L	ctT/ctG	-	BP
rs110394720	9	74969421	T	synonymous_variant	LOW	IL20RA	ENSBTAG00000015638	Transcript	ENSBTAT00000020767.5	protein_coding	T	acG/acA	-	BP
rs110622433	9	102353712	C	synonymous_variant	LOW	AFDN	ENSBTAG00000005557	Transcript	ENSBTAT00000007309.6	protein_coding	I	atA/atC	-	BP
rs134025679	9	12648277	C	synonymous_variant	LOW	KCNQ5	ENSBTAG00000007791	Transcript	ENSBTAT00000010251.6	protein_coding	G	ggT/ggC	-	BP
rs134340420	9	85852515	C	synonymous_variant	LOW	SASH1	ENSBTAG00000001826	Transcript	ENSBTAT00000002389.5	protein_coding	S	agT/agC	-	BP
rs136778334	9	25994952	T	synonymous_variant	LOW	TPD52L1	ENSBTAG00000003336	Transcript	ENSBTAT00000004332.5	protein_coding	R	cgC/cgA	-	BP
rs136844290	9	93965715	G	synonymous_variant	LOW	TMEM242	ENSBTAG00000007201	Transcript	ENSBTAT00000054275.2	protein_coding	G	ggT/ggC	-	BP
rs137405256	9	74969418	C	synonymous_variant	LOW	IL20RA	ENSBTAG00000015638	Transcript	ENSBTAT00000020767.5	protein_coding	L	ctC/ctG	-	BP
rs207754436	9	87247528	C	synonymous_variant	LOW	RAET1G	ENSBTAG00000039329	Transcript	ENSBTAT00000057496.3	protein_coding	T	acC/acG	-	BP
rs207890921	9	34474172	G	synonymous_variant	LOW	NT5DC1	ENSBTAG00000003076	Transcript	ENSBTAT00000004003.4	protein_coding	N	aaT/aaC	-	BP
rs207922993	9	65245276	A	synonymous_variant	LOW	CEP162	ENSBTAG00000003384	Transcript	ENSBTAT00000004386.5	protein_coding	K	aaG/aaA	-	BP
rs208234385	9	102007194	C	synonymous_variant	LOW	UNC93A	ENSBTAG00000014498	Transcript	ENSBTAT00000057059.3	protein_coding	P	ccA/ccG	-	BP
rs210162002	9	81836714	T	synonymous_variant	LOW	UTRN	ENSBTAG00000009665	Transcript	ENSBTAT00000012740.6	protein_coding	V	gtC/gtT	-	BP
rs210380740	9	60549063	C	synonymous_variant	LOW	MDN1	ENSBTAG00000001644	Transcript	ENSBTAT00000002157.6	protein_coding	P	ccT/ccC	-	BP
rs211578221	9	93965673	C	synonymous_variant	LOW	TMEM242	ENSBTAG00000007201	Transcript	ENSBTAT00000054275.2	protein_coding	T	acA/acG	-	BP
rs378457647	9	87985497	A	synonymous_variant	LOW	MTHFD1L	ENSBTAG00000009846	Transcript	ENSBTAT00000052076.3	protein_coding	Q	caG/caA	-	BP
rs381544485	9	103985484	C	synonymous_variant	LOW	FAM120B	ENSBTAG00000003884	Transcript	ENSBTAT00000005065.6	protein_coding	L	Ttg/Ctg	-	BP
rs384299950	9	12957352	A	synonymous_variant	LOW	CGAS	ENSBTAG00000000892	Transcript	ENSBTAT00000001184.4	protein_coding	S	tcG/tcT	-	BP
rs384496864	9	103962077	C	synonymous_variant	LOW	FAM120B	ENSBTAG00000003884	Transcript	ENSBTAT00000005065.6	protein_coding	L	Ttg/Ctg	-	BP
rs384812973	9	87985642	A	synonymous_variant	LOW	MTHFD1L	ENSBTAG00000009846	Transcript	ENSBTAT00000052076.3	protein_coding	A	gcG/gcA	-	BP
rs43051084	9	87021855	A	synonymous_variant	LOW	LRP11	ENSBTAG00000032007	Transcript	ENSBTAT00000052954.3	protein_coding	G	ggC/ggT	-	BP
rs43167273	9	87052466	T	synonymous_variant	LOW	ULBP21	ENSBTAG00000047902	Transcript	ENSBTAT00000064751.2	protein_coding	T	acG/acA	-	BP
rs43167278	9	87052982	C	synonymous_variant	LOW	ULBP21	ENSBTAG00000047902	Transcript	ENSBTAT00000064751.2	protein_coding	E	gaA/gaG	-	BP
rs43612991	9	88479994	C	synonymous_variant	LOW	RMND1	ENSBTAG00000013224	Transcript	ENSBTAT00000017596.6	protein_coding	L	ttA/ttG	-	BP
rs439328467	9	103961572	C	synonymous_variant	LOW	FAM120B	ENSBTAG00000003884	Transcript	ENSBTAT00000005065.6	protein_coding	F	ttT/ttC	-	BP
rs445628946	9	103985483	A	synonymous_variant	LOW	FAM120B	ENSBTAG00000003884	Transcript	ENSBTAT00000005065.6	protein_coding	A	gcG/gcA	-	BP
rs450000127	9	101357594	C	synonymous_variant	LOW	MPC1	ENSBTAG00000027879	Transcript	ENSBTAT00000040201.5	protein_coding	A	gcT/gcG	-	BP
rs109358931	8	1173003	G	synonymous_variant	LOW	SH3RF1	ENSBTAG00000001508	Transcript	ENSBTAT00000001976.6	protein_coding	S	tcT/tcC	-	BP
rs110502551	8	75744144	A	synonymous_variant	LOW	SMRP1	ENSBTAG00000008376	Transcript	ENSBTAT00000066981.1	protein_coding	F	ttC/ttT	-	BP
rs110509229	8	1063319	C	synonymous_variant	LOW	PALLD	ENSBTAG00000001081	Transcript	ENSBTAT00000001432.6	protein_coding	V	gtT/gtC	-	BP
rs110587374	8	10667168	G	synonymous_variant	LOW	ELP3	ENSBTAG00000002730	Transcript	ENSBTAT00000003541.5	protein_coding	I	atT/atC	-	BP
rs1118116019	8	10002681	T	synonymous_variant	LOW	EXTL3	ENSBTAG00000008844	Transcript	ENSBTAT00000011645.5	protein_coding	E	gaG/gaA	-	BP
rs133850084	8	101566044	C	synonymous_variant	LOW	SUSD1	ENSBTAG00000004813	Transcript	ENSBTAT00000043830.4	protein_coding	R	agA/agG	-	BP
rs134452576	8	11192926	A	synonymous_variant	LOW	CLU	ENSBTAG00000005574	Transcript	ENSBTAT00000007324.5	protein_coding	T	acT/acA	-	BP
rs134900792	8	110216988	T	synonymous_variant	LOW	PSMD5	ENSBTAG00000016952	Transcript	ENSBTAT00000022548.4	protein_coding	R	Cga/Aga	-	BP
rs136067010	8	101565969	C	synonymous_variant	LOW	SUSD1	ENSBTAG00000004813	Transcript	ENSBTAT00000043830.4	protein_coding	G	ggA/ggG	-	BP
rs136955521	8	11143212	T	synonymous_variant	LOW	SCARA3	ENSBTAG00000007657	Transcript	ENSBTAT00000010075.4	protein_coding	E	gaG/gaA	-	BP
rs137150609	8	74386379	A	synonymous_variant	LOW	TRIM35	ENSBTAG00000009958	Transcript	ENSBTAT00000013134.6	protein_coding	R	cgC/cgT	-	BP
rs137238245	8	1059512	C	synonymous_variant	LOW	PALLD	ENSBTAG00000001081	Transcript	ENSBTAT00000001432.6	protein_coding	T	acA/acC	-	BP
rs137436318	8	69717717	T	synonymous_variant	LOW	SLC39A14	ENSBTAG00000019225	Transcript	ENSBTAT00000025599.6	protein_coding	N	aaC/aaT	-	BP
rs137536895	8	11187350	T	synonymous_variant	LOW	CLU	ENSBTAG00000005574	Transcript	ENSBTAT00000007324.5	protein_coding	N	aaC/aaT	-	BP
rs17871350	8	94620534	A	synonymous_variant	LOW	ABCA1	ENSBTAG00000020661	Transcript	ENSBTAT00000027538.4	protein_coding	H	caC/caT	-	BP
rs207718438	8	61618940	T	synonymous_variant	LOW	POLR1E	ENSBTAG00000012243	Transcript	ENSBTAT00000016250.4	protein_coding	L	ctC/ctT	-	BP
rs207976903	8	28874229	G	synonymous_variant	LOW	SNAPC3	ENSBTAG00000004592	Transcript	ENSBTAT00000006028.6	protein_coding	G	ggA/ggC	-	BP
rs209799574	8	76191657	A	synonymous_variant	LOW	RASEF	ENSBTAG00000021751	Transcript	ENSBTAT00000028993.6	protein_coding	I	atC/atT	-	BP
rs211143718	8	69225933	G	synonymous_variant	LOW	DOK2	ENSBTAG00000003341	Transcript	ENSBTAT00000004337.6	protein_coding	T	acT/acC	-	BP
rs211379618	8	67007881	A	synonymous_variant	LOW	LPL	ENSBTAG00000012855	Transcript	ENSBTAT00000017086.6	protein_coding	L	ctG/ctA	-	BP
rs379296979	8	23475260	A	synonymous_variant	LOW	FOCAD	ENSBTAG00000038181	Transcript	ENSBTAT00000061612.3	protein_coding	S	agC/agT	-	BP
rs379872303	8	109864362	T	synonymous_variant	LOW	CDK5RAP2	ENSBTAG00000006532	Transcript	ENSBTAT00000008586.6	protein_coding	S	tcG/tcA	-	BP
rs380646449	8	76267841	C	synonymous_variant	LOW	RASEF	ENSBTAG00000021751	Transcript	ENSBTAT00000028993.6	protein_coding	V	gtA/gtG	-	BP
rs381458710	8	82711374	G	synonymous_variant	LOW	ERCC6L2	ENSBTAG00000020626	Transcript	ENSBTAT00000027486.5	protein_coding	Q	caA/caG	-	BP
rs381960706	8	80920120	T	synonymous_variant	LOW	DAPK1	ENSBTAG00000000738	Transcript	ENSBTAT00000000982.6	protein_coding	H	caC/caT	-	BP
rs382768105	8	1445484	G	synonymous_variant	LOW	NEK1	ENSBTAG00000026915	Transcript	ENSBTAT00000018438.6	protein_coding	A	gcT/gcC	-	BP
rs383866028	8	82710780	A	synonymous_variant	LOW	ERCC6L2	ENSBTAG00000020626	Transcript	ENSBTAT00000027486.5	protein_coding	E	gaG/gaA	-	BP
rs384584349	8	82711473	C	synonymous_variant	LOW	ERCC6L2	ENSBTAG00000020626	Transcript	ENSBTAT00000027486.5	protein_coding	L	ctT/ctC	-	BP
rs385250456	8	82711104	G	synonymous_variant	LOW	ERCC6L2	ENSBTAG00000020626	Transcript	ENSBTAT00000027486.5	protein_coding	K	aaA/aaG	-	BP
rs386030709	8	46460586	C	synonymous_variant	LOW	SMC5	ENSBTAG00000018437	Transcript	ENSBTAT00000061396.3	protein_coding	T	acT/acC	-	BP
rs41255750	8	59585336	T	synonymous_variant	LOW	UNC13B	ENSBTAG00000011397	Transcript	ENSBTAT00000015153.6	protein_coding	T	acC/acT	-	BP
rs42669387	8	63879203	C	synonymous_variant	LOW	GALNT12	ENSBTAG00000009037	Transcript	ENSBTAT00000011895.6	protein_coding	P	ccT/ccC	-	BP
rs43544042	8	22118465	G	synonymous_variant	LOW	-	ENSBTAG00000034220	Transcript	ENSBTAT00000055845.3	protein_coding	A	gcA/gcG	-	BP
rs43568396	8	76186362	G	synonymous_variant	LOW	RASEF	ENSBTAG00000021751	Transcript	ENSBTAT00000028993.6	protein_coding	A	gcT/gcC	-	BP
rs438014757	8	42501762	G	synonymous_variant	LOW	SMARCA2	ENSBTAG00000007494	Transcript	ENSBTAT00000035681.4	protein_coding	I	atT/atC	-	BP
rs446390854	8	59782174	A	synonymous_variant	LOW	RUSC2	ENSBTAG00000011403	Transcript	ENSBTAT00000015156.5	protein_coding	G	ggG/ggA	-	BP
rs447818568	8	61871104	C	synonymous_variant	LOW	TRMT10B	ENSBTAG00000018922	Transcript	ENSBTAT00000053555.3	protein_coding	D	gaT/gaC	-	BP
rs453192934	8	110705491	T	synonymous_variant	LOW	GSN	ENSBTAG00000019915	Transcript	ENSBTAT00000026534.6	protein_coding	D	gaC/gaT	-	BP
rs460126425	8	1172910	C	synonymous_variant	LOW	SH3RF1	ENSBTAG00000001508	Transcript	ENSBTAT00000001976.6	protein_coding	P	ccA/ccG	-	BP
rs473981293	8	77243284	G	synonymous_variant	LOW	RMI1	ENSBTAG00000021135	Transcript	ENSBTAT00000028164.5	protein_coding	L	ttA/ttG	-	BP
rs476045283	8	77243701	G	synonymous_variant	LOW	RMI1	ENSBTAG00000021135	Transcript	ENSBTAT00000028164.5	protein_coding	L	ttA/ttG	-	BP
rs479524522	8	41688563	T	synonymous_variant	LOW	PUM3	ENSBTAG00000013357	Transcript	ENSBTAT00000017765.5	protein_coding	H	caC/caT	-	BP
rs480886008	8	83091909	A	synonymous_variant	LOW	ZNF367	ENSBTAG00000006587	Transcript	ENSBTAT00000008649.5	protein_coding	D	gaC/gaT	-	BP
rs516118495	8	1929452	T	synonymous_variant	LOW	AADAT	ENSBTAG00000050967	Transcript	ENSBTAT00000085694.1	protein_coding	P	ccG/ccA	-	BP
rs516141773	8	102829525	C	synonymous_variant	LOW	RGS3	ENSBTAG00000004499	Transcript	ENSBTAT00000005904.6	protein_coding	S	tcG/tcC	-	BP
rs517176430	8	102528181	G	synonymous_variant	LOW	PRPF4	ENSBTAG00000004571	Transcript	ENSBTAT00000006004.6	protein_coding	R	cgT/cgG	-	BP
rs517361793	8	69884531	T	synonymous_variant	LOW	PDLIM2	ENSBTAG00000007369	Transcript	ENSBTAT00000009697.6	protein_coding	H	caC/caT	-	BP
rs518672149	8	84226924	G	synonymous_variant	LOW	IPPK	ENSBTAG00000011859	Transcript	ENSBTAT00000015737.6	protein_coding	D	gaT/gaC	-	BP
rs519286694	8	102532676	G	synonymous_variant	LOW	PRPF4	ENSBTAG00000004571	Transcript	ENSBTAT00000006004.6	protein_coding	P	ccT/ccG	-	BP
rs519698135	8	65226397	T	synonymous_variant	LOW	INVS	ENSBTAG00000009806	Transcript	ENSBTAT00000012932.6	protein_coding	V	gtC/gtT	-	BP
rs519844700	8	102816087	C	synonymous_variant	LOW	RGS3	ENSBTAG00000004499	Transcript	ENSBTAT00000005904.6	protein_coding	D	gaT/gaC	-	BP
rs520569142	8	57579408	G	synonymous_variant	LOW	TLE1	ENSBTAG00000000256	Transcript	ENSBTAT00000000322.6	protein_coding	G	ggT/ggC	-	BP
rs520681262	8	84956874	A	synonymous_variant	LOW	PHF2	ENSBTAG00000012922	Transcript	ENSBTAT00000017171.5	protein_coding	R	Cgg/Agg	-	BP
rs522223229	8	62009438	A	synonymous_variant	LOW	SHB	ENSBTAG00000014922	Transcript	ENSBTAT00000034285.5	protein_coding	A	gcC/gcT	-	BP
rs522690327	8	94638838	A	synonymous_variant	LOW	ABCA1	ENSBTAG00000020661	Transcript	ENSBTAT00000027538.4	protein_coding	P	ccC/ccT	-	BP
rs526407873	8	9627137	T	synonymous_variant	LOW	KIF13B	ENSBTAG00000017232	Transcript	ENSBTAT00000022902.6	protein_coding	A	gcC/gcT	-	BP
rs715875306	8	69421446	G	synonymous_variant	LOW	NUDT18	ENSBTAG00000003483	Transcript	ENSBTAT00000004527.6	protein_coding	T	acA/acC	-	BP
rs716590968	8	44936010	T	synonymous_variant	LOW	PIP5K1B	ENSBTAG00000009917	Transcript	ENSBTAT00000036688.5	protein_coding	N	aaC/aaT	-	BP
rs718732595	8	110259063	T	synonymous_variant	LOW	PHF19	ENSBTAG00000016958	Transcript	ENSBTAT00000022557.5	protein_coding	T	acG/acA	-	BP
rs719688948	8	102770042	T	synonymous_variant	LOW	RGS3	ENSBTAG00000004499	Transcript	ENSBTAT00000005904.6	protein_coding	I	atC/atT	-	BP
rs722110927	8	69414434	C	synonymous_variant	LOW	FAM160B2	ENSBTAG00000014361	Transcript	ENSBTAT00000036592.5	protein_coding	P	ccT/ccC	-	BP
rs723711423	8	84974580	A	synonymous_variant	LOW	PHF2	ENSBTAG00000012922	Transcript	ENSBTAT00000017171.5	protein_coding	P	ccG/ccA	-	BP
rs798983679	8	110991632	A	synonymous_variant	LOW	RPS7	ENSBTAG00000016224	Transcript	ENSBTAT00000021587.4	protein_coding	H	caC/caT	-	BP
rs109206413	7	4530460	A	synonymous_variant	LOW	KLHL26	ENSBTAG00000014114	Transcript	ENSBTAT00000018754.5	protein_coding	L	Ctg/Ttg	-	BP
rs109362263	7	16084499	G	synonymous_variant	LOW	INSR	ENSBTAG00000012687	Transcript	ENSBTAT00000016858.6	protein_coding	D	gaT/gaC	-	BP
rs109367442	7	16277358	C	synonymous_variant	LOW	ARHGEF18	ENSBTAG00000040507	Transcript	ENSBTAT00000014311.5	protein_coding	S	tcT/tcC	-	BP
rs109672733	7	4772954	T	synonymous_variant	LOW	LRRC25	ENSBTAG00000017273	Transcript	ENSBTAT00000022955.6	protein_coding	G	ggC/ggT	-	BP
rs109727415	7	5685431	A	synonymous_variant	LOW	MVB12A	ENSBTAG00000003914	Transcript	ENSBTAT00000005111.3	protein_coding	G	ggC/ggT	-	BP
rs110003676	7	20197333	A	synonymous_variant	LOW	MATK	ENSBTAG00000006619	Transcript	ENSBTAT00000008710.6	protein_coding	G	ggG/ggA	-	BP
rs110395895	7	19236502	T	synonymous_variant	LOW	UHRF1	ENSBTAG00000002224	Transcript	ENSBTAT00000044908.4	protein_coding	V	gtG/gtA	-	BP
rs110872015	7	68925851	C	synonymous_variant	LOW	ITK	ENSBTAG00000000306	Transcript	ENSBTAT00000035086.4	protein_coding	A	gcT/gcC	-	BP
rs1116903175	7	44193934	A	synonymous_variant	LOW	ABHD17A	ENSBTAG00000025277	Transcript	ENSBTAT00000035463.4	protein_coding	D	gaC/gaT	-	BP
rs1117589212	7	44158492	T	synonymous_variant	LOW	REXO1	ENSBTAG00000020232	Transcript	ENSBTAT00000026945.6	protein_coding	P	ccG/ccA	-	BP
rs132645374	7	11294460	G	synonymous_variant	LOW	GIPC1	ENSBTAG00000000764	Transcript	ENSBTAT00000001013.5	protein_coding	A	gcA/gcG	-	BP
rs132667692	7	1108167	C	synonymous_variant	LOW	RASGEF1C	ENSBTAG00000055156	Transcript	ENSBTAT00000071554.1	protein_coding	Y	taT/taC	-	BP
rs132844147	7	39119157	C	synonymous_variant	LOW	TMED9	ENSBTAG00000001394	Transcript	ENSBTAT00000001830.6	protein_coding	G	ggT/ggC	-	BP
rs133109368	7	5549186	G	synonymous_variant	LOW	COLGALT1	ENSBTAG00000012678	Transcript	ENSBTAT00000016841.5	protein_coding	D	gaT/gaC	-	BP
rs134784853	7	19227966	A	synonymous_variant	LOW	UHRF1	ENSBTAG00000002224	Transcript	ENSBTAT00000044908.4	protein_coding	T	acC/acT	-	BP
rs135115207	7	11774947	A	synonymous_variant	LOW	CC2D1A	ENSBTAG00000006068	Transcript	ENSBTAT00000007973.5	protein_coding	P	ccC/ccT	-	BP
rs135194899	7	40328159	C	synonymous_variant	LOW	TRIM7	ENSBTAG00000020954	Transcript	ENSBTAT00000027907.6	protein_coding	G	ggA/ggG	-	BP
rs136508291	7	5141588	G	synonymous_variant	LOW	IL12RB1	ENSBTAG00000011481	Transcript	ENSBTAT00000064950.2	protein_coding	V	gtA/gtG	-	BP
rs136858611	7	69207094	G	synonymous_variant	LOW	ADAM19	ENSBTAG00000003836	Transcript	ENSBTAT00000005003.5	protein_coding	S	agT/agC	-	BP
rs136948428	7	43070495	G	synonymous_variant	LOW	THEG	ENSBTAG00000048393	Transcript	ENSBTAT00000068438.1	protein_coding	L	Ttg/Ctg	-	BP
rs207950994	7	3965550	A	synonymous_variant	LOW	MAU2	ENSBTAG00000006124	Transcript	ENSBTAT00000008054.6	protein_coding	P	ccG/ccT	-	BP
rs208042110	7	14688626	C	synonymous_variant	LOW	DNMT1	ENSBTAG00000002736	Transcript	ENSBTAT00000003549.6	protein_coding	L	ctA/ctG	-	BP
rs208469348	7	40670203	C	synonymous_variant	LOW	NLRP3	ENSBTAG00000001273	Transcript	ENSBTAT00000001675.6	protein_coding	C	tgT/tgC	-	BP
rs208620360	7	14692758	G	synonymous_variant	LOW	DNMT1	ENSBTAG00000002736	Transcript	ENSBTAT00000003549.6	protein_coding	S	tcT/tcC	-	BP
rs208627461	7	6908254	C	synonymous_variant	LOW	TPM4	ENSBTAG00000004553	Transcript	ENSBTAT00000005982.5	protein_coding	K	aaA/aaG	-	BP
rs208641386	7	5687455	T	synonymous_variant	LOW	MVB12A	ENSBTAG00000003914	Transcript	ENSBTAT00000005111.3	protein_coding	V	gtG/gtA	-	BP
rs209321806	7	44416446	C	synonymous_variant	LOW	SHROOM1	ENSBTAG00000014676	Transcript	ENSBTAT00000035443.5	protein_coding	S	tcT/tcG	-	BP
rs209369890	7	75148952	A	synonymous_variant	LOW	HMMR	ENSBTAG00000014773	Transcript	ENSBTAT00000019652.6	protein_coding	E	gaG/gaA	-	BP
rs209579739	7	20316513	A	synonymous_variant	LOW	CACTIN	ENSBTAG00000010373	Transcript	ENSBTAT00000013697.5	protein_coding	K	aaG/aaA	-	BP
rs210044175	7	46100485	C	synonymous_variant	LOW	JADE2	ENSBTAG00000021687	Transcript	ENSBTAT00000028903.6	protein_coding	R	Agg/Cgg	-	BP
rs210476113	7	43616877	A	synonymous_variant	LOW	SBNO2	ENSBTAG00000020780	Transcript	ENSBTAT00000027693.5	protein_coding	T	acC/acT	-	BP
rs210490002	7	14654336	C	synonymous_variant	LOW	SHFL	ENSBTAG00000015636	Transcript	ENSBTAT00000020765.5	protein_coding	H	caT/caC	-	BP
rs211134323	7	40669570	T	synonymous_variant	LOW	NLRP3	ENSBTAG00000001273	Transcript	ENSBTAT00000001675.6	protein_coding	I	atC/atT	-	BP
rs211159343	7	58624219	G	synonymous_variant	LOW	DPYSL3	ENSBTAG00000010661	Transcript	ENSBTAT00000014091.5	protein_coding	A	gcT/gcC	-	BP
rs211175677	7	44640742	G	synonymous_variant	LOW	HSPA4	ENSBTAG00000015683	Transcript	ENSBTAT00000020825.6	protein_coding	P	ccA/ccG	-	BP
rs211409761	7	68925914	A	synonymous_variant	LOW	ITK	ENSBTAG00000000306	Transcript	ENSBTAT00000035086.4	protein_coding	A	gcG/gcA	-	BP
rs377975354	7	61393096	A	synonymous_variant	LOW	CSF1R	ENSBTAG00000012771	Transcript	ENSBTAT00000016977.6	protein_coding	R	cgC/cgT	-	BP
rs378234934	7	71814368	A	synonymous_variant	LOW	CCNJL	ENSBTAG00000046343	Transcript	ENSBTAT00000064223.2	protein_coding	D	gaC/gaT	-	BP
rs378493881	7	12314752	A	synonymous_variant	LOW	CACNA1A	ENSBTAG00000014828	Transcript	ENSBTAT00000019752.6	protein_coding	Q	caG/caA	-	BP
rs378624900	7	11642599	A	synonymous_variant	LOW	IL27RA	ENSBTAG00000016933	Transcript	ENSBTAT00000022524.6	protein_coding	N	aaC/aaT	-	BP
rs379852091	7	80470123	C	synonymous_variant	LOW	WWC1	ENSBTAG00000013880	Transcript	ENSBTAT00000019472.6	protein_coding	S	tcT/tcC	-	BP
rs380459514	7	71817972	G	synonymous_variant	LOW	CCNJL	ENSBTAG00000046343	Transcript	ENSBTAT00000064223.2	protein_coding	S	agT/agC	-	BP
rs381092267	7	43233415	T	synonymous_variant	LOW	HCN2	ENSBTAG00000015050	Transcript	ENSBTAT00000020032.6	protein_coding	A	gcC/gcT	-	BP
rs382997291	7	5608991	A	synonymous_variant	LOW	SLC27A1	ENSBTAG00000016775	Transcript	ENSBTAT00000022311.5	protein_coding	G	ggC/ggT	-	BP
rs383429078	7	15862020	A	synonymous_variant	LOW	ZNF653	ENSBTAG00000014415	Transcript	ENSBTAT00000019173.6	protein_coding	A	gcG/gcT	-	BP
rs383456686	7	14429924	T	synonymous_variant	LOW	PIN1	ENSBTAG00000016988	Transcript	ENSBTAT00000022592.3	protein_coding	S	agC/agT	-	BP
rs385200963	7	15567927	T	synonymous_variant	LOW	LDLR	ENSBTAG00000012314	Transcript	ENSBTAT00000016342.5	protein_coding	C	tgC/tgT	-	BP
rs385667374	7	21280263	T	synonymous_variant	LOW	PEAK3	ENSBTAG00000016477	Transcript	ENSBTAT00000021901.4	protein_coding	P	ccC/ccT	-	BP
rs41257126	7	15594099	T	synonymous_variant	LOW	SPC24	ENSBTAG00000006185	Transcript	ENSBTAT00000008128.6	protein_coding	E	gaG/gaA	-	BP
rs43492333	7	4530497	G	synonymous_variant	LOW	KLHL26	ENSBTAG00000014114	Transcript	ENSBTAT00000018754.5	protein_coding	T	acT/acC	-	BP
rs43501029	7	19235902	G	synonymous_variant	LOW	UHRF1	ENSBTAG00000002224	Transcript	ENSBTAT00000044908.4	protein_coding	H	caT/caC	-	BP
rs43504631	7	27382202	A	synonymous_variant	LOW	GRAMD2B	ENSBTAG00000014974	Transcript	ENSBTAT00000019934.6	protein_coding	P	ccG/ccT	-	BP
rs43505259	7	19696115	G	synonymous_variant	LOW	CHAF1A	ENSBTAG00000008181	Transcript	ENSBTAT00000010763.6	protein_coding	F	ttT/ttC	-	BP
rs43511234	7	42635502	G	synonymous_variant	LOW	ZNF692	ENSBTAG00000021115	Transcript	ENSBTAT00000028133.5	protein_coding	C	tgT/tgC	-	BP
rs43756747	7	22699368	G	synonymous_variant	LOW	FNIP1	ENSBTAG00000025443	Transcript	ENSBTAT00000000917.5	protein_coding	A	gcC/gcG	-	BP
rs43756748	7	22699350	G	synonymous_variant	LOW	FNIP1	ENSBTAG00000025443	Transcript	ENSBTAT00000000917.5	protein_coding	A	gcA/gcG	-	BP
rs442588486	7	66077933	C	synonymous_variant	LOW	GEMIN5	ENSBTAG00000012095	Transcript	ENSBTAT00000016037.6	protein_coding	V	gtA/gtG	-	BP
rs448971200	7	66072744	G	synonymous_variant	LOW	GEMIN5	ENSBTAG00000012095	Transcript	ENSBTAT00000016037.6	protein_coding	A	gcT/gcC	-	BP
rs457496325	7	4530548	A	synonymous_variant	LOW	KLHL26	ENSBTAG00000014114	Transcript	ENSBTAT00000018754.5	protein_coding	A	gcC/gcT	-	BP
rs462263309	7	2246302	C	synonymous_variant	LOW	ADAMTS2	ENSBTAG00000014665	Transcript	ENSBTAT00000019526.5	protein_coding	G	ggT/ggC	-	BP
rs467480240	7	31019099	A	synonymous_variant	LOW	SNX2	ENSBTAG00000025358	Transcript	ENSBTAT00000035582.4	protein_coding	L	Ctg/Ttg	-	BP
rs467579370	7	23085038	A	synonymous_variant	LOW	CDC42SE2	ENSBTAG00000005961	Transcript	ENSBTAT00000052263.3	protein_coding	H	caC/caT	-	BP
rs476056832	7	5593138	T	synonymous_variant	LOW	PGLS	ENSBTAG00000016783	Transcript	ENSBTAT00000022314.3	protein_coding	A	gcG/gcA	-	BP
rs477397033	7	11864609	A	synonymous_variant	LOW	ZSWIM4	ENSBTAG00000002527	Transcript	ENSBTAT00000003278.5	protein_coding	P	ccG/ccT	-	BP
rs477425261	7	11774544	A	synonymous_variant	LOW	CC2D1A	ENSBTAG00000006068	Transcript	ENSBTAT00000007973.5	protein_coding	L	Ctg/Ttg	-	BP
rs479360479	7	4209753	T	synonymous_variant	LOW	SUGP2	ENSBTAG00000013288	Transcript	ENSBTAT00000017672.5	protein_coding	H	caC/caT	-	BP
rs516690103	7	5084612	A	synonymous_variant	LOW	MAST3	ENSBTAG00000002347	Transcript	ENSBTAT00000036459.5	protein_coding	H	caC/caT	-	BP
rs517032121	7	43076017	T	synonymous_variant	LOW	THEG	ENSBTAG00000048393	Transcript	ENSBTAT00000068438.1	protein_coding	S	tcC/tcA	-	BP
rs517474396	7	43025287	A	synonymous_variant	LOW	PLPP2	ENSBTAG00000000717	Transcript	ENSBTAT00000000955.4	protein_coding	F	ttC/ttT	-	BP
rs517608907	7	38961761	T	synonymous_variant	LOW	DBN1	ENSBTAG00000011400	Transcript	ENSBTAT00000019445.6	protein_coding	L	ctC/ctA	-	BP
rs518040823	7	38869673	A	synonymous_variant	LOW	RGS14	ENSBTAG00000008497	Transcript	ENSBTAT00000011200.6	protein_coding	T	acC/acA	-	BP
rs518770885	7	38002808	A	synonymous_variant	LOW	RNF44	ENSBTAG00000017748	Transcript	ENSBTAT00000023598.6	protein_coding	D	gaC/gaT	-	BP
rs518851472	7	80422925	T	synonymous_variant	LOW	WWC1	ENSBTAG00000013880	Transcript	ENSBTAT00000019472.6	protein_coding	L	Ctg/Ttg	-	BP
rs519326171	7	46361990	A	synonymous_variant	LOW	TXNDC15	ENSBTAG00000014744	Transcript	ENSBTAT00000019620.6	protein_coding	A	gcG/gcA	-	BP
rs519859882	7	5071038	G	synonymous_variant	LOW	PIK3R2	ENSBTAG00000002350	Transcript	ENSBTAT00000003033.5	protein_coding	R	Agg/Cgg	-	BP
rs519874810	7	30439786	A	synonymous_variant	LOW	CEP120	ENSBTAG00000013184	Transcript	ENSBTAT00000017545.6	protein_coding	Q	caG/caA	-	BP
rs519906868	7	12753941	A	synonymous_variant	LOW	HOOK2	ENSBTAG00000008654	Transcript	ENSBTAT00000011411.5	protein_coding	R	Cgg/Agg	-	BP
rs520372219	7	4117805	T	synonymous_variant	LOW	TMEM161A	ENSBTAG00000001817	Transcript	ENSBTAT00000002376.5	protein_coding	N	aaC/aaT	-	BP
rs520551066	7	98032535	C	synonymous_variant	LOW	RGMB	ENSBTAG00000011864	Transcript	ENSBTAT00000015746.6	protein_coding	P	ccT/ccC	-	BP
rs521012497	7	43916558	A	synonymous_variant	LOW	ADAMTSL5	ENSBTAG00000046263	Transcript	ENSBTAT00000065686.2	protein_coding	C	tgC/tgT	-	BP
rs522288953	7	22962255	G	synonymous_variant	LOW	-	ENSBTAG00000000682	Transcript	ENSBTAT00000000910.6	protein_coding	E	gaA/gaG	-	BP
rs522595029	7	5137317	G	synonymous_variant	LOW	IL12RB1	ENSBTAG00000011481	Transcript	ENSBTAT00000064950.2	protein_coding	S	tcC/tcG	-	BP
rs523198323	7	4604768	C	synonymous_variant	LOW	UBA52	ENSBTAG00000007737	Transcript	ENSBTAT00000010176.3	protein_coding	A	gcT/gcG	-	BP
rs524101014	7	39120715	T	synonymous_variant	LOW	TMED9	ENSBTAG00000001394	Transcript	ENSBTAT00000001830.6	protein_coding	S	agC/agT	-	BP
rs524365407	7	43427022	G	synonymous_variant	LOW	MED16	ENSBTAG00000047217	Transcript	ENSBTAT00000064681.2	protein_coding	P	ccT/ccC	-	BP
rs524380731	7	43264402	A	synonymous_variant	LOW	RNF126	ENSBTAG00000014349	Transcript	ENSBTAT00000019080.5	protein_coding	N	aaC/aaT	-	BP
rs524496453	7	38336191	G	synonymous_variant	LOW	HK3	ENSBTAG00000014898	Transcript	ENSBTAT00000019834.5	protein_coding	H	caT/caC	-	BP
rs525881164	7	22962279	G	synonymous_variant	LOW	-	ENSBTAG00000000682	Transcript	ENSBTAT00000000910.6	protein_coding	R	cgA/cgG	-	BP
rs525979233	7	44233851	C	synonymous_variant	LOW	SCAMP4	ENSBTAG00000045762	Transcript	ENSBTAT00000065646.2	protein_coding	V	gtT/gtC	-	BP
rs526410756	7	43187371	A	synonymous_variant	LOW	GZMM	ENSBTAG00000002100	Transcript	ENSBTAT00000002709.6	protein_coding	A	gcG/gcA	-	BP
rs526683609	7	43597028	C	synonymous_variant	LOW	SBNO2	ENSBTAG00000020780	Transcript	ENSBTAT00000027693.5	protein_coding	L	ctA/ctG	-	BP
rs527115172	7	3706075	C	synonymous_variant	LOW	LPAR2	ENSBTAG00000004652	Transcript	ENSBTAT00000006105.6	protein_coding	A	gcT/gcC	-	BP
rs715611659	7	15012805	T	synonymous_variant	LOW	KEAP1	ENSBTAG00000003543	Transcript	ENSBTAT00000004604.5	protein_coding	Q	caG/caA	-	BP
rs715954315	7	5312640	C	synonymous_variant	LOW	JAK3	ENSBTAG00000020904	Transcript	ENSBTAT00000027857.6	protein_coding	F	ttT/ttC	-	BP
rs716195893	7	5618274	A	synonymous_variant	LOW	SLC27A1	ENSBTAG00000016775	Transcript	ENSBTAT00000022311.5	protein_coding	G	ggC/ggT	-	BP
rs719347015	7	5381301	A	synonymous_variant	LOW	FCHO1	ENSBTAG00000002136	Transcript	ENSBTAT00000050484.4	protein_coding	N	aaC/aaT	-	BP
rs720059770	7	6485422	T	synonymous_variant	LOW	CHERP	ENSBTAG00000005289	Transcript	ENSBTAT00000006959.6	protein_coding	N	aaC/aaT	-	BP
rs721267401	7	5608958	A	synonymous_variant	LOW	SLC27A1	ENSBTAG00000016775	Transcript	ENSBTAT00000022311.5	protein_coding	P	ccA/ccT	-	BP
rs722957364	7	102614014	G	synonymous_variant	LOW	NUDT12	ENSBTAG00000027728	Transcript	ENSBTAT00000039965.5	protein_coding	R	cgG/cgC	-	BP
rs109093338	6	115536233	C	synonymous_variant	LOW	-	ENSBTAG00000052058	Transcript	ENSBTAT00000087443.1	protein_coding	G	ggC/ggG	-	BP
rs109643491	6	91615584	G	synonymous_variant	LOW	SHROOM3	ENSBTAG00000019633	Transcript	ENSBTAT00000026154.6	protein_coding	S	tcA/tcG	-	BP
rs109776278	6	44403039	G	synonymous_variant	LOW	CCDC149	ENSBTAG00000021940	Transcript	ENSBTAT00000065786.2	protein_coding	P	ccT/ccC	-	BP
rs109786449	6	115605045	G	synonymous_variant	LOW	HTT	ENSBTAG00000001506	Transcript	ENSBTAT00000001972.6	protein_coding	A	gcT/gcC	-	BP
rs110078530	6	91615680	G	synonymous_variant	LOW	SHROOM3	ENSBTAG00000019633	Transcript	ENSBTAT00000026154.6	protein_coding	S	tcA/tcG	-	BP
rs110528822	6	91615233	G	synonymous_variant	LOW	SHROOM3	ENSBTAG00000019633	Transcript	ENSBTAT00000026154.6	protein_coding	S	tcA/tcG	-	BP
rs110578953	6	110872432	C	synonymous_variant	LOW	BST1	ENSBTAG00000006156	Transcript	ENSBTAT00000008097.6	protein_coding	P	ccG/ccC	-	BP
rs110788959	6	91627709	C	synonymous_variant	LOW	SHROOM3	ENSBTAG00000019633	Transcript	ENSBTAT00000026154.6	protein_coding	L	Ttg/Ctg	-	BP
rs110824600	6	22171752	G	synonymous_variant	LOW	MANBA	ENSBTAG00000019761	Transcript	ENSBTAT00000026334.6	protein_coding	Q	caA/caG	-	BP
rs133165424	6	115660046	T	synonymous_variant	LOW	HTT	ENSBTAG00000001506	Transcript	ENSBTAT00000001972.6	protein_coding	K	aaG/aaA	-	BP
rs133674795	6	91891961	A	synonymous_variant	LOW	CCNI	ENSBTAG00000000599	Transcript	ENSBTAT00000000791.6	protein_coding	T	acG/acT	-	BP
rs134161566	6	21756645	G	synonymous_variant	LOW	CENPE	ENSBTAG00000009035	Transcript	ENSBTAT00000011898.6	protein_coding	S	tcA/tcG	-	BP
rs137383110	6	104792919	G	synonymous_variant	LOW	ZBTB49	ENSBTAG00000014680	Transcript	ENSBTAT00000030945.5	protein_coding	S	tcG/tcC	-	BP
rs207735919	6	105315098	A	synonymous_variant	LOW	WDR1	ENSBTAG00000013607	Transcript	ENSBTAT00000018092.6	protein_coding	F	ttC/ttT	-	BP
rs207747792	6	104859855	C	synonymous_variant	LOW	TMEM128	ENSBTAG00000003652	Transcript	ENSBTAT00000004760.3	protein_coding	S	agT/agC	-	BP
rs208631011	6	58208023	T	synonymous_variant	LOW	TMEM156	ENSBTAG00000015649	Transcript	ENSBTAT00000020782.6	protein_coding	T	acG/acA	-	BP
rs208752610	6	115854696	A	synonymous_variant	LOW	ADD1	ENSBTAG00000021128	Transcript	ENSBTAT00000028152.5	protein_coding	S	tcC/tcT	-	BP
rs208832350	6	35564711	G	synonymous_variant	LOW	GPRIN3	ENSBTAG00000045966	Transcript	ENSBTAT00000064473.2	protein_coding	Q	caA/caG	-	BP
rs209207614	6	45870749	G	synonymous_variant	LOW	RBPJ	ENSBTAG00000003602	Transcript	ENSBTAT00000004696.5	protein_coding	L	ttA/ttG	-	BP
rs209471765	6	35692796	T	synonymous_variant	LOW	TIGD2	ENSBTAG00000015265	Transcript	ENSBTAT00000020304.6	protein_coding	K	aaG/aaA	-	BP
rs209617816	6	104714574	G	synonymous_variant	LOW	NSG1	ENSBTAG00000005711	Transcript	ENSBTAT00000007502.6	protein_coding	F	ttT/ttC	-	BP
rs209787654	6	83257491	G	synonymous_variant	LOW	CENPC	ENSBTAG00000001323	Transcript	ENSBTAT00000001748.5	protein_coding	A	gcT/gcC	-	BP
rs210534872	6	61446118	C	synonymous_variant	LOW	ATP8A1	ENSBTAG00000011156	Transcript	ENSBTAT00000014818.6	protein_coding	S	tcA/tcG	-	BP
rs210579436	6	91615236	T	synonymous_variant	LOW	SHROOM3	ENSBTAG00000019633	Transcript	ENSBTAT00000026154.6	protein_coding	D	gaC/gaT	-	BP
rs211637529	6	67854441	C	synonymous_variant	LOW	LRRC66	ENSBTAG00000014599	Transcript	ENSBTAT00000019433.6	protein_coding	S	tcA/tcG	-	BP
rs379966537	6	114530097	G	synonymous_variant	LOW	SH3TC1	ENSBTAG00000047876	Transcript	ENSBTAT00000066026.2	protein_coding	P	ccA/ccG	-	BP
rs380862985	6	36455667	T	synonymous_variant	LOW	PPM1K	ENSBTAG00000005754	Transcript	ENSBTAT00000007563.4	protein_coding	R	cgC/cgT	-	BP
rs382210937	6	114719008	G	synonymous_variant	LOW	TRMT44	ENSBTAG00000004797	Transcript	ENSBTAT00000006298.5	protein_coding	L	ctC/ctG	-	BP
rs385939751	6	13375452	G	synonymous_variant	LOW	FAM241A	ENSBTAG00000017375	Transcript	ENSBTAT00000023103.4	protein_coding	D	gaT/gaC	-	BP
rs41256834	6	36464670	A	synonymous_variant	LOW	PPM1K	ENSBTAG00000005754	Transcript	ENSBTAT00000007563.4	protein_coding	G	ggC/ggA	-	BP
rs42164967	6	111171918	C	synonymous_variant	LOW	PROM1	ENSBTAG00000013736	Transcript	ENSBTAT00000018252.6	protein_coding	S	tcA/tcG	-	BP
rs42410406	6	116650769	T	synonymous_variant	LOW	NSD2	ENSBTAG00000007986	Transcript	ENSBTAT00000010497.5	protein_coding	A	gcG/gcA	-	BP
rs42800434	6	70811420	T	synonymous_variant	LOW	SRD5A3	ENSBTAG00000014913	Transcript	ENSBTAT00000019855.6	protein_coding	F	ttC/ttT	-	BP
rs42975441	6	115535462	C	synonymous_variant	LOW	-	ENSBTAG00000052058	Transcript	ENSBTAT00000087443.1	protein_coding	T	acA/acG	-	BP
rs43315580	6	15597846	A	synonymous_variant	LOW	GAR1	ENSBTAG00000000748	Transcript	ENSBTAT00000000992.5	protein_coding	F	ttC/ttT	-	BP
rs43471791	6	60926012	A	synonymous_variant	LOW	SLC30A9	ENSBTAG00000020367	Transcript	ENSBTAT00000061481.3	protein_coding	E	gaG/gaA	-	BP
rs43489680	6	117116421	G	synonymous_variant	LOW	UVSSA	ENSBTAG00000012577	Transcript	ENSBTAT00000016697.5	protein_coding	F	ttT/ttC	-	BP
rs446417845	6	72485196	T	synonymous_variant	LOW	IGFBP7	ENSBTAG00000019368	Transcript	ENSBTAT00000025803.6	protein_coding	G	ggC/ggA	-	BP
rs454032191	6	59148516	T	synonymous_variant	LOW	N4BP2	ENSBTAG00000000175	Transcript	ENSBTAT00000000200.6	protein_coding	P	ccC/ccT	-	BP
rs464446590	6	116753438	C	synonymous_variant	LOW	LETM1	ENSBTAG00000020108	Transcript	ENSBTAT00000026785.4	protein_coding	P	ccT/ccC	-	BP
rs469972191	6	35692244	C	synonymous_variant	LOW	TIGD2	ENSBTAG00000015265	Transcript	ENSBTAT00000020304.6	protein_coding	T	acT/acG	-	BP
rs470507170	6	114693528	A	synonymous_variant	LOW	ACOX3	ENSBTAG00000004893	Transcript	ENSBTAT00000044120.4	protein_coding	S	agC/agT	-	BP
rs516859636	6	58266998	G	synonymous_variant	LOW	KLHL5	ENSBTAG00000006044	Transcript	ENSBTAT00000007937.6	protein_coding	S	tcT/tcG	-	BP
rs522212250	6	91642275	A	synonymous_variant	LOW	SHROOM3	ENSBTAG00000019633	Transcript	ENSBTAT00000026154.6	protein_coding	V	gtG/gtA	-	BP
rs714649320	6	68960421	G	synonymous_variant	LOW	FIP1L1	ENSBTAG00000020653	Transcript	ENSBTAT00000027525.6	protein_coding	P	ccA/ccG	-	BP
rs715696845	6	56928042	G	synonymous_variant	LOW	C6H4orf19	ENSBTAG00000006643	Transcript	ENSBTAT00000008725.5	protein_coding	E	gaA/gaG	-	BP
rs718212220	6	91882988	G	synonymous_variant	LOW	CCNI	ENSBTAG00000000599	Transcript	ENSBTAT00000000791.6	protein_coding	G	ggT/ggC	-	BP
rs108993510	5	67457140	C	synonymous_variant	LOW	NT5DC3	ENSBTAG00000006013	Transcript	ENSBTAT00000007899.6	protein_coding	E	gaA/gaG	-	BP
rs109101527	5	101827482	G	synonymous_variant	LOW	-	ENSBTAG00000053242	Transcript	ENSBTAT00000068232.1	protein_coding	F	ttT/ttC	-	BP
rs109335951	5	67457143	T	synonymous_variant	LOW	NT5DC3	ENSBTAG00000006013	Transcript	ENSBTAT00000007899.6	protein_coding	A	gcG/gcA	-	BP
rs109868649	5	106898899	T	synonymous_variant	LOW	FOXM1	ENSBTAG00000015875	Transcript	ENSBTAT00000021101.2	protein_coding	V	gtC/gtT	-	BP
rs109917238	5	103046120	G	synonymous_variant	LOW	CD163L1	ENSBTAG00000054245	Transcript	ENSBTAT00000028127.5	protein_coding	N	aaT/aaC	-	BP
rs110201453	5	109651449	T	synonymous_variant	LOW	ANKRD54	ENSBTAG00000010789	Transcript	ENSBTAT00000014280.6	protein_coding	S	tcG/tcA	-	BP
rs110316325	5	109678479	C	synonymous_variant	LOW	EIF3L	ENSBTAG00000010790	Transcript	ENSBTAT00000014281.6	protein_coding	S	tcT/tcC	-	BP
rs110331650	5	110301301	T	synonymous_variant	LOW	CBY1	ENSBTAG00000006588	Transcript	ENSBTAT00000008651.4	protein_coding	T	acG/acT	-	BP
rs110385809	5	78521225	T	synonymous_variant	LOW	DENND5B	ENSBTAG00000020315	Transcript	ENSBTAT00000027075.6	protein_coding	D	gaC/gaT	-	BP
rs110483877	5	112917324	G	synonymous_variant	LOW	CENPM	ENSBTAG00000009956	Transcript	ENSBTAT00000013133.3	protein_coding	A	gcT/gcC	-	BP
rs110575574	5	115622803	G	synonymous_variant	LOW	KIAA0930	ENSBTAG00000006776	Transcript	ENSBTAT00000008911.6	protein_coding	L	Ttg/Ctg	-	BP
rs110582040	5	23474876	T	synonymous_variant	LOW	CRADD	ENSBTAG00000051267	Transcript	ENSBTAT00000071531.1	protein_coding	L	ctC/ctT	-	BP
rs110613202	5	49035646	C	synonymous_variant	LOW	TBC1D30	ENSBTAG00000011352	Transcript	ENSBTAT00000015086.6	protein_coding	L	ctC/ctG	-	BP
rs110798232	5	49592102	T	synonymous_variant	LOW	SRGAP1	ENSBTAG00000011892	Transcript	ENSBTAT00000015786.6	protein_coding	G	ggG/ggA	-	BP
rs132934456	5	103883333	T	synonymous_variant	LOW	NCAPD2	ENSBTAG00000014730	Transcript	ENSBTAT00000019603.5	protein_coding	V	gtG/gtA	-	BP
rs132971260	5	99807536	T	synonymous_variant	LOW	OLR1	ENSBTAG00000004547	Transcript	ENSBTAT00000005975.4	protein_coding	H	caC/caT	-	BP
rs133371062	5	51169783	A	synonymous_variant	LOW	USP15	ENSBTAG00000010428	Transcript	ENSBTAT00000037574.5	protein_coding	G	ggG/ggT	-	BP
rs133520161	5	102261017	G	synonymous_variant	LOW	WC1-12	ENSBTAG00000052355	Transcript	ENSBTAT00000056482.3	protein_coding	E	gaA/gaG	-	BP
rs133796743	5	114852931	T	synonymous_variant	LOW	PARVB	ENSBTAG00000021978	Transcript	ENSBTAT00000029307.6	protein_coding	H	caC/caT	-	BP
rs134507246	5	101003096	C	synonymous_variant	LOW	PHC1	ENSBTAG00000018205	Transcript	ENSBTAT00000024230.6	protein_coding	P	ccA/ccG	-	BP
rs134589589	5	110363812	A	synonymous_variant	LOW	SUN2	ENSBTAG00000003693	Transcript	ENSBTAT00000004813.6	protein_coding	N	aaC/aaT	-	BP
rs134610230	5	103880808	G	synonymous_variant	LOW	NCAPD2	ENSBTAG00000014730	Transcript	ENSBTAT00000019603.5	protein_coding	D	gaT/gaC	-	BP
rs135049675	5	113478613	T	synonymous_variant	LOW	CYB5R3	ENSBTAG00000016516	Transcript	ENSBTAT00000042618.4	protein_coding	T	acG/acA	-	BP
rs135263292	5	30086585	G	synonymous_variant	LOW	NCKAP5L	ENSBTAG00000004851	Transcript	ENSBTAT00000006377.5	protein_coding	P	ccA/ccG	-	BP
rs135630660	5	100329101	G	synonymous_variant	LOW	CLECL1	ENSBTAG00000039980	Transcript	ENSBTAT00000052038.2	protein_coding	G	ggA/ggG	-	BP
rs135718080	5	56238625	G	synonymous_variant	LOW	LRP1	ENSBTAG00000010830	Transcript	ENSBTAT00000017556.6	protein_coding	D	gaT/gaC	-	BP
rs136067668	5	106932088	G	synonymous_variant	LOW	ITFG2	ENSBTAG00000007609	Transcript	ENSBTAT00000010004.5	protein_coding	V	gtT/gtC	-	BP
rs137206722	5	102260933	C	synonymous_variant	LOW	WC1-12	ENSBTAG00000052355	Transcript	ENSBTAT00000056482.3	protein_coding	D	gaT/gaC	-	BP
rs137532772	5	110799227	C	synonymous_variant	LOW	SYNGR1	ENSBTAG00000005765	Transcript	ENSBTAT00000042673.2	protein_coding	G	ggT/ggC	-	BP
rs137712935	5	75662562	A	synonymous_variant	LOW	RAC2	ENSBTAG00000011043	Transcript	ENSBTAT00000014666.6	protein_coding	P	ccC/ccT	-	BP
rs207482527	5	109475085	G	synonymous_variant	LOW	GGA1	ENSBTAG00000006464	Transcript	ENSBTAT00000008477.6	protein_coding	P	ccA/ccG	-	BP
rs207494228	5	112618518	C	synonymous_variant	LOW	POLR3H	ENSBTAG00000005311	Transcript	ENSBTAT00000006987.3	protein_coding	T	acA/acG	-	BP
rs207505070	5	110853380	G	synonymous_variant	LOW	TAB1	ENSBTAG00000019828	Transcript	ENSBTAT00000026418.6	protein_coding	S	tcC/tcG	-	BP
rs207589256	5	74316388	T	synonymous_variant	LOW	-	ENSBTAG00000037799	Transcript	ENSBTAT00000056456.3	protein_coding	I	atC/atT	-	BP
rs207833295	5	82070619	C	synonymous_variant	LOW	MANSC4	ENSBTAG00000030622	Transcript	ENSBTAT00000064430.2	protein_coding	G	ggG/ggC	-	BP
rs207908082	5	104297924	T	synonymous_variant	LOW	VWF	ENSBTAG00000012265	Transcript	ENSBTAT00000016273.6	protein_coding	G	ggC/ggT	-	BP
rs207914049	5	74610527	G	synonymous_variant	LOW	APOL3	ENSBTAG00000040244	Transcript	ENSBTAT00000044682.4	protein_coding	V	gtA/gtG	-	BP
rs208064147	5	97545634	T	synonymous_variant	LOW	LRP6	ENSBTAG00000011761	Transcript	ENSBTAT00000061164.3	protein_coding	I	atC/atT	-	BP
rs208139182	5	113027048	T	synonymous_variant	LOW	NAGA	ENSBTAG00000009506	Transcript	ENSBTAT00000012508.4	protein_coding	A	gcG/gcA	-	BP
rs208212064	5	82125148	A	synonymous_variant	LOW	MRPS35	ENSBTAG00000006369	Transcript	ENSBTAT00000010567.5	protein_coding	G	ggC/ggT	-	BP
rs208229699	5	109678461	G	synonymous_variant	LOW	EIF3L	ENSBTAG00000010790	Transcript	ENSBTAT00000014281.6	protein_coding	V	gtA/gtG	-	BP
rs208290701	5	112862241	T	synonymous_variant	LOW	SREBF2	ENSBTAG00000014265	Transcript	ENSBTAT00000018956.5	protein_coding	N	aaC/aaT	-	BP
rs208546265	5	109487999	T	synonymous_variant	LOW	SH3BP1	ENSBTAG00000030257	Transcript	ENSBTAT00000016495.6	protein_coding	T	acG/acT	-	BP
rs208702941	5	113025155	T	synonymous_variant	LOW	NAGA	ENSBTAG00000009506	Transcript	ENSBTAT00000012508.4	protein_coding	S	tcG/tcA	-	BP
rs208778924	5	106988628	G	synonymous_variant	LOW	-	ENSBTAG00000007093	Transcript	ENSBTAT00000009329.6	protein_coding	Q	caA/caG	-	BP
rs208849990	5	119749440	G	synonymous_variant	LOW	PPP6R2	ENSBTAG00000018660	Transcript	ENSBTAT00000024829.6	protein_coding	P	ccA/ccG	-	BP
rs208900004	5	62858820	T	synonymous_variant	LOW	APAF1	ENSBTAG00000021661	Transcript	ENSBTAT00000028867.6	protein_coding	D	gaC/gaT	-	BP
rs209093098	5	111309915	T	synonymous_variant	LOW	GRAP2	ENSBTAG00000015157	Transcript	ENSBTAT00000020161.6	protein_coding	F	ttC/ttT	-	BP
rs209111109	5	59951920	C	synonymous_variant	LOW	TESPA1	ENSBTAG00000005120	Transcript	ENSBTAT00000006753.6	protein_coding	T	acA/acC	-	BP
rs209186820	5	103035236	A	synonymous_variant	LOW	CD163L1	ENSBTAG00000054245	Transcript	ENSBTAT00000028127.5	protein_coding	D	gaC/gaT	-	BP
rs209229467	5	107937992	T	synonymous_variant	LOW	ERC1	ENSBTAG00000013658	Transcript	ENSBTAT00000061182.3	protein_coding	L	Ctg/Ttg	-	BP
rs209242649	5	103282992	C	synonymous_variant	LOW	C1RL	ENSBTAG00000016204	Transcript	ENSBTAT00000021566.5	protein_coding	I	atT/atC	-	BP
rs209264413	5	84888843	A	synonymous_variant	LOW	-	ENSBTAG00000019711	Transcript	ENSBTAT00000026270.5	protein_coding	N	aaC/aaT	-	BP
rs209351719	5	108048763	T	synonymous_variant	LOW	ERC1	ENSBTAG00000013658	Transcript	ENSBTAT00000067444.1	protein_coding	N	aaC/aaT	-	BP
rs209359884	5	112922397	G	synonymous_variant	LOW	CENPM	ENSBTAG00000009956	Transcript	ENSBTAT00000013133.3	protein_coding	P	ccT/ccC	-	BP
rs209407609	5	113092227	G	synonymous_variant	LOW	CYP2D14	ENSBTAG00000026502	Transcript	ENSBTAT00000037679.5	protein_coding	A	gcT/gcC	-	BP
rs209561873	5	26912291	C	synonymous_variant	LOW	TNS2	ENSBTAG00000006904	Transcript	ENSBTAT00000009070.6	protein_coding	L	ctT/ctG	-	BP
rs209795053	5	104017801	T	synonymous_variant	LOW	SCNN1A	ENSBTAG00000002631	Transcript	ENSBTAT00000003413.6	protein_coding	G	ggC/ggT	-	BP
rs209916076	5	112377082	A	synonymous_variant	LOW	L3MBTL2	ENSBTAG00000030222	Transcript	ENSBTAT00000037648.4	protein_coding	Q	caG/caA	-	BP
rs209948387	5	109063422	A	synonymous_variant	LOW	ATP6V1E1	ENSBTAG00000014238	Transcript	ENSBTAT00000037702.3	protein_coding	V	gtC/gtT	-	BP
rs209959473	5	112862265	G	synonymous_variant	LOW	SREBF2	ENSBTAG00000014265	Transcript	ENSBTAT00000018956.5	protein_coding	A	gcC/gcG	-	BP
rs210182235	5	75272705	T	synonymous_variant	LOW	NCF4	ENSBTAG00000007531	Transcript	ENSBTAT00000009911.5	protein_coding	F	ttC/ttT	-	BP
rs210398538	5	26907251	T	synonymous_variant	LOW	TNS2	ENSBTAG00000006904	Transcript	ENSBTAT00000009070.6	protein_coding	P	ccG/ccA	-	BP
rs210493706	5	57398774	A	synonymous_variant	LOW	PYM1	ENSBTAG00000031146	Transcript	ENSBTAT00000044075.4	protein_coding	A	gcG/gcA	-	BP
rs210502059	5	112379891	T	synonymous_variant	LOW	L3MBTL2	ENSBTAG00000030222	Transcript	ENSBTAT00000037648.4	protein_coding	A	gcC/gcT	-	BP
rs210531572	5	67464702	G	synonymous_variant	LOW	NT5DC3	ENSBTAG00000006013	Transcript	ENSBTAT00000007899.6	protein_coding	P	ccT/ccC	-	BP
rs210622990	5	112660255	A	synonymous_variant	LOW	PMM1	ENSBTAG00000004009	Transcript	ENSBTAT00000005231.4	protein_coding	L	Ctg/Ttg	-	BP
rs210770217	5	75661307	G	synonymous_variant	LOW	RAC2	ENSBTAG00000011043	Transcript	ENSBTAT00000014666.6	protein_coding	I	atT/atC	-	BP
rs210841518	5	26906169	T	synonymous_variant	LOW	TNS2	ENSBTAG00000006904	Transcript	ENSBTAT00000009070.6	protein_coding	G	ggG/ggA	-	BP
rs210925012	5	113919528	A	synonymous_variant	LOW	MCAT	ENSBTAG00000002413	Transcript	ENSBTAT00000003130.5	protein_coding	L	Ctg/Ttg	-	BP
rs210931559	5	59953589	C	synonymous_variant	LOW	TESPA1	ENSBTAG00000005120	Transcript	ENSBTAT00000006753.6	protein_coding	H	caT/caC	-	BP
rs211001534	5	113027045	A	synonymous_variant	LOW	NAGA	ENSBTAG00000009506	Transcript	ENSBTAT00000012508.4	protein_coding	A	gcC/gcT	-	BP
rs211070132	5	74723855	G	synonymous_variant	LOW	MYH9	ENSBTAG00000010402	Transcript	ENSBTAT00000013737.6	protein_coding	N	aaT/aaC	-	BP
rs211096692	5	103283412	A	synonymous_variant	LOW	C1RL	ENSBTAG00000016204	Transcript	ENSBTAT00000021566.5	protein_coding	V	gtC/gtA	-	BP
rs211129295	5	119651978	C	synonymous_variant	LOW	PLXNB2	ENSBTAG00000014966	Transcript	ENSBTAT00000019923.4	protein_coding	A	gcA/gcG	-	BP
rs211608340	5	115624681	G	synonymous_variant	LOW	KIAA0930	ENSBTAG00000006776	Transcript	ENSBTAT00000008911.6	protein_coding	D	gaT/gaC	-	BP
rs377868522	5	75661336	A	synonymous_variant	LOW	RAC2	ENSBTAG00000011043	Transcript	ENSBTAT00000014666.6	protein_coding	L	Ctg/Ttg	-	BP
rs377883253	5	27088680	C	synonymous_variant	LOW	KRT78	ENSBTAG00000039967	Transcript	ENSBTAT00000000815.5	protein_coding	I	atT/atC	-	BP
rs378185139	5	59951545	C	synonymous_variant	LOW	TESPA1	ENSBTAG00000005120	Transcript	ENSBTAT00000006753.6	protein_coding	P	ccT/ccC	-	BP
rs378402222	5	84907004	A	synonymous_variant	LOW	-	ENSBTAG00000019711	Transcript	ENSBTAT00000026270.5	protein_coding	A	gcC/gcT	-	BP
rs378492772	5	57185952	A	synonymous_variant	LOW	ESYT1	ENSBTAG00000009543	Transcript	ENSBTAT00000044160.4	protein_coding	L	ctC/ctT	-	BP
rs378599518	5	74316262	C	synonymous_variant	LOW	-	ENSBTAG00000037799	Transcript	ENSBTAT00000056456.3	protein_coding	S	tcT/tcC	-	BP
rs379407719	5	82063471	A	synonymous_variant	LOW	KLHL42	ENSBTAG00000006372	Transcript	ENSBTAT00000008359.4	protein_coding	A	gcC/gcT	-	BP
rs379567400	5	30490750	A	synonymous_variant	LOW	TROAP	ENSBTAG00000008499	Transcript	ENSBTAT00000011203.5	protein_coding	Y	taC/taT	-	BP
rs381041798	5	48343220	T	synonymous_variant	LOW	MSRB3	ENSBTAG00000044017	Transcript	ENSBTAT00000060985.3	protein_coding	A	gcG/gcA	-	BP
rs382510579	5	102260843	C	synonymous_variant	LOW	WC1-12	ENSBTAG00000052355	Transcript	ENSBTAT00000056482.3	protein_coding	H	caT/caC	-	BP
rs383813909	5	26908037	C	synonymous_variant	LOW	TNS2	ENSBTAG00000006904	Transcript	ENSBTAT00000009070.6	protein_coding	L	ctA/ctG	-	BP
rs383912381	5	109726902	T	synonymous_variant	LOW	MICALL1	ENSBTAG00000037703	Transcript	ENSBTAT00000026064.6	protein_coding	S	tcC/tcT	-	BP
rs384166068	5	103857946	G	synonymous_variant	LOW	IFFO1	ENSBTAG00000030369	Transcript	ENSBTAT00000019606.6	protein_coding	P	ccC/ccG	-	BP
rs384208515	5	57082989	A	synonymous_variant	LOW	ANKRD52	ENSBTAG00000011762	Transcript	ENSBTAT00000015626.5	protein_coding	T	acG/acA	-	BP
rs384657550	5	109731495	C	synonymous_variant	LOW	MICALL1	ENSBTAG00000037703	Transcript	ENSBTAT00000026064.6	protein_coding	L	ctT/ctC	-	BP
rs385284246	5	1523411	T	synonymous_variant	LOW	TBC1D15	ENSBTAG00000012828	Transcript	ENSBTAT00000030419.5	protein_coding	G	ggA/ggT	-	BP
rs385382782	5	29887833	T	synonymous_variant	LOW	RACGAP1	ENSBTAG00000012784	Transcript	ENSBTAT00000016988.6	protein_coding	N	aaC/aaT	-	BP
rs385390226	5	77297329	A	synonymous_variant	LOW	FGD4	ENSBTAG00000005453	Transcript	ENSBTAT00000007175.6	protein_coding	C	tgC/tgT	-	BP
rs385528527	5	108150585	T	synonymous_variant	LOW	WNT5B	ENSBTAG00000054367	Transcript	ENSBTAT00000068978.1	protein_coding	C	tgC/tgT	-	BP
rs385733678	5	26906226	C	synonymous_variant	LOW	TNS2	ENSBTAG00000006904	Transcript	ENSBTAT00000009070.6	protein_coding	S	tcT/tcG	-	BP
rs41255217	5	109754096	T	synonymous_variant	LOW	POLR2F	ENSBTAG00000004820	Transcript	ENSBTAT00000006328.5	protein_coding	T	acC/acT	-	BP
rs41257045	5	103503369	C	synonymous_variant	LOW	PTPN6	ENSBTAG00000020294	Transcript	ENSBTAT00000027046.5	protein_coding	A	gcA/gcG	-	BP
rs432378099	5	103283166	C	synonymous_variant	LOW	C1RL	ENSBTAG00000016204	Transcript	ENSBTAT00000021566.5	protein_coding	V	gtT/gtC	-	BP
rs434108730	5	27088636	C	synonymous_variant	LOW	KRT78	ENSBTAG00000039967	Transcript	ENSBTAT00000000815.5	protein_coding	L	Ttg/Ctg	-	BP
rs434746216	5	116923969	T	synonymous_variant	LOW	CERK	ENSBTAG00000046654	Transcript	ENSBTAT00000064397.2	protein_coding	T	acG/acA	-	BP
rs436227691	5	74722780	T	synonymous_variant	LOW	MYH9	ENSBTAG00000010402	Transcript	ENSBTAT00000013737.6	protein_coding	A	gcG/gcA	-	BP
rs43705193	5	103852223	A	synonymous_variant	LOW	NOP2	ENSBTAG00000014733	Transcript	ENSBTAT00000019607.5	protein_coding	G	ggG/ggA	-	BP
rs43708478	5	51160972	G	synonymous_variant	LOW	USP15	ENSBTAG00000010428	Transcript	ENSBTAT00000037574.5	protein_coding	H	caT/caC	-	BP
rs445797812	5	74356596	T	synonymous_variant	LOW	-	ENSBTAG00000052884	Transcript	ENSBTAT00000072231.1	protein_coding	I	atC/atT	-	BP
rs446377435	5	116502113	C	synonymous_variant	LOW	PPARA	ENSBTAG00000008063	Transcript	ENSBTAT00000010606.5	protein_coding	D	gaT/gaC	-	BP
rs447759240	5	110593020	G	synonymous_variant	LOW	CBX7	ENSBTAG00000007228	Transcript	ENSBTAT00000009507.6	protein_coding	P	ccA/ccC	-	BP
rs447870518	5	27866982	C	synonymous_variant	LOW	TAMALIN	ENSBTAG00000021658	Transcript	ENSBTAT00000028862.4	protein_coding	P	ccC/ccG	-	BP
rs450188919	5	115627358	G	synonymous_variant	LOW	KIAA0930	ENSBTAG00000006776	Transcript	ENSBTAT00000008911.6	protein_coding	Y	taT/taC	-	BP
rs451666957	5	74721483	G	synonymous_variant	LOW	MYH9	ENSBTAG00000010402	Transcript	ENSBTAT00000013737.6	protein_coding	F	ttT/ttC	-	BP
rs459599714	5	101789011	T	synonymous_variant	LOW	CD163	ENSBTAG00000019669	Transcript	ENSBTAT00000026215.5	protein_coding	T	acC/acT	-	BP
rs461537989	5	101447644	A	synonymous_variant	LOW	SLC2A3	ENSBTAG00000004556	Transcript	ENSBTAT00000042889.3	protein_coding	A	gcC/gcT	-	BP
rs461732678	5	101558024	T	synonymous_variant	LOW	FOXJ2	ENSBTAG00000019742	Transcript	ENSBTAT00000026309.6	protein_coding	S	tcG/tcT	-	BP
rs464993977	5	99984437	A	synonymous_variant	LOW	-	ENSBTAG00000054870	Transcript	ENSBTAT00000071839.1	protein_coding	S	tcG/tcA	-	BP
rs467915193	5	100085719	T	synonymous_variant	LOW	-	ENSBTAG00000055140	Transcript	ENSBTAT00000067281.1	protein_coding	D	gaC/gaT	-	BP
rs468920224	5	107304986	C	synonymous_variant	LOW	CCDC77	ENSBTAG00000000049	Transcript	ENSBTAT00000053510.3	protein_coding	R	cgT/cgC	-	BP
rs469848086	5	119748472	T	synonymous_variant	LOW	PPP6R2	ENSBTAG00000018660	Transcript	ENSBTAT00000024829.6	protein_coding	D	gaC/gaT	-	BP
rs473351286	5	101556632	G	synonymous_variant	LOW	FOXJ2	ENSBTAG00000019742	Transcript	ENSBTAT00000026309.6	protein_coding	A	gcT/gcG	-	BP
rs478015041	5	101788939	G	synonymous_variant	LOW	CD163	ENSBTAG00000019669	Transcript	ENSBTAT00000026215.5	protein_coding	V	gtA/gtG	-	BP
rs479811922	5	51148915	A	synonymous_variant	LOW	USP15	ENSBTAG00000010428	Transcript	ENSBTAT00000037574.5	protein_coding	N	aaC/aaT	-	BP
rs480278850	5	109709701	C	synonymous_variant	LOW	MICALL1	ENSBTAG00000037703	Transcript	ENSBTAT00000026064.6	protein_coding	G	ggT/ggC	-	BP
rs516561776	5	104324800	T	synonymous_variant	LOW	VWF	ENSBTAG00000012265	Transcript	ENSBTAT00000016273.6	protein_coding	C	tgC/tgT	-	BP
rs517283703	5	97731138	A	synonymous_variant	LOW	BCL2L14	ENSBTAG00000047225	Transcript	ENSBTAT00000064951.2	protein_coding	C	tgC/tgT	-	BP
rs517848308	5	119304146	A	synonymous_variant	LOW	ALG12	ENSBTAG00000046173	Transcript	ENSBTAT00000064352.2	protein_coding	G	ggC/ggT	-	BP
rs518096221	5	119583023	A	synonymous_variant	LOW	SELENOO	ENSBTAG00000000647	Transcript	ENSBTAT00000000851.6	protein_coding	Q	caG/caA	-	BP
rs518881628	5	119892114	A	synonymous_variant	LOW	CPT1B	ENSBTAG00000016048	Transcript	ENSBTAT00000021357.5	protein_coding	L	Ctg/Ttg	-	BP
rs519183635	5	106929518	A	synonymous_variant	LOW	ITFG2	ENSBTAG00000007609	Transcript	ENSBTAT00000010004.5	protein_coding	P	ccC/ccT	-	BP
rs519203132	5	119610351	G	synonymous_variant	LOW	TUBGCP6	ENSBTAG00000000650	Transcript	ENSBTAT00000000853.6	protein_coding	F	ttT/ttC	-	BP
rs519599227	5	119749425	A	synonymous_variant	LOW	PPP6R2	ENSBTAG00000018660	Transcript	ENSBTAT00000024829.6	protein_coding	P	ccG/ccA	-	BP
rs519770340	5	109676020	A	synonymous_variant	LOW	EIF3L	ENSBTAG00000010790	Transcript	ENSBTAT00000014281.6	protein_coding	S	tcC/tcA	-	BP
rs520840319	5	103495760	T	synonymous_variant	LOW	PHB2	ENSBTAG00000013123	Transcript	ENSBTAT00000017442.4	protein_coding	A	gcC/gcT	-	BP
rs521089229	5	103881667	T	synonymous_variant	LOW	NCAPD2	ENSBTAG00000014730	Transcript	ENSBTAT00000019603.5	protein_coding	E	gaG/gaA	-	BP
rs522142097	5	107846905	A	synonymous_variant	LOW	ERC1	ENSBTAG00000013658	Transcript	ENSBTAT00000061182.3	protein_coding	P	ccG/ccA	-	BP
rs522226025	5	103764365	A	synonymous_variant	LOW	ZNF384	ENSBTAG00000017072	Transcript	ENSBTAT00000022702.6	protein_coding	S	tcG/tcA	-	BP
rs522644344	5	119748652	A	synonymous_variant	LOW	PPP6R2	ENSBTAG00000018660	Transcript	ENSBTAT00000024829.6	protein_coding	A	gcG/gcA	-	BP
rs523018300	5	119651582	A	synonymous_variant	LOW	PLXNB2	ENSBTAG00000014966	Transcript	ENSBTAT00000019923.4	protein_coding	Y	taC/taT	-	BP
rs523034969	5	113436818	T	synonymous_variant	LOW	SERHL2	ENSBTAG00000016507	Transcript	ENSBTAT00000021944.6	protein_coding	G	ggC/ggT	-	BP
rs523877641	5	66616214	A	synonymous_variant	LOW	PAH	ENSBTAG00000012794	Transcript	ENSBTAT00000016999.6	protein_coding	I	atC/atT	-	BP
rs524107435	5	97477991	C	synonymous_variant	LOW	MANSC1	ENSBTAG00000008721	Transcript	ENSBTAT00000011489.4	protein_coding	F	ttT/ttC	-	BP
rs524139615	5	112877676	A	synonymous_variant	LOW	SREBF2	ENSBTAG00000014265	Transcript	ENSBTAT00000018956.5	protein_coding	R	Cgg/Agg	-	BP
rs524329817	5	119610738	A	synonymous_variant	LOW	TUBGCP6	ENSBTAG00000000650	Transcript	ENSBTAT00000000853.6	protein_coding	A	gcC/gcT	-	BP
rs524489275	5	109431395	T	synonymous_variant	LOW	CDC42EP1	ENSBTAG00000030258	Transcript	ENSBTAT00000028798.4	protein_coding	D	gaC/gaT	-	BP
rs525191303	5	104322044	A	synonymous_variant	LOW	VWF	ENSBTAG00000012265	Transcript	ENSBTAT00000016273.6	protein_coding	T	acG/acA	-	BP
rs525400167	5	105773163	G	synonymous_variant	LOW	CCND2	ENSBTAG00000016649	Transcript	ENSBTAT00000022145.5	protein_coding	F	ttT/ttC	-	BP
rs525585942	5	119651933	A	synonymous_variant	LOW	PLXNB2	ENSBTAG00000014966	Transcript	ENSBTAT00000019923.4	protein_coding	S	agC/agT	-	BP
rs525707908	5	119650271	T	synonymous_variant	LOW	PLXNB2	ENSBTAG00000014966	Transcript	ENSBTAT00000019923.4	protein_coding	T	acG/acA	-	BP
rs526228646	5	103834896	A	synonymous_variant	LOW	CHD4	ENSBTAG00000014734	Transcript	ENSBTAT00000019612.6	protein_coding	E	gaG/gaA	-	BP
rs716615713	5	27002029	A	synonymous_variant	LOW	KRT18	ENSBTAG00000001517	Transcript	ENSBTAT00000001988.6	protein_coding	Y	taC/taT	-	BP
rs717893756	5	119644836	G	synonymous_variant	LOW	PLXNB2	ENSBTAG00000014966	Transcript	ENSBTAT00000019923.4	protein_coding	N	aaT/aaC	-	BP
rs720127455	5	99879022	G	synonymous_variant	LOW	CLEC1A	ENSBTAG00000030424	Transcript	ENSBTAT00000019328.6	protein_coding	L	ctC/ctG	-	BP
rs720877759	5	116590371	A	synonymous_variant	LOW	TTC38	ENSBTAG00000003017	Transcript	ENSBTAT00000003924.6	protein_coding	Q	caG/caA	-	BP
rs723341638	5	110747624	T	synonymous_variant	LOW	RPL3	ENSBTAG00000003228	Transcript	ENSBTAT00000004188.4	protein_coding	A	gcG/gcA	-	BP
rs108963276	4	71024361	C	synonymous_variant	LOW	OSBPL3	ENSBTAG00000019342	Transcript	ENSBTAT00000025767.4	protein_coding	S	agT/agC	-	BP
rs109143579	4	119361230	G	synonymous_variant	LOW	NCAPG2	ENSBTAG00000016131	Transcript	ENSBTAT00000021476.6	protein_coding	A	gcT/gcC	-	BP
rs109213398	4	77198096	A	synonymous_variant	LOW	POLD2	ENSBTAG00000012241	Transcript	ENSBTAT00000016237.5	protein_coding	G	ggC/ggA	-	BP
rs109459121	4	71034435	C	synonymous_variant	LOW	OSBPL3	ENSBTAG00000019342	Transcript	ENSBTAT00000025767.4	protein_coding	I	atT/atC	-	BP
rs109557610	4	91812415	T	synonymous_variant	LOW	GCC1	ENSBTAG00000003102	Transcript	ENSBTAT00000004036.3	protein_coding	E	gaG/gaA	-	BP
rs109597587	4	115181797	T	synonymous_variant	LOW	-	ENSBTAG00000008032	Transcript	ENSBTAT00000038295.4	protein_coding	D	gaC/gaT	-	BP
rs110093205	4	91812439	G	synonymous_variant	LOW	GCC1	ENSBTAG00000003102	Transcript	ENSBTAT00000004036.3	protein_coding	D	gaT/gaC	-	BP
rs110181657	4	76512246	A	synonymous_variant	LOW	-	ENSBTAG00000046334	Transcript	ENSBTAT00000063484.2	protein_coding	K	aaG/aaA	-	BP
rs110243209	4	96974383	T	synonymous_variant	LOW	EXOC4	ENSBTAG00000014112	Transcript	ENSBTAT00000018759.6	protein_coding	H	caC/caT	-	BP
rs110388008	4	114096241	G	synonymous_variant	LOW	PRKAG2	ENSBTAG00000002917	Transcript	ENSBTAT00000003789.5	protein_coding	L	Ttg/Ctg	-	BP
rs110473432	4	113814075	T	synonymous_variant	LOW	CHPF2	ENSBTAG00000014371	Transcript	ENSBTAT00000019108.4	protein_coding	S	tcC/tcT	-	BP
rs110799110	4	9827728	A	synonymous_variant	LOW	PEX1	ENSBTAG00000024431	Transcript	ENSBTAT00000033872.5	protein_coding	S	tcC/tcT	-	BP
rs110839844	4	106121123	A	synonymous_variant	LOW	TRBV30	ENSBTAG00000009558	Transcript	ENSBTAT00000012574.5	protein_coding	S	tcC/tcT	-	BP
rs110971073	4	112786099	C	synonymous_variant	LOW	REPIN1	ENSBTAG00000038241	Transcript	ENSBTAT00000056211.3	protein_coding	S	tcT/tcC	-	BP
rs133671807	4	107632836	C	synonymous_variant	LOW	ARHGEF5	ENSBTAG00000001815	Transcript	ENSBTAT00000002373.6	protein_coding	P	ccT/ccC	-	BP
rs135647314	4	115031653	A	synonymous_variant	LOW	XRCC2	ENSBTAG00000030897	Transcript	ENSBTAT00000043719.4	protein_coding	R	cgA/cgT	-	BP
rs136145801	4	103412493	T	synonymous_variant	LOW	TBXAS1	ENSBTAG00000020225	Transcript	ENSBTAT00000026934.4	protein_coding	A	gcC/gcT	-	BP
rs136663653	4	107629378	A	synonymous_variant	LOW	ARHGEF5	ENSBTAG00000001815	Transcript	ENSBTAT00000002373.6	protein_coding	A	gcG/gcA	-	BP
rs137637504	4	105703628	A	synonymous_variant	LOW	-	ENSBTAG00000053109	Transcript	ENSBTAT00000068419.1	protein_coding	T	acG/acA	-	BP
rs207638817	4	32968425	G	synonymous_variant	LOW	-	ENSBTAG00000005997	Transcript	ENSBTAT00000020806.6	protein_coding	T	acA/acG	-	BP
rs207965525	4	114688630	T	synonymous_variant	LOW	KMT2C	ENSBTAG00000024199	Transcript	ENSBTAT00000028347.6	protein_coding	S	tcG/tcA	-	BP
rs208101570	4	63854405	T	synonymous_variant	LOW	FKBP9	ENSBTAG00000016707	Transcript	ENSBTAT00000033703.2	protein_coding	L	ctG/ctA	-	BP
rs208355352	4	114688789	C	synonymous_variant	LOW	KMT2C	ENSBTAG00000024199	Transcript	ENSBTAT00000028347.6	protein_coding	S	tcA/tcG	-	BP
rs208636024	4	107630824	A	synonymous_variant	LOW	ARHGEF5	ENSBTAG00000001815	Transcript	ENSBTAT00000002373.6	protein_coding	T	acC/acA	-	BP
rs208882827	4	99398961	A	synonymous_variant	LOW	NUP205	ENSBTAG00000011127	Transcript	ENSBTAT00000044609.4	protein_coding	E	gaG/gaA	-	BP
rs208967738	4	112941014	A	synonymous_variant	LOW	-	ENSBTAG00000039588	Transcript	ENSBTAT00000057366.3	protein_coding	D	gaC/gaT	-	BP
rs208982429	4	44536575	A	synonymous_variant	LOW	DNAJC2	ENSBTAG00000003784	Transcript	ENSBTAT00000004925.6	protein_coding	N	aaC/aaT	-	BP
rs209389326	4	20765699	C	synonymous_variant	LOW	ARL4A	ENSBTAG00000002869	Transcript	ENSBTAT00000003722.4	protein_coding	L	Ttg/Ctg	-	BP
rs209398913	4	106178621	C	synonymous_variant	LOW	EPHB6	ENSBTAG00000015510	Transcript	ENSBTAT00000033428.5	protein_coding	G	ggT/ggC	-	BP
rs210437819	4	106025188	T	synonymous_variant	LOW	TRBV24-1	ENSBTAG00000052228	Transcript	ENSBTAT00000066663.1	TR_V_gene	I	atC/atT	-	BP
rs210835428	4	71040820	G	synonymous_variant	LOW	OSBPL3	ENSBTAG00000019342	Transcript	ENSBTAT00000025767.4	protein_coding	L	ttA/ttG	-	BP
rs211054300	4	105285356	T	synonymous_variant	LOW	MGAM	ENSBTAG00000046152	Transcript	ENSBTAT00000064122.2	protein_coding	L	ctC/ctT	-	BP
rs378381102	4	91589203	C	synonymous_variant	LOW	ZNF800	ENSBTAG00000020004	Transcript	ENSBTAT00000084622.1	protein_coding	P	ccA/ccG	-	BP
rs379397905	4	113349818	C	synonymous_variant	LOW	-	ENSBTAG00000000715	Transcript	ENSBTAT00000053242.3	protein_coding	V	gtA/gtG	-	BP
rs382656325	4	56597246	A	synonymous_variant	LOW	DOCK4	ENSBTAG00000021182	Transcript	ENSBTAT00000033728.5	protein_coding	P	ccC/ccA	-	BP
rs383282122	4	113337572	C	synonymous_variant	LOW	GIMAP5	ENSBTAG00000004894	Transcript	ENSBTAT00000006437.5	protein_coding	T	acT/acC	-	BP
rs384858276	4	112785850	T	synonymous_variant	LOW	REPIN1	ENSBTAG00000038241	Transcript	ENSBTAT00000056211.3	protein_coding	R	cgC/cgT	-	BP
rs42180057	4	85290260	C	synonymous_variant	LOW	TSPAN12	ENSBTAG00000015337	Transcript	ENSBTAT00000020385.4	protein_coding	T	acT/acG	-	BP
rs42592242	4	7620489	G	synonymous_variant	LOW	UPP1	ENSBTAG00000008428	Transcript	ENSBTAT00000011088.5	protein_coding	I	atT/atC	-	BP
rs42744923	4	112941260	A	synonymous_variant	LOW	-	ENSBTAG00000039588	Transcript	ENSBTAT00000057366.3	protein_coding	H	caC/caT	-	BP
rs432824183	4	15642837	A	synonymous_variant	LOW	MIOS	ENSBTAG00000013781	Transcript	ENSBTAT00000018305.6	protein_coding	P	ccG/ccA	-	BP
rs444534757	4	113068472	C	synonymous_variant	LOW	GIMAP4	ENSBTAG00000046257	Transcript	ENSBTAT00000034773.5	protein_coding	V	gtA/gtG	-	BP
rs446472804	4	86586824	A	synonymous_variant	LOW	AASS	ENSBTAG00000012128	Transcript	ENSBTAT00000016090.6	protein_coding	P	ccC/ccT	-	BP
rs450713843	4	105743878	T	synonymous_variant	LOW	-	ENSBTAG00000049622	Transcript	ENSBTAT00000069728.1	protein_coding	V	gtC/gtT	-	BP
rs466354862	4	119352591	T	synonymous_variant	LOW	NCAPG2	ENSBTAG00000016131	Transcript	ENSBTAT00000021476.6	protein_coding	L	ctG/ctA	-	BP
rs467095607	4	14566839	G	synonymous_variant	LOW	SDHAF3	ENSBTAG00000015925	Transcript	ENSBTAT00000021172.5	protein_coding	L	ctA/ctG	-	BP
rs470820298	4	112488400	G	synonymous_variant	LOW	ZNF746	ENSBTAG00000031106	Transcript	ENSBTAT00000018668.5	protein_coding	A	gcT/gcC	-	BP
rs472854267	4	106993758	G	synonymous_variant	LOW	TCAF2	ENSBTAG00000005475	Transcript	ENSBTAT00000007200.5	protein_coding	L	Ttg/Ctg	-	BP
rs473459262	4	112940975	G	synonymous_variant	LOW	-	ENSBTAG00000039588	Transcript	ENSBTAT00000057366.3	protein_coding	I	atT/atC	-	BP
rs476595968	4	78145636	T	synonymous_variant	LOW	C4H7orf25	ENSBTAG00000009472	Transcript	ENSBTAT00000012469.4	protein_coding	I	atC/atT	-	BP
rs480181972	4	106087346	C	synonymous_variant	LOW	-	ENSBTAG00000034609	Transcript	ENSBTAT00000028729.6	protein_coding	P	ccT/ccC	-	BP
rs518172324	4	112435296	A	synonymous_variant	LOW	ZNF777	ENSBTAG00000002810	Transcript	ENSBTAT00000003635.6	protein_coding	F	ttC/ttT	-	BP
rs525586614	4	112342092	G	synonymous_variant	LOW	ZNF212	ENSBTAG00000000389	Transcript	ENSBTAT00000000499.5	protein_coding	P	ccA/ccG	-	BP
rs716226548	4	112262349	C	synonymous_variant	LOW	ZNF398	ENSBTAG00000020445	Transcript	ENSBTAT00000027245.6	protein_coding	T	acG/acC	-	BP
rs716442697	4	5313416	A	synonymous_variant	LOW	GRB10	ENSBTAG00000017086	Transcript	ENSBTAT00000022720.6	protein_coding	S	tcG/tcA	-	BP
rs717350609	4	115031689	C	synonymous_variant	LOW	XRCC2	ENSBTAG00000030897	Transcript	ENSBTAT00000043719.4	protein_coding	T	acA/acG	-	BP
rs717777073	4	112232715	A	synonymous_variant	LOW	ZNF786	ENSBTAG00000014768	Transcript	ENSBTAT00000019646.6	protein_coding	L	ctC/ctT	-	BP
rs109053274	3	21974960	A	synonymous_variant	LOW	ACP6	ENSBTAG00000017051	Transcript	ENSBTAT00000022675.5	protein_coding	R	agG/agA	-	BP
rs109317298	3	117213693	T	synonymous_variant	LOW	LRRFIP1	ENSBTAG00000005354	Transcript	ENSBTAT00000007043.5	protein_coding	H	caC/caT	-	BP
rs109448384	3	120346782	A	synonymous_variant	LOW	PASK	ENSBTAG00000000785	Transcript	ENSBTAT00000001044.4	protein_coding	H	caC/caT	-	BP
rs109816911	3	20703806	C	synonymous_variant	LOW	SV2A	ENSBTAG00000001599	Transcript	ENSBTAT00000002101.5	protein_coding	Y	taT/taC	-	BP
rs110250911	3	9880443	C	synonymous_variant	LOW	FCRL6	ENSBTAG00000017786	Transcript	ENSBTAT00000023651.6	protein_coding	R	cgC/cgG	-	BP
rs110363136	3	51676645	G	synonymous_variant	LOW	TGFBR3	ENSBTAG00000024269	Transcript	ENSBTAT00000033522.5	protein_coding	G	ggA/ggG	-	BP
rs110522287	3	8413784	A	synonymous_variant	LOW	NECTIN4	ENSBTAG00000017877	Transcript	ENSBTAT00000023767.5	protein_coding	G	ggC/ggA	-	BP
rs110578645	3	13937639	A	synonymous_variant	LOW	LRRC71	ENSBTAG00000012348	Transcript	ENSBTAT00000016383.6	protein_coding	V	gtC/gtT	-	BP
rs110604414	3	19757157	G	synonymous_variant	LOW	PRUNE1	ENSBTAG00000015336	Transcript	ENSBTAT00000020388.5	protein_coding	A	gcG/gcC	-	BP
rs110833278	3	117462586	C	synonymous_variant	LOW	ESPNL	ENSBTAG00000010164	Transcript	ENSBTAT00000013414.4	protein_coding	L	Ttg/Ctg	-	BP
rs110890979	3	107103522	C	synonymous_variant	LOW	RHBDL2	ENSBTAG00000008023	Transcript	ENSBTAT00000056623.3	protein_coding	Y	taT/taC	-	BP
rs110970307	3	120013512	A	synonymous_variant	LOW	GPR35	ENSBTAG00000030193	Transcript	ENSBTAT00000021281.6	protein_coding	S	tcG/tcA	-	BP
rs132943292	3	9401905	T	synonymous_variant	LOW	PEX19	ENSBTAG00000007537	Transcript	ENSBTAT00000009921.3	protein_coding	F	ttC/ttT	-	BP
rs133693979	3	26161022	C	synonymous_variant	LOW	TTF2	ENSBTAG00000015392	Transcript	ENSBTAT00000033711.5	protein_coding	S	tcA/tcG	-	BP
rs134060019	3	58489145	G	synonymous_variant	LOW	CCN1	ENSBTAG00000009844	Transcript	ENSBTAT00000012977.4	protein_coding	N	aaT/aaC	-	BP
rs134206426	3	29392117	G	synonymous_variant	LOW	OLFML3	ENSBTAG00000011327	Transcript	ENSBTAT00000015056.4	protein_coding	R	cgT/cgC	-	BP
rs134288515	3	19165967	T	synonymous_variant	LOW	SNX27	ENSBTAG00000001942	Transcript	ENSBTAT00000033845.5	protein_coding	G	ggG/ggA	-	BP
rs134813556	3	99887930	T	synonymous_variant	LOW	POMGNT1	ENSBTAG00000013322	Transcript	ENSBTAT00000017718.4	protein_coding	T	acC/acT	-	BP
rs135663950	3	100277927	G	synonymous_variant	LOW	MAST2	ENSBTAG00000020444	Transcript	ENSBTAT00000087105.1	protein_coding	P	ccT/ccC	-	BP
rs135739365	3	22890359	C	synonymous_variant	LOW	PDE4DIP	ENSBTAG00000001564	Transcript	ENSBTAT00000052249.2	protein_coding	A	gcA/gcG	-	BP
rs136870925	3	93991442	C	synonymous_variant	LOW	ORC1	ENSBTAG00000002719	Transcript	ENSBTAT00000052505.3	protein_coding	S	tcG/tcC	-	BP
rs137607889	3	34455496	G	synonymous_variant	LOW	GPSM2	ENSBTAG00000017124	Transcript	ENSBTAT00000022762.6	protein_coding	A	gcG/gcC	-	BP
rs137835067	3	112329237	G	synonymous_variant	LOW	ZSCAN20	ENSBTAG00000019555	Transcript	ENSBTAT00000026057.5	protein_coding	A	gcT/gcC	-	BP
rs207644593	3	102600913	A	synonymous_variant	LOW	SZT2	ENSBTAG00000005580	Transcript	ENSBTAT00000007333.6	protein_coding	N	aaC/aaT	-	BP
rs208795607	3	25737274	C	synonymous_variant	LOW	MAN1A2	ENSBTAG00000003586	Transcript	ENSBTAT00000039902.5	protein_coding	P	ccA/ccG	-	BP
rs208979814	3	54906423	C	synonymous_variant	LOW	-	ENSBTAG00000017670	Transcript	ENSBTAT00000023500.6	protein_coding	S	tcT/tcC	-	BP
rs209653453	3	95805271	A	synonymous_variant	LOW	FAF1	ENSBTAG00000014482	Transcript	ENSBTAT00000019259.4	protein_coding	R	agG/agA	-	BP
rs210013062	3	9879844	A	synonymous_variant	LOW	FCRL6	ENSBTAG00000017786	Transcript	ENSBTAT00000023651.6	protein_coding	C	tgC/tgT	-	BP
rs210226659	3	120780140	C	synonymous_variant	LOW	D2HGDH	ENSBTAG00000002847	Transcript	ENSBTAT00000003690.5	protein_coding	S	agT/agC	-	BP
rs210543599	3	19497715	T	synonymous_variant	LOW	PI4KB	ENSBTAG00000007320	Transcript	ENSBTAT00000009627.3	protein_coding	V	gtC/gtT	-	BP
rs210796411	3	14847245	T	synonymous_variant	LOW	KHDC4	ENSBTAG00000000108	Transcript	ENSBTAT00000000119.6	protein_coding	A	gcC/gcT	-	BP
rs211208903	3	19636440	T	synonymous_variant	LOW	VPS72	ENSBTAG00000018074	Transcript	ENSBTAT00000024063.4	protein_coding	T	acC/acT	-	BP
rs211565485	3	99721358	A	synonymous_variant	LOW	FAAH	ENSBTAG00000007507	Transcript	ENSBTAT00000009880.5	protein_coding	D	gaC/gaT	-	BP
rs378712989	3	103488687	T	synonymous_variant	LOW	P3H1	ENSBTAG00000017382	Transcript	ENSBTAT00000023110.6	protein_coding	P	ccG/ccT	-	BP
rs379569828	3	102755669	G	synonymous_variant	LOW	TMEM125	ENSBTAG00000021082	Transcript	ENSBTAT00000028077.5	protein_coding	G	ggT/ggC	-	BP
rs379836778	3	50950508	C	synonymous_variant	LOW	GFI1	ENSBTAG00000016723	Transcript	ENSBTAT00000022231.5	protein_coding	S	tcG/tcC	-	BP
rs381095659	3	108035412	G	synonymous_variant	LOW	INPP5B	ENSBTAG00000024107	Transcript	ENSBTAT00000033256.5	protein_coding	Q	caA/caG	-	BP
rs381305524	3	103478333	G	synonymous_variant	LOW	P3H1	ENSBTAG00000017382	Transcript	ENSBTAT00000023110.6	protein_coding	A	gcC/gcG	-	BP
rs41255452	3	33655047	T	synonymous_variant	LOW	GSTM3	ENSBTAG00000001842	Transcript	ENSBTAT00000016865.6	protein_coding	S	tcC/tcT	-	BP
rs41255585	3	119664707	A	synonymous_variant	LOW	COPS9	ENSBTAG00000010910	Transcript	ENSBTAT00000014490.5	protein_coding	T	acC/acT	-	BP
rs41586404	3	120501296	T	synonymous_variant	LOW	SEPTIN2	ENSBTAG00000002608	Transcript	ENSBTAT00000046362.4	protein_coding	I	atC/atT	-	BP
rs42587234	3	83818732	G	synonymous_variant	LOW	PATJ	ENSBTAG00000021975	Transcript	ENSBTAT00000029300.6	protein_coding	I	atT/atC	-	BP
rs42721436	3	93393476	C	synonymous_variant	LOW	SCP2	ENSBTAG00000003746	Transcript	ENSBTAT00000004879.5	protein_coding	Q	caA/caG	-	BP
rs43360643	3	97987905	C	synonymous_variant	LOW	SLC5A9	ENSBTAG00000014225	Transcript	ENSBTAT00000033291.5	protein_coding	T	acA/acG	-	BP
rs43367530	3	115321010	C	synonymous_variant	LOW	AGAP1	ENSBTAG00000016504	Transcript	ENSBTAT00000061206.3	protein_coding	L	ctG/ctC	-	BP
rs43368656	3	110066050	G	synonymous_variant	LOW	C3H1orf216	ENSBTAG00000038292	Transcript	ENSBTAT00000054183.3	protein_coding	S	tcA/tcG	-	BP
rs433933919	3	14507949	T	synonymous_variant	LOW	GLMP	ENSBTAG00000006364	Transcript	ENSBTAT00000008351.6	protein_coding	I	atC/atT	-	BP
rs435026580	3	100277939	A	synonymous_variant	LOW	MAST2	ENSBTAG00000020444	Transcript	ENSBTAT00000087105.1	protein_coding	P	ccC/ccT	-	BP
rs436881995	3	19253578	G	synonymous_variant	LOW	CGN	ENSBTAG00000017564	Transcript	ENSBTAT00000023352.6	protein_coding	D	gaT/gaC	-	BP
rs455194639	3	110901034	G	synonymous_variant	LOW	GJB3	ENSBTAG00000012584	Transcript	ENSBTAT00000016705.6	protein_coding	S	tcT/tcC	-	BP
rs472100446	3	109437134	G	synonymous_variant	LOW	MRPS15	ENSBTAG00000024097	Transcript	ENSBTAT00000033238.5	protein_coding	R	agA/agG	-	BP
rs474970407	3	14521772	C	synonymous_variant	LOW	SMG5	ENSBTAG00000009435	Transcript	ENSBTAT00000012415.5	protein_coding	V	gtT/gtC	-	BP
rs475259784	3	102430423	A	synonymous_variant	LOW	PTPRF	ENSBTAG00000000253	Transcript	ENSBTAT00000024046.6	protein_coding	P	ccC/ccT	-	BP
rs517745577	3	54593944	T	synonymous_variant	LOW	GBP6	ENSBTAG00000031186	Transcript	ENSBTAT00000024148.4	protein_coding	G	ggC/ggT	-	BP
rs521887715	3	8390829	T	synonymous_variant	LOW	KLHDC9	ENSBTAG00000020150	Transcript	ENSBTAT00000026839.4	protein_coding	R	Cgg/Agg	-	BP
rs718468752	3	109653565	C	synonymous_variant	LOW	MAP7D1	ENSBTAG00000030301	Transcript	ENSBTAT00000002583.6	protein_coding	A	gcC/gcG	-	BP
rs109390428	2	107318420	A	synonymous_variant	LOW	DNPEP	ENSBTAG00000021514	Transcript	ENSBTAT00000028671.5	protein_coding	L	ctC/ctT	-	BP
rs109490943	2	71481538	A	synonymous_variant	LOW	TMEM177	ENSBTAG00000009058	Transcript	ENSBTAT00000011932.4	protein_coding	A	gcG/gcA	-	BP
rs109556081	2	88403454	C	synonymous_variant	LOW	-	ENSBTAG00000031595	Transcript	ENSBTAT00000044793.4	protein_coding	P	ccA/ccG	-	BP
rs109739625	2	120171019	A	synonymous_variant	LOW	CHRND	ENSBTAG00000011390	Transcript	ENSBTAT00000015135.3	protein_coding	T	acG/acA	-	BP
rs109796788	2	125483376	G	synonymous_variant	LOW	THEMIS2	ENSBTAG00000006223	Transcript	ENSBTAT00000008171.5	protein_coding	N	aaT/aaC	-	BP
rs109900884	2	119034356	C	synonymous_variant	LOW	ARMC9	ENSBTAG00000018502	Transcript	ENSBTAT00000024631.6	protein_coding	Y	taT/taC	-	BP
rs110035537	2	127314203	C	synonymous_variant	LOW	MAN1C1	ENSBTAG00000003069	Transcript	ENSBTAT00000061594.3	protein_coding	A	gcA/gcG	-	BP
rs110074309	2	103383042	A	synonymous_variant	LOW	FN1	ENSBTAG00000008300	Transcript	ENSBTAT00000010922.5	protein_coding	T	acC/acT	-	BP
rs110289582	2	71481754	C	synonymous_variant	LOW	TMEM177	ENSBTAG00000009058	Transcript	ENSBTAT00000011932.4	protein_coding	Y	taT/taC	-	BP
rs110830709	2	721379	A	synonymous_variant	LOW	HERC2	ENSBTAG00000013916	Transcript	ENSBTAT00000018496.5	protein_coding	I	atC/atT	-	BP
rs110917500	2	127319889	G	synonymous_variant	LOW	MAN1C1	ENSBTAG00000003069	Transcript	ENSBTAT00000061594.3	protein_coding	L	Ttg/Ctg	-	BP
rs110967412	2	132946478	G	synonymous_variant	LOW	TMCO4	ENSBTAG00000007998	Transcript	ENSBTAT00000010516.6	protein_coding	K	aaA/aaG	-	BP
rs1117369564	2	117389965	G	synonymous_variant	LOW	DNER	ENSBTAG00000016063	Transcript	ENSBTAT00000021383.6	protein_coding	C	tgT/tgC	-	BP
rs132861677	2	107493225	A	synonymous_variant	LOW	OBSL1	ENSBTAG00000040338	Transcript	ENSBTAT00000038198.5	protein_coding	R	cgC/cgT	-	BP
rs133487735	2	129114470	G	synonymous_variant	LOW	GALE	ENSBTAG00000005002	Transcript	ENSBTAT00000006586.3	protein_coding	P	ccA/ccG	-	BP
rs133812333	2	73098337	G	synonymous_variant	LOW	CLASP1	ENSBTAG00000019781	Transcript	ENSBTAT00000031027.5	protein_coding	L	Ttg/Ctg	-	BP
rs135669114	2	107493222	G	synonymous_variant	LOW	OBSL1	ENSBTAG00000040338	Transcript	ENSBTAT00000038198.5	protein_coding	L	ctT/ctC	-	BP
rs137510182	2	106605195	G	synonymous_variant	LOW	ZNF142	ENSBTAG00000026772	Transcript	ENSBTAT00000044020.4	protein_coding	L	ctT/ctC	-	BP
rs207550850	2	135516735	A	synonymous_variant	LOW	PADI2	ENSBTAG00000003403	Transcript	ENSBTAT00000004411.6	protein_coding	V	gtG/gtA	-	BP
rs208126298	2	71481445	T	synonymous_variant	LOW	TMEM177	ENSBTAG00000009058	Transcript	ENSBTAT00000011932.4	protein_coding	H	caC/caT	-	BP
rs208168635	2	126267881	G	synonymous_variant	LOW	KDF1	ENSBTAG00000019252	Transcript	ENSBTAT00000025631.4	protein_coding	A	gcT/gcG	-	BP
rs208679803	2	6665831	C	synonymous_variant	LOW	ASNSD1	ENSBTAG00000000492	Transcript	ENSBTAT00000056728.3	protein_coding	L	ctA/ctG	-	BP
rs209166493	2	61494582	C	synonymous_variant	LOW	MCM6	ENSBTAG00000015172	Transcript	ENSBTAT00000055538.3	protein_coding	S	agT/agC	-	BP
rs209591445	2	71481928	T	synonymous_variant	LOW	TMEM177	ENSBTAG00000009058	Transcript	ENSBTAT00000011932.4	protein_coding	P	ccC/ccT	-	BP
rs209717680	2	129483268	C	synonymous_variant	LOW	ZNF436	ENSBTAG00000002594	Transcript	ENSBTAT00000003359.4	protein_coding	H	caT/caC	-	BP
rs210501501	2	106216017	T	synonymous_variant	LOW	CXCR1	ENSBTAG00000026753	Transcript	ENSBTAT00000038197.5	protein_coding	I	atC/atA	-	BP
rs210859188	2	71481166	A	synonymous_variant	LOW	TMEM177	ENSBTAG00000009058	Transcript	ENSBTAT00000011932.4	protein_coding	P	ccG/ccA	-	BP
rs210921222	2	119232886	T	synonymous_variant	LOW	NCL	ENSBTAG00000016174	Transcript	ENSBTAT00000021529.5	protein_coding	E	gaG/gaA	-	BP
rs211050452	2	71481283	T	synonymous_variant	LOW	TMEM177	ENSBTAG00000009058	Transcript	ENSBTAT00000011932.4	protein_coding	A	gcC/gcT	-	BP
rs378214111	2	5472141	T	synonymous_variant	LOW	BIN1	ENSBTAG00000019177	Transcript	ENSBTAT00000025522.4	protein_coding	A	gcC/gcT	-	BP
rs378754323	2	131153720	C	synonymous_variant	LOW	RAP1GAP	ENSBTAG00000008952	Transcript	ENSBTAT00000011785.6	protein_coding	G	ggT/ggC	-	BP
rs379875865	2	131710362	A	synonymous_variant	LOW	EIF4G3	ENSBTAG00000040215	Transcript	ENSBTAT00000007063.5	protein_coding	P	ccG/ccA	-	BP
rs380159771	2	22402975	G	synonymous_variant	LOW	CIR1	ENSBTAG00000038620	Transcript	ENSBTAT00000053554.3	protein_coding	E	gaA/gaG	-	BP
rs381848203	2	1872234	T	synonymous_variant	LOW	FAM168B	ENSBTAG00000034978	Transcript	ENSBTAT00000051818.3	protein_coding	P	ccG/ccA	-	BP
rs42946405	2	135526233	C	synonymous_variant	LOW	PADI2	ENSBTAG00000003403	Transcript	ENSBTAT00000004411.6	protein_coding	R	cgT/cgC	-	BP
rs43323020	2	106216542	A	synonymous_variant	LOW	CXCR1	ENSBTAG00000026753	Transcript	ENSBTAT00000038197.5	protein_coding	F	ttC/ttT	-	BP
rs43326766	2	135951751	C	synonymous_variant	LOW	EPHA2	ENSBTAG00000000815	Transcript	ENSBTAT00000001080.5	protein_coding	C	tgT/tgC	-	BP
rs43332028	2	135600414	C	synonymous_variant	LOW	ATP13A2	ENSBTAG00000008309	Transcript	ENSBTAT00000010946.6	protein_coding	T	acT/acC	-	BP
rs446201565	2	1283420	G	synonymous_variant	LOW	TUBGCP5	ENSBTAG00000014714	Transcript	ENSBTAT00000019582.6	protein_coding	R	Aga/Cga	-	BP
rs469483716	2	1283447	A	synonymous_variant	LOW	TUBGCP5	ENSBTAG00000014714	Transcript	ENSBTAT00000019582.6	protein_coding	L	Ctg/Ttg	-	BP
rs471244219	2	129482374	G	synonymous_variant	LOW	ZNF436	ENSBTAG00000002594	Transcript	ENSBTAT00000003359.4	protein_coding	T	acC/acG	-	BP
rs478348142	2	135514435	G	synonymous_variant	LOW	PADI2	ENSBTAG00000003403	Transcript	ENSBTAT00000004411.6	protein_coding	L	ctA/ctG	-	BP
rs515855929	2	133335976	C	synonymous_variant	LOW	CAPZB	ENSBTAG00000004554	Transcript	ENSBTAT00000005983.5	protein_coding	N	aaT/aaC	-	BP
rs516926573	2	37094407	G	synonymous_variant	LOW	WDSUB1	ENSBTAG00000004184	Transcript	ENSBTAT00000005476.5	protein_coding	Q	caA/caG	-	BP
rs518306866	2	132946439	T	synonymous_variant	LOW	TMCO4	ENSBTAG00000007998	Transcript	ENSBTAT00000010516.6	protein_coding	D	gaC/gaT	-	BP
rs518687311	2	135644387	T	synonymous_variant	LOW	CROCC	ENSBTAG00000003822	Transcript	ENSBTAT00000042789.4	protein_coding	E	gaG/gaA	-	BP
rs519319504	2	131190345	C	synonymous_variant	LOW	ALPL	ENSBTAG00000008951	Transcript	ENSBTAT00000011783.6	protein_coding	G	ggC/ggG	-	BP
rs520330676	2	129415623	C	synonymous_variant	LOW	ASAP3	ENSBTAG00000012263	Transcript	ENSBTAT00000016266.6	protein_coding	R	cgA/cgC	-	BP
rs522426791	2	133393026	A	synonymous_variant	LOW	-	ENSBTAG00000026758	Transcript	ENSBTAT00000038217.5	protein_coding	P	ccC/ccT	-	BP
rs525988922	2	133046890	T	synonymous_variant	LOW	-	ENSBTAG00000005140	Transcript	ENSBTAT00000006779.6	protein_coding	P	ccG/ccA	-	BP
rs723483195	2	135284948	A	synonymous_variant	LOW	PADI4	ENSBTAG00000012052	Transcript	ENSBTAT00000015991.6	protein_coding	P	ccC/ccT	-	BP
rs109089774	1	135645803	G	synonymous_variant	LOW	-	ENSBTAG00000023411	Transcript	ENSBTAT00000044444.4	protein_coding	L	ctT/ctC	-	BP
rs109240555	1	148547452	G	synonymous_variant	LOW	DOP1B	ENSBTAG00000014306	Transcript	ENSBTAT00000019018.4	protein_coding	Q	caA/caG	-	BP
rs109505494	1	10360244	C	synonymous_variant	LOW	APP	ENSBTAG00000017753	Transcript	ENSBTAT00000049004.4	protein_coding	S	agT/agC	-	BP
rs109644247	1	141638491	A	synonymous_variant	LOW	MX2	ENSBTAG00000008471	Transcript	ENSBTAT00000011146.5	protein_coding	T	acC/acA	-	BP
rs109791676	1	10360268	A	synonymous_variant	LOW	APP	ENSBTAG00000017753	Transcript	ENSBTAT00000049004.4	protein_coding	K	aaG/aaA	-	BP
rs109871698	1	73968469	A	synonymous_variant	LOW	ATP13A4	ENSBTAG00000016305	Transcript	ENSBTAT00000021694.5	protein_coding	T	acG/acA	-	BP
rs109998114	1	145821446	C	synonymous_variant	LOW	COL6A2	ENSBTAG00000019269	Transcript	ENSBTAT00000025663.6	protein_coding	R	Agg/Cgg	-	BP
rs110006525	1	141613567	T	synonymous_variant	LOW	FAM3B	ENSBTAG00000030921	Transcript	ENSBTAT00000043762.3	protein_coding	S	agC/agT	-	BP
rs110129677	1	151175105	T	synonymous_variant	LOW	ETS2	ENSBTAG00000009214	Transcript	ENSBTAT00000012144.5	protein_coding	Y	taC/taT	-	BP
rs110202065	1	4429706	T	synonymous_variant	LOW	-	ENSBTAG00000048631	Transcript	ENSBTAT00000023716.6	protein_coding	V	gtC/gtT	-	BP
rs110384644	1	153406691	G	synonymous_variant	LOW	-	ENSBTAG00000030593	Transcript	ENSBTAT00000043219.4	protein_coding	H	caT/caC	-	BP
rs110577784	1	2009201	G	synonymous_variant	LOW	GART	ENSBTAG00000009188	Transcript	ENSBTAT00000012108.4	protein_coding	P	ccA/ccG	-	BP
rs110598780	1	125873376	G	synonymous_variant	LOW	CHST2	ENSBTAG00000011584	Transcript	ENSBTAT00000015389.6	protein_coding	A	gcT/gcC	-	BP
rs1117795844	1	141702493	G	synonymous_variant	LOW	MX1	ENSBTAG00000030913	Transcript	ENSBTAT00000012035.6	protein_coding	A	gcA/gcG	-	BP
rs132702447	1	146064224	T	synonymous_variant	LOW	PCNT	ENSBTAG00000030670	Transcript	ENSBTAT00000029328.6	protein_coding	L	Ctg/Ttg	-	BP
rs132839416	1	142012948	G	synonymous_variant	LOW	RIPK4	ENSBTAG00000021251	Transcript	ENSBTAT00000028318.5	protein_coding	R	cgT/cgC	-	BP
rs132855204	1	83582125	A	synonymous_variant	LOW	KLHL6	ENSBTAG00000037951	Transcript	ENSBTAT00000057293.3	protein_coding	K	aaG/aaA	-	BP
rs132970703	1	146087014	T	synonymous_variant	LOW	PCNT	ENSBTAG00000030670	Transcript	ENSBTAT00000029328.6	protein_coding	L	Ctg/Ttg	-	BP
rs133353322	1	127534547	T	synonymous_variant	LOW	ZBTB38	ENSBTAG00000040061	Transcript	ENSBTAT00000052575.3	protein_coding	T	acG/acA	-	BP
rs133666463	1	1105565	C	synonymous_variant	LOW	SMIM11A	ENSBTAG00000011528	Transcript	ENSBTAT00000015319.3	protein_coding	K	aaA/aaG	-	BP
rs133669358	1	3142308	T	synonymous_variant	LOW	URB1	ENSBTAG00000012412	Transcript	ENSBTAT00000016473.5	protein_coding	S	agC/agT	-	BP
rs134372587	1	70618023	C	synonymous_variant	LOW	TNK2	ENSBTAG00000021364	Transcript	ENSBTAT00000028482.5	protein_coding	L	ctA/ctG	-	BP
rs135443658	1	146562729	C	synonymous_variant	LOW	TDRP	ENSBTAG00000043957	Transcript	ENSBTAT00000061350.3	protein_coding	P	ccA/ccG	-	BP
rs135589397	1	145837436	C	synonymous_variant	LOW	COL6A2	ENSBTAG00000019269	Transcript	ENSBTAT00000025663.6	protein_coding	D	gaT/gaC	-	BP
rs135602976	1	142012861	C	synonymous_variant	LOW	RIPK4	ENSBTAG00000021251	Transcript	ENSBTAT00000028318.5	protein_coding	T	acA/acG	-	BP
rs135761575	1	145830510	T	synonymous_variant	LOW	COL6A2	ENSBTAG00000019269	Transcript	ENSBTAT00000025663.6	protein_coding	I	atC/atT	-	BP
rs136574701	1	22884920	A	synonymous_variant	LOW	-	ENSBTAG00000054574	Transcript	ENSBTAT00000074386.1	protein_coding	G	ggC/ggT	-	BP
rs136802473	1	143220336	A	synonymous_variant	LOW	CBS	ENSBTAG00000000160	Transcript	ENSBTAT00000000184.5	protein_coding	H	caC/caT	-	BP
rs207510886	1	142159348	A	synonymous_variant	LOW	C2CD2	ENSBTAG00000021259	Transcript	ENSBTAT00000028327.6	protein_coding	F	ttC/ttT	-	BP
rs207744807	1	141720876	G	synonymous_variant	LOW	TMPRSS2	ENSBTAG00000009132	Transcript	ENSBTAT00000012036.5	protein_coding	I	atT/atC	-	BP
rs208096010	1	83595025	T	synonymous_variant	LOW	KLHL6	ENSBTAG00000037951	Transcript	ENSBTAT00000057293.3	protein_coding	F	ttC/ttT	-	BP
rs208306455	1	86039233	A	synonymous_variant	LOW	DNAJC19	ENSBTAG00000023513	Transcript	ENSBTAT00000032097.4	protein_coding	R	cgG/cgA	-	BP
rs208706934	1	153397401	A	synonymous_variant	LOW	-	ENSBTAG00000030593	Transcript	ENSBTAT00000043219.4	protein_coding	S	agC/agT	-	BP
rs208834582	1	3178118	G	synonymous_variant	LOW	URB1	ENSBTAG00000012412	Transcript	ENSBTAT00000016473.5	protein_coding	A	gcA/gcG	-	BP
rs210360869	1	142852165	T	synonymous_variant	LOW	SLC37A1	ENSBTAG00000021286	Transcript	ENSBTAT00000043509.3	protein_coding	S	tcG/tcT	-	BP
rs211081658	1	148555339	G	synonymous_variant	LOW	DOP1B	ENSBTAG00000014306	Transcript	ENSBTAT00000019018.4	protein_coding	P	ccA/ccG	-	BP
rs377968187	1	143263448	T	synonymous_variant	LOW	U2AF1	ENSBTAG00000011645	Transcript	ENSBTAT00000015465.4	protein_coding	L	ctG/ctA	-	BP
rs379952166	1	108712969	T	synonymous_variant	LOW	MFSD1	ENSBTAG00000009263	Transcript	ENSBTAT00000012206.5	protein_coding	L	ctG/ctA	-	BP
rs379959746	1	148547383	C	synonymous_variant	LOW	DOP1B	ENSBTAG00000014306	Transcript	ENSBTAT00000019018.4	protein_coding	A	gcT/gcC	-	BP
rs380168087	1	141722749	C	synonymous_variant	LOW	TMPRSS2	ENSBTAG00000009132	Transcript	ENSBTAT00000012036.5	protein_coding	G	ggC/ggG	-	BP
rs381640054	1	882369	G	synonymous_variant	LOW	RCAN1	ENSBTAG00000020035	Transcript	ENSBTAT00000074355.1	protein_coding	A	gcT/gcG	-	BP
rs384353156	1	1977919	G	synonymous_variant	LOW	SON	ENSBTAG00000008482	Transcript	ENSBTAT00000011175.6	protein_coding	S	tcT/tcC	-	BP
rs384522695	1	155433173	G	synonymous_variant	LOW	SATB1	ENSBTAG00000021158	Transcript	ENSBTAT00000028199.5	protein_coding	P	ccG/ccC	-	BP
rs385123597	1	153406715	G	synonymous_variant	LOW	-	ENSBTAG00000030593	Transcript	ENSBTAT00000043219.4	protein_coding	D	gaT/gaC	-	BP
rs41255641	1	129557511	A	synonymous_variant	LOW	RBP1	ENSBTAG00000020028	Transcript	ENSBTAT00000015936.4	protein_coding	G	ggC/ggA	-	BP
rs41585807	1	145837391	C	synonymous_variant	LOW	COL6A2	ENSBTAG00000019269	Transcript	ENSBTAT00000025663.6	protein_coding	A	gcT/gcC	-	BP
rs41593985	1	108716212	G	synonymous_variant	LOW	MFSD1	ENSBTAG00000009263	Transcript	ENSBTAT00000012206.5	protein_coding	D	gaT/gaC	-	BP
rs42427796	1	145685581	C	synonymous_variant	LOW	COL6A1	ENSBTAG00000011802	Transcript	ENSBTAT00000015668.6	protein_coding	A	gcT/gcC	-	BP
rs43027289	1	83597758	T	synonymous_variant	LOW	KLHL6	ENSBTAG00000037951	Transcript	ENSBTAT00000057293.3	protein_coding	V	gtC/gtT	-	BP
rs43250827	1	81919874	T	synonymous_variant	LOW	EHHADH	ENSBTAG00000019625	Transcript	ENSBTAT00000061513.3	protein_coding	S	agC/agT	-	BP
rs43270970	1	135670575	C	synonymous_variant	LOW	-	ENSBTAG00000023411	Transcript	ENSBTAT00000044444.4	protein_coding	A	gcA/gcG	-	BP
rs43277131	1	141459780	T	synonymous_variant	LOW	BACE2	ENSBTAG00000000394	Transcript	ENSBTAT00000000507.6	protein_coding	T	acC/acT	-	BP
rs43277514	1	148497923	T	synonymous_variant	LOW	-	ENSBTAG00000053201	Transcript	ENSBTAT00000071374.1	protein_coding	G	ggC/ggT	-	BP
rs43277515	1	148497114	A	synonymous_variant	LOW	-	ENSBTAG00000053201	Transcript	ENSBTAT00000071374.1	protein_coding	L	ttG/ttA	-	BP
rs43277993	1	144142135	T	synonymous_variant	LOW	-	ENSBTAG00000007105	Transcript	ENSBTAT00000009343.6	protein_coding	R	cgG/cgT	-	BP
rs43280301	1	144334001	T	synonymous_variant	LOW	PFKL	ENSBTAG00000010658	Transcript	ENSBTAT00000056305.3	protein_coding	N	aaC/aaT	-	BP
rs434713060	1	148441286	C	synonymous_variant	LOW	CBR3	ENSBTAG00000018688	Transcript	ENSBTAT00000024873.5	protein_coding	L	Ttg/Ctg	-	BP
rs446198282	1	130824405	C	synonymous_variant	LOW	ARMC8	ENSBTAG00000019952	Transcript	ENSBTAT00000026578.6	protein_coding	A	gcA/gcG	-	BP
rs448075052	1	138850407	T	synonymous_variant	LOW	ASTE1	ENSBTAG00000007462	Transcript	ENSBTAT00000031831.2	protein_coding	L	Ctg/Ttg	-	BP
rs449473687	1	145258218	A	synonymous_variant	LOW	COL18A1	ENSBTAG00000023907	Transcript	ENSBTAT00000034655.5	protein_coding	S	tcG/tcA	-	BP
rs450844308	1	145283244	T	synonymous_variant	LOW	COL18A1	ENSBTAG00000023907	Transcript	ENSBTAT00000034655.5	protein_coding	P	ccC/ccT	-	BP
rs457668639	1	146064232	A	synonymous_variant	LOW	PCNT	ENSBTAG00000030670	Transcript	ENSBTAT00000029328.6	protein_coding	A	gcG/gcA	-	BP
rs465424378	1	142736448	T	synonymous_variant	LOW	UBASH3A	ENSBTAG00000023398	Transcript	ENSBTAT00000028356.6	protein_coding	H	caC/caT	-	BP
rs478923045	1	73981537	A	synonymous_variant	LOW	ATP13A4	ENSBTAG00000016305	Transcript	ENSBTAT00000021694.5	protein_coding	E	gaG/gaA	-	BP
rs481252408	1	155433140	G	synonymous_variant	LOW	SATB1	ENSBTAG00000021158	Transcript	ENSBTAT00000028199.5	protein_coding	P	ccG/ccC	-	BP
rs482296684	1	142015422	T	synonymous_variant	LOW	RIPK4	ENSBTAG00000021251	Transcript	ENSBTAT00000028318.5	protein_coding	S	tcG/tcA	-	BP
rs516135816	1	146241099	G	synonymous_variant	LOW	DIP2A	ENSBTAG00000011495	Transcript	ENSBTAT00000061028.3	protein_coding	T	acA/acG	-	BP
rs522229585	1	142013206	G	synonymous_variant	LOW	RIPK4	ENSBTAG00000021251	Transcript	ENSBTAT00000028318.5	protein_coding	C	tgT/tgC	-	BP
rs522465910	1	145837079	C	synonymous_variant	LOW	COL6A2	ENSBTAG00000019269	Transcript	ENSBTAT00000025663.6	protein_coding	R	cgG/cgC	-	BP
rs524685855	1	141459765	A	synonymous_variant	LOW	BACE2	ENSBTAG00000000394	Transcript	ENSBTAT00000000507.6	protein_coding	L	ctG/ctA	-	BP
rs524908593	1	145315839	G	synonymous_variant	LOW	SLC19A1	ENSBTAG00000024162	Transcript	ENSBTAT00000043357.3	protein_coding	A	gcT/gcC	-	BP
rs526313990	1	138549836	C	synonymous_variant	LOW	NUDT16	ENSBTAG00000018749	Transcript	ENSBTAT00000024966.4	protein_coding	L	ctT/ctG	-	BP
rs526876943	1	144828210	T	synonymous_variant	LOW	FAM207A	ENSBTAG00000017010	Transcript	ENSBTAT00000022620.5	protein_coding	L	Ctg/Ttg	-	BP
rs718532283	1	142037185	C	synonymous_variant	LOW	RIPK4	ENSBTAG00000021251	Transcript	ENSBTAT00000028318.5	protein_coding	Q	caA/caG	-	BP
rs721908123	1	141722755	A	synonymous_variant	LOW	TMPRSS2	ENSBTAG00000009132	Transcript	ENSBTAT00000012036.5	protein_coding	I	atC/atT	-	BP
rs110771191	X	35230503	G	missense_variant	MODERATE	ZNF185	ENSBTAG00000005776	Transcript	ENSBTAT00000007592.6	protein_coding	R/G	Aga/Gga	tolerated(0.61)	BP
rs135431223	X	90868918	G	missense_variant	MODERATE	RIBC1	ENSBTAG00000017769	Transcript	ENSBTAT00000023625.4	protein_coding	H/R	cAc/cGc	tolerated(1)	BP
rs383160443	X	133349678	C	missense_variant	MODERATE	TBL1X	ENSBTAG00000018112	Transcript	ENSBTAT00000024105.6	protein_coding	T/A	Acc/Gcc	tolerated(0.06)	BP
rs384253302	X	97202585	C	missense_variant	MODERATE	-	ENSBTAG00000031523	Transcript	ENSBTAT00000044683.4	protein_coding	A/G	gCc/gGc	tolerated_low_confidence(1)	BP
rs385366698	X	133325136	A	missense_variant	MODERATE	GPR143	ENSBTAG00000006472	Transcript	ENSBTAT00000008485.6	protein_coding	G/R	Ggg/Agg	tolerated(0.35)	BP
rs456060620	X	36192565	A	missense_variant	MODERATE	MPP1	ENSBTAG00000013046	Transcript	ENSBTAT00000017340.5	protein_coding	P/H	cCc/cAc	tolerated(0.13)	BP
rs109182625	29	43556809	T	missense_variant	MODERATE	TIGD3	ENSBTAG00000003079	Transcript	ENSBTAT00000004005.4	protein_coding	A/V	gCg/gTg	tolerated(0.51)	BP
rs109513219	29	37268573	G	missense_variant	MODERATE	TMEM132A	ENSBTAG00000018364	Transcript	ENSBTAT00000024433.6	protein_coding	T/A	Acc/Gcc	tolerated(1)	BP
rs110913444	29	45039964	C	missense_variant	MODERATE	RHOD	ENSBTAG00000020600	Transcript	ENSBTAT00000027446.6	protein_coding	G/R	Ggc/Cgc	deleterious(0.03)	BP
rs132780135	29	22225374	A	missense_variant	MODERATE	FANCF	ENSBTAG00000007230	Transcript	ENSBTAT00000009509.6	protein_coding	D/N	Gac/Aac	tolerated(0.84)	BP
rs132999616	29	17878720	G	missense_variant	MODERATE	KCTD21	ENSBTAG00000045601	Transcript	ENSBTAT00000063125.2	protein_coding	C/R	Tgt/Cgt	-	BP
rs208016427	29	26942477	A	missense_variant	MODERATE	VWA5A	ENSBTAG00000021215	Transcript	ENSBTAT00000030306.4	protein_coding	C/Y	tGt/tAt	tolerated(0.17)	BP
rs209452818	29	18025841	C	missense_variant	MODERATE	KCTD14	ENSBTAG00000011668	Transcript	ENSBTAT00000015491.5	protein_coding	G/R	Ggc/Cgc	deleterious(0.04)	BP
rs209916109	29	48568110	T	missense_variant	MODERATE	CARS1	ENSBTAG00000010777	Transcript	ENSBTAT00000014273.6	protein_coding	A/V	gCg/gTg	deleterious_low_confidence(0)	BP
rs209927179	29	8737267	C	missense_variant	MODERATE	PRSS23	ENSBTAG00000015177	Transcript	ENSBTAT00000020194.4	protein_coding	H/R	cAc/cGc	tolerated(0.97)	BP
rs210913975	29	9827287	A	missense_variant	MODERATE	SYTL2	ENSBTAG00000000460	Transcript	ENSBTAT00000030378.5	protein_coding	P/T	Cct/Act	deleterious(0.02)	BP
rs211060942	29	8737540	C	missense_variant	MODERATE	PRSS23	ENSBTAG00000015177	Transcript	ENSBTAT00000020194.4	protein_coding	E/G	gAg/gGg	tolerated(0.37)	BP
rs381020977	29	50717727	G	missense_variant	MODERATE	PHRF1	ENSBTAG00000046359	Transcript	ENSBTAT00000066052.2	protein_coding	E/Q	Gag/Cag	tolerated(0.14)	BP
rs384450842	29	9932434	G	missense_variant	MODERATE	TMEM126B	ENSBTAG00000020596	Transcript	ENSBTAT00000027441.6	protein_coding	V/A	gTg/gCg	tolerated_low_confidence(1)	BP
rs385237710	29	44727736	A	missense_variant	MODERATE	SPTBN2	ENSBTAG00000005929	Transcript	ENSBTAT00000007787.6	protein_coding	S/L	tCg/tTg	deleterious(0.04)	BP
rs43085478	29	43587016	T	missense_variant	MODERATE	FRMD8	ENSBTAG00000002039	Transcript	ENSBTAT00000033253.4	protein_coding	R/W	Cgg/Tgg	deleterious(0.03)	BP
rs43097563	29	32693113	A	missense_variant	MODERATE	BARX2	ENSBTAG00000020643	Transcript	ENSBTAT00000027509.6	protein_coding	R/S	Cgc/Agc	tolerated_low_confidence(0.66)	BP
rs441121853	29	37439752	T	missense_variant	MODERATE	CD5	ENSBTAG00000013730	Transcript	ENSBTAT00000018258.5	protein_coding	R/W	Cgg/Tgg	tolerated(0.15)	BP
rs446251097	29	5886613	T	missense_variant	MODERATE	FOLH1B	ENSBTAG00000007397	Transcript	ENSBTAT00000009723.5	protein_coding	V/E	gTg/gAg	tolerated(0.28)	BP
rs455783933	29	40396588	A	missense_variant	MODERATE	FADS3	ENSBTAG00000015511	Transcript	ENSBTAT00000020612.6	protein_coding	R/C	Cgc/Tgc	tolerated(0.18)	BP
rs521698902	29	12925719	C	missense_variant	MODERATE	FAM181B	ENSBTAG00000006812	Transcript	ENSBTAT00000008954.6	protein_coding	E/D	gaA/gaC	tolerated_low_confidence(1)	BP
rs524193528	29	12926183	C	missense_variant	MODERATE	FAM181B	ENSBTAG00000006812	Transcript	ENSBTAT00000008954.6	protein_coding	V/A	gTg/gCg	tolerated_low_confidence(1)	BP
rs108977712	28	29397058	C	missense_variant	MODERATE	ANXA7	ENSBTAG00000020218	Transcript	ENSBTAT00000050132.2	protein_coding	N/S	aAt/aGt	tolerated(0.88)	BP
rs132692243	28	1584903	G	missense_variant	MODERATE	URB2	ENSBTAG00000010180	Transcript	ENSBTAT00000013435.5	protein_coding	L/V	Ctg/Gtg	tolerated(1)	BP
rs133101552	28	6518357	A	missense_variant	MODERATE	KCNK1	ENSBTAG00000004515	Transcript	ENSBTAT00000005929.6	protein_coding	Q/K	Cag/Aag	tolerated(1)	BP
rs134134850	28	28384806	A	missense_variant	MODERATE	DNAJB12	ENSBTAG00000013651	Transcript	ENSBTAT00000018144.5	protein_coding	P/L	cCg/cTg	tolerated(0.13)	BP
rs136065497	28	43638117	T	missense_variant	MODERATE	ERCC6	ENSBTAG00000032527	Transcript	ENSBTAT00000046144.4	protein_coding	A/T	Gca/Aca	tolerated(0.4)	BP
rs136826331	28	1585200	T	missense_variant	MODERATE	URB2	ENSBTAG00000010180	Transcript	ENSBTAT00000013435.5	protein_coding	R/C	Cgc/Tgc	tolerated(0.06)	BP
rs208235310	28	12807440	T	missense_variant	MODERATE	-	ENSBTAG00000054635	Transcript	ENSBTAT00000075778.1	protein_coding	T/I	aCt/aTt	tolerated(0.17)	BP
rs208508419	28	41560261	G	missense_variant	MODERATE	MMRN2	ENSBTAG00000003510	Transcript	ENSBTAT00000004563.4	protein_coding	E/A	gAg/gCg	tolerated(0.58)	BP
rs209060807	28	44143189	G	missense_variant	MODERATE	FAM21A	ENSBTAG00000018915	Transcript	ENSBTAT00000025173.5	protein_coding	N/S	aAc/aGc	tolerated(0.61)	BP
rs211230229	28	8455766	T	missense_variant	MODERATE	LYST	ENSBTAG00000016804	Transcript	ENSBTAT00000022355.6	protein_coding	V/I	Gta/Ata	tolerated(0.08)	BP
rs379579413	28	1586773	G	missense_variant	MODERATE	URB2	ENSBTAG00000010180	Transcript	ENSBTAT00000013435.5	protein_coding	P/R	cCt/cGt	deleterious(0.04)	BP
rs382777952	28	43394238	T	missense_variant	MODERATE	FAM170B	ENSBTAG00000047402	Transcript	ENSBTAT00000064816.2	protein_coding	R/Q	cGg/cAg	tolerated(0.76)	BP
rs383277664	28	29796373	A	missense_variant	MODERATE	PLAU	ENSBTAG00000005947	Transcript	ENSBTAT00000007806.3	protein_coding	A/T	Gcc/Acc	tolerated(0.05)	BP
rs42625219	28	41559589	C	missense_variant	MODERATE	MMRN2	ENSBTAG00000003510	Transcript	ENSBTAT00000004563.4	protein_coding	I/V	Atc/Gtc	tolerated(1)	BP
rs42625221	28	41558623	C	missense_variant	MODERATE	MMRN2	ENSBTAG00000003510	Transcript	ENSBTAT00000004563.4	protein_coding	T/A	Acc/Gcc	tolerated(0.81)	BP
rs433181698	28	41763138	G	missense_variant	MODERATE	SHLD2	ENSBTAG00000019194	Transcript	ENSBTAT00000025542.5	protein_coding	S/C	tCt/tGt	deleterious(0)	BP
rs43705145	28	44061458	A	missense_variant	MODERATE	MSMB	ENSBTAG00000011660	Transcript	ENSBTAT00000015482.5	protein_coding	T/M	aCg/aTg	tolerated(0.23)	BP
rs462159082	28	7226638	C	missense_variant	MODERATE	TARBP1	ENSBTAG00000004517	Transcript	ENSBTAT00000005936.6	protein_coding	K/R	aAa/aGa	tolerated(1)	BP
rs516732984	28	26784100	T	missense_variant	MODERATE	PRF1	ENSBTAG00000001008	Transcript	ENSBTAT00000001336.6	protein_coding	D/N	Gat/Aat	tolerated(1)	BP
rs516890746	28	45765736	A	missense_variant	MODERATE	AGT	ENSBTAG00000012393	Transcript	ENSBTAT00000046344.2	protein_coding	D/N	Gac/Aac	tolerated(0.23)	BP
rs521858477	28	7268558	A	missense_variant	MODERATE	TARBP1	ENSBTAG00000004517	Transcript	ENSBTAT00000005936.6	protein_coding	R/C	Cgc/Tgc	tolerated(0.12)	BP
rs524207651	28	9545749	C	missense_variant	MODERATE	MTR	ENSBTAG00000012251	Transcript	ENSBTAT00000016262.6	protein_coding	C/S	tGt/tCt	tolerated(0.25)	BP
rs525458511	28	45765740	C	missense_variant	MODERATE	AGT	ENSBTAG00000012393	Transcript	ENSBTAT00000046344.2	protein_coding	N/T	aAc/aCc	tolerated(0.22)	BP
rs719461578	28	33543436	G	missense_variant	MODERATE	DLG5	ENSBTAG00000013187	Transcript	ENSBTAT00000017554.5	protein_coding	G/A	gGa/gCa	tolerated(0.12)	BP
rs724130395	28	43637829	A	missense_variant	MODERATE	ERCC6	ENSBTAG00000032527	Transcript	ENSBTAT00000046144.4	protein_coding	R/C	Cgc/Tgc	tolerated(0.24)	BP
rs110589047	27	37789304	A	missense_variant	MODERATE	HGSNAT	ENSBTAG00000033182	Transcript	ENSBTAT00000039742.4	protein_coding	D/N	Gac/Aac	deleterious(0)	BP
rs110956844	27	20174882	G	missense_variant	MODERATE	MICU3	ENSBTAG00000020468	Transcript	ENSBTAT00000039910.5	protein_coding	A/P	Gca/Cca	tolerated_low_confidence(0.24)	BP
rs136218047	27	5478493	T	missense_variant	MODERATE	MCPH1	ENSBTAG00000011032	Transcript	ENSBTAT00000031604.5	protein_coding	T/M	aCg/aTg	tolerated(0.07)	BP
rs211366973	27	32981302	G	missense_variant	MODERATE	ZNF703	ENSBTAG00000013943	Transcript	ENSBTAT00000018525.6	protein_coding	N/S	aAc/aGc	tolerated(1)	BP
rs434661483	27	36456083	G	missense_variant	MODERATE	GINS4	ENSBTAG00000017133	Transcript	ENSBTAT00000022773.5	protein_coding	I/V	Atc/Gtc	tolerated(1)	BP
rs451117052	27	37746989	A	missense_variant	MODERATE	POMK	ENSBTAG00000003649	Transcript	ENSBTAT00000004757.5	protein_coding	D/N	Gac/Aac	tolerated(0.45)	BP
rs478757245	27	33471869	A	missense_variant	MODERATE	NSD3	ENSBTAG00000001529	Transcript	ENSBTAT00000002006.5	protein_coding	P/L	cCg/cTg	deleterious(0.01)	BP
rs524299376	27	37057806	A	missense_variant	MODERATE	PLAT	ENSBTAG00000001244	Transcript	ENSBTAT00000001642.6	protein_coding	T/M	aCg/aTg	tolerated(0.09)	BP
rs109159777	26	21381141	T	missense_variant	MODERATE	SEC31B	ENSBTAG00000000090	Transcript	ENSBTAT00000000099.6	protein_coding	A/T	Gcc/Acc	tolerated(1)	BP
rs109886010	26	32725384	A	missense_variant	MODERATE	GPAM	ENSBTAG00000011917	Transcript	ENSBTAT00000015811.5	protein_coding	R/W	Cgg/Tgg	deleterious_low_confidence(0)	BP
rs110724344	26	21190988	C	missense_variant	MODERATE	PKD2L1	ENSBTAG00000010742	Transcript	ENSBTAT00000014222.5	protein_coding	D/E	gaC/gaG	deleterious(0.03)	BP
rs211384962	26	47510201	T	missense_variant	MODERATE	MKI67	ENSBTAG00000002444	Transcript	ENSBTAT00000003173.5	protein_coding	E/K	Gaa/Aaa	deleterious_low_confidence(0)	BP
rs383182826	26	30431012	C	missense_variant	MODERATE	XPNPEP1	ENSBTAG00000004438	Transcript	ENSBTAT00000057101.3	protein_coding	S/G	Agc/Ggc	tolerated(0.15)	BP
rs384473907	26	32834092	T	missense_variant	MODERATE	TECTB	ENSBTAG00000006689	Transcript	ENSBTAT00000008795.5	protein_coding	A/V	gCg/gTg	-	BP
rs42925826	26	18565695	C	missense_variant	MODERATE	FRAT1	ENSBTAG00000007956	Transcript	ENSBTAT00000010458.4	protein_coding	A/P	Gcg/Ccg	tolerated_low_confidence(0.13)	BP
rs448252385	26	15185337	G	missense_variant	MODERATE	ASMTL	ENSBTAG00000046514	Transcript	ENSBTAT00000063610.2	protein_coding	R/G	Agg/Ggg	tolerated(0.6)	BP
rs451173214	26	10702188	T	missense_variant	MODERATE	FAS	ENSBTAG00000010785	Transcript	ENSBTAT00000014282.6	protein_coding	T/I	aCa/aTa	tolerated(0.15)	BP
rs480420797	26	13028121	A	missense_variant	MODERATE	HECTD2	ENSBTAG00000011651	Transcript	ENSBTAT00000015476.6	protein_coding	S/N	aGt/aAt	tolerated_low_confidence(0.13)	BP
rs109159834	25	34729070	G	missense_variant	MODERATE	CUX1	ENSBTAG00000010659	Transcript	ENSBTAT00000014098.6	protein_coding	A/P	Gcc/Ccc	tolerated(0.21)	BP
rs109554600	25	35604432	T	missense_variant	MODERATE	SERPINE1	ENSBTAG00000014465	Transcript	ENSBTAT00000019232.4	protein_coding	A/T	Gca/Aca	deleterious_low_confidence(0)	BP
rs109581356	25	3408716	C	missense_variant	MODERATE	SRL	ENSBTAG00000001078	Transcript	ENSBTAT00000001429.6	protein_coding	A/G	gCg/gGg	tolerated(0.87)	BP
rs109779906	25	653808	C	missense_variant	MODERATE	MSLN	ENSBTAG00000000177	Transcript	ENSBTAT00000000202.6	protein_coding	L/S	tTg/tCg	tolerated_low_confidence(0.45)	BP
rs110599586	25	40698138	A	missense_variant	MODERATE	IQCE	ENSBTAG00000014503	Transcript	ENSBTAT00000019288.6	protein_coding	R/H	cGt/cAt	tolerated(0.29)	BP
rs110644308	25	675340	C	missense_variant	MODERATE	CHTF18	ENSBTAG00000019743	Transcript	ENSBTAT00000026311.6	protein_coding	C/R	Tgc/Cgc	tolerated(1)	BP
rs1116223029	25	38962011	T	missense_variant	MODERATE	TNRC18	ENSBTAG00000037400	Transcript	ENSBTAT00000028865.6	protein_coding	A/V	gCg/gTg	tolerated(0.22)	BP
rs132669510	25	3957076	T	missense_variant	MODERATE	PPL	ENSBTAG00000002178	Transcript	ENSBTAT00000002822.6	protein_coding	M/I	atG/atA	tolerated(0.33)	BP
rs136438306	25	675319	G	missense_variant	MODERATE	CHTF18	ENSBTAG00000019743	Transcript	ENSBTAT00000026311.6	protein_coding	S/G	Agc/Ggc	tolerated(1)	BP
rs137224787	25	3960802	C	missense_variant	MODERATE	PPL	ENSBTAG00000002178	Transcript	ENSBTAT00000002822.6	protein_coding	Q/E	Cag/Gag	tolerated(1)	BP
rs207951198	25	9600226	A	missense_variant	MODERATE	CIITA	ENSBTAG00000020649	Transcript	ENSBTAT00000027518.6	protein_coding	V/I	Gtc/Atc	tolerated(0.07)	BP
rs208557862	25	40726211	G	missense_variant	MODERATE	TTYH3	ENSBTAG00000005934	Transcript	ENSBTAT00000007792.6	protein_coding	T/A	Acg/Gcg	tolerated(0.91)	BP
rs208658631	25	26491944	C	missense_variant	MODERATE	QPRT	ENSBTAG00000018082	Transcript	ENSBTAT00000024072.4	protein_coding	T/A	Acg/Gcg	tolerated(1)	BP
rs208934653	25	26735663	T	missense_variant	MODERATE	ZNF688	ENSBTAG00000019357	Transcript	ENSBTAT00000024083.3	protein_coding	A/E	gCg/gAg	tolerated(0.28)	BP
rs210583065	25	2568838	G	missense_variant	MODERATE	ZNF205	ENSBTAG00000005572	Transcript	ENSBTAT00000007323.5	protein_coding	P/A	Ccg/Gcg	tolerated(0.18)	BP
rs211291130	25	17488421	A	missense_variant	MODERATE	GPRC5B	ENSBTAG00000019596	Transcript	ENSBTAT00000026109.6	protein_coding	A/V	gCg/gTg	tolerated(0.87)	BP
rs211689958	25	1561561	G	missense_variant	MODERATE	ZNF598	ENSBTAG00000001023	Transcript	ENSBTAT00000001356.6	protein_coding	V/A	gTg/gCg	tolerated_low_confidence(1)	BP
rs378748034	25	10365942	G	missense_variant	MODERATE	TXNDC11	ENSBTAG00000014823	Transcript	ENSBTAT00000019741.6	protein_coding	Y/H	Tac/Cac	tolerated(0.31)	BP
rs379356612	25	2973185	C	missense_variant	MODERATE	SLX4	ENSBTAG00000004509	Transcript	ENSBTAT00000005923.6	protein_coding	K/R	aAg/aGg	tolerated(0.08)	BP
rs381512193	25	16909412	T	missense_variant	MODERATE	COQ7	ENSBTAG00000021242	Transcript	ENSBTAT00000028299.3	protein_coding	E/K	Gaa/Aaa	tolerated(0.66)	BP
rs382146424	25	2946579	C	missense_variant	MODERATE	NLRC3	ENSBTAG00000004505	Transcript	ENSBTAT00000005918.5	protein_coding	L/V	Ctg/Gtg	tolerated(0.05)	BP
rs382764121	25	1179923	A	missense_variant	MODERATE	TELO2	ENSBTAG00000019086	Transcript	ENSBTAT00000025412.6	protein_coding	A/T	Gcg/Acg	tolerated(0.27)	BP
rs42056702	25	11209539	G	missense_variant	MODERATE	SNX29	ENSBTAG00000026371	Transcript	ENSBTAT00000037460.5	protein_coding	L/V	Ttg/Gtg	tolerated_low_confidence(1)	BP
rs42068459	25	26578378	G	missense_variant	MODERATE	ZNF48	ENSBTAG00000031806	Transcript	ENSBTAT00000028273.6	protein_coding	M/V	Atg/Gtg	tolerated(1)	BP
rs42068522	25	26479139	T	missense_variant	MODERATE	C25H16orf54	ENSBTAG00000047448	Transcript	ENSBTAT00000065695.2	protein_coding	L/F	Ctc/Ttc	deleterious_low_confidence(0.01)	BP
rs42077925	25	36807892	A	missense_variant	MODERATE	ZSCAN25	ENSBTAG00000039512	Transcript	ENSBTAT00000061261.3	protein_coding	T/M	aCg/aTg	deleterious(0.04)	BP
rs439604547	25	21268805	T	missense_variant	MODERATE	PALB2	ENSBTAG00000006405	Transcript	ENSBTAT00000008398.6	protein_coding	L/I	Ctc/Atc	deleterious(0.01)	BP
rs439800799	25	36193312	T	missense_variant	MODERATE	PVRIG	ENSBTAG00000010521	Transcript	ENSBTAT00000013902.5	protein_coding	A/T	Gct/Act	tolerated(0.19)	BP
rs442478707	25	16909316	C	missense_variant	MODERATE	COQ7	ENSBTAG00000021242	Transcript	ENSBTAT00000028299.3	protein_coding	I/V	Atc/Gtc	tolerated(1)	BP
rs453369396	25	40903823	T	missense_variant	MODERATE	EIF3B	ENSBTAG00000007474	Transcript	ENSBTAT00000009832.6	protein_coding	A/T	Gcc/Acc	tolerated_low_confidence(0.23)	BP
rs454102352	25	9587981	C	missense_variant	MODERATE	CIITA	ENSBTAG00000020649	Transcript	ENSBTAT00000027518.6	protein_coding	V/A	gTt/gCt	tolerated(0.85)	BP
rs456498608	25	9587807	T	missense_variant	MODERATE	CIITA	ENSBTAG00000020649	Transcript	ENSBTAT00000027518.6	protein_coding	G/V	gGc/gTc	deleterious(0.04)	BP
rs461648705	25	10365702	C	missense_variant	MODERATE	TXNDC11	ENSBTAG00000014823	Transcript	ENSBTAT00000019741.6	protein_coding	I/V	Atc/Gtc	tolerated_low_confidence(0.73)	BP
rs473364605	25	38307581	A	missense_variant	MODERATE	DAGLB	ENSBTAG00000009236	Transcript	ENSBTAT00000012173.5	protein_coding	A/V	gCg/gTg	tolerated(0.85)	BP
rs478312389	25	27091411	A	missense_variant	MODERATE	ORAI3	ENSBTAG00000002344	Transcript	ENSBTAT00000003026.4	protein_coding	V/I	Gtt/Att	tolerated(0.12)	BP
rs483204427	25	25015470	A	missense_variant	MODERATE	GTF3C1	ENSBTAG00000006126	Transcript	ENSBTAT00000008061.6	protein_coding	T/M	aCg/aTg	deleterious(0)	BP
rs519216078	25	27239844	A	missense_variant	MODERATE	PRSS36	ENSBTAG00000037397	Transcript	ENSBTAT00000055283.3	protein_coding	R/W	Cgg/Tgg	deleterious(0)	BP
rs521314521	25	14586312	T	missense_variant	MODERATE	-	ENSBTAG00000017759	Transcript	ENSBTAT00000046252.4	protein_coding	S/L	tCg/tTg	tolerated(0.2)	BP
rs523352029	25	4063558	T	missense_variant	MODERATE	NAGPA	ENSBTAG00000007896	Transcript	ENSBTAT00000010385.6	protein_coding	E/K	Gaa/Aaa	-	BP
rs715678579	25	24920713	C	missense_variant	MODERATE	IL4R	ENSBTAG00000001602	Transcript	ENSBTAT00000002098.6	protein_coding	V/A	gTc/gCc	tolerated(0.06)	BP
rs719841060	25	2179448	T	missense_variant	MODERATE	PRSS22	ENSBTAG00000020582	Transcript	ENSBTAT00000021967.5	protein_coding	R/L	cGc/cTc	deleterious(0.01)	BP
rs133825606	24	61863536	T	missense_variant	MODERATE	-	ENSBTAG00000048835	Transcript	ENSBTAT00000065330.2	protein_coding	D/N	Gac/Aac	tolerated(0.17)	BP
rs208044214	24	3929876	T	missense_variant	MODERATE	-	ENSBTAG00000022887	Transcript	ENSBTAT00000031106.5	protein_coding	R/K	aGg/aAg	tolerated(0.69)	BP
rs208766663	24	20936550	G	missense_variant	MODERATE	MOCOS	ENSBTAG00000012252	Transcript	ENSBTAT00000048768.2	protein_coding	G/R	Ggc/Cgc	tolerated(0.15)	BP
rs210862135	24	60904360	T	missense_variant	MODERATE	ZCCHC2	ENSBTAG00000050848	Transcript	ENSBTAT00000079545.1	protein_coding	A/V	gCa/gTa	tolerated(0.26)	BP
rs383023786	24	61276831	C	missense_variant	MODERATE	PHLPP1	ENSBTAG00000045832	Transcript	ENSBTAT00000066319.2	protein_coding	V/A	gTg/gCg	tolerated_low_confidence(0.8)	BP
rs383643700	24	20936549	G	missense_variant	MODERATE	MOCOS	ENSBTAG00000012252	Transcript	ENSBTAT00000048768.2	protein_coding	G/A	gGc/gCc	tolerated(0.2)	BP
rs386085617	24	61276865	G	missense_variant	MODERATE	PHLPP1	ENSBTAG00000045832	Transcript	ENSBTAT00000066319.2	protein_coding	D/E	gaC/gaG	tolerated(0.89)	BP
rs42045936	24	32269254	C	missense_variant	MODERATE	IMPACT	ENSBTAG00000003035	Transcript	ENSBTAT00000048179.4	protein_coding	N/D	Aac/Gac	tolerated(0.61)	BP
rs437099089	24	61863613	T	missense_variant	MODERATE	-	ENSBTAG00000048835	Transcript	ENSBTAT00000065330.2	protein_coding	A/E	gCg/gAg	tolerated(1)	BP
rs443273092	24	49526581	A	missense_variant	MODERATE	MYO5B	ENSBTAG00000019455	Transcript	ENSBTAT00000061584.3	protein_coding	P/L	cCc/cTc	tolerated(0.88)	BP
rs449822560	24	4005731	G	missense_variant	MODERATE	CNDP2	ENSBTAG00000009841	Transcript	ENSBTAT00000031107.4	protein_coding	L/P	cTg/cCg	deleterious(0)	BP
rs467836824	24	61926536	A	missense_variant	MODERATE	-	ENSBTAG00000048720	Transcript	ENSBTAT00000053165.3	protein_coding	I/F	Atc/Ttc	tolerated(0.06)	BP
rs109378515	23	20222281	T	missense_variant	MODERATE	ADGRF1	ENSBTAG00000021609	Transcript	ENSBTAT00000028795.6	protein_coding	V/I	Gtc/Atc	tolerated(1)	BP
rs109429653	23	30421554	C	missense_variant	MODERATE	ZSCAN26	ENSBTAG00000031869	Transcript	ENSBTAT00000035587.5	protein_coding	K/E	Aag/Gag	tolerated(1)	BP
rs109610821	23	7269031	G	missense_variant	MODERATE	BOLA-DMA	ENSBTAG00000015730	Transcript	ENSBTAT00000020881.6	protein_coding	D/A	gAt/gCt	tolerated_low_confidence(1)	BP
rs109812742	23	27910429	T	missense_variant	MODERATE	MIC1	ENSBTAG00000054342	Transcript	ENSBTAT00000013413.6	protein_coding	R/H	cGt/cAt	tolerated(0.3)	BP
rs110413624	23	27872811	A	missense_variant	MODERATE	-	ENSBTAG00000012208	Transcript	ENSBTAT00000016194.6	protein_coding	L/I	Tta/Ata	deleterious_low_confidence(0.02)	BP
rs1117843341	23	25679175	T	missense_variant	MODERATE	BLA-DQB	ENSBTAG00000019588	Transcript	ENSBTAT00000026100.3	protein_coding	Q/H	caG/caT	deleterious(0.02)	BP
rs132732393	23	48053451	G	missense_variant	MODERATE	RREB1	ENSBTAG00000005980	Transcript	ENSBTAT00000044565.4	protein_coding	R/P	cGg/cCg	tolerated(0.16)	BP
rs133648112	23	28666421	G	missense_variant	MODERATE	JSP.1	ENSBTAG00000020116	Transcript	ENSBTAT00000011795.4	protein_coding	E/D	gaA/gaC	tolerated_low_confidence(1)	BP
rs134727880	23	28499934	A	missense_variant	MODERATE	-	ENSBTAG00000038619	Transcript	ENSBTAT00000052679.3	protein_coding	R/H	cGt/cAt	tolerated(1)	BP
rs134769429	23	44285211	G	missense_variant	MODERATE	HIVEP1	ENSBTAG00000001252	Transcript	ENSBTAT00000001655.6	protein_coding	C/R	Tgc/Cgc	tolerated(0.6)	BP
rs135887496	23	28550255	T	missense_variant	MODERATE	BOLA-NC1	ENSBTAG00000019386	Transcript	ENSBTAT00000021451.6	protein_coding	A/T	Gcc/Acc	tolerated_low_confidence(1)	BP
rs136954039	23	28666482	G	missense_variant	MODERATE	JSP.1	ENSBTAG00000020116	Transcript	ENSBTAT00000011795.4	protein_coding	Y/S	tAc/tCc	tolerated_low_confidence(0.23)	BP
rs137253763	23	28666431	T	missense_variant	MODERATE	JSP.1	ENSBTAG00000020116	Transcript	ENSBTAT00000011795.4	protein_coding	F/Y	tTc/tAc	tolerated_low_confidence(1)	BP
rs137308288	23	27899027	T	missense_variant	MODERATE	-	ENSBTAG00000001476	Transcript	ENSBTAT00000026794.6	protein_coding	P/L	cCg/cTg	deleterious_low_confidence(0)	BP
rs207710666	23	28004007	C	missense_variant	MODERATE	CCHCR1	ENSBTAG00000014434	Transcript	ENSBTAT00000019198.3	protein_coding	L/P	cTc/cCc	deleterious_low_confidence(0)	BP
rs207718769	23	25806218	A	missense_variant	MODERATE	-	ENSBTAG00000038397	Transcript	ENSBTAT00000075226.1	protein_coding	G/S	Ggt/Agt	deleterious(0.03)	BP
rs207798484	23	48065810	T	missense_variant	MODERATE	RREB1	ENSBTAG00000005980	Transcript	ENSBTAT00000044565.4	protein_coding	R/H	cGc/cAc	tolerated(0.59)	BP
rs208940053	23	28525922	T	missense_variant	MODERATE	-	ENSBTAG00000005146	Transcript	ENSBTAT00000076472.1	protein_coding	G/D	gGt/gAt	tolerated_low_confidence(1)	BP
rs209732863	23	25617288	A	missense_variant	MODERATE	BOLA-DQB	ENSBTAG00000021077	Transcript	ENSBTAT00000004350.4	protein_coding	S/T	Tcg/Acg	tolerated(1)	BP
rs210019132	23	28525662	G	missense_variant	MODERATE	-	ENSBTAG00000005146	Transcript	ENSBTAT00000076472.1	protein_coding	V/A	gTg/gCg	tolerated_low_confidence(0.09)	BP
rs210529495	23	29119178	T	missense_variant	MODERATE	UBD	ENSBTAG00000027246	Transcript	ENSBTAT00000012533.6	protein_coding	T/S	Acc/Tcc	deleterious(0)	BP
rs210836043	23	50057389	C	missense_variant	MODERATE	-	ENSBTAG00000015176	Transcript	ENSBTAT00000020193.6	protein_coding	H/Q	caC/caG	tolerated(1)	BP
rs211276339	23	25779479	A	missense_variant	MODERATE	-	ENSBTAG00000048364	Transcript	ENSBTAT00000082329.1	protein_coding	V/M	Gtg/Atg	tolerated(0.22)	BP
rs378431016	23	28785854	A	missense_variant	MODERATE	TRIM26	ENSBTAG00000035744	Transcript	ENSBTAT00000050226.4	protein_coding	D/E	gaC/gaA	tolerated(1)	BP
rs379459823	23	28683801	G	missense_variant	MODERATE	-	ENSBTAG00000037421	Transcript	ENSBTAT00000057407.3	protein_coding	Q/P	cAa/cCa	tolerated(1)	BP
rs379477026	23	27900816	A	missense_variant	MODERATE	-	ENSBTAG00000001476	Transcript	ENSBTAT00000026794.6	protein_coding	G/R	Ggg/Agg	deleterious_low_confidence(0)	BP
rs380416962	23	25806396	A	missense_variant	MODERATE	-	ENSBTAG00000038397	Transcript	ENSBTAT00000075226.1	protein_coding	R/Q	cGg/cAg	tolerated(0.06)	BP
rs381166586	23	7006871	T	missense_variant	MODERATE	GCLC	ENSBTAG00000015571	Transcript	ENSBTAT00000049040.2	protein_coding	T/I	aCt/aTt	tolerated(0.33)	BP
rs382945481	23	28057754	G	missense_variant	MODERATE	-	ENSBTAG00000007075	Transcript	ENSBTAT00000009299.6	protein_coding	L/V	Ctt/Gtt	deleterious_low_confidence(0.01)	BP
rs383550990	23	27900693	A	missense_variant	MODERATE	-	ENSBTAG00000001476	Transcript	ENSBTAT00000026794.6	protein_coding	Q/K	Cag/Aag	deleterious_low_confidence(0.01)	BP
rs383921758	23	10942421	A	missense_variant	MODERATE	FGD2	ENSBTAG00000014172	Transcript	ENSBTAT00000018834.5	protein_coding	D/N	Gat/Aat	tolerated(0.99)	BP
rs384380783	23	20421381	T	missense_variant	MODERATE	TNFRSF21	ENSBTAG00000020054	Transcript	ENSBTAT00000026719.6	protein_coding	G/S	Ggc/Agc	tolerated(1)	BP
rs385693363	23	28683807	T	missense_variant	MODERATE	-	ENSBTAG00000037421	Transcript	ENSBTAT00000057407.3	protein_coding	R/Q	cGg/cAg	tolerated(1)	BP
rs42311222	23	28723857	G	missense_variant	MODERATE	BOLA	ENSBTAG00000002069	Transcript	ENSBTAT00000031167.5	protein_coding	G/A	gGc/gCc	tolerated_low_confidence(1)	BP
rs440952816	23	28666432	C	missense_variant	MODERATE	JSP.1	ENSBTAG00000020116	Transcript	ENSBTAT00000011795.4	protein_coding	F/V	Ttc/Gtc	tolerated_low_confidence(0.27)	BP
rs452258029	23	28666428	G	missense_variant	MODERATE	JSP.1	ENSBTAG00000020116	Transcript	ENSBTAT00000011795.4	protein_coding	G/A	gGc/gCc	tolerated_low_confidence(1)	BP
rs455614142	23	28665211	T	missense_variant	MODERATE	JSP.1	ENSBTAG00000020116	Transcript	ENSBTAT00000011795.4	protein_coding	D/E	gaC/gaA	deleterious_low_confidence(0.03)	BP
rs466588887	23	42868804	C	missense_variant	MODERATE	MCUR1	ENSBTAG00000001475	Transcript	ENSBTAT00000055411.3	protein_coding	G/R	Ggc/Cgc	deleterious_low_confidence(0)	BP
rs467347626	23	27910289	A	missense_variant	MODERATE	MIC1	ENSBTAG00000054342	Transcript	ENSBTAT00000013413.6	protein_coding	A/S	Gca/Tca	tolerated(0.07)	BP
rs474848616	23	28723864	G	missense_variant	MODERATE	BOLA	ENSBTAG00000002069	Transcript	ENSBTAT00000031167.5	protein_coding	Y/H	Tac/Cac	tolerated_low_confidence(0.48)	BP
rs799027982	23	27909795	A	missense_variant	MODERATE	MIC1	ENSBTAG00000054342	Transcript	ENSBTAT00000013413.6	protein_coding	R/W	Agg/Tgg	tolerated(0.09)	BP
rs109042293	22	53353402	C	missense_variant	MODERATE	FYCO1	ENSBTAG00000015698	Transcript	ENSBTAT00000020845.5	protein_coding	Y/S	tAc/tCc	tolerated(0.39)	BP
rs109719065	22	14805064	T	missense_variant	MODERATE	ZBTB47	ENSBTAG00000017365	Transcript	ENSBTAT00000023089.6	protein_coding	R/L	cGa/cTa	deleterious(0.03)	BP
rs109806481	22	59849204	G	missense_variant	MODERATE	PODXL2	ENSBTAG00000018031	Transcript	ENSBTAT00000043559.4	protein_coding	L/P	cTg/cCg	tolerated(0.33)	BP
rs109877662	22	53798198	C	missense_variant	MODERATE	LARS2	ENSBTAG00000007315	Transcript	ENSBTAT00000053558.3	protein_coding	N/D	Aac/Gac	tolerated(0.6)	BP
rs110326378	22	51672528	G	missense_variant	MODERATE	CATHL5	ENSBTAG00000020076	Transcript	ENSBTAT00000017763.4	protein_coding	S/P	Tcc/Ccc	tolerated(1)	BP
rs1118041552	22	50135808	A	missense_variant	MODERATE	SLC38A3	ENSBTAG00000008509	Transcript	ENSBTAT00000011214.5	protein_coding	A/S	Gcc/Tcc	tolerated(0.84)	BP
rs134627479	22	16337515	T	missense_variant	MODERATE	ZNF445	ENSBTAG00000046301	Transcript	ENSBTAT00000065626.2	protein_coding	R/K	aGg/aAg	tolerated(0.34)	BP
rs135236119	22	16895392	G	missense_variant	MODERATE	-	ENSBTAG00000007966	Transcript	ENSBTAT00000030820.4	protein_coding	W/R	Tgg/Cgg	tolerated(1)	BP
rs207683847	22	51205247	C	missense_variant	MODERATE	NCKIPSD	ENSBTAG00000021850	Transcript	ENSBTAT00000029131.6	protein_coding	A/P	Gcg/Ccg	tolerated(0.36)	BP
rs208038948	22	57606418	A	missense_variant	MODERATE	CCDC174	ENSBTAG00000038298	Transcript	ENSBTAT00000008920.6	protein_coding	T/M	aCg/aTg	tolerated(0.08)	BP
rs208171680	22	55994695	T	missense_variant	MODERATE	TMCC1	ENSBTAG00000006614	Transcript	ENSBTAT00000073721.1	protein_coding	A/V	gCg/gTg	tolerated(0.15)	BP
rs208932995	22	35066804	A	missense_variant	MODERATE	LRIG1	ENSBTAG00000010360	Transcript	ENSBTAT00000030750.5	protein_coding	A/T	Gca/Aca	tolerated_low_confidence(1)	BP
rs210110222	22	60616085	G	missense_variant	MODERATE	KLF15	ENSBTAG00000008313	Transcript	ENSBTAT00000043695.3	protein_coding	I/V	Atc/Gtc	tolerated_low_confidence(1)	BP
rs210614483	22	60511139	G	missense_variant	MODERATE	ZXDC	ENSBTAG00000009874	Transcript	ENSBTAT00000013022.6	protein_coding	N/D	Aac/Gac	tolerated(1)	BP
rs211048266	22	53707446	A	missense_variant	MODERATE	LIMD1	ENSBTAG00000026097	Transcript	ENSBTAT00000037007.3	protein_coding	A/V	gCc/gTc	tolerated(0.25)	BP
[truncated: 10,469 more rows]

## Sheet: Jersy-P-Specific-SNPs
SNP	Chr	Location	Allele	Consequence	IMPACT	SYMBOL	Gene	Feature_type	Feature	BIOTYPE	Amino_acids	Codons	SIFT	PHENOTYPES	Stage
rs714242665	1	138549691	G	stop_lost	HIGH	NUDT16	ENSBTAG00000018749	Transcript	ENSBTAT00000024966.4	protein_coding	*/Q	Taa/Caa	-	-	P
rs461056019	4	48274888	T	splice_acceptor_variant	HIGH	HBP1	ENSBTAG00000005524	Transcript	ENSBTAT00000007265.6	protein_coding	-	-	-	-	P
rs463827178	4	43650240	A	splice_acceptor_variant	HIGH	PTPN12	ENSBTAG00000003825	Transcript	ENSBTAT00000004985.6	protein_coding	-	-	-	-	P
rs479396836	7	20216003	C	splice_donor_variant	HIGH	APBA3	ENSBTAG00000008395	Transcript	ENSBTAT00000011048.3	protein_coding	-	-	-	-	P
rs463698900	10	26815400	G	splice_donor_variant	HIGH	TTC5	ENSBTAG00000009372	Transcript	ENSBTAT00000036235.4	protein_coding	-	-	-	-	P
rs450306925	14	10521602	A	splice_donor_variant	HIGH	ASAP1	ENSBTAG00000003185	Transcript	ENSBTAT00000048214.4	protein_coding	-	-	-	-	P
rs446836133	15	67040974	A	splice_donor_variant	HIGH	IFTAP	ENSBTAG00000021611	Transcript	ENSBTAT00000028797.3	protein_coding	-	-	-	-	P
rs475708811	16	4391083	A	stop_gained	HIGH	EIF2D	ENSBTAG00000010432	Transcript	ENSBTAT00000013769.5	protein_coding	Q/*	Cag/Tag	-	-	P
rs477688024	19	19178519	G	splice_donor_variant	HIGH	KSR1	ENSBTAG00000006601	Transcript	ENSBTAT00000008672.6	protein_coding	-	-	-	-	P
rs471483850	23	27664967	A	splice_acceptor_variant	HIGH	PRRC2A	ENSBTAG00000019682	Transcript	ENSBTAT00000026236.6	protein_coding	-	-	-	-	P
rs460868233	25	388340	G	splice_donor_variant	HIGH	DECR2	ENSBTAG00000026429	Transcript	ENSBTAT00000037557.4	protein_coding	-	-	-	-	P
rs468428772	27	36462394	A	splice_donor_variant	HIGH	GINS4	ENSBTAG00000017133	Transcript	ENSBTAT00000022773.5	protein_coding	-	-	-	-	P
rs109675678	1	2029712	G	synonymous_variant	LOW	DNAJC28	ENSBTAG00000009187	Transcript	ENSBTAT00000012106.6	protein_coding	A	gcA/gcG	-	-	P
rs110434828	1	10721133	A	synonymous_variant	LOW	JAM2	ENSBTAG00000000603	Transcript	ENSBTAT00000000795.5	protein_coding	N	aaC/aaT	-	-	P
rs110774293	1	57409992	G	synonymous_variant	LOW	CCDC80	ENSBTAG00000010793	Transcript	ENSBTAT00000014293.6	protein_coding	S	tcT/tcC	-	-	P
rs110908715	1	119011031	A	synonymous_variant	LOW	HPS3	ENSBTAG00000002395	Transcript	ENSBTAT00000003112.6	protein_coding	I	atC/atT	-	-	P
rs111015894	1	137152607	A	synonymous_variant	LOW	DNAJC13	ENSBTAG00000002966	Transcript	ENSBTAT00000003865.6	protein_coding	L	Ctg/Ttg	-	-	P
rs133147582	1	149374711	T	synonymous_variant	LOW	TTC3	ENSBTAG00000008167	Transcript	ENSBTAT00000050511.3	protein_coding	Y	taC/taT	-	-	P
rs135886695	1	146048122	C	synonymous_variant	LOW	PCNT	ENSBTAG00000030670	Transcript	ENSBTAT00000029328.6	protein_coding	D	gaT/gaC	-	-	P
rs136293947	1	148572404	A	synonymous_variant	LOW	DOP1B	ENSBTAG00000014306	Transcript	ENSBTAT00000019018.4	protein_coding	A	gcG/gcA	-	-	P
rs136744443	1	146092655	G	synonymous_variant	LOW	PCNT	ENSBTAG00000030670	Transcript	ENSBTAT00000029328.6	protein_coding	A	gcA/gcG	-	-	P
rs137580052	1	83343069	A	synonymous_variant	LOW	YEATS2	ENSBTAG00000014451	Transcript	ENSBTAT00000019219.6	protein_coding	G	ggC/ggT	-	-	P
rs17871258	1	119035747	G	synonymous_variant	LOW	HPS3	ENSBTAG00000002395	Transcript	ENSBTAT00000003112.6	protein_coding	I	atT/atC	-	-	P
rs207597631	1	148319770	A	synonymous_variant	LOW	SETD4	ENSBTAG00000018682	Transcript	ENSBTAT00000024868.5	protein_coding	Y	taC/taT	-	-	P
rs207698721	1	148328581	G	synonymous_variant	LOW	SETD4	ENSBTAG00000018682	Transcript	ENSBTAT00000024868.5	protein_coding	P	ccT/ccC	-	-	P
rs209314468	1	151512541	T	synonymous_variant	LOW	PIK3R4	ENSBTAG00000020787	Transcript	ENSBTAT00000027702.5	protein_coding	D	gaC/gaT	-	-	P
rs209318535	1	127535447	G	synonymous_variant	LOW	ZBTB38	ENSBTAG00000040061	Transcript	ENSBTAT00000052575.3	protein_coding	S	agT/agC	-	-	P
rs209806020	1	87544750	C	synonymous_variant	LOW	ACTL6A	ENSBTAG00000002460	Transcript	ENSBTAT00000037228.4	protein_coding	Q	caA/caG	-	-	P
rs210123470	1	95176103	T	synonymous_variant	LOW	FNDC3B	ENSBTAG00000019376	Transcript	ENSBTAT00000025816.6	protein_coding	E	gaG/gaA	-	-	P
rs377852476	1	143120476	A	synonymous_variant	LOW	NDUFV3	ENSBTAG00000021491	Transcript	ENSBTAT00000028645.4	protein_coding	R	cgG/cgA	-	-	P
rs378166880	1	136861857	A	synonymous_variant	LOW	NPHP3	ENSBTAG00000005769	Transcript	ENSBTAT00000007584.5	protein_coding	R	cgC/cgA	-	-	P
rs379976991	1	42217072	A	synonymous_variant	LOW	RIOX2	ENSBTAG00000015546	Transcript	ENSBTAT00000020656.3	protein_coding	Y	taC/taT	-	-	P
rs381050607	1	97038064	G	synonymous_variant	LOW	SKIL	ENSBTAG00000004154	Transcript	ENSBTAT00000005438.4	protein_coding	S	tcG/tcC	-	-	P
rs383719170	1	2029871	C	synonymous_variant	LOW	DNAJC28	ENSBTAG00000009187	Transcript	ENSBTAT00000012106.6	protein_coding	D	gaT/gaC	-	-	P
rs384238440	1	45033586	C	synonymous_variant	LOW	TMEM45A	ENSBTAG00000004459	Transcript	ENSBTAT00000005845.4	protein_coding	L	Ttg/Ctg	-	-	P
rs384374576	1	83960925	C	synonymous_variant	LOW	MCCC1	ENSBTAG00000006548	Transcript	ENSBTAT00000008604.5	protein_coding	P	ccG/ccC	-	-	P
rs43249613	1	78737758	C	synonymous_variant	LOW	LPP	ENSBTAG00000044001	Transcript	ENSBTAT00000061134.3	protein_coding	V	gtA/gtG	-	-	P
rs434992547	1	46164834	A	synonymous_variant	LOW	NXPE3	ENSBTAG00000013465	Transcript	ENSBTAT00000017908.6	protein_coding	V	gtG/gtA	-	-	P
rs448088015	1	143802259	T	synonymous_variant	LOW	PDXK	ENSBTAG00000018186	Transcript	ENSBTAT00000024203.6	protein_coding	F	ttC/ttT	-	-	P
rs464516897	1	40949297	G	synonymous_variant	LOW	-	ENSBTAG00000034182	Transcript	ENSBTAT00000015004.6	protein_coding	R	cgA/cgG	-	-	P
rs473701683	1	130949412	C	synonymous_variant	LOW	DBR1	ENSBTAG00000019949	Transcript	ENSBTAT00000026574.6	protein_coding	P	ccT/ccC	-	-	P
rs477039221	1	87737643	G	synonymous_variant	LOW	MFN1	ENSBTAG00000010485	Transcript	ENSBTAT00000013860.6	protein_coding	L	ctT/ctC	-	-	P
rs478769965	1	94819097	T	synonymous_variant	LOW	NCEH1	ENSBTAG00000020073	Transcript	ENSBTAT00000026745.4	protein_coding	D	gaC/gaT	-	-	P
rs517715129	1	144378814	C	synonymous_variant	LOW	TRPM2	ENSBTAG00000021901	Transcript	ENSBTAT00000029198.6	protein_coding	H	caT/caC	-	-	P
rs523006603	1	150594585	A	synonymous_variant	LOW	KCNJ15	ENSBTAG00000000973	Transcript	ENSBTAT00000001288.6	protein_coding	S	tcG/tcA	-	-	P
rs800099152	1	57733603	T	synonymous_variant	LOW	NEPRO	ENSBTAG00000005723	Transcript	ENSBTAT00000007523.6	protein_coding	V	gtC/gtA	-	-	P
rs108979885	2	131196955	G	synonymous_variant	LOW	ALPL	ENSBTAG00000008951	Transcript	ENSBTAT00000011783.6	protein_coding	A	gcA/gcC	-	-	P
rs109008872	2	133575796	C	synonymous_variant	LOW	UBR4	ENSBTAG00000015240	Transcript	ENSBTAT00000020277.6	protein_coding	T	acT/acC	-	-	P
rs109315191	2	95066211	G	synonymous_variant	LOW	FASTKD2	ENSBTAG00000016193	Transcript	ENSBTAT00000021553.5	protein_coding	E	gaA/gaG	-	-	P
rs109474635	2	94380132	C	synonymous_variant	LOW	INO80D	ENSBTAG00000014407	Transcript	ENSBTAT00000038286.5	protein_coding	S	tcA/tcG	-	-	P
rs109502118	2	43559485	G	synonymous_variant	LOW	FMNL2	ENSBTAG00000026851	Transcript	ENSBTAT00000038390.5	protein_coding	P	ccT/ccC	-	-	P
rs109602421	2	91702834	A	synonymous_variant	LOW	RAPH1	ENSBTAG00000027201	Transcript	ENSBTAT00000014638.6	protein_coding	T	acA/acT	-	-	P
rs109834999	2	127298142	G	synonymous_variant	LOW	MAN1C1	ENSBTAG00000003069	Transcript	ENSBTAT00000061594.3	protein_coding	S	tcT/tcC	-	-	P
rs110020993	2	85585195	A	synonymous_variant	LOW	ANKRD44	ENSBTAG00000031696	Transcript	ENSBTAT00000029218.6	protein_coding	H	caC/caT	-	-	P
rs110057039	2	6949333	C	synonymous_variant	LOW	WDR75	ENSBTAG00000003002	Transcript	ENSBTAT00000003908.6	protein_coding	G	ggA/ggG	-	-	P
rs110353194	2	4327962	A	synonymous_variant	LOW	UGGT1	ENSBTAG00000005444	Transcript	ENSBTAT00000007163.6	protein_coding	V	gtC/gtT	-	-	P
rs110461570	2	104107168	C	synonymous_variant	LOW	PECR	ENSBTAG00000006821	Transcript	ENSBTAT00000008962.5	protein_coding	T	acA/acG	-	-	P
rs110634854	2	6670846	T	synonymous_variant	LOW	ASNSD1	ENSBTAG00000000492	Transcript	ENSBTAT00000056728.3	protein_coding	V	gtG/gtA	-	-	P
rs110664358	2	133432803	C	synonymous_variant	LOW	EMC1	ENSBTAG00000011950	Transcript	ENSBTAT00000042854.4	protein_coding	S	tcT/tcC	-	-	P
rs110691471	2	1095926	G	synonymous_variant	LOW	CYFIP1	ENSBTAG00000016894	Transcript	ENSBTAT00000022470.6	protein_coding	G	ggT/ggC	-	-	P
rs110771696	2	36295034	C	synonymous_variant	LOW	PLA2R1	ENSBTAG00000032515	Transcript	ENSBTAT00000046112.4	protein_coding	C	tgT/tgC	-	-	P
rs1114587179	2	107524117	T	synonymous_variant	LOW	STK11IP	ENSBTAG00000038992	Transcript	ENSBTAT00000056702.3	protein_coding	L	ctG/ctT	-	-	P
rs134272072	2	106609300	G	synonymous_variant	LOW	ZNF142	ENSBTAG00000026772	Transcript	ENSBTAT00000044020.4	protein_coding	F	ttT/ttC	-	-	P
rs134330450	2	133391529	T	synonymous_variant	LOW	-	ENSBTAG00000026758	Transcript	ENSBTAT00000038217.5	protein_coding	R	Cgg/Agg	-	-	P
rs135720917	2	96593589	T	synonymous_variant	LOW	PIKFYVE	ENSBTAG00000002177	Transcript	ENSBTAT00000002824.5	protein_coding	H	caC/caT	-	-	P
rs135732465	2	96595443	A	synonymous_variant	LOW	PIKFYVE	ENSBTAG00000002177	Transcript	ENSBTAT00000002824.5	protein_coding	E	gaG/gaA	-	-	P
rs136119287	2	96588688	G	synonymous_variant	LOW	PIKFYVE	ENSBTAG00000002177	Transcript	ENSBTAT00000002824.5	protein_coding	K	aaA/aaG	-	-	P
rs136506363	2	36322767	A	synonymous_variant	LOW	PLA2R1	ENSBTAG00000032515	Transcript	ENSBTAT00000046112.4	protein_coding	E	gaG/gaA	-	-	P
rs136579166	2	5218377	C	synonymous_variant	LOW	MAP3K2	ENSBTAG00000004216	Transcript	ENSBTAT00000005525.5	protein_coding	R	cgA/cgC	-	-	P
rs136717544	2	117842299	C	synonymous_variant	LOW	TRIP12	ENSBTAG00000021653	Transcript	ENSBTAT00000038151.4	protein_coding	S	tcT/tcG	-	-	P
rs137158755	2	106192291	C	synonymous_variant	LOW	CXCR2	ENSBTAG00000038042	Transcript	ENSBTAT00000053695.3	protein_coding	A	gcT/gcC	-	-	P
rs137205871	2	129760543	A	synonymous_variant	LOW	LUZP1	ENSBTAG00000009502	Transcript	ENSBTAT00000012504.6	protein_coding	L	ctG/ctA	-	-	P
rs137248845	2	96595161	T	synonymous_variant	LOW	PIKFYVE	ENSBTAG00000002177	Transcript	ENSBTAT00000002824.5	protein_coding	D	gaC/gaT	-	-	P
rs137715393	2	125226655	T	synonymous_variant	LOW	PTAFR	ENSBTAG00000027051	Transcript	ENSBTAT00000038757.4	protein_coding	L	ctG/ctT	-	-	P
rs207870507	2	1143565	T	synonymous_variant	LOW	CYFIP1	ENSBTAG00000016894	Transcript	ENSBTAT00000022470.6	protein_coding	A	gcC/gcA	-	-	P
rs208077404	2	105919796	T	synonymous_variant	LOW	TNS1	ENSBTAG00000002485	Transcript	ENSBTAT00000003229.6	protein_coding	P	ccG/ccA	-	-	P
rs208283701	2	135624402	C	synonymous_variant	LOW	CROCC	ENSBTAG00000003822	Transcript	ENSBTAT00000042789.4	protein_coding	R	cgC/cgG	-	-	P
rs208536696	2	115505428	A	synonymous_variant	LOW	MFF	ENSBTAG00000021319	Transcript	ENSBTAT00000028421.4	protein_coding	P	ccG/ccA	-	-	P
rs208770149	2	61637626	T	synonymous_variant	LOW	R3HDM1	ENSBTAG00000013302	Transcript	ENSBTAT00000017695.6	protein_coding	T	acG/acA	-	-	P
rs209172469	2	6670813	T	synonymous_variant	LOW	ASNSD1	ENSBTAG00000000492	Transcript	ENSBTAT00000056728.3	protein_coding	A	gcG/gcA	-	-	P
rs210607940	2	105953316	A	synonymous_variant	LOW	TNS1	ENSBTAG00000002485	Transcript	ENSBTAT00000003229.6	protein_coding	A	gcC/gcT	-	-	P
rs210926342	2	94091827	C	synonymous_variant	LOW	NRP2	ENSBTAG00000011971	Transcript	ENSBTAT00000015885.5	protein_coding	F	ttT/ttC	-	-	P
rs211208414	2	128412488	A	synonymous_variant	LOW	RCAN3	ENSBTAG00000017452	Transcript	ENSBTAT00000023194.5	protein_coding	H	caC/caT	-	-	P
rs211292760	2	26460295	C	synonymous_variant	LOW	UBR3	ENSBTAG00000020296	Transcript	ENSBTAT00000061386.3	protein_coding	K	aaA/aaG	-	-	P
rs211452979	2	16875772	T	synonymous_variant	LOW	CWC22	ENSBTAG00000021726	Transcript	ENSBTAT00000028962.5	protein_coding	S	tcC/tcT	-	-	P
rs377883221	2	106606594	A	synonymous_variant	LOW	ZNF142	ENSBTAG00000026772	Transcript	ENSBTAT00000044020.4	protein_coding	T	acC/acT	-	-	P
rs378981627	2	106192462	G	synonymous_variant	LOW	CXCR2	ENSBTAG00000038042	Transcript	ENSBTAT00000053695.3	protein_coding	L	ttA/ttG	-	-	P
rs379507945	2	25098356	C	synonymous_variant	LOW	METTL8	ENSBTAG00000016430	Transcript	ENSBTAT00000021849.6	protein_coding	D	gaT/gaC	-	-	P
rs379745494	2	6797156	A	synonymous_variant	LOW	SLC40A1	ENSBTAG00000010498	Transcript	ENSBTAT00000048226.4	protein_coding	L	ttG/ttA	-	-	P
rs379746787	2	105920324	A	synonymous_variant	LOW	TNS1	ENSBTAG00000002485	Transcript	ENSBTAT00000003229.6	protein_coding	P	ccC/ccT	-	-	P
rs379811590	2	26427806	C	synonymous_variant	LOW	UBR3	ENSBTAG00000020296	Transcript	ENSBTAT00000061386.3	protein_coding	A	gcA/gcG	-	-	P
rs385484336	2	131710041	C	synonymous_variant	LOW	EIF4G3	ENSBTAG00000040215	Transcript	ENSBTAT00000007063.5	protein_coding	D	gaT/gaC	-	-	P
rs41852244	2	132030146	C	synonymous_variant	LOW	CDA	ENSBTAG00000052516	Transcript	ENSBTAT00000071446.1	protein_coding	S	tcA/tcG	-	-	P
rs43313902	2	106690048	T	synonymous_variant	LOW	TTLL4	ENSBTAG00000018415	Transcript	ENSBTAT00000024502.4	protein_coding	L	ctC/ctT	-	-	P
rs43320588	2	133368086	C	synonymous_variant	LOW	AKR7A2	ENSBTAG00000012289	Transcript	ENSBTAT00000016300.6	protein_coding	F	ttT/ttC	-	-	P
rs463331437	2	129482836	C	synonymous_variant	LOW	ZNF436	ENSBTAG00000002594	Transcript	ENSBTAT00000003359.4	protein_coding	H	caT/caC	-	-	P
rs471887581	2	133500619	C	synonymous_variant	LOW	UBR4	ENSBTAG00000015240	Transcript	ENSBTAT00000020277.6	protein_coding	S	agT/agC	-	-	P
rs478151611	2	25004811	T	synonymous_variant	LOW	DCAF17	ENSBTAG00000007683	Transcript	ENSBTAT00000010105.6	protein_coding	E	gaG/gaA	-	-	P
rs480767223	2	133489114	A	synonymous_variant	LOW	UBR4	ENSBTAG00000015240	Transcript	ENSBTAT00000020277.6	protein_coding	K	aaG/aaA	-	-	P
rs483332057	2	131182177	A	synonymous_variant	LOW	ALPL	ENSBTAG00000008951	Transcript	ENSBTAT00000011783.6	protein_coding	L	ctG/ctT	-	-	P
rs515865751	2	133489087	C	synonymous_variant	LOW	UBR4	ENSBTAG00000015240	Transcript	ENSBTAT00000020277.6	protein_coding	L	ctG/ctC	-	-	P
rs516213092	2	128474505	A	synonymous_variant	LOW	NIPAL3	ENSBTAG00000013048	Transcript	ENSBTAT00000017344.6	protein_coding	L	Ctg/Ttg	-	-	P
rs518089945	2	133421113	C	synonymous_variant	LOW	EMC1	ENSBTAG00000011950	Transcript	ENSBTAT00000042854.4	protein_coding	F	ttT/ttC	-	-	P
rs518097276	2	131183347	T	synonymous_variant	LOW	ALPL	ENSBTAG00000008951	Transcript	ENSBTAT00000011783.6	protein_coding	L	ctG/ctA	-	-	P
rs518303731	2	133419143	A	synonymous_variant	LOW	EMC1	ENSBTAG00000011950	Transcript	ENSBTAT00000042854.4	protein_coding	L	ctG/ctA	-	-	P
rs519929046	2	133425650	C	synonymous_variant	LOW	EMC1	ENSBTAG00000011950	Transcript	ENSBTAT00000042854.4	protein_coding	Y	taT/taC	-	-	P
rs520878014	2	135676521	A	synonymous_variant	LOW	NECAP2	ENSBTAG00000013282	Transcript	ENSBTAT00000017663.5	protein_coding	A	gcC/gcT	-	-	P
rs521104426	2	135057293	T	synonymous_variant	LOW	ARHGEF10L	ENSBTAG00000000684	Transcript	ENSBTAT00000000909.6	protein_coding	P	ccG/ccA	-	-	P
rs521221419	2	128474512	G	synonymous_variant	LOW	NIPAL3	ENSBTAG00000013048	Transcript	ENSBTAT00000017344.6	protein_coding	G	ggT/ggC	-	-	P
rs522212684	2	129761551	T	synonymous_variant	LOW	LUZP1	ENSBTAG00000009502	Transcript	ENSBTAT00000012504.6	protein_coding	L	ctC/ctT	-	-	P
rs522632817	2	133434306	T	synonymous_variant	LOW	EMC1	ENSBTAG00000011950	Transcript	ENSBTAT00000042854.4	protein_coding	Y	taC/taT	-	-	P
rs523797106	2	133524349	T	synonymous_variant	LOW	UBR4	ENSBTAG00000015240	Transcript	ENSBTAT00000020277.6	protein_coding	H	caC/caT	-	-	P
rs523941529	2	133432851	T	synonymous_variant	LOW	EMC1	ENSBTAG00000011950	Transcript	ENSBTAT00000042854.4	protein_coding	P	ccC/ccT	-	-	P
rs523971130	2	135645592	T	synonymous_variant	LOW	CROCC	ENSBTAG00000003822	Transcript	ENSBTAT00000042789.4	protein_coding	R	cgG/cgA	-	-	P
rs526419361	2	133489958	G	synonymous_variant	LOW	UBR4	ENSBTAG00000015240	Transcript	ENSBTAT00000020277.6	protein_coding	A	gcA/gcG	-	-	P
rs109069692	3	15374747	C	synonymous_variant	LOW	CLK2	ENSBTAG00000014393	Transcript	ENSBTAT00000019139.6	protein_coding	R	cgG/cgC	-	-	P
rs109337687	3	59065242	T	synonymous_variant	LOW	MCOLN3	ENSBTAG00000016982	Transcript	ENSBTAT00000022589.6	protein_coding	N	aaC/aaT	-	-	P
rs109364947	3	19757136	A	synonymous_variant	LOW	PRUNE1	ENSBTAG00000015336	Transcript	ENSBTAT00000020388.5	protein_coding	V	gtG/gtT	-	-	P
rs109390091	3	54963282	G	synonymous_variant	LOW	KYAT3	ENSBTAG00000000505	Transcript	ENSBTAT00000000643.5	protein_coding	P	ccA/ccG	-	-	P
rs109398484	3	29400708	C	synonymous_variant	LOW	HIPK1	ENSBTAG00000011322	Transcript	ENSBTAT00000015051.5	protein_coding	S	tcA/tcG	-	-	P
rs109633218	3	14802492	C	synonymous_variant	LOW	ARHGEF2	ENSBTAG00000000113	Transcript	ENSBTAT00000033917.5	protein_coding	R	cgT/cgC	-	-	P
rs110420888	3	26893372	C	synonymous_variant	LOW	ATP1A1	ENSBTAG00000001246	Transcript	ENSBTAT00000001646.6	protein_coding	V	gtA/gtG	-	-	P
rs110478749	3	59061687	A	synonymous_variant	LOW	MCOLN3	ENSBTAG00000016982	Transcript	ENSBTAT00000022589.6	protein_coding	L	ctG/ctA	-	-	P
rs110614154	3	59061657	T	synonymous_variant	LOW	MCOLN3	ENSBTAG00000016982	Transcript	ENSBTAT00000022589.6	protein_coding	N	aaC/aaT	-	-	P
rs110835935	3	53315831	C	synonymous_variant	LOW	LRRC8D	ENSBTAG00000020958	Transcript	ENSBTAT00000027912.4	protein_coding	G	ggC/ggG	-	-	P
rs110960891	3	59061636	G	synonymous_variant	LOW	MCOLN3	ENSBTAG00000016982	Transcript	ENSBTAT00000022589.6	protein_coding	E	gaA/gaG	-	-	P
rs1116130122	3	103556449	A	synonymous_variant	LOW	PPIH	ENSBTAG00000004590	Transcript	ENSBTAT00000006026.5	protein_coding	T	acC/acT	-	-	P
rs133365690	3	18285157	T	synonymous_variant	LOW	CRNN	ENSBTAG00000054069	Transcript	ENSBTAT00000085981.1	protein_coding	S	agC/agT	-	-	P
rs135141730	3	54155135	G	synonymous_variant	LOW	-	ENSBTAG00000001143	Transcript	ENSBTAT00000085072.1	protein_coding	F	ttT/ttC	-	-	P
rs136722033	3	35719499	T	synonymous_variant	LOW	VAV3	ENSBTAG00000031575	Transcript	ENSBTAT00000020771.6	protein_coding	Y	taC/taT	-	-	P
rs137110615	3	105224197	G	synonymous_variant	LOW	CTPS1	ENSBTAG00000001626	Transcript	ENSBTAT00000002131.5	protein_coding	P	ccT/ccC	-	-	P
rs207773158	3	91207126	C	synonymous_variant	LOW	USP24	ENSBTAG00000016990	Transcript	ENSBTAT00000061043.3	protein_coding	D	gaT/gaC	-	-	P
rs207849239	3	92356224	A	synonymous_variant	LOW	YIPF1	ENSBTAG00000050962	Transcript	ENSBTAT00000078387.1	protein_coding	R	agG/agA	-	-	P
rs207894383	3	21893302	T	synonymous_variant	LOW	GJA5	ENSBTAG00000006720	Transcript	ENSBTAT00000008837.5	protein_coding	H	caC/caT	-	-	P
rs208379761	3	102348053	A	synonymous_variant	LOW	KDM4A	ENSBTAG00000002078	Transcript	ENSBTAT00000002687.5	protein_coding	T	acC/acT	-	-	P
rs208680918	3	50917510	T	synonymous_variant	LOW	EVI5	ENSBTAG00000011363	Transcript	ENSBTAT00000040289.5	protein_coding	I	atC/atT	-	-	P
rs208951313	3	29419248	A	synonymous_variant	LOW	HIPK1	ENSBTAG00000011322	Transcript	ENSBTAT00000015051.5	protein_coding	L	ctG/ctT	-	-	P
rs209831103	3	53315252	A	synonymous_variant	LOW	LRRC8D	ENSBTAG00000020958	Transcript	ENSBTAT00000027912.4	protein_coding	F	ttC/ttT	-	-	P
rs210100619	3	93557975	C	synonymous_variant	LOW	ZYG11B	ENSBTAG00000019680	Transcript	ENSBTAT00000026228.5	protein_coding	A	gcA/gcG	-	-	P
rs210591710	3	55067993	A	synonymous_variant	LOW	PKN2	ENSBTAG00000021900	Transcript	ENSBTAT00000029201.6	protein_coding	F	ttC/ttT	-	-	P
rs378268463	3	14725324	G	synonymous_variant	LOW	UBQLN4	ENSBTAG00000001548	Transcript	ENSBTAT00000002028.5	protein_coding	S	tcA/tcG	-	-	P
rs379195741	3	21507881	C	synonymous_variant	LOW	PIAS3	ENSBTAG00000021634	Transcript	ENSBTAT00000028829.5	protein_coding	R	cgG/cgC	-	-	P
rs380528657	3	74963991	A	synonymous_variant	LOW	SRSF11	ENSBTAG00000015474	Transcript	ENSBTAT00000020564.6	protein_coding	S	agC/agT	-	-	P
rs380552386	3	20476135	T	synonymous_variant	LOW	PLEKHO1	ENSBTAG00000004852	Transcript	ENSBTAT00000006381.6	protein_coding	L	ctG/ctA	-	-	P
rs381504826	3	34680768	A	synonymous_variant	LOW	PRPF38B	ENSBTAG00000047874	Transcript	ENSBTAT00000063261.2	protein_coding	Y	taC/taT	-	-	P
rs381547111	3	29473686	T	synonymous_variant	LOW	DCLRE1B	ENSBTAG00000003616	Transcript	ENSBTAT00000004713.5	protein_coding	L	ttG/ttA	-	-	P
rs381849669	3	57144549	G	synonymous_variant	LOW	-	ENSBTAG00000017595	Transcript	ENSBTAT00000023395.6	protein_coding	L	ctG/ctC	-	-	P
rs382874428	3	15538727	A	synonymous_variant	LOW	ADAM15	ENSBTAG00000010663	Transcript	ENSBTAT00000014101.6	protein_coding	D	gaC/gaT	-	-	P
rs383255083	3	92976498	T	synonymous_variant	LOW	LRP8	ENSBTAG00000000736	Transcript	ENSBTAT00000053259.3	protein_coding	L	Ctg/Ttg	-	-	P
rs384822703	3	11715357	T	synonymous_variant	LOW	CD1B	ENSBTAG00000038426	Transcript	ENSBTAT00000013155.4	protein_coding	Q	caG/caA	-	-	P
rs385265989	3	91252812	A	synonymous_variant	LOW	USP24	ENSBTAG00000016990	Transcript	ENSBTAT00000061043.3	protein_coding	L	ttG/ttA	-	-	P
rs41677916	3	92983302	T	synonymous_variant	LOW	LRP8	ENSBTAG00000000736	Transcript	ENSBTAT00000053259.3	protein_coding	P	ccG/ccT	-	-	P
rs42497589	3	78077362	C	synonymous_variant	LOW	IL23R	ENSBTAG00000014983	Transcript	ENSBTAT00000019945.5	protein_coding	P	ccA/ccG	-	-	P
rs43357649	3	105897511	T	synonymous_variant	LOW	RLF	ENSBTAG00000019695	Transcript	ENSBTAT00000026252.5	protein_coding	A	gcG/gcA	-	-	P
rs43357650	3	105897358	T	synonymous_variant	LOW	RLF	ENSBTAG00000019695	Transcript	ENSBTAT00000026252.5	protein_coding	P	ccG/ccA	-	-	P
rs43358052	3	91268950	A	synonymous_variant	LOW	USP24	ENSBTAG00000016990	Transcript	ENSBTAT00000061043.3	protein_coding	R	cgG/cgA	-	-	P
rs43360682	3	94000472	A	synonymous_variant	LOW	CC2D1B	ENSBTAG00000015896	Transcript	ENSBTAT00000021129.6	protein_coding	A	gcG/gcA	-	-	P
rs43363558	3	110208045	A	synonymous_variant	LOW	NCDN	ENSBTAG00000016696	Transcript	ENSBTAT00000033225.3	protein_coding	D	gaC/gaT	-	-	P
rs442347142	3	109484012	C	synonymous_variant	LOW	LSM10	ENSBTAG00000024096	Transcript	ENSBTAT00000033237.5	protein_coding	D	gaT/gaC	-	-	P
rs448458310	3	23367951	T	synonymous_variant	LOW	NOTCH2	ENSBTAG00000007909	Transcript	ENSBTAT00000010400.5	protein_coding	N	aaC/aaT	-	-	P
rs458633419	3	34141497	A	synonymous_variant	LOW	CELSR2	ENSBTAG00000018804	Transcript	ENSBTAT00000025033.5	protein_coding	C	tgC/tgT	-	-	P
rs467991477	3	54908426	A	synonymous_variant	LOW	-	ENSBTAG00000017670	Transcript	ENSBTAT00000023500.6	protein_coding	S	tcG/tcA	-	-	P
rs470496041	3	8754012	G	synonymous_variant	LOW	CD244	ENSBTAG00000002951	Transcript	ENSBTAT00000003843.6	protein_coding	T	acA/acG	-	-	P
rs472408036	3	33393738	C	synonymous_variant	LOW	STRIP1	ENSBTAG00000020964	Transcript	ENSBTAT00000027922.6	protein_coding	P	ccA/ccG	-	-	P
rs472851652	3	70018233	T	synonymous_variant	LOW	CRYZ	ENSBTAG00000003162	Transcript	ENSBTAT00000043686.4	protein_coding	S	agC/agT	-	-	P
rs474929100	3	29473812	G	synonymous_variant	LOW	DCLRE1B	ENSBTAG00000003616	Transcript	ENSBTAT00000004713.5	protein_coding	T	acT/acC	-	-	P
rs474971440	3	29439084	T	synonymous_variant	LOW	HIPK1	ENSBTAG00000011322	Transcript	ENSBTAT00000015051.5	protein_coding	S	tcG/tcA	-	-	P
rs526661087	3	29679348	T	synonymous_variant	LOW	PHTF1	ENSBTAG00000019615	Transcript	ENSBTAT00000026132.6	protein_coding	V	gtG/gtT	-	-	P
rs108949663	4	105301792	G	synonymous_variant	LOW	MGAM	ENSBTAG00000046152	Transcript	ENSBTAT00000064122.2	protein_coding	P	ccA/ccG	-	-	P
rs109089165	4	119627655	C	synonymous_variant	LOW	VIPR2	ENSBTAG00000037649	Transcript	ENSBTAT00000047461.4	protein_coding	S	tcA/tcG	-	-	P
rs109210839	4	105353209	A	synonymous_variant	LOW	MGAM	ENSBTAG00000046152	Transcript	ENSBTAT00000064122.2	protein_coding	A	gcG/gcA	-	-	P
rs109902751	4	63602034	G	synonymous_variant	LOW	BBS9	ENSBTAG00000006528	Transcript	ENSBTAT00000008587.6	protein_coding	P	ccT/ccC	-	-	P
rs109921999	4	119671355	C	synonymous_variant	LOW	VIPR2	ENSBTAG00000037649	Transcript	ENSBTAT00000047461.4	protein_coding	T	acA/acG	-	-	P
rs110289173	4	44058554	C	synonymous_variant	LOW	FAM185A	ENSBTAG00000014879	Transcript	ENSBTAT00000019809.5	protein_coding	D	gaT/gaC	-	-	P
rs110364529	4	105357511	C	synonymous_variant	LOW	MGAM	ENSBTAG00000046152	Transcript	ENSBTAT00000064122.2	protein_coding	T	acT/acC	-	-	P
rs110622472	4	93382734	A	synonymous_variant	LOW	STRIP2	ENSBTAG00000007206	Transcript	ENSBTAT00000009480.4	protein_coding	K	aaG/aaA	-	-	P
rs110674321	4	96963339	C	synonymous_variant	LOW	EXOC4	ENSBTAG00000014112	Transcript	ENSBTAT00000018759.6	protein_coding	I	atT/atC	-	-	P
rs110780630	4	91907513	T	synonymous_variant	LOW	SND1	ENSBTAG00000010692	Transcript	ENSBTAT00000014154.6	protein_coding	V	gtC/gtT	-	-	P
rs133117773	4	43910981	C	synonymous_variant	LOW	GSAP	ENSBTAG00000018430	Transcript	ENSBTAT00000024520.5	protein_coding	N	aaT/aaC	-	-	P
rs134013235	4	105356074	C	synonymous_variant	LOW	MGAM	ENSBTAG00000046152	Transcript	ENSBTAT00000064122.2	protein_coding	D	gaT/gaC	-	-	P
rs134076338	4	112231287	C	synonymous_variant	LOW	ZNF786	ENSBTAG00000014768	Transcript	ENSBTAT00000019646.6	protein_coding	P	ccT/ccG	-	-	P
rs134654504	4	63821935	C	synonymous_variant	LOW	FKBP9	ENSBTAG00000016707	Transcript	ENSBTAT00000033703.2	protein_coding	K	aaA/aaG	-	-	P
rs134761632	4	105788098	C	synonymous_variant	LOW	TRBV15	ENSBTAG00000048775	Transcript	ENSBTAT00000076534.1	protein_coding	D	gaT/gaC	-	-	P
rs136260937	4	43626138	G	synonymous_variant	LOW	PTPN12	ENSBTAG00000003825	Transcript	ENSBTAT00000004985.6	protein_coding	H	caT/caC	-	-	P
rs136722814	4	99403195	C	synonymous_variant	LOW	NUP205	ENSBTAG00000011127	Transcript	ENSBTAT00000044609.4	protein_coding	A	gcT/gcC	-	-	P
rs137178265	4	106105817	G	synonymous_variant	LOW	-	ENSBTAG00000027204	Transcript	ENSBTAT00000053833.3	protein_coding	R	cgC/cgG	-	-	P
rs207523085	4	16242262	T	synonymous_variant	LOW	ICA1	ENSBTAG00000000799	Transcript	ENSBTAT00000001057.5	protein_coding	A	gcG/gcA	-	-	P
rs207657379	4	91619327	A	synonymous_variant	LOW	ZNF800	ENSBTAG00000020004	Transcript	ENSBTAT00000026641.6	protein_coding	D	gaC/gaT	-	-	P
rs207931911	4	33127710	T	synonymous_variant	LOW	CROT	ENSBTAG00000021535	Transcript	ENSBTAT00000028699.6	protein_coding	E	gaG/gaA	-	-	P
rs208635626	4	16155581	C	synonymous_variant	LOW	GLCCI1	ENSBTAG00000008533	Transcript	ENSBTAT00000040129.5	protein_coding	D	gaT/gaC	-	-	P
rs209006835	4	114319515	T	synonymous_variant	LOW	PRKAG2	ENSBTAG00000002917	Transcript	ENSBTAT00000003789.5	protein_coding	P	ccG/ccA	-	-	P
rs209732624	4	113337527	A	synonymous_variant	LOW	GIMAP5	ENSBTAG00000004894	Transcript	ENSBTAT00000006437.5	protein_coding	L	ttG/ttA	-	-	P
rs210757105	4	113337524	A	synonymous_variant	LOW	GIMAP5	ENSBTAG00000004894	Transcript	ENSBTAT00000006437.5	protein_coding	S	tcG/tcA	-	-	P
rs211258240	4	10719827	T	synonymous_variant	LOW	VPS50	ENSBTAG00000014255	Transcript	ENSBTAT00000018952.5	protein_coding	S	agC/agT	-	-	P
rs211315342	4	105354205	T	synonymous_variant	LOW	MGAM	ENSBTAG00000046152	Transcript	ENSBTAT00000064122.2	protein_coding	D	gaC/gaT	-	-	P
rs211485635	4	48582866	G	synonymous_variant	LOW	DUS4L	ENSBTAG00000021849	Transcript	ENSBTAT00000029128.6	protein_coding	R	agA/agG	-	-	P
rs211515664	4	89111460	A	synonymous_variant	LOW	POT1	ENSBTAG00000013180	Transcript	ENSBTAT00000017541.6	protein_coding	R	cgG/cgT	-	-	P
rs211520311	4	105306425	C	synonymous_variant	LOW	MGAM	ENSBTAG00000046152	Transcript	ENSBTAT00000064122.2	protein_coding	S	agT/agC	-	-	P
rs378598210	4	112690246	T	synonymous_variant	LOW	ZNF862	ENSBTAG00000039594	Transcript	ENSBTAT00000054909.3	protein_coding	L	ctC/ctT	-	-	P
rs380260619	4	43464787	A	synonymous_variant	LOW	RSBN1L	ENSBTAG00000015753	Transcript	ENSBTAT00000020914.6	protein_coding	A	gcC/gcT	-	-	P
rs380610429	4	80954772	A	synonymous_variant	LOW	CDK13	ENSBTAG00000001528	Transcript	ENSBTAT00000002003.4	protein_coding	S	agC/agT	-	-	P
rs381115258	4	16155533	G	synonymous_variant	LOW	GLCCI1	ENSBTAG00000008533	Transcript	ENSBTAT00000040129.5	protein_coding	L	ctT/ctG	-	-	P
rs384020698	4	106717841	C	synonymous_variant	LOW	CLCN1	ENSBTAG00000009182	Transcript	ENSBTAT00000012099.6	protein_coding	L	ctT/ctC	-	-	P
rs384694402	4	113337989	G	synonymous_variant	LOW	GIMAP5	ENSBTAG00000004894	Transcript	ENSBTAT00000006437.5	protein_coding	R	cgA/cgG	-	-	P
rs41650489	4	102842513	A	synonymous_variant	LOW	UBN2	ENSBTAG00000014021	Transcript	ENSBTAT00000005889.5	protein_coding	L	ttG/ttA	-	-	P
rs432323369	4	15657064	A	synonymous_variant	LOW	MIOS	ENSBTAG00000013781	Transcript	ENSBTAT00000018305.6	protein_coding	E	gaG/gaA	-	-	P
rs43383509	4	31791613	C	synonymous_variant	LOW	KLHL7	ENSBTAG00000016010	Transcript	ENSBTAT00000021310.5	protein_coding	A	gcT/gcC	-	-	P
rs43384295	4	31822726	C	synonymous_variant	LOW	KLHL7	ENSBTAG00000016010	Transcript	ENSBTAT00000021310.5	protein_coding	N	aaT/aaC	-	-	P
rs43392451	4	46657548	G	synonymous_variant	LOW	RINT1	ENSBTAG00000008302	Transcript	ENSBTAT00000057043.2	protein_coding	A	gcA/gcG	-	-	P
rs446438857	4	103829566	A	synonymous_variant	LOW	MKRN1	ENSBTAG00000008306	Transcript	ENSBTAT00000010932.6	protein_coding	P	ccC/ccT	-	-	P
rs458632479	4	93385571	A	synonymous_variant	LOW	STRIP2	ENSBTAG00000007206	Transcript	ENSBTAT00000009480.4	protein_coding	A	gcG/gcA	-	-	P
rs463203272	4	105805854	C	synonymous_variant	LOW	-	ENSBTAG00000038605	Transcript	ENSBTAT00000053668.3	protein_coding	S	tcG/tcC	-	-	P
rs465132450	4	15652754	T	synonymous_variant	LOW	MIOS	ENSBTAG00000013781	Transcript	ENSBTAT00000018305.6	protein_coding	Y	taC/taT	-	-	P
rs468194928	4	103829572	T	synonymous_variant	LOW	MKRN1	ENSBTAG00000008306	Transcript	ENSBTAT00000010932.6	protein_coding	L	ctC/ctA	-	-	P
rs474459129	4	93087821	C	synonymous_variant	LOW	TSPAN33	ENSBTAG00000007253	Transcript	ENSBTAT00000009542.3	protein_coding	Y	taT/taC	-	-	P
rs474589254	4	81041216	A	synonymous_variant	LOW	CDK13	ENSBTAG00000001528	Transcript	ENSBTAT00000002003.4	protein_coding	H	caC/caT	-	-	P
rs516981910	4	94145596	T	synonymous_variant	LOW	CEP41	ENSBTAG00000007413	Transcript	ENSBTAT00000009747.6	protein_coding	V	gtG/gtA	-	-	P
rs524653563	4	94146202	A	synonymous_variant	LOW	CEP41	ENSBTAG00000007413	Transcript	ENSBTAT00000009747.6	protein_coding	C	tgC/tgT	-	-	P
rs525482939	4	112435410	T	synonymous_variant	LOW	ZNF777	ENSBTAG00000002810	Transcript	ENSBTAT00000003635.6	protein_coding	P	ccG/ccA	-	-	P
rs716555462	4	112017355	T	synonymous_variant	LOW	CUL1	ENSBTAG00000008736	Transcript	ENSBTAT00000011513.5	protein_coding	I	atC/atT	-	-	P
rs720137711	4	9789636	C	synonymous_variant	LOW	PEX1	ENSBTAG00000024431	Transcript	ENSBTAT00000033872.5	protein_coding	A	gcA/gcG	-	-	P
rs720953238	4	112295675	T	synonymous_variant	LOW	-	ENSBTAG00000020448	Transcript	ENSBTAT00000027249.5	protein_coding	A	gcC/gcT	-	-	P
rs721027805	4	12672978	A	synonymous_variant	LOW	PON2	ENSBTAG00000008361	Transcript	ENSBTAT00000011009.5	protein_coding	L	ctG/ctT	-	-	P
rs108969800	5	27105808	C	synonymous_variant	LOW	KRT79	ENSBTAG00000012676	Transcript	ENSBTAT00000016839.5	protein_coding	D	gaT/gaC	-	-	P
rs109152338	5	65529728	T	synonymous_variant	LOW	CHPT1	ENSBTAG00000002490	Transcript	ENSBTAT00000003236.5	protein_coding	F	ttC/ttT	-	-	P
rs109297955	5	116683577	T	synonymous_variant	LOW	CELSR1	ENSBTAG00000008036	Transcript	ENSBTAT00000010571.5	protein_coding	T	acG/acA	-	-	P
rs109336012	5	62781207	T	synonymous_variant	LOW	IKBIP	ENSBTAG00000021660	Transcript	ENSBTAT00000028864.4	protein_coding	K	aaG/aaA	-	-	P
rs109452244	5	30765154	G	synonymous_variant	LOW	KMT2D	ENSBTAG00000014429	Transcript	ENSBTAT00000019193.6	protein_coding	L	ctA/ctG	-	-	P
rs109519402	5	49510639	T	synonymous_variant	LOW	C5H12orf66	ENSBTAG00000013486	Transcript	ENSBTAT00000017932.5	protein_coding	T	acC/acT	-	-	P
rs109749895	5	19300431	C	synonymous_variant	LOW	POC1B	ENSBTAG00000000687	Transcript	ENSBTAT00000000919.5	protein_coding	P	ccA/ccG	-	-	P
rs109919988	5	106952703	T	synonymous_variant	LOW	FKBP4	ENSBTAG00000007605	Transcript	ENSBTAT00000009998.6	protein_coding	L	ctG/ctA	-	-	P
rs110073977	5	107808122	G	synonymous_variant	LOW	ERC1	ENSBTAG00000013658	Transcript	ENSBTAT00000061182.3	protein_coding	T	acA/acG	-	-	P
rs110358667	5	65595530	G	synonymous_variant	LOW	GNPTAB	ENSBTAG00000019409	Transcript	ENSBTAT00000025859.6	protein_coding	I	atT/atC	-	-	P
rs110399999	5	24803330	T	synonymous_variant	LOW	FGD6	ENSBTAG00000014030	Transcript	ENSBTAT00000018650.5	protein_coding	K	aaG/aaA	-	-	P
rs110491591	5	113151161	A	synonymous_variant	LOW	TCF20	ENSBTAG00000000662	Transcript	ENSBTAT00000000872.5	protein_coding	A	gcC/gcT	-	-	P
rs110506329	5	116683550	G	synonymous_variant	LOW	CELSR1	ENSBTAG00000008036	Transcript	ENSBTAT00000010571.5	protein_coding	A	gcG/gcC	-	-	P
rs132813623	5	82812968	T	synonymous_variant	LOW	TM7SF3	ENSBTAG00000006985	Transcript	ENSBTAT00000009179.5	protein_coding	D	gaC/gaT	-	-	P
rs133604495	5	24862040	G	synonymous_variant	LOW	FGD6	ENSBTAG00000014030	Transcript	ENSBTAT00000018650.5	protein_coding	S	agT/agC	-	-	P
rs134884620	5	98970950	A	synonymous_variant	LOW	KLRA1	ENSBTAG00000009252	Transcript	ENSBTAT00000012190.3	protein_coding	T	acT/acA	-	-	P
rs136106617	5	44219578	T	synonymous_variant	LOW	-	ENSBTAG00000049929	Transcript	ENSBTAT00000068261.1	protein_coding	T	acC/acT	-	-	P
rs136991234	5	75897518	T	synonymous_variant	LOW	MFNG	ENSBTAG00000015043	Transcript	ENSBTAT00000020023.5	protein_coding	V	gtG/gtA	-	-	P
rs136995483	5	67492839	A	synonymous_variant	LOW	NT5DC3	ENSBTAG00000006013	Transcript	ENSBTAT00000007899.6	protein_coding	A	gcC/gcT	-	-	P
rs137623674	5	87762497	G	synonymous_variant	LOW	C2CD5	ENSBTAG00000001673	Transcript	ENSBTAT00000002193.6	protein_coding	L	ttA/ttG	-	-	P
rs17870365	5	113147918	T	synonymous_variant	LOW	TCF20	ENSBTAG00000000662	Transcript	ENSBTAT00000000872.5	protein_coding	A	gcG/gcA	-	-	P
rs208022171	5	25519238	G	synonymous_variant	LOW	PDE1B	ENSBTAG00000004337	Transcript	ENSBTAT00000003552.5	protein_coding	A	gcT/gcC	-	-	P
rs208046171	5	83177308	C	synonymous_variant	LOW	ITPR2	ENSBTAG00000002313	Transcript	ENSBTAT00000002982.6	protein_coding	R	Agg/Cgg	-	-	P
rs208384569	5	104266440	C	synonymous_variant	LOW	VWF	ENSBTAG00000012265	Transcript	ENSBTAT00000016273.6	protein_coding	N	aaT/aaC	-	-	P
rs208597693	5	47516515	T	synonymous_variant	LOW	HELB	ENSBTAG00000020806	Transcript	ENSBTAT00000063430.2	protein_coding	K	aaG/aaA	-	-	P
rs208903157	5	33991245	A	synonymous_variant	LOW	SLC38A1	ENSBTAG00000000859	Transcript	ENSBTAT00000001147.6	protein_coding	L	ttG/ttA	-	-	P
rs208956193	5	103525695	G	synonymous_variant	LOW	ATN1	ENSBTAG00000018828	Transcript	ENSBTAT00000025063.5	protein_coding	L	ctG/ctC	-	-	P
rs209030625	5	25524817	A	synonymous_variant	LOW	PDE1B	ENSBTAG00000004337	Transcript	ENSBTAT00000003552.5	protein_coding	H	caC/caT	-	-	P
rs209432559	5	116916183	G	synonymous_variant	LOW	CERK	ENSBTAG00000046654	Transcript	ENSBTAT00000064397.2	protein_coding	I	atT/atC	-	-	P
rs209955714	5	110159135	T	synonymous_variant	LOW	KDELR3	ENSBTAG00000009886	Transcript	ENSBTAT00000013035.6	protein_coding	C	tgC/tgT	-	-	P
rs210061854	5	25521192	G	synonymous_variant	LOW	PDE1B	ENSBTAG00000004337	Transcript	ENSBTAT00000003552.5	protein_coding	Y	taT/taC	-	-	P
rs210129406	5	110940027	C	synonymous_variant	LOW	MIEF1	ENSBTAG00000017439	Transcript	ENSBTAT00000023204.5	protein_coding	A	gcG/gcC	-	-	P
rs210155686	5	88711004	T	synonymous_variant	LOW	RECQL	ENSBTAG00000021083	Transcript	ENSBTAT00000028079.5	protein_coding	N	aaC/aaT	-	-	P
rs211055878	5	107152886	A	synonymous_variant	LOW	SLC6A12	ENSBTAG00000038415	Transcript	ENSBTAT00000042805.4	protein_coding	H	caC/caT	-	-	P
rs211073183	5	28500356	C	synonymous_variant	LOW	BIN2	ENSBTAG00000008897	Transcript	ENSBTAT00000047025.4	protein_coding	I	atT/atC	-	-	P
rs29002396	5	30994645	T	synonymous_variant	LOW	ADCY6	ENSBTAG00000005464	Transcript	ENSBTAT00000007187.5	protein_coding	L	ctG/ctT	-	-	P
rs381030889	5	1265607	G	synonymous_variant	LOW	ZFC3H1	ENSBTAG00000012267	Transcript	ENSBTAT00000030417.5	protein_coding	Y	taT/taC	-	-	P
rs381520972	5	74728039	A	synonymous_variant	LOW	MYH9	ENSBTAG00000010402	Transcript	ENSBTAT00000013737.6	protein_coding	A	gcC/gcT	-	-	P
rs382699806	5	96793561	G	synonymous_variant	LOW	FAM234B	ENSBTAG00000014322	Transcript	ENSBTAT00000019045.5	protein_coding	D	gaT/gaC	-	-	P
rs383188037	5	70989181	A	synonymous_variant	LOW	PRDM4	ENSBTAG00000012999	Transcript	ENSBTAT00000017284.5	protein_coding	P	ccG/ccT	-	-	P
rs383245256	5	1247287	A	synonymous_variant	LOW	ZFC3H1	ENSBTAG00000012267	Transcript	ENSBTAT00000030417.5	protein_coding	C	tgC/tgT	-	-	P
rs383384519	5	47490088	A	synonymous_variant	LOW	HELB	ENSBTAG00000020806	Transcript	ENSBTAT00000063430.2	protein_coding	Y	taC/taT	-	-	P
rs384026311	5	103481202	T	synonymous_variant	LOW	LPCAT3	ENSBTAG00000013127	Transcript	ENSBTAT00000054491.3	protein_coding	I	atC/atT	-	-	P
rs384366460	5	111748793	G	synonymous_variant	LOW	MRTFA	ENSBTAG00000002630	Transcript	ENSBTAT00000003407.6	protein_coding	Y	taT/taC	-	-	P
rs384798806	5	111603540	G	synonymous_variant	LOW	TNRC6B	ENSBTAG00000021076	Transcript	ENSBTAT00000028072.6	protein_coding	P	ccC/ccG	-	-	P
rs42570397	5	72101665	G	synonymous_variant	LOW	LARGE1	ENSBTAG00000021953	Transcript	ENSBTAT00000029269.6	protein_coding	P	ccT/ccC	-	-	P
rs43066281	5	75587138	G	synonymous_variant	LOW	IL2RB	ENSBTAG00000016345	Transcript	ENSBTAT00000071780.1	protein_coding	T	acT/acC	-	-	P
rs453591185	5	116886984	T	synonymous_variant	LOW	GRAMD4	ENSBTAG00000021803	Transcript	ENSBTAT00000029061.5	protein_coding	N	aaC/aaT	-	-	P
rs460905386	5	10820142	T	synonymous_variant	LOW	ACSS3	ENSBTAG00000018694	Transcript	ENSBTAT00000024880.5	protein_coding	D	gaC/gaT	-	-	P
rs465928380	5	27688880	A	synonymous_variant	LOW	KRT7	ENSBTAG00000016165	Transcript	ENSBTAT00000021516.4	protein_coding	F	ttC/ttT	-	-	P
rs474621034	5	110848778	C	synonymous_variant	LOW	TAB1	ENSBTAG00000019828	Transcript	ENSBTAT00000026418.6	protein_coding	I	atT/atC	-	-	P
rs480397511	5	30768778	A	synonymous_variant	LOW	KMT2D	ENSBTAG00000014429	Transcript	ENSBTAT00000019193.6	protein_coding	P	ccG/ccA	-	-	P
rs482843928	5	24316712	C	synonymous_variant	LOW	TMCC3	ENSBTAG00000014375	Transcript	ENSBTAT00000019113.6	protein_coding	P	ccA/ccG	-	-	P
rs109886127	6	115638346	A	synonymous_variant	LOW	HTT	ENSBTAG00000001506	Transcript	ENSBTAT00000001972.6	protein_coding	L	Ctg/Ttg	-	-	P
rs110064439	6	104792865	A	synonymous_variant	LOW	ZBTB49	ENSBTAG00000014680	Transcript	ENSBTAT00000030945.5	protein_coding	A	gcC/gcT	-	-	P
rs110246370	6	115604614	A	synonymous_variant	LOW	HTT	ENSBTAG00000001506	Transcript	ENSBTAT00000001972.6	protein_coding	S	agC/agT	-	-	P
rs110725736	6	105487630	G	synonymous_variant	LOW	ZNF518B	ENSBTAG00000050234	Transcript	ENSBTAT00000076377.1	protein_coding	H	caT/caC	-	-	P
rs111003891	6	115660058	T	synonymous_variant	LOW	HTT	ENSBTAG00000001506	Transcript	ENSBTAT00000001972.6	protein_coding	T	acG/acA	-	-	P
rs132640818	6	105485149	G	synonymous_variant	LOW	ZNF518B	ENSBTAG00000050234	Transcript	ENSBTAT00000076377.1	protein_coding	P	ccT/ccC	-	-	P
rs132745273	6	44942562	T	synonymous_variant	LOW	ANAPC4	ENSBTAG00000000646	Transcript	ENSBTAT00000000852.6	protein_coding	H	caC/caT	-	Carcass_weight+Animal_QTLdb+160762	P
rs134590237	6	108811340	A	synonymous_variant	LOW	BOD1L1	ENSBTAG00000004316	Transcript	ENSBTAT00000033704.5	protein_coding	D	gaC/gaT	-	-	P
rs134597270	6	22119840	G	synonymous_variant	LOW	MANBA	ENSBTAG00000019761	Transcript	ENSBTAT00000026334.6	protein_coding	L	ctT/ctG	-	-	P
rs135199720	6	83387683	G	synonymous_variant	LOW	UBA6	ENSBTAG00000006837	Transcript	ENSBTAT00000008985.6	protein_coding	D	gaT/gaC	-	-	P
rs136403937	6	19900557	T	synonymous_variant	LOW	TET2	ENSBTAG00000017682	Transcript	ENSBTAT00000023517.6	protein_coding	S	tcG/tcA	-	-	P
rs208140118	6	115638185	T	synonymous_variant	LOW	HTT	ENSBTAG00000001506	Transcript	ENSBTAT00000001972.6	protein_coding	P	ccG/ccA	-	-	P
rs208186683	6	71310691	A	synonymous_variant	LOW	EXOC1	ENSBTAG00000032637	Transcript	ENSBTAT00000046297.4	protein_coding	L	ctG/ctA	-	-	P
rs208573454	6	91013564	C	synonymous_variant	LOW	NUP54	ENSBTAG00000010955	Transcript	ENSBTAT00000014548.6	protein_coding	K	aaA/aaG	-	-	P
rs209014434	6	98233854	T	synonymous_variant	LOW	ABRAXAS1	ENSBTAG00000014076	Transcript	ENSBTAT00000018700.5	protein_coding	R	Cgg/Agg	-	-	P
rs209134943	6	71321814	T	synonymous_variant	LOW	EXOC1	ENSBTAG00000032637	Transcript	ENSBTAT00000046297.4	protein_coding	A	gcC/gcT	-	-	P
rs209171642	6	97213977	T	synonymous_variant	LOW	HNRNPDL	ENSBTAG00000014804	Transcript	ENSBTAT00000019699.5	protein_coding	G	ggG/ggA	-	-	P
rs209655753	6	83318905	A	synonymous_variant	LOW	STAP1	ENSBTAG00000000962	Transcript	ENSBTAT00000001271.5	protein_coding	T	acG/acA	-	-	P
rs210117053	6	96227381	A	synonymous_variant	LOW	RASGEF1B	ENSBTAG00000006561	Transcript	ENSBTAT00000045329.3	protein_coding	S	agC/agT	-	-	P
rs210266901	6	35564897	C	synonymous_variant	LOW	GPRIN3	ENSBTAG00000045966	Transcript	ENSBTAT00000064473.2	protein_coding	V	gtT/gtC	-	-	P
rs210384264	6	19938899	T	synonymous_variant	LOW	TET2	ENSBTAG00000017682	Transcript	ENSBTAT00000023517.6	protein_coding	T	acC/acA	-	-	P
rs210397661	6	92431444	C	synonymous_variant	LOW	CNOT6L	ENSBTAG00000049571	Transcript	ENSBTAT00000075104.1	protein_coding	T	acA/acG	-	-	P
rs210950085	6	113441480	G	synonymous_variant	LOW	TBC1D14	ENSBTAG00000005493	Transcript	ENSBTAT00000039389.5	protein_coding	S	tcA/tcG	-	-	P
rs377798045	6	6561341	T	synonymous_variant	LOW	SEC24D	ENSBTAG00000003619	Transcript	ENSBTAT00000004721.6	protein_coding	Y	taC/taT	-	-	P
rs378191421	6	115854828	T	synonymous_variant	LOW	ADD1	ENSBTAG00000021128	Transcript	ENSBTAT00000028152.5	protein_coding	P	ccG/ccA	-	-	P
rs379192566	6	67195520	G	synonymous_variant	LOW	FRYL	ENSBTAG00000000137	Transcript	ENSBTAT00000000158.6	protein_coding	D	gaT/gaC	-	-	P
rs382680061	6	19939139	T	synonymous_variant	LOW	TET2	ENSBTAG00000017682	Transcript	ENSBTAT00000023517.6	protein_coding	P	ccG/ccA	-	-	P
rs382961617	6	35693345	T	synonymous_variant	LOW	TIGD2	ENSBTAG00000015265	Transcript	ENSBTAT00000020304.6	protein_coding	S	tcG/tcA	-	-	P
rs384450469	6	115754887	T	synonymous_variant	LOW	GRK4	ENSBTAG00000001505	Transcript	ENSBTAT00000001970.6	protein_coding	T	acG/acA	-	-	P
rs43009020	6	105486259	C	synonymous_variant	LOW	ZNF518B	ENSBTAG00000050234	Transcript	ENSBTAT00000076377.1	protein_coding	E	gaA/gaG	-	-	P
rs433780194	6	92000059	C	synonymous_variant	LOW	CCNG2	ENSBTAG00000021768	Transcript	ENSBTAT00000029017.6	protein_coding	Y	taT/taC	-	-	P
rs43453282	6	6651847	C	synonymous_variant	LOW	METTL14	ENSBTAG00000014080	Transcript	ENSBTAT00000018721.6	protein_coding	K	aaA/aaG	-	-	P
rs43466668	6	63303245	A	synonymous_variant	LOW	GUF1	ENSBTAG00000000285	Transcript	ENSBTAT00000000356.6	protein_coding	T	acG/acA	-	-	P
rs43476809	6	70874713	G	synonymous_variant	LOW	CLOCK	ENSBTAG00000044044	Transcript	ENSBTAT00000061480.3	protein_coding	H	caT/caC	-	-	P
rs43525880	6	6591348	C	synonymous_variant	LOW	SEC24D	ENSBTAG00000003619	Transcript	ENSBTAT00000004721.6	protein_coding	S	tcT/tcC	-	-	P
rs441074976	6	63306596	C	synonymous_variant	LOW	GUF1	ENSBTAG00000000285	Transcript	ENSBTAT00000000356.6	protein_coding	Y	taT/taC	-	-	P
rs442127318	6	117115486	T	synonymous_variant	LOW	UVSSA	ENSBTAG00000012577	Transcript	ENSBTAT00000016697.5	protein_coding	R	agG/agA	-	-	P
rs442643041	6	58421671	A	synonymous_variant	LOW	WDR19	ENSBTAG00000014512	Transcript	ENSBTAT00000019294.6	protein_coding	A	gcG/gcA	-	-	P
rs447255969	6	17172739	C	synonymous_variant	LOW	LEF1	ENSBTAG00000006844	Transcript	ENSBTAT00000008991.6	protein_coding	A	gcT/gcC	-	-	P
rs448778711	6	58205133	T	synonymous_variant	LOW	TMEM156	ENSBTAG00000015649	Transcript	ENSBTAT00000020782.6	protein_coding	T	acG/acA	-	-	P
rs450316961	6	91856651	A	synonymous_variant	LOW	SEPTIN11	ENSBTAG00000021372	Transcript	ENSBTAT00000005626.5	protein_coding	E	gaG/gaA	-	-	P
rs452844707	6	59130347	C	synonymous_variant	LOW	N4BP2	ENSBTAG00000000175	Transcript	ENSBTAT00000000200.6	protein_coding	T	acT/acC	-	-	P
rs457809622	6	71316834	T	synonymous_variant	LOW	EXOC1	ENSBTAG00000032637	Transcript	ENSBTAT00000046297.4	protein_coding	L	ctC/ctT	-	-	P
rs458326407	6	45876500	G	synonymous_variant	LOW	RBPJ	ENSBTAG00000003602	Transcript	ENSBTAT00000004696.5	protein_coding	K	aaA/aaG	-	-	P
rs466785272	6	71321934	T	synonymous_variant	LOW	EXOC1	ENSBTAG00000032637	Transcript	ENSBTAT00000046297.4	protein_coding	N	aaC/aaT	-	-	P
rs470078667	6	83252107	A	synonymous_variant	LOW	CENPC	ENSBTAG00000001323	Transcript	ENSBTAT00000001748.5	protein_coding	G	ggC/ggT	-	-	P
rs472757177	6	59112673	A	synonymous_variant	LOW	N4BP2	ENSBTAG00000000175	Transcript	ENSBTAT00000000200.6	protein_coding	A	gcT/gcA	-	-	P
rs474220522	6	60944937	T	synonymous_variant	LOW	SLC30A9	ENSBTAG00000020367	Transcript	ENSBTAT00000061481.3	protein_coding	I	atA/atT	-	-	P
rs475134486	6	92001595	T	synonymous_variant	LOW	CCNG2	ENSBTAG00000021768	Transcript	ENSBTAT00000029017.6	protein_coding	S	tcG/tcT	-	-	P
rs479414310	6	71316855	T	synonymous_variant	LOW	EXOC1	ENSBTAG00000032637	Transcript	ENSBTAT00000046297.4	protein_coding	N	aaC/aaT	-	-	P
rs481358421	6	97743501	G	synonymous_variant	LOW	THAP9	ENSBTAG00000022450	Transcript	ENSBTAT00000030398.4	protein_coding	Q	caA/caG	-	-	P
rs481798928	6	59127448	A	synonymous_variant	LOW	N4BP2	ENSBTAG00000000175	Transcript	ENSBTAT00000000200.6	protein_coding	L	ttG/ttA	-	-	P
rs521383621	6	92588202	T	synonymous_variant	LOW	MRPL1	ENSBTAG00000018360	Transcript	ENSBTAT00000045390.4	protein_coding	V	gtG/gtT	-	-	P
rs522113860	6	36619239	A	synonymous_variant	LOW	PKD2	ENSBTAG00000020031	Transcript	ENSBTAT00000026682.4	protein_coding	L	Ctg/Ttg	-	-	P
rs523201324	6	67208776	C	synonymous_variant	LOW	FRYL	ENSBTAG00000000137	Transcript	ENSBTAT00000000158.6	protein_coding	P	ccA/ccG	-	-	P
rs523373970	6	58925407	A	synonymous_variant	LOW	PDS5A	ENSBTAG00000017809	Transcript	ENSBTAT00000023680.6	protein_coding	A	gcC/gcT	-	-	P
rs524785062	6	22183608	T	synonymous_variant	LOW	MANBA	ENSBTAG00000019761	Transcript	ENSBTAT00000026334.6	protein_coding	D	gaC/gaT	-	-	P
rs68268276	6	58069306	G	synonymous_variant	LOW	TLR6	ENSBTAG00000014031	Transcript	ENSBTAT00000036014.5	protein_coding	S	tcT/tcC	-	-	P
rs714815691	6	57964657	A	synonymous_variant	LOW	KLF3	ENSBTAG00000017488	Transcript	ENSBTAT00000023232.4	protein_coding	T	acG/acA	-	-	P
rs716195102	6	88256699	T	synonymous_variant	LOW	ANKRD17	ENSBTAG00000004912	Transcript	ENSBTAT00000006467.6	protein_coding	V	gtG/gtA	-	-	P
rs718406555	6	22083343	A	synonymous_variant	LOW	MANBA	ENSBTAG00000019761	Transcript	ENSBTAT00000026334.6	protein_coding	G	ggC/ggA	-	-	P
rs721854014	6	97215881	G	synonymous_variant	LOW	HNRNPDL	ENSBTAG00000014804	Transcript	ENSBTAT00000019699.5	protein_coding	D	gaT/gaC	-	-	P
rs722436298	6	67215567	G	synonymous_variant	LOW	FRYL	ENSBTAG00000000137	Transcript	ENSBTAT00000000158.6	protein_coding	L	Ttg/Ctg	-	-	P
rs800587770	6	83537706	G	synonymous_variant	LOW	TMPRSS11D	ENSBTAG00000001925	Transcript	ENSBTAT00000002505.5	protein_coding	D	gaT/gaC	-	-	P
rs801337134	6	115622282	T	synonymous_variant	LOW	HTT	ENSBTAG00000001506	Transcript	ENSBTAT00000001972.6	protein_coding	A	gcG/gcA	-	-	P
rs109159205	7	4342333	T	synonymous_variant	LOW	UPF1	ENSBTAG00000020922	Transcript	ENSBTAT00000027868.6	protein_coding	P	ccG/ccA	-	-	P
rs109381725	7	14974844	C	synonymous_variant	LOW	PDE4A	ENSBTAG00000012032	Transcript	ENSBTAT00000015961.5	protein_coding	R	cgT/cgC	-	-	P
rs109404320	7	5747699	A	synonymous_variant	LOW	-	ENSBTAG00000053806	Transcript	ENSBTAT00000067636.1	protein_coding	T	acC/acA	-	-	P
rs109725848	7	4730099	A	synonymous_variant	LOW	ELL	ENSBTAG00000003587	Transcript	ENSBTAT00000004667.5	protein_coding	E	gaG/gaA	-	-	P
rs109965924	7	3404179	A	synonymous_variant	LOW	SNAP47	ENSBTAG00000004188	Transcript	ENSBTAT00000005482.5	protein_coding	T	acC/acT	-	-	P
rs110065005	7	15807087	C	synonymous_variant	LOW	ODAD3	ENSBTAG00000008201	Transcript	ENSBTAT00000010785.5	protein_coding	A	gcA/gcG	-	-	P
rs110144990	7	1383305	A	synonymous_variant	LOW	TBC1D9B	ENSBTAG00000015611	Transcript	ENSBTAT00000029796.5	protein_coding	R	cgG/cgA	-	-	P
rs110362525	7	5891497	A	synonymous_variant	LOW	MYO9B	ENSBTAG00000011125	Transcript	ENSBTAT00000014779.4	protein_coding	V	gtC/gtT	-	-	P
rs110640960	7	5868232	C	synonymous_variant	LOW	NR2F6	ENSBTAG00000011136	Transcript	ENSBTAT00000014791.6	protein_coding	Y	taT/taC	-	-	P
rs111012575	7	5801196	T	synonymous_variant	LOW	ANO8	ENSBTAG00000017074	Transcript	ENSBTAT00000022706.6	protein_coding	G	ggC/ggT	-	-	P
rs1115244502	7	96187788	C	synonymous_variant	LOW	ERAP1	ENSBTAG00000013557	Transcript	ENSBTAT00000018026.5	protein_coding	R	cgC/cgG	-	-	P
rs1115746652	7	14780383	T	synonymous_variant	LOW	MRPL4	ENSBTAG00000001419	Transcript	ENSBTAT00000001861.4	protein_coding	L	ctC/ctT	-	-	P
rs132674469	7	2985582	G	synonymous_variant	LOW	GUK1	ENSBTAG00000014775	Transcript	ENSBTAT00000019656.5	protein_coding	A	gcT/gcC	-	-	P
rs132693474	7	16101706	C	synonymous_variant	LOW	INSR	ENSBTAG00000012687	Transcript	ENSBTAT00000016858.6	protein_coding	L	ctA/ctG	-	-	P
rs132747003	7	14236220	A	synonymous_variant	LOW	ZNF177	ENSBTAG00000050244	Transcript	ENSBTAT00000086552.1	protein_coding	K	aaG/aaA	-	-	P
rs133090986	7	14236442	C	synonymous_variant	LOW	ZNF177	ENSBTAG00000050244	Transcript	ENSBTAT00000086552.1	protein_coding	H	caT/caC	-	-	P
rs133444708	7	14236926	C	synonymous_variant	LOW	ZNF177	ENSBTAG00000050244	Transcript	ENSBTAT00000086552.1	protein_coding	R	Aga/Cga	-	-	P
rs133981047	7	16100487	T	synonymous_variant	LOW	INSR	ENSBTAG00000012687	Transcript	ENSBTAT00000016858.6	protein_coding	K	aaG/aaA	-	-	P
rs134415000	7	14236559	T	synonymous_variant	LOW	ZNF177	ENSBTAG00000050244	Transcript	ENSBTAT00000086552.1	protein_coding	C	tgC/tgT	-	-	P
rs135113064	7	39981898	A	synonymous_variant	LOW	MGAT1	ENSBTAG00000001546	Transcript	ENSBTAT00000002024.5	protein_coding	Y	taC/taT	-	-	P
rs207916997	7	12471720	G	synonymous_variant	LOW	TRMT1	ENSBTAG00000019325	Transcript	ENSBTAT00000025736.5	protein_coding	K	aaA/aaG	-	-	P
rs208282439	7	47485482	T	synonymous_variant	LOW	TGFBI	ENSBTAG00000009513	Transcript	ENSBTAT00000012519.6	protein_coding	S	tcC/tcT	-	-	P
rs208423386	7	17104723	T	synonymous_variant	LOW	PRAM1	ENSBTAG00000021041	Transcript	ENSBTAT00000045301.4	protein_coding	L	ctG/ctA	-	-	P
rs208735543	7	11727007	A	synonymous_variant	LOW	DCAF15	ENSBTAG00000008841	Transcript	ENSBTAT00000011642.3	protein_coding	Y	taC/taT	-	-	P
rs208965574	7	11719198	G	synonymous_variant	LOW	RFX1	ENSBTAG00000008854	Transcript	ENSBTAT00000024311.6	protein_coding	A	gcC/gcG	-	-	P
rs209021314	7	5065850	G	synonymous_variant	LOW	PIK3R2	ENSBTAG00000002350	Transcript	ENSBTAT00000003033.5	protein_coding	D	gaT/gaC	-	-	P
rs209181262	7	15594135	T	synonymous_variant	LOW	SPC24	ENSBTAG00000006185	Transcript	ENSBTAT00000008128.6	protein_coding	A	gcG/gcA	-	-	P
rs209232912	7	71670753	G	synonymous_variant	LOW	PWWP2A	ENSBTAG00000010341	Transcript	ENSBTAT00000013651.6	protein_coding	H	caT/caC	-	-	P
rs209731442	7	14750931	T	synonymous_variant	LOW	S1PR2	ENSBTAG00000002738	Transcript	ENSBTAT00000003550.3	protein_coding	T	acG/acA	-	-	P
rs210165522	7	21668104	C	synonymous_variant	LOW	KIF3A	ENSBTAG00000025477	Transcript	ENSBTAT00000035821.5	protein_coding	Y	taT/taC	-	-	P
rs210390946	7	20376524	A	synonymous_variant	LOW	MFSD12	ENSBTAG00000014979	Transcript	ENSBTAT00000019942.6	protein_coding	A	gcG/gcA	-	-	P
rs210833450	7	7893290	T	synonymous_variant	LOW	EPHX3	ENSBTAG00000020090	Transcript	ENSBTAT00000026765.6	protein_coding	H	caC/caT	-	-	P
rs211117147	7	11315286	C	synonymous_variant	LOW	PKN1	ENSBTAG00000017037	Transcript	ENSBTAT00000022652.6	protein_coding	V	gtT/gtG	-	-	P
rs211143159	7	6224145	G	synonymous_variant	LOW	SIN3B	ENSBTAG00000009330	Transcript	ENSBTAT00000036414.5	protein_coding	F	ttT/ttC	-	-	P
rs211185170	7	5371950	T	synonymous_variant	LOW	FCHO1	ENSBTAG00000002136	Transcript	ENSBTAT00000050484.4	protein_coding	P	ccC/ccA	-	-	P
rs211599185	7	16953987	A	synonymous_variant	LOW	CD320	ENSBTAG00000004403	Transcript	ENSBTAT00000005777.6	protein_coding	D	gaC/gaT	-	-	P
rs378094605	7	71816223	A	synonymous_variant	LOW	CCNJL	ENSBTAG00000046343	Transcript	ENSBTAT00000064223.2	protein_coding	A	gcC/gcT	-	-	P
rs378155282	7	93088425	A	synonymous_variant	LOW	FAM172A	ENSBTAG00000050195	Transcript	ENSBTAT00000073042.1	protein_coding	R	cgC/cgT	-	-	P
rs380737917	7	71817834	T	synonymous_variant	LOW	CCNJL	ENSBTAG00000046343	Transcript	ENSBTAT00000064223.2	protein_coding	R	cgC/cgA	-	-	P
rs382037168	7	15273218	A	synonymous_variant	LOW	DNM2	ENSBTAG00000013362	Transcript	ENSBTAT00000036123.5	protein_coding	Q	caG/caA	-	-	P
rs383086355	7	11717366	G	synonymous_variant	LOW	RFX1	ENSBTAG00000008854	Transcript	ENSBTAT00000024311.6	protein_coding	S	tcA/tcG	-	-	P
rs383314034	7	5382527	G	synonymous_variant	LOW	FCHO1	ENSBTAG00000002136	Transcript	ENSBTAT00000050484.4	protein_coding	R	cgT/cgC	-	-	P
rs384090503	7	34717802	G	synonymous_variant	LOW	DMXL1	ENSBTAG00000006748	Transcript	ENSBTAT00000008886.6	protein_coding	A	gcA/gcC	-	-	P
rs384687825	7	4074350	T	synonymous_variant	LOW	BORCS8	ENSBTAG00000025817	Transcript	ENSBTAT00000036515.5	protein_coding	A	gcC/gcT	-	-	P
rs386019385	7	11605524	C	synonymous_variant	LOW	PRKACA	ENSBTAG00000006642	Transcript	ENSBTAT00000008727.4	protein_coding	I	atT/atC	-	-	P
rs41801155	7	39797643	G	synonymous_variant	LOW	ZNF354A	ENSBTAG00000006428	Transcript	ENSBTAT00000008427.6	protein_coding	H	caT/caC	-	-	P
rs43494980	7	4348439	C	synonymous_variant	LOW	UPF1	ENSBTAG00000020922	Transcript	ENSBTAT00000027868.6	protein_coding	S	tcT/tcG	-	-	P
rs43498404	7	5853048	T	synonymous_variant	LOW	USHBP1	ENSBTAG00000015108	Transcript	ENSBTAT00000020104.6	protein_coding	S	tcC/tcT	-	Intramuscular_fat+Animal_QTLdb+151874
rs43499615	7	5969559	A	synonymous_variant	LOW	MYO9B	ENSBTAG00000011125	Transcript	ENSBTAT00000014779.4	protein_coding	D	gaC/gaT	-	-	P
rs435422369	7	1733865	C	synonymous_variant	LOW	RUFY1	ENSBTAG00000019868	Transcript	ENSBTAT00000000317.5	protein_coding	Q	caA/caG	-	-	P
rs435731878	7	54120107	T	synonymous_variant	LOW	ARHGAP26	ENSBTAG00000027151	Transcript	ENSBTAT00000060996.3	protein_coding	A	gcC/gcT	-	-	P
rs446575754	7	14780377	A	synonymous_variant	LOW	MRPL4	ENSBTAG00000001419	Transcript	ENSBTAT00000001861.4	protein_coding	T	acG/acA	-	-	P
rs449067674	7	13621738	T	synonymous_variant	LOW	ZNF317	ENSBTAG00000016077	Transcript	ENSBTAT00000021396.4	protein_coding	C	tgC/tgT	-	-	P
rs450752428	7	13621237	A	synonymous_variant	LOW	ZNF317	ENSBTAG00000016077	Transcript	ENSBTAT00000021396.4	protein_coding	T	acG/acA	-	-	P
rs457162593	7	16953990	A	synonymous_variant	LOW	CD320	ENSBTAG00000004403	Transcript	ENSBTAT00000005777.6	protein_coding	C	tgC/tgT	-	-	P
rs464581988	7	5928256	C	synonymous_variant	LOW	MYO9B	ENSBTAG00000011125	Transcript	ENSBTAT00000014779.4	protein_coding	S	tcA/tcG	-	-	P
rs464941087	7	12469623	C	synonymous_variant	LOW	TRMT1	ENSBTAG00000019325	Transcript	ENSBTAT00000025736.5	protein_coding	P	ccT/ccC	-	-	P
rs517381483	7	12448779	G	synonymous_variant	LOW	NACC1	ENSBTAG00000016350	Transcript	ENSBTAT00000021751.5	protein_coding	D	gaT/gaC	-	-	P
rs517821625	7	5177327	A	synonymous_variant	LOW	ARRDC2	ENSBTAG00000039335	Transcript	ENSBTAT00000002229.4	protein_coding	S	agC/agT	-	-	P
rs518422850	7	1418082	C	synonymous_variant	LOW	MRNIP	ENSBTAG00000015602	Transcript	ENSBTAT00000020727.6	protein_coding	C	tgT/tgC	-	-	P
rs519513221	7	2015622	C	synonymous_variant	LOW	ADAMTS2	ENSBTAG00000014665	Transcript	ENSBTAT00000019526.5	protein_coding	L	ctG/ctC	-	-	P
rs520717448	7	11887274	A	synonymous_variant	LOW	CCDC130	ENSBTAG00000002516	Transcript	ENSBTAT00000003269.6	protein_coding	T	acC/acT	-	-	P
rs520926725	7	11727070	T	synonymous_variant	LOW	DCAF15	ENSBTAG00000008841	Transcript	ENSBTAT00000011642.3	protein_coding	S	tcG/tcA	-	-	P
rs521062988	7	3977721	G	synonymous_variant	LOW	SUGP1	ENSBTAG00000006116	Transcript	ENSBTAT00000049124.4	protein_coding	K	aaA/aaG	-	-	P
rs522766541	7	11728501	A	synonymous_variant	LOW	DCAF15	ENSBTAG00000008841	Transcript	ENSBTAT00000011642.3	protein_coding	Y	taC/taT	-	-	P
rs524738385	7	5440567	G	synonymous_variant	LOW	MAP1S	ENSBTAG00000020709	Transcript	ENSBTAT00000019513.5	protein_coding	R	Agg/Cgg	-	-	P
rs525687633	7	3705508	T	synonymous_variant	LOW	LPAR2	ENSBTAG00000004652	Transcript	ENSBTAT00000006105.6	protein_coding	V	gtC/gtT	-	-	P
rs720863951	7	15012538	T	synonymous_variant	LOW	KEAP1	ENSBTAG00000003543	Transcript	ENSBTAT00000004604.5	protein_coding	S	tcG/tcA	-	-	P
rs108995033	8	69723218	C	synonymous_variant	LOW	SLC39A14	ENSBTAG00000019225	Transcript	ENSBTAT00000025599.6	protein_coding	D	gaT/gaC	-	-	P
rs109241539	8	85844853	A	synonymous_variant	LOW	SPTLC1	ENSBTAG00000002220	Transcript	ENSBTAT00000002872.6	protein_coding	A	gcG/gcA	-	-	P
rs109753745	8	94650159	G	synonymous_variant	LOW	ABCA1	ENSBTAG00000020661	Transcript	ENSBTAT00000027538.4	protein_coding	N	aaT/aaC	-	-	P
rs110459005	8	99688459	G	synonymous_variant	LOW	PALM2	ENSBTAG00000014471	Transcript	ENSBTAT00000019242.6	protein_coding	T	acA/acG	-	-	P
rs110538572	8	81540257	T	synonymous_variant	LOW	AOPEP	ENSBTAG00000000699	Transcript	ENSBTAT00000000938.5	protein_coding	V	gtC/gtT	-	-	P
rs110636474	8	84400732	C	synonymous_variant	LOW	FGD3	ENSBTAG00000006939	Transcript	ENSBTAT00000009131.5	protein_coding	N	aaT/aaC	-	-	P
rs110785777	8	109906064	A	synonymous_variant	LOW	CDK5RAP2	ENSBTAG00000006532	Transcript	ENSBTAT00000008586.6	protein_coding	H	caC/caT	-	-	P
rs1118142152	8	69478816	C	synonymous_variant	LOW	BMP1	ENSBTAG00000000917	Transcript	ENSBTAT00000001218.6	protein_coding	R	cgT/cgC	-	-	P
rs132721855	8	9555082	C	synonymous_variant	LOW	KIF13B	ENSBTAG00000017232	Transcript	ENSBTAT00000022902.6	protein_coding	S	tcT/tcC	-	-	P
rs133193027	8	52564987	T	synonymous_variant	LOW	GCNT1	ENSBTAG00000012757	Transcript	ENSBTAT00000016953.4	protein_coding	N	aaC/aaT	-	-	P
rs133298218	8	64257236	T	synonymous_variant	LOW	ALG2	ENSBTAG00000002454	Transcript	ENSBTAT00000003187.5	protein_coding	L	ctG/ctA	-	-	P
rs133327560	8	59773630	T	synonymous_variant	LOW	RUSC2	ENSBTAG00000011403	Transcript	ENSBTAT00000015156.5	protein_coding	P	ccG/ccT	-	-	P
rs133676452	8	22875730	G	synonymous_variant	LOW	KLHL9	ENSBTAG00000012375	Transcript	ENSBTAT00000016420.4	protein_coding	T	acA/acG	-	-	P
rs133690544	8	17295561	T	synonymous_variant	LOW	PLAA	ENSBTAG00000013011	Transcript	ENSBTAT00000017298.6	protein_coding	L	Cta/Tta	-	-	P
rs133692143	8	74386052	T	synonymous_variant	LOW	TRIM35	ENSBTAG00000009958	Transcript	ENSBTAT00000013134.6	protein_coding	L	ctG/ctA	-	-	P
rs133876756	8	9556400	C	synonymous_variant	LOW	KIF13B	ENSBTAG00000017232	Transcript	ENSBTAT00000022902.6	protein_coding	N	aaT/aaC	-	-	P
rs134434957	8	52565377	T	synonymous_variant	LOW	GCNT1	ENSBTAG00000012757	Transcript	ENSBTAT00000016953.4	protein_coding	S	tcC/tcT	-	-	P
rs134739737	8	41835957	T	synonymous_variant	LOW	VLDLR	ENSBTAG00000018517	Transcript	ENSBTAT00000047258.4	protein_coding	E	gaG/gaA	-	-	P
rs134786111	8	9561169	T	synonymous_variant	LOW	KIF13B	ENSBTAG00000017232	Transcript	ENSBTAT00000022902.6	protein_coding	A	gcC/gcT	-	-	P
rs134918653	8	9549891	C	synonymous_variant	LOW	KIF13B	ENSBTAG00000017232	Transcript	ENSBTAT00000022902.6	protein_coding	P	ccT/ccC	-	-	P
rs135892610	8	10632854	A	synonymous_variant	LOW	ELP3	ENSBTAG00000002730	Transcript	ENSBTAT00000003541.5	protein_coding	F	ttC/ttT	-	-	P
rs137378428	8	24955657	C	synonymous_variant	LOW	DENND4C	ENSBTAG00000003097	Transcript	ENSBTAT00000004032.6	protein_coding	E	gaA/gaG	-	-	P
rs137478780	8	99688420	A	synonymous_variant	LOW	PALM2	ENSBTAG00000014471	Transcript	ENSBTAT00000019242.6	protein_coding	A	gcG/gcA	-	-	P
rs207724221	8	17305220	T	synonymous_variant	LOW	PLAA	ENSBTAG00000013011	Transcript	ENSBTAT00000017298.6	protein_coding	I	atC/atT	-	-	P
rs207906800	8	10015340	A	synonymous_variant	LOW	EXTL3	ENSBTAG00000008844	Transcript	ENSBTAT00000011645.5	protein_coding	T	acC/acT	-	-	P
rs207979364	8	1620164	A	synonymous_variant	LOW	CLCN3	ENSBTAG00000020130	Transcript	ENSBTAT00000026813.6	protein_coding	E	gaG/gaA	-	-	P
rs207998984	8	23401982	T	synonymous_variant	LOW	HACD4	ENSBTAG00000017741	Transcript	ENSBTAT00000023587.4	protein_coding	S	tcC/tcT	-	-	P
rs208041538	8	84279276	A	synonymous_variant	LOW	BICD2	ENSBTAG00000046549	Transcript	ENSBTAT00000065971.2	protein_coding	A	gcC/gcT	-	-	P
rs208687741	8	59828550	T	synonymous_variant	LOW	SIT1	ENSBTAG00000011411	Transcript	ENSBTAT00000046141.4	protein_coding	L	ctG/ctA	-	-	P
rs208920382	8	25177528	C	synonymous_variant	LOW	HAUS6	ENSBTAG00000019843	Transcript	ENSBTAT00000031479.5	protein_coding	H	caT/caC	-	-	P
rs208932217	8	86132832	C	synonymous_variant	LOW	ROR2	ENSBTAG00000005092	Transcript	ENSBTAT00000061589.3	protein_coding	D	gaT/gaC	-	-	P
rs209224362	8	41672648	C	synonymous_variant	LOW	PUM3	ENSBTAG00000013357	Transcript	ENSBTAT00000017765.5	protein_coding	S	tcA/tcC	-	-	P
rs209297041	8	99689699	C	synonymous_variant	LOW	PALM2	ENSBTAG00000014471	Transcript	ENSBTAT00000019242.6	protein_coding	N	aaT/aaC	-	-	P
rs210070148	8	45852797	A	synonymous_variant	LOW	PTAR1	ENSBTAG00000005826	Transcript	ENSBTAT00000007663.5	protein_coding	A	gcC/gcT	-	-	P
rs210143982	8	80873776	T	synonymous_variant	LOW	DAPK1	ENSBTAG00000000738	Transcript	ENSBTAT00000000982.6	protein_coding	H	caC/caT	-	-	P
rs210506840	8	64884386	G	synonymous_variant	LOW	NR4A3	ENSBTAG00000001864	Transcript	ENSBTAT00000002429.6	protein_coding	R	agA/agG	-	-	P
rs211069016	8	59773027	G	synonymous_variant	LOW	RUSC2	ENSBTAG00000011403	Transcript	ENSBTAT00000015156.5	protein_coding	G	ggA/ggG	-	-	P
rs211469354	8	86132829	T	synonymous_variant	LOW	ROR2	ENSBTAG00000005092	Transcript	ENSBTAT00000061589.3	protein_coding	C	tgC/tgT	-	Interdigital_hyperplasia+OMIA+ENSBTAG00000005092	P
rs211509727	8	41670334	T	synonymous_variant	LOW	PUM3	ENSBTAG00000013357	Transcript	ENSBTAT00000017765.5	protein_coding	S	tcC/tcT	-	-	P
rs378168301	8	84262352	T	synonymous_variant	LOW	BICD2	ENSBTAG00000046549	Transcript	ENSBTAT00000065971.2	protein_coding	S	tcC/tcA	-	-	P
rs378787926	8	11645855	T	synonymous_variant	LOW	ACO1	ENSBTAG00000000555	Transcript	ENSBTAT00000000731.4	protein_coding	K	aaG/aaA	-	-	P
rs379462668	8	88736686	G	synonymous_variant	LOW	SEMA4D	ENSBTAG00000001941	Transcript	ENSBTAT00000002525.6	protein_coding	S	tcA/tcG	-	-	P
rs379652568	8	9964765	C	synonymous_variant	LOW	INTS9	ENSBTAG00000008845	Transcript	ENSBTAT00000049079.2	protein_coding	D	gaT/gaC	-	-	P
rs379688380	8	71516785	A	synonymous_variant	LOW	ADAM28	ENSBTAG00000037929	Transcript	ENSBTAT00000055272.3	protein_coding	P	ccT/ccA	-	-	P
rs382230390	8	69725724	C	synonymous_variant	LOW	SLC39A14	ENSBTAG00000019225	Transcript	ENSBTAT00000025599.6	protein_coding	F	ttT/ttC	-	-	P
rs382904311	8	88736749	G	synonymous_variant	LOW	SEMA4D	ENSBTAG00000001941	Transcript	ENSBTAT00000002525.6	protein_coding	L	ctT/ctG	-	-	P
rs385309793	8	69725778	C	synonymous_variant	LOW	SLC39A14	ENSBTAG00000019225	Transcript	ENSBTAT00000025599.6	protein_coding	A	gcT/gcC	-	-	P
rs41654695	8	47938738	T	synonymous_variant	LOW	CEMIP2	ENSBTAG00000005090	Transcript	ENSBTAT00000006709.6	protein_coding	G	ggC/ggA	-	-	P
rs41860724	8	9627275	T	synonymous_variant	LOW	KIF13B	ENSBTAG00000017232	Transcript	ENSBTAT00000022902.6	protein_coding	D	gaC/gaT	-	-	P
rs41861558	8	9623038	G	synonymous_variant	LOW	KIF13B	ENSBTAG00000017232	Transcript	ENSBTAT00000022902.6	protein_coding	S	tcA/tcG	-	-	P
rs42248402	8	80919562	T	synonymous_variant	LOW	DAPK1	ENSBTAG00000000738	Transcript	ENSBTAT00000000982.6	protein_coding	L	ctC/ctT	-	-	P
rs42772906	8	65260838	G	synonymous_variant	LOW	INVS	ENSBTAG00000009806	Transcript	ENSBTAT00000012932.6	protein_coding	Q	caA/caG	-	-	P
rs42773507	8	65298154	A	synonymous_variant	LOW	TEX10	ENSBTAG00000044003	Transcript	ENSBTAT00000061149.3	protein_coding	I	atC/atT	-	-	P
rs432017616	8	74388210	A	synonymous_variant	LOW	TRIM35	ENSBTAG00000009958	Transcript	ENSBTAT00000013134.6	protein_coding	P	ccC/ccT	-	-	P
rs432422363	8	53760319	A	synonymous_variant	LOW	GNAQ	ENSBTAG00000009789	Transcript	ENSBTAT00000016160.6	protein_coding	N	aaC/aaT	-	-	P
rs434186216	8	83939999	G	synonymous_variant	LOW	NOL8	ENSBTAG00000018613	Transcript	ENSBTAT00000024770.6	protein_coding	A	gcT/gcC	-	-	P
rs434651888	8	84969127	T	synonymous_variant	LOW	PHF2	ENSBTAG00000012922	Transcript	ENSBTAT00000017171.5	protein_coding	D	gaC/gaT	-	-	P
rs43559742	8	69009944	A	synonymous_variant	LOW	GFRA2	ENSBTAG00000020665	Transcript	ENSBTAT00000027545.6	protein_coding	Y	taC/taT	-	-	P
rs43567050	8	74386175	A	synonymous_variant	LOW	TRIM35	ENSBTAG00000009958	Transcript	ENSBTAT00000013134.6	protein_coding	G	ggC/ggT	-	-	P
rs43577108	8	99688729	G	synonymous_variant	LOW	PALM2	ENSBTAG00000014471	Transcript	ENSBTAT00000019242.6	protein_coding	L	ctC/ctG	-	-	P
rs43707846	8	38949686	G	synonymous_variant	LOW	RIC1	ENSBTAG00000001283	Transcript	ENSBTAT00000001692.6	protein_coding	S	tcT/tcC	-	-	P
rs437184837	8	69507901	C	synonymous_variant	LOW	BMP1	ENSBTAG00000000917	Transcript	ENSBTAT00000001218.6	protein_coding	I	atT/atC	-	-	P
rs438734106	8	10015712	G	synonymous_variant	LOW	EXTL3	ENSBTAG00000008844	Transcript	ENSBTAT00000011645.5	protein_coding	D	gaT/gaC	-	-	P
rs439935804	8	100851388	G	synonymous_variant	LOW	ECPAS	ENSBTAG00000006712	Transcript	ENSBTAT00000044290.4	protein_coding	G	ggT/ggC	-	-	P
rs442143607	8	91301536	C	synonymous_variant	LOW	RNF20	ENSBTAG00000009516	Transcript	ENSBTAT00000012521.6	protein_coding	F	ttT/ttC	-	-	P
rs446180629	8	74872654	T	synonymous_variant	LOW	B4GALT1	ENSBTAG00000015249	Transcript	ENSBTAT00000020286.5	protein_coding	E	gaG/gaA	-	-	P
rs446498702	8	65135969	G	synonymous_variant	LOW	ERP44	ENSBTAG00000009804	Transcript	ENSBTAT00000012930.6	protein_coding	D	gaT/gaC	-	-	P
rs447312159	8	91284040	A	synonymous_variant	LOW	RNF20	ENSBTAG00000009516	Transcript	ENSBTAT00000012521.6	protein_coding	L	ctG/ctA	-	-	P
rs451670279	8	44047371	G	synonymous_variant	LOW	DOCK8	ENSBTAG00000002190	Transcript	ENSBTAT00000002840.6	protein_coding	G	ggT/ggC	-	-	P
rs453291405	8	69809889	C	synonymous_variant	LOW	PPP3CC	ENSBTAG00000020133	Transcript	ENSBTAT00000026818.6	protein_coding	G	ggT/ggC	-	-	P
rs454903058	8	38789227	G	synonymous_variant	LOW	KIAA2026	ENSBTAG00000047550	Transcript	ENSBTAT00000063356.2	protein_coding	L	ttA/ttG	-	-	P
rs456236819	8	90064907	T	synonymous_variant	LOW	CDK20	ENSBTAG00000015171	Transcript	ENSBTAT00000020188.5	protein_coding	P	ccC/ccT	-	-	P
rs456803037	8	51076466	G	synonymous_variant	LOW	CARNMT1	ENSBTAG00000008204	Transcript	ENSBTAT00000010790.5	protein_coding	N	aaT/aaC	-	-	P
rs456893106	8	43784962	A	synonymous_variant	LOW	KANK1	ENSBTAG00000010976	Transcript	ENSBTAT00000014571.5	protein_coding	H	caC/caT	-	-	P
rs457125324	8	45386219	C	synonymous_variant	LOW	TJP2	ENSBTAG00000011770	Transcript	ENSBTAT00000015635.6	protein_coding	S	tcT/tcC	-	-	P
rs458453523	8	51074183	C	synonymous_variant	LOW	CARNMT1	ENSBTAG00000008204	Transcript	ENSBTAT00000010790.5	protein_coding	L	ctC/ctG	-	-	P
rs459494154	8	94647405	T	synonymous_variant	LOW	ABCA1	ENSBTAG00000020661	Transcript	ENSBTAT00000027538.4	protein_coding	S	tcG/tcA	-	-	P
rs460252799	8	75101567	A	synonymous_variant	LOW	NFX1	ENSBTAG00000012385	Transcript	ENSBTAT00000045206.4	protein_coding	R	cgG/cgA	-	-	P
rs460424143	8	65299678	C	synonymous_variant	LOW	TEX10	ENSBTAG00000044003	Transcript	ENSBTAT00000061149.3	protein_coding	K	aaA/aaG	-	-	P
rs465346899	8	84966899	C	synonymous_variant	LOW	PHF2	ENSBTAG00000012922	Transcript	ENSBTAT00000017171.5	protein_coding	T	acA/acC	-	-	P
rs467825192	8	39816621	C	synonymous_variant	LOW	AK3	ENSBTAG00000017147	Transcript	ENSBTAT00000022789.4	protein_coding	H	caT/caC	-	-	P
rs468442932	8	47986994	A	synonymous_variant	LOW	CEMIP2	ENSBTAG00000005090	Transcript	ENSBTAT00000006709.6	protein_coding	F	ttC/ttT	-	-	P
rs473459365	8	94632194	T	synonymous_variant	LOW	ABCA1	ENSBTAG00000020661	Transcript	ENSBTAT00000027538.4	protein_coding	R	Cgg/Agg	-	-	P
rs475247547	8	91301443	A	synonymous_variant	LOW	RNF20	ENSBTAG00000009516	Transcript	ENSBTAT00000012521.6	protein_coding	V	gtG/gtA	-	-	P
rs475789527	8	99688009	T	synonymous_variant	LOW	PALM2	ENSBTAG00000014471	Transcript	ENSBTAT00000019242.6	protein_coding	H	caC/caT	-	-	P
rs477088588	8	16720744	T	synonymous_variant	LOW	C8H9orf72	ENSBTAG00000010059	Transcript	ENSBTAT00000013268.6	protein_coding	Y	taC/taT	-	-	P
rs483200892	8	42525637	T	synonymous_variant	LOW	SMARCA2	ENSBTAG00000007494	Transcript	ENSBTAT00000035681.4	protein_coding	P	ccG/ccA	-	-	P
rs515925536	8	102053646	A	synonymous_variant	LOW	SNX30	ENSBTAG00000044070	Transcript	ENSBTAT00000061575.3	protein_coding	T	acG/acA	-	-	P
rs516598629	8	62908457	T	synonymous_variant	LOW	XPA	ENSBTAG00000009734	Transcript	ENSBTAT00000012834.3	protein_coding	S	tcG/tcA	-	-	P
rs516890932	8	61887969	T	synonymous_variant	LOW	EXOSC3	ENSBTAG00000018925	Transcript	ENSBTAT00000025185.4	protein_coding	L	ctG/ctA	-	-	P
rs517225656	8	69318164	C	synonymous_variant	LOW	XPO7	ENSBTAG00000047628	Transcript	ENSBTAT00000065035.2	protein_coding	C	tgT/tgC	-	-	P
rs517431792	8	69507832	G	synonymous_variant	LOW	BMP1	ENSBTAG00000000917	Transcript	ENSBTAT00000001218.6	protein_coding	E	gaA/gaG	-	-	P
rs519994276	8	38789278	T	synonymous_variant	LOW	KIAA2026	ENSBTAG00000047550	Transcript	ENSBTAT00000063356.2	protein_coding	V	gtA/gtT	-	-	P
rs520439515	8	73610857	T	synonymous_variant	LOW	PPP2R2A	ENSBTAG00000018317	Transcript	ENSBTAT00000024373.6	protein_coding	S	tcA/tcT	-	-	P
rs520482068	8	97177483	G	synonymous_variant	LOW	KLF4	ENSBTAG00000020355	Transcript	ENSBTAT00000027125.6	protein_coding	P	ccT/ccC	-	-	P
rs520686343	8	97037123	C	synonymous_variant	LOW	RAD23B	ENSBTAG00000001926	Transcript	ENSBTAT00000002506.4	protein_coding	T	acT/acC	-	-	P
rs520808104	8	83556102	A	synonymous_variant	LOW	CTSV	ENSBTAG00000017077	Transcript	ENSBTAT00000022710.4	protein_coding	A	gcC/gcT	-	-	P
rs521315546	8	38927081	C	synonymous_variant	LOW	ERMP1	ENSBTAG00000015607	Transcript	ENSBTAT00000020731.6	protein_coding	F	ttT/ttC	-	-	P
rs521355195	8	99689524	C	synonymous_variant	LOW	PALM2	ENSBTAG00000014471	Transcript	ENSBTAT00000019242.6	protein_coding	S	tcG/tcC	-	-	P
rs521637656	8	9517503	T	synonymous_variant	LOW	KIF13B	ENSBTAG00000017232	Transcript	ENSBTAT00000022902.6	protein_coding	V	gtC/gtT	-	-	P
rs521920005	8	9546518	A	synonymous_variant	LOW	KIF13B	ENSBTAG00000017232	Transcript	ENSBTAT00000022902.6	protein_coding	I	atT/atA	-	-	P
rs522908953	8	62908379	C	synonymous_variant	LOW	XPA	ENSBTAG00000009734	Transcript	ENSBTAT00000012834.3	protein_coding	Q	caA/caG	-	-	P
rs523480997	8	84967859	T	synonymous_variant	LOW	PHF2	ENSBTAG00000012922	Transcript	ENSBTAT00000017171.5	protein_coding	L	Ctg/Ttg	-	-	P
rs524770011	8	69508000	C	synonymous_variant	LOW	BMP1	ENSBTAG00000000917	Transcript	ENSBTAT00000001218.6	protein_coding	G	ggG/ggC	-	-	P
rs524869052	8	76006569	C	synonymous_variant	LOW	SIGMAR1	ENSBTAG00000015804	Transcript	ENSBTAT00000020990.3	protein_coding	G	ggA/ggG	-	-	P
rs525881280	8	83389074	G	synonymous_variant	LOW	PRXL2C	ENSBTAG00000020749	Transcript	ENSBTAT00000027653.5	protein_coding	G	ggT/ggC	-	-	P
rs526452679	8	94643685	G	synonymous_variant	LOW	ABCA1	ENSBTAG00000020661	Transcript	ENSBTAT00000027538.4	protein_coding	I	atT/atC	-	-	P
rs526552211	8	69318152	C	synonymous_variant	LOW	XPO7	ENSBTAG00000047628	Transcript	ENSBTAT00000065035.2	protein_coding	H	caT/caC	-	-	P
rs714197961	8	69294454	A	synonymous_variant	LOW	XPO7	ENSBTAG00000047628	Transcript	ENSBTAT00000065035.2	protein_coding	S	tcG/tcA	-	-	P
rs716654905	8	69415170	C	synonymous_variant	LOW	FAM160B2	ENSBTAG00000014361	Transcript	ENSBTAT00000036592.5	protein_coding	L	ctG/ctC	-	-	P
rs716727343	8	38887262	A	synonymous_variant	LOW	ERMP1	ENSBTAG00000015607	Transcript	ENSBTAT00000020731.6	protein_coding	Q	caG/caA	-	-	P
rs716838206	8	69508006	T	synonymous_variant	LOW	BMP1	ENSBTAG00000000917	Transcript	ENSBTAT00000001218.6	protein_coding	A	gcC/gcT	-	-	P
rs717632706	8	62891488	T	synonymous_variant	LOW	XPA	ENSBTAG00000009734	Transcript	ENSBTAT00000012834.3	protein_coding	A	gcG/gcA	-	-	P
rs718615270	8	9570754	G	synonymous_variant	LOW	KIF13B	ENSBTAG00000017232	Transcript	ENSBTAT00000022902.6	protein_coding	A	gcA/gcG	-	-	P
rs719101486	8	17295582	T	synonymous_variant	LOW	PLAA	ENSBTAG00000013011	Transcript	ENSBTAT00000017298.6	protein_coding	L	Cta/Tta	-	-	P
rs719392557	8	79496950	A	synonymous_variant	LOW	TUT7	ENSBTAG00000001737	Transcript	ENSBTAT00000002277.6	protein_coding	I	atC/atT	-	-	P
rs719442007	8	65237369	T	synonymous_variant	LOW	INVS	ENSBTAG00000009806	Transcript	ENSBTAT00000012932.6	protein_coding	A	gcC/gcT	-	-	P
rs719772496	8	101522289	C	synonymous_variant	LOW	SUSD1	ENSBTAG00000004813	Transcript	ENSBTAT00000043830.4	protein_coding	P	ccA/ccG	-	-	P
rs721021822	8	69413614	G	synonymous_variant	LOW	FAM160B2	ENSBTAG00000014361	Transcript	ENSBTAT00000036592.5	protein_coding	A	gcA/gcG	-	-	P
rs721031796	8	69411025	C	synonymous_variant	LOW	FAM160B2	ENSBTAG00000014361	Transcript	ENSBTAT00000036592.5	protein_coding	L	ctG/ctC	-	-	P
rs721439990	8	41833734	A	synonymous_variant	LOW	VLDLR	ENSBTAG00000018517	Transcript	ENSBTAT00000047258.4	protein_coding	N	aaC/aaT	-	-	P
rs721939369	8	64158181	T	synonymous_variant	LOW	TGFBR1	ENSBTAG00000018035	Transcript	ENSBTAT00000024010.5	protein_coding	H	caC/caT	-	-	P
rs722508495	8	84279315	A	synonymous_variant	LOW	BICD2	ENSBTAG00000046549	Transcript	ENSBTAT00000065971.2	protein_coding	N	aaC/aaT	-	-	P
rs722904291	8	100819326	T	synonymous_variant	LOW	ECPAS	ENSBTAG00000006712	Transcript	ENSBTAT00000044290.4	protein_coding	L	ctC/ctA	-	-	P
rs723449564	8	69421644	G	synonymous_variant	LOW	NUDT18	ENSBTAG00000003483	Transcript	ENSBTAT00000004527.6	protein_coding	P	ccT/ccC	-	-	P
rs723568449	8	49332244	A	synonymous_variant	LOW	ANXA1	ENSBTAG00000015978	Transcript	ENSBTAT00000021256.6	protein_coding	E	gaG/gaA	-	-	P
rs723928431	8	60520812	G	synonymous_variant	LOW	GNE	ENSBTAG00000001142	Transcript	ENSBTAT00000001520.5	protein_coding	F	ttT/ttC	-	-	P
rs799062910	8	45379485	A	synonymous_variant	LOW	TJP2	ENSBTAG00000011770	Transcript	ENSBTAT00000015635.6	protein_coding	T	acC/acA	-	-	P
rs110310763	9	15534768	A	synonymous_variant	LOW	MYO6	ENSBTAG00000016751	Transcript	ENSBTAT00000022276.6	protein_coding	A	gcG/gcA	-	-	P
rs110437718	9	28773772	T	synonymous_variant	LOW	HSF2	ENSBTAG00000012946	Transcript	ENSBTAT00000038056.5	protein_coding	I	atC/atA	-	-	P
rs110482915	9	102348045	T	synonymous_variant	LOW	AFDN	ENSBTAG00000005557	Transcript	ENSBTAT00000007309.6	protein_coding	P	ccC/ccT	-	-	P
rs110878636	9	15548110	T	synonymous_variant	LOW	MYO6	ENSBTAG00000016751	Transcript	ENSBTAT00000022276.6	protein_coding	V	gtC/gtT	-	-	P
rs134455340	9	77047736	T	synonymous_variant	LOW	CITED2	ENSBTAG00000011224	Transcript	ENSBTAT00000014907.5	protein_coding	Q	caG/caA	-	-	P
rs134743594	9	101445143	A	synonymous_variant	LOW	RPS6KA2	ENSBTAG00000021741	Transcript	ENSBTAT00000061538.3	protein_coding	L	ctC/ctT	-	-	P
rs135729039	9	101447143	T	synonymous_variant	LOW	RPS6KA2	ENSBTAG00000021741	Transcript	ENSBTAT00000061538.3	protein_coding	T	acG/acA	-	-	P
rs137816373	9	96869353	C	synonymous_variant	LOW	AGPAT4	ENSBTAG00000007668	Transcript	ENSBTAT00000010089.5	protein_coding	Q	caA/caG	-	-	P
rs207987805	9	62633675	C	synonymous_variant	LOW	ZNF292	ENSBTAG00000046612	Transcript	ENSBTAT00000064161.2	protein_coding	K	aaA/aaG	-	-	P
rs208412010	9	70835623	G	synonymous_variant	LOW	VNN1	ENSBTAG00000015094	Transcript	ENSBTAT00000020086.6	protein_coding	D	gaT/gaC	-	-	P
rs209159134	9	95034998	A	synonymous_variant	LOW	TMEM181	ENSBTAG00000010838	Transcript	ENSBTAT00000014382.6	protein_coding	L	ttG/ttA	-	-	P
rs378007134	9	91479887	A	synonymous_variant	LOW	SCAF8	ENSBTAG00000031917	Transcript	ENSBTAT00000045257.4	protein_coding	R	cgG/cgA	-	-	P
rs381397580	9	89243293	T	synonymous_variant	LOW	-	ENSBTAG00000052949	Transcript	ENSBTAT00000079205.1	protein_coding	T	acG/acA	-	-	P
rs381866656	9	103577143	C	synonymous_variant	LOW	ERMARD	ENSBTAG00000000918	Transcript	ENSBTAT00000001212.5	protein_coding	V	gtT/gtC	-	-	P
rs382251018	9	93838637	C	synonymous_variant	LOW	ARID1B	ENSBTAG00000002728	Transcript	ENSBTAT00000003537.6	protein_coding	G	ggT/ggC	-	-	P
rs41257402	9	28531604	T	synonymous_variant	LOW	PKIB	ENSBTAG00000004394	Transcript	ENSBTAT00000005765.5	protein_coding	A	gcG/gcA	-	-	P
rs43588306	9	22080110	T	synonymous_variant	LOW	IBTK	ENSBTAG00000026716	Transcript	ENSBTAT00000038116.5	protein_coding	L	ctC/ctA	-	-	P
rs43589493	9	28523265	T	stop_retained_variant	LOW	PKIB	ENSBTAG00000004394	Transcript	ENSBTAT00000005765.5	protein_coding	*	tGa/tAa	-	-	P
rs440615510	9	654781	T	synonymous_variant	LOW	PHF3	ENSBTAG00000019139	Transcript	ENSBTAT00000025476.6	protein_coding	G	ggC/ggT	-	-	P
rs457206519	9	84724150	A	synonymous_variant	LOW	-	ENSBTAG00000038112	Transcript	ENSBTAT00000055373.3	protein_coding	I	atC/atT	-	-	P
rs480244078	9	104115469	G	synonymous_variant	LOW	PDCD2	ENSBTAG00000011179	Transcript	ENSBTAT00000014845.3	protein_coding	N	aaT/aaC	-	-	P
rs109077263	10	101663583	C	synonymous_variant	LOW	TDP1	ENSBTAG00000013138	Transcript	ENSBTAT00000017463.6	protein_coding	T	acA/acC	-	-	P
rs109176955	10	20547485	T	synonymous_variant	LOW	INSYN1	ENSBTAG00000025803	Transcript	ENSBTAT00000036489.5	protein_coding	S	tcG/tcA	-	-	P
rs109195479	10	37354739	A	synonymous_variant	LOW	EHD4	ENSBTAG00000006792	Transcript	ENSBTAT00000008933.5	protein_coding	N	aaC/aaT	-	-	P
rs109366779	10	4429622	T	synonymous_variant	LOW	TICAM2	ENSBTAG00000002357	Transcript	ENSBTAT00000003042.6	protein_coding	R	agG/agA	-	-	P
rs109413556	10	37977278	A	synonymous_variant	LOW	-	ENSBTAG00000048958	Transcript	ENSBTAT00000084415.1	protein_coding	E	gaG/gaA	-	-	P
rs109561704	10	101880549	A	synonymous_variant	LOW	NRDE2	ENSBTAG00000005427	Transcript	ENSBTAT00000007147.5	protein_coding	P	ccC/ccT	-	-	P
rs109616376	10	92499113	C	synonymous_variant	LOW	GTF2A1	ENSBTAG00000013652	Transcript	ENSBTAT00000018145.6	protein_coding	Q	caA/caG	-	-	P
rs110201533	10	101872522	C	synonymous_variant	LOW	PSMC1	ENSBTAG00000005426	Transcript	ENSBTAT00000007135.5	protein_coding	I	atT/atC	-	-	P
rs110317361	10	101883891	C	synonymous_variant	LOW	NRDE2	ENSBTAG00000005427	Transcript	ENSBTAT00000007147.5	protein_coding	V	gtA/gtG	-	-	P
rs110361203	10	103047316	A	synonymous_variant	LOW	SPG11	ENSBTAG00000000362	Transcript	ENSBTAT00000000470.6	protein_coding	T	acA/acT	-	-	P
rs110449960	10	26715610	G	synonymous_variant	LOW	TEP1	ENSBTAG00000001179	Transcript	ENSBTAT00000001564.5	protein_coding	S	tcA/tcG	-	-	P
rs110455209	10	45390507	T	synonymous_variant	LOW	ZNF609	ENSBTAG00000015808	Transcript	ENSBTAT00000020995.6	protein_coding	T	acG/acA	-	-	P
rs110693537	10	16325514	T	synonymous_variant	LOW	KIF23	ENSBTAG00000009983	Transcript	ENSBTAT00000013163.5	protein_coding	R	cgA/cgT	-	-	P
rs110701702	10	7901330	G	synonymous_variant	LOW	IQGAP2	ENSBTAG00000000897	Transcript	ENSBTAT00000001190.6	protein_coding	A	gcC/gcG	-	-	P
rs110806520	10	26257216	A	synonymous_variant	LOW	BRB	ENSBTAG00000004950	Transcript	ENSBTAT00000006510.4	protein_coding	K	aaG/aaA	-	-	P
rs110991557	10	45390999	T	synonymous_variant	LOW	ZNF609	ENSBTAG00000015808	Transcript	ENSBTAT00000020995.6	protein_coding	K	aaG/aaA	-	-	P
rs135874806	10	7096962	T	synonymous_variant	LOW	POC5	ENSBTAG00000007114	Transcript	ENSBTAT00000009362.5	protein_coding	A	gcG/gcA	-	-	P
rs136078206	10	103039476	A	synonymous_variant	LOW	SPG11	ENSBTAG00000000362	Transcript	ENSBTAT00000000470.6	protein_coding	S	tcC/tcT	-	-	P
rs136173257	10	76680578	T	synonymous_variant	LOW	HSPA2	ENSBTAG00000007807	Transcript	ENSBTAT00000010270.3	protein_coding	D	gaC/gaT	-	-	P
rs208407695	10	88633189	T	synonymous_variant	LOW	VIPAS39	ENSBTAG00000020475	Transcript	ENSBTAT00000027283.6	protein_coding	L	ctG/ctA	-	-	P
rs208819093	10	45391110	G	synonymous_variant	LOW	ZNF609	ENSBTAG00000015808	Transcript	ENSBTAT00000020995.6	protein_coding	P	ccT/ccC	-	-	P
rs210541148	10	48173948	G	synonymous_variant	LOW	VPS13C	ENSBTAG00000038920	Transcript	ENSBTAT00000061287.3	protein_coding	L	ctC/ctG	-	-	P
rs379554549	10	36965319	G	synonymous_variant	LOW	TYRO3	ENSBTAG00000001694	Transcript	ENSBTAT00000002222.6	protein_coding	T	acA/acG	-	-	P
rs380273735	10	45894517	T	synonymous_variant	LOW	CIAO2A	ENSBTAG00000002012	Transcript	ENSBTAT00000002607.3	protein_coding	I	atC/atT	-	-	P
rs382110008	10	5024195	T	synonymous_variant	LOW	KIAA1191	ENSBTAG00000011608	Transcript	ENSBTAT00000015420.4	protein_coding	A	gcC/gcT	-	-	P
rs382675201	10	26009811	T	synonymous_variant	LOW	ARHGEF40	ENSBTAG00000013401	Transcript	ENSBTAT00000017829.5	protein_coding	A	gcG/gcA	-	-	P
rs435884832	10	37135381	A	synonymous_variant	LOW	MGA	ENSBTAG00000015138	Transcript	ENSBTAT00000020143.5	protein_coding	T	acG/acA	-	-	P
rs43618193	10	26724399	C	synonymous_variant	LOW	TEP1	ENSBTAG00000001179	Transcript	ENSBTAT00000001564.5	protein_coding	R	Agg/Cgg	-	-	P
rs43631616	10	51472493	T	synonymous_variant	LOW	MINDY2	ENSBTAG00000012391	Transcript	ENSBTAT00000016444.5	protein_coding	R	cgT/cgA	-	-	P
rs43644707	10	86765080	T	synonymous_variant	LOW	FLVCR2	ENSBTAG00000040078	Transcript	ENSBTAT00000015901.6	protein_coding	I	atC/atT	-	-	P
rs460768168	10	38392697	G	synonymous_variant	LOW	TMEM62	ENSBTAG00000013031	Transcript	ENSBTAT00000017324.5	protein_coding	L	ctA/ctG	-	-	P
rs464034327	10	18677798	A	synonymous_variant	LOW	MYO9A	ENSBTAG00000007433	Transcript	ENSBTAT00000009780.5	protein_coding	L	ctC/ctT	-	-	P
rs473598798	10	36942641	T	synonymous_variant	LOW	RPAP1	ENSBTAG00000001693	Transcript	ENSBTAT00000002220.5	protein_coding	L	ctG/ctA	-	-	P
rs482308645	10	88731686	T	synonymous_variant	LOW	SPTLC2	ENSBTAG00000020480	Transcript	ENSBTAT00000027289.6	protein_coding	P	ccG/ccA	-	-	P
rs108968456	11	101330604	C	synonymous_variant	LOW	NUP214	ENSBTAG00000021896	Transcript	ENSBTAT00000029190.6	protein_coding	I	atT/atC	-	Milk_beta-lactoglobulin_protein_content+Animal_QTLdb+165418	P
rs109116595	11	103256232	C	synonymous_variant	LOW	PAEP	ENSBTAG00000014678	Transcript	ENSBTAT00000019538.6	protein_coding	I	atT/atC	-	-	P
rs109204075	11	73480604	T	synonymous_variant	LOW	KIF3C	ENSBTAG00000019138	Transcript	ENSBTAT00000025475.6	protein_coding	V	gtG/gtT	-	-	P
rs109314450	11	19669208	A	synonymous_variant	LOW	NDUFAF7	ENSBTAG00000001113	Transcript	ENSBTAT00000001470.6	protein_coding	T	acG/acA	-	-	P
rs109544956	11	69306628	G	synonymous_variant	LOW	LCLAT1	ENSBTAG00000054158	Transcript	ENSBTAT00000076188.1	protein_coding	I	atA/atC	-	-	P
rs109708354	11	105967277	C	synonymous_variant	LOW	TRAF2	ENSBTAG00000010497	Transcript	ENSBTAT00000013869.6	protein_coding	F	ttT/ttC	-	-	P
rs109990865	11	103901124	C	synonymous_variant	LOW	SEC16A	ENSBTAG00000023933	Transcript	ENSBTAT00000042743.4	protein_coding	P	ccA/ccG	-	-	P
rs110093100	11	29882070	C	synonymous_variant	LOW	MSH2	ENSBTAG00000002742	Transcript	ENSBTAT00000003556.5	protein_coding	D	gaT/gaC	-	-	P
rs110139658	11	49451807	A	synonymous_variant	LOW	GGCX	ENSBTAG00000038477	Transcript	ENSBTAT00000027811.4	protein_coding	L	ctG/ctA	-	-	P
rs110153796	11	102385466	A	synonymous_variant	LOW	SETX	ENSBTAG00000024822	Transcript	ENSBTAT00000042924.4	protein_coding	L	Cta/Tta	-	-	P
rs110414267	11	1618013	T	synonymous_variant	LOW	BUB1	ENSBTAG00000021181	Transcript	ENSBTAT00000028226.5	protein_coding	P	ccC/ccT	-	-	P
rs110710124	11	87999143	G	synonymous_variant	LOW	CPSF3	ENSBTAG00000019735	Transcript	ENSBTAT00000026303.5	protein_coding	N	aaT/aaC	-	-	P
rs110888993	11	59882240	G	synonymous_variant	LOW	USP34	ENSBTAG00000006027	Transcript	ENSBTAT00000007921.6	protein_coding	Y	taT/taC	-	-	P
rs1114423413	11	14847364	G	synonymous_variant	LOW	NLRC4	ENSBTAG00000008223	Transcript	ENSBTAT00000010814.4	protein_coding	A	gcT/gcC	-	-	P
rs134103285	11	103095738	T	synonymous_variant	LOW	RALGDS	ENSBTAG00000004194	Transcript	ENSBTAT00000032653.5	protein_coding	S	tcG/tcA	-	-	P
rs134166660	11	102382146	T	synonymous_variant	LOW	SETX	ENSBTAG00000024822	Transcript	ENSBTAT00000042924.4	protein_coding	S	tcG/tcA	-	-	P
rs134168092	11	74476973	T	synonymous_variant	LOW	NCOA1	ENSBTAG00000015007	Transcript	ENSBTAT00000019983.6	protein_coding	P	ccG/ccA	-	-	P
rs134782200	11	46473926	C	synonymous_variant	LOW	CKAP2L	ENSBTAG00000002298	Transcript	ENSBTAT00000002964.5	protein_coding	R	cgT/cgG	-	-	P
rs134949783	11	102451182	C	synonymous_variant	LOW	TTF1	ENSBTAG00000018710	Transcript	ENSBTAT00000024905.6	protein_coding	E	gaA/gaG	-	-	P
rs135244790	11	102854211	A	synonymous_variant	LOW	AK8	ENSBTAG00000004092	Transcript	ENSBTAT00000005345.5	protein_coding	G	ggG/ggT	-	-	P
rs135990958	11	28800528	G	synonymous_variant	LOW	EPAS1	ENSBTAG00000003711	Transcript	ENSBTAT00000004836.5	protein_coding	T	acA/acG	-	-	P
rs137233588	11	103045610	A	synonymous_variant	LOW	GTF3C5	ENSBTAG00000021373	Transcript	ENSBTAT00000028493.6	protein_coding	P	ccG/ccA	-	-	P
rs207638497	11	2751807	T	synonymous_variant	LOW	CNNM4	ENSBTAG00000019213	Transcript	ENSBTAT00000025574.6	protein_coding	A	gcC/gcT	-	-	P
rs207797430	11	5502457	T	synonymous_variant	LOW	CHST10	ENSBTAG00000004328	Transcript	ENSBTAT00000005667.6	protein_coding	K	aaG/aaA	-	-	P
rs208122738	11	103851741	A	synonymous_variant	LOW	SNAPC4	ENSBTAG00000000054	Transcript	ENSBTAT00000000060.5	protein_coding	D	gaC/gaT	-	-	P
rs208433044	11	100294873	A	synonymous_variant	LOW	FNBP1	ENSBTAG00000020313	Transcript	ENSBTAT00000027072.6	protein_coding	P	ccC/ccT	-	-	P
rs208650659	11	10201942	A	synonymous_variant	LOW	WDR54	ENSBTAG00000000489	Transcript	ENSBTAT00000000617.5	protein_coding	D	gaC/gaT	-	-	P
rs208658331	11	2750186	T	synonymous_variant	LOW	CNNM4	ENSBTAG00000019213	Transcript	ENSBTAT00000025574.6	protein_coding	I	atC/atT	-	-	P
rs210409492	11	102468890	T	synonymous_variant	LOW	TTF1	ENSBTAG00000018710	Transcript	ENSBTAT00000024905.6	protein_coding	P	ccG/ccA	-	Metabolic_body_weight+Animal_QTLdb+189095	P
rs210485436	11	101612626	A	synonymous_variant	LOW	PRRC2B	ENSBTAG00000004400	Transcript	ENSBTAT00000010939.6	protein_coding	L	ctG/ctA	-	-	P
rs210666830	11	103853903	G	synonymous_variant	LOW	SNAPC4	ENSBTAG00000000054	Transcript	ENSBTAT00000000060.5	protein_coding	P	ccT/ccC	-	-	P
rs210881240	11	330938	G	synonymous_variant	LOW	TMEM87B	ENSBTAG00000012099	Transcript	ENSBTAT00000016043.5	protein_coding	R	Agg/Cgg	-	-	P
rs211410598	11	37959515	G	synonymous_variant	LOW	CLHC1	ENSBTAG00000000295	Transcript	ENSBTAT00000000369.5	protein_coding	S	tcT/tcC	-	-	P
rs380675833	11	105333673	G	synonymous_variant	LOW	COL5A1	ENSBTAG00000047998	Transcript	ENSBTAT00000063052.2	protein_coding	P	ccC/ccG	-	-	P
rs381437358	11	9256469	G	synonymous_variant	LOW	C11H2orf49	ENSBTAG00000012332	Transcript	ENSBTAT00000016358.5	protein_coding	L	ctT/ctG	-	-	P
rs382324694	11	87203159	A	synonymous_variant	LOW	ODC1	ENSBTAG00000004256	Transcript	ENSBTAT00000005575.5	protein_coding	P	ccG/ccA	-	-	P
rs382749358	11	100204159	A	synonymous_variant	LOW	TOR1A	ENSBTAG00000020305	Transcript	ENSBTAT00000027059.5	protein_coding	I	atC/atT	-	-	P
rs384398560	11	15042471	T	synonymous_variant	LOW	BIRC6	ENSBTAG00000027932	Transcript	ENSBTAT00000061440.3	protein_coding	L	ctC/ctT	-	-	P
rs41255503	11	100801343	C	synonymous_variant	LOW	ASS1	ENSBTAG00000020747	Transcript	ENSBTAT00000027649.4	protein_coding	A	gcG/gcC	-	Citrullinaemia+OMIA+ENSBTAG00000020747	P
rs41257025	11	2157153	A	synonymous_variant	LOW	FAHD2A	ENSBTAG00000011553	Transcript	ENSBTAT00000015354.5	protein_coding	A	gcG/gcA	-	-	P
rs42869673	11	10563166	C	synonymous_variant	LOW	TET3	ENSBTAG00000022381	Transcript	ENSBTAT00000047352.3	protein_coding	S	tcT/tcG	-	-	P
rs42869674	11	10563247	G	synonymous_variant	LOW	TET3	ENSBTAG00000022381	Transcript	ENSBTAT00000047352.3	protein_coding	A	gcT/gcC	-	-	P
rs434119905	11	103087377	A	synonymous_variant	LOW	RALGDS	ENSBTAG00000004194	Transcript	ENSBTAT00000032653.5	protein_coding	N	aaC/aaT	-	-	P
rs436530415	11	21617019	A	synonymous_variant	LOW	MAP4K3	ENSBTAG00000016442	Transcript	ENSBTAT00000061256.3	protein_coding	P	ccA/ccT	-	-	P
rs43655516	11	3833403	A	synonymous_variant	LOW	UNC50	ENSBTAG00000014877	Transcript	ENSBTAT00000019807.5	protein_coding	R	agG/agA	-	-	P
rs43655517	11	3833344	T	synonymous_variant	LOW	UNC50	ENSBTAG00000014877	Transcript	ENSBTAT00000019807.5	protein_coding	L	Ctg/Ttg	-	-	P
rs43668891	11	13220206	G	synonymous_variant	LOW	ZNF638	ENSBTAG00000009242	Transcript	ENSBTAT00000012184.6	protein_coding	H	caT/caC	-	-	P
rs43668897	11	13218644	A	synonymous_variant	LOW	ZNF638	ENSBTAG00000009242	Transcript	ENSBTAT00000012184.6	protein_coding	T	acG/acT	-	-	P
rs43673339	11	22048762	T	synonymous_variant	LOW	THUMPD2	ENSBTAG00000004722	Transcript	ENSBTAT00000006195.6	protein_coding	I	atT/atA	-	-	P
rs43673340	11	22048771	G	synonymous_variant	LOW	THUMPD2	ENSBTAG00000004722	Transcript	ENSBTAT00000006195.6	protein_coding	V	gtT/gtC	-	-	P
rs436874454	11	30163742	T	synonymous_variant	LOW	FBXO11	ENSBTAG00000001425	Transcript	ENSBTAT00000001868.6	protein_coding	V	gtG/gtA	-	-	P
rs441415553	11	86983925	T	synonymous_variant	LOW	NOL10	ENSBTAG00000002716	Transcript	ENSBTAT00000003521.6	protein_coding	C	tgC/tgT	-	-	P
rs441580070	11	98154613	T	synonymous_variant	LOW	SLC2A8	ENSBTAG00000006957	Transcript	ENSBTAT00000009144.5	protein_coding	I	atC/atT	-	-	P
rs443552511	11	47385984	T	synonymous_variant	LOW	RPIA	ENSBTAG00000002866	Transcript	ENSBTAT00000003719.4	protein_coding	R	agG/agA	-	Abortion_embryonic_lethality__RPIA-related+OMIA+ENSBTAG00000002866	P
rs443613424	11	29209230	T	synonymous_variant	LOW	SOCS5	ENSBTAG00000008987	Transcript	ENSBTAT00000011826.4	protein_coding	H	caC/caT	-	-	P
rs449968939	11	101328234	A	synonymous_variant	LOW	NUP214	ENSBTAG00000021896	Transcript	ENSBTAT00000029190.6	protein_coding	A	gcG/gcA	-	-	P
rs452285247	11	94262312	C	synonymous_variant	LOW	RABGAP1	ENSBTAG00000039172	Transcript	ENSBTAT00000061025.3	protein_coding	D	gaT/gaC	-	-	P
rs454155785	11	9262009	G	synonymous_variant	LOW	C11H2orf49	ENSBTAG00000012332	Transcript	ENSBTAT00000016358.5	protein_coding	S	tcA/tcG	-	-	P
rs460262578	11	10427103	A	synonymous_variant	LOW	MTHFD2	ENSBTAG00000004881	Transcript	ENSBTAT00000006419.6	protein_coding	S	tcC/tcT	-	-	P
rs461299060	11	19808366	A	synonymous_variant	LOW	QPCT	ENSBTAG00000013923	Transcript	ENSBTAT00000018493.3	protein_coding	V	gtG/gtA	-	-	P
rs461423252	11	99149959	C	synonymous_variant	LOW	SPTAN1	ENSBTAG00000015327	Transcript	ENSBTAT00000020395.6	protein_coding	D	gaT/gaC	-	-	P
rs465396678	11	101356089	T	synonymous_variant	LOW	NUP214	ENSBTAG00000021896	Transcript	ENSBTAT00000029190.6	protein_coding	L	ctC/ctT	-	-	P
rs467765328	11	11717963	C	synonymous_variant	LOW	EXOC6B	ENSBTAG00000020799	Transcript	ENSBTAT00000047228.4	protein_coding	R	cgT/cgC	-	-	P
rs469301928	11	87201278	T	synonymous_variant	LOW	ODC1	ENSBTAG00000004256	Transcript	ENSBTAT00000005575.5	protein_coding	N	aaC/aaT	-	-	P
rs473359142	11	9281838	T	synonymous_variant	LOW	FHL2	ENSBTAG00000001086	Transcript	ENSBTAT00000001440.4	protein_coding	S	tcG/tcA	-	-	P
rs474826032	11	21561035	A	synonymous_variant	LOW	MAP4K3	ENSBTAG00000016442	Transcript	ENSBTAT00000061256.3	protein_coding	S	tcC/tcT	-	-	P
rs479856459	11	21211924	C	synonymous_variant	LOW	MORN2	ENSBTAG00000024042	Transcript	ENSBTAT00000033131.3	protein_coding	G	ggA/ggC	-	-	P
rs483204863	11	98954784	A	synonymous_variant	LOW	SLC27A4	ENSBTAG00000015436	Transcript	ENSBTAT00000020526.6	protein_coding	T	acG/acA	-	-	P
rs519813188	11	11556649	A	synonymous_variant	LOW	SPR	ENSBTAG00000021961	Transcript	ENSBTAT00000029280.6	protein_coding	G	ggC/ggT	-	-	P
rs520064827	11	86875936	T	synonymous_variant	LOW	PDIA6	ENSBTAG00000001928	Transcript	ENSBTAT00000002508.5	protein_coding	V	gtC/gtT	-	-	P
rs520136460	11	14214595	G	synonymous_variant	LOW	XDH	ENSBTAG00000012519	Transcript	ENSBTAT00000016620.4	protein_coding	F	ttT/ttC	-	-	P
rs520458022	11	12344299	G	synonymous_variant	LOW	EXOC6B	ENSBTAG00000020799	Transcript	ENSBTAT00000047228.4	protein_coding	Q	caA/caG	-	-	P
rs523435342	11	101491820	A	synonymous_variant	LOW	PLPP7	ENSBTAG00000050974	Transcript	ENSBTAT00000074650.1	protein_coding	V	gtG/gtA	-	-	P
rs525492774	11	103055715	A	synonymous_variant	LOW	GTF3C5	ENSBTAG00000021373	Transcript	ENSBTAT00000028493.6	protein_coding	P	ccG/ccA	-	-	P
rs525707727	11	5502850	A	synonymous_variant	LOW	CHST10	ENSBTAG00000004328	Transcript	ENSBTAT00000005667.6	protein_coding	P	ccC/ccT	-	-	P
rs525949470	11	9220604	A	synonymous_variant	LOW	TGFBRAP1	ENSBTAG00000021731	Transcript	ENSBTAT00000028967.6	protein_coding	S	agC/agT	-	-	P
rs717719694	11	10739749	A	synonymous_variant	LOW	ACTG2	ENSBTAG00000015441	Transcript	ENSBTAT00000020520.6	protein_coding	S	tcC/tcT	-	-	P
rs718998153	11	99551522	A	synonymous_variant	LOW	DOLPP1	ENSBTAG00000017922	Transcript	ENSBTAT00000023834.5	protein_coding	R	agG/agA	-	-	P
rs722041614	11	103835325	T	synonymous_variant	LOW	SNAPC4	ENSBTAG00000000054	Transcript	ENSBTAT00000000060.5	protein_coding	T	acG/acA	-	-	P
rs109018383	12	34664503	T	synonymous_variant	LOW	SACS	ENSBTAG00000001867	Transcript	ENSBTAT00000002433.5	protein_coding	D	gaC/gaT	-	-	P
rs109076477	12	34659859	C	synonymous_variant	LOW	SACS	ENSBTAG00000001867	Transcript	ENSBTAT00000002433.5	protein_coding	A	gcT/gcC	-	-	P
rs109738397	12	77239267	C	synonymous_variant	LOW	TMTC4	ENSBTAG00000007066	Transcript	ENSBTAT00000023929.5	protein_coding	A	gcA/gcG	-	-	P
rs110093451	12	52325164	A	synonymous_variant	LOW	MYCBP2	ENSBTAG00000018851	Transcript	ENSBTAT00000025100.6	protein_coding	H	caC/caT	-	-	P
rs110545021	12	19047680	T	synonymous_variant	LOW	SETDB2	ENSBTAG00000007329	Transcript	ENSBTAT00000009641.6	protein_coding	V	gtG/gtT	-	-	P
rs110878723	12	17883738	C	synonymous_variant	LOW	NUDT15	ENSBTAG00000019501	Transcript	ENSBTAT00000025978.4	protein_coding	P	ccT/ccC	-	-	P
rs133327569	12	30523070	A	synonymous_variant	LOW	KATNAL1	ENSBTAG00000009340	Transcript	ENSBTAT00000012297.6	protein_coding	I	atC/atA	-	-	P
rs134006137	12	36427198	G	synonymous_variant	LOW	PARP4	ENSBTAG00000025400	Transcript	ENSBTAT00000035651.5	protein_coding	Y	taT/taC	-	-	P
rs134724769	12	15619182	G	synonymous_variant	LOW	COG3	ENSBTAG00000017907	Transcript	ENSBTAT00000023803.6	protein_coding	Q	caA/caG	-	-	P
rs134994565	12	24665865	C	synonymous_variant	LOW	SUPT20H	ENSBTAG00000011860	Transcript	ENSBTAT00000015749.6	protein_coding	Y	taT/taC	-	-	P
rs135228801	12	36429038	C	synonymous_variant	LOW	PARP4	ENSBTAG00000025400	Transcript	ENSBTAT00000035651.5	protein_coding	R	cgA/cgG	-	-	P
rs135604539	12	86478679	C	synonymous_variant	LOW	MCF2L	ENSBTAG00000017289	Transcript	ENSBTAT00000035322.4	protein_coding	S	agT/agC	-	-	P
rs136591713	12	73158697	G	synonymous_variant	LOW	DNAJC3	ENSBTAG00000012065	Transcript	ENSBTAT00000016001.6	protein_coding	S	tcC/tcG	-	-	P
rs136813696	12	47532625	A	synonymous_variant	LOW	DIS3	ENSBTAG00000019889	Transcript	ENSBTAT00000026500.6	protein_coding	S	tcC/tcT	-	-	P
rs208418774	12	35678649	T	synonymous_variant	LOW	LATS2	ENSBTAG00000014406	Transcript	ENSBTAT00000019161.5	protein_coding	I	atC/atT	-	-	P
rs211019816	12	75820743	C	synonymous_variant	LOW	DOCK9	ENSBTAG00000010395	Transcript	ENSBTAT00000013726.6	protein_coding	Q	caA/caG	-	-	P
rs29020478	12	11794004	A	synonymous_variant	LOW	VWA8	ENSBTAG00000001133	Transcript	ENSBTAT00000001508.6	protein_coding	D	gaC/gaT	-	-	P
rs378193271	12	69596982	T	synonymous_variant	LOW	-	ENSBTAG00000032603	Transcript	ENSBTAT00000013298.6	protein_coding	S	tcG/tcA	-	-	P
rs383536543	12	53758874	A	synonymous_variant	LOW	OBI1	ENSBTAG00000000869	Transcript	ENSBTAT00000001156.5	protein_coding	T	acC/acT	-	-	P
rs384797792	12	34665997	T	synonymous_variant	LOW	SACS	ENSBTAG00000001867	Transcript	ENSBTAT00000002433.5	protein_coding	V	gtG/gtT	-	-	P
rs385088564	12	69599497	C	synonymous_variant	LOW	-	ENSBTAG00000032603	Transcript	ENSBTAT00000013298.6	protein_coding	L	ctC/ctG	-	-	P
rs42795934	12	1646686	T	synonymous_variant	LOW	TDRD3	ENSBTAG00000009308	Transcript	ENSBTAT00000012261.5	protein_coding	A	gcG/gcA	-	-	P
rs43689996	12	12441212	C	synonymous_variant	LOW	AKAP11	ENSBTAG00000014752	Transcript	ENSBTAT00000019629.5	protein_coding	N	aaT/aaC	-	-	P
rs43692421	12	11454547	T	synonymous_variant	LOW	MTRF1	ENSBTAG00000012260	Transcript	ENSBTAT00000016261.6	protein_coding	L	ttG/ttA	-	-	P
rs451253875	12	35786184	G	synonymous_variant	LOW	XPO4	ENSBTAG00000003710	Transcript	ENSBTAT00000004832.6	protein_coding	K	aaA/aaG	-	-	P
rs466449824	12	69591873	C	synonymous_variant	LOW	-	ENSBTAG00000032603	Transcript	ENSBTAT00000013298.6	protein_coding	Q	caA/caG	-	-	P
rs109144000	13	75789087	A	synonymous_variant	LOW	ZMYND8	ENSBTAG00000013114	Transcript	ENSBTAT00000004258.6	protein_coding	T	acG/acT	-	-	P
rs109431242	13	18365864	T	synonymous_variant	LOW	CUL2	ENSBTAG00000007133	Transcript	ENSBTAT00000055001.3	protein_coding	H	caC/caT	-	-	P
rs110107917	13	67780456	T	synonymous_variant	LOW	DHX35	ENSBTAG00000004039	Transcript	ENSBTAT00000005281.6	protein_coding	R	cgC/cgT	-	-	P
rs133313352	13	10308269	G	synonymous_variant	LOW	KIF16B	ENSBTAG00000000939	Transcript	ENSBTAT00000001242.6	protein_coding	I	atT/atC	-	-	P
rs133996797	13	54510694	G	synonymous_variant	LOW	DIDO1	ENSBTAG00000006002	Transcript	ENSBTAT00000007879.6	protein_coding	A	gcA/gcG	-	-	P
rs135074146	13	46781811	A	synonymous_variant	LOW	DIP2C	ENSBTAG00000006531	Transcript	ENSBTAT00000015282.5	protein_coding	R	agG/agA	-	-	P
rs135280551	13	75375275	G	synonymous_variant	LOW	SLC2A10	ENSBTAG00000002942	Transcript	ENSBTAT00000003829.6	protein_coding	P	ccA/ccG	-	-	P
rs135340312	13	76189774	G	synonymous_variant	LOW	SULF2	ENSBTAG00000007490	Transcript	ENSBTAT00000009852.6	protein_coding	S	agT/agC	-	-	P
rs136060002	13	29555306	T	synonymous_variant	LOW	DCLRE1C	ENSBTAG00000010220	Transcript	ENSBTAT00000013484.5	protein_coding	P	ccG/ccA	-	-	P
rs137370704	13	51379835	G	synonymous_variant	LOW	AP5S1	ENSBTAG00000008439	Transcript	ENSBTAT00000011104.4	protein_coding	H	caT/caC	-	-	P
rs207531470	13	25493463	A	synonymous_variant	LOW	ARHGAP21	ENSBTAG00000021857	Transcript	ENSBTAT00000029139.6	protein_coding	S	tcG/tcT	-	-	P
rs207673604	13	72904234	T	synonymous_variant	LOW	TTPAL	ENSBTAG00000018873	Transcript	ENSBTAT00000025123.5	protein_coding	L	Ctg/Ttg	-	-	P
rs208094140	13	51399340	G	synonymous_variant	LOW	CDC25B	ENSBTAG00000008436	Transcript	ENSBTAT00000011100.6	protein_coding	V	gtT/gtC	-	-	P
rs208329738	13	52154507	T	synonymous_variant	LOW	PTPRA	ENSBTAG00000011425	Transcript	ENSBTAT00000015189.6	protein_coding	R	cgG/cgA	-	-	P
rs208427599	13	79319178	G	synonymous_variant	LOW	NFATC2	ENSBTAG00000018270	Transcript	ENSBTAT00000024318.6	protein_coding	L	Ttg/Ctg	-	-	P
rs208565282	13	10320510	G	synonymous_variant	LOW	KIF16B	ENSBTAG00000000939	Transcript	ENSBTAT00000001242.6	protein_coding	S	tcT/tcC	-	-	P
rs208829338	13	53999513	C	synonymous_variant	LOW	ZBTB46	ENSBTAG00000016667	Transcript	ENSBTAT00000022163.4	protein_coding	A	gcG/gcC	-	-	P
rs209028124	13	53512403	C	synonymous_variant	LOW	-	ENSBTAG00000054594	Transcript	ENSBTAT00000012873.6	protein_coding	G	ggT/ggC	-	-	P
rs209041726	13	46748301	G	synonymous_variant	LOW	DIP2C	ENSBTAG00000006531	Transcript	ENSBTAT00000015282.5	protein_coding	K	aaA/aaG	-	-	P
rs209379319	13	54860057	A	synonymous_variant	LOW	CABLES2	ENSBTAG00000020797	Transcript	ENSBTAT00000027714.5	protein_coding	A	gcG/gcA	-	-	P
rs209603206	13	45125641	G	synonymous_variant	LOW	PFKP	ENSBTAG00000002683	Transcript	ENSBTAT00000003472.6	protein_coding	S	agT/agC	-	-	P
rs210253188	13	45130559	C	synonymous_variant	LOW	PFKP	ENSBTAG00000002683	Transcript	ENSBTAT00000003472.6	protein_coding	L	ctA/ctG	-	-	P
rs210411755	13	10298620	A	synonymous_variant	LOW	KIF16B	ENSBTAG00000000939	Transcript	ENSBTAT00000001242.6	protein_coding	N	aaC/aaT	-	-	P
rs211096904	13	34658909	G	synonymous_variant	LOW	SVIL	ENSBTAG00000027444	Transcript	ENSBTAT00000027591.5	protein_coding	S	tcT/tcC	-	-	P
rs379729199	13	46818116	C	synonymous_variant	LOW	DIP2C	ENSBTAG00000006531	Transcript	ENSBTAT00000015282.5	protein_coding	G	ggT/ggC	-	-	P
rs379970235	13	46748478	C	synonymous_variant	LOW	DIP2C	ENSBTAG00000006531	Transcript	ENSBTAT00000015282.5	protein_coding	S	agT/agC	-	-	P
rs381418166	13	75795183	C	synonymous_variant	LOW	ZMYND8	ENSBTAG00000013114	Transcript	ENSBTAT00000004258.6	protein_coding	A	gcT/gcG	-	-	P
rs381632990	13	74707340	A	synonymous_variant	LOW	ZNF335	ENSBTAG00000010130	Transcript	ENSBTAT00000061303.3	protein_coding	S	agC/agT	-	-	P
rs382091382	13	76189756	C	synonymous_variant	LOW	SULF2	ENSBTAG00000007490	Transcript	ENSBTAT00000009852.6	protein_coding	A	gcA/gcG	-	-	P
rs382568345	13	18376657	A	synonymous_variant	LOW	CUL2	ENSBTAG00000007133	Transcript	ENSBTAT00000055001.3	protein_coding	A	gcG/gcA	-	-	P
rs385138876	13	62878805	A	synonymous_variant	LOW	CDK5RAP1	ENSBTAG00000018535	Transcript	ENSBTAT00000024670.6	protein_coding	L	Ctg/Ttg	-	-	P
rs41700742	13	64070248	A	synonymous_variant	LOW	NCOA6	ENSBTAG00000007930	Transcript	ENSBTAT00000010424.5	protein_coding	S	tcC/tcT	-	Milk_caproic_acid_content+Animal_QTLdb+126498
rs42057296	13	75776586	T	synonymous_variant	LOW	ZMYND8	ENSBTAG00000013114	Transcript	ENSBTAT00000004258.6	protein_coding	K	aaG/aaA	-	-	P
rs42626905	13	45125698	G	synonymous_variant	LOW	PFKP	ENSBTAG00000002683	Transcript	ENSBTAT00000003472.6	protein_coding	A	gcT/gcC	-	-	P
rs433331019	13	79442045	C	synonymous_variant	LOW	ATP9A	ENSBTAG00000007962	Transcript	ENSBTAT00000010474.6	protein_coding	T	acA/acG	-	-	P
rs43711201	13	64790644	A	synonymous_variant	LOW	ERGIC3	ENSBTAG00000006670	Transcript	ENSBTAT00000008782.6	protein_coding	T	acG/acA	-	-	P
rs439079856	13	54492560	T	synonymous_variant	LOW	DIDO1	ENSBTAG00000006002	Transcript	ENSBTAT00000007879.6	protein_coding	S	agC/agT	-	-	P
rs442959583	13	81121309	T	synonymous_variant	LOW	ZNF217	ENSBTAG00000030556	Transcript	ENSBTAT00000043137.4	protein_coding	P	ccG/ccA	-	-	P
rs449872374	13	42980125	A	synonymous_variant	LOW	TASOR2	ENSBTAG00000019197	Transcript	ENSBTAT00000046340.4	protein_coding	Y	taC/taT	-	-	P
rs452032014	13	46341586	T	synonymous_variant	LOW	GTPBP4	ENSBTAG00000014917	Transcript	ENSBTAT00000019864.6	protein_coding	T	acG/acA	-	-	P
rs456955155	13	17801804	G	synonymous_variant	LOW	ACBD5	ENSBTAG00000017278	Transcript	ENSBTAT00000022964.3	protein_coding	L	Ttg/Ctg	-	-	P
rs467287192	13	53512418	C	synonymous_variant	LOW	-	ENSBTAG00000054594	Transcript	ENSBTAT00000012873.6	protein_coding	A	gcT/gcC	-	-	P
rs472955659	13	39616344	A	synonymous_variant	LOW	CRNKL1	ENSBTAG00000008472	Transcript	ENSBTAT00000011148.6	protein_coding	L	ctC/ctT	-	-	P
rs516114941	13	54340529	T	synonymous_variant	LOW	YTHDF1	ENSBTAG00000010383	Transcript	ENSBTAT00000013703.6	protein_coding	A	gcC/gcT	-	-	P
rs517186502	13	36023577	G	synonymous_variant	LOW	BAMBI	ENSBTAG00000003045	Transcript	ENSBTAT00000003960.6	protein_coding	R	cgG/cgC	-	-	P
rs519081988	13	54339830	G	synonymous_variant	LOW	YTHDF1	ENSBTAG00000010383	Transcript	ENSBTAT00000013703.6	protein_coding	P	ccA/ccG	-	-	P
rs520056601	13	40544903	A	synonymous_variant	LOW	KIZ	ENSBTAG00000020988	Transcript	ENSBTAT00000027949.6	protein_coding	A	gcG/gcA	-	-	P
rs520939416	13	38469946	A	synonymous_variant	LOW	-	ENSBTAG00000052347	Transcript	ENSBTAT00000064615.2	protein_coding	P	ccG/ccA	-	-	P
rs523314130	13	39563786	G	synonymous_variant	LOW	RIN2	ENSBTAG00000020382	Transcript	ENSBTAT00000056271.3	protein_coding	P	ccA/ccG	-	-	P
rs523918440	13	28022306	A	synonymous_variant	LOW	SEPHS1	ENSBTAG00000008821	Transcript	ENSBTAT00000011613.3	protein_coding	G	ggC/ggT	-	-	P
rs523951777	13	54858687	A	synonymous_variant	LOW	CABLES2	ENSBTAG00000020797	Transcript	ENSBTAT00000027714.5	protein_coding	T	acG/acA	-	-	P
rs524977914	13	40068090	T	synonymous_variant	LOW	RALGAPA2	ENSBTAG00000014178	Transcript	ENSBTAT00000018848.6	protein_coding	K	aaG/aaA	-	-	P
rs526565052	13	47056654	T	synonymous_variant	LOW	PRNP	ENSBTAG00000048903	Transcript	ENSBTAT00000080493.1	protein_coding	N	aaC/aaT	-	-	P
rs714715070	13	52522817	C	synonymous_variant	LOW	NOP56	ENSBTAG00000018812	Transcript	ENSBTAT00000025042.6	protein_coding	T	acC/acG	-	-	P
rs718977607	13	53239737	T	synonymous_variant	LOW	SIRPA	ENSBTAG00000007213	Transcript	ENSBTAT00000009488.6	protein_coding	S	tcG/tcA	-	-	P
rs719350669	13	42963708	A	synonymous_variant	LOW	TASOR2	ENSBTAG00000019197	Transcript	ENSBTAT00000046340.4	protein_coding	T	acC/acT	-	-	P
rs723026886	13	42582061	G	synonymous_variant	LOW	CST7	ENSBTAG00000004273	Transcript	ENSBTAT00000005595.6	protein_coding	A	gcA/gcG	-	-	P
rs108942756	14	77471456	C	synonymous_variant	LOW	LRRCC1	ENSBTAG00000003338	Transcript	ENSBTAT00000004335.6	protein_coding	S	tcA/tcG	-	-	P
rs108964546	14	31307596	C	synonymous_variant	LOW	CSPP1	ENSBTAG00000014689	Transcript	ENSBTAT00000019552.6	protein_coding	P	ccT/ccC	-	-	P
rs110303254	14	1142313	T	synonymous_variant	LOW	GSDMD	ENSBTAG00000021474	Transcript	ENSBTAT00000028627.6	protein_coding	P	ccG/ccA	-	Milk_yield+Animal_QTLdb+102305		Milk_linolenic_acid_content+Animal_QTLdb+206791	Milk_caprylic_acid_content+Animal_QTLdb+206792	Milk_conjugated_linoleic_acid_content+Animal_QTLdb+206793	Milk_fat_percentage+Animal_QTLdb+32832	Milk_fat_percentage+Animal_QTLdb+34167	Milk_palmitic_acid_content+Animal_QTLdb+34562	Milk_riboflavin_content+Animal_QTLdb+64325	Milk_calcium_content+Animal_QTLdb+70194" "P"
rs110365293	14	15094763	T	synonymous_variant	LOW	WASHC5	ENSBTAG00000010275	Transcript	ENSBTAT00000013591.6	protein_coding	Y	taC/taT	-	-	P
rs110531285	14	65168807	A	synonymous_variant	LOW	VPS13B	ENSBTAG00000012357	Transcript	ENSBTAT00000046137.3	protein_coding	L	Ctg/Ttg	-	-	P
rs110543448	14	26445702	C	synonymous_variant	LOW	CHD7	ENSBTAG00000021841	Transcript	ENSBTAT00000026607.6	protein_coding	H	caT/caC	-	-	P
rs1116894612	14	16790057	T	synonymous_variant	LOW	ZHX2	ENSBTAG00000026309	Transcript	ENSBTAT00000037329.5	protein_coding	S	tcG/tcA	-	-	P
rs133091466	14	69826888	T	synonymous_variant	LOW	VIRMA	ENSBTAG00000003789	Transcript	ENSBTAT00000004929.6	protein_coding	L	ctG/ctT	-	-	P
rs133182294	14	1722588	C	synonymous_variant	LOW	JRK	ENSBTAG00000055204	Transcript	ENSBTAT00000075065.1	protein_coding	T	acT/acC	-	-	P
rs133514155	14	65178160	A	synonymous_variant	LOW	VPS13B	ENSBTAG00000012357	Transcript	ENSBTAT00000046137.3	protein_coding	A	gcC/gcT	-	-	P
rs133823143	14	18121985	G	synonymous_variant	LOW	HAS2	ENSBTAG00000019892	Transcript	ENSBTAT00000026503.5	protein_coding	S	tcC/tcG	-	-	P
rs134170293	14	69489752	C	synonymous_variant	LOW	INTS8	ENSBTAG00000004902	Transcript	ENSBTAT00000006451.6	protein_coding	T	acT/acG	-	-	P
rs134870952	14	54844016	T	synonymous_variant	LOW	EBAG9	ENSBTAG00000037571	Transcript	ENSBTAT00000056537.3	protein_coding	S	tcG/tcA	-	-	P
rs135042321	14	60115912	G	synonymous_variant	LOW	LRP12	ENSBTAG00000011516	Transcript	ENSBTAT00000015304.6	protein_coding	A	gcA/gcG	-	-	P
rs135521936	14	8419537	T	synonymous_variant	LOW	TG	ENSBTAG00000007823	Transcript	ENSBTAT00000010295.5	protein_coding	A	gcG/gcA	-	-	P
rs136551912	14	66105386	G	synonymous_variant	LOW	POP1	ENSBTAG00000012596	Transcript	ENSBTAT00000016721.6	protein_coding	V	gtA/gtC	-	-	P
rs136612495	14	16097237	G	synonymous_variant	LOW	FAM91A1	ENSBTAG00000005025	Transcript	ENSBTAT00000006615.5	protein_coding	S	tcT/tcC	-	Length_of_productive_life+Animal_QTLdb+122765
rs137849105	14	64637503	C	synonymous_variant	LOW	VPS13B	ENSBTAG00000012357	Transcript	ENSBTAT00000046137.3	protein_coding	A	gcA/gcG	-	-	P
rs207823465	14	44196820	G	synonymous_variant	LOW	PAG1	ENSBTAG00000014026	Transcript	ENSBTAT00000018628.4	protein_coding	L	Ttg/Ctg	-	-	P
rs208095209	14	36956941	T	synonymous_variant	LOW	STAU2	ENSBTAG00000002076	Transcript	ENSBTAT00000002684.6	protein_coding	V	gtG/gtA	-	-	P
rs208177801	14	57849982	A	synonymous_variant	LOW	OXR1	ENSBTAG00000008285	Transcript	ENSBTAT00000052238.3	protein_coding	G	ggC/ggT	-	-	P
rs208588332	14	69815571	T	synonymous_variant	LOW	VIRMA	ENSBTAG00000003789	Transcript	ENSBTAT00000004929.6	protein_coding	L	ctC/ctT	-	-	P
rs208674230	14	60115855	C	synonymous_variant	LOW	LRP12	ENSBTAG00000011516	Transcript	ENSBTAT00000015304.6	protein_coding	C	tgT/tgC	-	-	P
rs209053901	14	48701679	T	synonymous_variant	LOW	TRPS1	ENSBTAG00000017694	Transcript	ENSBTAT00000038232.4	protein_coding	P	ccC/ccT	-	-	P
rs209083004	14	44179058	A	synonymous_variant	LOW	PAG1	ENSBTAG00000014026	Transcript	ENSBTAT00000018628.4	protein_coding	S	agC/agT	-	-	P
rs209174582	14	23869968	T	synonymous_variant	LOW	BPNT2	ENSBTAG00000015637	Transcript	ENSBTAT00000020766.6	protein_coding	T	acG/acA	-	-	P
rs209409463	14	15594026	A	synonymous_variant	LOW	RNF139	ENSBTAG00000020399	Transcript	ENSBTAT00000027187.6	protein_coding	L	Cta/Tta	-	-	P
rs210085839	14	24614529	C	synonymous_variant	LOW	UBXN2B	ENSBTAG00000009138	Transcript	ENSBTAT00000012043.6	protein_coding	Y	taT/taC	-	-	P
rs210247920	14	890230	A	synonymous_variant	LOW	PLEC	ENSBTAG00000011922	Transcript	ENSBTAT00000015828.5	protein_coding	P	ccG/ccA	-	-	P
rs210521616	14	44189421	G	synonymous_variant	LOW	PAG1	ENSBTAG00000014026	Transcript	ENSBTAT00000018628.4	protein_coding	A	gcT/gcC	-	-	P
rs210606105	14	24619037	C	synonymous_variant	LOW	UBXN2B	ENSBTAG00000009138	Transcript	ENSBTAT00000012043.6	protein_coding	D	gaT/gaC	-	-	P
rs211058753	14	64501599	T	synonymous_variant	LOW	VPS13B	ENSBTAG00000012357	Transcript	ENSBTAT00000046137.3	protein_coding	R	agG/agA	-	-	P
rs211388744	14	15123305	C	synonymous_variant	LOW	WASHC5	ENSBTAG00000010275	Transcript	ENSBTAT00000013591.6	protein_coding	H	caT/caC	-	-	P
rs211673572	14	73328839	C	synonymous_variant	LOW	OTUD6B	ENSBTAG00000003481	Transcript	ENSBTAT00000004524.6	protein_coding	V	gtA/gtG	-	-	P
rs378520600	14	69490305	T	synonymous_variant	LOW	INTS8	ENSBTAG00000004902	Transcript	ENSBTAT00000006451.6	protein_coding	L	ctG/ctA	-	-	P
rs379506795	14	3000090	A	synonymous_variant	LOW	PTK2	ENSBTAG00000009578	Transcript	ENSBTAT00000012605.6	protein_coding	A	gcG/gcA	-	-	P
rs381761589	14	60271395	T	synonymous_variant	LOW	DCSTAMP	ENSBTAG00000021240	Transcript	ENSBTAT00000031443.4	protein_coding	V	gtG/gtA	-	-	P
rs381764260	14	70557695	T	synonymous_variant	LOW	RBM12B	ENSBTAG00000013408	Transcript	ENSBTAT00000017837.5	protein_coding	H	caC/caT	-	-	P
rs383837792	14	18122360	G	synonymous_variant	LOW	HAS2	ENSBTAG00000019892	Transcript	ENSBTAT00000026503.5	protein_coding	S	tcC/tcG	-	-	P
rs384733178	14	81267746	A	synonymous_variant	LOW	DSCC1	ENSBTAG00000015338	Transcript	ENSBTAT00000020389.6	protein_coding	L	ctC/ctT	-	-	P
rs41580473	14	73708622	G	synonymous_variant	LOW	DECR1	ENSBTAG00000019663	Transcript	ENSBTAT00000026202.5	protein_coding	A	gcA/gcC	-	Fat_thickness_at_the_12th_rib+Animal_QTLdb+125822	P
rs41718970	14	19503001	C	synonymous_variant	LOW	PRKDC	ENSBTAG00000017019	Transcript	ENSBTAT00000022631.6	protein_coding	T	acA/acG	-	Marbling_score+Animal_QTLdb+19968	P
rs41741122	14	55179121	A	synonymous_variant	LOW	NUDCD1	ENSBTAG00000007386	Transcript	ENSBTAT00000009711.6	protein_coding	T	acG/acA	-	-	P
rs438226348	14	57852436	T	synonymous_variant	LOW	OXR1	ENSBTAG00000008285	Transcript	ENSBTAT00000052238.3	protein_coding	T	acG/acA	-	-	P
rs440906530	14	8085395	G	synonymous_variant	LOW	NDRG1	ENSBTAG00000000711	Transcript	ENSBTAT00000000950.6	protein_coding	K	aaA/aaG	-	-	P
rs443007879	14	16106230	A	synonymous_variant	LOW	FAM91A1	ENSBTAG00000005025	Transcript	ENSBTAT00000006615.5	protein_coding	D	gaC/gaT	-	-	P
rs446931697	14	15162630	T	synonymous_variant	LOW	SQLE	ENSBTAG00000005498	Transcript	ENSBTAT00000007228.4	protein_coding	T	acG/acA	-	-	P
rs447620184	14	15595068	G	synonymous_variant	LOW	RNF139	ENSBTAG00000020399	Transcript	ENSBTAT00000027187.6	protein_coding	S	tcT/tcC	-	-	P
rs448408639	14	65189342	C	synonymous_variant	LOW	VPS13B	ENSBTAG00000012357	Transcript	ENSBTAT00000046137.3	protein_coding	Q	caA/caG	-	-	P
rs449794408	14	21507579	G	synonymous_variant	LOW	RB1CC1	ENSBTAG00000000878	Transcript	ENSBTAT00000001169.6	protein_coding	V	gtT/gtC	-	-	P
rs450622745	14	62089638	G	synonymous_variant	LOW	UBR5	ENSBTAG00000021209	Transcript	ENSBTAT00000028262.6	protein_coding	P	ccA/ccG	-	-	P
rs450731956	14	70362766	A	synonymous_variant	LOW	PDP1	ENSBTAG00000000199	Transcript	ENSBTAT00000000233.4	protein_coding	Y	taC/taT	-	-	P
rs451671973	14	73554847	A	synonymous_variant	LOW	TMEM64	ENSBTAG00000011268	Transcript	ENSBTAT00000045778.4	protein_coding	A	gcG/gcA	-	-	P
rs453287057	14	9164516	C	synonymous_variant	LOW	EFR3A	ENSBTAG00000047834	Transcript	ENSBTAT00000010169.6	protein_coding	P	ccT/ccG	-	-	P
rs457749571	14	37117907	T	synonymous_variant	LOW	UBE2W	ENSBTAG00000048843	Transcript	ENSBTAT00000010872.5	protein_coding	V	gtT/gtA	-	-	P
rs458886920	14	21494973	T	synonymous_variant	LOW	RB1CC1	ENSBTAG00000000878	Transcript	ENSBTAT00000001169.6	protein_coding	P	ccG/ccA	-	-	P
rs467370892	14	48687267	G	synonymous_variant	LOW	TRPS1	ENSBTAG00000017694	Transcript	ENSBTAT00000038232.4	protein_coding	Q	caA/caG	-	-	P
rs469221823	14	73755820	C	synonymous_variant	LOW	NBN	ENSBTAG00000013225	Transcript	ENSBTAT00000017598.5	protein_coding	L	ctT/ctC	-	-	P
rs480407758	14	27025490	A	synonymous_variant	LOW	ASPH	ENSBTAG00000026283	Transcript	ENSBTAT00000021267.4	protein_coding	C	tgC/tgT	-	-	P
rs480408412	14	15594810	C	synonymous_variant	LOW	RNF139	ENSBTAG00000020399	Transcript	ENSBTAT00000027187.6	protein_coding	L	ctA/ctG	-	-	P
rs520605204	14	64474955	G	synonymous_variant	LOW	VPS13B	ENSBTAG00000012357	Transcript	ENSBTAT00000046137.3	protein_coding	L	ctT/ctC	-	-	P
rs522587598	14	23882822	A	synonymous_variant	LOW	BPNT2	ENSBTAG00000015637	Transcript	ENSBTAT00000020766.6	protein_coding	L	ctC/ctT	-	-	P
rs526504695	14	15137578	T	synonymous_variant	LOW	WASHC5	ENSBTAG00000010275	Transcript	ENSBTAT00000013591.6	protein_coding	A	gcC/gcT	-	-	P
rs717267566	14	16792046	G	synonymous_variant	LOW	ZHX2	ENSBTAG00000026309	Transcript	ENSBTAT00000037329.5	protein_coding	N	aaT/aaC	-	-	P
rs717366144	14	69403318	A	synonymous_variant	LOW	TP53INP1	ENSBTAG00000055158	Transcript	ENSBTAT00000084811.1	protein_coding	T	acG/acA	-	-	P
rs718400560	14	73709603	C	synonymous_variant	LOW	DECR1	ENSBTAG00000019663	Transcript	ENSBTAT00000026202.5	protein_coding	T	acC/acG	-	-	P
rs719745231	14	21501341	T	synonymous_variant	LOW	RB1CC1	ENSBTAG00000000878	Transcript	ENSBTAT00000001169.6	protein_coding	L	ttG/ttA	-	-	P
rs721316945	14	21898690	G	synonymous_variant	LOW	ATP6V1H	ENSBTAG00000003450	Transcript	ENSBTAT00000004480.5	protein_coding	G	ggT/ggC	-	-	P
rs723309605	14	15099780	A	synonymous_variant	LOW	WASHC5	ENSBTAG00000010275	Transcript	ENSBTAT00000013591.6	protein_coding	A	gcG/gcA	-	-	P
rs799195208	14	45020111	C	synonymous_variant	LOW	MAL2	ENSBTAG00000011779	Transcript	ENSBTAT00000015638.4	protein_coding	P	ccT/ccG	-	-	P
rs109036477	15	46231450	T	synonymous_variant	LOW	-	ENSBTAG00000037937	Transcript	ENSBTAT00000055625.3	protein_coding	D	gaC/gaT	-	-	P
rs109678597	15	38243271	T	synonymous_variant	LOW	COPB1	ENSBTAG00000006556	Transcript	ENSBTAT00000008616.5	protein_coding	S	agC/agT	-	-	P
rs110217675	15	43081094	C	synonymous_variant	LOW	WEE1	ENSBTAG00000005278	Transcript	ENSBTAT00000006114.5	protein_coding	E	gaA/gaG	-	-	P
rs110479812	15	46232842	T	synonymous_variant	LOW	-	ENSBTAG00000037937	Transcript	ENSBTAT00000055625.3	protein_coding	T	acC/acT	-	-	P
rs111021385	15	83443793	T	synonymous_variant	LOW	NCAPD3	ENSBTAG00000002260	Transcript	ENSBTAT00000039478.5	protein_coding	P	ccG/ccA	-	Milk_protein_yield+Animal_QTLdb+31125	P
rs135074002	15	51441061	G	synonymous_variant	LOW	-	ENSBTAG00000023648	Transcript	ENSBTAT00000039858.4	protein_coding	Q	caA/caG	-	-	P
rs135977811	15	14495774	C	synonymous_variant	LOW	FAM76B	ENSBTAG00000020748	Transcript	ENSBTAT00000027650.5	protein_coding	D	gaT/gaC	-	-	P
rs136429792	15	52891564	T	synonymous_variant	LOW	FAM168A	ENSBTAG00000016497	Transcript	ENSBTAT00000021930.4	protein_coding	A	gcG/gcA	-	-	P
rs207578018	15	51334275	G	synonymous_variant	LOW	NUP98	ENSBTAG00000008432	Transcript	ENSBTAT00000011092.6	protein_coding	A	gcC/gcG	-	-	P
rs207604285	15	14158541	G	synonymous_variant	LOW	MAML2	ENSBTAG00000037962	Transcript	ENSBTAT00000054262.3	protein_coding	P	ccA/ccG	-	-	P
rs207655024	15	39262826	A	synonymous_variant	LOW	BTBD10	ENSBTAG00000013033	Transcript	ENSBTAT00000039968.3	protein_coding	K	aaG/aaA	-	-	P
rs208174063	15	22242542	G	synonymous_variant	LOW	CRYAB	ENSBTAG00000000434	Transcript	ENSBTAT00000000556.6	protein_coding	P	ccT/ccC	-	-	P
rs208298471	15	77565783	A	synonymous_variant	LOW	NUP160	ENSBTAG00000021125	Transcript	ENSBTAT00000028150.6	protein_coding	N	aaC/aaT	-	-	P
rs208711478	15	39260558	C	synonymous_variant	LOW	BTBD10	ENSBTAG00000013033	Transcript	ENSBTAT00000039968.3	protein_coding	R	Aga/Cga	-	-	P
rs208825907	15	66580669	T	synonymous_variant	LOW	LDLRAD3	ENSBTAG00000044158	Transcript	ENSBTAT00000061639.3	protein_coding	D	gaC/gaT	-	-	P
rs209287732	15	22173841	T	synonymous_variant	LOW	-	ENSBTAG00000020279	Transcript	ENSBTAT00000052671.3	protein_coding	I	atC/atA	-	-	P
rs209305994	15	7413418	G	synonymous_variant	LOW	TRPC6	ENSBTAG00000011227	Transcript	ENSBTAT00000061311.3	protein_coding	P	ccA/ccG	-	-	P
rs209957929	15	42888074	A	synonymous_variant	LOW	SBF2	ENSBTAG00000043981	Transcript	ENSBTAT00000006948.5	protein_coding	S	tcG/tcA	-	-	P
rs210034719	15	22242593	C	synonymous_variant	LOW	CRYAB	ENSBTAG00000000434	Transcript	ENSBTAT00000000556.6	protein_coding	S	tcC/tcG	-	-	P
rs210277413	15	14157983	C	synonymous_variant	LOW	MAML2	ENSBTAG00000037962	Transcript	ENSBTAT00000054262.3	protein_coding	P	ccT/ccC	-	-	P
rs211091750	15	14472623	T	synonymous_variant	LOW	CEP57	ENSBTAG00000016547	Transcript	ENSBTAT00000049113.3	protein_coding	T	acG/acA	-	-	P
rs211676581	15	42814313	A	synonymous_variant	LOW	SBF2	ENSBTAG00000043981	Transcript	ENSBTAT00000006948.5	protein_coding	I	atT/atA	-	-	P
rs29023446	15	34311097	A	synonymous_variant	LOW	ZNF202	ENSBTAG00000016684	Transcript	ENSBTAT00000022184.5	protein_coding	C	tgC/tgT	-	-	P
rs378009720	15	30225013	T	synonymous_variant	LOW	NECTIN1	ENSBTAG00000015939	Transcript	ENSBTAT00000061522.3	protein_coding	A	gcG/gcA	-	-	P
rs378903350	15	63682109	A	synonymous_variant	LOW	DEPDC7	ENSBTAG00000021809	Transcript	ENSBTAT00000029070.6	protein_coding	L	ctG/ctA	-	-	P
rs379645986	15	7457306	G	synonymous_variant	LOW	TRPC6	ENSBTAG00000011227	Transcript	ENSBTAT00000061311.3	protein_coding	K	aaA/aaG	-	-	P
rs380379962	15	65728030	A	synonymous_variant	LOW	CD44	ENSBTAG00000011578	Transcript	ENSBTAT00000015381.5	protein_coding	L	ctC/ctA	-	-	P
rs380852429	15	43192283	G	synonymous_variant	LOW	IPO7	ENSBTAG00000027722	Transcript	ENSBTAT00000039955.5	protein_coding	R	Aga/Cga	-	-	P
rs381077236	15	27977049	T	synonymous_variant	LOW	BACE1	ENSBTAG00000019365	Transcript	ENSBTAT00000040056.5	protein_coding	G	ggC/ggA	-	-	P
rs382882041	15	22245525	T	synonymous_variant	LOW	CRYAB	ENSBTAG00000000434	Transcript	ENSBTAT00000000556.6	protein_coding	L	ttG/ttA	-	-	P
rs41756493	15	34207815	T	synonymous_variant	LOW	GRAMD1B	ENSBTAG00000001410	Transcript	ENSBTAT00000001849.6	protein_coding	L	ctC/ctT	-	-	P
rs41769368	15	53709788	G	synonymous_variant	LOW	PGM2L1	ENSBTAG00000000770	Transcript	ENSBTAT00000001019.6	protein_coding	G	ggT/ggC	-	-	P
rs42973916	15	31076884	G	synonymous_variant	LOW	ARHGEF12	ENSBTAG00000021343	Transcript	ENSBTAT00000028453.6	protein_coding	T	acA/acG	-	-	P
rs432288763	15	27421402	G	synonymous_variant	LOW	BUD13	ENSBTAG00000016855	Transcript	ENSBTAT00000022419.5	protein_coding	S	tcT/tcC	-	-	P
rs437611288	15	3240958	T	synonymous_variant	LOW	CASP1	ENSBTAG00000050239	Transcript	ENSBTAT00000072083.1	protein_coding	N	aaC/aaT	-	-	P
rs440320536	15	29145664	G	synonymous_variant	LOW	KMT2A	ENSBTAG00000018093	Transcript	ENSBTAT00000024084.6	protein_coding	S	tcA/tcG	-	-	P
rs442873278	15	32204100	G	synonymous_variant	LOW	SORL1	ENSBTAG00000014611	Transcript	ENSBTAT00000019457.6	protein_coding	G	ggA/ggG	-	-	P
rs442986053	15	51838443	T	synonymous_variant	LOW	INPPL1	ENSBTAG00000019167	Transcript	ENSBTAT00000025510.6	protein_coding	I	atC/atT	-	-	P
rs444712726	15	5768182	C	synonymous_variant	LOW	MMP12	ENSBTAG00000053542	Transcript	ENSBTAT00000081947.1	protein_coding	L	Tta/Cta	-	-	P
rs450145330	15	3242218	A	synonymous_variant	LOW	CASP1	ENSBTAG00000050239	Transcript	ENSBTAT00000072083.1	protein_coding	S	tcG/tcA	-	-	P
rs450286580	15	14158445	G	synonymous_variant	LOW	MAML2	ENSBTAG00000037962	Transcript	ENSBTAT00000054262.3	protein_coding	P	ccA/ccG	-	-	P
rs472230853	15	24921667	A	synonymous_variant	LOW	RBM7	ENSBTAG00000008219	Transcript	ENSBTAT00000010804.4	protein_coding	V	gtC/gtA	-	-	P
rs472739320	15	24347924	T	synonymous_variant	LOW	USP28	ENSBTAG00000002323	Transcript	ENSBTAT00000002998.6	protein_coding	A	gcG/gcA	-	-	P
rs483124293	15	54747537	C	synonymous_variant	LOW	SERPINH1	ENSBTAG00000001027	Transcript	ENSBTAT00000039717.3	protein_coding	D	gaT/gaC	-	-	P
rs516600515	15	29175530	A	synonymous_variant	LOW	KMT2A	ENSBTAG00000018093	Transcript	ENSBTAT00000024084.6	protein_coding	A	gcG/gcA	-	-	P
rs519000054	15	54627158	G	synonymous_variant	LOW	GDPD5	ENSBTAG00000031777	Transcript	ENSBTAT00000020079.6	protein_coding	L	ctG/ctC	-	-	P
rs519527824	15	54621629	A	synonymous_variant	LOW	GDPD5	ENSBTAG00000031777	Transcript	ENSBTAT00000020079.6	protein_coding	D	gaC/gaT	-	-	P
rs521145820	15	22217744	T	synonymous_variant	LOW	-	ENSBTAG00000020279	Transcript	ENSBTAT00000052671.3	protein_coding	R	agG/agA	-	-	P
rs522972699	15	14158538	T	synonymous_variant	LOW	MAML2	ENSBTAG00000037962	Transcript	ENSBTAT00000054262.3	protein_coding	A	gcC/gcT	-	-	P
rs523352939	15	29755345	C	synonymous_variant	LOW	NLRX1	ENSBTAG00000040569	Transcript	ENSBTAT00000016601.6	protein_coding	T	acT/acC	-	-	P
rs523385761	15	38256937	A	synonymous_variant	LOW	COPB1	ENSBTAG00000006556	Transcript	ENSBTAT00000008616.5	protein_coding	P	ccG/ccA	-	-	P
rs523385787	15	29753291	T	synonymous_variant	LOW	NLRX1	ENSBTAG00000040569	Transcript	ENSBTAT00000016601.6	protein_coding	P	ccC/ccT	-	-	P
rs526038595	15	35392601	G	synonymous_variant	LOW	PIK3C2A	ENSBTAG00000004901	Transcript	ENSBTAT00000046627.3	protein_coding	Q	caA/caG	-	-	P
[truncated: 13,985 more rows]

## Sheet: Jersy-AP-Specific-SNPs
SNP	Chr	Location	Allele	Consequence	IMPACT	SYMBOL	Gene	Feature_type	Feature	BIOTYPE	Amino_acids	Codons	SIFT	CLIN_SIG	SOMATIC	PHENO	PHENOTYPES	Stage
[truncated: 47,103 more rows]
[truncated: 7 more columns]
