# Supplementary material for: Intra- and Interspecies RNA-Seq Based Variants in the Lactation Process of Ruminants
Source: Animals (Basel). 2022 Dec 19;12(24):3592. doi: 10.3390/ani12243592 (PMC9774614; doi:10.3390/ani12243592)
Supplement: Supplementary file 1 [file animals-12-03592-s001.zip › Supplementary file 8 (Kashmiri sapecific SNPs at BP, P, AP stages).xlsx]

## Sheet: Kashmiri-BP-Specific-SNP
SNP	Chr	Location	Allele	Consequence	IMPACT	SYMBOL	Gene	Feature_type	Feature	BIOTYPE	Amino_acids	Codons	SIFT	PHENOTYPES	Stage
rs384253302	X	97202585	C	missense_variant	MODERATE	-	ENSBTAG00000031523	Transcript	ENSBTAT00000044683.4	protein_coding	A/G	gCc/gGc	tolerated_low_confidence(1)	-	BP
rs521698902	29	12925719	C	missense_variant	MODERATE	FAM181B	ENSBTAG00000006812	Transcript	ENSBTAT00000008954.6	protein_coding	E/D	gaA/gaC	tolerated_low_confidence(1)	-	BP
rs524193528	29	12926183	C	missense_variant	MODERATE	FAM181B	ENSBTAG00000006812	Transcript	ENSBTAT00000008954.6	protein_coding	V/A	gTg/gCg	tolerated_low_confidence(1)	-	BP
rs211305139	28	29497986	A	missense_variant	MODERATE	USP54	ENSBTAG00000011108	Transcript	ENSBTAT00000061411.3	protein_coding	H/Y	Cac/Tac	tolerated_low_confidence(1)	-	BP
rs378348828	25	614348	C	missense_variant	MODERATE	METRN	ENSBTAG00000020198	Transcript	ENSBTAT00000026901.6	protein_coding	S/P	Tct/Cct	tolerated_low_confidence(1)	-	BP
rs135168007	23	27945551	A	missense_variant	MODERATE	-	ENSBTAG00000007075	Transcript	ENSBTAT00000073605.1	protein_coding	R/H	cGt/cAt	tolerated_low_confidence(1)	-	BP
rs136465811	23	28721705	A	missense_variant	MODERATE	BOLA	ENSBTAG00000002069	Transcript	ENSBTAT00000031167.5	protein_coding	T/I	aCc/aTc	tolerated_low_confidence(1)	-	BP
rs378021440	23	28527362	G	missense_variant	MODERATE	-	ENSBTAG00000005146	Transcript	ENSBTAT00000076472.1	protein_coding	S/T	aGc/aCc	tolerated_low_confidence(1)	-	BP
rs516735776	23	39840343	G	missense_variant	MODERATE	FAM8A1	ENSBTAG00000017118	Transcript	ENSBTAT00000022755.4	protein_coding	V/A	gTt/gCt	tolerated_low_confidence(1)	-	BP
rs42014828	22	50984062	G	missense_variant	MODERATE	P4HTM	ENSBTAG00000005490	Transcript	ENSBTAT00000007217.6	protein_coding	G/R	Ggc/Cgc	tolerated_low_confidence(1)	-	BP
rs210316111	21	57404634	T	missense_variant	MODERATE	LGMN	ENSBTAG00000046979	Transcript	ENSBTAT00000065983.2	protein_coding	E/K	Gaa/Aaa	tolerated_low_confidence(1)	-	BP
rs517203132	19	21674812	A	missense_variant	MODERATE	ABR	ENSBTAG00000008424	Transcript	ENSBTAT00000066458.1	protein_coding	G/E	gGg/gAg	tolerated_low_confidence(1)	-	BP
rs208088619	17	44467085	A	missense_variant	MODERATE	GOLGA3	ENSBTAG00000009755	Transcript	ENSBTAT00000012863.5	protein_coding	Q/K	Caa/Aaa	tolerated_low_confidence(1)	-	BP
rs723157496	12	35675476	A	missense_variant	MODERATE	LATS2	ENSBTAG00000014406	Transcript	ENSBTAT00000019161.5	protein_coding	D/E	gaC/gaA	tolerated_low_confidence(1)	-	BP
rs381772021	10	10306613	G	missense_variant	MODERATE	JMY	ENSBTAG00000025856	Transcript	ENSBTAT00000061226.3	protein_coding	S/G	Agc/Ggc	tolerated_low_confidence(1)	-	BP
rs110885820	9	94650377	G	missense_variant	MODERATE	SYNJ2	ENSBTAG00000000817	Transcript	ENSBTAT00000039096.4	protein_coding	L/V	Ctg/Gtg	tolerated_low_confidence(1)	-	BP
rs516149605	5	70989522	C	missense_variant	MODERATE	PRDM4	ENSBTAG00000012999	Transcript	ENSBTAT00000017284.5	protein_coding	S/G	Agc/Ggc	tolerated_low_confidence(1)	-	BP
rs458767255	16	66166013	A	missense_variant	MODERATE	TRMT1L	ENSBTAG00000011285	Transcript	ENSBTAT00000014994.5	protein_coding	A/V	gCc/gTc	tolerated_low_confidence(0.9)	-	BP
rs719747463	12	35675468	A	missense_variant	MODERATE	LATS2	ENSBTAG00000014406	Transcript	ENSBTAT00000019161.5	protein_coding	P/T	Cca/Aca	tolerated_low_confidence(0.9)	-	BP
rs209463645	22	49753482	G	missense_variant	MODERATE	CISH	ENSBTAG00000022622	Transcript	ENSBTAT00000030652.4	protein_coding	Q/R	cAg/cGg	tolerated_low_confidence(0.84)	-	BP
rs383023786	24	61276831	C	missense_variant	MODERATE	PHLPP1	ENSBTAG00000045832	Transcript	ENSBTAT00000066319.2	protein_coding	V/A	gTg/gCg	tolerated_low_confidence(0.8)	-	BP
rs525276558	8	5761996	T	missense_variant	MODERATE	SAP30	ENSBTAG00000015578	Transcript	ENSBTAT00000020692.5	protein_coding	A/S	Gcc/Tcc	tolerated_low_confidence(0.77)	-	BP
rs517610644	25	41395498	T	missense_variant	MODERATE	TMEM184A	ENSBTAG00000004676	Transcript	ENSBTAT00000006135.5	protein_coding	A/V	gCg/gTg	tolerated_low_confidence(0.66)	-	BP
rs382287928	23	28527477	T	missense_variant	MODERATE	-	ENSBTAG00000005146	Transcript	ENSBTAT00000076472.1	protein_coding	D/N	Gat/Aat	tolerated_low_confidence(0.62)	-	BP
rs517637759	21	21590165	G	missense_variant	MODERATE	SEMA4B	ENSBTAG00000021273	Transcript	ENSBTAT00000028346.5	protein_coding	L/R	cTc/cGc	tolerated_low_confidence(0.62)	-	BP
rs516955058	12	84651544	C	missense_variant	MODERATE	IRS2	ENSBTAG00000012019	Transcript	ENSBTAT00000015938.6	protein_coding	A/G	gCc/gGc	tolerated_low_confidence(0.62)	-	BP
rs526881091	7	21379836	T	missense_variant	MODERATE	DOT1L	ENSBTAG00000009996	Transcript	ENSBTAT00000013182.6	protein_coding	P/S	Cct/Tct	tolerated_low_confidence(0.6)	-	BP
rs41922059	19	55300028	G	missense_variant	MODERATE	UBE2O	ENSBTAG00000020115	Transcript	ENSBTAT00000026793.6	protein_coding	I/V	Atc/Gtc	tolerated_low_confidence(0.59)	-	BP
rs384594373	6	71782841	G	missense_variant	MODERATE	PPAT	ENSBTAG00000010571	Transcript	ENSBTAT00000052667.2	protein_coding	I/T	aTt/aCt	tolerated_low_confidence(0.58)	-	BP
rs524126044	22	28938993	G	missense_variant	MODERATE	SHQ1	ENSBTAG00000005436	Transcript	ENSBTAT00000007154.6	protein_coding	I/R	aTa/aGa	tolerated_low_confidence(0.53)	-	BP
rs441772314	6	106505194	T	missense_variant	MODERATE	HS3ST1	ENSBTAG00000007449	Transcript	ENSBTAT00000009799.4	protein_coding	E/K	Gag/Aag	tolerated_low_confidence(0.5)	-	BP
rs523857203	23	7445972	A	missense_variant	MODERATE	VPS52	ENSBTAG00000002643	Transcript	ENSBTAT00000003427.6	protein_coding	A/S	Gcc/Tcc	tolerated_low_confidence(0.49)	-	BP
rs723113566	13	79807487	C	missense_variant	MODERATE	-	ENSBTAG00000053699	Transcript	ENSBTAT00000080547.1	protein_coding	S/G	Agc/Ggc	tolerated_low_confidence(0.43)	-	BP
rs518367245	13	53024145	T	missense_variant	MODERATE	STK35	ENSBTAG00000003561	Transcript	ENSBTAT00000004632.5	protein_coding	A/T	Gcc/Acc	tolerated_low_confidence(0.38)	-	BP
rs43514992	7	40439670	A	missense_variant	MODERATE	-	ENSBTAG00000004815	Transcript	ENSBTAT00000006320.6	protein_coding	S/L	tCg/tTg	tolerated_low_confidence(0.38)	-	BP
rs109858754	15	51784054	T	missense_variant	MODERATE	FOLR3	ENSBTAG00000038532	Transcript	ENSBTAT00000081714.1	protein_coding	A/V	gCc/gTc	tolerated_low_confidence(0.37)	-	BP
rs210414437	19	36323522	G	missense_variant	MODERATE	XYLT2	ENSBTAG00000009298	Transcript	ENSBTAT00000012247.6	protein_coding	S/P	Tca/Cca	tolerated_low_confidence(0.32)	-	BP
rs137590421	23	28723322	G	missense_variant	MODERATE	BOLA	ENSBTAG00000002069	Transcript	ENSBTAT00000031167.5	protein_coding	I/L	Atc/Ctc	tolerated_low_confidence(0.31)	-	BP
rs43641395	10	86407476	A	missense_variant	MODERATE	TMED10	ENSBTAG00000005694	Transcript	ENSBTAT00000007481.6	protein_coding	S/F	tCt/tTt	tolerated_low_confidence(0.29)	-	BP
rs134464339	6	36455666	A	missense_variant	MODERATE	PPM1K	ENSBTAG00000005754	Transcript	ENSBTAT00000007563.4	protein_coding	R/H	cGc/cAc	tolerated_low_confidence(0.27)	-	BP
rs483164517	5	56925298	A	missense_variant	MODERATE	SPRYD4	ENSBTAG00000009281	Transcript	ENSBTAT00000012225.3	protein_coding	L/F	ttG/ttT	tolerated_low_confidence(0.27)	-	BP
rs714739499	10	8022457	A	missense_variant	MODERATE	F2RL1	ENSBTAG00000034848	Transcript	ENSBTAT00000049319.3	protein_coding	S/R	agC/agA	tolerated_low_confidence(0.26)	-	BP
rs517430049	9	43435409	A	missense_variant	MODERATE	CRYBG1	ENSBTAG00000017527	Transcript	ENSBTAT00000023304.6	protein_coding	Q/L	cAg/cTg	tolerated_low_confidence(0.26)	-	BP
rs379925554	6	116841998	G	missense_variant	MODERATE	SLBP	ENSBTAG00000001328	Transcript	ENSBTAT00000001753.4	protein_coding	E/G	gAg/gGg	tolerated_low_confidence(0.26)	-	BP
rs526086583	X	125705230	A	missense_variant	MODERATE	RAI2	ENSBTAG00000039049	Transcript	ENSBTAT00000055740.3	protein_coding	V/M	Gtg/Atg	tolerated_low_confidence(0.25)	-	BP
rs446732637	9	93966289	A	missense_variant	MODERATE	TMEM242	ENSBTAG00000007201	Transcript	ENSBTAT00000054275.2	protein_coding	P/S	Ccg/Tcg	tolerated_low_confidence(0.25)	-	BP
rs467837846	15	55537724	A	missense_variant	MODERATE	UVRAG	ENSBTAG00000016355	Transcript	ENSBTAT00000021758.6	protein_coding	V/I	Gtc/Atc	tolerated_low_confidence(0.24)	-	BP
rs467290087	26	15899825	C	missense_variant	MODERATE	TBC1D12	ENSBTAG00000009693	Transcript	ENSBTAT00000012783.6	protein_coding	V/A	gTg/gCg	tolerated_low_confidence(0.22)	-	BP
rs208702320	18	61939108	T	missense_variant	MODERATE	ZNF524	ENSBTAG00000012333	Transcript	ENSBTAT00000016363.5	protein_coding	L/M	Ctg/Atg	tolerated_low_confidence(0.22)	-	BP
rs437601455	19	27114358	A	missense_variant	MODERATE	TMEM102	ENSBTAG00000031737	Transcript	ENSBTAT00000025621.4	protein_coding	G/E	gGg/gAg	tolerated_low_confidence(0.21)	-	BP
rs464877904	24	41523435	T	missense_variant	MODERATE	ANKRD12	ENSBTAG00000002755	Transcript	ENSBTAT00000003572.4	protein_coding	G/V	gGa/gTa	tolerated_low_confidence(0.2)	-	BP
rs382606439	16	73096352	G	missense_variant	MODERATE	SERTAD4	ENSBTAG00000010850	Transcript	ENSBTAT00000014402.5	protein_coding	S/P	Tcc/Ccc	tolerated_low_confidence(0.2)	-	BP
rs207982810	6	58099923	G	missense_variant	MODERATE	FAM114A1	ENSBTAG00000033160	Transcript	ENSBTAT00000047078.3	protein_coding	N/D	Aat/Gat	tolerated_low_confidence(0.19)	-	BP
rs464974221	23	28722038	T	missense_variant	MODERATE	BOLA	ENSBTAG00000002069	Transcript	ENSBTAT00000031167.5	protein_coding	E/K	Gag/Aag	tolerated_low_confidence(0.17)	-	BP
rs382980828	8	17332495	C	missense_variant	MODERATE	CAAP1	ENSBTAG00000001223	Transcript	ENSBTAT00000001617.6	protein_coding	T/P	Acc/Ccc	tolerated_low_confidence(0.17)	-	BP
rs719017650	3	19270793	A	missense_variant	MODERATE	CGN	ENSBTAG00000017564	Transcript	ENSBTAT00000023352.6	protein_coding	A/V	gCg/gTg	tolerated_low_confidence(0.17)	-	BP
rs378903132	23	28057697	A	missense_variant	MODERATE	-	ENSBTAG00000007075	Transcript	ENSBTAT00000009299.6	protein_coding	E/K	Gag/Aag	tolerated_low_confidence(0.16)	-	BP
rs378749506	25	2102208	G	missense_variant	MODERATE	KCTD5	ENSBTAG00000040575	Transcript	ENSBTAT00000001047.5	protein_coding	L/V	Ctg/Gtg	tolerated_low_confidence(0.15)	-	BP
rs482291372	5	32111164	T	missense_variant	MODERATE	CCDC184	ENSBTAG00000002390	Transcript	ENSBTAT00000003098.4	protein_coding	G/D	gGt/gAt	tolerated_low_confidence(0.11)	-	BP
rs518491231	11	104311905	A	missense_variant	MODERATE	REXO4	ENSBTAG00000019721	Transcript	ENSBTAT00000026283.6	protein_coding	A/V	gCc/gTc	tolerated_low_confidence(0.09)	-	BP
rs720598538	1	132930705	T	missense_variant	MODERATE	PCCB	ENSBTAG00000015221	Transcript	ENSBTAT00000020252.6	protein_coding	E/K	Gag/Aag	tolerated_low_confidence(0.09)	-	BP
rs479371844	23	28551247	C	missense_variant	MODERATE	BOLA-NC1	ENSBTAG00000019386	Transcript	ENSBTAT00000021451.6	protein_coding	L/V	Ctg/Gtg	tolerated_low_confidence(0.08)	-	BP
rs384777724	18	13859736	T	missense_variant	MODERATE	ZC3H18	ENSBTAG00000019520	Transcript	ENSBTAT00000061317.3	protein_coding	R/L	cGc/cTc	tolerated_low_confidence(0.07)	-	BP
rs475182125	18	8231189	A	missense_variant	MODERATE	CMIP	ENSBTAG00000013524	Transcript	ENSBTAT00000017983.5	protein_coding	D/N	Gac/Aac	tolerated_low_confidence(0.07)	-	BP
rs480451076	22	54165465	C	missense_variant	MODERATE	CLEC3B	ENSBTAG00000018331	Transcript	ENSBTAT00000024391.4	protein_coding	H/R	cAc/cGc	tolerated_low_confidence(0.06)	-	BP
rs478960476	18	51274069	G	missense_variant	MODERATE	RABAC1	ENSBTAG00000018633	Transcript	ENSBTAT00000024793.4	protein_coding	I/V	Ata/Gta	tolerated_low_confidence(0.06)	-	BP
rs717052544	15	7856006	A	missense_variant	MODERATE	PGR	ENSBTAG00000024648	Transcript	ENSBTAT00000010545.6	protein_coding	P/Q	cCg/cAg	tolerated_low_confidence(0.06)	-	BP
rs720176419	17	44386654	T	missense_variant	MODERATE	CHFR	ENSBTAG00000013951	Transcript	ENSBTAT00000018544.6	protein_coding	R/L	cGa/cTa	tolerated_low_confidence(0.05)	-	BP
rs717042679	12	85258271	T	missense_variant	MODERATE	CARS2	ENSBTAG00000011471	Transcript	ENSBTAT00000015242.4	protein_coding	G/S	Ggc/Agc	tolerated_low_confidence(0.05)	-	BP
rs136797437	3	30702783	T	missense_variant	MODERATE	ST7L	ENSBTAG00000014294	Transcript	ENSBTAT00000018992.5	protein_coding	P/L	cCg/cTg	tolerated_low_confidence(0.05)	-	BP
rs384859657	1	152451013	C	missense_variant	MODERATE	EAF1	ENSBTAG00000019202	Transcript	ENSBTAT00000025560.6	protein_coding	C/S	tGt/tCt	tolerated_low_confidence(0.05)	-	BP
rs133391444	29	12925966	C	missense_variant	MODERATE	FAM181B	ENSBTAG00000006812	Transcript	ENSBTAT00000008954.6	protein_coding	S/P	Tcc/Ccc	tolerated(1)	-	BP
rs42182864	29	36526931	C	missense_variant	MODERATE	ADAMTS8	ENSBTAG00000010411	Transcript	ENSBTAT00000013745.6	protein_coding	K/E	Aag/Gag	tolerated(1)	-	BP
rs109207442	25	614363	G	missense_variant	MODERATE	METRN	ENSBTAG00000020198	Transcript	ENSBTAT00000026901.6	protein_coding	T/A	Aca/Gca	tolerated(1)	-	BP
rs136013163	25	970190	C	missense_variant	MODERATE	CACNA1H	ENSBTAG00000026461	Transcript	ENSBTAT00000012991.6	protein_coding	V/A	gTg/gCg	tolerated(1)	-	BP
rs42065693	25	27270346	A	missense_variant	MODERATE	FUS	ENSBTAG00000005757	Transcript	ENSBTAT00000007571.6	protein_coding	G/S	Ggc/Agc	tolerated(1)	-	BP
rs519927027	25	19650830	C	missense_variant	MODERATE	UQCRC2	ENSBTAG00000021651	Transcript	ENSBTAT00000028853.5	protein_coding	E/A	gAa/gCa	tolerated(1)	-	BP
rs521679844	25	2578325	G	missense_variant	MODERATE	ZNF213	ENSBTAG00000026408	Transcript	ENSBTAT00000037526.4	protein_coding	I/V	Ata/Gta	tolerated(1)	-	BP
rs209616237	24	61863442	A	missense_variant	MODERATE	-	ENSBTAG00000048835	Transcript	ENSBTAT00000065330.2	protein_coding	A/V	gCg/gTg	tolerated(1)	-	BP
rs722670984	24	49554535	T	missense_variant	MODERATE	MYO5B	ENSBTAG00000019455	Transcript	ENSBTAT00000061584.3	protein_coding	V/I	Gtt/Att	tolerated(1)	-	BP
rs723700195	24	596795	A	missense_variant	MODERATE	SLC66A2	ENSBTAG00000054103	Transcript	ENSBTAT00000073622.1	protein_coding	A/E	gCg/gAg	tolerated(1)	-	BP
rs132900277	23	8862150	A	missense_variant	MODERATE	UHRF1BP1	ENSBTAG00000009267	Transcript	ENSBTAT00000012210.5	protein_coding	A/E	gCa/gAa	tolerated(1)	-	BP
rs136174839	23	27195471	G	missense_variant	MODERATE	NOTCH4	ENSBTAG00000025424	Transcript	ENSBTAT00000050083.3	protein_coding	T/A	Acc/Gcc	tolerated(1)	-	BP
rs465844219	21	13957657	A	missense_variant	MODERATE	-	ENSBTAG00000027075	Transcript	ENSBTAT00000013301.5	protein_coding	E/K	Gag/Aag	tolerated(1)	-	BP
rs134605183	19	42087744	C	missense_variant	MODERATE	ACLY	ENSBTAG00000016740	Transcript	ENSBTAT00000022258.5	protein_coding	I/V	Att/Gtt	tolerated(1)	-	BP
rs41925479	19	55703848	G	missense_variant	MODERATE	FBF1	ENSBTAG00000030175	Transcript	ENSBTAT00000029359.6	protein_coding	S/G	Agc/Ggc	tolerated(1)	-	BP
rs517151568	19	42308857	A	missense_variant	MODERATE	GHDC	ENSBTAG00000000666	Transcript	ENSBTAT00000000876.6	protein_coding	A/V	gCg/gTg	tolerated(1)	-	BP
rs524677892	19	35211790	A	missense_variant	MODERATE	DHRS7B	ENSBTAG00000010559	Transcript	ENSBTAT00000013968.6	protein_coding	D/E	gaC/gaA	tolerated(1)	-	BP
rs717237069	19	51112910	T	missense_variant	MODERATE	-	ENSBTAG00000055145	Transcript	ENSBTAT00000000538.5	protein_coding	V/I	Gtc/Atc	tolerated(1)	-	BP
rs1114666880	18	36335066	C	missense_variant	MODERATE	CHTF8	ENSBTAG00000001698	Transcript	ENSBTAT00000002226.6	protein_coding	I/V	Atc/Gtc	tolerated(1)	-	BP
rs208380550	18	43101067	G	missense_variant	MODERATE	ANKRD27	ENSBTAG00000009305	Transcript	ENSBTAT00000055233.3	protein_coding	V/A	gTc/gCc	tolerated(1)	-	BP
rs380526828	18	62890271	G	missense_variant	MODERATE	LENG9	ENSBTAG00000011693	Transcript	ENSBTAT00000015528.6	protein_coding	S/P	Tcg/Ccg	tolerated(1)	-	BP
rs458523628	18	65520018	T	missense_variant	MODERATE	ZNF329	ENSBTAG00000003465	Transcript	ENSBTAT00000004507.6	protein_coding	A/E	gCg/gAg	tolerated(1)	-	BP
rs41847986	17	55384188	C	missense_variant	MODERATE	-	ENSBTAG00000048331	Transcript	ENSBTAT00000072876.1	protein_coding	V/A	gTg/gCg	tolerated(1)	-	BP
rs134865781	16	75617441	T	missense_variant	MODERATE	CD46	ENSBTAG00000005397	Transcript	ENSBTAT00000007107.5	protein_coding	V/I	Gta/Ata	tolerated(1)	-	BP
rs42733252	16	59334170	T	missense_variant	MODERATE	SEC16B	ENSBTAG00000000854	Transcript	ENSBTAT00000001137.6	protein_coding	V/I	Gtt/Att	tolerated(1)	-	BP
rs483209499	16	24273838	A	missense_variant	MODERATE	MTARC1	ENSBTAG00000047287	Transcript	ENSBTAT00000061104.3	protein_coding	V/I	Gtc/Atc	tolerated(1)	-	BP
rs109007860	15	44402186	G	missense_variant	MODERATE	RIC3	ENSBTAG00000004863	Transcript	ENSBTAT00000006392.6	protein_coding	S/A	Tcc/Gcc	tolerated(1)	-	BP
rs461547461	15	52251228	A	missense_variant	MODERATE	ARAP1	ENSBTAG00000002051	Transcript	ENSBTAT00000039909.5	protein_coding	A/V	gCt/gTt	tolerated(1)	-	BP
rs1114635928	13	52325432	G	missense_variant	MODERATE	VPS16	ENSBTAG00000001320	Transcript	ENSBTAT00000001744.6	protein_coding	G/A	gGt/gCt	tolerated(1)	-	BP
rs211187530	13	10170417	C	missense_variant	MODERATE	KIF16B	ENSBTAG00000000939	Transcript	ENSBTAT00000001242.6	protein_coding	L/V	Tta/Gta	tolerated(1)	-	BP
rs132920125	12	21642602	A	missense_variant	MODERATE	VPS36	ENSBTAG00000004307	Transcript	ENSBTAT00000005646.5	protein_coding	V/E	gTg/gAg	tolerated(1)	-	BP
rs465227524	12	84654649	T	missense_variant	MODERATE	IRS2	ENSBTAG00000012019	Transcript	ENSBTAT00000015938.6	protein_coding	S/N	aGc/aAc	tolerated(1)	-	BP
rs380960152	11	105807158	G	missense_variant	MODERATE	PPP1R26	ENSBTAG00000030317	Transcript	ENSBTAT00000026527.6	protein_coding	S/A	Tcc/Gcc	tolerated(1)	-	BP
rs43659592	11	11240179	C	missense_variant	MODERATE	NOTO	ENSBTAG00000024061	Transcript	ENSBTAT00000063161.2	protein_coding	P/A	Ccc/Gcc	tolerated(1)	-	BP
rs475748076	11	86903194	T	missense_variant	MODERATE	ATP6V1C2	ENSBTAG00000001927	Transcript	ENSBTAT00000032875.4	protein_coding	V/I	Gtc/Atc	tolerated(1)	-	BP
rs715988637	11	103238627	G	missense_variant	MODERATE	-	ENSBTAG00000048091	Transcript	ENSBTAT00000065847.2	protein_coding	D/E	gaC/gaG	tolerated(1)	-	BP
rs109393885	10	26194688	C	missense_variant	MODERATE	-	ENSBTAG00000049914	Transcript	ENSBTAT00000073870.1	protein_coding	N/K	aaC/aaG	tolerated(1)	-	BP
rs109958835	10	47360905	T	missense_variant	MODERATE	TLN2	ENSBTAG00000003667	Transcript	ENSBTAT00000061376.3	protein_coding	D/E	gaT/gaA	tolerated(1)	-	BP
rs519214472	8	111041205	A	missense_variant	MODERATE	ADI1	ENSBTAG00000005403	Transcript	ENSBTAT00000007112.4	protein_coding	V/M	Gtg/Atg	tolerated(1)	-	BP
rs109769158	7	48401258	C	missense_variant	MODERATE	SPOCK1	ENSBTAG00000003502	Transcript	ENSBTAT00000004556.6	protein_coding	N/K	aaC/aaG	tolerated(1)	-	BP
rs110867784	6	37234954	C	missense_variant	MODERATE	FAM184B	ENSBTAG00000005932	Transcript	ENSBTAT00000007791.6	protein_coding	K/E	Aaa/Gaa	tolerated(1)	Dry_matter_intake+Animal_QTLdb+182106
rs133674837	6	21766662	A	missense_variant	MODERATE	BDH2	ENSBTAG00000002526	Transcript	ENSBTAT00000003277.4	protein_coding	D/E	gaC/gaA	tolerated(1)	Inseminations_per_conception+Animal_QTLdb+127028
rs447682042	6	115983839	G	missense_variant	MODERATE	TNIP2	ENSBTAG00000015126	Transcript	ENSBTAT00000020124.5	protein_coding	A/G	gCg/gGg	tolerated(1)	-	BP
rs479988094	6	19780409	A	missense_variant	MODERATE	PPA2	ENSBTAG00000002428	Transcript	ENSBTAT00000003165.4	protein_coding	A/T	Gct/Act	tolerated(1)	-	BP
rs208887027	5	28782379	C	missense_variant	MODERATE	-	ENSBTAG00000049198	Transcript	ENSBTAT00000074901.1	protein_coding	Y/C	tAt/tGt	tolerated(1)	-	BP
rs210170153	5	65541362	T	missense_variant	MODERATE	CHPT1	ENSBTAG00000002490	Transcript	ENSBTAT00000003236.5	protein_coding	P/S	Cca/Tca	tolerated(1)	-	BP
rs210646675	5	28782443	G	missense_variant	MODERATE	-	ENSBTAG00000049198	Transcript	ENSBTAT00000074901.1	protein_coding	F/L	Ttc/Ctc	tolerated(1)	-	BP
rs379252461	5	74287414	G	missense_variant	MODERATE	-	ENSBTAG00000049297	Transcript	ENSBTAT00000070791.1	protein_coding	T/A	Act/Gct	tolerated(1)	-	BP
rs523635572	5	62687117	G	missense_variant	MODERATE	TMPO	ENSBTAG00000004240	Transcript	ENSBTAT00000005553.6	protein_coding	S/G	Agc/Ggc	tolerated(1)	-	BP
rs722602499	5	103283038	A	missense_variant	MODERATE	C1RL	ENSBTAG00000016204	Transcript	ENSBTAT00000021566.5	protein_coding	D/N	Gac/Aac	tolerated(1)	-	BP
rs137382617	4	119572401	A	missense_variant	MODERATE	DYNC2I1	ENSBTAG00000024157	Transcript	ENSBTAT00000033340.5	protein_coding	R/Q	cGg/cAg	tolerated(1)	-	BP
rs209273062	4	107629862	T	missense_variant	MODERATE	ARHGEF5	ENSBTAG00000001815	Transcript	ENSBTAT00000002373.6	protein_coding	H/Y	Cat/Tat	tolerated(1)	-	BP
rs522973766	4	81291262	A	missense_variant	MODERATE	YAE1	ENSBTAG00000001892	Transcript	ENSBTAT00000002462.5	protein_coding	S/L	tCg/tTg	tolerated(1)	-	BP
rs134920669	3	20919148	T	missense_variant	MODERATE	MGC134040	ENSBTAG00000022741	Transcript	ENSBTAT00000030870.3	protein_coding	R/Q	cGg/cAg	tolerated(1)	-	BP
rs449080320	3	93451384	G	missense_variant	MODERATE	ECHDC2	ENSBTAG00000002910	Transcript	ENSBTAT00000003779.6	protein_coding	Q/E	Cag/Gag	tolerated(1)	-	BP
rs475615030	2	134189160	T	missense_variant	MODERATE	KLHDC7A	ENSBTAG00000030322	Transcript	ENSBTAT00000042815.4	protein_coding	V/I	Gtc/Atc	tolerated(1)	-	BP
rs460143300	1	56332711	A	missense_variant	MODERATE	CD96	ENSBTAG00000014441	Transcript	ENSBTAT00000019209.5	protein_coding	A/T	Gct/Act	tolerated(1)	-	BP
rs467505707	1	7145571	C	missense_variant	MODERATE	USP16	ENSBTAG00000020122	Transcript	ENSBTAT00000026801.5	protein_coding	H/Q	caT/caG	tolerated(1)	-	BP
rs722408864	10	48018074	T	missense_variant	MODERATE	-	ENSBTAG00000010952	Transcript	ENSBTAT00000014540.5	protein_coding	R/K	aGg/aAg	tolerated(0.98)	-	BP
rs209927179	29	8737267	C	missense_variant	MODERATE	PRSS23	ENSBTAG00000015177	Transcript	ENSBTAT00000020194.4	protein_coding	H/R	cAc/cGc	tolerated(0.97)	-	BP
rs110819910	2	132946498	T	missense_variant	MODERATE	TMCO4	ENSBTAG00000007998	Transcript	ENSBTAT00000010516.6	protein_coding	T/I	aCt/aTt	tolerated(0.96)	-	BP
rs461239282	1	82500302	A	missense_variant	MODERATE	MAGEF1	ENSBTAG00000019014	Transcript	ENSBTAT00000025309.5	protein_coding	R/K	aGa/aAa	tolerated(0.96)	-	BP
rs519906957	25	41475961	G	missense_variant	MODERATE	MICALL2	ENSBTAG00000003049	Transcript	ENSBTAT00000003969.6	protein_coding	D/E	gaT/gaG	tolerated(0.95)	-	BP
rs384814490	23	25695213	T	missense_variant	MODERATE	-	ENSBTAG00000037605	Transcript	ENSBTAT00000019939.4	protein_coding	A/T	Gcc/Acc	tolerated(0.95)	-	BP
rs718436177	16	4382802	C	missense_variant	MODERATE	EIF2D	ENSBTAG00000010432	Transcript	ENSBTAT00000013769.5	protein_coding	N/D	Aat/Gat	tolerated(0.94)	-	BP
rs722825045	5	116997840	C	missense_variant	MODERATE	TBC1D22A	ENSBTAG00000012291	Transcript	ENSBTAT00000016314.4	protein_coding	V/A	gTg/gCg	tolerated(0.94)	-	BP
rs522186776	29	37422993	T	missense_variant	MODERATE	CD5	ENSBTAG00000013730	Transcript	ENSBTAT00000018258.5	protein_coding	A/V	gCc/gTc	tolerated(0.93)	-	BP
rs208557862	25	40726211	G	missense_variant	MODERATE	TTYH3	ENSBTAG00000005934	Transcript	ENSBTAT00000007792.6	protein_coding	T/A	Acg/Gcg	tolerated(0.91)	-	BP
rs463401729	13	73595974	C	missense_variant	MODERATE	-	ENSBTAG00000014329	Transcript	ENSBTAT00000019052.6	protein_coding	F/L	Ttt/Ctt	tolerated(0.91)	-	BP
rs722874601	5	119647982	T	missense_variant	MODERATE	PLXNB2	ENSBTAG00000014966	Transcript	ENSBTAT00000019923.4	protein_coding	G/S	Ggc/Agc	tolerated(0.91)	-	BP
rs379281362	26	15185338	A	missense_variant	MODERATE	ASMTL	ENSBTAG00000046514	Transcript	ENSBTAT00000063610.2	protein_coding	R/K	aGg/aAg	tolerated(0.9)	-	BP
rs466834579	6	91736619	G	missense_variant	MODERATE	SOWAHB	ENSBTAG00000038148	Transcript	ENSBTAT00000053025.3	protein_coding	E/A	gAg/gCg	tolerated(0.89)	-	BP
rs714105121	16	4382741	T	missense_variant	MODERATE	EIF2D	ENSBTAG00000010432	Transcript	ENSBTAT00000013769.5	protein_coding	A/D	gCc/gAc	tolerated(0.88)	-	BP
rs479764011	5	112472022	T	missense_variant	MODERATE	ZC3H7B	ENSBTAG00000002782	Transcript	ENSBTAT00000003608.5	protein_coding	S/L	tCg/tTg	tolerated(0.88)	-	BP
rs211291130	25	17488421	A	missense_variant	MODERATE	GPRC5B	ENSBTAG00000019596	Transcript	ENSBTAT00000026109.6	protein_coding	A/V	gCg/gTg	tolerated(0.87)	-	BP
rs722645918	11	4057461	T	missense_variant	MODERATE	CRACDL	ENSBTAG00000054686	Transcript	ENSBTAT00000067023.1	protein_coding	G/S	Ggc/Agc	tolerated(0.85)	-	BP
rs136220447	28	6202602	G	missense_variant	MODERATE	MAP3K21	ENSBTAG00000021183	Transcript	ENSBTAT00000028227.6	protein_coding	T/A	Acg/Gcg	tolerated(0.84)	-	BP
rs209846219	5	78920450	C	missense_variant	MODERATE	IPO8	ENSBTAG00000014106	Transcript	ENSBTAT00000018760.5	protein_coding	M/T	aTg/aCg	tolerated(0.82)	-	BP
rs716055868	17	18007220	T	missense_variant	MODERATE	MAML3	ENSBTAG00000011373	Transcript	ENSBTAT00000061508.3	protein_coding	A/S	Gcg/Tcg	tolerated(0.8)	-	BP
rs1115311119	14	1036088	T	missense_variant	MODERATE	FAM83H	ENSBTAG00000038682	Transcript	ENSBTAT00000019225.4	protein_coding	P/S	Ccg/Tcg	tolerated(0.8)	-	BP
rs43659595	11	11240403	G	missense_variant	MODERATE	NOTO	ENSBTAG00000024061	Transcript	ENSBTAT00000063161.2	protein_coding	Y/S	tAc/tCc	tolerated(0.8)	-	BP
rs208832825	X	102865044	C	missense_variant	MODERATE	CXHXorf38	ENSBTAG00000011788	Transcript	ENSBTAT00000015650.6	protein_coding	G/A	gGt/gCt	tolerated(0.79)	-	BP
rs136623245	26	49055995	T	missense_variant	MODERATE	MGMT	ENSBTAG00000050386	Transcript	ENSBTAT00000072627.1	protein_coding	A/V	gCg/gTg	tolerated(0.79)	-	BP
rs716522057	12	21843732	G	missense_variant	MODERATE	MRPS31	ENSBTAG00000015522	Transcript	ENSBTAT00000048428.2	protein_coding	R/G	Cgc/Ggc	tolerated(0.79)	-	BP
rs452399409	3	92029580	C	missense_variant	MODERATE	MRPL37	ENSBTAG00000010715	Transcript	ENSBTAT00000014187.5	protein_coding	D/E	gaC/gaG	tolerated(0.79)	-	BP
rs453447706	21	55118598	A	missense_variant	MODERATE	ZSCAN29	ENSBTAG00000014478	Transcript	ENSBTAT00000019251.3	protein_coding	P/S	Cct/Tct	tolerated(0.78)	-	BP
rs68268284	18	53515529	G	missense_variant	MODERATE	PGLYRP1	ENSBTAG00000002635	Transcript	ENSBTAT00000003414.4	protein_coding	Y/H	Tac/Cac	tolerated(0.78)	-	BP
rs520959026	5	30305064	C	missense_variant	MODERATE	SPATS2	ENSBTAG00000004660	Transcript	ENSBTAT00000006116.6	protein_coding	N/S	aAt/aGt	tolerated(0.78)	-	BP
rs525112434	6	69033679	C	missense_variant	MODERATE	LNX1	ENSBTAG00000020658	Transcript	ENSBTAT00000027531.3	protein_coding	Q/R	cAg/cGg	tolerated(0.77)	-	BP
rs384866025	21	19475102	A	missense_variant	MODERATE	MRPL46	ENSBTAG00000019830	Transcript	ENSBTAT00000026420.4	protein_coding	H/Y	Cac/Tac	tolerated(0.76)	-	BP
rs519258695	11	4057778	T	missense_variant	MODERATE	CRACDL	ENSBTAG00000054686	Transcript	ENSBTAT00000067023.1	protein_coding	R/K	aGa/aAa	tolerated(0.76)	-	BP
rs208101612	12	36505046	T	missense_variant	MODERATE	CENPJ	ENSBTAG00000017048	Transcript	ENSBTAT00000022667.4	protein_coding	V/L	Gtg/Ttg	tolerated(0.74)	-	BP
rs385422501	3	102586943	C	missense_variant	MODERATE	SZT2	ENSBTAG00000005580	Transcript	ENSBTAT00000007333.6	protein_coding	T/S	aCt/aGt	tolerated(0.72)	-	BP
rs521575838	18	43166898	G	missense_variant	MODERATE	NUDT19	ENSBTAG00000023614	Transcript	ENSBTAT00000045167.4	protein_coding	N/D	Aat/Gat	tolerated(0.71)	-	BP
rs208734793	29	44727856	T	missense_variant	MODERATE	SPTBN2	ENSBTAG00000005929	Transcript	ENSBTAT00000007787.6	protein_coding	R/Q	cGa/cAa	tolerated(0.7)	-	BP
rs449243951	4	87314289	A	missense_variant	MODERATE	CADPS2	ENSBTAG00000005110	Transcript	ENSBTAT00000006737.6	protein_coding	P/S	Cct/Tct	tolerated(0.7)	-	BP
rs379873108	2	133023248	T	missense_variant	MODERATE	HTR6	ENSBTAG00000007996	Transcript	ENSBTAT00000010513.3	protein_coding	R/Q	cGg/cAg	tolerated(0.7)	-	BP
rs465433481	25	40669858	T	missense_variant	MODERATE	BRAT1	ENSBTAG00000014502	Transcript	ENSBTAT00000019280.6	protein_coding	R/Q	cGg/cAg	tolerated(0.69)	-	BP
rs135903983	24	61863453	T	missense_variant	MODERATE	-	ENSBTAG00000048835	Transcript	ENSBTAT00000065330.2	protein_coding	S/R	agC/agA	tolerated(0.69)	-	BP
rs209471783	5	88862940	A	missense_variant	MODERATE	SLCO1A2	ENSBTAG00000003282	Transcript	ENSBTAT00000004256.5	protein_coding	D/E	gaT/gaA	tolerated(0.69)	-	BP
rs456107701	18	51974541	C	missense_variant	MODERATE	KCNN4	ENSBTAG00000004588	Transcript	ENSBTAT00000006024.5	protein_coding	P/A	Ccg/Gcg	tolerated(0.68)	-	BP
rs442497275	11	86871382	G	missense_variant	MODERATE	PDIA6	ENSBTAG00000001928	Transcript	ENSBTAT00000002508.5	protein_coding	L/V	Ctg/Gtg	tolerated(0.68)	-	BP
rs383869878	3	107103542	C	missense_variant	MODERATE	RHBDL2	ENSBTAG00000008023	Transcript	ENSBTAT00000056623.3	protein_coding	E/A	gAa/gCa	tolerated(0.68)	-	BP
rs211162820	3	14507962	G	missense_variant	MODERATE	GLMP	ENSBTAG00000006364	Transcript	ENSBTAT00000008351.6	protein_coding	T/A	Acc/Gcc	tolerated(0.67)	-	BP
rs716936409	22	59282397	G	missense_variant	MODERATE	RPN1	ENSBTAG00000005191	Transcript	ENSBTAT00000006847.6	protein_coding	S/A	Tcg/Gcg	tolerated(0.66)	-	BP
rs524909112	1	70466821	G	missense_variant	MODERATE	MUC20	ENSBTAG00000032819	Transcript	ENSBTAT00000015160.6	protein_coding	T/A	Aca/Gca	tolerated(0.66)	-	BP
rs447860555	13	6637626	G	missense_variant	MODERATE	SPTLC3	ENSBTAG00000014252	Transcript	ENSBTAT00000018946.6	protein_coding	S/W	tCg/tGg	tolerated(0.65)	-	BP
rs208790601	28	6258014	A	missense_variant	MODERATE	MAP3K21	ENSBTAG00000021183	Transcript	ENSBTAT00000028227.6	protein_coding	M/I	atG/atA	tolerated(0.64)	-	BP
rs384051457	22	52582260	T	missense_variant	MODERATE	CCDC12	ENSBTAG00000011311	Transcript	ENSBTAT00000015026.6	protein_coding	R/S	agG/agT	tolerated(0.64)	-	BP
rs721095711	17	72602393	T	missense_variant	MODERATE	ESS2	ENSBTAG00000018534	Transcript	ENSBTAT00000024669.5	protein_coding	A/T	Gcc/Acc	tolerated(0.64)	-	BP
rs110788094	1	10400663	T	missense_variant	MODERATE	APP	ENSBTAG00000017753	Transcript	ENSBTAT00000049004.4	protein_coding	Y/F	tAt/tTt	tolerated(0.64)	-	BP
rs384040658	9	34247741	G	missense_variant	MODERATE	CALHM6	ENSBTAG00000006549	Transcript	ENSBTAT00000038044.5	protein_coding	V/A	gTg/gCg	tolerated(0.63)	-	BP
rs135504484	8	102617426	C	missense_variant	MODERATE	BSPRY	ENSBTAG00000044155	Transcript	ENSBTAT00000061293.3	protein_coding	M/T	aTg/aCg	tolerated(0.63)	-	BP
rs136486899	19	55839960	G	missense_variant	MODERATE	GALK1	ENSBTAG00000014964	Transcript	ENSBTAT00000019921.6	protein_coding	H/R	cAc/cGc	tolerated(0.62)	-	BP
rs134932801	7	6237853	T	missense_variant	MODERATE	NWD1	ENSBTAG00000009328	Transcript	ENSBTAT00000012281.6	protein_coding	G/R	Gga/Aga	tolerated(0.62)	-	BP
rs480500477	4	113068467	A	missense_variant	MODERATE	GIMAP4	ENSBTAG00000046257	Transcript	ENSBTAT00000034773.5	protein_coding	P/L	cCg/cTg	tolerated(0.62)	-	BP
rs524419730	29	40984888	C	missense_variant	MODERATE	INTS5	ENSBTAG00000010455	Transcript	ENSBTAT00000013803.5	protein_coding	I/V	Atc/Gtc	tolerated(0.61)	-	BP
rs42068511	25	26493378	C	missense_variant	MODERATE	QPRT	ENSBTAG00000018082	Transcript	ENSBTAT00000024072.4	protein_coding	Q/R	cAa/cGa	tolerated(0.61)	-	BP
rs42045936	24	32269254	C	missense_variant	MODERATE	IMPACT	ENSBTAG00000003035	Transcript	ENSBTAT00000048179.4	protein_coding	N/D	Aac/Gac	tolerated(0.61)	-	BP
rs456143397	18	13326587	G	missense_variant	MODERATE	SLC7A5	ENSBTAG00000006731	Transcript	ENSBTAT00000008848.6	protein_coding	E/A	gAg/gCg	tolerated(0.61)	-	BP
rs379461793	4	93083782	A	missense_variant	MODERATE	TSPAN33	ENSBTAG00000007253	Transcript	ENSBTAT00000009542.3	protein_coding	V/I	Gtc/Atc	tolerated(0.61)	-	BP
rs721690443	20	65324909	T	missense_variant	MODERATE	MTRR	ENSBTAG00000009401	Transcript	ENSBTAT00000012372.5	protein_coding	A/T	Gca/Aca	tolerated(0.59)	-	BP
rs525510461	18	13326383	C	missense_variant	MODERATE	SLC7A5	ENSBTAG00000006731	Transcript	ENSBTAT00000008848.6	protein_coding	T/S	aCc/aGc	tolerated(0.58)	-	BP
rs451991153	13	7321879	C	missense_variant	MODERATE	ESF1	ENSBTAG00000007130	Transcript	ENSBTAT00000009384.6	protein_coding	N/D	Aat/Gat	tolerated(0.57)	-	BP
rs1115838080	4	87314343	T	missense_variant	MODERATE	CADPS2	ENSBTAG00000005110	Transcript	ENSBTAT00000006737.6	protein_coding	A/T	Gcg/Acg	tolerated(0.57)	-	BP
rs437224358	18	49162044	G	missense_variant	MODERATE	TIMM50	ENSBTAG00000010480	Transcript	ENSBTAT00000032015.4	protein_coding	P/A	Cca/Gca	tolerated(0.56)	-	BP
rs380454696	13	73124658	T	missense_variant	MODERATE	CCN5	ENSBTAG00000006037	Transcript	ENSBTAT00000007931.5	protein_coding	P/L	cCa/cTa	tolerated(0.56)	-	BP
rs43623325	10	26194742	G	missense_variant	MODERATE	-	ENSBTAG00000049914	Transcript	ENSBTAT00000073870.1	protein_coding	K/N	aaG/aaC	tolerated(0.56)	-	BP
rs520992820	1	819965	T	missense_variant	MODERATE	-	ENSBTAG00000001753	Transcript	ENSBTAT00000002299.5	protein_coding	R/Q	cGg/cAg	tolerated(0.56)	-	BP
rs476356403	25	727551	C	missense_variant	MODERATE	LMF1	ENSBTAG00000019745	Transcript	ENSBTAT00000004206.6	protein_coding	R/G	Agg/Ggg	tolerated(0.55)	-	BP
rs380349376	23	10942277	A	missense_variant	MODERATE	FGD2	ENSBTAG00000014172	Transcript	ENSBTAT00000018834.5	protein_coding	A/T	Gct/Act	tolerated(0.55)	-	BP
rs483304728	9	76213801	C	missense_variant	MODERATE	NHSL1	ENSBTAG00000000245	Transcript	ENSBTAT00000000305.6	protein_coding	Q/R	cAg/cGg	tolerated(0.55)	-	BP
rs135884940	18	53856164	G	missense_variant	MODERATE	FKRP	ENSBTAG00000050243	Transcript	ENSBTAT00000076842.1	protein_coding	H/R	cAc/cGc	tolerated(0.54)	-	BP
rs526698162	15	43832230	C	missense_variant	MODERATE	DENND2B	ENSBTAG00000005356	Transcript	ENSBTAT00000007048.6	protein_coding	Y/H	Tac/Cac	tolerated(0.54)	-	BP
rs517137581	24	24926534	G	missense_variant	MODERATE	GAREM1	ENSBTAG00000020286	Transcript	ENSBTAT00000027036.6	protein_coding	V/G	gTt/gGt	tolerated(0.53)	-	BP
rs137679721	19	56548516	A	missense_variant	MODERATE	FDXR	ENSBTAG00000006525	Transcript	ENSBTAT00000034683.5	protein_coding	R/Q	cGg/cAg	tolerated(0.53)	-	BP
rs109547111	12	85170464	G	missense_variant	MODERATE	RAB20	ENSBTAG00000049416	Transcript	ENSBTAT00000073303.1	protein_coding	G/R	Ggc/Cgc	tolerated(0.53)	Udder_cleft+Animal_QTLdb+28166	BP
rs800993764	24	61863455	C	missense_variant	MODERATE	-	ENSBTAG00000048835	Transcript	ENSBTAT00000065330.2	protein_coding	S/G	Agc/Ggc	tolerated(0.52)	-	BP
rs476495883	29	39853651	A	missense_variant	MODERATE	TKFC	ENSBTAG00000018201	Transcript	ENSBTAT00000024227.5	protein_coding	Q/K	Cag/Aag	tolerated(0.51)	-	BP
rs109793198	11	67829588	C	missense_variant	MODERATE	AAK1	ENSBTAG00000009343	Transcript	ENSBTAT00000064837.2	protein_coding	I/V	Att/Gtt	tolerated(0.51)	-	BP
rs463816200	24	20358502	G	missense_variant	MODERATE	FHOD3	ENSBTAG00000021581	Transcript	ENSBTAT00000061003.3	protein_coding	L/P	cTg/cCg	tolerated(0.5)	-	BP
rs438633289	21	33482391	A	missense_variant	MODERATE	COMMD4	ENSBTAG00000007346	Transcript	ENSBTAT00000009665.4	protein_coding	N/I	aAc/aTc	tolerated(0.5)	-	BP
rs132833989	14	82122446	C	missense_variant	MODERATE	SNTB1	ENSBTAG00000044126	Transcript	ENSBTAT00000061037.3	protein_coding	P/A	Ccc/Gcc	tolerated(0.5)	-	BP
rs110373143	6	86071780	A	missense_variant	MODERATE	UTP3	ENSBTAG00000009310	Transcript	ENSBTAT00000012263.6	protein_coding	D/E	gaC/gaA	tolerated(0.5)	-	BP
rs722574304	4	99018124	T	missense_variant	MODERATE	-	ENSBTAG00000047605	Transcript	ENSBTAT00000054744.3	protein_coding	A/T	Gcg/Acg	tolerated(0.5)	-	BP
rs133113758	23	31591393	T	missense_variant	MODERATE	BTN1A1	ENSBTAG00000031753	Transcript	ENSBTAT00000045016.4	protein_coding	A/T	Gcg/Acg	tolerated(0.49)	-	BP
rs42311228	22	48692106	T	missense_variant	MODERATE	ALAS1	ENSBTAG00000004118	Transcript	ENSBTAT00000005380.6	protein_coding	R/Q	cGa/cAa	tolerated(0.49)	-	BP
rs482059559	16	30494693	G	missense_variant	MODERATE	AHCTF1	ENSBTAG00000013949	Transcript	ENSBTAT00000018538.6	protein_coding	N/D	Aat/Gat	tolerated(0.49)	-	BP
rs208743927	6	115536295	G	missense_variant	MODERATE	-	ENSBTAG00000052058	Transcript	ENSBTAT00000087443.1	protein_coding	C/R	Tgt/Cgt	tolerated(0.49)	-	BP
rs383167758	6	115798573	A	missense_variant	MODERATE	NOP14	ENSBTAG00000001504	Transcript	ENSBTAT00000044320.3	protein_coding	D/N	Gac/Aac	tolerated(0.49)	-	BP
rs1114304869	14	766650	A	missense_variant	MODERATE	OPLAH	ENSBTAG00000017281	Transcript	ENSBTAT00000022981.5	protein_coding	G/D	gGc/gAc	tolerated(0.48)	-	BP
rs208430040	7	17774724	C	missense_variant	MODERATE	C3	ENSBTAG00000017280	Transcript	ENSBTAT00000022979.5	protein_coding	M/T	aTg/aCg	tolerated(0.48)	-	BP
rs378946339	6	115798640	G	missense_variant	MODERATE	NOP14	ENSBTAG00000001504	Transcript	ENSBTAT00000044320.3	protein_coding	P/R	cCa/cGa	tolerated(0.47)	-	BP
rs382049707	1	45992136	G	missense_variant	MODERATE	TRMT10C	ENSBTAG00000024027	Transcript	ENSBTAT00000033093.3	protein_coding	S/R	agC/agG	tolerated(0.47)	-	BP
rs211604027	13	10796190	T	missense_variant	MODERATE	-	ENSBTAG00000023169	Transcript	ENSBTAT00000050711.4	protein_coding	P/L	cCg/cTg	tolerated(0.46)	-	BP
rs1116087463	8	76267759	T	missense_variant	MODERATE	RASEF	ENSBTAG00000021751	Transcript	ENSBTAT00000028993.6	protein_coding	D/N	Gac/Aac	tolerated(0.46)	-	BP
rs526505584	3	66043506	C	missense_variant	MODERATE	IFI44	ENSBTAG00000034349	Transcript	ENSBTAT00000048651.4	protein_coding	Q/R	cAg/cGg	tolerated(0.46)	-	BP
rs718503366	26	17981975	A	missense_variant	MODERATE	PIK3AP1	ENSBTAG00000019872	Transcript	ENSBTAT00000026477.6	protein_coding	P/L	cCg/cTg	tolerated(0.45)	-	BP
rs42076968	25	34417145	C	missense_variant	MODERATE	SSC4D	ENSBTAG00000003020	Transcript	ENSBTAT00000003928.5	protein_coding	D/E	gaC/gaG	tolerated(0.45)	-	BP
rs524598288	1	820053	G	missense_variant	MODERATE	-	ENSBTAG00000001753	Transcript	ENSBTAT00000002299.5	protein_coding	S/R	Agc/Cgc	tolerated(0.45)	-	BP
rs109894938	22	50911718	A	missense_variant	MODERATE	QARS1	ENSBTAG00000018928	Transcript	ENSBTAT00000025191.6	protein_coding	A/T	Gct/Act	tolerated(0.44)	-	BP
rs382062257	18	61923483	C	missense_variant	MODERATE	ZNF784	ENSBTAG00000016299	Transcript	ENSBTAT00000021685.5	protein_coding	T/P	Acc/Ccc	tolerated(0.44)	-	BP
rs208576672	13	55283819	C	missense_variant	MODERATE	CDH4	ENSBTAG00000015058	Transcript	ENSBTAT00000020042.6	protein_coding	H/R	cAc/cGc	tolerated(0.43)	-	BP
rs445514795	6	22460082	A	missense_variant	MODERATE	SLC39A8	ENSBTAG00000005668	Transcript	ENSBTAT00000007448.6	protein_coding	R/H	cGt/cAt	tolerated(0.43)	-	BP
rs718185596	25	21078091	C	missense_variant	MODERATE	COG7	ENSBTAG00000032223	Transcript	ENSBTAT00000045677.4	protein_coding	A/G	gCc/gGc	tolerated(0.42)	-	BP
rs440057851	6	110782318	T	missense_variant	MODERATE	FBXL5	ENSBTAG00000021214	Transcript	ENSBTAT00000028266.6	protein_coding	S/N	aGt/aAt	tolerated(0.42)	-	BP
rs720947033	3	83818706	G	missense_variant	MODERATE	PATJ	ENSBTAG00000021975	Transcript	ENSBTAT00000029300.6	protein_coding	M/T	aTg/aCg	tolerated(0.42)	-	BP
rs383723477	19	13316595	G	missense_variant	MODERATE	AATF	ENSBTAG00000021927	Transcript	ENSBTAT00000029234.5	protein_coding	S/G	Agt/Ggt	tolerated(0.41)	-	BP
rs208140758	8	111006073	C	missense_variant	MODERATE	RNASEH1	ENSBTAG00000016235	Transcript	ENSBTAT00000021600.5	protein_coding	V/A	gTg/gCg	tolerated(0.41)	-	BP
rs515948677	29	43129410	T	missense_variant	MODERATE	ATG2A	ENSBTAG00000007058	Transcript	ENSBTAT00000009283.6	protein_coding	A/T	Gcg/Acg	tolerated(0.4)	-	BP
rs136215085	15	53839744	C	missense_variant	MODERATE	LIPT2	ENSBTAG00000008227	Transcript	ENSBTAT00000010820.6	protein_coding	L/R	cTc/cGc	tolerated(0.4)	-	BP
rs523875164	13	76163014	C	missense_variant	MODERATE	SULF2	ENSBTAG00000007490	Transcript	ENSBTAT00000009852.6	protein_coding	A/G	gCc/gGc	tolerated(0.4)	-	BP
rs136675633	3	20919163	C	missense_variant	MODERATE	MGC134040	ENSBTAG00000022741	Transcript	ENSBTAT00000030870.3	protein_coding	H/R	cAc/cGc	tolerated(0.4)	-	BP
rs108984994	25	33583344	G	missense_variant	MODERATE	VPS37D	ENSBTAG00000008487	Transcript	ENSBTAT00000011185.5	protein_coding	E/D	gaG/gaC	tolerated(0.39)	-	BP
rs42065104	25	27993458	T	missense_variant	MODERATE	ASL	ENSBTAG00000015314	Transcript	ENSBTAT00000020365.5	protein_coding	R/Q	cGg/cAg	tolerated(0.39)	-	BP
rs209147307	23	27232424	T	missense_variant	MODERATE	PPT2	ENSBTAG00000004436	Transcript	ENSBTAT00000005815.6	protein_coding	A/T	Gcc/Acc	tolerated(0.39)	-	BP
rs523774916	16	26108696	G	missense_variant	MODERATE	MIA3	ENSBTAG00000018824	Transcript	ENSBTAT00000025055.6	protein_coding	H/R	cAc/cGc	tolerated(0.39)	-	BP
rs718149600	10	64956959	G	missense_variant	MODERATE	SLC30A4	ENSBTAG00000021019	Transcript	ENSBTAT00000061150.3	protein_coding	I/V	Ata/Gta	tolerated(0.39)	-	BP
rs383710805	6	98064901	C	missense_variant	MODERATE	COQ2	ENSBTAG00000005744	Transcript	ENSBTAT00000007549.6	protein_coding	P/R	cCc/cGc	tolerated(0.39)	-	BP
rs519044925	25	2578352	C	missense_variant	MODERATE	ZNF213	ENSBTAG00000026408	Transcript	ENSBTAT00000037526.4	protein_coding	S/P	Tct/Cct	tolerated(0.38)	-	BP
rs470671056	7	1437836	C	missense_variant	MODERATE	SQSTM1	ENSBTAG00000015591	Transcript	ENSBTAT00000020709.6	protein_coding	T/R	aCa/aGa	tolerated(0.38)	-	BP
rs109500174	5	60532648	A	missense_variant	MODERATE	ELK3	ENSBTAG00000001509	Transcript	ENSBTAT00000001974.5	protein_coding	G/S	Ggc/Agc	tolerated(0.38)	-	BP
rs41879795	18	43414785	C	missense_variant	MODERATE	RHPN2	ENSBTAG00000003089	Transcript	ENSBTAT00000004021.5	protein_coding	D/E	gaC/gaG	tolerated(0.37)	-	BP
rs136096249	11	106534260	C	missense_variant	MODERATE	DPH7	ENSBTAG00000038691	Transcript	ENSBTAT00000016098.5	protein_coding	I/V	Atc/Gtc	tolerated(0.37)	-	BP
rs435387224	18	63882443	G	missense_variant	MODERATE	ZFP28	ENSBTAG00000002055	Transcript	ENSBTAT00000021794.6	protein_coding	V/A	gTg/gCg	tolerated(0.36)	-	BP
rs516605535	16	3415507	G	missense_variant	MODERATE	SLC45A3	ENSBTAG00000007693	Transcript	ENSBTAT00000010116.5	protein_coding	W/R	Tgg/Cgg	tolerated(0.36)	-	BP
rs474804261	1	154170260	A	missense_variant	MODERATE	TBC1D5	ENSBTAG00000030581	Transcript	ENSBTAT00000043194.4	protein_coding	A/V	gCc/gTc	tolerated(0.36)	-	BP
rs384825659	14	26475776	A	missense_variant	MODERATE	CHD7	ENSBTAG00000021841	Transcript	ENSBTAT00000026607.6	protein_coding	G/R	Ggg/Agg	tolerated(0.35)	-	BP
rs210144835	5	93509502	A	missense_variant	MODERATE	MGST1	ENSBTAG00000008541	Transcript	ENSBTAT00000011257.5	protein_coding	A/V	gCg/gTg	tolerated(0.35)	-	BP
rs378974020	25	24921223	G	missense_variant	MODERATE	IL4R	ENSBTAG00000001602	Transcript	ENSBTAT00000002098.6	protein_coding	E/G	gAg/gGg	tolerated(0.34)	-	BP
rs208927097	20	71964476	G	missense_variant	MODERATE	-	ENSBTAG00000047700	Transcript	ENSBTAT00000063930.2	protein_coding	N/D	Aac/Gac	tolerated(0.34)	-	BP
rs1118207466	19	38749731	T	missense_variant	MODERATE	TBKBP1	ENSBTAG00000011280	Transcript	ENSBTAT00000043249.4	protein_coding	G/S	Ggc/Agc	tolerated(0.34)	-	BP
rs463297524	18	2455011	T	missense_variant	MODERATE	LDHD	ENSBTAG00000006779	Transcript	ENSBTAT00000008924.5	protein_coding	A/T	Gcg/Acg	tolerated(0.34)	-	BP
rs716807143	28	7250740	T	missense_variant	MODERATE	TARBP1	ENSBTAG00000004517	Transcript	ENSBTAT00000005936.6	protein_coding	S/T	Tct/Act	tolerated(0.33)	-	BP
rs384128041	27	41999886	C	missense_variant	MODERATE	NR1D2	ENSBTAG00000018024	Transcript	ENSBTAT00000023994.6	protein_coding	H/R	cAc/cGc	tolerated(0.33)	-	BP
rs41901189	18	65813538	C	missense_variant	MODERATE	-	ENSBTAG00000049866	Transcript	ENSBTAT00000073859.1	protein_coding	E/D	gaG/gaC	tolerated(0.33)	-	BP
rs382196703	15	51653414	C	missense_variant	MODERATE	NUMA1	ENSBTAG00000018449	Transcript	ENSBTAT00000024553.6	protein_coding	K/R	aAg/aGg	tolerated(0.33)	-	BP
rs384494739	8	76267842	C	missense_variant	MODERATE	RASEF	ENSBTAG00000021751	Transcript	ENSBTAT00000028993.6	protein_coding	V/G	gTa/gGa	tolerated(0.33)	-	BP
rs209772697	5	113947180	T	missense_variant	MODERATE	TTLL12	ENSBTAG00000001708	Transcript	ENSBTAT00000002240.6	protein_coding	D/N	Gac/Aac	tolerated(0.33)	-	BP
rs433763919	21	57838508	T	missense_variant	MODERATE	UBR7	ENSBTAG00000004310	Transcript	ENSBTAT00000005648.6	protein_coding	A/V	gCc/gTc	tolerated(0.32)	-	BP
rs380797635	16	2155197	C	missense_variant	MODERATE	PPP1R15B	ENSBTAG00000013074	Transcript	ENSBTAT00000017382.5	protein_coding	T/A	Aca/Gca	tolerated(0.32)	-	BP
rs527205222	11	103206350	A	missense_variant	MODERATE	-	ENSBTAG00000000893	Transcript	ENSBTAT00000032610.3	protein_coding	A/T	Gcc/Acc	tolerated(0.32)	-	BP
rs208635343	5	65590670	A	missense_variant	MODERATE	GNPTAB	ENSBTAG00000019409	Transcript	ENSBTAT00000025859.6	protein_coding	P/L	cCt/cTt	tolerated(0.32)	-	BP
rs520724555	3	119889917	C	missense_variant	MODERATE	GPC1	ENSBTAG00000015996	Transcript	ENSBTAT00000018329.6	protein_coding	T/P	Acc/Ccc	tolerated(0.32)	-	BP
rs378704011	29	26502774	A	missense_variant	MODERATE	M-SAA3.2	ENSBTAG00000054278	Transcript	ENSBTAT00000071929.1	protein_coding	G/R	Gga/Aga	tolerated(0.31)	-	BP
rs109929335	17	6118574	G	missense_variant	MODERATE	FAM160A1	ENSBTAG00000025263	Transcript	ENSBTAT00000018468.6	protein_coding	L/P	cTg/cCg	tolerated(0.31)	-	BP
rs382501378	15	51804112	A	missense_variant	MODERATE	FOLR1	ENSBTAG00000021007	Transcript	ENSBTAT00000001053.6	protein_coding	E/K	Gag/Aag	tolerated(0.31)	-	BP
rs721311459	5	71108951	T	missense_variant	MODERATE	FBXO7	ENSBTAG00000020634	Transcript	ENSBTAT00000027498.6	protein_coding	A/V	gCa/gTa	tolerated(0.31)	-	BP
rs521363875	18	49412607	T	missense_variant	MODERATE	-	ENSBTAG00000005261	Transcript	ENSBTAT00000006924.6	protein_coding	Q/K	Cag/Aag	tolerated(0.3)	-	BP
rs41756484	15	34212287	G	missense_variant	MODERATE	GRAMD1B	ENSBTAG00000001410	Transcript	ENSBTAT00000001849.6	protein_coding	S/G	Agc/Ggc	tolerated(0.3)	-	BP
rs469736366	12	34276783	T	missense_variant	MODERATE	-	ENSBTAG00000019545	Transcript	ENSBTAT00000026040.6	protein_coding	S/L	tCg/tTg	tolerated(0.3)	-	BP
rs384582978	11	106108385	C	missense_variant	MODERATE	UAP1L1	ENSBTAG00000048054	Transcript	ENSBTAT00000065653.2	protein_coding	R/P	cGc/cCc	tolerated(0.3)	-	BP
rs525675072	8	99748032	A	missense_variant	MODERATE	C8H9orf152	ENSBTAG00000003240	Transcript	ENSBTAT00000004199.5	protein_coding	A/V	gCt/gTt	tolerated(0.3)	-	BP
rs457494205	4	118349459	T	missense_variant	MODERATE	NOM1	ENSBTAG00000016435	Transcript	ENSBTAT00000043572.4	protein_coding	P/S	Ccc/Tcc	tolerated(0.3)	-	BP
rs476609373	25	17310594	G	missense_variant	MODERATE	KNOP1	ENSBTAG00000019593	Transcript	ENSBTAT00000037443.5	protein_coding	I/T	aTc/aCc	tolerated(0.29)	-	BP
rs380549516	22	11451307	G	missense_variant	MODERATE	VILL	ENSBTAG00000012963	Transcript	ENSBTAT00000017231.6	protein_coding	I/V	Atc/Gtc	tolerated(0.29)	-	BP
rs1116477693	17	72546370	G	missense_variant	MODERATE	ZNF74	ENSBTAG00000016257	Transcript	ENSBTAT00000029408.5	protein_coding	A/P	Gct/Cct	tolerated(0.29)	-	BP
rs720901284	17	2674686	C	missense_variant	MODERATE	LRAT	ENSBTAG00000017167	Transcript	ENSBTAT00000022813.4	protein_coding	L/V	Ctc/Gtc	tolerated(0.29)	-	BP
rs209490778	10	48018430	A	missense_variant	MODERATE	-	ENSBTAG00000010952	Transcript	ENSBTAT00000014540.5	protein_coding	Q/H	caG/caT	tolerated(0.29)	-	BP
rs722455520	4	10719781	T	missense_variant	MODERATE	VPS50	ENSBTAG00000014255	Transcript	ENSBTAT00000018952.5	protein_coding	A/V	gCt/gTt	tolerated(0.29)	-	BP
rs109828964	29	28108791	C	missense_variant	MODERATE	TBRG1	ENSBTAG00000009410	Transcript	ENSBTAT00000030289.3	protein_coding	H/P	cAt/cCt	tolerated(0.28)	-	BP
rs17871846	21	55175945	A	missense_variant	MODERATE	TP53BP1	ENSBTAG00000021304	Transcript	ENSBTAT00000028388.5	protein_coding	S/L	tCg/tTg	tolerated(0.28)	-	BP
rs209961037	21	55207173	G	missense_variant	MODERATE	TP53BP1	ENSBTAG00000021304	Transcript	ENSBTAT00000028388.5	protein_coding	T/P	Act/Cct	tolerated(0.28)	-	BP
rs110945335	19	50719563	T	missense_variant	MODERATE	CCDC57	ENSBTAG00000019321	Transcript	ENSBTAT00000042663.4	protein_coding	P/L	cCc/cTc	tolerated(0.28)	-	BP
rs135312743	19	55706495	G	missense_variant	MODERATE	FBF1	ENSBTAG00000030175	Transcript	ENSBTAT00000029359.6	protein_coding	Q/R	cAg/cGg	tolerated(0.28)	-	BP
rs110854900	12	12443593	T	missense_variant	MODERATE	AKAP11	ENSBTAG00000014752	Transcript	ENSBTAT00000019629.5	protein_coding	S/L	tCg/tTg	tolerated(0.28)	-	BP
rs8193069	8	107067611	T	missense_variant	MODERATE	TLR4	ENSBTAG00000006240	Transcript	ENSBTAT00000008190.3	protein_coding	T/I	aCc/aTc	tolerated(0.28)	Milk_protein_percentage+Animal_QTLdb+14032
rs527061874	29	24579419	A	missense_variant	MODERATE	HTATIP2	ENSBTAG00000013419	Transcript	ENSBTAT00000017856.4	protein_coding	Q/L	cAg/cTg	tolerated(0.27)	-	BP
rs208883829	25	24921073	T	missense_variant	MODERATE	IL4R	ENSBTAG00000001602	Transcript	ENSBTAT00000002098.6	protein_coding	T/I	aCt/aTt	tolerated(0.27)	-	BP
rs1117691095	11	106101424	T	missense_variant	MODERATE	SAPCD2	ENSBTAG00000047807	Transcript	ENSBTAT00000063271.2	protein_coding	A/T	Gcg/Acg	tolerated(0.27)	-	BP
rs134222772	10	19969873	C	missense_variant	MODERATE	NEO1	ENSBTAG00000004990	Transcript	ENSBTAT00000006569.6	protein_coding	M/T	aTg/aCg	tolerated(0.27)	-	BP
rs722678291	8	111006141	A	missense_variant	MODERATE	RNASEH1	ENSBTAG00000016235	Transcript	ENSBTAT00000021600.5	protein_coding	V/M	Gtg/Atg	tolerated(0.27)	-	BP
rs109682729	2	39040344	C	missense_variant	MODERATE	GALNT5	ENSBTAG00000017376	Transcript	ENSBTAT00000023104.4	protein_coding	N/D	Aat/Gat	tolerated(0.27)	-	BP
rs723380273	26	17976639	G	missense_variant	MODERATE	PIK3AP1	ENSBTAG00000019872	Transcript	ENSBTAT00000026477.6	protein_coding	K/T	aAg/aCg	tolerated(0.26)	-	BP
rs136953498	23	27994118	G	missense_variant	MODERATE	CCHCR1	ENSBTAG00000014434	Transcript	ENSBTAT00000019198.3	protein_coding	M/V	Atg/Gtg	tolerated(0.26)	-	BP
rs519431745	22	35066412	G	missense_variant	MODERATE	LRIG1	ENSBTAG00000010360	Transcript	ENSBTAT00000030750.5	protein_coding	S/G	Agt/Ggt	tolerated(0.26)	-	BP
rs466824958	15	51653736	A	missense_variant	MODERATE	NUMA1	ENSBTAG00000018449	Transcript	ENSBTAT00000024553.6	protein_coding	M/L	Atg/Ttg	tolerated(0.26)	-	BP
rs1115219057	13	52325433	A	missense_variant	MODERATE	VPS16	ENSBTAG00000001320	Transcript	ENSBTAT00000001744.6	protein_coding	G/C	Ggt/Tgt	tolerated(0.26)	-	BP
rs381950407	13	20004020	A	missense_variant	MODERATE	ITGB1	ENSBTAG00000015910	Transcript	ENSBTAT00000021156.6	protein_coding	V/I	Gtc/Atc	tolerated(0.26)	-	BP
rs450318748	7	49599972	T	missense_variant	MODERATE	BRD8	ENSBTAG00000008753	Transcript	ENSBTAT00000011535.6	protein_coding	S/N	aGt/aAt	tolerated(0.26)	-	BP
rs516264742	3	69983446	T	missense_variant	MODERATE	TYW3	ENSBTAG00000005196	Transcript	ENSBTAT00000006849.5	protein_coding	V/I	Gtt/Att	tolerated(0.26)	-	BP
rs1116635509	19	30621650	A	missense_variant	MODERATE	ZNF18	ENSBTAG00000004675	Transcript	ENSBTAT00000006133.6	protein_coding	A/V	gCa/gTa	tolerated(0.25)	-	BP
rs134295235	5	102260842	G	missense_variant	MODERATE	WC1-12	ENSBTAG00000052355	Transcript	ENSBTAT00000056482.3	protein_coding	H/R	cAt/cGt	tolerated(0.25)	-	BP
rs518329771	29	36304901	A	missense_variant	MODERATE	APLP2	ENSBTAG00000016168	Transcript	ENSBTAT00000021524.6	protein_coding	G/R	Gga/Aga	tolerated(0.24)	-	BP
rs137377323	25	17042740	T	missense_variant	MODERATE	TMC5	ENSBTAG00000002097	Transcript	ENSBTAT00000037444.5	protein_coding	P/S	Ccg/Tcg	tolerated(0.24)	-	BP
rs210961864	20	71964478	G	missense_variant	MODERATE	-	ENSBTAG00000047700	Transcript	ENSBTAT00000063930.2	protein_coding	N/K	aaC/aaG	tolerated(0.24)	-	BP
rs136296948	19	51307247	G	missense_variant	MODERATE	BAHCC1	ENSBTAG00000016776	Transcript	ENSBTAT00000022317.5	protein_coding	V/A	gTg/gCg	tolerated(0.24)	-	BP
rs110398609	18	13346072	A	missense_variant	MODERATE	CA5A	ENSBTAG00000010151	Transcript	ENSBTAT00000013397.5	protein_coding	T/M	aCg/aTg	tolerated(0.24)	-	BP
rs134687147	18	26203120	T	missense_variant	MODERATE	GINS3	ENSBTAG00000009363	Transcript	ENSBTAT00000012322.5	protein_coding	A/S	Gct/Tct	tolerated(0.24)	-	BP
rs378651821	16	4743436	G	missense_variant	MODERATE	FCAMR	ENSBTAG00000019799	Transcript	ENSBTAT00000026382.5	protein_coding	S/T	aGc/aCc	tolerated(0.24)	-	BP
rs381758739	14	61066896	T	missense_variant	MODERATE	DCAF13	ENSBTAG00000021449	Transcript	ENSBTAT00000028594.6	protein_coding	M/I	atG/atA	tolerated(0.24)	-	BP
rs523817201	8	98574632	A	missense_variant	MODERATE	CTNNAL1	ENSBTAG00000004997	Transcript	ENSBTAT00000006577.6	protein_coding	R/L	cGc/cTc	tolerated(0.24)	-	BP
rs43515024	7	40405522	T	missense_variant	MODERATE	-	ENSBTAG00000004815	Transcript	ENSBTAT00000006320.6	protein_coding	R/H	cGc/cAc	tolerated(0.24)	-	BP
rs719981134	2	89122494	G	missense_variant	MODERATE	AOX1	ENSBTAG00000009725	Transcript	ENSBTAT00000012827.5	protein_coding	T/S	aCc/aGc	tolerated(0.24)	-	BP
rs209942011	18	50481601	C	missense_variant	MODERATE	CCDC97	ENSBTAG00000039635	Transcript	ENSBTAT00000056926.3	protein_coding	A/P	Gcc/Ccc	tolerated(0.23)	-	BP
rs109749106	17	6118460	T	missense_variant	MODERATE	FAM160A1	ENSBTAG00000025263	Transcript	ENSBTAT00000018468.6	protein_coding	R/Q	cGg/cAg	tolerated(0.23)	-	BP
rs718351468	4	113922903	G	missense_variant	MODERATE	NUB1	ENSBTAG00000004540	Transcript	ENSBTAT00000005970.6	protein_coding	K/E	Aag/Gag	tolerated(0.23)	-	BP
rs1116750703	3	43078360	G	missense_variant	MODERATE	DBT	ENSBTAG00000006320	Transcript	ENSBTAT00000008292.6	protein_coding	I/V	Ata/Gta	tolerated(0.23)	-	BP
rs109573398	17	6118559	A	missense_variant	MODERATE	FAM160A1	ENSBTAG00000025263	Transcript	ENSBTAT00000018468.6	protein_coding	S/F	tCc/tTc	tolerated(0.22)	-	BP
rs1116709717	11	106119328	A	missense_variant	MODERATE	MAN1B1	ENSBTAG00000046775	Transcript	ENSBTAT00000065627.2	protein_coding	V/M	Gtg/Atg	tolerated(0.22)	-	BP
rs463783641	25	1804840	G	missense_variant	MODERATE	ABCA3	ENSBTAG00000014903	Transcript	ENSBTAT00000019840.6	protein_coding	V/A	gTg/gCg	tolerated(0.2)	-	BP
rs210050033	24	49213292	T	missense_variant	MODERATE	LIPG	ENSBTAG00000048916	Transcript	ENSBTAT00000075023.1	protein_coding	P/L	cCg/cTg	tolerated(0.2)	-	BP
rs475883458	18	63227028	T	missense_variant	MODERATE	MBOAT7	ENSBTAG00000015908	Transcript	ENSBTAT00000021152.4	protein_coding	P/S	Ccc/Tcc	tolerated(0.2)	-	BP
rs717016887	11	4056795	T	missense_variant	MODERATE	CRACDL	ENSBTAG00000054686	Transcript	ENSBTAT00000067023.1	protein_coding	A/T	Gct/Act	tolerated(0.2)	-	BP
rs523302511	7	18542326	C	missense_variant	MODERATE	DUS3L	ENSBTAG00000011842	Transcript	ENSBTAT00000015715.6	protein_coding	A/P	Gct/Cct	tolerated(0.2)	-	BP
rs721136405	3	9879863	A	missense_variant	MODERATE	FCRL6	ENSBTAG00000017786	Transcript	ENSBTAT00000023651.6	protein_coding	A/V	gCt/gTt	tolerated(0.2)	-	BP
rs517572433	25	2486065	T	missense_variant	MODERATE	MMP25	ENSBTAG00000016424	Transcript	ENSBTAT00000021843.5	protein_coding	S/L	tCg/tTg	tolerated(0.19)	-	BP
rs137709807	23	29119290	C	missense_variant	MODERATE	UBD	ENSBTAG00000027246	Transcript	ENSBTAT00000012533.6	protein_coding	S/T	aGc/aCc	tolerated(0.19)	-	BP
rs379957997	22	11451149	C	missense_variant	MODERATE	VILL	ENSBTAG00000012963	Transcript	ENSBTAT00000017231.6	protein_coding	F/L	Ttc/Ctc	tolerated(0.19)	-	BP
rs136953796	19	5217358	G	missense_variant	MODERATE	STXBP4	ENSBTAG00000016078	Transcript	ENSBTAT00000021395.6	protein_coding	T/A	Aca/Gca	tolerated(0.19)	-	BP
rs208184284	13	47929949	T	missense_variant	MODERATE	SHLD1	ENSBTAG00000014048	Transcript	ENSBTAT00000039347.4	protein_coding	A/V	gCt/gTt	tolerated(0.19)	-	BP
rs43550545	11	6034923	C	missense_variant	MODERATE	TBC1D8	ENSBTAG00000025898	Transcript	ENSBTAT00000036694.5	protein_coding	T/A	Acc/Gcc	tolerated(0.19)	-	BP
rs517079857	10	48018540	A	missense_variant	MODERATE	-	ENSBTAG00000010952	Transcript	ENSBTAT00000014540.5	protein_coding	P/S	Ccc/Tcc	tolerated(0.19)	-	BP
rs723805803	8	79497108	T	missense_variant	MODERATE	TUT7	ENSBTAG00000001737	Transcript	ENSBTAT00000002277.6	protein_coding	Q/K	Caa/Aaa	tolerated(0.19)	-	BP
rs446376875	6	72485110	C	missense_variant	MODERATE	IGFBP7	ENSBTAG00000019368	Transcript	ENSBTAT00000025803.6	protein_coding	K/R	aAg/aGg	tolerated(0.19)	-	BP
rs714525648	5	119773078	A	missense_variant	MODERATE	SBF1	ENSBTAG00000021337	Transcript	ENSBTAT00000028448.6	protein_coding	R/C	Cgc/Tgc	tolerated(0.19)	-	BP
rs520274011	3	101832875	G	missense_variant	MODERATE	DMAP1	ENSBTAG00000005912	Transcript	ENSBTAT00000007766.5	protein_coding	A/P	Gct/Cct	tolerated(0.19)	-	BP
rs721479164	2	6670543	G	missense_variant	MODERATE	ASNSD1	ENSBTAG00000000492	Transcript	ENSBTAT00000056728.3	protein_coding	E/D	gaA/gaC	tolerated(0.19)	-	BP
rs721979129	23	43232830	T	missense_variant	MODERATE	TBC1D7	ENSBTAG00000017160	Transcript	ENSBTAT00000022819.6	protein_coding	T/M	aCg/aTg	tolerated(0.18)	-	BP
rs520468097	22	15024332	T	missense_variant	MODERATE	GASK1A	ENSBTAG00000052731	Transcript	ENSBTAT00000069767.1	protein_coding	A/S	Gcc/Tcc	tolerated(0.18)	-	BP
rs133255721	8	38477141	C	missense_variant	MODERATE	IL33	ENSBTAG00000018347	Transcript	ENSBTAT00000024412.6	protein_coding	D/G	gAt/gGt	tolerated(0.18)	-	BP
rs133713409	3	25274379	G	missense_variant	MODERATE	WDR3	ENSBTAG00000019937	Transcript	ENSBTAT00000026561.6	protein_coding	E/A	gAa/gCa	tolerated(0.18)	-	BP
rs211341238	3	43032524	A	missense_variant	MODERATE	RTCA	ENSBTAG00000006321	Transcript	ENSBTAT00000008293.6	protein_coding	T/M	aCg/aTg	tolerated(0.18)	-	BP
rs467045919	2	135622331	T	missense_variant	MODERATE	CROCC	ENSBTAG00000003822	Transcript	ENSBTAT00000042789.4	protein_coding	R/Q	cGg/cAg	tolerated(0.18)	-	BP
rs445861934	19	50155911	A	missense_variant	MODERATE	OGFOD3	ENSBTAG00000018172	Transcript	ENSBTAT00000024181.5	protein_coding	R/Q	cGg/cAg	tolerated(0.17)	-	BP
rs378325077	18	36812992	T	missense_variant	MODERATE	NOB1	ENSBTAG00000020633	Transcript	ENSBTAT00000027497.3	protein_coding	R/H	cGc/cAc	tolerated(0.17)	-	BP
rs132905035	8	76014517	A	missense_variant	MODERATE	GALT	ENSBTAG00000015807	Transcript	ENSBTAT00000020997.4	protein_coding	G/S	Ggc/Agc	tolerated(0.17)	-	BP
rs378949067	6	71782918	G	missense_variant	MODERATE	PPAT	ENSBTAG00000010571	Transcript	ENSBTAT00000052667.2	protein_coding	K/N	aaG/aaC	tolerated(0.17)	-	BP
rs110035050	25	38469076	A	missense_variant	MODERATE	ZNF316	ENSBTAG00000003953	Transcript	ENSBTAT00000005167.5	protein_coding	L/M	Ctg/Atg	tolerated(0.16)	-	BP
rs446014478	23	40128226	T	missense_variant	MODERATE	STMND1	ENSBTAG00000020559	Transcript	ENSBTAT00000027394.3	protein_coding	V/E	gTa/gAa	tolerated(0.16)	-	BP
rs41925478	19	55703863	C	missense_variant	MODERATE	FBF1	ENSBTAG00000030175	Transcript	ENSBTAT00000029359.6	protein_coding	F/L	Ttc/Ctc	tolerated(0.16)	-	BP
rs447481038	18	62312895	A	missense_variant	MODERATE	EPS8L1	ENSBTAG00000009512	Transcript	ENSBTAT00000012517.6	protein_coding	A/V	gCc/gTc	tolerated(0.16)	-	BP
rs447581461	17	44634302	A	missense_variant	MODERATE	FBRSL1	ENSBTAG00000039766	Transcript	ENSBTAT00000056742.3	protein_coding	P/S	Ccc/Tcc	tolerated(0.16)	-	BP
rs716187368	7	80461863	A	missense_variant	MODERATE	WWC1	ENSBTAG00000013880	Transcript	ENSBTAT00000019472.6	protein_coding	G/S	Ggc/Agc	tolerated(0.16)	-	BP
rs209417163	2	115491995	A	missense_variant	MODERATE	MFF	ENSBTAG00000021319	Transcript	ENSBTAT00000028421.4	protein_coding	A/T	Gct/Act	tolerated(0.16)	-	BP
rs110682224	23	47825070	C	missense_variant	MODERATE	DSP	ENSBTAG00000015106	Transcript	ENSBTAT00000020103.6	protein_coding	N/S	aAc/aGc	tolerated(0.15)	-	BP
rs719325620	19	51225654	A	missense_variant	MODERATE	FAAP100	ENSBTAG00000019104	Transcript	ENSBTAT00000025435.6	protein_coding	D/N	Gac/Aac	tolerated(0.15)	-	BP
rs516679129	17	72125678	G	missense_variant	MODERATE	YDJC	ENSBTAG00000013036	Transcript	ENSBTAT00000017330.6	protein_coding	Q/R	cAg/cGg	tolerated(0.15)	-	BP
rs384920527	15	51644274	A	missense_variant	MODERATE	NUMA1	ENSBTAG00000018449	Transcript	ENSBTAT00000024553.6	protein_coding	T/I	aCc/aTc	tolerated(0.15)	-	BP
rs432625630	14	73815786	T	missense_variant	MODERATE	OSGIN2	ENSBTAG00000013678	Transcript	ENSBTAT00000018177.6	protein_coding	D/N	Gat/Aat	tolerated(0.15)	-	BP
rs381654110	11	44862526	T	missense_variant	MODERATE	SULT1C4	ENSBTAG00000032051	Transcript	ENSBTAT00000021337.6	protein_coding	V/I	Gtc/Atc	tolerated(0.15)	-	BP
rs135344196	4	112905726	C	missense_variant	MODERATE	GIMAP7	ENSBTAG00000009850	Transcript	ENSBTAT00000039003.3	protein_coding	C/R	Tgc/Cgc	tolerated(0.15)	-	BP
rs480865918	3	117462517	A	missense_variant	MODERATE	ESPNL	ENSBTAG00000010164	Transcript	ENSBTAT00000013414.4	protein_coding	A/T	Gcc/Acc	tolerated(0.15)	-	BP
rs432099023	1	155436218	T	missense_variant	MODERATE	SATB1	ENSBTAG00000021158	Transcript	ENSBTAT00000028199.5	protein_coding	A/T	Gcc/Acc	tolerated(0.15)	-	BP
rs135502563	22	51432700	T	missense_variant	MODERATE	CCDC51	ENSBTAG00000013413	Transcript	ENSBTAT00000017844.4	protein_coding	T/M	aCg/aTg	tolerated(0.14)	-	BP
rs524061899	19	25030775	C	missense_variant	MODERATE	MYBBP1A	ENSBTAG00000007430	Transcript	ENSBTAT00000009771.6	protein_coding	I/V	Atc/Gtc	tolerated(0.14)	-	BP
rs41922698	19	48073711	G	missense_variant	MODERATE	FTSJ3	ENSBTAG00000021060	Transcript	ENSBTAT00000028047.5	protein_coding	E/Q	Gag/Cag	tolerated(0.13)	-	BP
rs1115472575	18	43830460	G	missense_variant	MODERATE	PEPD	ENSBTAG00000031941	Transcript	ENSBTAT00000045260.4	protein_coding	E/Q	Gag/Cag	tolerated(0.13)	-	BP
rs522370159	14	77464228	T	missense_variant	MODERATE	LRRCC1	ENSBTAG00000003338	Transcript	ENSBTAT00000004335.6	protein_coding	E/K	Gag/Aag	tolerated(0.13)	-	BP
rs718273429	11	4057448	A	missense_variant	MODERATE	CRACDL	ENSBTAG00000054686	Transcript	ENSBTAT00000067023.1	protein_coding	A/V	gCg/gTg	tolerated(0.13)	-	BP
rs719272101	11	37378507	T	missense_variant	MODERATE	SPTBN1	ENSBTAG00000006995	Transcript	ENSBTAT00000009208.6	protein_coding	P/L	cCc/cTc	tolerated(0.13)	-	BP
rs521858477	28	7268558	A	missense_variant	MODERATE	TARBP1	ENSBTAG00000004517	Transcript	ENSBTAT00000005936.6	protein_coding	R/C	Cgc/Tgc	tolerated(0.12)	-	BP
rs1117984861	24	20936379	T	missense_variant	MODERATE	MOCOS	ENSBTAG00000012252	Transcript	ENSBTAT00000048768.2	protein_coding	D/N	Gac/Aac	tolerated(0.12)	-	BP
rs210181511	8	111006079	T	missense_variant	MODERATE	RNASEH1	ENSBTAG00000016235	Transcript	ENSBTAT00000021600.5	protein_coding	A/V	gCg/gTg	tolerated(0.12)	-	BP
rs41629395	28	27009355	G	missense_variant	MODERATE	SGPL1	ENSBTAG00000009984	Transcript	ENSBTAT00000047413.3	protein_coding	N/S	aAt/aGt	tolerated(0.11)	-	BP
rs445164209	14	76195987	C	missense_variant	MODERATE	RMDN1	ENSBTAG00000015734	Transcript	ENSBTAT00000020889.6	protein_coding	S/P	Tct/Cct	tolerated(0.11)	-	BP
rs463750027	14	81635778	C	missense_variant	MODERATE	COL14A1	ENSBTAG00000013369	Transcript	ENSBTAT00000017783.6	protein_coding	V/L	Gtg/Ctg	tolerated(0.11)	-	BP
rs380043481	5	57531431	A	missense_variant	MODERATE	CD63	ENSBTAG00000011931	Transcript	ENSBTAT00000015829.4	protein_coding	V/M	Gtg/Atg	tolerated(0.11)	-	BP
rs447213713	1	66488418	C	missense_variant	MODERATE	ILDR1	ENSBTAG00000004705	Transcript	ENSBTAT00000006175.5	protein_coding	R/G	Cgc/Ggc	tolerated(0.11)	-	BP
rs800669122	29	37170343	T	missense_variant	MODERATE	CCDC86	ENSBTAG00000014215	Transcript	ENSBTAT00000018897.6	protein_coding	P/L	cCg/cTg	tolerated(0.1)	-	BP
rs473121421	23	29119348	T	missense_variant	MODERATE	UBD	ENSBTAG00000027246	Transcript	ENSBTAT00000012533.6	protein_coding	K/N	aaG/aaT	tolerated(0.1)	-	BP
rs522400593	20	33465358	A	missense_variant	MODERATE	MROH2B	ENSBTAG00000001997	Transcript	ENSBTAT00000002589.4	protein_coding	V/I	Gta/Ata	tolerated(0.1)	-	BP
rs718951356	19	45075365	A	missense_variant	MODERATE	-	ENSBTAG00000054347	Transcript	ENSBTAT00000000749.5	protein_coding	A/V	gCc/gTc	tolerated(0.1)	-	BP
rs724006021	19	46869914	T	missense_variant	MODERATE	METTL2A	ENSBTAG00000009458	Transcript	ENSBTAT00000012443.3	protein_coding	T/I	aCt/aTt	tolerated(0.1)	-	BP
rs449183424	16	79305010	A	missense_variant	MODERATE	DDX59	ENSBTAG00000020563	Transcript	ENSBTAT00000027398.4	protein_coding	T/M	aCg/aTg	tolerated(0.1)	-	BP
rs469506682	5	64077407	A	missense_variant	MODERATE	UHRF1BP1L	ENSBTAG00000006040	Transcript	ENSBTAT00000007936.6	protein_coding	T/M	aCg/aTg	tolerated(0.1)	-	BP
rs519650234	3	8390535	T	missense_variant	MODERATE	KLHDC9	ENSBTAG00000020150	Transcript	ENSBTAT00000026839.4	protein_coding	V/M	Gtg/Atg	tolerated(0.1)	-	BP
rs209914777	25	3830536	C	missense_variant	MODERATE	C25H16orf71	ENSBTAG00000006595	Transcript	ENSBTAT00000008661.5	protein_coding	L/P	cTg/cCg	tolerated(0.09)	-	BP
rs381290581	23	28779934	A	missense_variant	MODERATE	TRIM26	ENSBTAG00000035744	Transcript	ENSBTAT00000050226.4	protein_coding	V/I	Gtc/Atc	tolerated(0.09)	-	BP
rs474876821	23	25678312	T	missense_variant	MODERATE	BLA-DQB	ENSBTAG00000019588	Transcript	ENSBTAT00000026100.3	protein_coding	P/L	cCa/cTa	tolerated(0.09)	-	BP
rs385311101	6	89073103	T	missense_variant	MODERATE	GRO1	ENSBTAG00000037558	Transcript	ENSBTAT00000022366.6	protein_coding	L/F	Ctc/Ttc	tolerated(0.09)	-	BP
rs722261815	6	92601270	T	missense_variant	MODERATE	MRPL1	ENSBTAG00000018360	Transcript	ENSBTAT00000045390.4	protein_coding	P/L	cCt/cTt	tolerated(0.09)	-	BP
rs440458586	23	9264951	A	missense_variant	MODERATE	ZNF76	ENSBTAG00000006170	Transcript	ENSBTAT00000008112.6	protein_coding	V/M	Gtg/Atg	tolerated(0.08)	-	BP
rs477526314	23	7248036	A	missense_variant	MODERATE	BOLA-DMB	ENSBTAG00000012451	Transcript	ENSBTAT00000016520.4	protein_coding	T/M	aCg/aTg	tolerated(0.08)	-	BP
rs442059561	15	83523878	A	missense_variant	MODERATE	THYN1	ENSBTAG00000012936	Transcript	ENSBTAT00000017187.5	protein_coding	S/F	tCt/tTt	tolerated(0.08)	-	BP
rs520640929	15	29200525	T	missense_variant	MODERATE	TMEM25	ENSBTAG00000012940	Transcript	ENSBTAT00000017194.5	protein_coding	V/L	Gtg/Ttg	tolerated(0.08)	-	BP
rs211388562	13	73593540	T	missense_variant	MODERATE	-	ENSBTAG00000014329	Transcript	ENSBTAT00000019052.6	protein_coding	S/F	tCt/tTt	tolerated(0.08)	-	BP
rs721383060	4	107628395	A	missense_variant	MODERATE	ARHGEF5	ENSBTAG00000001815	Transcript	ENSBTAT00000002373.6	protein_coding	D/N	Gat/Aat	tolerated(0.08)	-	BP
rs380424716	3	93457364	A	missense_variant	MODERATE	ECHDC2	ENSBTAG00000002910	Transcript	ENSBTAT00000003779.6	protein_coding	R/Q	cGg/cAg	tolerated(0.08)	-	BP
rs515865099	29	36304172	C	missense_variant	MODERATE	APLP2	ENSBTAG00000016168	Transcript	ENSBTAT00000021524.6	protein_coding	E/Q	Gag/Cag	tolerated(0.07)	-	BP
rs209319567	26	20828234	G	missense_variant	MODERATE	DNMBP	ENSBTAG00000008939	Transcript	ENSBTAT00000011772.5	protein_coding	R/T	aGa/aCa	tolerated(0.07)	-	BP
rs518964599	26	32691487	T	missense_variant	MODERATE	GPAM	ENSBTAG00000011917	Transcript	ENSBTAT00000015811.5	protein_coding	R/K	aGg/aAg	tolerated(0.07)	-	BP
rs520913055	25	3957068	A	missense_variant	MODERATE	PPL	ENSBTAG00000002178	Transcript	ENSBTAT00000002822.6	protein_coding	T/M	aCg/aTg	tolerated(0.07)	-	BP
rs384824528	23	27139333	A	missense_variant	MODERATE	-	ENSBTAG00000023563	Transcript	ENSBTAT00000032165.5	protein_coding	A/V	gCg/gTg	tolerated(0.07)	-	BP
rs208163567	16	27154962	A	missense_variant	MODERATE	TP53BP2	ENSBTAG00000012781	Transcript	ENSBTAT00000016985.6	protein_coding	R/C	Cgt/Tgt	tolerated(0.07)	-	BP
rs133886302	5	109042030	C	missense_variant	MODERATE	CECR2	ENSBTAG00000009704	Transcript	ENSBTAT00000056494.3	protein_coding	K/Q	Aag/Cag	tolerated(0.07)	-	BP
rs516259934	5	110750056	G	missense_variant	MODERATE	RPL3	ENSBTAG00000003228	Transcript	ENSBTAT00000004188.4	protein_coding	E/A	gAa/gCa	tolerated(0.07)	-	BP
rs525616158	1	73991548	T	missense_variant	MODERATE	ATP13A4	ENSBTAG00000016305	Transcript	ENSBTAT00000021694.5	protein_coding	T/M	aCg/aTg	tolerated(0.07)	-	BP
rs380567650	25	38415879	A	missense_variant	MODERATE	ZDHHC4	ENSBTAG00000009547	Transcript	ENSBTAT00000012560.6	protein_coding	A/T	Gcc/Acc	tolerated(0.06)	-	BP
rs723712170	24	25607760	G	missense_variant	MODERATE	DSG2	ENSBTAG00000021923	Transcript	ENSBTAT00000029228.6	protein_coding	G/R	Gga/Cga	tolerated(0.06)	-	BP
rs797882873	23	31567208	A	missense_variant	MODERATE	HMGN4	ENSBTAG00000031747	Transcript	ENSBTAT00000045015.2	protein_coding	P/L	cCt/cTt	tolerated(0.06)	-	BP
rs136721866	3	48330275	C	missense_variant	MODERATE	TLCD4	ENSBTAG00000044125	Transcript	ENSBTAT00000060965.3	protein_coding	F/C	tTc/tGc	tolerated(0.06)	-	BP
rs525671701	29	50897610	C	missense_variant	MODERATE	B4GALNT4	ENSBTAG00000024814	Transcript	ENSBTAT00000034550.5	protein_coding	I/V	Ata/Gta	tolerated(0.05)	-	BP
rs1116445848	13	29679933	T	missense_variant	MODERATE	RPP38	ENSBTAG00000007702	Transcript	ENSBTAT00000010127.5	protein_coding	R/C	Cgt/Tgt	tolerated(0.05)	-	BP
rs133361758	4	106780900	T	missense_variant	MODERATE	ZYX	ENSBTAG00000017970	Transcript	ENSBTAT00000023912.5	protein_coding	P/L	cCg/cTg	tolerated(0.05)	-	BP
rs439107827	4	112339636	A	missense_variant	MODERATE	ZNF212	ENSBTAG00000000389	Transcript	ENSBTAT00000000499.5	protein_coding	V/I	Gtc/Atc	tolerated(0.05)	-	BP
rs43322193	2	107483766	T	missense_variant	MODERATE	OBSL1	ENSBTAG00000040338	Transcript	ENSBTAT00000060992.3	protein_coding	R/H	cGc/cAc	tolerated(0.05)	-	BP
rs520692128	11	9114081	G	missense_variant	MODERATE	MRPS9	ENSBTAG00000006150	Transcript	ENSBTAT00000008093.4	protein_coding	R/G	Agg/Ggg	deleterious_low_confidence(0.05)	-	BP
rs721142062	8	17332405	T	missense_variant	MODERATE	CAAP1	ENSBTAG00000001223	Transcript	ENSBTAT00000001617.6	protein_coding	S/C	Agt/Tgt	deleterious_low_confidence(0.05)	-	BP
rs449739964	25	27162285	T	missense_variant	MODERATE	STX4	ENSBTAG00000007523	Transcript	ENSBTAT00000009899.6	protein_coding	A/V	gCg/gTg	deleterious_low_confidence(0.04)	-	BP
rs136860823	23	28723160	C	missense_variant	MODERATE	BOLA	ENSBTAG00000002069	Transcript	ENSBTAT00000031167.5	protein_coding	T/A	Acg/Gcg	deleterious_low_confidence(0.04)	-	BP
rs721314932	18	7771553	A	missense_variant	MODERATE	GCSH	ENSBTAG00000006795	Transcript	ENSBTAT00000008936.2	protein_coding	R/C	Cgc/Tgc	deleterious_low_confidence(0.04)	-	BP
rs721640605	2	129836000	C	missense_variant	MODERATE	KDM1A	ENSBTAG00000009500	Transcript	ENSBTAT00000012501.6	protein_coding	A/G	gCg/gGg	deleterious_low_confidence(0.04)	-	BP
rs458823266	25	38962511	G	missense_variant	MODERATE	TNRC18	ENSBTAG00000037400	Transcript	ENSBTAT00000028865.6	protein_coding	S/G	Agc/Ggc	deleterious_low_confidence(0.03)	-	BP
rs525232504	25	2214177	T	missense_variant	MODERATE	-	ENSBTAG00000034372	Transcript	ENSBTAT00000048696.3	protein_coding	R/H	cGt/cAt	deleterious_low_confidence(0.03)	-	BP
rs524946695	10	21850107	A	missense_variant	MODERATE	C10H14orf93	ENSBTAG00000012725	Transcript	ENSBTAT00000016916.4	protein_coding	A/E	gCa/gAa	deleterious_low_confidence(0.03)	-	BP
rs472374058	1	82927958	A	missense_variant	MODERATE	ALG3	ENSBTAG00000005652	Transcript	ENSBTAT00000032212.4	protein_coding	P/T	Ccc/Acc	deleterious_low_confidence(0.03)	-	BP
rs518247104	1	83349022	G	missense_variant	MODERATE	YEATS2	ENSBTAG00000014451	Transcript	ENSBTAT00000019219.6	protein_coding	V/A	gTt/gCt	deleterious_low_confidence(0.03)	-	BP
rs383384662	23	28325374	T	missense_variant	MODERATE	PPP1R18	ENSBTAG00000039695	Transcript	ENSBTAT00000009151.6	protein_coding	T/I	aCc/aTc	deleterious_low_confidence(0.02)	-	BP
rs465474415	23	28057809	C	missense_variant	MODERATE	-	ENSBTAG00000007075	Transcript	ENSBTAT00000009299.6	protein_coding	V/A	gTg/gCg	deleterious_low_confidence(0.02)	-	BP
rs137639739	15	44427760	G	missense_variant	MODERATE	RIC3	ENSBTAG00000004863	Transcript	ENSBTAT00000006392.6	protein_coding	N/D	Aat/Gat	deleterious_low_confidence(0.02)	-	BP
rs470736370	29	43059957	A	missense_variant	MODERATE	CDC42BPG	ENSBTAG00000009736	Transcript	ENSBTAT00000012838.6	protein_coding	P/S	Cct/Tct	deleterious_low_confidence(0.01)	-	BP
rs522030125	28	29498659	A	missense_variant	MODERATE	USP54	ENSBTAG00000011108	Transcript	ENSBTAT00000061411.3	protein_coding	Q/H	caA/caT	deleterious_low_confidence(0.01)	-	BP
rs525233126	26	18565726	C	missense_variant	MODERATE	FRAT1	ENSBTAG00000007956	Transcript	ENSBTAT00000010458.4	protein_coding	L/P	cTg/cCg	deleterious_low_confidence(0)	-	BP
rs1118222565	19	43926079	T	missense_variant	MODERATE	HDAC5	ENSBTAG00000016254	Transcript	ENSBTAT00000038317.5	protein_coding	G/R	Ggg/Agg	deleterious_low_confidence(0)	-	BP
rs469226768	17	9589656	C	missense_variant	MODERATE	NR3C2	ENSBTAG00000027182	Transcript	ENSBTAT00000003291.6	protein_coding	S/P	Tcc/Ccc	deleterious_low_confidence(0)	-	BP
rs384047159	6	44519501	A	missense_variant	MODERATE	CCDC149	ENSBTAG00000021940	Transcript	ENSBTAT00000065786.2	protein_coding	R/C	Cgc/Tgc	deleterious_low_confidence(0)	-	BP
rs444635691	6	13160484	T	missense_variant	MODERATE	ALPK1	ENSBTAG00000034875	Transcript	ENSBTAT00000013457.6	protein_coding	D/N	Gac/Aac	deleterious_low_confidence(0)	-	BP
rs480659282	1	81713924	T	missense_variant	MODERATE	MAP3K13	ENSBTAG00000017103	Transcript	ENSBTAT00000022739.6	protein_coding	V/M	Gtg/Atg	deleterious_low_confidence(0)	-	BP
rs441738464	23	16612443	T	missense_variant	MODERATE	PEX6	ENSBTAG00000005532	Transcript	ENSBTAT00000007275.6	protein_coding	R/Q	cGa/cAa	deleterious(0.05)	-	BP
rs450925689	13	73593527	A	missense_variant	MODERATE	-	ENSBTAG00000014329	Transcript	ENSBTAT00000019052.6	protein_coding	V/M	Gtg/Atg	deleterious(0.05)	-	BP
rs464731105	8	59708147	G	missense_variant	MODERATE	-	ENSBTAG00000011402	Transcript	ENSBTAT00000015155.5	protein_coding	M/V	Atg/Gtg	deleterious(0.05)	-	BP
rs378717291	29	48332885	A	missense_variant	MODERATE	NADSYN1	ENSBTAG00000016470	Transcript	ENSBTAT00000021894.4	protein_coding	G/S	Ggc/Agc	deleterious(0.04)	-	BP
rs385237710	29	44727736	A	missense_variant	MODERATE	SPTBN2	ENSBTAG00000005929	Transcript	ENSBTAT00000007787.6	protein_coding	S/L	tCg/tTg	deleterious(0.04)	-	BP
rs208895980	28	43635632	G	missense_variant	MODERATE	ERCC6	ENSBTAG00000032527	Transcript	ENSBTAT00000046144.4	protein_coding	V/A	gTg/gCg	deleterious(0.04)	-	BP
rs719138243	26	24803816	A	missense_variant	MODERATE	-	ENSBTAG00000038540	Transcript	ENSBTAT00000017435.6	protein_coding	A/E	gCa/gAa	deleterious(0.04)	-	BP
rs211230901	25	2353362	A	missense_variant	MODERATE	FLYWCH1	ENSBTAG00000006117	Transcript	ENSBTAT00000008039.6	protein_coding	V/I	Gtc/Atc	deleterious(0.04)	-	BP
rs209093104	18	2457304	G	missense_variant	MODERATE	LDHD	ENSBTAG00000006779	Transcript	ENSBTAT00000008924.5	protein_coding	S/R	Agc/Cgc	deleterious(0.04)	-	BP
rs715670435	18	10671130	T	missense_variant	MODERATE	ATP2C2	ENSBTAG00000000945	Transcript	ENSBTAT00000061207.3	protein_coding	P/L	cCg/cTg	deleterious(0.04)	-	BP
rs437989465	13	10170416	G	missense_variant	MODERATE	KIF16B	ENSBTAG00000000939	Transcript	ENSBTAT00000001242.6	protein_coding	L/S	tTa/tCa	deleterious(0.04)	-	BP
rs524296217	10	21984209	G	missense_variant	MODERATE	MRPL52	ENSBTAG00000014822	Transcript	ENSBTAT00000019738.4	protein_coding	V/L	Gtc/Ctc	deleterious(0.04)	-	BP
rs136520472	9	60555090	T	missense_variant	MODERATE	LYRM2	ENSBTAG00000026604	Transcript	ENSBTAT00000037876.3	protein_coding	A/V	gCc/gTc	deleterious(0.04)	-	BP
rs43515023	7	40405712	T	missense_variant	MODERATE	-	ENSBTAG00000004815	Transcript	ENSBTAT00000006320.6	protein_coding	D/N	Gat/Aat	deleterious(0.04)	-	BP
rs451811618	7	20851969	T	missense_variant	MODERATE	ZNF555	ENSBTAG00000008397	Transcript	ENSBTAT00000011050.5	protein_coding	R/K	aGa/aAa	deleterious(0.04)	-	BP
rs434864739	25	17072033	A	missense_variant	MODERATE	TMC5	ENSBTAG00000002097	Transcript	ENSBTAT00000037444.5	protein_coding	N/K	aaC/aaA	deleterious(0.03)	-	BP
rs456367998	21	67142184	C	missense_variant	MODERATE	CINP	ENSBTAG00000010995	Transcript	ENSBTAT00000014592.5	protein_coding	N/S	aAt/aGt	deleterious(0.03)	-	BP
rs449653508	18	57623659	A	missense_variant	MODERATE	-	ENSBTAG00000050510	Transcript	ENSBTAT00000076840.1	protein_coding	S/L	tCg/tTg	deleterious(0.03)	-	BP
rs109190961	15	29661000	T	missense_variant	MODERATE	VPS11	ENSBTAG00000005357	Transcript	ENSBTAT00000007042.4	protein_coding	H/Y	Cac/Tac	deleterious(0.03)	-	BP
rs381219036	13	10202205	C	missense_variant	MODERATE	KIF16B	ENSBTAG00000000939	Transcript	ENSBTAT00000001242.6	protein_coding	L/V	Ctg/Gtg	deleterious(0.03)	-	BP
rs715193800	13	74614945	A	missense_variant	MODERATE	ACOT8	ENSBTAG00000020371	Transcript	ENSBTAT00000027152.6	protein_coding	E/V	gAg/gTg	deleterious(0.03)	-	BP
rs1115561482	11	2949377	T	missense_variant	MODERATE	COX5B	ENSBTAG00000053107	Transcript	ENSBTAT00000076309.1	protein_coding	G/D	gGt/gAt	deleterious(0.03)	-	BP
rs717989941	9	43407940	G	missense_variant	MODERATE	CRYBG1	ENSBTAG00000017527	Transcript	ENSBTAT00000023304.6	protein_coding	V/L	Gtg/Ctg	deleterious(0.03)	-	BP
rs211331980	8	10365142	A	missense_variant	MODERATE	ZNF395	ENSBTAG00000000536	Transcript	ENSBTAT00000000697.6	protein_coding	P/Q	cCg/cAg	deleterious(0.03)	-	BP
rs209233844	5	113912496	A	missense_variant	MODERATE	MCAT	ENSBTAG00000002413	Transcript	ENSBTAT00000003130.5	protein_coding	R/W	Cgg/Tgg	deleterious(0.03)	-	BP
rs208097890	4	86881288	A	missense_variant	MODERATE	CADPS2	ENSBTAG00000005110	Transcript	ENSBTAT00000006737.6	protein_coding	E/V	gAg/gTg	deleterious(0.03)	-	BP
rs133695578	3	3220807	T	missense_variant	MODERATE	ALDH9A1	ENSBTAG00000017852	Transcript	ENSBTAT00000034095.2	protein_coding	T/S	Acc/Tcc	deleterious(0.03)	-	BP
rs209660603	1	146562643	C	missense_variant	MODERATE	TDRP	ENSBTAG00000043957	Transcript	ENSBTAT00000061350.3	protein_coding	K/R	aAg/aGg	deleterious(0.03)	-	BP
rs42675928	1	87535884	A	missense_variant	MODERATE	MRPL47	ENSBTAG00000002462	Transcript	ENSBTAT00000003195.6	protein_coding	A/T	Gca/Aca	deleterious(0.03)	-	BP
rs209976491	29	37170451	C	missense_variant	MODERATE	CCDC86	ENSBTAG00000014215	Transcript	ENSBTAT00000018897.6	protein_coding	G/A	gGc/gCc	deleterious(0.02)	-	BP
rs715739228	29	46289502	T	missense_variant	MODERATE	IGHMBP2	ENSBTAG00000022185	Transcript	ENSBTAT00000044489.4	protein_coding	P/L	cCg/cTg	deleterious(0.02)	-	BP
rs385343538	28	35144883	A	missense_variant	MODERATE	ANXA11	ENSBTAG00000020940	Transcript	ENSBTAT00000027893.6	protein_coding	A/T	Gca/Aca	deleterious(0.02)	-	BP
rs137188613	25	37790511	T	missense_variant	MODERATE	TECPR1	ENSBTAG00000051678	Transcript	ENSBTAT00000072906.1	protein_coding	P/L	cCg/cTg	deleterious(0.02)	-	BP
rs382935651	18	56272394	A	missense_variant	MODERATE	ATF5	ENSBTAG00000003457	Transcript	ENSBTAT00000004485.5	protein_coding	R/Q	cGg/cAg	deleterious(0.02)	-	BP
rs442667796	18	11635350	T	missense_variant	MODERATE	GSE1	ENSBTAG00000009918	Transcript	ENSBTAT00000013088.6	protein_coding	P/L	cCg/cTg	deleterious(0.02)	-	BP
rs110616576	15	51654969	A	missense_variant	MODERATE	NUMA1	ENSBTAG00000018449	Transcript	ENSBTAT00000024553.6	protein_coding	R/L	cGg/cTg	deleterious(0.02)	-	BP
rs380313628	15	50425083	T	missense_variant	MODERATE	TRIM68	ENSBTAG00000011332	Transcript	ENSBTAT00000015061.6	protein_coding	R/C	Cgc/Tgc	deleterious(0.02)	-	BP
rs466423828	15	66749085	A	missense_variant	MODERATE	COMMD9	ENSBTAG00000019045	Transcript	ENSBTAT00000025346.4	protein_coding	T/M	aCg/aTg	deleterious(0.02)	-	BP
rs717463268	13	25385167	T	missense_variant	MODERATE	KIAA1217	ENSBTAG00000018395	Transcript	ENSBTAT00000061384.3	protein_coding	T/M	aCg/aTg	deleterious(0.02)	-	BP
rs453226947	8	45531740	T	missense_variant	MODERATE	FAM189A2	ENSBTAG00000011173	Transcript	ENSBTAT00000014839.5	protein_coding	R/L	cGg/cTg	deleterious(0.02)	-	BP
rs381066612	5	31002052	T	missense_variant	MODERATE	ADCY6	ENSBTAG00000005464	Transcript	ENSBTAT00000007187.5	protein_coding	R/C	Cgc/Tgc	deleterious(0.02)	-	BP
rs211018583	4	107628926	A	missense_variant	MODERATE	ARHGEF5	ENSBTAG00000001815	Transcript	ENSBTAT00000002373.6	protein_coding	Q/K	Cag/Aag	deleterious(0.02)	-	BP
rs135510511	26	42090283	A	missense_variant	MODERATE	TACC2	ENSBTAG00000010786	Transcript	ENSBTAT00000014288.6	protein_coding	T/N	aCt/aAt	deleterious(0.01)	-	BP
rs380923439	25	17310591	A	missense_variant	MODERATE	KNOP1	ENSBTAG00000019593	Transcript	ENSBTAT00000037443.5	protein_coding	H/L	cAc/cTc	deleterious(0.01)	-	BP
rs719056799	25	2505834	C	missense_variant	MODERATE	-	ENSBTAG00000052397	Transcript	ENSBTAT00000085693.1	protein_coding	I/T	aTc/aCc	deleterious(0.01)	-	BP
rs208414107	23	27144440	C	missense_variant	MODERATE	-	ENSBTAG00000023563	Transcript	ENSBTAT00000032165.5	protein_coding	Q/R	cAg/cGg	deleterious(0.01)	-	BP
rs382264790	23	50828702	G	missense_variant	MODERATE	SERPINB1	ENSBTAG00000011975	Transcript	ENSBTAT00000015889.5	protein_coding	L/V	Ctg/Gtg	deleterious(0.01)	-	BP
rs468050345	22	59929352	G	missense_variant	MODERATE	TPRA1	ENSBTAG00000022575	Transcript	ENSBTAT00000043569.4	protein_coding	D/E	gaC/gaG	deleterious(0.01)	-	BP
rs383874811	21	57404631	A	missense_variant	MODERATE	LGMN	ENSBTAG00000046979	Transcript	ENSBTAT00000065983.2	protein_coding	V/F	Gtc/Ttc	deleterious(0.01)	-	BP
rs472312879	21	64601143	T	missense_variant	MODERATE	CCDC85C	ENSBTAG00000025181	Transcript	ENSBTAT00000035288.5	protein_coding	S/T	Tcg/Acg	deleterious(0.01)	-	BP
rs134082050	18	34836620	G	missense_variant	MODERATE	ELMO3	ENSBTAG00000001286	Transcript	ENSBTAT00000001696.5	protein_coding	L/V	Ctc/Gtc	deleterious(0.01)	-	BP
rs1115815562	17	72546229	A	missense_variant	MODERATE	ZNF74	ENSBTAG00000016257	Transcript	ENSBTAT00000029408.5	protein_coding	R/C	Cgc/Tgc	deleterious(0.01)	-	BP
rs1118122348	17	6061233	A	missense_variant	MODERATE	GATB	ENSBTAG00000013914	Transcript	ENSBTAT00000053094.2	protein_coding	R/Q	cGg/cAg	deleterious(0.01)	-	BP
rs717359814	16	59351157	C	missense_variant	MODERATE	SEC16B	ENSBTAG00000000854	Transcript	ENSBTAT00000001137.6	protein_coding	I/M	atC/atG	deleterious(0.01)	-	BP
rs461692524	13	54340585	T	missense_variant	MODERATE	YTHDF1	ENSBTAG00000010383	Transcript	ENSBTAT00000013703.6	protein_coding	T/I	aCc/aTc	deleterious(0.01)	-	BP
rs42211549	8	25176821	G	missense_variant	MODERATE	HAUS6	ENSBTAG00000019843	Transcript	ENSBTAT00000031479.5	protein_coding	L/V	Ctg/Gtg	deleterious(0.01)	-	BP
rs209256672	7	14772291	A	missense_variant	MODERATE	MRPL4	ENSBTAG00000001419	Transcript	ENSBTAT00000001861.4	protein_coding	P/T	Ccc/Acc	deleterious(0.01)	-	BP
rs519729449	7	108486875	C	missense_variant	MODERATE	PJA2	ENSBTAG00000021675	Transcript	ENSBTAT00000028884.6	protein_coding	S/C	tCt/tGt	deleterious(0.01)	-	BP
rs714466750	5	96807337	T	missense_variant	MODERATE	FAM234B	ENSBTAG00000014322	Transcript	ENSBTAT00000019045.5	protein_coding	L/M	Ctg/Atg	deleterious(0.01)	-	BP
rs383306130	3	14619787	T	missense_variant	MODERATE	SEMA4A	ENSBTAG00000012228	Transcript	ENSBTAT00000016223.3	protein_coding	L/Q	cTg/cAg	deleterious(0.01)	-	BP
rs517618458	2	129404736	T	missense_variant	MODERATE	ASAP3	ENSBTAG00000012263	Transcript	ENSBTAT00000016266.6	protein_coding	R/C	Cgt/Tgt	deleterious(0.01)	-	BP
rs468698168	1	144833445	T	missense_variant	MODERATE	FAM207A	ENSBTAG00000017010	Transcript	ENSBTAT00000022620.5	protein_coding	S/C	Agt/Tgt	deleterious(0.01)	-	BP
rs42092098	26	19502361	A	missense_variant	MODERATE	HPS1	ENSBTAG00000014314	Transcript	ENSBTAT00000019034.6	protein_coding	R/W	Cgg/Tgg	deleterious(0)	-	BP
rs384933821	25	35485037	T	missense_variant	MODERATE	PLOD3	ENSBTAG00000000342	Transcript	ENSBTAT00000000447.6	protein_coding	R/C	Cgc/Tgc	deleterious(0)	-	BP
rs210529495	23	29119178	T	missense_variant	MODERATE	UBD	ENSBTAG00000027246	Transcript	ENSBTAT00000012533.6	protein_coding	T/S	Acc/Tcc	deleterious(0)	-	BP
rs207970243	21	56076342	G	missense_variant	MODERATE	CCDC88C	ENSBTAG00000000838	Transcript	ENSBTAT00000061454.3	protein_coding	K/N	aaG/aaC	deleterious(0)	-	BP
rs464992439	20	65321176	A	missense_variant	MODERATE	MTRR	ENSBTAG00000009401	Transcript	ENSBTAT00000012372.5	protein_coding	A/V	gCg/gTg	deleterious(0)	-	BP
rs208779229	18	25056347	T	missense_variant	MODERATE	NLRC5	ENSBTAG00000005413	Transcript	ENSBTAT00000007129.5	protein_coding	T/M	aCg/aTg	deleterious(0)	-	BP
rs466949562	18	62353091	A	missense_variant	MODERATE	RDH13	ENSBTAG00000030393	Transcript	ENSBTAT00000029403.5	protein_coding	A/T	Gct/Act	deleterious(0)	-	BP
rs378634392	17	52381098	T	missense_variant	MODERATE	MPHOSPH9	ENSBTAG00000008470	Transcript	ENSBTAT00000011147.6	protein_coding	S/C	Agc/Tgc	deleterious(0)	-	BP
rs380324625	17	52559101	A	missense_variant	MODERATE	OGFOD2	ENSBTAG00000001593	Transcript	ENSBTAT00000002086.5	protein_coding	P/S	Cca/Tca	deleterious(0)	-	BP
rs41698886	13	52010497	T	missense_variant	MODERATE	DDRGK1	ENSBTAG00000013753	Transcript	ENSBTAT00000018273.4	protein_coding	E/V	gAg/gTg	deleterious(0)	-	BP
rs718617623	11	103237959	A	missense_variant	MODERATE	-	ENSBTAG00000048091	Transcript	ENSBTAT00000065847.2	protein_coding	L/M	Ctg/Atg	deleterious(0)	-	BP
rs381951561	10	21892090	A	missense_variant	MODERATE	HAUS4	ENSBTAG00000012723	Transcript	ENSBTAT00000016912.6	protein_coding	V/M	Gtg/Atg	deleterious(0)	-	BP
rs515952474	10	20947229	T	missense_variant	MODERATE	MDP1	ENSBTAG00000002712	Transcript	ENSBTAT00000003513.6	protein_coding	T/M	aCg/aTg	deleterious(0)	-	BP
rs110091785	8	111134961	G	missense_variant	MODERATE	EIPR1	ENSBTAG00000018387	Transcript	ENSBTAT00000065800.2	protein_coding	R/G	Agg/Ggg	deleterious(0)	-	BP
rs207987017	7	5726744	G	missense_variant	MODERATE	-	ENSBTAG00000045588	Transcript	ENSBTAT00000066038.2	protein_coding	V/G	gTg/gGg	deleterious(0)	-	BP
rs43489643	6	117101489	A	missense_variant	MODERATE	UVSSA	ENSBTAG00000012577	Transcript	ENSBTAT00000016697.5	protein_coding	R/C	Cgc/Tgc	deleterious(0)	-	BP
rs473484084	5	102641265	A	missense_variant	MODERATE	WC1.3	ENSBTAG00000050603	Transcript	ENSBTAT00000070712.1	protein_coding	R/L	cGt/cTt	deleterious(0)	-	BP
rs108946181	4	106993778	G	missense_variant	MODERATE	TCAF2	ENSBTAG00000005475	Transcript	ENSBTAT00000007200.5	protein_coding	L/S	tTg/tCg	deleterious(0)	-	BP
rs109528896	3	33683108	A	missense_variant	MODERATE	GSTM1	ENSBTAG00000017765	Transcript	ENSBTAT00000023622.6	protein_coding	A/V	gCg/gTg	deleterious(0)	-	BP
rs526485779	3	8044231	G	missense_variant	MODERATE	FCGR2A	ENSBTAG00000038124	Transcript	ENSBTAT00000048465.3	protein_coding	A/P	Gct/Cct	deleterious(0)	-	BP
rs516812871	1	819701	T	missense_variant	MODERATE	-	ENSBTAG00000001753	Transcript	ENSBTAT00000002299.5	protein_coding	L/Q	cTg/cAg	deleterious(0)	-	BP
rs468811454	29	45442607	G	splice_donor_variant	HIGH	GSTP1	ENSBTAG00000051210	Transcript	ENSBTAT00000084460.1	protein_coding	-	-	-	-	BP
rs439448077	28	25092552	A	splice_donor_variant	HIGH	CCAR1	ENSBTAG00000033457	Transcript	ENSBTAT00000053074.3	protein_coding	-	-	-	-	BP
rs477863513	25	2111744	G	splice_donor_variant	HIGH	KCTD5	ENSBTAG00000040575	Transcript	ENSBTAT00000001047.5	protein_coding	-	-	-	-	BP
rs468846163	22	16880590	G	splice_donor_variant	HIGH	RPUSD3	ENSBTAG00000007968	Transcript	ENSBTAT00000010478.6	protein_coding	-	-	-	-	BP
rs471722926	22	47728841	G	splice_donor_variant	HIGH	TKT	ENSBTAG00000003758	Transcript	ENSBTAT00000004892.5	protein_coding	-	-	-	-	BP
rs477872830	19	40037943	G	splice_donor_variant	HIGH	STARD3	ENSBTAG00000011729	Transcript	ENSBTAT00000015578.5	protein_coding	-	-	-	-	BP
rs1118276786	18	52714002	C	splice_donor_variant	HIGH	RELB	ENSBTAG00000038428	Transcript	ENSBTAT00000055496.3	protein_coding	-	-	-	-	BP
rs451286110	18	14490832	G	splice_donor_variant	HIGH	RPL13	ENSBTAG00000012044	Transcript	ENSBTAT00000047320.4	protein_coding	-	-	-	-	BP
rs476235908	18	53254820	A	splice_acceptor_variant	HIGH	SNRPD2	ENSBTAG00000012177	Transcript	ENSBTAT00000016153.3	protein_coding	-	-	-	-	BP
rs478112014	16	51209425	G	splice_donor_variant	HIGH	INTS11	ENSBTAG00000007620	Transcript	ENSBTAT00000010020.6	protein_coding	-	-	-	-	BP
rs379294971	15	83520952	A	stop_gained	HIGH	THYN1	ENSBTAG00000012936	Transcript	ENSBTAT00000017187.5	protein_coding	E/*	Gaa/Taa	-	-	BP
rs446845910	15	44368290	G	splice_donor_variant	HIGH	RIC3	ENSBTAG00000004863	Transcript	ENSBTAT00000006392.6	protein_coding	-	-	-	-	BP
rs449810009	15	54480824	T	splice_acceptor_variant	HIGH	ARRB1	ENSBTAG00000020485	Transcript	ENSBTAT00000027296.5	protein_coding	-	-	-	-	BP
rs437871752	13	51424778	G	splice_donor_variant	HIGH	SPEF1	ENSBTAG00000006578	Transcript	ENSBTAT00000008640.4	protein_coding	-	-	-	-	BP
rs720366864	13	74614946	A	stop_gained	HIGH	ACOT8	ENSBTAG00000020371	Transcript	ENSBTAT00000027152.6	protein_coding	E/*	Gag/Tag	-	-	BP
rs462243034	12	36284641	G	splice_donor_variant	HIGH	PSPC1	ENSBTAG00000003934	Transcript	ENSBTAT00000005134.6	protein_coding	-	-	-	-	BP
rs467336174	8	73602563	A	splice_donor_variant	HIGH	PPP2R2A	ENSBTAG00000018317	Transcript	ENSBTAT00000024373.6	protein_coding	-	-	-	-	BP
rs474042996	6	105294928	T	splice_donor_variant	HIGH	WDR1	ENSBTAG00000013607	Transcript	ENSBTAT00000018092.6	protein_coding	-	-	-	-	BP
rs479856616	5	71032218	A	splice_acceptor_variant	HIGH	RTCB	ENSBTAG00000011070	Transcript	ENSBTAT00000014699.6	protein_coding	-	-	-	-	BP
rs467407353	4	20624767	A	splice_donor_variant	HIGH	SCIN	ENSBTAG00000009786	Transcript	ENSBTAT00000012910.6	protein_coding	-	-	-	-	BP
rs460386254	2	126138122	C	splice_donor_variant	HIGH	SLC9A1	ENSBTAG00000008766	Transcript	ENSBTAT00000055788.2	protein_coding	-	-	-	-	BP
rs463120437	2	127182878	A	splice_donor_variant	HIGH	STMN1	ENSBTAG00000013761	Transcript	ENSBTAT00000018284.4	protein_coding	-	-	-	-	BP
rs109210281	X	59416941	G	synonymous_variant	LOW	CAPN6	ENSBTAG00000000828	Transcript	ENSBTAT00000001094.5	protein_coding	S	agT/agC	-	-	BP
rs210746042	X	85575039	T	synonymous_variant	LOW	UBA1	ENSBTAG00000016764	Transcript	ENSBTAT00000022299.6	protein_coding	D	gaC/gaT	-	-	BP
rs211470441	X	102922163	A	synonymous_variant	LOW	ATP6AP2	ENSBTAG00000017801	Transcript	ENSBTAT00000023668.6	protein_coding	A	gcC/gcT	-	-	BP
rs378500395	X	85613385	T	synonymous_variant	LOW	USP11	ENSBTAG00000016772	Transcript	ENSBTAT00000022310.5	protein_coding	H	caC/caT	-	-	BP
rs381605017	X	35230490	G	synonymous_variant	LOW	ZNF185	ENSBTAG00000005776	Transcript	ENSBTAT00000007592.6	protein_coding	E	gaA/gaG	-	-	BP
rs432065667	X	125704131	A	synonymous_variant	LOW	RAI2	ENSBTAG00000039049	Transcript	ENSBTAT00000055740.3	protein_coding	S	tcG/tcA	-	-	BP
rs432158876	X	35738119	C	synonymous_variant	LOW	-	ENSBTAG00000023978	Transcript	ENSBTAT00000033008.4	protein_coding	A	gcT/gcC	-	-	BP
rs449644264	X	125705040	T	synonymous_variant	LOW	RAI2	ENSBTAG00000039049	Transcript	ENSBTAT00000055740.3	protein_coding	G	ggC/ggT	-	-	BP
rs478211039	X	133364092	A	synonymous_variant	LOW	TBL1X	ENSBTAG00000018112	Transcript	ENSBTAT00000024105.6	protein_coding	A	gcC/gcT	-	-	BP
rs517427880	X	125704167	T	synonymous_variant	LOW	RAI2	ENSBTAG00000039049	Transcript	ENSBTAT00000055740.3	protein_coding	Y	taC/taT	-	-	BP
rs714518854	X	79062061	T	synonymous_variant	LOW	CXCR3	ENSBTAG00000014798	Transcript	ENSBTAT00000019690.5	protein_coding	V	gtC/gtT	-	-	BP
rs797098328	X	133364071	T	synonymous_variant	LOW	TBL1X	ENSBTAG00000018112	Transcript	ENSBTAT00000024105.6	protein_coding	T	acG/acA	-	-	BP
rs109073222	29	44882947	A	synonymous_variant	LOW	PC	ENSBTAG00000019700	Transcript	ENSBTAT00000026258.5	protein_coding	P	ccC/ccT	-	-	BP
rs109169814	29	28108789	A	synonymous_variant	LOW	TBRG1	ENSBTAG00000009410	Transcript	ENSBTAT00000030289.3	protein_coding	L	ctG/ctA	-	-	BP
rs110936910	29	50899293	T	synonymous_variant	LOW	B4GALNT4	ENSBTAG00000024814	Transcript	ENSBTAT00000034550.5	protein_coding	T	acC/acA	-	-	BP
rs1115025359	29	43077028	T	synonymous_variant	LOW	CDC42BPG	ENSBTAG00000009736	Transcript	ENSBTAT00000012838.6	protein_coding	R	Cgg/Agg	-	-	BP
rs1116993168	29	47718148	A	synonymous_variant	LOW	SHANK2	ENSBTAG00000003171	Transcript	ENSBTAT00000044310.3	protein_coding	T	acC/acT	-	-	BP
rs208104902	29	37170818	C	synonymous_variant	LOW	CCDC86	ENSBTAG00000014215	Transcript	ENSBTAT00000018897.6	protein_coding	A	gcT/gcC	-	-	BP
rs208181380	29	37170321	T	synonymous_variant	LOW	CCDC86	ENSBTAG00000014215	Transcript	ENSBTAT00000018897.6	protein_coding	L	Ctg/Ttg	-	-	BP
rs208454261	29	8621425	G	synonymous_variant	LOW	FZD4	ENSBTAG00000040128	Transcript	ENSBTAT00000061370.3	protein_coding	A	gcA/gcG	-	-	BP
rs208615628	29	29364365	T	synonymous_variant	LOW	CDON	ENSBTAG00000009315	Transcript	ENSBTAT00000012270.6	protein_coding	A	gcG/gcA	-	-	BP
rs208860812	29	36321256	T	synonymous_variant	LOW	APLP2	ENSBTAG00000016168	Transcript	ENSBTAT00000021524.6	protein_coding	S	agC/agT	-	-	BP
rs209392747	29	46286669	C	synonymous_variant	LOW	IGHMBP2	ENSBTAG00000022185	Transcript	ENSBTAT00000044489.4	protein_coding	S	tcT/tcC	-	-	BP
rs209596133	29	45918134	T	synonymous_variant	LOW	LRP5	ENSBTAG00000005903	Transcript	ENSBTAT00000007756.5	protein_coding	H	caC/caT	-	-	BP
rs210144268	29	29366381	T	synonymous_variant	LOW	CDON	ENSBTAG00000009315	Transcript	ENSBTAT00000012270.6	protein_coding	P	ccG/ccA	-	-	BP
rs210758251	29	43069126	T	synonymous_variant	LOW	CDC42BPG	ENSBTAG00000009736	Transcript	ENSBTAT00000012838.6	protein_coding	Q	caG/caA	-	-	BP
rs210764002	29	36304108	C	synonymous_variant	LOW	APLP2	ENSBTAG00000016168	Transcript	ENSBTAT00000021524.6	protein_coding	H	caT/caC	-	-	BP
rs384360301	29	12926700	C	synonymous_variant	LOW	FAM181B	ENSBTAG00000006812	Transcript	ENSBTAT00000008954.6	protein_coding	P	ccT/ccC	-	-	BP
rs42176924	29	29018127	G	synonymous_variant	LOW	STT3A	ENSBTAG00000007203	Transcript	ENSBTAT00000009477.6	protein_coding	K	aaA/aaG	-	-	BP
rs449849935	29	28991462	C	synonymous_variant	LOW	EI24	ENSBTAG00000007202	Transcript	ENSBTAT00000009476.6	protein_coding	P	ccT/ccC	-	-	BP
rs467060086	29	8621383	A	synonymous_variant	LOW	FZD4	ENSBTAG00000040128	Transcript	ENSBTAT00000061370.3	protein_coding	A	gcG/gcA	-	-	BP
rs482553036	29	26505918	C	synonymous_variant	LOW	M-SAA3.2	ENSBTAG00000054278	Transcript	ENSBTAT00000071929.1	protein_coding	S	agT/agC	-	-	BP
rs517068424	29	50897584	A	synonymous_variant	LOW	B4GALNT4	ENSBTAG00000024814	Transcript	ENSBTAT00000034550.5	protein_coding	H	caC/caT	-	-	BP
rs517096212	29	12926619	T	synonymous_variant	LOW	FAM181B	ENSBTAG00000006812	Transcript	ENSBTAT00000008954.6	protein_coding	P	ccC/ccT	-	-	BP
rs517321212	29	44725615	G	synonymous_variant	LOW	SPTBN2	ENSBTAG00000005929	Transcript	ENSBTAT00000007787.6	protein_coding	D	gaT/gaC	-	-	BP
rs517421557	29	45381923	C	synonymous_variant	LOW	PITPNM1	ENSBTAG00000010482	Transcript	ENSBTAT00000013851.6	protein_coding	R	cgA/cgG	-	-	BP
rs517428561	29	50902556	T	synonymous_variant	LOW	B4GALNT4	ENSBTAG00000024814	Transcript	ENSBTAT00000034550.5	protein_coding	R	cgC/cgA	-	-	BP
rs518783781	29	44717587	A	synonymous_variant	LOW	SPTBN2	ENSBTAG00000005929	Transcript	ENSBTAT00000007787.6	protein_coding	D	gaC/gaT	-	-	BP
rs519232642	29	37422994	T	synonymous_variant	LOW	CD5	ENSBTAG00000013730	Transcript	ENSBTAT00000018258.5	protein_coding	A	gcC/gcT	-	-	BP
rs519553123	29	36374806	T	synonymous_variant	LOW	ST14	ENSBTAG00000019712	Transcript	ENSBTAT00000026272.5	protein_coding	P	ccC/ccT	-	-	BP
rs519804212	29	44721583	C	synonymous_variant	LOW	SPTBN2	ENSBTAG00000005929	Transcript	ENSBTAT00000007787.6	protein_coding	V	gtT/gtG	-	-	BP
rs520529349	29	50497088	T	synonymous_variant	LOW	CHID1	ENSBTAG00000009899	Transcript	ENSBTAT00000013065.5	protein_coding	D	gaC/gaT	-	-	BP
rs521101775	29	45372049	G	synonymous_variant	LOW	AIP	ENSBTAG00000010478	Transcript	ENSBTAT00000013841.6	protein_coding	P	ccA/ccG	-	-	BP
rs521130150	29	44721541	T	synonymous_variant	LOW	SPTBN2	ENSBTAG00000005929	Transcript	ENSBTAT00000007787.6	protein_coding	A	gcG/gcA	-	-	BP
rs521657864	29	36381757	T	synonymous_variant	LOW	ST14	ENSBTAG00000019712	Transcript	ENSBTAT00000026272.5	protein_coding	A	gcC/gcT	-	-	BP
rs522075042	29	36372858	A	synonymous_variant	LOW	ST14	ENSBTAG00000019712	Transcript	ENSBTAT00000026272.5	protein_coding	L	ctG/ctA	-	-	BP
rs523092009	29	44716374	A	synonymous_variant	LOW	SPTBN2	ENSBTAG00000005929	Transcript	ENSBTAT00000007787.6	protein_coding	V	gtC/gtT	-	-	BP
rs523552241	29	44718782	G	synonymous_variant	LOW	SPTBN2	ENSBTAG00000005929	Transcript	ENSBTAT00000007787.6	protein_coding	A	gcT/gcC	-	-	BP
rs525968131	29	44726665	C	synonymous_variant	LOW	SPTBN2	ENSBTAG00000005929	Transcript	ENSBTAT00000007787.6	protein_coding	A	gcA/gcG	-	-	BP
rs526501854	29	49312431	C	synonymous_variant	LOW	ASCL2	ENSBTAG00000026769	Transcript	ENSBTAT00000038236.4	protein_coding	A	gcT/gcC	-	-	BP
rs715079932	29	45639508	A	synonymous_variant	LOW	CHKA	ENSBTAG00000010304	Transcript	ENSBTAT00000013607.5	protein_coding	R	cgC/cgT	-	-	BP
rs715293562	29	43404074	G	synonymous_variant	LOW	CAPN1	ENSBTAG00000010230	Transcript	ENSBTAT00000011678.6	protein_coding	R	cgC/cgG	-	-	BP
rs721245757	29	37177744	T	synonymous_variant	LOW	CCDC86	ENSBTAG00000014215	Transcript	ENSBTAT00000018897.6	protein_coding	N	aaC/aaT	-	-	BP
rs798324705	29	37170176	C	synonymous_variant	LOW	CCDC86	ENSBTAG00000014215	Transcript	ENSBTAT00000018897.6	protein_coding	D	gaT/gaC	-	-	BP
rs110593941	28	45762629	G	synonymous_variant	LOW	AGT	ENSBTAG00000012393	Transcript	ENSBTAT00000046344.2	protein_coding	P	ccA/ccG	-	-	BP
rs111032903	28	25301465	A	synonymous_variant	LOW	KIFBP	ENSBTAG00000014561	Transcript	ENSBTAT00000019353.3	protein_coding	T	acG/acA	-	-	BP
rs380850578	28	5839108	A	synonymous_variant	LOW	NTPCR	ENSBTAG00000013935	Transcript	ENSBTAT00000018514.4	protein_coding	Q	caG/caA	-	-	BP
rs384833632	28	6202898	G	synonymous_variant	LOW	MAP3K21	ENSBTAG00000021183	Transcript	ENSBTAT00000028227.6	protein_coding	L	ctC/ctG	-	-	BP
rs444644812	28	33532132	A	synonymous_variant	LOW	DLG5	ENSBTAG00000013187	Transcript	ENSBTAT00000017554.5	protein_coding	H	caC/caT	-	-	BP
rs446405112	28	13805079	A	synonymous_variant	LOW	HNRNPF	ENSBTAG00000008853	Transcript	ENSBTAT00000011658.5	protein_coding	S	tcG/tcT	-	-	BP
rs468953411	28	45765798	T	synonymous_variant	LOW	AGT	ENSBTAG00000012393	Transcript	ENSBTAT00000046344.2	protein_coding	S	agC/agT	-	-	BP
rs472583293	28	7250741	C	synonymous_variant	LOW	TARBP1	ENSBTAG00000004517	Transcript	ENSBTAT00000005936.6	protein_coding	T	acT/acG	-	-	BP
rs518357667	28	6255721	G	synonymous_variant	LOW	MAP3K21	ENSBTAG00000021183	Transcript	ENSBTAT00000028227.6	protein_coding	P	ccA/ccG	-	-	BP
rs519328974	28	26433190	T	synonymous_variant	LOW	PPA1	ENSBTAG00000007836	Transcript	ENSBTAT00000010311.3	protein_coding	E	gaG/gaA	-	-	BP
rs523015587	28	26433199	G	synonymous_variant	LOW	PPA1	ENSBTAG00000007836	Transcript	ENSBTAT00000010311.3	protein_coding	D	gaT/gaC	-	-	BP
rs525705002	28	26372907	T	synonymous_variant	LOW	TYSND1	ENSBTAG00000038845	Transcript	ENSBTAT00000052816.3	protein_coding	V	gtG/gtA	-	-	BP
rs137402508	27	38291435	G	synonymous_variant	LOW	SH2D4A	ENSBTAG00000001186	Transcript	ENSBTAT00000001572.4	protein_coding	A	gcT/gcC	-	-	BP
rs208115121	27	33129449	G	synonymous_variant	LOW	RAB11FIP1	ENSBTAG00000011684	Transcript	ENSBTAT00000015513.4	protein_coding	V	gtT/gtC	-	-	BP
rs382003101	27	33132009	G	synonymous_variant	LOW	RAB11FIP1	ENSBTAG00000011684	Transcript	ENSBTAT00000015513.4	protein_coding	A	gcT/gcC	-	-	BP
rs382074133	27	33975019	T	synonymous_variant	LOW	TACC1	ENSBTAG00000004238	Transcript	ENSBTAT00000005554.6	protein_coding	P	ccC/ccT	-	-	BP
rs383369151	27	37738402	C	synonymous_variant	LOW	POMK	ENSBTAG00000003649	Transcript	ENSBTAT00000004757.5	protein_coding	P	ccT/ccC	-	-	BP
rs384657644	27	33975055	G	synonymous_variant	LOW	TACC1	ENSBTAG00000004238	Transcript	ENSBTAT00000005554.6	protein_coding	P	ccC/ccG	-	-	BP
rs437109231	27	37273970	T	synonymous_variant	LOW	SLC20A2	ENSBTAG00000014861	Transcript	ENSBTAT00000019790.6	protein_coding	I	atC/atA	-	-	BP
rs469164624	27	24273681	T	synonymous_variant	LOW	LONRF1	ENSBTAG00000020084	Transcript	ENSBTAT00000012816.6	protein_coding	T	acC/acT	-	-	BP
rs478349523	27	14148721	A	synonymous_variant	LOW	WWC2	ENSBTAG00000012191	Transcript	ENSBTAT00000016172.4	protein_coding	P	ccG/ccA	-	-	BP
rs516357817	27	40184819	A	synonymous_variant	LOW	TOP2B	ENSBTAG00000004593	Transcript	ENSBTAT00000006030.6	protein_coding	P	ccG/ccA	-	-	BP
rs517391517	27	40165859	C	synonymous_variant	LOW	TOP2B	ENSBTAG00000004593	Transcript	ENSBTAT00000006030.6	protein_coding	Y	taT/taC	-	-	BP
rs518882960	27	33372972	A	synonymous_variant	LOW	BAG4	ENSBTAG00000013143	Transcript	ENSBTAT00000017468.5	protein_coding	S	tcG/tcA	-	-	BP
rs524844254	27	36848360	T	synonymous_variant	LOW	KAT6A	ENSBTAG00000004015	Transcript	ENSBTAT00000005242.6	protein_coding	E	gaG/gaA	-	-	BP
rs525680637	27	33552565	A	synonymous_variant	LOW	FGFR1	ENSBTAG00000015457	Transcript	ENSBTAT00000020550.6	protein_coding	L	Ctg/Ttg	-	-	BP
rs720614035	27	14307175	A	synonymous_variant	LOW	ING2	ENSBTAG00000047706	Transcript	ENSBTAT00000066213.2	protein_coding	A	gcG/gcA	-	-	BP
rs108963962	26	19044194	A	synonymous_variant	LOW	CRTAC1	ENSBTAG00000008102	Transcript	ENSBTAT00000010659.6	protein_coding	R	cgC/cgT	-	-	BP
rs110558401	26	32819315	G	synonymous_variant	LOW	TECTB	ENSBTAG00000006689	Transcript	ENSBTAT00000008795.5	protein_coding	T	acA/acG	-	-	BP
rs1117454213	26	42285837	A	synonymous_variant	LOW	HTRA1	ENSBTAG00000008389	Transcript	ENSBTAT00000011042.5	protein_coding	P	ccC/ccA	-	-	BP
rs134923693	26	38583592	A	synonymous_variant	LOW	FAM204A	ENSBTAG00000005057	Transcript	ENSBTAT00000006666.4	protein_coding	N	aaC/aaT	-	-	BP
rs136216851	26	34514089	T	synonymous_variant	LOW	ADRB1	ENSBTAG00000001242	Transcript	ENSBTAT00000001639.3	protein_coding	A	gcC/gcT	-	-	BP
rs207488930	26	25722667	C	synonymous_variant	LOW	TUBGCP2	ENSBTAG00000006395	Transcript	ENSBTAT00000008383.6	protein_coding	D	gaT/gaC	-	-	BP
rs208076768	26	42315900	T	synonymous_variant	LOW	HTRA1	ENSBTAG00000008389	Transcript	ENSBTAT00000011042.5	protein_coding	D	gaC/gaT	-	-	BP
rs209408989	26	2812351	A	synonymous_variant	LOW	ZWINT	ENSBTAG00000002655	Transcript	ENSBTAT00000003439.5	protein_coding	L	ctG/ctA	-	-	BP
rs385989490	26	17091910	A	synonymous_variant	LOW	ALDH18A1	ENSBTAG00000011832	Transcript	ENSBTAT00000015703.3	protein_coding	F	ttC/ttT	-	-	BP
rs43705227	26	2812127	G	synonymous_variant	LOW	ZWINT	ENSBTAG00000002655	Transcript	ENSBTAT00000003439.5	protein_coding	S	tcA/tcG	-	-	BP
rs457919425	26	46487518	A	synonymous_variant	LOW	DOCK1	ENSBTAG00000031890	Transcript	ENSBTAT00000032730.4	protein_coding	T	acG/acA	-	-	BP
rs471217688	26	12520612	G	synonymous_variant	LOW	RPP30	ENSBTAG00000002973	Transcript	ENSBTAT00000003871.4	protein_coding	T	acA/acG	-	-	BP
rs474686579	26	31447781	T	synonymous_variant	LOW	PDCD4	ENSBTAG00000019434	Transcript	ENSBTAT00000025886.5	protein_coding	S	tcG/tcT	-	-	BP
rs517735611	26	15184636	A	synonymous_variant	LOW	ASMTL	ENSBTAG00000046514	Transcript	ENSBTAT00000063610.2	protein_coding	G	ggG/ggA	-	-	BP
rs521755157	26	18819535	C	synonymous_variant	LOW	PI4K2A	ENSBTAG00000002010	Transcript	ENSBTAT00000002604.5	protein_coding	H	caT/caC	-	-	BP
rs523751481	26	24027132	A	synonymous_variant	LOW	PDCD11	ENSBTAG00000009715	Transcript	ENSBTAT00000012818.6	protein_coding	R	cgG/cgA	-	-	BP
rs714242706	26	34352303	C	synonymous_variant	LOW	NHLRC2	ENSBTAG00000003690	Transcript	ENSBTAT00000004806.6	protein_coding	G	ggT/ggC	-	Developmental_duplications+OMIA+ENSBTAG00000003690	BP
rs108942720	25	978370	C	synonymous_variant	LOW	CACNA1H	ENSBTAG00000026461	Transcript	ENSBTAT00000012991.6	protein_coding	G	ggT/ggC	-	-	BP
rs109105151	25	11503331	C	synonymous_variant	LOW	CPPED1	ENSBTAG00000007142	Transcript	ENSBTAT00000007071.6	protein_coding	G	ggA/ggG	-	-	BP
rs109909561	25	40877374	C	synonymous_variant	LOW	-	ENSBTAG00000038978	Transcript	ENSBTAT00000053435.3	protein_coding	T	acA/acG	-	-	BP
rs110248390	25	41401540	A	synonymous_variant	LOW	TMEM184A	ENSBTAG00000004676	Transcript	ENSBTAT00000006135.5	protein_coding	A	gcG/gcA	-	-	BP
rs110668645	25	25979586	A	synonymous_variant	LOW	ATXN2L	ENSBTAG00000032087	Transcript	ENSBTAT00000045493.3	protein_coding	L	Ctg/Ttg	-	-	BP
rs110837973	25	11503334	A	synonymous_variant	LOW	CPPED1	ENSBTAG00000007142	Transcript	ENSBTAT00000007071.6	protein_coding	C	tgC/tgT	-	-	BP
rs1115971841	25	27276198	T	synonymous_variant	LOW	FUS	ENSBTAG00000005757	Transcript	ENSBTAT00000007571.6	protein_coding	G	ggC/ggT	-	-	BP
rs1117214381	25	17310647	T	synonymous_variant	LOW	KNOP1	ENSBTAG00000019593	Transcript	ENSBTAT00000037443.5	protein_coding	Q	caG/caA	-	-	BP
rs1117271314	25	25010570	T	synonymous_variant	LOW	GTF3C1	ENSBTAG00000006126	Transcript	ENSBTAT00000008061.6	protein_coding	P	ccG/ccA	-	-	BP
rs136420577	25	27687593	C	synonymous_variant	LOW	NIPSNAP2	ENSBTAG00000031598	Transcript	ENSBTAT00000044787.4	protein_coding	R	Aga/Cga	-	-	BP
rs136454654	25	37782186	A	synonymous_variant	LOW	TECPR1	ENSBTAG00000051678	Transcript	ENSBTAT00000072906.1	protein_coding	G	ggC/ggA	-	-	BP
rs137473660	25	26492080	C	synonymous_variant	LOW	QPRT	ENSBTAG00000018082	Transcript	ENSBTAT00000024072.4	protein_coding	E	gaA/gaG	-	-	BP
rs207656051	25	37256782	T	synonymous_variant	LOW	SMURF1	ENSBTAG00000007118	Transcript	ENSBTAT00000043725.4	protein_coding	S	tcC/tcT	-	-	BP
rs207729322	25	25872259	C	synonymous_variant	LOW	SPNS1	ENSBTAG00000014653	Transcript	ENSBTAT00000019510.6	protein_coding	P	ccA/ccG	-	-	BP
rs209613759	25	27496871	A	synonymous_variant	LOW	ARMC5	ENSBTAG00000002374	Transcript	ENSBTAT00000003076.6	protein_coding	A	gcG/gcA	-	-	BP
rs210214706	25	37812473	A	synonymous_variant	LOW	LMTK2	ENSBTAG00000004135	Transcript	ENSBTAT00000005412.6	protein_coding	D	gaC/gaT	-	-	BP
rs210862681	25	25954650	A	synonymous_variant	LOW	SH2B1	ENSBTAG00000019219	Transcript	ENSBTAT00000025587.6	protein_coding	P	ccC/ccT	-	-	BP
rs381848768	25	3830540	T	synonymous_variant	LOW	C25H16orf71	ENSBTAG00000006595	Transcript	ENSBTAT00000008661.5	protein_coding	P	ccC/ccT	-	-	BP
rs382195073	25	39194800	A	synonymous_variant	LOW	AP5Z1	ENSBTAG00000012197	Transcript	ENSBTAT00000016176.5	protein_coding	L	ctC/ctT	-	-	BP
rs382471631	25	41895490	T	synonymous_variant	LOW	DNAAF5	ENSBTAG00000048140	Transcript	ENSBTAT00000063582.2	protein_coding	T	acG/acA	-	-	BP
rs384863068	25	2102201	T	synonymous_variant	LOW	KCTD5	ENSBTAG00000040575	Transcript	ENSBTAT00000001047.5	protein_coding	H	caC/caT	-	-	BP
rs386004947	25	26407116	A	synonymous_variant	LOW	MVP	ENSBTAG00000007952	Transcript	ENSBTAT00000010451.4	protein_coding	I	atC/atT	-	-	BP
rs42061533	25	21171676	C	synonymous_variant	LOW	GGA2	ENSBTAG00000002352	Transcript	ENSBTAT00000003035.6	protein_coding	E	gaA/gaG	-	-	BP
rs42065108	25	27995932	T	synonymous_variant	LOW	ASL	ENSBTAG00000015314	Transcript	ENSBTAT00000020365.5	protein_coding	S	tcG/tcA	-	-	BP
rs42068512	25	26493215	C	synonymous_variant	LOW	QPRT	ENSBTAG00000018082	Transcript	ENSBTAT00000024072.4	protein_coding	G	ggA/ggG	-	-	BP
rs42068513	25	26493056	G	synonymous_variant	LOW	QPRT	ENSBTAG00000018082	Transcript	ENSBTAT00000024072.4	protein_coding	A	gcT/gcC	-	-	BP
rs432073510	25	726685	G	synonymous_variant	LOW	LMF1	ENSBTAG00000019745	Transcript	ENSBTAT00000004206.6	protein_coding	P	ccT/ccC	-	-	BP
rs438360720	25	38910542	G	synonymous_variant	LOW	TNRC18	ENSBTAG00000037400	Transcript	ENSBTAT00000028865.6	protein_coding	S	tcC/tcG	-	-	BP
rs438411188	25	3956226	T	synonymous_variant	LOW	PPL	ENSBTAG00000002178	Transcript	ENSBTAT00000002822.6	protein_coding	K	aaG/aaA	-	-	BP
rs445054375	25	41478037	C	synonymous_variant	LOW	MICALL2	ENSBTAG00000003049	Transcript	ENSBTAT00000003969.6	protein_coding	D	gaT/gaC	-	-	BP
rs448362737	25	2578585	T	synonymous_variant	LOW	ZNF213	ENSBTAG00000026408	Transcript	ENSBTAT00000037526.4	protein_coding	C	tgC/tgT	-	-	BP
rs454777975	25	26407140	A	synonymous_variant	LOW	MVP	ENSBTAG00000007952	Transcript	ENSBTAT00000010451.4	protein_coding	F	ttC/ttT	-	-	BP
rs461119158	25	1825634	T	synonymous_variant	LOW	ABCA3	ENSBTAG00000014903	Transcript	ENSBTAT00000019840.6	protein_coding	A	gcG/gcA	-	-	BP
rs465331247	25	40553161	C	synonymous_variant	LOW	GNA12	ENSBTAG00000017871	Transcript	ENSBTAT00000023757.6	protein_coding	R	cgT/cgC	-	-	BP
rs517665347	25	39030005	T	synonymous_variant	LOW	WIPI2	ENSBTAG00000012049	Transcript	ENSBTAT00000016002.4	protein_coding	S	tcG/tcA	-	-	BP
rs517677574	25	35770675	A	synonymous_variant	LOW	SRRT	ENSBTAG00000001134	Transcript	ENSBTAT00000001507.5	protein_coding	G	ggA/ggT	-	-	BP
rs522022527	25	33707776	T	synonymous_variant	LOW	BAZ1B	ENSBTAG00000005197	Transcript	ENSBTAT00000006848.5	protein_coding	I	atC/atT	-	-	BP
rs522844410	25	1809797	T	synonymous_variant	LOW	ABCA3	ENSBTAG00000014903	Transcript	ENSBTAT00000019840.6	protein_coding	S	tcG/tcA	-	-	BP
rs524138228	25	40800706	T	synonymous_variant	LOW	GRIFIN	ENSBTAG00000020896	Transcript	ENSBTAT00000027839.6	protein_coding	S	tcC/tcT	-	-	BP
rs524208846	25	1346699	A	synonymous_variant	LOW	MAPK8IP3	ENSBTAG00000002211	Transcript	ENSBTAT00000002865.6	protein_coding	S	tcC/tcA	-	-	BP
rs525062476	25	2486072	A	synonymous_variant	LOW	MMP25	ENSBTAG00000016424	Transcript	ENSBTAT00000021843.5	protein_coding	P	ccC/ccA	-	-	BP
rs525369352	25	38923175	A	synonymous_variant	LOW	TNRC18	ENSBTAG00000037400	Transcript	ENSBTAT00000028865.6	protein_coding	P	ccG/ccA	-	-	BP
rs526099317	25	25923198	A	synonymous_variant	LOW	RABEP2	ENSBTAG00000006542	Transcript	ENSBTAT00000008595.5	protein_coding	G	ggG/ggA	-	-	BP
rs715661684	25	38038354	A	synonymous_variant	LOW	AIMP2	ENSBTAG00000007367	Transcript	ENSBTAT00000009687.5	protein_coding	T	acG/acA	-	-	BP
rs715931432	25	38951507	A	synonymous_variant	LOW	TNRC18	ENSBTAG00000037400	Transcript	ENSBTAT00000028865.6	protein_coding	L	ctG/ctA	-	-	BP
rs716773216	25	34265332	T	synonymous_variant	LOW	MDH2	ENSBTAG00000009462	Transcript	ENSBTAT00000012454.5	protein_coding	D	gaC/gaT	-	-	BP
rs719090495	25	21133009	A	synonymous_variant	LOW	COG7	ENSBTAG00000032223	Transcript	ENSBTAT00000045677.4	protein_coding	A	gcC/gcT	-	-	BP
rs719131647	25	2569416	T	synonymous_variant	LOW	ZNF205	ENSBTAG00000005572	Transcript	ENSBTAT00000007323.5	protein_coding	T	acC/acT	-	-	BP
rs720101323	25	41478049	G	synonymous_variant	LOW	MICALL2	ENSBTAG00000003049	Transcript	ENSBTAT00000003969.6	protein_coding	L	ctC/ctG	-	-	BP
rs720183625	25	22761636	T	synonymous_variant	LOW	LCMT1	ENSBTAG00000013169	Transcript	ENSBTAT00000037425.5	protein_coding	A	gcC/gcT	-	-	BP
rs721232363	25	16712276	A	synonymous_variant	LOW	SYT17	ENSBTAG00000014229	Transcript	ENSBTAT00000018914.6	protein_coding	N	aaC/aaT	-	-	BP
rs721447556	25	3785983	T	synonymous_variant	LOW	MGRN1	ENSBTAG00000018999	Transcript	ENSBTAT00000025290.6	protein_coding	S	tcC/tcT	-	-	BP
rs721628717	25	38469135	T	synonymous_variant	LOW	ZNF316	ENSBTAG00000003953	Transcript	ENSBTAT00000005167.5	protein_coding	A	gcG/gcT	-	-	BP
rs721972362	25	26213405	G	synonymous_variant	LOW	ALDOA	ENSBTAG00000012927	Transcript	ENSBTAT00000017177.5	protein_coding	C	tgT/tgC	-	-	BP
rs109226980	24	3405731	A	synonymous_variant	LOW	TSHZ1	ENSBTAG00000000422	Transcript	ENSBTAT00000000543.6	protein_coding	G	ggC/ggT	-	-	BP
rs110056117	24	25604841	C	synonymous_variant	LOW	DSG2	ENSBTAG00000021923	Transcript	ENSBTAT00000029228.6	protein_coding	L	ctA/ctG	-	-	BP
rs110475102	24	42730301	A	synonymous_variant	LOW	MPPE1	ENSBTAG00000002128	Transcript	ENSBTAT00000002749.5	protein_coding	Y	taC/taT	-	-	BP
rs110704214	24	49578628	A	synonymous_variant	LOW	MYO5B	ENSBTAG00000019455	Transcript	ENSBTAT00000061584.3	protein_coding	T	acC/acT	-	-	BP
rs110765098	24	49907718	T	synonymous_variant	LOW	MBD1	ENSBTAG00000003801	Transcript	ENSBTAT00000004954.4	protein_coding	Q	caG/caA	-	-	BP
rs110922351	24	60641270	C	synonymous_variant	LOW	RELCH	ENSBTAG00000016666	Transcript	ENSBTAT00000022164.5	protein_coding	V	gtT/gtC	-	-	BP
rs110951766	24	25604994	A	synonymous_variant	LOW	DSG2	ENSBTAG00000021923	Transcript	ENSBTAT00000029228.6	protein_coding	A	gcC/gcT	-	-	BP
rs1116271913	24	41662351	A	synonymous_variant	LOW	PPP4R1	ENSBTAG00000009822	Transcript	ENSBTAT00000012949.6	protein_coding	R	cgC/cgT	-	-	BP
rs132706966	24	25605552	T	synonymous_variant	LOW	DSG2	ENSBTAG00000021923	Transcript	ENSBTAT00000029228.6	protein_coding	A	gcG/gcA	-	-	BP
rs134547075	24	25607611	A	synonymous_variant	LOW	DSG2	ENSBTAG00000021923	Transcript	ENSBTAT00000029228.6	protein_coding	T	acC/acT	-	-	BP
rs135536698	24	25605525	C	synonymous_variant	LOW	DSG2	ENSBTAG00000021923	Transcript	ENSBTAT00000029228.6	protein_coding	A	gcA/gcG	-	-	BP
rs208316443	24	55950433	T	synonymous_variant	LOW	TXNL1	ENSBTAG00000015731	Transcript	ENSBTAT00000020880.5	protein_coding	L	ttG/ttA	-	-	BP
rs210730979	24	49230655	A	synonymous_variant	LOW	LIPG	ENSBTAG00000048916	Transcript	ENSBTAT00000075023.1	protein_coding	K	aaG/aaA	-	-	BP
rs211270745	24	35576493	G	synonymous_variant	LOW	ENOSF1	ENSBTAG00000007000	Transcript	ENSBTAT00000031050.5	protein_coding	N	aaT/aaC	-	-	BP
rs377992054	24	50278337	C	synonymous_variant	LOW	MAPK4	ENSBTAG00000009907	Transcript	ENSBTAT00000013073.6	protein_coding	A	gcT/gcC	-	-	BP
rs378451726	24	49563689	C	synonymous_variant	LOW	MYO5B	ENSBTAG00000019455	Transcript	ENSBTAT00000061584.3	protein_coding	V	gtA/gtG	-	-	BP
rs379157169	24	25320509	A	synonymous_variant	LOW	TRAPPC8	ENSBTAG00000007696	Transcript	ENSBTAT00000010121.6	protein_coding	T	acC/acA	-	-	BP
rs379259882	24	42810787	T	synonymous_variant	LOW	AFG3L2	ENSBTAG00000011250	Transcript	ENSBTAT00000031029.3	protein_coding	T	acG/acA	-	-	BP
rs379278863	24	50278529	T	synonymous_variant	LOW	MAPK4	ENSBTAG00000009907	Transcript	ENSBTAT00000013073.6	protein_coding	P	ccC/ccT	-	-	BP
rs381604194	24	50278370	G	synonymous_variant	LOW	MAPK4	ENSBTAG00000009907	Transcript	ENSBTAT00000013073.6	protein_coding	R	cgA/cgG	-	-	BP
rs381690044	24	43205065	C	synonymous_variant	LOW	SEH1L	ENSBTAG00000010792	Transcript	ENSBTAT00000049050.4	protein_coding	C	tgT/tgC	-	-	BP
rs382264973	24	45850779	C	synonymous_variant	LOW	ATP5F1A	ENSBTAG00000002507	Transcript	ENSBTAT00000003259.4	protein_coding	A	gcC/gcG	-	-	BP
rs382995086	24	4004730	G	synonymous_variant	LOW	CNDP2	ENSBTAG00000009841	Transcript	ENSBTAT00000031107.4	protein_coding	R	cgA/cgC	-	-	BP
rs437492094	24	20971748	A	synonymous_variant	LOW	ELP2	ENSBTAG00000018954	Transcript	ENSBTAT00000025227.6	protein_coding	F	ttC/ttT	-	-	BP
rs442807044	24	24926535	G	synonymous_variant	LOW	GAREM1	ENSBTAG00000020286	Transcript	ENSBTAT00000027036.6	protein_coding	V	gtT/gtG	-	-	BP
rs443982594	24	4002978	T	synonymous_variant	LOW	CNDP2	ENSBTAG00000009841	Transcript	ENSBTAT00000031107.4	protein_coding	S	tcG/tcA	-	-	BP
rs463032415	24	49534266	T	synonymous_variant	LOW	MYO5B	ENSBTAG00000019455	Transcript	ENSBTAT00000061584.3	protein_coding	P	ccG/ccA	-	-	BP
rs466134212	24	61276307	T	synonymous_variant	LOW	PHLPP1	ENSBTAG00000045832	Transcript	ENSBTAT00000066319.2	protein_coding	S	agC/agT	-	-	BP
rs474445255	24	50278226	G	synonymous_variant	LOW	MAPK4	ENSBTAG00000009907	Transcript	ENSBTAT00000013073.6	protein_coding	G	ggC/ggG	-	-	BP
rs480824168	24	61863438	C	synonymous_variant	LOW	-	ENSBTAG00000048835	Transcript	ENSBTAT00000065330.2	protein_coding	V	gtA/gtG	-	-	BP
rs517632334	24	2345301	A	synonymous_variant	LOW	ZNF236	ENSBTAG00000017517	Transcript	ENSBTAT00000023285.5	protein_coding	A	gcC/gcT	-	-	BP
rs518478100	24	686700	C	synonymous_variant	LOW	CTDP1	ENSBTAG00000053484	Transcript	ENSBTAT00000080412.1	protein_coding	A	gcA/gcG	-	-	BP
rs521337241	24	4005700	T	synonymous_variant	LOW	CNDP2	ENSBTAG00000009841	Transcript	ENSBTAT00000031107.4	protein_coding	P	ccG/ccA	-	-	BP
rs717542739	24	49610069	A	synonymous_variant	LOW	MYO5B	ENSBTAG00000019455	Transcript	ENSBTAT00000061584.3	protein_coding	A	gcC/gcT	-	-	BP
rs718794157	24	21006330	C	synonymous_variant	LOW	ELP2	ENSBTAG00000018954	Transcript	ENSBTAT00000025227.6	protein_coding	R	cgT/cgG	-	-	BP
rs718815333	24	39905928	A	synonymous_variant	LOW	ARHGAP28	ENSBTAG00000019036	Transcript	ENSBTAT00000025337.5	protein_coding	T	acG/acA	-	-	BP
rs797776038	24	61863450	G	synonymous_variant	LOW	-	ENSBTAG00000048835	Transcript	ENSBTAT00000065330.2	protein_coding	R	cgT/cgC	-	-	BP
rs109063794	23	27497189	C	synonymous_variant	LOW	NEU1	ENSBTAG00000005674	Transcript	ENSBTAT00000007454.5	protein_coding	S	agT/agC	-	-	BP
rs109104008	23	32429180	G	synonymous_variant	LOW	CARMIL1	ENSBTAG00000016549	Transcript	ENSBTAT00000022015.6	protein_coding	P	ccT/ccC	-	-	BP
rs109342756	23	50826968	A	synonymous_variant	LOW	SERPINB1	ENSBTAG00000011975	Transcript	ENSBTAT00000015889.5	protein_coding	P	ccG/ccA	-	-	BP
rs109434306	23	47826560	A	synonymous_variant	LOW	DSP	ENSBTAG00000015106	Transcript	ENSBTAT00000020103.6	protein_coding	I	atC/atT	-	-	BP
rs109910240	23	28175655	C	synonymous_variant	LOW	DDR1	ENSBTAG00000010682	Transcript	ENSBTAT00000014143.6	protein_coding	A	gcA/gcG	-	-	BP
rs109974493	23	27497222	C	synonymous_variant	LOW	NEU1	ENSBTAG00000005674	Transcript	ENSBTAT00000007454.5	protein_coding	N	aaT/aaC	-	-	BP
rs110058953	23	47826680	C	synonymous_variant	LOW	DSP	ENSBTAG00000015106	Transcript	ENSBTAT00000020103.6	protein_coding	A	gcA/gcG	-	-	BP
rs110397047	23	27520819	A	synonymous_variant	LOW	HSPA1A	ENSBTAG00000025441	Transcript	ENSBTAT00000017500.5	protein_coding	A	gcG/gcT	-	-	BP
rs110399095	23	28551349	A	synonymous_variant	LOW	BOLA-NC1	ENSBTAG00000019386	Transcript	ENSBTAT00000021451.6	protein_coding	L	Ctg/Ttg	-	-	BP
rs110527046	23	28183480	A	synonymous_variant	LOW	DDR1	ENSBTAG00000010682	Transcript	ENSBTAT00000014143.6	protein_coding	P	ccG/ccT	-	-	BP
rs110789529	23	7351356	G	synonymous_variant	LOW	COL11A2	ENSBTAG00000000601	Transcript	ENSBTAT00000000793.6	protein_coding	Y	taT/taC	-	-	BP
rs1114303435	23	10150554	A	synonymous_variant	LOW	BRPF3	ENSBTAG00000013316	Transcript	ENSBTAT00000017711.6	protein_coding	L	ctG/ctA	-	-	BP
rs1116644687	23	3042230	A	synonymous_variant	LOW	BAG2	ENSBTAG00000005355	Transcript	ENSBTAT00000007039.3	protein_coding	L	Ctg/Ttg	-	-	BP
rs1117966441	23	47839962	A	synonymous_variant	LOW	DSP	ENSBTAG00000015106	Transcript	ENSBTAT00000020103.6	protein_coding	F	ttC/ttT	-	-	BP
rs136391932	23	20647525	T	synonymous_variant	LOW	CD2AP	ENSBTAG00000000322	Transcript	ENSBTAT00000061046.3	protein_coding	H	caC/caT	-	-	BP
rs207617354	23	39462722	T	synonymous_variant	LOW	NHLRC1	ENSBTAG00000012087	Transcript	ENSBTAT00000016029.3	protein_coding	A	gcC/gcT	-	-	BP
rs207718346	23	50565962	T	synonymous_variant	LOW	RIPK1	ENSBTAG00000006378	Transcript	ENSBTAT00000008367.4	protein_coding	P	ccG/ccA	-	-	BP
rs208114212	23	10941855	C	synonymous_variant	LOW	FGD2	ENSBTAG00000014172	Transcript	ENSBTAT00000018834.5	protein_coding	D	gaT/gaC	-	-	BP
rs208179749	23	50229117	T	synonymous_variant	LOW	PXDC1	ENSBTAG00000026919	Transcript	ENSBTAT00000053185.3	protein_coding	P	ccC/ccT	-	-	BP
rs208281657	23	27494675	G	synonymous_variant	LOW	NEU1	ENSBTAG00000005674	Transcript	ENSBTAT00000007454.5	protein_coding	L	ctC/ctG	-	-	BP
rs208312886	23	39690551	G	synonymous_variant	LOW	KIF13A	ENSBTAG00000019217	Transcript	ENSBTAT00000025590.6	protein_coding	G	ggA/ggG	-	-	BP
rs209165830	23	3086446	A	synonymous_variant	LOW	ZNF451	ENSBTAG00000018879	Transcript	ENSBTAT00000025130.6	protein_coding	H	caC/caT	-	-	BP
rs209602887	23	31794746	G	synonymous_variant	LOW	H2BC5	ENSBTAG00000031778	Transcript	ENSBTAT00000027308.6	protein_coding	S	tcT/tcC	-	-	BP
rs209735483	23	39711588	G	synonymous_variant	LOW	KIF13A	ENSBTAG00000019217	Transcript	ENSBTAT00000025590.6	protein_coding	A	gcA/gcG	-	-	BP
rs209779684	23	27520843	A	synonymous_variant	LOW	HSPA1A	ENSBTAG00000025441	Transcript	ENSBTAT00000017500.5	protein_coding	S	tcC/tcT	-	-	BP
rs209992525	23	43288139	T	synonymous_variant	LOW	PHACTR1	ENSBTAG00000012039	Transcript	ENSBTAT00000035406.5	protein_coding	P	ccG/ccA	-	-	BP
rs210461030	23	27256000	G	synonymous_variant	LOW	ATF6B	ENSBTAG00000008794	Transcript	ENSBTAT00000045345.3	protein_coding	S	tcC/tcG	-	-	BP
rs210702265	23	27995687	T	synonymous_variant	LOW	CCHCR1	ENSBTAG00000014434	Transcript	ENSBTAT00000019198.3	protein_coding	R	cgC/cgT	-	-	BP
rs211036912	23	25691817	A	synonymous_variant	LOW	-	ENSBTAG00000037605	Transcript	ENSBTAT00000019939.4	protein_coding	T	acC/acT	-	-	BP
rs211216932	23	27494768	T	synonymous_variant	LOW	NEU1	ENSBTAG00000005674	Transcript	ENSBTAT00000007454.5	protein_coding	A	gcC/gcT	-	-	BP
rs211217859	23	28308417	A	synonymous_variant	LOW	MDC1	ENSBTAG00000025526	Transcript	ENSBTAT00000035900.5	protein_coding	P	ccG/ccA	-	-	BP
rs378911379	23	28183434	A	synonymous_variant	LOW	DDR1	ENSBTAG00000010682	Transcript	ENSBTAT00000014143.6	protein_coding	L	Ctg/Ttg	-	-	BP
rs379299588	23	27144508	T	synonymous_variant	LOW	-	ENSBTAG00000023563	Transcript	ENSBTAT00000032165.5	protein_coding	A	gcG/gcA	-	-	BP
rs379711499	23	7318134	A	synonymous_variant	LOW	BOLA-DOA	ENSBTAG00000006490	Transcript	ENSBTAT00000008504.6	protein_coding	D	gaC/gaT	-	-	BP
rs380140385	23	8875838	A	synonymous_variant	LOW	UHRF1BP1	ENSBTAG00000009267	Transcript	ENSBTAT00000012210.5	protein_coding	S	tcG/tcA	-	-	BP
rs380439038	23	27195386	G	synonymous_variant	LOW	NOTCH4	ENSBTAG00000025424	Transcript	ENSBTAT00000050083.3	protein_coding	R	cgC/cgG	-	-	BP
rs381057818	23	6597259	A	synonymous_variant	LOW	LRRC1	ENSBTAG00000017533	Transcript	ENSBTAT00000023310.5	protein_coding	H	caC/caT	-	-	BP
rs382648270	23	28786088	A	synonymous_variant	LOW	TRIM26	ENSBTAG00000035744	Transcript	ENSBTAT00000050226.4	protein_coding	A	gcG/gcA	-	-	BP
rs382730246	23	28786070	A	synonymous_variant	LOW	TRIM26	ENSBTAG00000035744	Transcript	ENSBTAT00000050226.4	protein_coding	P	ccG/ccA	-	-	BP
rs42039245	23	47824916	G	synonymous_variant	LOW	DSP	ENSBTAG00000015106	Transcript	ENSBTAT00000020103.6	protein_coding	S	tcG/tcC	-	-	BP
rs42464403	23	49443474	A	synonymous_variant	LOW	LYRM4	ENSBTAG00000031432	Transcript	ENSBTAT00000044551.3	protein_coding	V	gtG/gtA	-	-	BP
rs42464404	23	49443483	C	synonymous_variant	LOW	LYRM4	ENSBTAG00000031432	Transcript	ENSBTAT00000044551.3	protein_coding	P	ccT/ccC	-	-	BP
rs435100012	23	47825846	A	synonymous_variant	LOW	DSP	ENSBTAG00000015106	Transcript	ENSBTAT00000020103.6	protein_coding	I	atC/atT	-	-	BP
rs437636380	23	12976366	G	synonymous_variant	LOW	SAYSD1	ENSBTAG00000001074	Transcript	ENSBTAT00000001425.5	protein_coding	R	cgG/cgC	-	-	BP
rs444033485	23	25617095	A	synonymous_variant	LOW	BOLA-DQB	ENSBTAG00000021077	Transcript	ENSBTAT00000004350.4	protein_coding	T	acG/acA	-	-	BP
rs446097074	23	17289268	A	synonymous_variant	LOW	VEGFA	ENSBTAG00000005339	Transcript	ENSBTAT00000007026.6	protein_coding	Q	caG/caA	-	-	BP
rs449224411	23	12970011	A	synonymous_variant	LOW	SAYSD1	ENSBTAG00000001074	Transcript	ENSBTAT00000001425.5	protein_coding	P	ccG/ccT	-	-	BP
rs453552599	23	15685241	A	synonymous_variant	LOW	MED20	ENSBTAG00000010100	Transcript	ENSBTAT00000013323.5	protein_coding	A	gcC/gcT	-	-	BP
rs454149823	23	7145823	A	synonymous_variant	LOW	TAP2	ENSBTAG00000003038	Transcript	ENSBTAT00000003953.6	protein_coding	P	ccG/ccT	-	-	BP
rs454511570	23	10122537	T	synonymous_variant	LOW	BRPF3	ENSBTAG00000013316	Transcript	ENSBTAT00000017711.6	protein_coding	F	ttC/ttT	-	-	BP
rs458464275	23	7143469	A	synonymous_variant	LOW	TAP2	ENSBTAG00000003038	Transcript	ENSBTAT00000003953.6	protein_coding	L	Ctg/Ttg	-	-	BP
rs460165828	23	28057741	T	synonymous_variant	LOW	-	ENSBTAG00000007075	Transcript	ENSBTAT00000009299.6	protein_coding	T	acC/acT	-	-	BP
rs462440740	23	27945447	C	synonymous_variant	LOW	-	ENSBTAG00000007075	Transcript	ENSBTAT00000073605.1	protein_coding	T	acT/acC	-	-	BP
rs462911489	23	8598806	C	synonymous_variant	LOW	SPDEF	ENSBTAG00000021993	Transcript	ENSBTAT00000029329.5	protein_coding	A	gcA/gcG	-	-	BP
rs466792109	23	9005258	C	synonymous_variant	LOW	ANKS1A	ENSBTAG00000016890	Transcript	ENSBTAT00000036172.5	protein_coding	H	caT/caC	-	-	BP
rs468590537	23	31770962	C	synonymous_variant	LOW	H1-12	ENSBTAG00000031774	Transcript	ENSBTAT00000002124.5	protein_coding	P	ccT/ccG	-	-	BP
rs482270880	23	13062984	A	synonymous_variant	LOW	KCNK5	ENSBTAG00000011112	Transcript	ENSBTAT00000014756.5	protein_coding	G	ggC/ggT	-	-	BP
rs516941678	23	7818820	G	synonymous_variant	LOW	MNF1	ENSBTAG00000054726	Transcript	ENSBTAT00000047742.2	protein_coding	Y	taT/taC	-	-	BP
rs517526353	23	17682418	G	synonymous_variant	LOW	TMEM63B	ENSBTAG00000032680	Transcript	ENSBTAT00000028054.6	protein_coding	P	ccC/ccG	-	-	BP
rs518710879	23	7714448	A	synonymous_variant	LOW	BAK1	ENSBTAG00000000428	Transcript	ENSBTAT00000000549.5	protein_coding	L	ctG/ctT	-	-	BP
rs519193085	23	47830541	A	synonymous_variant	LOW	DSP	ENSBTAG00000015106	Transcript	ENSBTAT00000020103.6	protein_coding	V	gtC/gtT	-	-	BP
rs519386172	23	39462446	A	synonymous_variant	LOW	NHLRC1	ENSBTAG00000012087	Transcript	ENSBTAT00000016029.3	protein_coding	E	gaG/gaA	-	-	BP
rs524201197	23	16745174	A	synonymous_variant	LOW	PTK7	ENSBTAG00000012761	Transcript	ENSBTAT00000016963.6	protein_coding	A	gcC/gcA	-	-	BP
rs525748975	23	43232807	C	synonymous_variant	LOW	TBC1D7	ENSBTAG00000017160	Transcript	ENSBTAT00000022819.6	protein_coding	H	caT/caC	-	-	BP
rs525871090	23	7905099	T	synonymous_variant	LOW	LEMD2	ENSBTAG00000015538	Transcript	ENSBTAT00000020642.6	protein_coding	A	gcG/gcA	-	-	BP
rs526055277	23	7023885	T	synonymous_variant	LOW	GCLC	ENSBTAG00000015571	Transcript	ENSBTAT00000049040.2	protein_coding	N	aaC/aaT	-	-	BP
rs526884133	23	17669029	T	synonymous_variant	LOW	TMEM63B	ENSBTAG00000032680	Transcript	ENSBTAT00000028054.6	protein_coding	F	ttC/ttT	-	-	BP
rs526900797	23	47827496	T	synonymous_variant	LOW	DSP	ENSBTAG00000015106	Transcript	ENSBTAT00000020103.6	protein_coding	A	gcG/gcA	-	-	BP
rs714702055	23	47852687	T	synonymous_variant	LOW	DSP	ENSBTAG00000015106	Transcript	ENSBTAT00000020103.6	protein_coding	R	cgC/cgA	-	-	BP
rs715099614	23	17101778	A	synonymous_variant	LOW	XPO5	ENSBTAG00000018970	Transcript	ENSBTAT00000025250.6	protein_coding	V	gtC/gtT	-	-	BP
rs715902530	23	7716216	A	synonymous_variant	LOW	BAK1	ENSBTAG00000000428	Transcript	ENSBTAT00000000549.5	protein_coding	T	acC/acT	-	-	BP
rs717465992	23	7914267	T	synonymous_variant	LOW	LEMD2	ENSBTAG00000015538	Transcript	ENSBTAT00000020642.6	protein_coding	G	ggG/ggA	-	-	BP
rs723149440	23	7914249	A	synonymous_variant	LOW	LEMD2	ENSBTAG00000015538	Transcript	ENSBTAT00000020642.6	protein_coding	A	gcC/gcT	-	-	BP
rs133360498	22	742449	A	synonymous_variant	LOW	LANCL2	ENSBTAG00000018026	Transcript	ENSBTAT00000023996.6	protein_coding	G	ggC/ggT	-	-	BP
rs134830707	22	742455	G	synonymous_variant	LOW	LANCL2	ENSBTAG00000018026	Transcript	ENSBTAT00000023996.6	protein_coding	A	gcG/gcC	-	-	BP
rs135020331	22	50866036	A	synonymous_variant	LOW	CCDC71	ENSBTAG00000013932	Transcript	ENSBTAT00000018512.4	protein_coding	G	ggG/ggA	-	Conception_rate+Animal_QTLdb+106881	BP
rs135378990	22	49753615	T	synonymous_variant	LOW	CISH	ENSBTAG00000022622	Transcript	ENSBTAT00000030652.4	protein_coding	P	ccC/ccT	-	-	BP
rs207994261	22	49754270	T	synonymous_variant	LOW	CISH	ENSBTAG00000022622	Transcript	ENSBTAT00000030652.4	protein_coding	A	gcC/gcT	-	-	BP
rs208382353	22	60371911	A	synonymous_variant	LOW	CHCHD6	ENSBTAG00000030855	Transcript	ENSBTAT00000043631.2	protein_coding	V	gtC/gtT	-	-	BP
rs210053244	22	6181324	A	synonymous_variant	LOW	OSBPL10	ENSBTAG00000009194	Transcript	ENSBTAT00000012114.6	protein_coding	Y	taC/taT	-	-	BP
rs210255890	22	60371920	C	synonymous_variant	LOW	CHCHD6	ENSBTAG00000030855	Transcript	ENSBTAT00000043631.2	protein_coding	P	ccA/ccG	-	-	BP
rs211494464	22	49375683	T	synonymous_variant	LOW	RBM15B	ENSBTAG00000006500	Transcript	ENSBTAT00000008515.6	protein_coding	P	ccG/ccA	-	-	BP
rs211582413	22	6181285	G	synonymous_variant	LOW	OSBPL10	ENSBTAG00000009194	Transcript	ENSBTAT00000012114.6	protein_coding	V	gtT/gtC	-	-	BP
rs384890184	22	57822595	A	synonymous_variant	LOW	SLC6A6	ENSBTAG00000011088	Transcript	ENSBTAT00000014720.6	protein_coding	P	ccC/ccT	-	-	BP
rs41995461	22	6181132	G	synonymous_variant	LOW	OSBPL10	ENSBTAG00000009194	Transcript	ENSBTAT00000012114.6	protein_coding	D	gaT/gaC	-	-	BP
rs439126955	22	43149173	A	synonymous_variant	LOW	FLNB	ENSBTAG00000022004	Transcript	ENSBTAT00000029348.6	protein_coding	G	ggC/ggT	-	-	BP
rs446869727	22	2749144	G	synonymous_variant	LOW	CMC1	ENSBTAG00000035286	Transcript	ENSBTAT00000025040.5	protein_coding	T	acA/acG	-	-	BP
rs471352372	22	59834232	G	synonymous_variant	LOW	ABTB1	ENSBTAG00000018238	Transcript	ENSBTAT00000024279.5	protein_coding	D	gaT/gaC	-	-	BP
rs516232950	22	7168809	G	synonymous_variant	LOW	CNOT10	ENSBTAG00000004834	Transcript	ENSBTAT00000006348.6	protein_coding	E	gaA/gaG	-	-	BP
rs518580230	22	6166366	A	synonymous_variant	LOW	OSBPL10	ENSBTAG00000009194	Transcript	ENSBTAT00000012114.6	protein_coding	Y	taC/taT	-	-	BP
rs520402690	22	6647150	A	synonymous_variant	LOW	GPD1L	ENSBTAG00000009826	Transcript	ENSBTAT00000012955.6	protein_coding	T	acG/acA	-	-	BP
rs520493821	22	6166351	G	synonymous_variant	LOW	OSBPL10	ENSBTAG00000009194	Transcript	ENSBTAT00000012114.6	protein_coding	L	ctT/ctC	-	-	BP
rs520726712	22	48592075	C	synonymous_variant	LOW	GLYCTK	ENSBTAG00000021695	Transcript	ENSBTAT00000028914.6	protein_coding	R	cgT/cgG	-	-	BP
rs715444776	22	51399939	A	synonymous_variant	LOW	TREX1	ENSBTAG00000008406	Transcript	ENSBTAT00000011063.3	protein_coding	D	gaC/gaT	-	-	BP
rs716006450	22	51205279	A	synonymous_variant	LOW	NCKIPSD	ENSBTAG00000021850	Transcript	ENSBTAT00000029131.6	protein_coding	P	ccG/ccA	-	-	BP
rs716829022	22	6941432	G	synonymous_variant	LOW	CMTM6	ENSBTAG00000019526	Transcript	ENSBTAT00000026019.5	protein_coding	D	gaT/gaC	-	-	BP
rs717712993	22	6805544	T	synonymous_variant	LOW	CMTM8	ENSBTAG00000001710	Transcript	ENSBTAT00000002237.3	protein_coding	F	ttC/ttT	-	-	BP
rs718117704	22	8074137	T	synonymous_variant	LOW	PDCD6IP	ENSBTAG00000017426	Transcript	ENSBTAT00000023165.6	protein_coding	N	aaC/aaT	-	-	BP
rs719667717	22	6805604	G	synonymous_variant	LOW	CMTM8	ENSBTAG00000001710	Transcript	ENSBTAT00000002237.3	protein_coding	T	acC/acG	-	-	BP
rs109394013	21	67252334	A	synonymous_variant	LOW	ANKRD9	ENSBTAG00000010882	Transcript	ENSBTAT00000044628.4	protein_coding	G	ggA/ggT	-	-	BP
rs133330660	21	68288628	A	synonymous_variant	LOW	KLC1	ENSBTAG00000017299	Transcript	ENSBTAT00000023001.6	protein_coding	V	gtC/gtA	-	-	BP
rs135329556	21	31446162	C	synonymous_variant	LOW	TMEM266	ENSBTAG00000012489	Transcript	ENSBTAT00000016569.5	protein_coding	R	cgT/cgC	-	-	BP
rs136638647	21	31460002	C	synonymous_variant	LOW	TMEM266	ENSBTAG00000012489	Transcript	ENSBTAT00000016569.5	protein_coding	S	tcT/tcC	-	-	BP
rs137354222	21	58693803	T	synonymous_variant	LOW	-	ENSBTAG00000031834	Transcript	ENSBTAT00000031857.3	protein_coding	A	gcC/gcT	-	-	BP
rs208657553	21	55175698	A	synonymous_variant	LOW	TP53BP1	ENSBTAG00000021304	Transcript	ENSBTAT00000028388.5	protein_coding	L	ctG/ctT	-	-	BP
rs210766900	21	68167281	T	synonymous_variant	LOW	TRMT61A	ENSBTAG00000031327	Transcript	ENSBTAT00000044388.3	protein_coding	N	aaC/aaT	-	-	BP
rs211043551	21	23260421	T	synonymous_variant	LOW	C21H15orf40	ENSBTAG00000016522	Transcript	ENSBTAT00000021969.5	protein_coding	P	ccG/ccA	-	-	BP
rs211452858	21	28442107	C	synonymous_variant	LOW	-	ENSBTAG00000049368	Transcript	ENSBTAT00000072949.1	protein_coding	V	gtT/gtG	-	-	BP
rs382285083	21	69766081	C	synonymous_variant	LOW	TEDC1	ENSBTAG00000046857	Transcript	ENSBTAT00000063966.2	protein_coding	G	ggT/ggC	-	-	BP
rs385189727	21	25201850	A	synonymous_variant	LOW	CTSH	ENSBTAG00000010992	Transcript	ENSBTAT00000014593.3	protein_coding	C	tgC/tgT	-	-	BP
rs41960198	21	30362834	T	synonymous_variant	LOW	ADAMTS7	ENSBTAG00000001396	Transcript	ENSBTAT00000038814.5	protein_coding	P	ccC/ccT	-	-	BP
rs41962211	21	14029546	T	synonymous_variant	LOW	RGMA	ENSBTAG00000018603	Transcript	ENSBTAT00000024758.6	protein_coding	G	ggC/ggT	-	-	BP
rs41972957	21	23082560	C	synonymous_variant	LOW	WHAMM	ENSBTAG00000017711	Transcript	ENSBTAT00000023556.6	protein_coding	D	gaT/gaC	-	-	BP
rs432513041	21	56834513	C	synonymous_variant	LOW	CPSF2	ENSBTAG00000010227	Transcript	ENSBTAT00000013500.3	protein_coding	L	Ttg/Ctg	-	-	BP
rs432878344	21	67632378	C	synonymous_variant	LOW	CDC42BPB	ENSBTAG00000016456	Transcript	ENSBTAT00000021879.6	protein_coding	T	acA/acG	-	-	BP
rs43705187	21	65246798	A	synonymous_variant	LOW	WARS1	ENSBTAG00000004679	Transcript	ENSBTAT00000006139.3	protein_coding	A	gcC/gcT	-	-	BP
rs438401176	21	32190617	G	synonymous_variant	LOW	TSPAN3	ENSBTAG00000002415	Transcript	ENSBTAT00000003131.6	protein_coding	V	gtT/gtC	-	-	BP
rs444865452	21	67121312	A	synonymous_variant	LOW	ZNF839	ENSBTAG00000010993	Transcript	ENSBTAT00000014584.3	protein_coding	P	ccG/ccA	-	-	BP
rs446580928	21	44152387	A	synonymous_variant	LOW	NPAS3	ENSBTAG00000004462	Transcript	ENSBTAT00000005853.6	protein_coding	Q	caG/caA	-	-	BP
rs447189739	21	66902857	T	synonymous_variant	LOW	DYNC1H1	ENSBTAG00000016598	Transcript	ENSBTAT00000044652.3	protein_coding	D	gaC/gaT	-	-	BP
rs460696295	21	31446153	C	synonymous_variant	LOW	TMEM266	ENSBTAG00000012489	Transcript	ENSBTAT00000016569.5	protein_coding	A	gcG/gcC	-	-	BP
rs461551845	21	67634781	A	synonymous_variant	LOW	CDC42BPB	ENSBTAG00000016456	Transcript	ENSBTAT00000021879.6	protein_coding	G	ggC/ggT	-	-	BP
rs468599367	21	23262590	A	synonymous_variant	LOW	C21H15orf40	ENSBTAG00000016522	Transcript	ENSBTAT00000021969.5	protein_coding	G	ggC/ggT	-	-	BP
rs516264466	21	56042016	A	synonymous_variant	LOW	CCDC88C	ENSBTAG00000000838	Transcript	ENSBTAT00000055799.2	protein_coding	F	ttC/ttT	-	-	BP
rs518898860	21	24995648	A	synonymous_variant	LOW	BTBD1	ENSBTAG00000021341	Transcript	ENSBTAT00000028446.6	protein_coding	E	gaG/gaA	-	-	BP
rs519102032	21	56079187	T	synonymous_variant	LOW	CCDC88C	ENSBTAG00000000838	Transcript	ENSBTAT00000061454.3	protein_coding	E	gaG/gaA	-	-	BP
rs519880359	21	56042076	A	synonymous_variant	LOW	CCDC88C	ENSBTAG00000000838	Transcript	ENSBTAT00000055799.2	protein_coding	A	gcC/gcT	-	-	BP
rs521277651	21	45322511	G	synonymous_variant	LOW	SRP54	ENSBTAG00000019085	Transcript	ENSBTAT00000025405.6	protein_coding	E	gaA/gaG	-	-	BP
rs522649198	21	55106294	A	synonymous_variant	LOW	ADAL	ENSBTAG00000014476	Transcript	ENSBTAT00000019248.5	protein_coding	P	ccG/ccA	-	-	BP
rs522664145	21	21590202	T	synonymous_variant	LOW	SEMA4B	ENSBTAG00000021273	Transcript	ENSBTAT00000028346.5	protein_coding	L	ctG/ctT	-	-	BP
rs522738672	21	23082278	G	synonymous_variant	LOW	WHAMM	ENSBTAG00000017711	Transcript	ENSBTAT00000023556.6	protein_coding	L	ctC/ctG	-	-	BP
rs525851598	21	31460176	G	synonymous_variant	LOW	TMEM266	ENSBTAG00000012489	Transcript	ENSBTAT00000016569.5	protein_coding	S	tcA/tcG	-	-	BP
rs526721819	21	44152318	C	synonymous_variant	LOW	NPAS3	ENSBTAG00000004462	Transcript	ENSBTAT00000005853.6	protein_coding	P	ccG/ccC	-	-	BP
rs526994561	21	56078887	C	synonymous_variant	LOW	CCDC88C	ENSBTAG00000000838	Transcript	ENSBTAT00000061454.3	protein_coding	K	aaA/aaG	-	-	BP
rs715292402	21	21753673	T	synonymous_variant	LOW	MAN2A2	ENSBTAG00000018905	Transcript	ENSBTAT00000025161.5	protein_coding	T	acG/acA	-	-	BP
rs715986525	21	56089270	T	synonymous_variant	LOW	CCDC88C	ENSBTAG00000000838	Transcript	ENSBTAT00000061454.3	protein_coding	E	gaG/gaA	-	-	BP
rs716560584	21	64522542	G	synonymous_variant	LOW	CCNK	ENSBTAG00000018636	Transcript	ENSBTAT00000024796.5	protein_coding	G	ggA/ggG	-	-	BP
rs717020743	21	21693276	C	synonymous_variant	LOW	PRC1	ENSBTAG00000018643	Transcript	ENSBTAT00000024808.6	protein_coding	L	Ttg/Ctg	-	-	BP
rs717323032	21	56099464	A	synonymous_variant	LOW	CCDC88C	ENSBTAG00000000838	Transcript	ENSBTAT00000061454.3	protein_coding	L	ctC/ctT	-	-	BP
rs721201921	21	56046465	A	synonymous_variant	LOW	CCDC88C	ENSBTAG00000000838	Transcript	ENSBTAT00000055799.2	protein_coding	H	caC/caT	-	-	BP
rs721680299	21	32190644	A	synonymous_variant	LOW	TSPAN3	ENSBTAG00000002415	Transcript	ENSBTAT00000003131.6	protein_coding	L	ctC/ctT	-	-	BP
rs723858372	21	55121425	A	synonymous_variant	LOW	ZSCAN29	ENSBTAG00000014478	Transcript	ENSBTAT00000019251.3	protein_coding	A	gcC/gcT	-	-	BP
rs723935863	21	56042187	T	synonymous_variant	LOW	CCDC88C	ENSBTAG00000000838	Transcript	ENSBTAT00000055799.2	protein_coding	G	ggG/ggA	-	-	BP
rs109005524	20	33477614	C	synonymous_variant	LOW	MROH2B	ENSBTAG00000001997	Transcript	ENSBTAT00000002589.4	protein_coding	P	ccT/ccC	-	-	BP
rs109141450	20	39322000	A	synonymous_variant	LOW	RAI14	ENSBTAG00000007071	Transcript	ENSBTAT00000009296.6	protein_coding	T	acC/acT	-	-	BP
rs133070266	20	58432207	T	synonymous_variant	LOW	ANKH	ENSBTAG00000013391	Transcript	ENSBTAT00000017818.6	protein_coding	G	ggC/ggT	-	-	BP
rs133189186	20	33488332	G	synonymous_variant	LOW	MROH2B	ENSBTAG00000001997	Transcript	ENSBTAT00000002589.4	protein_coding	Q	caA/caG	-	-	BP
rs133433430	20	32714678	C	synonymous_variant	LOW	OXCT1	ENSBTAG00000033186	Transcript	ENSBTAT00000047142.4	protein_coding	D	gaT/gaC	-	-	BP
rs208718280	20	26269191	T	synonymous_variant	LOW	PELO	ENSBTAG00000003268	Transcript	ENSBTAT00000004233.4	protein_coding	R	cgG/cgA	-	-	BP
rs208762868	20	39214633	T	synonymous_variant	LOW	DNAJC21	ENSBTAG00000015648	Transcript	ENSBTAT00000020793.6	protein_coding	P	ccC/ccA	-	-	BP
rs210327660	20	10421273	T	synonymous_variant	LOW	CCDC125	ENSBTAG00000017011	Transcript	ENSBTAT00000022621.5	protein_coding	A	gcC/gcT	-	-	BP
rs210341977	20	26269467	C	synonymous_variant	LOW	PELO	ENSBTAG00000003268	Transcript	ENSBTAT00000004233.4	protein_coding	E	gaA/gaG	-	-	BP
rs210410103	20	31870586	A	synonymous_variant	LOW	GHR	ENSBTAG00000001335	Transcript	ENSBTAT00000001758.3	protein_coding	D	gaC/gaT	-	-	BP
rs378158191	20	39286483	G	synonymous_variant	LOW	TTC23L	ENSBTAG00000032933	Transcript	ENSBTAT00000046756.4	protein_coding	Y	taT/taC	-	-	BP
rs379812324	20	33511084	T	synonymous_variant	LOW	MROH2B	ENSBTAG00000001997	Transcript	ENSBTAT00000002589.4	protein_coding	A	gcC/gcT	-	-	BP
rs382136498	20	10334955	C	synonymous_variant	LOW	MARVELD2	ENSBTAG00000040001	Transcript	ENSBTAT00000053818.3	protein_coding	A	gcA/gcG	-	-	BP
rs382793418	20	65314258	T	synonymous_variant	LOW	MTRR	ENSBTAG00000009401	Transcript	ENSBTAT00000012372.5	protein_coding	A	gcG/gcA	-	-	BP
rs41948953	20	33505926	T	synonymous_variant	LOW	MROH2B	ENSBTAG00000001997	Transcript	ENSBTAT00000002589.4	protein_coding	L	ctG/ctT	-	-	BP
rs41955863	20	56487133	T	synonymous_variant	LOW	MYO10	ENSBTAG00000020126	Transcript	ENSBTAT00000026812.6	protein_coding	T	acC/acT	-	-	BP
rs436162981	20	22417162	G	synonymous_variant	LOW	MAP3K1	ENSBTAG00000013790	Transcript	ENSBTAT00000018325.4	protein_coding	T	acT/acC	-	-	BP
rs516176074	20	31870547	A	synonymous_variant	LOW	GHR	ENSBTAG00000001335	Transcript	ENSBTAT00000001758.3	protein_coding	D	gaC/gaT	-	-	BP
rs519333098	20	10334952	G	synonymous_variant	LOW	MARVELD2	ENSBTAG00000040001	Transcript	ENSBTAT00000053818.3	protein_coding	A	gcT/gcC	-	-	BP
rs523153369	20	33496858	T	synonymous_variant	LOW	MROH2B	ENSBTAG00000001997	Transcript	ENSBTAT00000002589.4	protein_coding	L	ctG/ctT	-	-	BP
rs524361165	20	10404741	G	synonymous_variant	LOW	CCDC125	ENSBTAG00000017011	Transcript	ENSBTAT00000022621.5	protein_coding	A	gcA/gcG	-	-	BP
rs714168363	20	32667696	T	synonymous_variant	LOW	OXCT1	ENSBTAG00000033186	Transcript	ENSBTAT00000047142.4	protein_coding	S	tcC/tcT	-	-	BP
rs716485573	20	38257139	A	synonymous_variant	LOW	CAPSL	ENSBTAG00000012688	Transcript	ENSBTAT00000016852.4	protein_coding	A	gcG/gcA	-	-	BP
rs718264138	20	22417234	T	synonymous_variant	LOW	MAP3K1	ENSBTAG00000013790	Transcript	ENSBTAT00000018325.4	protein_coding	V	gtG/gtA	-	-	BP
rs719633431	20	62984011	T	synonymous_variant	LOW	CCT5	ENSBTAG00000017889	Transcript	ENSBTAT00000023778.5	protein_coding	K	aaG/aaA	-	-	BP
rs719659353	20	38257148	G	synonymous_variant	LOW	CAPSL	ENSBTAG00000012688	Transcript	ENSBTAT00000016852.4	protein_coding	A	gcC/gcG	-	-	BP
rs722325397	20	39191736	T	synonymous_variant	LOW	DNAJC21	ENSBTAG00000015648	Transcript	ENSBTAT00000020793.6	protein_coding	G	ggG/ggA	-	-	BP
rs722621177	20	33488347	T	synonymous_variant	LOW	MROH2B	ENSBTAG00000001997	Transcript	ENSBTAT00000002589.4	protein_coding	D	gaC/gaT	-	-	BP
rs723084245	20	10426574	T	synonymous_variant	LOW	CCDC125	ENSBTAG00000017011	Transcript	ENSBTAT00000022621.5	protein_coding	L	Ctg/Ttg	-	-	BP
rs109396668	19	22030855	G	synonymous_variant	LOW	NXN	ENSBTAG00000000855	Transcript	ENSBTAT00000001140.6	protein_coding	L	ctA/ctG	-	-	BP
rs109615441	19	55344668	G	synonymous_variant	LOW	UBE2O	ENSBTAG00000020115	Transcript	ENSBTAT00000026793.6	protein_coding	S	tcA/tcG	-	-	BP
rs110700086	19	13450883	C	synonymous_variant	LOW	ACACA	ENSBTAG00000017567	Transcript	ENSBTAT00000023364.6	protein_coding	K	aaA/aaG	-	-	BP
rs110817928	19	22030843	T	synonymous_variant	LOW	NXN	ENSBTAG00000000855	Transcript	ENSBTAT00000001140.6	protein_coding	L	ctC/ctT	-	-	BP
rs1115636358	19	36320180	T	synonymous_variant	LOW	XYLT2	ENSBTAG00000009298	Transcript	ENSBTAT00000012247.6	protein_coding	P	ccG/ccA	-	-	BP
rs132979456	19	44726007	G	synonymous_variant	LOW	DCAKD	ENSBTAG00000006048	Transcript	ENSBTAT00000007945.5	protein_coding	S	agT/agC	-	-	BP
rs134991839	19	49778659	A	synonymous_variant	LOW	TBCD	ENSBTAG00000015414	Transcript	ENSBTAT00000020484.5	protein_coding	T	acC/acT	-	-	BP
rs136705857	19	56024175	A	synonymous_variant	LOW	TSEN54	ENSBTAG00000000824	Transcript	ENSBTAT00000001090.5	protein_coding	N	aaC/aaT	-	-	BP
rs137375602	19	20522916	A	synonymous_variant	LOW	-	ENSBTAG00000050110	Transcript	ENSBTAT00000086805.1	protein_coding	D	gaC/gaT	-	-	BP
rs208311017	19	43921188	T	synonymous_variant	LOW	HDAC5	ENSBTAG00000016254	Transcript	ENSBTAT00000038317.5	protein_coding	E	gaG/gaA	-	-	BP
rs208327064	19	13357063	C	synonymous_variant	LOW	AATF	ENSBTAG00000021927	Transcript	ENSBTAT00000029234.5	protein_coding	T	acT/acC	-	-	BP
rs208562696	19	18235826	G	synonymous_variant	LOW	UTP6	ENSBTAG00000015612	Transcript	ENSBTAT00000020740.5	protein_coding	V	gtA/gtG	-	-	BP
rs208692081	19	41972929	A	synonymous_variant	LOW	JUP	ENSBTAG00000017685	Transcript	ENSBTAT00000023522.6	protein_coding	T	acC/acT	-	-	BP
rs209113997	19	34111845	A	synonymous_variant	LOW	B9D1	ENSBTAG00000017790	Transcript	ENSBTAT00000023655.5	protein_coding	P	ccG/ccA	-	-	BP
rs209132962	19	40109593	T	synonymous_variant	LOW	GRB7	ENSBTAG00000017366	Transcript	ENSBTAT00000023091.4	protein_coding	H	caC/caT	-	-	BP
rs209439522	19	44173991	C	synonymous_variant	LOW	ITGA2B	ENSBTAG00000008165	Transcript	ENSBTAT00000010738.6	protein_coding	L	ttA/ttG	-	-	BP
rs209489943	19	24947510	A	synonymous_variant	LOW	SPNS3	ENSBTAG00000016175	Transcript	ENSBTAT00000035119.5	protein_coding	S	tcG/tcA	-	-	BP
rs209678458	19	55730787	A	synonymous_variant	LOW	TRIM65	ENSBTAG00000022006	Transcript	ENSBTAT00000029353.6	protein_coding	Q	caG/caA	-	-	BP
rs211226509	19	22608903	A	synonymous_variant	LOW	MYO1C	ENSBTAG00000001332	Transcript	ENSBTAT00000029554.5	protein_coding	V	gtC/gtT	-	-	BP
rs211597658	19	9386377	T	synonymous_variant	LOW	RNF43	ENSBTAG00000020119	Transcript	ENSBTAT00000026797.4	protein_coding	A	gcG/gcA	-	-	BP
rs378396263	19	18232185	G	synonymous_variant	LOW	UTP6	ENSBTAG00000015612	Transcript	ENSBTAT00000020740.5	protein_coding	Q	caA/caG	-	-	BP
rs380063349	19	55406519	T	synonymous_variant	LOW	PRPSAP1	ENSBTAG00000030172	Transcript	ENSBTAT00000042563.3	protein_coding	D	gaC/gaT	-	-	BP
rs381942604	19	41710777	A	synonymous_variant	LOW	-	ENSBTAG00000050581	Transcript	ENSBTAT00000083663.1	protein_coding	H	caC/caT	-	-	BP
rs382458097	19	29693302	G	synonymous_variant	LOW	TMEM220	ENSBTAG00000003958	Transcript	ENSBTAT00000005162.6	protein_coding	L	ctT/ctC	-	-	BP
rs385601971	19	28357149	T	synonymous_variant	LOW	PIK3R5	ENSBTAG00000005978	Transcript	ENSBTAT00000007845.6	protein_coding	K	aaG/aaA	-	-	BP
rs41906022	19	24948372	C	synonymous_variant	LOW	SPNS3	ENSBTAG00000016175	Transcript	ENSBTAT00000035119.5	protein_coding	V	gtT/gtC	-	-	BP
rs41924976	19	55688997	G	synonymous_variant	LOW	ACOX1	ENSBTAG00000030174	Transcript	ENSBTAT00000029362.6	protein_coding	A	gcA/gcG	-	-	BP
rs41924977	19	55689081	C	synonymous_variant	LOW	ACOX1	ENSBTAG00000030174	Transcript	ENSBTAT00000029362.6	protein_coding	G	ggA/ggC	-	-	BP
rs436872120	19	42057607	C	synonymous_variant	LOW	ACLY	ENSBTAG00000016740	Transcript	ENSBTAT00000022258.5	protein_coding	P	ccC/ccG	-	-	BP
rs439457762	19	13837883	A	synonymous_variant	LOW	SYNRG	ENSBTAG00000010292	Transcript	ENSBTAT00000013601.5	protein_coding	S	agC/agT	-	-	BP
rs445545826	19	36242102	G	synonymous_variant	LOW	ACSF2	ENSBTAG00000021301	Transcript	ENSBTAT00000028385.5	protein_coding	P	ccT/ccC	-	-	BP
rs449344760	19	18234131	A	synonymous_variant	LOW	UTP6	ENSBTAG00000015612	Transcript	ENSBTAT00000020740.5	protein_coding	T	acG/acA	-	-	BP
rs451402327	19	35198565	T	synonymous_variant	LOW	DHRS7B	ENSBTAG00000010559	Transcript	ENSBTAT00000013968.6	protein_coding	C	tgC/tgT	-	-	BP
rs470106955	19	42624150	T	synonymous_variant	LOW	NAGLU	ENSBTAG00000047956	Transcript	ENSBTAT00000063695.2	protein_coding	L	ctC/ctT	-	-	BP
rs475280744	19	25029644	A	synonymous_variant	LOW	MYBBP1A	ENSBTAG00000007430	Transcript	ENSBTAT00000009771.6	protein_coding	L	ctC/ctT	-	-	BP
rs477790022	19	36547318	T	synonymous_variant	LOW	PDK2	ENSBTAG00000008744	Transcript	ENSBTAT00000011523.6	protein_coding	T	acG/acA	-	-	BP
rs515790956	19	13313612	C	synonymous_variant	LOW	AATF	ENSBTAG00000021927	Transcript	ENSBTAT00000029234.5	protein_coding	A	gcT/gcC	-	-	BP
rs516418402	19	28648988	G	synonymous_variant	LOW	NTN1	ENSBTAG00000012137	Transcript	ENSBTAT00000016103.6	protein_coding	L	ctC/ctG	-	-	BP
rs516587102	19	34118410	G	synonymous_variant	LOW	EPN2	ENSBTAG00000017771	Transcript	ENSBTAT00000023644.6	protein_coding	A	gcG/gcC	-	-	BP
rs518053281	19	13482552	A	synonymous_variant	LOW	ACACA	ENSBTAG00000017567	Transcript	ENSBTAT00000023364.6	protein_coding	N	aaC/aaT	-	-	BP
rs518634615	19	35207640	T	synonymous_variant	LOW	DHRS7B	ENSBTAG00000010559	Transcript	ENSBTAT00000013968.6	protein_coding	H	caC/caT	-	-	BP
rs519199123	19	34111824	C	synonymous_variant	LOW	B9D1	ENSBTAG00000017790	Transcript	ENSBTAT00000023655.5	protein_coding	I	atT/atC	-	-	BP
rs521457304	19	42624390	T	synonymous_variant	LOW	NAGLU	ENSBTAG00000047956	Transcript	ENSBTAT00000063695.2	protein_coding	A	gcC/gcT	-	-	BP
rs521630504	19	22598343	G	synonymous_variant	LOW	MYO1C	ENSBTAG00000001332	Transcript	ENSBTAT00000029554.5	protein_coding	I	atT/atC	-	-	BP
rs521804954	19	13316420	A	synonymous_variant	LOW	AATF	ENSBTAG00000021927	Transcript	ENSBTAT00000029234.5	protein_coding	E	gaG/gaA	-	-	BP
rs521936003	19	20170045	A	synonymous_variant	LOW	TRAF4	ENSBTAG00000038990	Transcript	ENSBTAT00000056164.3	protein_coding	E	gaG/gaA	-	-	BP
rs522581104	19	42640573	T	synonymous_variant	LOW	COASY	ENSBTAG00000046746	Transcript	ENSBTAT00000027845.5	protein_coding	L	Ctg/Ttg	-	-	BP
rs522786477	19	47969770	G	synonymous_variant	LOW	MAP3K3	ENSBTAG00000008151	Transcript	ENSBTAT00000010716.6	protein_coding	S	tcA/tcG	-	-	BP
rs522820502	19	42642192	A	synonymous_variant	LOW	COASY	ENSBTAG00000046746	Transcript	ENSBTAT00000027845.5	protein_coding	A	gcG/gcA	-	-	BP
rs523928840	19	5536453	A	synonymous_variant	LOW	HLF	ENSBTAG00000006618	Transcript	ENSBTAT00000008682.5	protein_coding	A	gcG/gcA	-	-	BP
rs523993760	19	40331702	A	synonymous_variant	LOW	CSF3	ENSBTAG00000021462	Transcript	ENSBTAT00000028610.6	protein_coding	T	acG/acA	-	-	BP
rs524250601	19	8889065	T	synonymous_variant	LOW	DYNLL2	ENSBTAG00000025313	Transcript	ENSBTAT00000006190.4	protein_coding	A	gcC/gcT	-	-	BP
rs525265424	19	13602557	C	synonymous_variant	LOW	ACACA	ENSBTAG00000017567	Transcript	ENSBTAT00000023364.6	protein_coding	P	ccC/ccG	-	-	BP
rs526843325	19	13316459	C	synonymous_variant	LOW	AATF	ENSBTAG00000021927	Transcript	ENSBTAT00000029234.5	protein_coding	S	agT/agC	-	-	BP
rs527072484	19	25033487	C	synonymous_variant	LOW	MYBBP1A	ENSBTAG00000007430	Transcript	ENSBTAT00000009771.6	protein_coding	T	acC/acG	-	-	BP
rs716134947	19	42770554	A	synonymous_variant	LOW	EZH1	ENSBTAG00000021918	Transcript	ENSBTAT00000029222.5	protein_coding	F	ttC/ttT	-	-	BP
rs716152870	19	10559593	A	synonymous_variant	LOW	DHX40	ENSBTAG00000017868	Transcript	ENSBTAT00000023753.5	protein_coding	A	gcG/gcA	-	-	BP
rs717975537	19	36547309	A	synonymous_variant	LOW	PDK2	ENSBTAG00000008744	Transcript	ENSBTAT00000011523.6	protein_coding	P	ccC/ccT	-	-	BP
rs718677298	19	55444145	A	synonymous_variant	LOW	UBALD2	ENSBTAG00000013792	Transcript	ENSBTAT00000018321.5	protein_coding	P	ccC/ccT	-	-	BP
rs720042684	19	33220999	A	synonymous_variant	LOW	TRPV2	ENSBTAG00000003014	Transcript	ENSBTAT00000003922.5	protein_coding	H	caC/caT	-	-	BP
rs720583649	19	42759449	T	synonymous_variant	LOW	EZH1	ENSBTAG00000021918	Transcript	ENSBTAT00000029222.5	protein_coding	S	tcG/tcA	-	-	BP
rs720967781	19	42604407	T	synonymous_variant	LOW	ATP6V0A1	ENSBTAG00000019218	Transcript	ENSBTAT00000025588.5	protein_coding	A	gcC/gcT	-	-	BP
rs721326217	19	48074867	T	synonymous_variant	LOW	FTSJ3	ENSBTAG00000021060	Transcript	ENSBTAT00000028047.5	protein_coding	R	cgG/cgA	-	-	BP
rs721929982	19	44572355	A	synonymous_variant	LOW	EFTUD2	ENSBTAG00000013526	Transcript	ENSBTAT00000017986.5	protein_coding	L	Ctg/Ttg	-	-	BP
rs722095073	19	55933137	A	synonymous_variant	LOW	SMIM5	ENSBTAG00000010758	Transcript	ENSBTAT00000014245.5	protein_coding	P	ccC/ccT	-	-	BP
rs722427607	19	42641331	T	synonymous_variant	LOW	COASY	ENSBTAG00000046746	Transcript	ENSBTAT00000027845.5	protein_coding	A	gcC/gcT	-	-	BP
rs722989223	19	40093932	A	synonymous_variant	LOW	ERBB2	ENSBTAG00000021798	Transcript	ENSBTAT00000029056.6	protein_coding	E	gaG/gaA	-	-	BP
rs723248694	19	10581545	T	synonymous_variant	LOW	DHX40	ENSBTAG00000017868	Transcript	ENSBTAT00000023753.5	protein_coding	D	gaC/gaT	-	-	BP
rs723321309	19	18235823	C	synonymous_variant	LOW	UTP6	ENSBTAG00000015612	Transcript	ENSBTAT00000020740.5	protein_coding	A	gcT/gcC	-	-	BP
rs797555824	19	56549190	A	synonymous_variant	LOW	FDXR	ENSBTAG00000006525	Transcript	ENSBTAT00000034683.5	protein_coding	P	ccC/ccA	-	-	BP
rs799714373	19	30621639	G	synonymous_variant	LOW	ZNF18	ENSBTAG00000004675	Transcript	ENSBTAT00000006133.6	protein_coding	L	Ttg/Ctg	-	-	BP
rs109509686	18	53380004	A	synonymous_variant	LOW	SYMPK	ENSBTAG00000012101	Transcript	ENSBTAT00000016048.6	protein_coding	S	agC/agT	-	-	BP
rs109586257	18	49880511	A	synonymous_variant	LOW	SHKBP1	ENSBTAG00000004755	Transcript	ENSBTAT00000006241.6	protein_coding	E	gaG/gaA	-	-	BP
rs109986712	18	2458005	G	synonymous_variant	LOW	LDHD	ENSBTAG00000006779	Transcript	ENSBTAT00000008924.5	protein_coding	H	caT/caC	-	-	BP
rs110355605	18	54621637	C	synonymous_variant	LOW	BICRA	ENSBTAG00000004138	Transcript	ENSBTAT00000005415.5	protein_coding	L	Tta/Cta	-	-	BP
rs110376173	18	25732757	T	synonymous_variant	LOW	KIFC3	ENSBTAG00000007181	Transcript	ENSBTAT00000032447.5	protein_coding	S	tcG/tcA	-	-	BP
rs110619254	18	53372507	A	synonymous_variant	LOW	SYMPK	ENSBTAG00000012101	Transcript	ENSBTAT00000016048.6	protein_coding	D	gaC/gaT	-	-	BP
rs1114441779	18	25509686	T	synonymous_variant	LOW	CCDC102A	ENSBTAG00000000462	Transcript	ENSBTAT00000000588.5	protein_coding	A	gcG/gcA	-	-	BP
rs133367540	18	62318165	T	synonymous_variant	LOW	EPS8L1	ENSBTAG00000009512	Transcript	ENSBTAT00000012517.6	protein_coding	P	ccG/ccA	-	-	BP
rs207909375	18	26313990	C	synonymous_variant	LOW	CNOT1	ENSBTAG00000020782	Transcript	ENSBTAT00000027695.6	protein_coding	P	ccC/ccG	-	-	BP
rs207950300	18	62203663	T	synonymous_variant	LOW	HSPBP1	ENSBTAG00000003644	Transcript	ENSBTAT00000004752.5	protein_coding	L	Ctg/Ttg	-	-	BP
rs208230417	18	2580335	A	synonymous_variant	LOW	BCAR1	ENSBTAG00000012002	Transcript	ENSBTAT00000015922.5	protein_coding	D	gaC/gaT	-	-	BP
rs209178744	18	52801215	T	synonymous_variant	LOW	PPP1R37	ENSBTAG00000018834	Transcript	ENSBTAT00000025071.6	protein_coding	S	tcC/tcT	-	-	BP
rs210291624	18	63777207	T	synonymous_variant	LOW	ZNF582	ENSBTAG00000030348	Transcript	ENSBTAT00000010904.6	protein_coding	D	gaC/gaT	-	-	BP
rs210681802	18	56447604	G	synonymous_variant	LOW	MYH14	ENSBTAG00000002580	Transcript	ENSBTAT00000003343.6	protein_coding	E	gaA/gaG	-	-	BP
rs211256610	18	1801592	A	synonymous_variant	LOW	AARS1	ENSBTAG00000019810	Transcript	ENSBTAT00000026393.5	protein_coding	G	ggG/ggA	-	-	BP
rs378016724	18	62353102	A	synonymous_variant	LOW	RDH13	ENSBTAG00000030393	Transcript	ENSBTAT00000029403.5	protein_coding	E	gaG/gaA	-	-	BP
rs378789562	18	36789559	A	synonymous_variant	LOW	NQO1	ENSBTAG00000020632	Transcript	ENSBTAT00000032316.3	protein_coding	D	gaC/gaT	-	-	BP
rs381628388	18	55861509	G	synonymous_variant	LOW	KASH5	ENSBTAG00000008614	Transcript	ENSBTAT00000043128.3	protein_coding	T	acA/acG	-	-	BP
rs382335205	18	36814791	A	synonymous_variant	LOW	NOB1	ENSBTAG00000020633	Transcript	ENSBTAT00000027497.3	protein_coding	H	caC/caT	-	-	BP
rs384628245	18	53801940	A	synonymous_variant	LOW	PRKD2	ENSBTAG00000015599	Transcript	ENSBTAT00000020721.6	protein_coding	F	ttC/ttT	-	-	BP
rs385189725	18	48635010	A	synonymous_variant	LOW	SARS2	ENSBTAG00000001780	Transcript	ENSBTAT00000002334.5	protein_coding	A	gcC/gcT	-	-	BP
rs41255613	18	24971021	G	synonymous_variant	LOW	HERPUD1	ENSBTAG00000016896	Transcript	ENSBTAT00000022472.6	protein_coding	E	gaA/gaG	-	-	BP
rs41856964	18	2774447	C	synonymous_variant	LOW	BCNT2	ENSBTAG00000030600	Transcript	ENSBTAT00000043232.3	protein_coding	V	gtT/gtG	-	-	BP
rs41881115	18	44817666	T	synonymous_variant	LOW	PDCD2L	ENSBTAG00000002571	Transcript	ENSBTAT00000003327.6	protein_coding	P	ccC/ccT	-	-	BP
rs41900137	18	65566422	G	synonymous_variant	LOW	ZNF274	ENSBTAG00000013353	Transcript	ENSBTAT00000012662.5	protein_coding	A	gcA/gcG	-	-	BP
rs438426084	18	64875558	G	synonymous_variant	LOW	-	ENSBTAG00000038240	Transcript	ENSBTAT00000064641.2	protein_coding	T	acA/acG	-	-	BP
rs438760701	18	26292452	A	synonymous_variant	LOW	NDRG4	ENSBTAG00000003894	Transcript	ENSBTAT00000005083.6	protein_coding	V	gtG/gtA	-	-	BP
rs439812361	18	54651721	T	synonymous_variant	LOW	NOP53	ENSBTAG00000021192	Transcript	ENSBTAT00000043382.2	protein_coding	L	ctC/ctT	-	-	BP
rs442196902	18	50536467	A	synonymous_variant	LOW	EXOSC5	ENSBTAG00000016034	Transcript	ENSBTAT00000021338.5	protein_coding	A	gcC/gcT	-	-	BP
rs443455455	18	43639232	T	synonymous_variant	LOW	LRP3	ENSBTAG00000047062	Transcript	ENSBTAT00000065603.2	protein_coding	G	ggC/ggT	-	-	BP
rs444198354	18	56472827	T	synonymous_variant	LOW	MYH14	ENSBTAG00000002580	Transcript	ENSBTAT00000003343.6	protein_coding	S	agC/agT	-	-	BP
rs449462362	18	25512942	C	synonymous_variant	LOW	CCDC102A	ENSBTAG00000000462	Transcript	ENSBTAT00000000588.5	protein_coding	P	ccC/ccG	-	-	BP
rs457717451	18	34646088	A	synonymous_variant	LOW	CES2	ENSBTAG00000005093	Transcript	ENSBTAT00000032343.3	protein_coding	A	gcG/gcA	-	-	BP
rs459353632	18	10252666	A	synonymous_variant	LOW	MLYCD	ENSBTAG00000004248	Transcript	ENSBTAT00000005562.4	protein_coding	T	acG/acA	-	-	BP
rs461014898	18	15380158	C	synonymous_variant	LOW	DNAJA2	ENSBTAG00000003757	Transcript	ENSBTAT00000004890.4	protein_coding	T	acA/acG	-	-	BP
rs464999986	18	54368471	G	synonymous_variant	LOW	DHX34	ENSBTAG00000006848	Transcript	ENSBTAT00000008999.6	protein_coding	A	gcA/gcG	-	-	BP
rs466238931	18	60682844	T	synonymous_variant	LOW	-	ENSBTAG00000039849	Transcript	ENSBTAT00000071445.1	protein_coding	V	gtG/gtA	-	-	BP
rs471248981	18	2578783	A	synonymous_variant	LOW	BCAR1	ENSBTAG00000012002	Transcript	ENSBTAT00000015922.5	protein_coding	R	cgG/cgT	-	-	BP
rs472820239	18	62889948	A	synonymous_variant	LOW	LENG9	ENSBTAG00000011693	Transcript	ENSBTAT00000015528.6	protein_coding	R	cgC/cgT	-	-	BP
rs474694449	18	57062631	C	synonymous_variant	LOW	CTU1	ENSBTAG00000039212	Transcript	ENSBTAT00000055031.3	protein_coding	A	gcA/gcG	-	-	BP
rs479762460	18	63882439	T	synonymous_variant	LOW	ZFP28	ENSBTAG00000002055	Transcript	ENSBTAT00000021794.6	protein_coding	A	gcG/gcA	-	-	BP
rs480514496	18	13227228	A	synonymous_variant	LOW	KLHDC4	ENSBTAG00000006905	Transcript	ENSBTAT00000009093.6	protein_coding	G	ggC/ggT	-	-	BP
rs515929302	18	24973897	C	synonymous_variant	LOW	HERPUD1	ENSBTAG00000016896	Transcript	ENSBTAT00000022472.6	protein_coding	R	Agg/Cgg	-	-	BP
rs516039395	18	2457290	A	synonymous_variant	LOW	LDHD	ENSBTAG00000006779	Transcript	ENSBTAT00000008924.5	protein_coding	F	ttC/ttT	-	-	BP
rs516421519	18	49412473	C	synonymous_variant	LOW	-	ENSBTAG00000005261	Transcript	ENSBTAT00000006924.6	protein_coding	P	ccA/ccG	-	-	BP
rs517328312	18	8466976	T	synonymous_variant	LOW	PLCG2	ENSBTAG00000002103	Transcript	ENSBTAT00000002717.6	protein_coding	N	aaC/aaT	-	-	BP
rs520465868	18	53217602	A	synonymous_variant	LOW	EML2	ENSBTAG00000015764	Transcript	ENSBTAT00000020933.6	protein_coding	Y	taC/taT	-	-	BP
rs521596001	18	2580678	C	synonymous_variant	LOW	BCAR1	ENSBTAG00000012002	Transcript	ENSBTAT00000015922.5	protein_coding	P	ccC/ccG	-	-	BP
rs522030431	18	2578834	A	synonymous_variant	LOW	BCAR1	ENSBTAG00000012002	Transcript	ENSBTAT00000015922.5	protein_coding	D	gaC/gaT	-	-	BP
rs525695556	18	49743876	C	synonymous_variant	LOW	PRX	ENSBTAG00000017333	Transcript	ENSBTAT00000010183.5	protein_coding	K	aaA/aaG	-	-	BP
rs527181899	18	15000851	C	synonymous_variant	LOW	VPS35	ENSBTAG00000002493	Transcript	ENSBTAT00000003239.3	protein_coding	K	aaA/aaG	-	-	BP
rs715180940	18	8426513	T	synonymous_variant	LOW	PLCG2	ENSBTAG00000002103	Transcript	ENSBTAT00000002717.6	protein_coding	D	gaC/gaT	-	-	BP
rs716707252	18	25172133	A	synonymous_variant	LOW	PSME3IP1	ENSBTAG00000002242	Transcript	ENSBTAT00000002896.6	protein_coding	A	gcC/gcT	-	-	BP
rs717286038	18	5251097	T	synonymous_variant	LOW	WWOX	ENSBTAG00000015894	Transcript	ENSBTAT00000032617.4	protein_coding	T	acC/acT	-	-	BP
rs718306510	18	25172136	A	synonymous_variant	LOW	PSME3IP1	ENSBTAG00000002242	Transcript	ENSBTAT00000002896.6	protein_coding	N	aaC/aaT	-	-	BP
rs718325685	18	53990467	G	synonymous_variant	LOW	ARHGAP35	ENSBTAG00000015543	Transcript	ENSBTAT00000020651.5	protein_coding	T	acC/acG	-	-	BP
rs719729320	18	56463642	T	synonymous_variant	LOW	MYH14	ENSBTAG00000002580	Transcript	ENSBTAT00000003343.6	protein_coding	L	ctC/ctT	-	-	BP
rs719917732	18	10848455	T	synonymous_variant	LOW	KLHL36	ENSBTAG00000008385	Transcript	ENSBTAT00000011036.4	protein_coding	G	ggC/ggT	-	-	BP
rs720820314	18	14280469	A	synonymous_variant	LOW	SLC22A31	ENSBTAG00000011533	Transcript	ENSBTAT00000015324.5	protein_coding	V	gtC/gtT	-	-	BP
rs722709057	18	53990350	T	synonymous_variant	LOW	ARHGAP35	ENSBTAG00000015543	Transcript	ENSBTAT00000020651.5	protein_coding	S	tcC/tcT	-	-	BP
rs722903205	18	56202921	T	synonymous_variant	LOW	PTOV1	ENSBTAG00000030578	Transcript	ENSBTAT00000026147.6	protein_coding	L	ctC/ctT	-	-	BP
rs722941970	18	54368504	T	synonymous_variant	LOW	DHX34	ENSBTAG00000006848	Transcript	ENSBTAT00000008999.6	protein_coding	S	agC/agT	-	-	BP
rs798990756	18	26319579	C	synonymous_variant	LOW	CNOT1	ENSBTAG00000020782	Transcript	ENSBTAT00000027695.6	protein_coding	V	gtA/gtG	-	-	BP
rs800124707	18	7733251	G	synonymous_variant	LOW	ATMIN	ENSBTAG00000008213	Transcript	ENSBTAT00000010797.6	protein_coding	K	aaA/aaG	-	-	BP
rs109681326	17	70609318	C	synonymous_variant	LOW	SLC5A1	ENSBTAG00000012851	Transcript	ENSBTAT00000017073.3	protein_coding	T	acG/acC	-	Non-return_rate+Animal_QTLdb+141096	BP
rs109916446	17	12752431	A	synonymous_variant	LOW	SMAD1	ENSBTAG00000002835	Transcript	ENSBTAT00000003668.6	protein_coding	N	aaC/aaT	-	-	BP
rs110445549	17	40134260	C	synonymous_variant	LOW	FNIP2	ENSBTAG00000011970	Transcript	ENSBTAT00000015882.5	protein_coding	T	acA/acG	-	-	BP
rs110668561	17	18018003	A	synonymous_variant	LOW	MAML3	ENSBTAG00000011373	Transcript	ENSBTAT00000061508.3	protein_coding	P	ccG/ccA	-	-	BP
rs133106712	17	53233043	A	synonymous_variant	LOW	MLXIP	ENSBTAG00000004189	Transcript	ENSBTAT00000005486.6	protein_coding	P	ccC/ccT	-	-	BP
rs133201152	17	45180576	T	synonymous_variant	LOW	ULK1	ENSBTAG00000012987	Transcript	ENSBTAT00000017268.6	protein_coding	E	gaG/gaA	-	-	BP
rs135026552	17	55441396	A	synonymous_variant	LOW	ACAD10	ENSBTAG00000001164	Transcript	ENSBTAT00000011801.6	protein_coding	E	gaG/gaA	-	-	BP
rs209670460	17	44450852	A	synonymous_variant	LOW	GOLGA3	ENSBTAG00000009755	Transcript	ENSBTAT00000012863.5	protein_coding	A	gcG/gcA	-	-	BP
rs210277717	17	18007195	G	synonymous_variant	LOW	MAML3	ENSBTAG00000011373	Transcript	ENSBTAT00000061508.3	protein_coding	G	ggA/ggG	-	-	BP
rs379769864	17	70572284	T	synonymous_variant	LOW	SLC5A1	ENSBTAG00000012851	Transcript	ENSBTAT00000017073.3	protein_coding	F	ttC/ttT	-	-	BP
rs384511014	17	6717826	T	synonymous_variant	LOW	RPS3A	ENSBTAG00000009908	Transcript	ENSBTAT00000013079.3	protein_coding	V	gtT/gtA	-	-	BP
rs384845691	17	70572272	T	synonymous_variant	LOW	SLC5A1	ENSBTAG00000012851	Transcript	ENSBTAT00000017073.3	protein_coding	I	atC/atT	-	-	BP
rs41854696	17	71448122	C	synonymous_variant	LOW	GGT5	ENSBTAG00000006608	Transcript	ENSBTAT00000023658.6	protein_coding	A	gcA/gcG	-	-	BP
rs42638365	17	9590981	G	synonymous_variant	LOW	NR3C2	ENSBTAG00000027182	Transcript	ENSBTAT00000003291.6	protein_coding	P	ccA/ccG	-	-	BP
rs441027003	17	66164400	T	synonymous_variant	LOW	SRRD	ENSBTAG00000012277	Transcript	ENSBTAT00000016280.6	protein_coding	A	gcG/gcT	-	-	BP
rs448367832	17	52158629	A	synonymous_variant	LOW	SNRNP35	ENSBTAG00000008060	Transcript	ENSBTAT00000010602.6	protein_coding	G	ggC/ggT	-	-	BP
rs475283685	17	18336947	C	synonymous_variant	LOW	NAA15	ENSBTAG00000004745	Transcript	ENSBTAT00000048374.4	protein_coding	E	gaA/gaG	-	-	BP
rs476198871	17	63286416	A	synonymous_variant	LOW	ANKRD13A	ENSBTAG00000014376	Transcript	ENSBTAT00000019114.6	protein_coding	T	acC/acT	-	-	BP
rs515865015	17	71322502	T	synonymous_variant	LOW	GSTT1	ENSBTAG00000040298	Transcript	ENSBTAT00000007403.4	protein_coding	R	cgC/cgT	-	-	BP
rs520877008	17	68685279	A	synonymous_variant	LOW	NEFH	ENSBTAG00000013147	Transcript	ENSBTAT00000029508.4	protein_coding	R	cgC/cgA	-	-	BP
rs521141439	17	17140132	A	synonymous_variant	LOW	TBC1D9	ENSBTAG00000018951	Transcript	ENSBTAT00000029790.5	protein_coding	P	ccG/ccA	-	-	BP
rs522257430	17	72989248	T	synonymous_variant	LOW	DGCR8	ENSBTAG00000019869	Transcript	ENSBTAT00000026474.5	protein_coding	D	gaC/gaT	-	-	BP
rs523069195	17	68685429	G	synonymous_variant	LOW	NEFH	ENSBTAG00000013147	Transcript	ENSBTAT00000029508.4	protein_coding	V	gtC/gtG	-	-	BP
rs525108166	17	72724340	G	synonymous_variant	LOW	CDC45	ENSBTAG00000004286	Transcript	ENSBTAT00000005623.6	protein_coding	A	gcA/gcG	-	-	BP
rs715157560	17	2674951	G	synonymous_variant	LOW	LRAT	ENSBTAG00000017167	Transcript	ENSBTAT00000022813.4	protein_coding	G	ggT/ggC	-	-	BP
rs716869391	17	72546398	G	synonymous_variant	LOW	ZNF74	ENSBTAG00000016257	Transcript	ENSBTAT00000029408.5	protein_coding	P	ccG/ccC	-	-	BP
rs717608326	17	2670280	A	synonymous_variant	LOW	LRAT	ENSBTAG00000017167	Transcript	ENSBTAT00000022813.4	protein_coding	S	agC/agT	-	-	BP
rs110054217	16	50955584	T	synonymous_variant	LOW	NADK	ENSBTAG00000000212	Transcript	ENSBTAT00000000257.4	protein_coding	D	gaC/gaT	-	-	BP
rs110294316	16	66166042	C	synonymous_variant	LOW	TRMT1L	ENSBTAG00000011285	Transcript	ENSBTAT00000014994.5	protein_coding	A	gcA/gcG	-	-	BP
rs208516097	16	2154847	G	synonymous_variant	LOW	PPP1R15B	ENSBTAG00000013074	Transcript	ENSBTAT00000017382.5	protein_coding	P	ccA/ccC	-	-	BP
rs208676653	16	4743816	T	synonymous_variant	LOW	FCAMR	ENSBTAG00000019799	Transcript	ENSBTAT00000026382.5	protein_coding	T	acG/acA	-	-	BP
rs210333761	16	79570778	A	synonymous_variant	LOW	KIF21B	ENSBTAG00000047274	Transcript	ENSBTAT00000063330.2	protein_coding	D	gaC/gaT	-	-	BP
rs211435443	16	26106345	A	synonymous_variant	LOW	MIA3	ENSBTAG00000018824	Transcript	ENSBTAT00000025055.6	protein_coding	A	gcG/gcA	-	-	BP
rs211443035	16	26032960	T	synonymous_variant	LOW	HHIPL2	ENSBTAG00000017561	Transcript	ENSBTAT00000023347.5	protein_coding	V	gtG/gtA	-	-	BP
rs377910738	16	29384800	A	synonymous_variant	LOW	PARP1	ENSBTAG00000000837	Transcript	ENSBTAT00000001113.5	protein_coding	P	ccC/ccT	-	-	BP
rs379003050	16	65501175	T	synonymous_variant	LOW	C16H1orf21	ENSBTAG00000038079	Transcript	ENSBTAT00000055747.3	protein_coding	S	tcC/tcT	-	-	BP
rs379602068	16	73096401	A	synonymous_variant	LOW	SERTAD4	ENSBTAG00000010850	Transcript	ENSBTAT00000014402.5	protein_coding	V	gtC/gtT	-	-	BP
rs379752238	16	46800855	C	synonymous_variant	LOW	KLHL21	ENSBTAG00000008350	Transcript	ENSBTAT00000010998.5	protein_coding	R	cgG/cgC	-	-	BP
rs379927662	16	4743324	A	synonymous_variant	LOW	FCAMR	ENSBTAG00000019799	Transcript	ENSBTAT00000026382.5	protein_coding	P	ccC/ccT	-	-	BP
rs385228546	16	59359593	C	synonymous_variant	LOW	SEC16B	ENSBTAG00000000854	Transcript	ENSBTAT00000001137.6	protein_coding	P	ccC/ccG	-	-	BP
rs41658586	16	26033347	G	synonymous_variant	LOW	HHIPL2	ENSBTAG00000017561	Transcript	ENSBTAT00000023347.5	protein_coding	Y	taT/taC	-	-	BP
rs41790827	16	4719997	C	synonymous_variant	LOW	PIGR	ENSBTAG00000019798	Transcript	ENSBTAT00000026377.6	protein_coding	P	ccT/ccG	-	-	BP
rs41790828	16	4720018	G	synonymous_variant	LOW	PIGR	ENSBTAG00000019798	Transcript	ENSBTAT00000026377.6	protein_coding	T	acT/acC	-	-	BP
rs41791172	16	4722961	A	synonymous_variant	LOW	PIGR	ENSBTAG00000019798	Transcript	ENSBTAT00000026377.6	protein_coding	F	ttC/ttT	-	-	BP
rs41809798	16	50594289	G	synonymous_variant	LOW	FAAP20	ENSBTAG00000014136	Transcript	ENSBTAT00000018787.6	protein_coding	A	gcT/gcG	-	-	BP
rs42572234	16	63470756	A	synonymous_variant	LOW	GLUL	ENSBTAG00000013631	Transcript	ENSBTAT00000038488.5	protein_coding	Y	taC/taT	-	-	BP
rs42733253	16	59334125	G	synonymous_variant	LOW	SEC16B	ENSBTAG00000000854	Transcript	ENSBTAT00000001137.6	protein_coding	L	Tta/Cta	-	-	BP
rs42749980	16	30495922	G	synonymous_variant	LOW	AHCTF1	ENSBTAG00000013949	Transcript	ENSBTAT00000018538.6	protein_coding	T	acA/acG	-	-	BP
rs43770563	16	79682805	C	synonymous_variant	LOW	TMEM9	ENSBTAG00000051448	Transcript	ENSBTAT00000073255.1	protein_coding	P	ccA/ccG	-	-	BP
rs454870934	16	60423251	A	synonymous_variant	LOW	TOR3A	ENSBTAG00000014006	Transcript	ENSBTAT00000018609.5	protein_coding	P	ccT/ccA	-	-	BP
rs456162040	16	3411321	G	synonymous_variant	LOW	SLC45A3	ENSBTAG00000007693	Transcript	ENSBTAT00000010116.5	protein_coding	A	gcG/gcC	-	-	BP
rs473194083	16	39920973	T	synonymous_variant	LOW	PIGC	ENSBTAG00000024542	Transcript	ENSBTAT00000034135.2	protein_coding	V	gtG/gtA	-	-	BP
rs482230100	16	26108733	A	synonymous_variant	LOW	MIA3	ENSBTAG00000018824	Transcript	ENSBTAT00000025055.6	protein_coding	R	cgC/cgA	-	-	BP
rs516070624	16	1932216	T	synonymous_variant	LOW	ETNK2	ENSBTAG00000018509	Transcript	ENSBTAT00000024637.6	protein_coding	L	ctG/ctA	-	-	BP
rs521384177	16	3415142	C	synonymous_variant	LOW	SLC45A3	ENSBTAG00000007693	Transcript	ENSBTAT00000010116.5	protein_coding	A	gcA/gcG	-	-	BP
rs522600843	16	44461224	A	synonymous_variant	LOW	CA6	ENSBTAG00000009515	Transcript	ENSBTAT00000012525.3	protein_coding	Y	taC/taT	-	-	BP
rs524393224	16	26108790	A	synonymous_variant	LOW	MIA3	ENSBTAG00000018824	Transcript	ENSBTAT00000025055.6	protein_coding	A	gcT/gcA	-	-	BP
rs525180336	16	39920769	A	synonymous_variant	LOW	PIGC	ENSBTAG00000024542	Transcript	ENSBTAT00000034135.2	protein_coding	S	agC/agT	-	-	BP
rs525551671	16	21103192	C	synonymous_variant	LOW	GPATCH2	ENSBTAG00000001574	Transcript	ENSBTAT00000002064.6	protein_coding	L	ttA/ttG	-	-	BP
rs526242009	16	50977421	C	synonymous_variant	LOW	SLC35E2	ENSBTAG00000031749	Transcript	ENSBTAT00000045013.3	protein_coding	L	Ttg/Ctg	-	-	BP
rs716961244	16	23503643	G	synonymous_variant	LOW	EPRS1	ENSBTAG00000006898	Transcript	ENSBTAT00000009064.6	protein_coding	P	ccT/ccC	-	-	BP
rs723811946	16	59351217	C	synonymous_variant	LOW	SEC16B	ENSBTAG00000000854	Transcript	ENSBTAT00000001137.6	protein_coding	S	tcT/tcG	-	-	BP
rs723971041	16	23503583	G	synonymous_variant	LOW	EPRS1	ENSBTAG00000006898	Transcript	ENSBTAT00000009064.6	protein_coding	S	tcT/tcC	-	-	BP
rs108983921	15	51661276	A	synonymous_variant	LOW	NUMA1	ENSBTAG00000018449	Transcript	ENSBTAT00000024553.6	protein_coding	S	tcC/tcT	-	-	BP
rs109097864	15	51731715	G	synonymous_variant	LOW	LAMTOR1	ENSBTAG00000003001	Transcript	ENSBTAT00000003907.3	protein_coding	L	ctG/ctC	-	-	BP
rs109207490	15	50647767	A	synonymous_variant	LOW	TRIM21	ENSBTAG00000013900	Transcript	ENSBTAT00000018459.5	protein_coding	S	tcG/tcA	-	-	BP
rs109411443	15	51841183	T	synonymous_variant	LOW	INPPL1	ENSBTAG00000019167	Transcript	ENSBTAT00000025510.6	protein_coding	P	ccC/ccT	-	-	BP
rs109435409	15	54490524	A	synonymous_variant	LOW	ARRB1	ENSBTAG00000020485	Transcript	ENSBTAT00000027296.5	protein_coding	A	gcC/gcT	-	-	BP
rs109462398	15	51241511	G	synonymous_variant	LOW	RHOG	ENSBTAG00000000347	Transcript	ENSBTAT00000000453.4	protein_coding	A	gcA/gcG	-	-	BP
rs109629935	15	51634394	C	synonymous_variant	LOW	RNF121	ENSBTAG00000014167	Transcript	ENSBTAT00000018851.6	protein_coding	C	tgT/tgC	-	-	BP
rs109669626	15	37398572	G	synonymous_variant	LOW	INSC	ENSBTAG00000032782	Transcript	ENSBTAT00000046553.4	protein_coding	A	gcT/gcC	-	-	BP
rs109698966	15	31490296	T	synonymous_variant	LOW	GRIK4	ENSBTAG00000017146	Transcript	ENSBTAT00000022788.6	protein_coding	H	caC/caT	-	-	BP
rs109761241	15	51590771	T	synonymous_variant	LOW	RNF121	ENSBTAG00000014167	Transcript	ENSBTAT00000018851.6	protein_coding	H	caC/caT	-	-	BP
rs109873169	15	51652423	T	synonymous_variant	LOW	NUMA1	ENSBTAG00000018449	Transcript	ENSBTAT00000024553.6	protein_coding	K	aaG/aaA	-	-	BP
rs109941103	15	51841857	A	synonymous_variant	LOW	INPPL1	ENSBTAG00000019167	Transcript	ENSBTAT00000025510.6	protein_coding	L	ctG/ctA	-	-	BP
rs110155281	15	29217795	T	synonymous_variant	LOW	IFT46	ENSBTAG00000012941	Transcript	ENSBTAT00000017195.4	protein_coding	E	gaG/gaA	-	-	BP
rs110227218	15	37365961	C	synonymous_variant	LOW	INSC	ENSBTAG00000032782	Transcript	ENSBTAT00000046553.4	protein_coding	S	tcC/tcG	-	-	BP
rs110560697	15	51634424	T	synonymous_variant	LOW	RNF121	ENSBTAG00000014167	Transcript	ENSBTAT00000018851.6	protein_coding	D	gaC/gaT	-	-	BP
rs110640583	15	50641510	A	synonymous_variant	LOW	TRIM21	ENSBTAG00000013900	Transcript	ENSBTAT00000018459.5	protein_coding	E	gaG/gaA	-	-	BP
rs110749651	15	37365976	A	synonymous_variant	LOW	INSC	ENSBTAG00000032782	Transcript	ENSBTAT00000046553.4	protein_coding	V	gtC/gtT	-	-	BP
rs110925421	15	51803769	A	synonymous_variant	LOW	FOLR1	ENSBTAG00000021007	Transcript	ENSBTAT00000001053.6	protein_coding	K	aaG/aaA	-	-	BP
rs133013178	15	1773720	C	synonymous_variant	LOW	MSANTD4	ENSBTAG00000023989	Transcript	ENSBTAT00000033028.3	protein_coding	I	atT/atC	-	-	BP
rs134696477	15	40755227	G	synonymous_variant	LOW	USP47	ENSBTAG00000010919	Transcript	ENSBTAT00000014505.6	protein_coding	Y	taT/taC	-	-	BP
rs134735853	15	80927265	T	synonymous_variant	LOW	ZDHHC5	ENSBTAG00000002381	Transcript	ENSBTAT00000003078.6	protein_coding	G	ggC/ggT	-	-	BP
rs135722865	15	77843639	C	synonymous_variant	LOW	PTPRJ	ENSBTAG00000024715	Transcript	ENSBTAT00000034419.4	protein_coding	C	tgT/tgC	-	-	BP
rs137292088	15	50641489	G	synonymous_variant	LOW	TRIM21	ENSBTAG00000013900	Transcript	ENSBTAT00000018459.5	protein_coding	K	aaA/aaG	-	-	BP
rs208460796	15	83357207	G	synonymous_variant	LOW	MS4A13	ENSBTAG00000030898	Transcript	ENSBTAT00000043721.3	protein_coding	E	gaA/gaG	-	-	BP
rs210319138	15	40470798	A	synonymous_variant	LOW	MICAL2	ENSBTAG00000014855	Transcript	ENSBTAT00000010779.6	protein_coding	G	ggC/ggT	-	-	BP
rs378342222	15	51803712	G	synonymous_variant	LOW	FOLR1	ENSBTAG00000021007	Transcript	ENSBTAT00000001053.6	protein_coding	L	ctC/ctG	-	-	BP
rs378701182	15	51326200	G	synonymous_variant	LOW	NUP98	ENSBTAG00000008432	Transcript	ENSBTAT00000011092.6	protein_coding	T	acA/acG	-	-	BP
rs378917080	15	33681475	C	synonymous_variant	LOW	HSPA8	ENSBTAG00000013162	Transcript	ENSBTAT00000017497.3	protein_coding	G	ggA/ggG	-	-	BP
rs379144248	15	51653401	T	synonymous_variant	LOW	NUMA1	ENSBTAG00000018449	Transcript	ENSBTAT00000024553.6	protein_coding	G	ggG/ggA	-	-	BP
rs381118261	15	51654452	A	synonymous_variant	LOW	NUMA1	ENSBTAG00000018449	Transcript	ENSBTAT00000024553.6	protein_coding	H	caC/caT	-	-	BP
rs381204250	15	51803703	C	synonymous_variant	LOW	FOLR1	ENSBTAG00000021007	Transcript	ENSBTAT00000001053.6	protein_coding	N	aaT/aaC	-	-	BP
rs382890183	15	80947873	A	synonymous_variant	LOW	TMX2	ENSBTAG00000002404	Transcript	ENSBTAT00000003111.5	protein_coding	S	tcG/tcA	-	-	BP
rs383529817	15	51646804	T	synonymous_variant	LOW	NUMA1	ENSBTAG00000018449	Transcript	ENSBTAT00000024553.6	protein_coding	I	atC/atA	-	-	BP
rs384637738	15	51837074	G	synonymous_variant	LOW	INPPL1	ENSBTAG00000019167	Transcript	ENSBTAT00000025510.6	protein_coding	T	acC/acG	-	-	BP
rs385202778	15	51653743	A	synonymous_variant	LOW	NUMA1	ENSBTAG00000018449	Transcript	ENSBTAT00000024553.6	protein_coding	A	gcC/gcT	-	-	BP
rs386027833	15	51654332	A	synonymous_variant	LOW	NUMA1	ENSBTAG00000018449	Transcript	ENSBTAT00000024553.6	protein_coding	A	gcC/gcT	-	-	BP
rs41255416	15	53331295	T	synonymous_variant	LOW	MRPL48	ENSBTAG00000008347	Transcript	ENSBTAT00000045090.2	protein_coding	D	gaC/gaT	-	-	BP
rs41748312	15	24781264	C	synonymous_variant	LOW	ZBTB16	ENSBTAG00000011266	Transcript	ENSBTAT00000014968.4	protein_coding	Y	taT/taC	-	-	BP
rs41757839	15	34225205	C	synonymous_variant	LOW	GRAMD1B	ENSBTAG00000001410	Transcript	ENSBTAT00000001849.6	protein_coding	L	ctA/ctC	-	-	BP
rs41785947	15	77377905	G	synonymous_variant	LOW	KBTBD4	ENSBTAG00000018482	Transcript	ENSBTAT00000024595.6	protein_coding	F	ttT/ttC	-	-	BP
rs42278785	15	44427591	T	synonymous_variant	LOW	RIC3	ENSBTAG00000004863	Transcript	ENSBTAT00000006392.6	protein_coding	G	ggC/ggT	-	-	BP
rs42278786	15	44427753	A	synonymous_variant	LOW	RIC3	ENSBTAG00000004863	Transcript	ENSBTAT00000006392.6	protein_coding	E	gaG/gaA	-	-	BP
rs42562039	15	35625821	G	synonymous_variant	LOW	PLEKHA7	ENSBTAG00000006974	Transcript	ENSBTAT00000034300.5	protein_coding	A	gcA/gcG	-	-	BP
rs42562041	15	35625647	T	synonymous_variant	LOW	PLEKHA7	ENSBTAG00000006974	Transcript	ENSBTAT00000034300.5	protein_coding	S	tcC/tcT	-	-	BP
rs439871735	15	20331113	A	synonymous_variant	LOW	RDX	ENSBTAG00000004672	Transcript	ENSBTAT00000006129.5	protein_coding	V	gtC/gtT	-	-	BP
rs450631176	15	75858438	A	synonymous_variant	LOW	SLC35C1	ENSBTAG00000003199	Transcript	ENSBTAT00000044328.3	protein_coding	V	gtG/gtA	-	-	BP
rs459998512	15	80772480	G	synonymous_variant	LOW	SLC43A1	ENSBTAG00000051230	Transcript	ENSBTAT00000072259.1	protein_coding	R	Aga/Cga	-	-	BP
rs516132652	15	20331119	G	synonymous_variant	LOW	RDX	ENSBTAG00000004672	Transcript	ENSBTAT00000006129.5	protein_coding	R	cgT/cgC	-	-	BP
rs517338498	15	27435979	T	synonymous_variant	LOW	ZPR1	ENSBTAG00000002650	Transcript	ENSBTAT00000003433.5	protein_coding	L	ttG/ttA	-	-	BP
rs518378768	15	77492624	T	synonymous_variant	LOW	FNBP4	ENSBTAG00000020911	Transcript	ENSBTAT00000027858.6	protein_coding	S	tcG/tcA	-	-	BP
rs521652286	15	81926962	T	synonymous_variant	LOW	-	ENSBTAG00000024657	Transcript	ENSBTAT00000004728.6	protein_coding	I	atC/atT	-	-	BP
rs523584299	15	46712028	A	synonymous_variant	LOW	CAVIN3	ENSBTAG00000019754	Transcript	ENSBTAT00000026323.5	protein_coding	L	ctG/ctA	-	-	BP
rs525351949	15	76626687	A	synonymous_variant	LOW	ARHGAP1	ENSBTAG00000016501	Transcript	ENSBTAT00000043933.4	protein_coding	Y	taC/taT	-	-	BP
rs525460462	15	27478674	A	synonymous_variant	LOW	APOA4	ENSBTAG00000019770	Transcript	ENSBTAT00000026345.4	protein_coding	R	cgC/cgT	-	-	BP
rs717206335	15	73586978	T	synonymous_variant	LOW	TTC17	ENSBTAG00000031299	Transcript	ENSBTAT00000019253.6	protein_coding	Y	taC/taT	-	-	BP
rs718465961	15	77079651	A	synonymous_variant	LOW	PACSIN3	ENSBTAG00000009576	Transcript	ENSBTAT00000012594.6	protein_coding	Y	taC/taT	-	-	BP
rs719336267	15	52242448	T	synonymous_variant	LOW	ARAP1	ENSBTAG00000002051	Transcript	ENSBTAT00000039909.5	protein_coding	K	aaG/aaA	-	-	BP
rs722491895	15	20330262	T	synonymous_variant	LOW	RDX	ENSBTAG00000004672	Transcript	ENSBTAT00000006129.5	protein_coding	A	gcT/gcA	-	-	BP
rs723187956	15	31065074	C	synonymous_variant	LOW	ARHGEF12	ENSBTAG00000021343	Transcript	ENSBTAT00000028453.6	protein_coding	P	ccT/ccC	-	-	BP
rs109070160	14	81571298	C	synonymous_variant	LOW	COL14A1	ENSBTAG00000013369	Transcript	ENSBTAT00000017783.6	protein_coding	Y	taT/taC	-	-	BP
rs109335899	14	81701415	A	synonymous_variant	LOW	COL14A1	ENSBTAG00000013369	Transcript	ENSBTAT00000017783.6	protein_coding	P	ccG/ccA	-	-	BP
rs109783226	14	81664096	C	synonymous_variant	LOW	COL14A1	ENSBTAG00000013369	Transcript	ENSBTAT00000017783.6	protein_coding	R	Aga/Cga	-	-	BP
rs109944437	14	398477	T	synonymous_variant	LOW	ARHGAP39	ENSBTAG00000007186	Transcript	ENSBTAT00000037363.5	protein_coding	P	ccC/ccT	-	-	BP
rs110178158	14	62755379	C	synonymous_variant	LOW	GRHL2	ENSBTAG00000004518	Transcript	ENSBTAT00000005935.5	protein_coding	K	aaA/aaG	-	-	BP
rs110206522	14	81592559	G	synonymous_variant	LOW	COL14A1	ENSBTAG00000013369	Transcript	ENSBTAT00000017783.6	protein_coding	L	ctA/ctG	-	-	BP
rs110280064	14	81592562	A	synonymous_variant	LOW	COL14A1	ENSBTAG00000013369	Transcript	ENSBTAT00000017783.6	protein_coding	G	ggG/ggA	-	-	BP
rs1114184189	14	26036408	T	synonymous_variant	LOW	CA8	ENSBTAG00000017529	Transcript	ENSBTAT00000023308.6	protein_coding	P	ccG/ccA	-	-	BP
rs1115544586	14	19428393	A	synonymous_variant	LOW	PRKDC	ENSBTAG00000017019	Transcript	ENSBTAT00000022631.6	protein_coding	F	ttC/ttT	-	-	BP
rs1118183649	14	26038012	A	synonymous_variant	LOW	CA8	ENSBTAG00000017529	Transcript	ENSBTAT00000023308.6	protein_coding	I	atC/atT	-	-	BP
rs136169498	14	69175943	G	synonymous_variant	LOW	PLEKHF2	ENSBTAG00000019581	Transcript	ENSBTAT00000026087.4	protein_coding	D	gaT/gaC	-	-	BP
rs207850305	14	31376191	G	synonymous_variant	LOW	ARFGEF1	ENSBTAG00000014691	Transcript	ENSBTAT00000019553.6	protein_coding	S	agT/agC	-	-	BP
rs210430728	14	13921817	T	synonymous_variant	LOW	LRATD2	ENSBTAG00000026172	Transcript	ENSBTAT00000037080.5	protein_coding	S	agC/agT	-	-	BP
rs211024210	14	13921820	G	synonymous_variant	LOW	LRATD2	ENSBTAG00000026172	Transcript	ENSBTAT00000037080.5	protein_coding	T	acC/acG	-	-	BP
rs211148642	14	47416281	C	synonymous_variant	LOW	RAD21	ENSBTAG00000007303	Transcript	ENSBTAT00000009607.5	protein_coding	G	ggT/ggC	-	-	BP
rs378802559	14	26485260	A	synonymous_variant	LOW	CHD7	ENSBTAG00000021841	Transcript	ENSBTAT00000026607.6	protein_coding	T	acG/acA	-	-	BP
rs385224541	14	30096311	A	synonymous_variant	LOW	MTFR1	ENSBTAG00000008629	Transcript	ENSBTAT00000011379.3	protein_coding	S	tcG/tcA	-	-	BP
rs385862059	14	13922414	A	synonymous_variant	LOW	LRATD2	ENSBTAG00000026172	Transcript	ENSBTAT00000037080.5	protein_coding	E	gaG/gaA	-	-	BP
rs43703900	14	81658201	G	synonymous_variant	LOW	COL14A1	ENSBTAG00000013369	Transcript	ENSBTAT00000017783.6	protein_coding	S	tcA/tcG	-	-	BP
rs444462702	14	36624975	G	synonymous_variant	LOW	RPL7	ENSBTAG00000020139	Transcript	ENSBTAT00000026826.5	protein_coding	A	gcT/gcC	-	-	BP
rs444627154	14	73815175	T	synonymous_variant	LOW	OSGIN2	ENSBTAG00000013678	Transcript	ENSBTAT00000018177.6	protein_coding	A	gcG/gcA	-	-	BP
rs445542245	14	36466982	G	synonymous_variant	LOW	SBSPON	ENSBTAG00000017249	Transcript	ENSBTAT00000022924.6	protein_coding	A	gcA/gcC	-	-	BP
rs455504248	14	21894071	A	synonymous_variant	LOW	ATP6V1H	ENSBTAG00000003450	Transcript	ENSBTAT00000004480.5	protein_coding	Y	taC/taT	-	-	BP
rs458093739	14	21506919	T	synonymous_variant	LOW	RB1CC1	ENSBTAG00000000878	Transcript	ENSBTAT00000001169.6	protein_coding	E	gaG/gaA	-	-	BP
rs473143147	14	81727877	A	synonymous_variant	LOW	COL14A1	ENSBTAG00000013369	Transcript	ENSBTAT00000017783.6	protein_coding	P	ccG/ccA	-	-	BP
rs479732738	14	26036378	G	synonymous_variant	LOW	CA8	ENSBTAG00000017529	Transcript	ENSBTAT00000023308.6	protein_coding	Y	taT/taC	-	-	BP
rs518421332	14	65989086	A	synonymous_variant	LOW	NIPAL2	ENSBTAG00000018206	Transcript	ENSBTAT00000024232.5	protein_coding	P	ccG/ccA	-	-	BP
rs520400756	14	1034637	T	synonymous_variant	LOW	FAM83H	ENSBTAG00000038682	Transcript	ENSBTAT00000019225.4	protein_coding	H	caC/caT	-	-	BP
rs521069755	14	447471	G	synonymous_variant	LOW	PPP1R16A	ENSBTAG00000007834	Transcript	ENSBTAT00000010306.6	protein_coding	L	ctT/ctC	-	-	BP
rs524925079	14	46465984	T	synonymous_variant	LOW	EXT1	ENSBTAG00000006209	Transcript	ENSBTAT00000008154.5	protein_coding	S	agC/agT	-	-	BP
rs716047035	14	76207320	G	synonymous_variant	LOW	RMDN1	ENSBTAG00000015734	Transcript	ENSBTAT00000020889.6	protein_coding	A	gcT/gcG	-	-	BP
rs718003189	14	21016234	A	synonymous_variant	LOW	PCMTD1	ENSBTAG00000017492	Transcript	ENSBTAT00000023247.4	protein_coding	D	gaC/gaT	-	-	BP
rs721242489	14	1324408	A	synonymous_variant	LOW	GLI4	ENSBTAG00000003606	Transcript	ENSBTAT00000004687.6	protein_coding	A	gcC/gcT	-	-	BP
rs721316945	14	21898690	G	synonymous_variant	LOW	ATP6V1H	ENSBTAG00000003450	Transcript	ENSBTAT00000004480.5	protein_coding	G	ggT/ggC	-	-	BP
rs798616074	14	81727880	C	synonymous_variant	LOW	COL14A1	ENSBTAG00000013369	Transcript	ENSBTAT00000017783.6	protein_coding	S	tcT/tcC	-	-	BP
rs1116098767	13	42484633	A	synonymous_variant	LOW	SYNDIG1	ENSBTAG00000040147	Transcript	ENSBTAT00000054611.3	protein_coding	P	ccG/ccA	-	-	BP
rs132852106	13	20003989	T	synonymous_variant	LOW	ITGB1	ENSBTAG00000015910	Transcript	ENSBTAT00000021156.6	protein_coding	A	gcC/gcT	-	-	BP
rs133341579	13	42797691	T	synonymous_variant	LOW	PYGB	ENSBTAG00000004625	Transcript	ENSBTAT00000006069.5	protein_coding	D	gaC/gaT	-	-	BP
rs133790416	13	18029170	G	synonymous_variant	LOW	APBB1IP	ENSBTAG00000012526	Transcript	ENSBTAT00000016629.4	protein_coding	N	aaT/aaC	-	-	BP
rs208351270	13	33367973	T	synonymous_variant	LOW	KIF5B	ENSBTAG00000002280	Transcript	ENSBTAT00000033899.5	protein_coding	A	gcC/gcT	-	-	BP
rs209191112	13	10170091	G	synonymous_variant	LOW	KIF16B	ENSBTAG00000000939	Transcript	ENSBTAT00000001242.6	protein_coding	G	ggG/ggC	-	-	BP
rs209248850	13	10170142	T	synonymous_variant	LOW	KIF16B	ENSBTAG00000000939	Transcript	ENSBTAT00000001242.6	protein_coding	K	aaG/aaA	-	-	BP
rs209456423	13	55178863	G	synonymous_variant	LOW	CDH4	ENSBTAG00000015058	Transcript	ENSBTAT00000020042.6	protein_coding	Y	taT/taC	-	-	BP
rs209848895	13	47056333	A	synonymous_variant	LOW	PRNP	ENSBTAG00000048903	Transcript	ENSBTAT00000080493.1	protein_coding	Q	caG/caA	-	Spongiform_encephalopathy+OMIA+ENSBTAG00000048903	BP
rs210626786	13	23428241	G	synonymous_variant	LOW	COMMD3	ENSBTAG00000003589	Transcript	ENSBTAT00000004668.6	protein_coding	A	gcA/gcG	-	-	BP
rs211376052	13	54964573	C	synonymous_variant	LOW	OSBPL2	ENSBTAG00000017402	Transcript	ENSBTAT00000023135.5	protein_coding	A	gcC/gcG	-	-	BP
rs211444895	13	73737083	G	synonymous_variant	LOW	DBNDD2	ENSBTAG00000005186	Transcript	ENSBTAT00000006835.5	protein_coding	P	ccT/ccG	-	-	BP
rs211659313	13	65320105	T	synonymous_variant	LOW	EPB41L1	ENSBTAG00000001640	Transcript	ENSBTAT00000002151.6	protein_coding	S	tcC/tcT	-	-	BP
rs379382009	13	10170766	T	synonymous_variant	LOW	KIF16B	ENSBTAG00000000939	Transcript	ENSBTAT00000001242.6	protein_coding	K	aaG/aaA	-	-	BP
rs379787410	13	10170172	T	synonymous_variant	LOW	KIF16B	ENSBTAG00000000939	Transcript	ENSBTAT00000001242.6	protein_coding	G	ggC/ggA	-	-	BP
rs381568851	13	38359001	T	synonymous_variant	LOW	KAT14	ENSBTAG00000018978	Transcript	ENSBTAT00000025259.6	protein_coding	D	gaC/gaT	-	-	BP
rs381696732	13	34588312	A	synonymous_variant	LOW	SVIL	ENSBTAG00000027444	Transcript	ENSBTAT00000027591.5	protein_coding	Y	taC/taT	-	-	BP
rs382282321	13	79810900	T	synonymous_variant	LOW	-	ENSBTAG00000053699	Transcript	ENSBTAT00000080547.1	protein_coding	K	aaG/aaA	-	-	BP
rs43355095	13	79807566	A	synonymous_variant	LOW	-	ENSBTAG00000053699	Transcript	ENSBTAT00000080547.1	protein_coding	S	tcG/tcT	-	-	BP
rs439983585	13	63693839	A	synonymous_variant	LOW	AHCY	ENSBTAG00000018101	Transcript	ENSBTAT00000024092.3	protein_coding	Y	taC/taT	-	-	BP
rs441413211	13	38010806	A	synonymous_variant	LOW	RRBP1	ENSBTAG00000015438	Transcript	ENSBTAT00000061585.3	protein_coding	S	agC/agT	-	-	BP
rs447264252	13	20007421	A	synonymous_variant	LOW	ITGB1	ENSBTAG00000015910	Transcript	ENSBTAT00000021156.6	protein_coding	V	gtG/gtA	-	-	BP
rs454982591	13	74580110	T	synonymous_variant	LOW	DNTTIP1	ENSBTAG00000016743	Transcript	ENSBTAT00000022261.5	protein_coding	F	ttC/ttT	-	-	BP
rs466351785	13	37989288	A	synonymous_variant	LOW	RRBP1	ENSBTAG00000015438	Transcript	ENSBTAT00000061585.3	protein_coding	Y	taC/taT	-	-	BP
rs466396116	13	6637645	T	synonymous_variant	LOW	SPTLC3	ENSBTAG00000014252	Transcript	ENSBTAT00000018946.6	protein_coding	N	aaC/aaT	-	-	BP
rs472035235	13	69379368	A	synonymous_variant	LOW	MAFB	ENSBTAG00000003396	Transcript	ENSBTAT00000004402.5	protein_coding	P	ccC/ccT	-	-	BP
rs481079575	13	81120406	G	synonymous_variant	LOW	ZNF217	ENSBTAG00000030556	Transcript	ENSBTAT00000043137.4	protein_coding	P	ccT/ccC	-	-	BP
rs481453188	13	36838527	T	synonymous_variant	LOW	MKX	ENSBTAG00000007678	Transcript	ENSBTAT00000010101.6	protein_coding	P	ccC/ccT	-	-	BP
rs482915183	13	41854582	A	synonymous_variant	LOW	THBD	ENSBTAG00000048591	Transcript	ENSBTAT00000068391.1	protein_coding	A	gcG/gcT	-	-	BP
rs518723052	13	50954077	A	synonymous_variant	LOW	SMOX	ENSBTAG00000001112	Transcript	ENSBTAT00000001472.4	protein_coding	P	ccC/ccT	-	-	BP
rs518845786	13	52806218	A	synonymous_variant	LOW	TGM3	ENSBTAG00000001785	Transcript	ENSBTAT00000006432.6	protein_coding	D	gaC/gaT	-	-	BP
rs519004126	13	25365711	G	synonymous_variant	LOW	KIAA1217	ENSBTAG00000018395	Transcript	ENSBTAT00000061384.3	protein_coding	A	gcC/gcG	-	-	BP
rs519212070	13	61883522	G	synonymous_variant	LOW	NOL4L	ENSBTAG00000008348	Transcript	ENSBTAT00000039299.5	protein_coding	T	acT/acC	-	-	BP
rs519327181	13	74573296	A	synonymous_variant	LOW	DNTTIP1	ENSBTAG00000016743	Transcript	ENSBTAT00000022261.5	protein_coding	G	ggG/ggA	-	-	BP
rs519941115	13	25409399	C	synonymous_variant	LOW	KIAA1217	ENSBTAG00000018395	Transcript	ENSBTAT00000061384.3	protein_coding	S	agT/agC	-	-	BP
rs520213236	13	76163013	A	synonymous_variant	LOW	SULF2	ENSBTAG00000007490	Transcript	ENSBTAT00000009852.6	protein_coding	A	gcC/gcT	-	-	BP
rs520495546	13	53025022	G	synonymous_variant	LOW	STK35	ENSBTAG00000003561	Transcript	ENSBTAT00000004632.5	protein_coding	D	gaT/gaC	-	-	BP
rs521296602	13	25365723	C	synonymous_variant	LOW	KIAA1217	ENSBTAG00000018395	Transcript	ENSBTAT00000061384.3	protein_coding	S	agT/agC	-	-	BP
rs522289593	13	54848541	G	synonymous_variant	LOW	RBBP8NL	ENSBTAG00000003163	Transcript	ENSBTAT00000004108.5	protein_coding	S	tcA/tcG	-	-	BP
rs525336256	13	25382622	A	synonymous_variant	LOW	KIAA1217	ENSBTAG00000018395	Transcript	ENSBTAT00000061384.3	protein_coding	A	gcG/gcA	-	-	BP
rs526236966	13	25382100	T	synonymous_variant	LOW	KIAA1217	ENSBTAG00000018395	Transcript	ENSBTAT00000061384.3	protein_coding	D	gaC/gaT	-	-	BP
rs714407373	13	23148439	T	synonymous_variant	LOW	DNAJC1	ENSBTAG00000033315	Transcript	ENSBTAT00000047358.4	protein_coding	V	gtG/gtA	-	-	BP
rs715039581	13	76162986	A	synonymous_variant	LOW	SULF2	ENSBTAG00000007490	Transcript	ENSBTAT00000009852.6	protein_coding	G	ggC/ggT	-	-	BP
rs715291765	13	57393221	A	synonymous_variant	LOW	NELFCD	ENSBTAG00000018783	Transcript	ENSBTAT00000025006.5	protein_coding	D	gaC/gaT	-	-	BP
rs716841196	13	63483933	A	synonymous_variant	LOW	EIF2S2	ENSBTAG00000005969	Transcript	ENSBTAT00000007832.3	protein_coding	F	ttC/ttT	-	-	BP
rs717270515	13	54496214	G	synonymous_variant	LOW	DIDO1	ENSBTAG00000006002	Transcript	ENSBTAT00000007879.6	protein_coding	A	gcA/gcG	-	-	BP
rs718102563	13	65323596	T	synonymous_variant	LOW	EPB41L1	ENSBTAG00000001640	Transcript	ENSBTAT00000002151.6	protein_coding	A	gcC/gcT	-	-	BP
rs718893139	13	78591484	T	synonymous_variant	LOW	PTPN1	ENSBTAG00000006616	Transcript	ENSBTAT00000008678.6	protein_coding	S	tcG/tcT	-	-	BP
rs719004161	13	17726339	T	synonymous_variant	LOW	YME1L1	ENSBTAG00000016445	Transcript	ENSBTAT00000021868.5	protein_coding	K	aaG/aaA	-	-	BP
rs722807590	13	23427524	C	synonymous_variant	LOW	COMMD3	ENSBTAG00000003589	Transcript	ENSBTAT00000004668.6	protein_coding	Y	taT/taC	-	-	BP
rs109992656	12	34232347	G	synonymous_variant	LOW	-	ENSBTAG00000019545	Transcript	ENSBTAT00000026040.6	protein_coding	A	gcA/gcG	-	-	BP
rs1118016948	12	85246123	A	synonymous_variant	LOW	CARS2	ENSBTAG00000011471	Transcript	ENSBTAT00000015242.4	protein_coding	G	ggC/ggT	-	-	BP
rs135875330	12	34246160	T	synonymous_variant	LOW	-	ENSBTAG00000019545	Transcript	ENSBTAT00000026040.6	protein_coding	D	gaC/gaT	-	-	BP
rs136909678	12	73160406	A	synonymous_variant	LOW	DNAJC3	ENSBTAG00000012065	Transcript	ENSBTAT00000016001.6	protein_coding	E	gaG/gaA	-	-	BP
rs207759869	12	34313662	T	synonymous_variant	LOW	MIPEP	ENSBTAG00000008888	Transcript	ENSBTAT00000011704.5	protein_coding	A	gcC/gcT	-	-	BP
rs207792759	12	85236841	G	synonymous_variant	LOW	NAXD	ENSBTAG00000011466	Transcript	ENSBTAT00000015238.5	protein_coding	R	cgA/cgG	-	-	BP
rs210358516	12	86618086	T	synonymous_variant	LOW	GRTP1	ENSBTAG00000010246	Transcript	ENSBTAT00000013535.6	protein_coding	E	gaG/gaA	-	-	BP
rs378655053	12	16055189	T	synonymous_variant	LOW	ZC3H13	ENSBTAG00000007067	Transcript	ENSBTAT00000009295.5	protein_coding	E	gaG/gaA	-	-	BP
rs380232715	12	85247168	A	synonymous_variant	LOW	CARS2	ENSBTAG00000011471	Transcript	ENSBTAT00000015242.4	protein_coding	G	ggC/ggT	-	-	BP
rs438404045	12	85233412	C	synonymous_variant	LOW	NAXD	ENSBTAG00000011466	Transcript	ENSBTAT00000015238.5	protein_coding	F	ttT/ttC	-	-	BP
rs442374898	12	34284639	A	synonymous_variant	LOW	-	ENSBTAG00000019545	Transcript	ENSBTAT00000026040.6	protein_coding	R	agG/agA	-	-	BP
rs482499565	12	21678033	G	synonymous_variant	LOW	THSD1	ENSBTAG00000020374	Transcript	ENSBTAT00000027155.4	protein_coding	P	ccA/ccG	-	-	BP
rs516471763	12	85268261	G	synonymous_variant	LOW	ING1	ENSBTAG00000025211	Transcript	ENSBTAT00000035341.5	protein_coding	E	gaA/gaG	-	-	BP
rs517433703	12	32410440	G	synonymous_variant	LOW	LNX2	ENSBTAG00000015614	Transcript	ENSBTAT00000020741.5	protein_coding	T	acA/acG	-	-	BP
rs521534909	12	21678480	A	synonymous_variant	LOW	THSD1	ENSBTAG00000020374	Transcript	ENSBTAT00000027155.4	protein_coding	P	ccG/ccA	-	-	BP
rs721703680	12	85234250	C	synonymous_variant	LOW	NAXD	ENSBTAG00000011466	Transcript	ENSBTAT00000015238.5	protein_coding	D	gaT/gaC	-	-	BP
rs109014936	11	68718247	C	synonymous_variant	LOW	CAPN14	ENSBTAG00000015865	Transcript	ENSBTAT00000021091.6	protein_coding	I	atT/atC	-	-	BP
rs109347625	11	2812979	T	synonymous_variant	LOW	ANKRD39	ENSBTAG00000035244	Transcript	ENSBTAT00000014400.4	protein_coding	S	tcG/tcA	-	-	BP
rs109652967	11	87970982	C	synonymous_variant	LOW	IAH1	ENSBTAG00000001140	Transcript	ENSBTAT00000032849.3	protein_coding	A	gcA/gcG	-	-	BP
rs109972530	11	38296208	A	synonymous_variant	LOW	PPP4R3B	ENSBTAG00000000545	Transcript	ENSBTAT00000000709.6	protein_coding	D	gaC/gaT	-	-	BP
rs110117402	11	87951054	T	synonymous_variant	LOW	ADAM17	ENSBTAG00000001141	Transcript	ENSBTAT00000001519.5	protein_coding	A	gcC/gcT	-	-	BP
rs110481554	11	105807367	A	synonymous_variant	LOW	PPP1R26	ENSBTAG00000030317	Transcript	ENSBTAT00000026527.6	protein_coding	A	gcG/gcA	-	-	BP
rs110770194	11	101127700	A	synonymous_variant	LOW	ABL1	ENSBTAG00000017976	Transcript	ENSBTAT00000023920.6	protein_coding	S	tcG/tcA	-	-	BP
rs1114742718	11	45932614	T	synonymous_variant	LOW	NCK2	ENSBTAG00000015205	Transcript	ENSBTAT00000020230.6	protein_coding	A	gcG/gcA	-	-	BP
rs132954590	11	2567786	T	synonymous_variant	LOW	ARID5A	ENSBTAG00000014090	Transcript	ENSBTAT00000026200.4	protein_coding	A	gcC/gcT	-	-	BP
rs134570202	11	72600847	G	synonymous_variant	LOW	TMEM214	ENSBTAG00000017423	Transcript	ENSBTAT00000023162.5	protein_coding	G	ggA/ggC	-	-	BP
rs134655645	11	106111079	T	synonymous_variant	LOW	UAP1L1	ENSBTAG00000048054	Transcript	ENSBTAT00000065653.2	protein_coding	N	aaC/aaT	-	-	BP
rs135269094	11	98781922	T	synonymous_variant	LOW	LCN2	ENSBTAG00000014149	Transcript	ENSBTAT00000018806.5	protein_coding	G	ggC/ggT	-	-	BP
rs135289357	11	82700403	A	synonymous_variant	LOW	DDX1	ENSBTAG00000009906	Transcript	ENSBTAT00000013075.6	protein_coding	A	gcC/gcT	-	-	BP
rs135302872	11	82702123	T	synonymous_variant	LOW	DDX1	ENSBTAG00000009906	Transcript	ENSBTAT00000013075.6	protein_coding	P	ccG/ccA	-	-	BP
rs136678438	11	72602138	A	synonymous_variant	LOW	TMEM214	ENSBTAG00000017423	Transcript	ENSBTAT00000023162.5	protein_coding	A	gcG/gcT	-	-	BP
rs17871680	11	74124216	C	synonymous_variant	LOW	POMC	ENSBTAG00000007897	Transcript	ENSBTAT00000010386.3	protein_coding	D	gaT/gaC	-	-	BP
rs207498858	11	28603011	T	synonymous_variant	LOW	PRKCE	ENSBTAG00000020614	Transcript	ENSBTAT00000027471.6	protein_coding	Y	taC/taT	-	-	BP
rs208175512	11	68715929	T	synonymous_variant	LOW	CAPN14	ENSBTAG00000015865	Transcript	ENSBTAT00000021091.6	protein_coding	C	tgC/tgT	-	-	BP
rs208348322	11	11240126	C	synonymous_variant	LOW	NOTO	ENSBTAG00000024061	Transcript	ENSBTAT00000063161.2	protein_coding	R	cgA/cgG	-	-	BP
rs209134246	11	105919079	T	synonymous_variant	LOW	RABL6	ENSBTAG00000039573	Transcript	ENSBTAT00000001237.5	protein_coding	S	tcC/tcT	-	-	BP
rs209275074	11	103871054	G	synonymous_variant	LOW	PMPCA	ENSBTAG00000001353	Transcript	ENSBTAT00000001782.4	protein_coding	P	ccA/ccG	-	-	BP
rs209557249	11	98125107	T	synonymous_variant	LOW	GARNL3	ENSBTAG00000006948	Transcript	ENSBTAT00000009123.6	protein_coding	N	aaC/aaT	-	-	BP
rs209828792	11	106573992	A	synonymous_variant	LOW	ARRDC1	ENSBTAG00000012147	Transcript	ENSBTAT00000032616.4	protein_coding	P	ccG/ccA	-	-	BP
rs210172770	11	67829403	C	synonymous_variant	LOW	AAK1	ENSBTAG00000009343	Transcript	ENSBTAT00000064837.2	protein_coding	T	acC/acG	-	-	BP
rs210644830	11	6177740	T	synonymous_variant	LOW	CNOT11	ENSBTAG00000008267	Transcript	ENSBTAT00000010879.5	protein_coding	N	aaC/aaT	-	-	BP
rs211609961	11	5876465	A	synonymous_variant	LOW	NPAS2	ENSBTAG00000019697	Transcript	ENSBTAT00000026257.6	protein_coding	T	acG/acA	-	-	BP
rs385022406	11	106220521	T	synonymous_variant	LOW	TPRN	ENSBTAG00000047715	Transcript	ENSBTAT00000064376.2	protein_coding	R	cgC/cgA	-	-	BP
rs385199571	11	87891083	T	synonymous_variant	LOW	YWHAQ	ENSBTAG00000002108	Transcript	ENSBTAT00000032851.3	protein_coding	L	ctC/ctT	-	-	BP
rs385215956	11	37796093	A	synonymous_variant	LOW	RTN4	ENSBTAG00000011104	Transcript	ENSBTAT00000014745.5	protein_coding	A	gcC/gcT	-	-	BP
rs385218953	11	105809584	A	synonymous_variant	LOW	PPP1R26	ENSBTAG00000030317	Transcript	ENSBTAT00000026527.6	protein_coding	P	ccG/ccA	-	-	BP
rs434128266	11	47351885	T	synonymous_variant	LOW	RPIA	ENSBTAG00000002866	Transcript	ENSBTAT00000003719.4	protein_coding	K	aaG/aaA	-	Abortion_embryonic_lethality__RPIA-related+OMIA+ENSBTAG00000002866	BP
rs434158100	11	11240450	T	synonymous_variant	LOW	NOTO	ENSBTAG00000024061	Transcript	ENSBTAT00000063161.2	protein_coding	G	ggC/ggA	-	-	BP
rs43549616	11	6012822	G	synonymous_variant	LOW	TBC1D8	ENSBTAG00000025898	Transcript	ENSBTAT00000036694.5	protein_coding	I	atT/atC	-	-	BP
rs43668805	11	21284434	C	synonymous_variant	LOW	ARHGEF33	ENSBTAG00000017039	Transcript	ENSBTAT00000022655.5	protein_coding	A	gcT/gcC	-	-	BP
rs439543967	11	4056598	G	synonymous_variant	LOW	CRACDL	ENSBTAG00000054686	Transcript	ENSBTAT00000067023.1	protein_coding	G	ggT/ggC	-	-	BP
rs440716903	11	48842172	T	synonymous_variant	LOW	POLR1A	ENSBTAG00000006481	Transcript	ENSBTAT00000008496.6	protein_coding	Y	taC/taT	-	-	BP
rs455027472	11	20947749	G	synonymous_variant	LOW	HNRNPLL	ENSBTAG00000020567	Transcript	ENSBTAT00000027405.6	protein_coding	S	tcA/tcC	-	-	BP
rs457833284	11	20689308	G	synonymous_variant	LOW	ATL2	ENSBTAG00000016167	Transcript	ENSBTAT00000061283.3	protein_coding	A	gcT/gcC	-	-	BP
rs458588371	11	2369942	A	synonymous_variant	LOW	CIAO1	ENSBTAG00000015659	Transcript	ENSBTAT00000020797.3	protein_coding	A	gcG/gcA	-	-	BP
rs461293747	11	2763959	C	synonymous_variant	LOW	CNNM3	ENSBTAG00000010846	Transcript	ENSBTAT00000014394.6	protein_coding	A	gcA/gcC	-	-	BP
rs471840565	11	9717751	A	synonymous_variant	LOW	POLE4	ENSBTAG00000017189	Transcript	ENSBTAT00000047798.3	protein_coding	A	gcG/gcT	-	-	BP
rs476154289	11	106273105	T	synonymous_variant	LOW	NELFB	ENSBTAG00000021861	Transcript	ENSBTAT00000029144.6	protein_coding	D	gaC/gaT	-	-	BP
rs481130460	11	4057873	A	synonymous_variant	LOW	CRACDL	ENSBTAG00000054686	Transcript	ENSBTAT00000067023.1	protein_coding	C	tgC/tgT	-	-	BP
rs481156824	11	45945597	T	synonymous_variant	LOW	NCK2	ENSBTAG00000015205	Transcript	ENSBTAT00000020230.6	protein_coding	S	tcG/tcA	-	-	BP
rs483047275	11	106207655	A	synonymous_variant	LOW	ANAPC2	ENSBTAG00000046223	Transcript	ENSBTAT00000064659.2	protein_coding	D	gaC/gaT	-	-	BP
rs516775984	11	11197569	T	synonymous_variant	LOW	CCT7	ENSBTAG00000012756	Transcript	ENSBTAT00000016954.6	protein_coding	E	gaG/gaA	-	-	BP
rs517438512	11	24470477	A	synonymous_variant	LOW	PKDCC	ENSBTAG00000019382	Transcript	ENSBTAT00000025826.6	protein_coding	P	ccG/ccA	-	-	BP
rs517977196	11	2387546	A	synonymous_variant	LOW	SNRNP200	ENSBTAG00000000848	Transcript	ENSBTAT00000001130.6	protein_coding	T	acC/acT	-	-	BP
rs520369196	11	98781904	G	synonymous_variant	LOW	LCN2	ENSBTAG00000014149	Transcript	ENSBTAT00000018806.5	protein_coding	V	gtA/gtG	-	-	BP
rs522271962	11	11198617	G	synonymous_variant	LOW	CCT7	ENSBTAG00000012756	Transcript	ENSBTAT00000016954.6	protein_coding	G	ggT/ggC	-	-	BP
rs522344691	11	105984067	A	synonymous_variant	LOW	FBXW5	ENSBTAG00000010515	Transcript	ENSBTAT00000013887.6	protein_coding	P	ccC/ccT	-	-	BP
rs522773682	11	63616022	A	synonymous_variant	LOW	ACTR2	ENSBTAG00000009761	Transcript	ENSBTAT00000012872.6	protein_coding	T	acG/acA	-	-	BP
rs523118382	11	11197524	A	synonymous_variant	LOW	CCT7	ENSBTAG00000012756	Transcript	ENSBTAT00000016954.6	protein_coding	A	gcC/gcT	-	-	BP
rs523563432	11	48839369	T	synonymous_variant	LOW	POLR1A	ENSBTAG00000006481	Transcript	ENSBTAT00000008496.6	protein_coding	R	cgC/cgT	-	-	BP
rs524340238	11	50533645	C	synonymous_variant	LOW	SUCLG1	ENSBTAG00000006075	Transcript	ENSBTAT00000007982.3	protein_coding	R	cgA/cgC	-	-	BP
rs526214373	11	4057135	C	synonymous_variant	LOW	CRACDL	ENSBTAG00000054686	Transcript	ENSBTAT00000067023.1	protein_coding	P	ccA/ccG	-	-	BP
rs526317348	11	48839309	A	synonymous_variant	LOW	POLR1A	ENSBTAG00000006481	Transcript	ENSBTAT00000008496.6	protein_coding	R	cgC/cgA	-	-	BP
rs715470606	11	38272331	T	synonymous_variant	LOW	PPP4R3B	ENSBTAG00000000545	Transcript	ENSBTAT00000000709.6	protein_coding	A	gcG/gcA	-	-	BP
rs717610538	11	10815065	C	synonymous_variant	LOW	STAMBP	ENSBTAG00000009600	Transcript	ENSBTAT00000012633.6	protein_coding	P	ccC/ccG	-	-	BP
rs718451424	11	21284167	G	synonymous_variant	LOW	ARHGEF33	ENSBTAG00000017039	Transcript	ENSBTAT00000022655.5	protein_coding	A	gcC/gcG	-	-	BP
rs718849358	11	63607654	T	synonymous_variant	LOW	ACTR2	ENSBTAG00000009761	Transcript	ENSBTAT00000012872.6	protein_coding	L	ctA/ctT	-	-	BP
rs719317093	11	44320731	C	synonymous_variant	LOW	SEPTIN10	ENSBTAG00000022461	Transcript	ENSBTAT00000056779.3	protein_coding	R	Aga/Cga	-	-	BP
rs719932592	11	102712857	C	synonymous_variant	LOW	DDX31	ENSBTAG00000003530	Transcript	ENSBTAT00000042916.4	protein_coding	V	gtC/gtG	-	-	BP
rs720784986	11	102474130	A	synonymous_variant	LOW	TTF1	ENSBTAG00000018710	Transcript	ENSBTAT00000024905.6	protein_coding	T	acC/acT	-	-	BP
rs720966052	11	99077623	A	synonymous_variant	LOW	GLE1	ENSBTAG00000030566	Transcript	ENSBTAT00000020333.4	protein_coding	S	tcG/tcA	-	-	BP
rs721395296	11	104604911	T	synonymous_variant	LOW	VAV2	ENSBTAG00000004511	Transcript	ENSBTAT00000005932.6	protein_coding	T	acG/acA	-	-	BP
rs722361855	11	101635617	A	synonymous_variant	LOW	POMT1	ENSBTAG00000010805	Transcript	ENSBTAT00000014315.5	protein_coding	V	gtG/gtA	-	-	BP
rs724004476	11	102713007	A	synonymous_variant	LOW	DDX31	ENSBTAG00000003530	Transcript	ENSBTAT00000042916.4	protein_coding	H	caC/caT	-	-	BP
rs109100683	10	7863568	T	synonymous_variant	LOW	IQGAP2	ENSBTAG00000000897	Transcript	ENSBTAT00000001190.6	protein_coding	P	ccC/ccT	-	-	BP
rs109375005	10	42764484	C	synonymous_variant	LOW	KLHDC2	ENSBTAG00000004933	Transcript	ENSBTAT00000006490.4	protein_coding	H	caT/caC	-	-	BP
rs109871979	10	20894448	A	synonymous_variant	LOW	RABGGTA	ENSBTAG00000018796	Transcript	ENSBTAT00000025020.5	protein_coding	E	gaG/gaA	-	-	BP
rs110370727	10	12082133	G	synonymous_variant	LOW	PDCD7	ENSBTAG00000039658	Transcript	ENSBTAT00000054198.2	protein_coding	G	ggA/ggC	-	-	BP
rs110459551	10	35940581	C	synonymous_variant	LOW	INAFM2	ENSBTAG00000051305	Transcript	ENSBTAT00000066969.1	protein_coding	S	tcT/tcC	-	-	BP
rs110880696	10	101882120	C	synonymous_variant	LOW	NRDE2	ENSBTAG00000005427	Transcript	ENSBTAT00000007147.5	protein_coding	A	gcA/gcG	-	-	BP
rs1115505580	10	64948259	T	synonymous_variant	LOW	SLC30A4	ENSBTAG00000021019	Transcript	ENSBTAT00000061150.3	protein_coding	D	gaC/gaT	-	-	BP
rs1117261655	10	48018619	A	synonymous_variant	LOW	-	ENSBTAG00000010952	Transcript	ENSBTAT00000014540.5	protein_coding	A	gcG/gcT	-	-	BP
rs135225211	10	20906593	A	synonymous_variant	LOW	TGM1	ENSBTAG00000003920	Transcript	ENSBTAT00000005119.4	protein_coding	A	gcG/gcA	-	-	BP
rs135990623	10	101882147	G	synonymous_variant	LOW	NRDE2	ENSBTAG00000005427	Transcript	ENSBTAT00000007147.5	protein_coding	A	gcT/gcC	-	-	BP
rs137538231	10	55105117	T	synonymous_variant	LOW	RSL24D1	ENSBTAG00000001342	Transcript	ENSBTAT00000001767.4	protein_coding	R	cgC/cgT	-	-	BP
rs207555811	10	47388496	C	synonymous_variant	LOW	TLN2	ENSBTAG00000003667	Transcript	ENSBTAT00000061376.3	protein_coding	A	gcA/gcG	-	-	BP
rs208029546	10	48018637	G	synonymous_variant	LOW	-	ENSBTAG00000010952	Transcript	ENSBTAT00000014540.5	protein_coding	A	gcA/gcC	-	-	BP
rs208402881	10	47337226	G	synonymous_variant	LOW	TLN2	ENSBTAG00000003667	Transcript	ENSBTAT00000061376.3	protein_coding	S	agT/agC	-	-	BP
rs208712319	10	5196765	G	synonymous_variant	LOW	THOC3	ENSBTAG00000035174	Transcript	ENSBTAT00000049661.4	protein_coding	Q	caA/caG	-	-	BP
rs209099792	10	47316186	C	synonymous_variant	LOW	TLN2	ENSBTAG00000003667	Transcript	ENSBTAT00000061376.3	protein_coding	T	acA/acG	-	-	BP
rs209268994	10	47282473	C	synonymous_variant	LOW	TLN2	ENSBTAG00000003667	Transcript	ENSBTAT00000061376.3	protein_coding	T	acA/acG	-	-	BP
rs209294752	10	47337289	G	synonymous_variant	LOW	TLN2	ENSBTAG00000003667	Transcript	ENSBTAT00000061376.3	protein_coding	T	acT/acC	-	-	BP
rs209323716	10	4429487	G	synonymous_variant	LOW	TICAM2	ENSBTAG00000002357	Transcript	ENSBTAT00000003042.6	protein_coding	A	gcT/gcC	-	-	BP
rs209526425	10	12082517	A	synonymous_variant	LOW	PDCD7	ENSBTAG00000039658	Transcript	ENSBTAT00000054198.2	protein_coding	G	ggC/ggT	-	-	BP
rs210120870	10	965350	T	synonymous_variant	LOW	MCC	ENSBTAG00000035858	Transcript	ENSBTAT00000050344.4	protein_coding	C	tgC/tgT	-	-	BP
rs210213821	10	92550436	A	synonymous_variant	LOW	STON2	ENSBTAG00000025308	Transcript	ENSBTAT00000061260.3	protein_coding	L	ctC/ctT	-	-	BP
rs210909706	10	47347033	T	synonymous_variant	LOW	TLN2	ENSBTAG00000003667	Transcript	ENSBTAT00000061376.3	protein_coding	A	gcG/gcA	-	-	BP
rs211056913	10	36439026	A	synonymous_variant	LOW	VPS18	ENSBTAG00000011567	Transcript	ENSBTAT00000015368.5	protein_coding	V	gtG/gtA	-	-	BP
rs211168485	10	47286314	C	synonymous_variant	LOW	TLN2	ENSBTAG00000003667	Transcript	ENSBTAT00000061376.3	protein_coding	S	tcA/tcG	-	-	BP
rs211296412	10	16928400	A	synonymous_variant	LOW	TLE3	ENSBTAG00000015580	Transcript	ENSBTAT00000037963.5	protein_coding	D	gaC/gaT	-	-	BP
rs211319394	10	8030733	A	synonymous_variant	LOW	F2RL1	ENSBTAG00000034848	Transcript	ENSBTAT00000049319.3	protein_coding	S	tcG/tcA	-	-	BP
rs211374733	10	47360878	G	synonymous_variant	LOW	TLN2	ENSBTAG00000003667	Transcript	ENSBTAT00000061376.3	protein_coding	S	agT/agC	-	-	BP
rs211383644	10	88884686	T	synonymous_variant	LOW	SNW1	ENSBTAG00000008136	Transcript	ENSBTAT00000010697.6	protein_coding	Q	caG/caA	-	-	BP
rs379402050	10	48017929	G	synonymous_variant	LOW	-	ENSBTAG00000010952	Transcript	ENSBTAT00000014540.5	protein_coding	P	ccT/ccC	-	-	BP
rs382039200	10	36321998	A	synonymous_variant	LOW	DNAJC17	ENSBTAG00000013480	Transcript	ENSBTAT00000017926.4	protein_coding	G	ggC/ggT	-	-	BP
rs383264299	10	85347438	C	synonymous_variant	LOW	COQ6	ENSBTAG00000020331	Transcript	ENSBTAT00000027093.4	protein_coding	V	gtT/gtC	-	-	BP
rs384479158	10	88521276	C	synonymous_variant	LOW	POMT2	ENSBTAG00000002704	Transcript	ENSBTAT00000003502.5	protein_coding	R	cgA/cgG	-	-	BP
rs41656851	10	86367560	T	synonymous_variant	LOW	NEK9	ENSBTAG00000016612	Transcript	ENSBTAT00000022098.5	protein_coding	E	gaG/gaA	-	-	BP
rs434991048	10	28490839	G	synonymous_variant	LOW	EMC7	ENSBTAG00000007385	Transcript	ENSBTAT00000009709.6	protein_coding	L	ctA/ctG	-	-	BP
rs438382574	10	22207638	T	synonymous_variant	LOW	ABHD4	ENSBTAG00000016658	Transcript	ENSBTAT00000022154.6	protein_coding	T	acC/acA	-	-	BP
rs444121554	10	79560217	C	synonymous_variant	LOW	RDH11	ENSBTAG00000001950	Transcript	ENSBTAT00000002535.5	protein_coding	Q	caA/caG	-	-	BP
rs459804991	10	5023894	A	synonymous_variant	LOW	KIAA1191	ENSBTAG00000011608	Transcript	ENSBTAT00000015420.4	protein_coding	A	gcG/gcA	-	-	BP
rs462081844	10	65258075	C	synonymous_variant	LOW	SHF	ENSBTAG00000020934	Transcript	ENSBTAT00000027883.6	protein_coding	L	ctT/ctC	-	-	BP
rs462379368	10	6924678	A	synonymous_variant	LOW	CERT1	ENSBTAG00000000081	Transcript	ENSBTAT00000000092.5	protein_coding	S	tcG/tcT	-	-	BP
rs475186317	10	36438492	A	synonymous_variant	LOW	VPS18	ENSBTAG00000011567	Transcript	ENSBTAT00000015368.5	protein_coding	S	tcG/tcA	-	-	BP
rs478273579	10	88653944	A	synonymous_variant	LOW	AHSA1	ENSBTAG00000020477	Transcript	ENSBTAT00000035554.2	protein_coding	P	ccG/ccA	-	-	BP
rs516103550	10	48018258	A	synonymous_variant	LOW	-	ENSBTAG00000010952	Transcript	ENSBTAT00000014540.5	protein_coding	L	Ctg/Ttg	-	-	BP
rs516129877	10	21566237	G	synonymous_variant	LOW	EFS	ENSBTAG00000038733	Transcript	ENSBTAT00000053024.3	protein_coding	P	ccA/ccG	-	-	BP
rs516233771	10	5186302	A	synonymous_variant	LOW	THOC3	ENSBTAG00000035174	Transcript	ENSBTAT00000049661.4	protein_coding	A	gcC/gcA	-	-	BP
rs518022017	10	48018709	A	synonymous_variant	LOW	-	ENSBTAG00000010952	Transcript	ENSBTAT00000014540.5	protein_coding	Y	taC/taT	-	-	BP
rs519433917	10	8030322	C	synonymous_variant	LOW	F2RL1	ENSBTAG00000034848	Transcript	ENSBTAT00000049319.3	protein_coding	L	ctG/ctC	-	-	BP
rs519758019	10	37555433	A	synonymous_variant	LOW	VPS39	ENSBTAG00000032055	Transcript	ENSBTAT00000006949.5	protein_coding	A	gcC/gcT	-	-	BP
rs520639124	10	86654608	T	synonymous_variant	LOW	JDP2	ENSBTAG00000009451	Transcript	ENSBTAT00000012436.5	protein_coding	D	gaC/gaT	-	-	BP
rs521243156	10	101882180	C	synonymous_variant	LOW	NRDE2	ENSBTAG00000005427	Transcript	ENSBTAT00000007147.5	protein_coding	R	cgC/cgG	-	-	BP
rs521494917	10	81274346	C	synonymous_variant	LOW	PLEKHD1	ENSBTAG00000008576	Transcript	ENSBTAT00000011311.6	protein_coding	R	cgG/cgC	-	-	BP
rs523088532	10	8030331	C	synonymous_variant	LOW	F2RL1	ENSBTAG00000034848	Transcript	ENSBTAT00000049319.3	protein_coding	T	acG/acC	-	-	BP
rs523716820	10	20896694	A	synonymous_variant	LOW	RABGGTA	ENSBTAG00000018796	Transcript	ENSBTAT00000025020.5	protein_coding	E	gaG/gaA	-	-	BP
rs523785033	10	88623774	A	synonymous_variant	LOW	VIPAS39	ENSBTAG00000020475	Transcript	ENSBTAT00000027283.6	protein_coding	T	acC/acT	-	-	BP
rs525028948	10	81261240	G	synonymous_variant	LOW	PLEKHD1	ENSBTAG00000008576	Transcript	ENSBTAT00000011311.6	protein_coding	K	aaA/aaG	-	-	BP
rs525623781	10	47395214	A	synonymous_variant	LOW	TLN2	ENSBTAG00000003667	Transcript	ENSBTAT00000061376.3	protein_coding	D	gaC/gaT	-	-	BP
rs526343722	10	3976296	G	synonymous_variant	LOW	TRIM36	ENSBTAG00000014027	Transcript	ENSBTAT00000018634.5	protein_coding	L	ctT/ctC	-	-	BP
rs526345910	10	47336753	A	synonymous_variant	LOW	TLN2	ENSBTAG00000003667	Transcript	ENSBTAT00000061376.3	protein_coding	P	ccA/ccT	-	-	BP
rs527204793	10	19266009	A	synonymous_variant	LOW	HEXA	ENSBTAG00000012981	Transcript	ENSBTAT00000017261.4	protein_coding	A	gcC/gcT	-	-	BP
rs715109877	10	37555388	G	synonymous_variant	LOW	VPS39	ENSBTAG00000032055	Transcript	ENSBTAT00000006949.5	protein_coding	I	atT/atC	-	-	BP
rs716184421	10	48017947	T	synonymous_variant	LOW	-	ENSBTAG00000010952	Transcript	ENSBTAT00000014540.5	protein_coding	G	ggC/ggA	-	-	BP
rs717095706	10	21464639	A	synonymous_variant	LOW	NGDN	ENSBTAG00000009595	Transcript	ENSBTAT00000012628.4	protein_coding	L	ctC/ctT	-	-	BP
rs717881812	10	81263753	T	synonymous_variant	LOW	PLEKHD1	ENSBTAG00000008576	Transcript	ENSBTAT00000011311.6	protein_coding	T	acC/acT	-	-	BP
rs720248978	10	14037118	A	synonymous_variant	LOW	AAGAB	ENSBTAG00000040368	Transcript	ENSBTAT00000055091.3	protein_coding	V	gtC/gtT	-	-	BP
rs720864290	10	6782585	T	synonymous_variant	LOW	HMGCR	ENSBTAG00000007840	Transcript	ENSBTAT00000010315.5	protein_coding	C	tgC/tgT	-	-	BP
rs721144182	10	81274340	A	synonymous_variant	LOW	PLEKHD1	ENSBTAG00000008576	Transcript	ENSBTAT00000011311.6	protein_coding	E	gaG/gaA	-	-	BP
rs723006873	10	37556157	C	synonymous_variant	LOW	VPS39	ENSBTAG00000032055	Transcript	ENSBTAT00000006949.5	protein_coding	E	gaA/gaG	-	-	BP
rs723615942	10	47256119	T	synonymous_variant	LOW	TLN2	ENSBTAG00000003667	Transcript	ENSBTAT00000061376.3	protein_coding	S	tcG/tcA	-	-	BP
rs109566428	9	43434700	C	synonymous_variant	LOW	CRYBG1	ENSBTAG00000017527	Transcript	ENSBTAT00000023304.6	protein_coding	S	tcT/tcG	-	-	BP
rs110037360	9	96277063	T	synonymous_variant	LOW	IGF2R	ENSBTAG00000002402	Transcript	ENSBTAT00000037678.4	protein_coding	A	gcA/gcT	-	-	BP
rs110310763	9	15534768	A	synonymous_variant	LOW	MYO6	ENSBTAG00000016751	Transcript	ENSBTAT00000022276.6	protein_coding	A	gcG/gcA	-	-	BP
rs110693807	9	66012035	T	synonymous_variant	LOW	PTPRK	ENSBTAG00000020829	Transcript	ENSBTAT00000061187.3	protein_coding	T	acG/acA	-	-	BP
rs1115290031	9	26010406	A	synonymous_variant	LOW	TPD52L1	ENSBTAG00000003336	Transcript	ENSBTAT00000004332.5	protein_coding	N	aaC/aaT	-	-	BP
rs1115933867	9	102378026	A	synonymous_variant	LOW	AFDN	ENSBTAG00000005557	Transcript	ENSBTAT00000007309.6	protein_coding	A	gcC/gcA	-	-	BP
rs135741849	9	76877044	T	synonymous_variant	LOW	HECA	ENSBTAG00000024595	Transcript	ENSBTAT00000034262.3	protein_coding	D	gaC/gaT	-	-	BP
rs207541891	9	14833731	C	synonymous_variant	LOW	COX7A2	ENSBTAG00000005096	Transcript	ENSBTAT00000006715.5	protein_coding	S	tcA/tcG	-	-	BP
rs209073502	9	102757062	T	synonymous_variant	LOW	SMOC2	ENSBTAG00000013176	Transcript	ENSBTAT00000044700.4	protein_coding	C	tgC/tgT	-	-	BP
rs211150077	9	102795317	G	synonymous_variant	LOW	SMOC2	ENSBTAG00000013176	Transcript	ENSBTAT00000044700.4	protein_coding	V	gtA/gtG	-	-	BP
rs211569469	9	8607583	G	synonymous_variant	LOW	LMBRD1	ENSBTAG00000016164	Transcript	ENSBTAT00000021518.3	protein_coding	C	tgT/tgC	-	-	BP
rs381896217	9	41704082	A	synonymous_variant	LOW	AFG1L	ENSBTAG00000014592	Transcript	ENSBTAT00000019425.6	protein_coding	A	gcC/gcT	-	-	BP
rs382562328	9	63965861	G	synonymous_variant	LOW	NT5E	ENSBTAG00000048655	Transcript	ENSBTAT00000074100.1	protein_coding	Y	taT/taC	-	-	BP
rs385915129	9	95965578	G	synonymous_variant	LOW	SOD2	ENSBTAG00000006523	Transcript	ENSBTAT00000008569.6	protein_coding	R	Agg/Cgg	-	-	BP
rs41255134	9	95964766	A	synonymous_variant	LOW	SOD2	ENSBTAG00000006523	Transcript	ENSBTAT00000008569.6	protein_coding	V	gtC/gtT	-	-	BP
rs460131721	9	20072673	C	synonymous_variant	LOW	BCKDHB	ENSBTAG00000012096	Transcript	ENSBTAT00000016044.6	protein_coding	Y	taT/taC	-	-	BP
rs515782562	9	94482538	T	synonymous_variant	LOW	SNX9	ENSBTAG00000006323	Transcript	ENSBTAT00000008296.6	protein_coding	D	gaC/gaT	-	-	BP
rs519897511	9	74969727	A	synonymous_variant	LOW	IL20RA	ENSBTAG00000015638	Transcript	ENSBTAT00000020767.5	protein_coding	S	agC/agT	-	-	BP
rs527157752	9	76207894	T	synonymous_variant	LOW	NHSL1	ENSBTAG00000000245	Transcript	ENSBTAT00000000305.6	protein_coding	G	ggG/ggA	-	-	BP
rs723108198	9	39812560	A	synonymous_variant	LOW	DDO	ENSBTAG00000033367	Transcript	ENSBTAT00000013892.6	protein_coding	P	ccG/ccA	-	-	BP
rs723819831	9	87022005	T	synonymous_variant	LOW	LRP11	ENSBTAG00000032007	Transcript	ENSBTAT00000052954.3	protein_coding	L	ctG/ctA	-	-	BP
rs108964607	8	61652563	T	synonymous_variant	LOW	FBXO10	ENSBTAG00000012262	Transcript	ENSBTAT00000046545.3	protein_coding	V	gtC/gtA	-	-	BP
rs110236923	8	91197544	C	synonymous_variant	LOW	PGAP4	ENSBTAG00000020844	Transcript	ENSBTAT00000027776.6	protein_coding	R	cgT/cgG	-	-	BP
rs110538572	8	81540257	T	synonymous_variant	LOW	AOPEP	ENSBTAG00000000699	Transcript	ENSBTAT00000000938.5	protein_coding	V	gtC/gtT	-	-	BP
rs1114420234	8	88755812	T	synonymous_variant	LOW	SECISBP2	ENSBTAG00000001939	Transcript	ENSBTAT00000002523.5	protein_coding	A	gcG/gcA	-	-	BP
rs134786111	8	9561169	T	synonymous_variant	LOW	KIF13B	ENSBTAG00000017232	Transcript	ENSBTAT00000022902.6	protein_coding	A	gcC/gcT	-	-	BP
rs134878314	8	9564023	G	synonymous_variant	LOW	KIF13B	ENSBTAG00000017232	Transcript	ENSBTAT00000022902.6	protein_coding	P	ccA/ccG	-	-	BP
rs135892610	8	10632854	A	synonymous_variant	LOW	ELP3	ENSBTAG00000002730	Transcript	ENSBTAT00000003541.5	protein_coding	F	ttC/ttT	-	-	BP
rs135980418	8	100967777	A	synonymous_variant	LOW	PTGR1	ENSBTAG00000011027	Transcript	ENSBTAT00000014649.4	protein_coding	V	gtC/gtT	-	-	BP
rs136933019	8	74401844	G	synonymous_variant	LOW	TRIM35	ENSBTAG00000009958	Transcript	ENSBTAT00000013134.6	protein_coding	P	ccG/ccC	-	-	BP
rs137108397	8	75744087	A	synonymous_variant	LOW	SMRP1	ENSBTAG00000008376	Transcript	ENSBTAT00000066981.1	protein_coding	D	gaC/gaT	-	-	BP
rs208701081	8	10380381	A	synonymous_variant	LOW	ZNF395	ENSBTAG00000000536	Transcript	ENSBTAT00000000697.6	protein_coding	T	acG/acA	-	-	BP
rs209799574	8	76191657	A	synonymous_variant	LOW	RASEF	ENSBTAG00000021751	Transcript	ENSBTAT00000028993.6	protein_coding	I	atC/atT	-	-	BP
rs211509727	8	41670334	T	synonymous_variant	LOW	PUM3	ENSBTAG00000013357	Transcript	ENSBTAT00000017765.5	protein_coding	S	tcC/tcT	-	-	BP
rs377810025	8	111010931	C	synonymous_variant	LOW	RNASEH1	ENSBTAG00000016235	Transcript	ENSBTAT00000021600.5	protein_coding	N	aaT/aaC	-	-	BP
rs378899449	8	74817911	G	synonymous_variant	LOW	SMU1	ENSBTAG00000019564	Transcript	ENSBTAT00000020865.6	protein_coding	G	ggA/ggC	-	-	BP
rs379554278	8	38326388	A	synonymous_variant	LOW	UHRF2	ENSBTAG00000020815	Transcript	ENSBTAT00000027737.6	protein_coding	A	gcC/gcT	-	-	BP
rs379877287	8	91197925	A	synonymous_variant	LOW	PGAP4	ENSBTAG00000020844	Transcript	ENSBTAT00000027776.6	protein_coding	Y	taC/taT	-	-	BP
rs380646449	8	76267841	C	synonymous_variant	LOW	RASEF	ENSBTAG00000021751	Transcript	ENSBTAT00000028993.6	protein_coding	V	gtA/gtG	-	-	BP
rs385178561	8	110597130	A	synonymous_variant	LOW	RAB14	ENSBTAG00000017803	Transcript	ENSBTAT00000023671.6	protein_coding	N	aaC/aaT	-	-	BP
rs42297696	8	77545943	G	synonymous_variant	LOW	SLC28A3	ENSBTAG00000018280	Transcript	ENSBTAT00000024328.6	protein_coding	H	caT/caC	-	-	BP
rs42497653	8	111081452	A	synonymous_variant	LOW	TRAPPC12	ENSBTAG00000008685	Transcript	ENSBTAT00000011449.6	protein_coding	T	acC/acT	-	-	BP
rs43539391	8	7598816	A	synonymous_variant	LOW	FDFT1	ENSBTAG00000012432	Transcript	ENSBTAT00000016504.6	protein_coding	F	ttC/ttT	-	-	BP
rs43572947	8	102434252	A	synonymous_variant	LOW	FKBP15	ENSBTAG00000005116	Transcript	ENSBTAT00000006746.6	protein_coding	Y	taC/taT	-	-	BP
rs451115984	8	84858203	A	synonymous_variant	LOW	FAM120A	ENSBTAG00000008696	Transcript	ENSBTAT00000030958.5	protein_coding	P	ccG/ccA	-	-	BP
rs474908006	8	45531774	T	synonymous_variant	LOW	FAM189A2	ENSBTAG00000011173	Transcript	ENSBTAT00000014839.5	protein_coding	I	atC/atT	-	-	BP
rs515782256	8	75934317	A	synonymous_variant	LOW	CNTFR	ENSBTAG00000015361	Transcript	ENSBTAT00000061638.3	protein_coding	P	ccC/ccT	-	-	BP
rs516127136	8	84596779	C	synonymous_variant	LOW	WNK2	ENSBTAG00000008301	Transcript	ENSBTAT00000010935.5	protein_coding	T	acT/acC	-	-	BP
rs517124691	8	111082307	A	synonymous_variant	LOW	TRAPPC12	ENSBTAG00000008685	Transcript	ENSBTAT00000011449.6	protein_coding	S	agC/agT	-	-	BP
rs517644124	8	1623169	T	synonymous_variant	LOW	CLCN3	ENSBTAG00000020130	Transcript	ENSBTAT00000026813.6	protein_coding	A	gcC/gcT	-	-	BP
rs523768956	8	62686972	G	synonymous_variant	LOW	TDRD7	ENSBTAG00000003719	Transcript	ENSBTAT00000004845.6	protein_coding	S	tcA/tcG	-	-	BP
rs524069752	8	84596677	G	synonymous_variant	LOW	WNK2	ENSBTAG00000008301	Transcript	ENSBTAT00000010935.5	protein_coding	E	gaA/gaG	-	-	BP
rs526407873	8	9627137	T	synonymous_variant	LOW	KIF13B	ENSBTAG00000017232	Transcript	ENSBTAT00000022902.6	protein_coding	A	gcC/gcT	-	-	BP
rs527046101	8	111041183	A	synonymous_variant	LOW	ADI1	ENSBTAG00000005403	Transcript	ENSBTAT00000007112.4	protein_coding	R	cgC/cgA	-	-	BP
rs716217581	8	98517205	G	synonymous_variant	LOW	ELP1	ENSBTAG00000004991	Transcript	ENSBTAT00000006570.6	protein_coding	T	acA/acC	-	-	BP
rs716838825	8	61619635	C	synonymous_variant	LOW	POLR1E	ENSBTAG00000012243	Transcript	ENSBTAT00000016250.4	protein_coding	F	ttT/ttC	-	-	BP
rs717593512	8	1172880	A	synonymous_variant	LOW	SH3RF1	ENSBTAG00000001508	Transcript	ENSBTAT00000001976.6	protein_coding	C	tgC/tgT	-	-	BP
rs718206697	8	111007853	T	synonymous_variant	LOW	RNASEH1	ENSBTAG00000016235	Transcript	ENSBTAT00000021600.5	protein_coding	I	atC/atT	-	-	BP
rs719101486	8	17295582	T	synonymous_variant	LOW	PLAA	ENSBTAG00000013011	Transcript	ENSBTAT00000017298.6	protein_coding	L	Cta/Tta	-	-	BP
rs719864563	8	61561543	T	synonymous_variant	LOW	GRHPR	ENSBTAG00000019299	Transcript	ENSBTAT00000025697.6	protein_coding	F	ttC/ttT	-	-	BP
rs720174940	8	61562181	T	synonymous_variant	LOW	GRHPR	ENSBTAG00000019299	Transcript	ENSBTAT00000025697.6	protein_coding	D	gaC/gaT	-	-	BP
rs722790741	8	61625866	G	synonymous_variant	LOW	POLR1E	ENSBTAG00000012243	Transcript	ENSBTAT00000016250.4	protein_coding	S	tcC/tcG	-	-	BP
rs723279654	8	1655001	A	synonymous_variant	LOW	HPF1	ENSBTAG00000020132	Transcript	ENSBTAT00000026815.5	protein_coding	D	gaC/gaT	-	-	BP
rs109178758	7	1407525	T	synonymous_variant	LOW	TBC1D9B	ENSBTAG00000015611	Transcript	ENSBTAT00000029796.5	protein_coding	D	gaC/gaT	-	-	BP
rs110260005	7	5868007	T	synonymous_variant	LOW	NR2F6	ENSBTAG00000011136	Transcript	ENSBTAT00000014791.6	protein_coding	P	ccG/ccT	-	-	BP
rs110828030	7	19115360	A	synonymous_variant	LOW	KDM4B	ENSBTAG00000015487	Transcript	ENSBTAT00000020586.5	protein_coding	S	tcA/tcT	-	-	BP
rs110865984	7	7783074	G	synonymous_variant	LOW	AKAP8	ENSBTAG00000001807	Transcript	ENSBTAT00000002363.5	protein_coding	T	acA/acG	-	-	BP
rs135226260	7	5067372	A	synonymous_variant	LOW	PIK3R2	ENSBTAG00000002350	Transcript	ENSBTAT00000003033.5	protein_coding	L	ctC/ctT	-	-	BP
rs135646961	7	16954053	C	synonymous_variant	LOW	CD320	ENSBTAG00000004403	Transcript	ENSBTAT00000005777.6	protein_coding	S	tcA/tcG	-	-	BP
rs207976712	7	18542388	T	synonymous_variant	LOW	DUS3L	ENSBTAG00000011842	Transcript	ENSBTAT00000015715.6	protein_coding	D	gaC/gaT	-	-	BP
rs208829997	7	40340891	T	synonymous_variant	LOW	TRIM7	ENSBTAG00000020954	Transcript	ENSBTAT00000027907.6	protein_coding	E	gaG/gaA	-	-	BP
rs209321806	7	44416446	C	synonymous_variant	LOW	SHROOM1	ENSBTAG00000014676	Transcript	ENSBTAT00000035443.5	protein_coding	S	tcT/tcG	-	-	BP
rs210370248	7	37865042	C	synonymous_variant	LOW	CLTB	ENSBTAG00000010740	Transcript	ENSBTAT00000014218.4	protein_coding	A	gcA/gcG	-	-	BP
rs210428966	7	38119896	G	synonymous_variant	LOW	TSPAN17	ENSBTAG00000017451	Transcript	ENSBTAT00000023198.4	protein_coding	S	tcC/tcG	-	-	BP
rs211357170	7	40332702	A	synonymous_variant	LOW	TRIM7	ENSBTAG00000020954	Transcript	ENSBTAT00000027907.6	protein_coding	F	ttC/ttT	-	-	BP
rs378204197	7	6184885	T	synonymous_variant	LOW	SIN3B	ENSBTAG00000009330	Transcript	ENSBTAT00000036414.5	protein_coding	T	acG/acA	-	-	BP
rs378371440	7	20052014	T	synonymous_variant	LOW	DAPK3	ENSBTAG00000020417	Transcript	ENSBTAT00000027209.4	protein_coding	Y	taC/taT	-	-	BP
rs383577242	7	38829853	A	synonymous_variant	LOW	LMAN2	ENSBTAG00000008034	Transcript	ENSBTAT00000010569.5	protein_coding	Y	taC/taT	-	-	BP
rs384116879	7	40340801	G	synonymous_variant	LOW	TRIM7	ENSBTAG00000020954	Transcript	ENSBTAT00000027907.6	protein_coding	C	tgT/tgC	-	-	BP
rs384906139	7	39285020	T	synonymous_variant	LOW	HNRNPAB	ENSBTAG00000013627	Transcript	ENSBTAT00000018114.6	protein_coding	N	aaC/aaT	-	-	BP
rs385888986	7	30436900	T	synonymous_variant	LOW	CEP120	ENSBTAG00000013184	Transcript	ENSBTAT00000017545.6	protein_coding	T	acC/acT	-	-	BP
rs43527178	7	71637215	T	synonymous_variant	LOW	TTC1	ENSBTAG00000010321	Transcript	ENSBTAT00000013634.4	protein_coding	S	tcC/tcT	-	-	BP
rs436630313	7	1444877	A	synonymous_variant	LOW	SQSTM1	ENSBTAG00000015591	Transcript	ENSBTAT00000020709.6	protein_coding	D	gaC/gaT	-	-	BP
rs440238927	7	26450321	A	synonymous_variant	LOW	PRRC1	ENSBTAG00000021977	Transcript	ENSBTAT00000029302.5	protein_coding	S	tcC/tcT	-	-	BP
rs472492514	7	99808544	C	synonymous_variant	LOW	FAM174A	ENSBTAG00000045909	Transcript	ENSBTAT00000063075.2	protein_coding	D	gaT/gaC	-	-	BP
rs473849304	7	80434952	T	synonymous_variant	LOW	WWC1	ENSBTAG00000013880	Transcript	ENSBTAT00000019472.6	protein_coding	R	cgC/cgT	-	-	BP
rs476978138	7	95238464	C	synonymous_variant	LOW	ELL2	ENSBTAG00000007214	Transcript	ENSBTAT00000009487.6	protein_coding	T	acA/acG	-	-	BP
rs481987320	7	12803773	T	synonymous_variant	LOW	TNPO2	ENSBTAG00000011811	Transcript	ENSBTAT00000015682.5	protein_coding	F	ttC/ttT	-	-	BP
rs516153971	7	1401358	T	synonymous_variant	LOW	TBC1D9B	ENSBTAG00000015611	Transcript	ENSBTAT00000029796.5	protein_coding	Y	taC/taT	-	-	BP
rs517527194	7	1101119	T	synonymous_variant	LOW	RASGEF1C	ENSBTAG00000055156	Transcript	ENSBTAT00000071554.1	protein_coding	I	atC/atT	-	-	BP
rs518174390	7	18013048	G	synonymous_variant	LOW	SLC25A23	ENSBTAG00000003491	Transcript	ENSBTAT00000004536.5	protein_coding	E	gaA/gaG	-	-	BP
rs519326705	7	51764718	C	synonymous_variant	LOW	CD14	ENSBTAG00000015032	Transcript	ENSBTAT00000020009.5	protein_coding	P	ccT/ccG	-	-	BP
rs520551066	7	98032535	C	synonymous_variant	LOW	RGMB	ENSBTAG00000011864	Transcript	ENSBTAT00000015746.6	protein_coding	P	ccT/ccC	-	-	BP
rs521366867	7	44414234	A	synonymous_variant	LOW	SHROOM1	ENSBTAG00000014676	Transcript	ENSBTAT00000035443.5	protein_coding	V	gtC/gtT	-	-	BP
rs524289269	7	40340714	G	synonymous_variant	LOW	TRIM7	ENSBTAG00000020954	Transcript	ENSBTAT00000027907.6	protein_coding	R	cgT/cgC	-	-	BP
rs524289285	7	80443443	G	synonymous_variant	LOW	WWC1	ENSBTAG00000013880	Transcript	ENSBTAT00000019472.6	protein_coding	S	tcA/tcG	-	-	BP
rs524993787	7	1108185	G	synonymous_variant	LOW	RASGEF1C	ENSBTAG00000055156	Transcript	ENSBTAT00000071554.1	protein_coding	A	gcC/gcG	-	-	BP
rs525897016	7	1547010	A	synonymous_variant	LOW	MAML1	ENSBTAG00000050347	Transcript	ENSBTAT00000078064.1	protein_coding	S	agC/agT	-	-	BP
rs526167323	7	20763757	A	synonymous_variant	LOW	TLE2	ENSBTAG00000001153	Transcript	ENSBTAT00000001534.6	protein_coding	T	acG/acA	-	-	BP
rs526921486	7	46826331	A	synonymous_variant	LOW	MACROH2A1	ENSBTAG00000016105	Transcript	ENSBTAT00000021436.5	protein_coding	A	gcC/gcT	-	-	BP
rs715347002	7	61752785	A	synonymous_variant	LOW	CD74	ENSBTAG00000015228	Transcript	ENSBTAT00000020261.3	protein_coding	A	gcC/gcT	-	-	BP
rs715843868	7	18042936	T	synonymous_variant	LOW	KHSRP	ENSBTAG00000021018	Transcript	ENSBTAT00000027991.5	protein_coding	I	atC/atT	-	-	BP
rs716135652	7	80441872	A	synonymous_variant	LOW	WWC1	ENSBTAG00000013880	Transcript	ENSBTAT00000019472.6	protein_coding	E	gaG/gaA	-	-	BP
rs721785521	7	16100616	A	synonymous_variant	LOW	INSR	ENSBTAG00000012687	Transcript	ENSBTAT00000016858.6	protein_coding	C	tgC/tgT	-	-	BP
rs722660397	7	26448010	G	synonymous_variant	LOW	PRRC1	ENSBTAG00000021977	Transcript	ENSBTAT00000029302.5	protein_coding	V	gtA/gtC	-	-	BP
rs109575433	6	117462320	T	synonymous_variant	LOW	GAK	ENSBTAG00000019188	Transcript	ENSBTAT00000025537.5	protein_coding	R	cgC/cgT	-	-	BP
rs110355021	6	86211873	G	synonymous_variant	LOW	GRSF1	ENSBTAG00000008577	Transcript	ENSBTAT00000011313.6	protein_coding	G	ggA/ggC	-	-	BP
rs135465137	6	89073239	T	synonymous_variant	LOW	GRO1	ENSBTAG00000037558	Transcript	ENSBTAT00000022366.6	protein_coding	P	ccC/ccT	-	-	BP
rs210296633	6	68935852	A	synonymous_variant	LOW	SCFD2	ENSBTAG00000020648	Transcript	ENSBTAT00000027519.5	protein_coding	L	Ctg/Ttg	-	-	BP
rs377990682	6	19708863	T	synonymous_variant	LOW	PPA2	ENSBTAG00000002428	Transcript	ENSBTAT00000003165.4	protein_coding	S	agC/agT	-	-	BP
rs379885245	6	13272385	A	synonymous_variant	LOW	AP1AR	ENSBTAG00000003941	Transcript	ENSBTAT00000005148.4	protein_coding	C	tgC/tgT	-	-	BP
rs380862985	6	36455667	T	synonymous_variant	LOW	PPM1K	ENSBTAG00000005754	Transcript	ENSBTAT00000007563.4	protein_coding	R	cgC/cgT	-	-	BP
rs384584503	6	117399949	C	synonymous_variant	LOW	DGKQ	ENSBTAG00000017240	Transcript	ENSBTAT00000022905.5	protein_coding	S	tcT/tcC	-	-	BP
rs385939751	6	13375452	G	synonymous_variant	LOW	FAM241A	ENSBTAG00000017375	Transcript	ENSBTAT00000023103.4	protein_coding	D	gaT/gaC	-	-	BP
rs42658479	6	115609387	T	synonymous_variant	LOW	HTT	ENSBTAG00000001506	Transcript	ENSBTAT00000001972.6	protein_coding	P	ccG/ccA	-	-	BP
rs43486457	6	117454765	A	synonymous_variant	LOW	GAK	ENSBTAG00000019188	Transcript	ENSBTAT00000025537.5	protein_coding	L	ctG/ctA	-	-	BP
rs43489992	6	117408303	T	synonymous_variant	LOW	DGKQ	ENSBTAG00000017240	Transcript	ENSBTAT00000022905.5	protein_coding	S	tcC/tcT	-	-	BP
rs43490014	6	117478245	A	synonymous_variant	LOW	GAK	ENSBTAG00000019188	Transcript	ENSBTAT00000025537.5	protein_coding	E	gaG/gaA	-	-	BP
rs446417845	6	72485196	T	synonymous_variant	LOW	IGFBP7	ENSBTAG00000019368	Transcript	ENSBTAT00000025803.6	protein_coding	G	ggC/ggA	-	-	BP
rs459599899	6	91052852	G	synonymous_variant	LOW	SCARB2	ENSBTAG00000010956	Transcript	ENSBTAT00000014549.6	protein_coding	L	ctT/ctC	-	-	BP
rs464324318	6	70241527	T	synonymous_variant	LOW	KIT	ENSBTAG00000002699	Transcript	ENSBTAT00000003498.6	protein_coding	F	ttC/ttT	-	-	BP
rs472178349	6	110797493	T	synonymous_variant	LOW	FBXL5	ENSBTAG00000021214	Transcript	ENSBTAT00000028266.6	protein_coding	E	gaG/gaA	-	-	BP
rs477632815	6	17545332	T	synonymous_variant	LOW	PAPSS1	ENSBTAG00000012961	Transcript	ENSBTAT00000017229.3	protein_coding	F	ttC/ttT	-	-	BP
rs480804775	6	63290502	T	synonymous_variant	LOW	GUF1	ENSBTAG00000000285	Transcript	ENSBTAT00000000356.6	protein_coding	L	ctC/ctT	-	-	BP
rs521244838	6	91130619	A	synonymous_variant	LOW	SCARB2	ENSBTAG00000010956	Transcript	ENSBTAT00000014549.6	protein_coding	L	Ctg/Ttg	-	-	BP
rs523835777	6	59394925	A	synonymous_variant	LOW	RBM47	ENSBTAG00000002356	Transcript	ENSBTAT00000003040.5	protein_coding	A	gcC/gcT	-	-	BP
rs525625678	6	59399635	A	synonymous_variant	LOW	RBM47	ENSBTAG00000002356	Transcript	ENSBTAT00000003040.5	protein_coding	A	gcC/gcT	-	-	BP
rs525988352	6	59400040	A	synonymous_variant	LOW	RBM47	ENSBTAG00000002356	Transcript	ENSBTAT00000003040.5	protein_coding	C	tgC/tgT	-	-	BP
rs714638096	6	108673958	C	synonymous_variant	LOW	RAB28	ENSBTAG00000003218	Transcript	ENSBTAT00000004180.3	protein_coding	L	ttA/ttG	-	-	BP
rs714991989	6	91272658	A	synonymous_variant	LOW	CCDC158	ENSBTAG00000012157	Transcript	ENSBTAT00000016131.5	protein_coding	N	aaC/aaT	-	-	BP
rs717576832	6	91052849	T	synonymous_variant	LOW	SCARB2	ENSBTAG00000010956	Transcript	ENSBTAT00000014549.6	protein_coding	A	gcG/gcA	-	-	BP
rs719958098	6	92588223	T	synonymous_variant	LOW	MRPL1	ENSBTAG00000018360	Transcript	ENSBTAT00000045390.4	protein_coding	A	gcC/gcT	-	-	BP
rs720870500	6	111175808	A	synonymous_variant	LOW	PROM1	ENSBTAG00000013736	Transcript	ENSBTAT00000018252.6	protein_coding	S	tcC/tcT	-	-	BP
rs799579690	6	59399404	A	synonymous_variant	LOW	RBM47	ENSBTAG00000002356	Transcript	ENSBTAT00000003040.5	protein_coding	Y	taC/taT	-	-	BP
rs801089241	6	97160092	T	synonymous_variant	LOW	HNRNPD	ENSBTAG00000013952	Transcript	ENSBTAT00000018540.6	protein_coding	A	gcG/gcA	-	-	BP
rs109559386	5	82063270	G	synonymous_variant	LOW	KLHL42	ENSBTAG00000006372	Transcript	ENSBTAT00000008359.4	protein_coding	N	aaT/aaC	-	-	BP
rs110299107	5	49030986	A	synonymous_variant	LOW	TBC1D30	ENSBTAG00000011352	Transcript	ENSBTAT00000015086.6	protein_coding	L	ctC/ctT	-	-	BP
rs110410370	5	97333621	A	synonymous_variant	LOW	DUSP16	ENSBTAG00000010763	Transcript	ENSBTAT00000000929.5	protein_coding	P	ccG/ccA	-	-	BP
rs110613202	5	49035646	C	synonymous_variant	LOW	TBC1D30	ENSBTAG00000011352	Transcript	ENSBTAT00000015086.6	protein_coding	L	ctC/ctG	-	-	BP
rs1114231736	5	74890387	A	synonymous_variant	LOW	TXN2	ENSBTAG00000000014	Transcript	ENSBTAT00000000014.5	protein_coding	L	ctA/ctT	-	-	BP
rs137225790	5	109725069	T	synonymous_variant	LOW	MICALL1	ENSBTAG00000037703	Transcript	ENSBTAT00000026064.6	protein_coding	N	aaC/aaT	-	-	BP
rs207976874	5	103694300	T	synonymous_variant	LOW	MLF2	ENSBTAG00000014931	Transcript	ENSBTAT00000019876.3	protein_coding	G	ggC/ggT	-	-	BP
rs208999339	5	49030968	C	synonymous_variant	LOW	TBC1D30	ENSBTAG00000011352	Transcript	ENSBTAT00000015086.6	protein_coding	R	agA/agG	-	-	BP
rs209923162	5	113703613	A	synonymous_variant	LOW	PACSIN2	ENSBTAG00000019290	Transcript	ENSBTAT00000025683.4	protein_coding	N	aaC/aaT	-	-	BP
rs210036431	5	32151882	A	synonymous_variant	LOW	PFKM	ENSBTAG00000000286	Transcript	ENSBTAT00000000359.5	protein_coding	H	caC/caT	-	-	BP
rs210170347	5	115381552	T	synonymous_variant	LOW	-	ENSBTAG00000008858	Transcript	ENSBTAT00000011665.6	protein_coding	P	ccC/ccT	-	-	BP
rs210503060	5	110067734	A	synonymous_variant	LOW	CSNK1E	ENSBTAG00000047582	Transcript	ENSBTAT00000009931.6	protein_coding	S	agC/agT	-	-	BP
rs210511697	5	28778341	T	synonymous_variant	LOW	-	ENSBTAG00000049198	Transcript	ENSBTAT00000074901.1	protein_coding	G	ggG/ggA	-	-	BP
rs211440040	5	67669202	G	synonymous_variant	LOW	GLT8D2	ENSBTAG00000000925	Transcript	ENSBTAT00000001224.4	protein_coding	A	gcT/gcC	-	-	BP
rs211515611	5	119646898	T	synonymous_variant	LOW	PLXNB2	ENSBTAG00000014966	Transcript	ENSBTAT00000019923.4	protein_coding	T	acG/acA	-	-	BP
rs29002528	5	57220538	C	synonymous_variant	LOW	ERBB3	ENSBTAG00000010444	Transcript	ENSBTAT00000013790.6	protein_coding	A	gcC/gcG	-	-	BP
rs378119566	5	108112765	T	synonymous_variant	LOW	FBXL14	ENSBTAG00000052374	Transcript	ENSBTAT00000080453.1	protein_coding	V	gtG/gtA	-	-	BP
rs378583465	5	49035745	G	synonymous_variant	LOW	TBC1D30	ENSBTAG00000011352	Transcript	ENSBTAT00000015086.6	protein_coding	R	cgG/cgC	-	-	BP
rs379749810	5	28782540	C	synonymous_variant	LOW	-	ENSBTAG00000049198	Transcript	ENSBTAT00000074901.1	protein_coding	L	ctT/ctG	-	-	BP
rs380716313	5	106140543	T	synonymous_variant	LOW	PARP11	ENSBTAG00000000275	Transcript	ENSBTAT00000049732.4	protein_coding	N	aaC/aaT	-	-	BP
rs381077547	5	49035604	T	synonymous_variant	LOW	TBC1D30	ENSBTAG00000011352	Transcript	ENSBTAT00000015086.6	protein_coding	R	cgG/cgA	-	-	BP
rs382410596	5	28778200	G	synonymous_variant	LOW	-	ENSBTAG00000049198	Transcript	ENSBTAT00000074901.1	protein_coding	D	gaT/gaC	-	-	BP
rs382634586	5	112735413	C	synonymous_variant	LOW	SNU13	ENSBTAG00000006104	Transcript	ENSBTAT00000008022.4	protein_coding	R	cgA/cgG	-	-	BP
rs383813909	5	26908037	C	synonymous_variant	LOW	TNS2	ENSBTAG00000006904	Transcript	ENSBTAT00000009070.6	protein_coding	L	ctA/ctG	-	-	BP
rs384309113	5	120039549	C	synonymous_variant	LOW	RABL2B	ENSBTAG00000004876	Transcript	ENSBTAT00000006412.6	protein_coding	A	gcT/gcC	-	-	BP
rs384533342	5	98571323	A	synonymous_variant	LOW	SMIM10L1	ENSBTAG00000052681	Transcript	ENSBTAT00000067953.1	protein_coding	F	ttC/ttT	-	-	BP
rs385322021	5	19485797	T	synonymous_variant	LOW	ATP2B1	ENSBTAG00000009552	Transcript	ENSBTAT00000012570.5	protein_coding	E	gaG/gaA	-	-	BP
rs41255217	5	109754096	T	synonymous_variant	LOW	POLR2F	ENSBTAG00000004820	Transcript	ENSBTAT00000006328.5	protein_coding	T	acC/acT	-	-	BP
rs41656703	5	32323050	C	synonymous_variant	LOW	TMEM106C	ENSBTAG00000000454	Transcript	ENSBTAT00000000578.4	protein_coding	P	ccC/ccG	-	Dairy_capacity_composite_index+Animal_QTLdb+125885
rs42570397	5	72101665	G	synonymous_variant	LOW	LARGE1	ENSBTAG00000021953	Transcript	ENSBTAT00000029269.6	protein_coding	P	ccT/ccC	-	-	BP
rs444529483	5	70950661	G	synonymous_variant	LOW	PWP1	ENSBTAG00000004654	Transcript	ENSBTAT00000006109.6	protein_coding	G	ggC/ggG	-	-	BP
rs446567429	5	113838305	A	synonymous_variant	LOW	TTLL1	ENSBTAG00000012030	Transcript	ENSBTAT00000015956.4	protein_coding	I	atC/atT	-	-	BP
rs449279641	5	119821144	G	synonymous_variant	LOW	NCAPH2	ENSBTAG00000012607	Transcript	ENSBTAT00000016741.5	protein_coding	G	ggC/ggG	-	-	BP
rs453948450	5	75657929	A	synonymous_variant	LOW	RAC2	ENSBTAG00000011043	Transcript	ENSBTAT00000014666.6	protein_coding	G	ggC/ggT	-	-	BP
rs460290507	5	66632994	G	synonymous_variant	LOW	PAH	ENSBTAG00000012794	Transcript	ENSBTAT00000016999.6	protein_coding	R	cgT/cgC	-	-	BP
rs460905386	5	10820142	T	synonymous_variant	LOW	ACSS3	ENSBTAG00000018694	Transcript	ENSBTAT00000024880.5	protein_coding	D	gaC/gaT	-	-	BP
rs465718576	5	112606734	A	synonymous_variant	LOW	ACO2	ENSBTAG00000006429	Transcript	ENSBTAT00000008431.5	protein_coding	K	aaG/aaA	-	-	BP
rs469848086	5	119748472	T	synonymous_variant	LOW	PPP6R2	ENSBTAG00000018660	Transcript	ENSBTAT00000024829.6	protein_coding	D	gaC/gaT	-	-	BP
rs479550501	5	102773936	G	synonymous_variant	LOW	WC1	ENSBTAG00000049861	Transcript	ENSBTAT00000028129.6	protein_coding	S	agT/agC	-	-	BP
rs480457921	5	108839044	A	synonymous_variant	LOW	HDHD5	ENSBTAG00000016995	Transcript	ENSBTAT00000022601.5	protein_coding	S	agC/agT	-	-	BP
rs516300465	5	71018625	A	synonymous_variant	LOW	RTCB	ENSBTAG00000011070	Transcript	ENSBTAT00000014699.6	protein_coding	A	gcC/gcT	-	-	BP
rs516594948	5	119820608	T	synonymous_variant	LOW	NCAPH2	ENSBTAG00000012607	Transcript	ENSBTAT00000016741.5	protein_coding	A	gcC/gcT	-	-	BP
rs517147836	5	119735520	A	synonymous_variant	LOW	PPP6R2	ENSBTAG00000018660	Transcript	ENSBTAT00000024829.6	protein_coding	P	ccG/ccA	-	-	BP
rs517875732	5	119774717	A	synonymous_variant	LOW	SBF1	ENSBTAG00000021337	Transcript	ENSBTAT00000028448.6	protein_coding	F	ttC/ttT	-	-	BP
rs517909959	5	73819284	C	synonymous_variant	LOW	MB	ENSBTAG00000005333	Transcript	ENSBTAT00000007014.3	protein_coding	A	gcA/gcG	-	-	BP
rs518321686	5	113948483	A	synonymous_variant	LOW	TTLL12	ENSBTAG00000001708	Transcript	ENSBTAT00000002240.6	protein_coding	A	gcC/gcT	-	-	BP
rs519431939	5	74935290	T	synonymous_variant	LOW	EIF3D	ENSBTAG00000001988	Transcript	ENSBTAT00000037985.3	protein_coding	E	gaG/gaA	-	-	BP
rs519603514	5	74928922	T	synonymous_variant	LOW	EIF3D	ENSBTAG00000001988	Transcript	ENSBTAT00000037985.3	protein_coding	A	gcG/gcA	-	-	BP
rs520889464	5	106278345	C	synonymous_variant	LOW	CRACR2A	ENSBTAG00000018940	Transcript	ENSBTAT00000025205.6	protein_coding	F	ttT/ttC	-	-	BP
rs522644344	5	119748652	A	synonymous_variant	LOW	PPP6R2	ENSBTAG00000018660	Transcript	ENSBTAT00000024829.6	protein_coding	A	gcG/gcA	-	-	BP
rs522842308	5	106558418	A	synonymous_variant	LOW	TSPAN9	ENSBTAG00000049163	Transcript	ENSBTAT00000067041.1	protein_coding	P	ccC/ccT	-	-	BP
rs525585942	5	119651933	A	synonymous_variant	LOW	PLXNB2	ENSBTAG00000014966	Transcript	ENSBTAT00000019923.4	protein_coding	S	agC/agT	-	-	BP
rs525793203	5	108839101	A	synonymous_variant	LOW	HDHD5	ENSBTAG00000016995	Transcript	ENSBTAT00000022601.5	protein_coding	H	caC/caT	-	-	BP
rs527088697	5	113489231	A	synonymous_variant	LOW	CYB5R3	ENSBTAG00000016516	Transcript	ENSBTAT00000042618.4	protein_coding	I	atC/atT	-	-	BP
rs714789408	5	27948647	T	synonymous_variant	LOW	ACVRL1	ENSBTAG00000013843	Transcript	ENSBTAT00000018383.5	protein_coding	L	ctG/ctA	-	-	BP
rs715480659	5	26791393	T	synonymous_variant	LOW	RARG	ENSBTAG00000007592	Transcript	ENSBTAT00000009984.5	protein_coding	S	agC/agT	-	-	BP
rs716004685	5	113146790	T	synonymous_variant	LOW	TCF20	ENSBTAG00000000662	Transcript	ENSBTAT00000000872.5	protein_coding	T	acG/acA	-	-	BP
rs716519017	5	97995255	T	synonymous_variant	LOW	ETV6	ENSBTAG00000014605	Transcript	ENSBTAT00000052089.3	protein_coding	P	ccG/ccA	-	-	BP
rs717893756	5	119644836	G	synonymous_variant	LOW	PLXNB2	ENSBTAG00000014966	Transcript	ENSBTAT00000019923.4	protein_coding	N	aaT/aaC	-	-	BP
rs718878632	5	96807341	G	synonymous_variant	LOW	FAM234B	ENSBTAG00000014322	Transcript	ENSBTAT00000019045.5	protein_coding	V	gtG/gtC	-	-	BP
rs720571713	5	97108967	T	synonymous_variant	LOW	CDKN1B	ENSBTAG00000018254	Transcript	ENSBTAT00000024297.4	protein_coding	E	gaG/gaA	-	-	BP
rs720993558	5	71116016	A	synonymous_variant	LOW	FBXO7	ENSBTAG00000020634	Transcript	ENSBTAT00000027498.6	protein_coding	R	agG/agA	-	-	BP
rs721695774	5	10358175	T	synonymous_variant	LOW	LIN7A	ENSBTAG00000011367	Transcript	ENSBTAT00000015103.5	protein_coding	P	ccG/ccA	-	-	BP
rs722209643	5	10358202	G	synonymous_variant	LOW	LIN7A	ENSBTAG00000011367	Transcript	ENSBTAT00000015103.5	protein_coding	S	agT/agC	-	-	BP
rs109036616	4	105722126	T	synonymous_variant	LOW	-	ENSBTAG00000039559	Transcript	ENSBTAT00000055909.2	protein_coding	V	gtC/gtT	-	-	BP
rs109157559	4	105722147	G	synonymous_variant	LOW	-	ENSBTAG00000039559	Transcript	ENSBTAT00000055909.2	protein_coding	V	gtA/gtG	-	-	BP
rs110062286	4	60063437	T	synonymous_variant	LOW	ELMO1	ENSBTAG00000003490	Transcript	ENSBTAT00000039193.5	protein_coding	D	gaC/gaT	-	-	BP
rs132851947	4	112905521	T	synonymous_variant	LOW	GIMAP7	ENSBTAG00000009850	Transcript	ENSBTAT00000039003.3	protein_coding	I	atC/atT	-	-	BP
rs135703265	4	77235472	C	synonymous_variant	LOW	POLM	ENSBTAG00000007796	Transcript	ENSBTAT00000010260.6	protein_coding	P	ccT/ccC	-	-	BP
rs136145801	4	103412493	T	synonymous_variant	LOW	TBXAS1	ENSBTAG00000020225	Transcript	ENSBTAT00000026934.4	protein_coding	A	gcC/gcT	-	-	BP
rs208111675	4	25192178	A	synonymous_variant	LOW	BZW2	ENSBTAG00000014262	Transcript	ENSBTAT00000048357.3	protein_coding	L	ctG/ctA	-	-	BP
rs208327747	4	4858593	T	synonymous_variant	LOW	COBL	ENSBTAG00000023806	Transcript	ENSBTAT00000069583.1	protein_coding	A	gcC/gcT	-	-	BP
rs208944815	4	78849396	G	synonymous_variant	LOW	GLI3	ENSBTAG00000010671	Transcript	ENSBTAT00000033607.4	protein_coding	S	tcA/tcG	-	-	BP
rs209333725	4	113286380	C	synonymous_variant	LOW	GIMAP7	ENSBTAG00000008550	Transcript	ENSBTAT00000043789.3	protein_coding	R	Aga/Cga	-	-	BP
rs210342173	4	118507332	G	synonymous_variant	LOW	UBE3C	ENSBTAG00000008025	Transcript	ENSBTAT00000010553.6	protein_coding	A	gcC/gcG	-	-	BP
rs210763980	4	114010558	G	synonymous_variant	LOW	RHEB	ENSBTAG00000031861	Transcript	ENSBTAT00000006102.6	protein_coding	V	gtT/gtC	-	-	BP
rs380835614	4	105603306	T	synonymous_variant	LOW	-	ENSBTAG00000051786	Transcript	ENSBTAT00000056258.3	protein_coding	F	ttC/ttT	-	-	BP
rs381387066	4	99096367	C	synonymous_variant	LOW	-	ENSBTAG00000047088	Transcript	ENSBTAT00000063519.2	protein_coding	V	gtT/gtG	-	-	BP
rs384858276	4	112785850	T	synonymous_variant	LOW	REPIN1	ENSBTAG00000038241	Transcript	ENSBTAT00000056211.3	protein_coding	R	cgC/cgT	-	-	BP
rs43372165	4	9820638	C	synonymous_variant	LOW	PEX1	ENSBTAG00000024431	Transcript	ENSBTAT00000033872.5	protein_coding	P	ccA/ccG	-	-	BP
rs435950036	4	119507710	T	synonymous_variant	LOW	ESYT2	ENSBTAG00000005483	Transcript	ENSBTAT00000043608.4	protein_coding	E	gaG/gaA	-	-	BP
rs444534757	4	113068472	C	synonymous_variant	LOW	GIMAP4	ENSBTAG00000046257	Transcript	ENSBTAT00000034773.5	protein_coding	V	gtA/gtG	-	-	BP
rs462068982	4	65739638	G	synonymous_variant	LOW	GARS1	ENSBTAG00000018972	Transcript	ENSBTAT00000025254.6	protein_coding	D	gaT/gaC	-	-	BP
rs465132450	4	15652754	T	synonymous_variant	LOW	MIOS	ENSBTAG00000013781	Transcript	ENSBTAT00000018305.6	protein_coding	Y	taC/taT	-	-	BP
rs482045801	4	119358253	T	synonymous_variant	LOW	NCAPG2	ENSBTAG00000016131	Transcript	ENSBTAT00000021476.6	protein_coding	P	ccG/ccA	-	-	BP
rs482640934	4	112786402	C	synonymous_variant	LOW	REPIN1	ENSBTAG00000038241	Transcript	ENSBTAT00000056211.3	protein_coding	S	tcG/tcC	-	-	BP
rs517096351	4	119507698	A	synonymous_variant	LOW	ESYT2	ENSBTAG00000005483	Transcript	ENSBTAT00000043608.4	protein_coding	S	tcC/tcT	-	-	BP
rs518879258	4	86538941	A	synonymous_variant	LOW	AASS	ENSBTAG00000012128	Transcript	ENSBTAT00000016090.6	protein_coding	C	tgC/tgT	-	-	BP
rs520900798	4	107631142	A	synonymous_variant	LOW	ARHGEF5	ENSBTAG00000001815	Transcript	ENSBTAT00000002373.6	protein_coding	S	tcG/tcA	-	-	BP
rs522571831	4	65880334	T	synonymous_variant	LOW	NOD1	ENSBTAG00000038235	Transcript	ENSBTAT00000061183.3	protein_coding	L	ctC/ctT	-	-	BP
rs522640481	4	117456153	A	synonymous_variant	LOW	RBM33	ENSBTAG00000010243	Transcript	ENSBTAT00000020368.6	protein_coding	E	gaG/gaA	-	-	BP
rs527157793	4	10692840	A	synonymous_variant	LOW	VPS50	ENSBTAG00000014255	Transcript	ENSBTAT00000018952.5	protein_coding	A	gcG/gcA	-	-	BP
rs716853387	4	55990119	G	synonymous_variant	LOW	ZNF277	ENSBTAG00000013050	Transcript	ENSBTAT00000017348.6	protein_coding	L	ctA/ctC	-	-	BP
rs717132089	4	119562983	G	synonymous_variant	LOW	DYNC2I1	ENSBTAG00000024157	Transcript	ENSBTAT00000033340.5	protein_coding	L	ctC/ctG	-	-	BP
rs717232389	4	76528048	T	synonymous_variant	LOW	TBRG4	ENSBTAG00000010504	Transcript	ENSBTAT00000013895.6	protein_coding	F	ttC/ttT	-	-	BP
rs723125223	4	107629531	T	synonymous_variant	LOW	ARHGEF5	ENSBTAG00000001815	Transcript	ENSBTAT00000002373.6	protein_coding	C	tgC/tgT	-	-	BP
rs723661244	4	16316122	T	synonymous_variant	LOW	ICA1	ENSBTAG00000000799	Transcript	ENSBTAT00000001057.5	protein_coding	A	gcG/gcA	-	-	BP
rs723807967	4	106689207	A	synonymous_variant	LOW	CASP2	ENSBTAG00000018159	Transcript	ENSBTAT00000024166.6	protein_coding	A	gcG/gcA	-	-	BP
rs109432349	3	102704287	C	synonymous_variant	LOW	TIE1	ENSBTAG00000003777	Transcript	ENSBTAT00000004917.5	protein_coding	A	gcA/gcG	-	-	BP
rs109835779	3	46156390	A	synonymous_variant	LOW	DPYD	ENSBTAG00000031358	Transcript	ENSBTAT00000007139.6	protein_coding	S	tcG/tcA	-	-	BP
rs110970307	3	120013512	A	synonymous_variant	LOW	GPR35	ENSBTAG00000030193	Transcript	ENSBTAT00000021281.6	protein_coding	S	tcG/tcA	-	-	BP
rs1115866657	3	120424668	A	synonymous_variant	LOW	HDLBP	ENSBTAG00000004315	Transcript	ENSBTAT00000005656.6	protein_coding	P	ccC/ccT	-	-	BP
rs1116207867	3	48652533	C	synonymous_variant	LOW	SLC44A3	ENSBTAG00000020344	Transcript	ENSBTAT00000033542.5	protein_coding	V	gtC/gtG	-	-	BP
rs1117661198	3	22414630	C	synonymous_variant	LOW	CHD1L	ENSBTAG00000020831	Transcript	ENSBTAT00000027762.5	protein_coding	V	gtA/gtG	-	-	BP
rs134493657	3	15642416	C	synonymous_variant	LOW	PBXIP1	ENSBTAG00000004552	Transcript	ENSBTAT00000005980.6	protein_coding	A	gcA/gcC	-	-	BP
rs134797052	3	2059184	G	synonymous_variant	LOW	POGK	ENSBTAG00000010775	Transcript	ENSBTAT00000049793.4	protein_coding	P	ccT/ccC	-	-	BP
rs135056653	3	117550995	G	synonymous_variant	LOW	HES6	ENSBTAG00000054800	Transcript	ENSBTAT00000068417.1	protein_coding	G	ggT/ggC	-	-	BP
rs137452142	3	92194289	A	synonymous_variant	LOW	TMEM59	ENSBTAG00000009526	Transcript	ENSBTAT00000012534.4	protein_coding	Q	caG/caA	-	-	BP
rs137568828	3	103129380	C	synonymous_variant	LOW	-	ENSBTAG00000012414	Transcript	ENSBTAT00000016480.5	protein_coding	P	ccT/ccC	-	-	BP
rs207710445	3	102579266	C	synonymous_variant	LOW	SZT2	ENSBTAG00000005580	Transcript	ENSBTAT00000007333.6	protein_coding	Q	caA/caG	-	-	BP
rs207796302	3	14701273	A	synonymous_variant	LOW	RAB25	ENSBTAG00000018914	Transcript	ENSBTAT00000025170.2	protein_coding	N	aaC/aaT	-	-	BP
rs209658409	3	102709099	T	synonymous_variant	LOW	TIE1	ENSBTAG00000003777	Transcript	ENSBTAT00000004917.5	protein_coding	R	agG/agA	-	-	BP
rs209878549	3	21385880	T	synonymous_variant	LOW	TXNIP	ENSBTAG00000020060	Transcript	ENSBTAT00000026724.5	protein_coding	L	ctC/ctT	-	-	BP
rs210312560	3	97979365	A	synonymous_variant	LOW	SLC5A9	ENSBTAG00000014225	Transcript	ENSBTAT00000033291.5	protein_coding	I	atC/atT	-	-	BP
rs211048086	3	21385964	T	synonymous_variant	LOW	TXNIP	ENSBTAG00000020060	Transcript	ENSBTAT00000026724.5	protein_coding	S	agC/agT	-	-	BP
rs378666523	3	100555957	T	synonymous_variant	LOW	PRDX1	ENSBTAG00000003642	Transcript	ENSBTAT00000004751.4	protein_coding	A	gcC/gcT	-	-	BP
rs381183598	3	15637617	T	synonymous_variant	LOW	PBXIP1	ENSBTAG00000004552	Transcript	ENSBTAT00000005980.6	protein_coding	S	tcA/tcT	-	-	BP
rs384734027	3	100732057	G	synonymous_variant	LOW	HPDL	ENSBTAG00000011241	Transcript	ENSBTAT00000014927.4	protein_coding	V	gtA/gtC	-	-	BP
rs385670198	3	101397861	C	synonymous_variant	LOW	RNF220	ENSBTAG00000012355	Transcript	ENSBTAT00000016395.6	protein_coding	P	ccA/ccG	-	-	BP
rs432305548	3	83818927	C	synonymous_variant	LOW	PATJ	ENSBTAG00000021975	Transcript	ENSBTAT00000029300.6	protein_coding	P	ccA/ccG	-	-	BP
rs43369247	3	102121578	A	synonymous_variant	LOW	ARTN	ENSBTAG00000040060	Transcript	ENSBTAT00000023553.6	protein_coding	P	ccC/ccT	-	-	BP
rs434592005	3	48593076	C	synonymous_variant	LOW	CNN3	ENSBTAG00000020345	Transcript	ENSBTAT00000027115.4	protein_coding	N	aaT/aaC	-	-	BP
rs437139451	3	19270624	G	synonymous_variant	LOW	CGN	ENSBTAG00000017564	Transcript	ENSBTAT00000023352.6	protein_coding	I	atT/atC	-	-	BP
rs441946531	3	46016990	G	synonymous_variant	LOW	DPYD	ENSBTAG00000031358	Transcript	ENSBTAT00000007139.6	protein_coding	G	ggA/ggG	-	-	BP
rs443442111	3	16775935	T	synonymous_variant	LOW	S100A16	ENSBTAG00000014204	Transcript	ENSBTAT00000018877.3	protein_coding	D	gaC/gaT	-	-	BP
rs447298628	3	80557612	T	synonymous_variant	LOW	JAK1	ENSBTAG00000003147	Transcript	ENSBTAT00000004101.6	protein_coding	F	ttC/ttT	-	-	BP
rs452698190	3	32215984	G	synonymous_variant	LOW	DENND2D	ENSBTAG00000020172	Transcript	ENSBTAT00000026865.5	protein_coding	T	acA/acG	-	-	BP
rs460554034	3	109960414	A	synonymous_variant	LOW	AGO4	ENSBTAG00000015220	Transcript	ENSBTAT00000020250.6	protein_coding	L	ctC/ctT	-	-	BP
rs467135807	3	117463857	C	synonymous_variant	LOW	ESPNL	ENSBTAG00000010164	Transcript	ENSBTAT00000013414.4	protein_coding	R	cgT/cgC	-	-	BP
rs470644800	3	23090013	A	synonymous_variant	LOW	SEC22B	ENSBTAG00000007712	Transcript	ENSBTAT00000010141.6	protein_coding	R	Cgg/Agg	-	-	BP
rs471431284	3	16775476	G	synonymous_variant	LOW	S100A16	ENSBTAG00000014204	Transcript	ENSBTAT00000018877.3	protein_coding	V	gtC/gtG	-	-	BP
rs476849327	3	100732528	T	synonymous_variant	LOW	HPDL	ENSBTAG00000011241	Transcript	ENSBTAT00000014927.4	protein_coding	P	ccG/ccA	-	-	BP
rs518649974	3	117514111	T	synonymous_variant	LOW	ILKAP	ENSBTAG00000010176	Transcript	ENSBTAT00000013428.6	protein_coding	A	gcG/gcA	-	-	BP
rs519498687	3	9338021	T	synonymous_variant	LOW	NCSTN	ENSBTAG00000004334	Transcript	ENSBTAT00000005677.4	protein_coding	T	acG/acA	-	-	BP
rs521887715	3	8390829	T	synonymous_variant	LOW	KLHDC9	ENSBTAG00000020150	Transcript	ENSBTAT00000026839.4	protein_coding	R	Cgg/Agg	-	-	BP
rs523250535	3	99466723	A	synonymous_variant	LOW	ATPAF1	ENSBTAG00000000094	Transcript	ENSBTAT00000000104.6	protein_coding	A	gcC/gcA	-	-	BP
rs524429066	3	2058668	G	synonymous_variant	LOW	POGK	ENSBTAG00000010775	Transcript	ENSBTAT00000049793.4	protein_coding	G	ggG/ggC	-	-	BP
rs526404210	3	3235783	T	synonymous_variant	LOW	ALDH9A1	ENSBTAG00000017852	Transcript	ENSBTAT00000034095.2	protein_coding	A	gcC/gcT	-	-	BP
rs715482448	3	94008852	A	synonymous_variant	LOW	CC2D1B	ENSBTAG00000015896	Transcript	ENSBTAT00000021129.6	protein_coding	R	cgC/cgA	-	-	BP
rs717321708	3	14107722	T	synonymous_variant	LOW	ISG20L2	ENSBTAG00000001518	Transcript	ENSBTAT00000001989.4	protein_coding	P	ccC/ccT	-	-	BP
rs718376250	3	102598235	A	synonymous_variant	LOW	SZT2	ENSBTAG00000005580	Transcript	ENSBTAT00000007333.6	protein_coding	R	cgC/cgT	-	-	BP
rs719247451	3	101213083	T	synonymous_variant	LOW	PLK3	ENSBTAG00000006125	Transcript	ENSBTAT00000008055.4	protein_coding	A	gcC/gcA	-	-	BP
rs719297817	3	117512184	G	synonymous_variant	LOW	ILKAP	ENSBTAG00000010176	Transcript	ENSBTAT00000013428.6	protein_coding	T	acT/acC	-	-	BP
rs719614368	3	97990784	G	synonymous_variant	LOW	SLC5A9	ENSBTAG00000014225	Transcript	ENSBTAT00000033291.5	protein_coding	G	ggT/ggC	-	-	BP
rs719662597	3	100338836	T	synonymous_variant	LOW	IPP	ENSBTAG00000016377	Transcript	ENSBTAT00000031396.5	protein_coding	I	atC/atT	-	-	BP
rs721184487	3	19372898	G	synonymous_variant	LOW	PSMB4	ENSBTAG00000021288	Transcript	ENSBTAT00000028364.3	protein_coding	G	ggT/ggC	-	-	BP
rs721484231	3	20312236	A	synonymous_variant	LOW	PRPF3	ENSBTAG00000013946	Transcript	ENSBTAT00000018533.4	protein_coding	S	agC/agT	-	-	BP
rs721899803	3	23084833	G	synonymous_variant	LOW	SEC22B	ENSBTAG00000007712	Transcript	ENSBTAT00000010141.6	protein_coding	L	ctC/ctG	-	-	BP
rs723487406	3	106048005	T	synonymous_variant	LOW	CAP1	ENSBTAG00000013363	Transcript	ENSBTAT00000017775.6	protein_coding	Q	caG/caA	-	-	BP
rs723769770	3	113142044	T	synonymous_variant	LOW	DGKD	ENSBTAG00000020616	Transcript	ENSBTAT00000027473.6	protein_coding	R	cgC/cgT	-	-	BP
rs724014647	3	94003370	A	synonymous_variant	LOW	CC2D1B	ENSBTAG00000015896	Transcript	ENSBTAT00000021129.6	protein_coding	K	aaG/aaA	-	-	BP
rs109556081	2	88403454	C	synonymous_variant	LOW	-	ENSBTAG00000031595	Transcript	ENSBTAT00000044793.4	protein_coding	P	ccA/ccG	-	-	BP
rs109739625	2	120171019	A	synonymous_variant	LOW	CHRND	ENSBTAG00000011390	Transcript	ENSBTAT00000015135.3	protein_coding	T	acG/acA	-	-	BP
rs109900884	2	119034356	C	synonymous_variant	LOW	ARMC9	ENSBTAG00000018502	Transcript	ENSBTAT00000024631.6	protein_coding	Y	taT/taC	-	-	BP
rs110041440	2	133003185	T	synonymous_variant	LOW	TMCO4	ENSBTAG00000007998	Transcript	ENSBTAT00000010516.6	protein_coding	D	gaC/gaT	-	-	BP
rs110799503	2	132958225	T	synonymous_variant	LOW	TMCO4	ENSBTAG00000007998	Transcript	ENSBTAT00000010516.6	protein_coding	L	ctC/ctT	-	-	BP
rs110953497	2	90805666	A	synonymous_variant	LOW	NOP58	ENSBTAG00000005517	Transcript	ENSBTAT00000007254.6	protein_coding	V	gtC/gtA	-	-	BP
rs110967412	2	132946478	G	synonymous_variant	LOW	TMCO4	ENSBTAG00000007998	Transcript	ENSBTAT00000010516.6	protein_coding	K	aaA/aaG	-	-	BP
rs1116067992	2	135638571	A	synonymous_variant	LOW	CROCC	ENSBTAG00000003822	Transcript	ENSBTAT00000042789.4	protein_coding	L	ctG/ctT	-	-	BP
rs132861677	2	107493225	A	synonymous_variant	LOW	OBSL1	ENSBTAG00000040338	Transcript	ENSBTAT00000038198.5	protein_coding	R	cgC/cgT	-	-	BP
rs133899264	2	96513892	G	synonymous_variant	LOW	IDH1	ENSBTAG00000020527	Transcript	ENSBTAT00000027348.3	protein_coding	S	tcG/tcC	-	-	BP
rs135183638	2	96039365	T	synonymous_variant	LOW	FZD5	ENSBTAG00000020957	Transcript	ENSBTAT00000027911.6	protein_coding	V	gtC/gtA	-	-	BP
rs135669114	2	107493222	G	synonymous_variant	LOW	OBSL1	ENSBTAG00000040338	Transcript	ENSBTAT00000038198.5	protein_coding	L	ctT/ctC	-	-	BP
rs135927719	2	96513901	T	synonymous_variant	LOW	IDH1	ENSBTAG00000020527	Transcript	ENSBTAT00000027348.3	protein_coding	Q	caG/caA	-	-	BP
rs207627507	2	126319846	T	synonymous_variant	LOW	GPATCH3	ENSBTAG00000014849	Transcript	ENSBTAT00000019773.4	protein_coding	V	gtC/gtT	-	-	BP
rs208024025	2	135624435	A	synonymous_variant	LOW	CROCC	ENSBTAG00000003822	Transcript	ENSBTAT00000042789.4	protein_coding	A	gcC/gcT	-	-	BP
rs208126298	2	71481445	T	synonymous_variant	LOW	TMEM177	ENSBTAG00000009058	Transcript	ENSBTAT00000011932.4	protein_coding	H	caC/caT	-	-	BP
rs208168635	2	126267881	G	synonymous_variant	LOW	KDF1	ENSBTAG00000019252	Transcript	ENSBTAT00000025631.4	protein_coding	A	gcT/gcG	-	-	BP
rs208283701	2	135624402	C	synonymous_variant	LOW	CROCC	ENSBTAG00000003822	Transcript	ENSBTAT00000042789.4	protein_coding	R	cgC/cgG	-	-	BP
rs208508139	2	125371855	A	synonymous_variant	LOW	EYA3	ENSBTAG00000043989	Transcript	ENSBTAT00000061546.3	protein_coding	S	tcG/tcA	-	-	BP
rs209001800	2	129114792	T	synonymous_variant	LOW	GALE	ENSBTAG00000005002	Transcript	ENSBTAT00000006586.3	protein_coding	I	atC/atT	-	-	BP
rs209159840	2	130314699	A	synonymous_variant	LOW	ZBTB40	ENSBTAG00000016448	Transcript	ENSBTAT00000021869.6	protein_coding	G	ggC/ggT	-	-	BP
rs209503402	2	131868652	T	synonymous_variant	LOW	HP1BP3	ENSBTAG00000018656	Transcript	ENSBTAT00000024825.5	protein_coding	Y	taC/taT	-	-	BP
rs211026996	2	65548886	C	synonymous_variant	LOW	ACTR3	ENSBTAG00000003401	Transcript	ENSBTAT00000004410.5	protein_coding	A	gcT/gcC	-	-	BP
rs379753994	2	131152433	T	synonymous_variant	LOW	RAP1GAP	ENSBTAG00000008952	Transcript	ENSBTAT00000011785.6	protein_coding	D	gaC/gaT	-	-	BP
rs382721382	2	132006620	C	synonymous_variant	LOW	PINK1	ENSBTAG00000006084	Transcript	ENSBTAT00000029455.5	protein_coding	L	ctA/ctG	-	-	BP
rs383248368	2	131151908	A	synonymous_variant	LOW	RAP1GAP	ENSBTAG00000008952	Transcript	ENSBTAT00000011785.6	protein_coding	V	gtG/gtA	-	-	BP
rs383594168	2	26546557	A	synonymous_variant	LOW	SSB	ENSBTAG00000008716	Transcript	ENSBTAT00000011484.5	protein_coding	F	ttC/ttT	-	-	BP
rs386024070	2	135622327	C	synonymous_variant	LOW	CROCC	ENSBTAG00000003822	Transcript	ENSBTAT00000042789.4	protein_coding	A	gcA/gcG	-	-	BP
rs41852272	2	131987600	G	synonymous_variant	LOW	PINK1	ENSBTAG00000006084	Transcript	ENSBTAT00000029455.5	protein_coding	T	acG/acC	-	-	BP
rs43330743	2	135676512	A	synonymous_variant	LOW	NECAP2	ENSBTAG00000013282	Transcript	ENSBTAT00000017663.5	protein_coding	A	gcC/gcT	-	-	BP
rs438086199	2	5825399	G	synonymous_variant	LOW	MFSD6	ENSBTAG00000007719	Transcript	ENSBTAT00000010151.5	protein_coding	A	gcG/gcC	-	-	BP
rs449938309	2	133268082	T	synonymous_variant	LOW	CAPZB	ENSBTAG00000004554	Transcript	ENSBTAT00000005983.5	protein_coding	I	atC/atT	-	-	BP
rs463701522	2	89478158	T	synonymous_variant	LOW	BZW1	ENSBTAG00000006049	Transcript	ENSBTAT00000007948.6	protein_coding	I	atC/atT	-	-	BP
rs464319313	2	27293269	C	synonymous_variant	LOW	NOSTRIN	ENSBTAG00000010362	Transcript	ENSBTAT00000013682.5	protein_coding	S	tcA/tcG	-	-	BP
rs464843148	2	96432715	A	synonymous_variant	LOW	CRYGA	ENSBTAG00000049076	Transcript	ENSBTAT00000020038.6	protein_coding	L	ctG/ctT	-	-	BP
rs517099526	2	6670687	A	synonymous_variant	LOW	ASNSD1	ENSBTAG00000000492	Transcript	ENSBTAT00000056728.3	protein_coding	I	atC/atT	-	-	BP
rs517239341	2	37689046	A	synonymous_variant	LOW	PKP4	ENSBTAG00000013773	Transcript	ENSBTAT00000018330.6	protein_coding	F	ttC/ttT	-	-	BP
rs520330676	2	129415623	C	synonymous_variant	LOW	ASAP3	ENSBTAG00000012263	Transcript	ENSBTAT00000016266.6	protein_coding	R	cgA/cgC	-	-	BP
rs524793778	2	88481162	A	synonymous_variant	LOW	C2H2orf69	ENSBTAG00000009952	Transcript	ENSBTAT00000053405.3	protein_coding	R	cgC/cgA	-	-	BP
rs714457001	2	4790626	T	synonymous_variant	LOW	SFT2D3	ENSBTAG00000005986	Transcript	ENSBTAT00000007857.4	protein_coding	E	gaG/gaA	-	-	BP
rs714487544	2	134190457	A	synonymous_variant	LOW	KLHDC7A	ENSBTAG00000030322	Transcript	ENSBTAT00000042815.4	protein_coding	A	gcC/gcT	-	-	BP
rs714994111	2	25524801	A	synonymous_variant	LOW	GORASP2	ENSBTAG00000013218	Transcript	ENSBTAT00000017590.5	protein_coding	P	ccC/ccT	-	-	BP
rs715033330	2	24782714	C	synonymous_variant	LOW	DYNC1I2	ENSBTAG00000002646	Transcript	ENSBTAT00000003429.6	protein_coding	L	ctT/ctG	-	-	BP
rs716875281	2	120426929	A	synonymous_variant	LOW	ZNF362	ENSBTAG00000012629	Transcript	ENSBTAT00000016763.6	protein_coding	S	tcC/tcT	-	-	BP
rs722421703	2	20643787	A	synonymous_variant	LOW	MTX2	ENSBTAG00000006693	Transcript	ENSBTAT00000008804.6	protein_coding	V	gtC/gtT	-	-	BP
rs724115229	2	134190262	A	synonymous_variant	LOW	KLHDC7A	ENSBTAG00000030322	Transcript	ENSBTAT00000042815.4	protein_coding	H	caC/caT	-	-	BP
rs109473065	1	73968406	T	synonymous_variant	LOW	ATP13A4	ENSBTAG00000016305	Transcript	ENSBTAT00000021694.5	protein_coding	G	ggC/ggT	-	-	BP
rs110301629	1	127534529	G	synonymous_variant	LOW	ZBTB38	ENSBTAG00000040061	Transcript	ENSBTAT00000052575.3	protein_coding	C	tgT/tgC	-	-	BP
rs110935219	1	57985247	C	synonymous_variant	LOW	BOC	ENSBTAG00000013909	Transcript	ENSBTAT00000018474.5	protein_coding	V	gtT/gtC	-	-	BP
rs1114793819	1	57985127	T	synonymous_variant	LOW	BOC	ENSBTAG00000013909	Transcript	ENSBTAT00000018474.5	protein_coding	T	acC/acT	-	-	BP
rs134225153	1	155432996	T	synonymous_variant	LOW	SATB1	ENSBTAG00000021158	Transcript	ENSBTAT00000028199.5	protein_coding	T	acG/acA	-	-	BP
rs135253980	1	113385595	A	synonymous_variant	LOW	ARHGEF26	ENSBTAG00000013439	Transcript	ENSBTAT00000017878.5	protein_coding	T	acC/acT	-	-	BP
rs137382013	1	64430860	T	synonymous_variant	LOW	COX17	ENSBTAG00000002182	Transcript	ENSBTAT00000002828.5	protein_coding	K	aaG/aaA	-	-	BP
rs207891127	1	82962358	A	synonymous_variant	LOW	ABCF3	ENSBTAG00000006920	Transcript	ENSBTAT00000009087.5	protein_coding	V	gtC/gtT	-	-	BP
rs209073575	1	82975155	A	synonymous_variant	LOW	AP2M1	ENSBTAG00000020106	Transcript	ENSBTAT00000016526.6	protein_coding	I	atC/atT	-	-	BP
rs380168087	1	141722749	C	synonymous_variant	LOW	TMPRSS2	ENSBTAG00000009132	Transcript	ENSBTAT00000012036.5	protein_coding	G	ggC/ggG	-	-	BP
rs380208021	1	69147950	C	synonymous_variant	LOW	UMPS	ENSBTAG00000013727	Transcript	ENSBTAT00000018248.5	protein_coding	T	acT/acC	-	Deficiency_of_uridine_monophosphate_synthase+OMIA+ENSBTAG00000013727	BP
rs381640054	1	882369	G	synonymous_variant	LOW	RCAN1	ENSBTAG00000020035	Transcript	ENSBTAT00000074355.1	protein_coding	A	gcT/gcG	-	-	BP
rs382229343	1	144157641	T	synonymous_variant	LOW	GATD3A	ENSBTAG00000007106	Transcript	ENSBTAT00000009346.5	protein_coding	L	ctC/ctT	-	-	BP
rs384374576	1	83960925	C	synonymous_variant	LOW	MCCC1	ENSBTAG00000006548	Transcript	ENSBTAT00000008604.5	protein_coding	P	ccG/ccC	-	-	BP
rs384522695	1	155433173	G	synonymous_variant	LOW	SATB1	ENSBTAG00000021158	Transcript	ENSBTAT00000028199.5	protein_coding	P	ccG/ccC	-	-	BP
rs385838843	1	79603616	T	synonymous_variant	LOW	BCL6	ENSBTAG00000001511	Transcript	ENSBTAT00000001978.5	protein_coding	L	ctG/ctT	-	-	BP
rs386019606	1	10300422	A	synonymous_variant	LOW	APP	ENSBTAG00000017753	Transcript	ENSBTAT00000049004.4	protein_coding	A	gcG/gcA	-	-	BP
rs43277131	1	141459780	T	synonymous_variant	LOW	BACE2	ENSBTAG00000000394	Transcript	ENSBTAT00000000507.6	protein_coding	T	acC/acT	-	-	BP
rs439763176	1	113519445	G	synonymous_variant	LOW	ARHGEF26	ENSBTAG00000013439	Transcript	ENSBTAT00000017878.5	protein_coding	V	gtA/gtC	-	-	BP
rs440698878	1	126748095	C	synonymous_variant	LOW	GK5	ENSBTAG00000018138	Transcript	ENSBTAT00000024143.6	protein_coding	V	gtT/gtC	-	-	BP
rs445950226	1	73991549	A	synonymous_variant	LOW	ATP13A4	ENSBTAG00000016305	Transcript	ENSBTAT00000021694.5	protein_coding	T	acG/acA	-	-	BP
rs449781845	1	151488410	A	synonymous_variant	LOW	PIK3R4	ENSBTAG00000020787	Transcript	ENSBTAT00000027702.5	protein_coding	A	gcG/gcA	-	-	BP
rs453725981	1	151176388	A	synonymous_variant	LOW	ETS2	ENSBTAG00000009214	Transcript	ENSBTAT00000012144.5	protein_coding	S	tcG/tcA	-	-	BP
rs464289113	1	71416099	G	synonymous_variant	LOW	PIGZ	ENSBTAG00000011659	Transcript	ENSBTAT00000015483.5	protein_coding	A	gcT/gcC	-	-	BP
rs470708671	1	82854230	A	synonymous_variant	LOW	EIF4G1	ENSBTAG00000012881	Transcript	ENSBTAT00000032213.5	protein_coding	A	gcG/gcT	-	-	BP
rs518723055	1	143220342	T	synonymous_variant	LOW	CBS	ENSBTAG00000000160	Transcript	ENSBTAT00000000184.5	protein_coding	R	cgC/cgA	-	-	BP
rs519347976	1	142037242	A	synonymous_variant	LOW	RIPK4	ENSBTAG00000021251	Transcript	ENSBTAT00000028318.5	protein_coding	T	acC/acT	-	-	BP
rs519597702	1	154093704	T	synonymous_variant	LOW	PLCL2	ENSBTAG00000009942	Transcript	ENSBTAT00000013117.6	protein_coding	A	gcC/gcT	-	-	BP
rs519726425	1	152292232	T	synonymous_variant	LOW	SH3BP5	ENSBTAG00000023377	Transcript	ENSBTAT00000031822.4	protein_coding	A	gcG/gcA	-	-	BP
rs520742000	1	138888568	T	synonymous_variant	LOW	ATP2C1	ENSBTAG00000011626	Transcript	ENSBTAT00000015441.4	protein_coding	T	acG/acA	-	-	BP
rs520789058	1	145016359	A	synonymous_variant	LOW	ADARB1	ENSBTAG00000017486	Transcript	ENSBTAT00000023240.6	protein_coding	T	acG/acA	-	-	BP
rs523176365	1	154170268	G	synonymous_variant	LOW	TBC1D5	ENSBTAG00000030581	Transcript	ENSBTAT00000043194.4	protein_coding	A	gcG/gcC	-	-	BP
rs525310138	1	87402345	A	synonymous_variant	LOW	USP13	ENSBTAG00000005946	Transcript	ENSBTAT00000061390.3	protein_coding	N	aaC/aaT	-	-	BP
rs525494288	1	113519460	G	synonymous_variant	LOW	ARHGEF26	ENSBTAG00000013439	Transcript	ENSBTAT00000017878.5	protein_coding	P	ccT/ccC	-	-	BP
rs716989889	1	82967843	C	synonymous_variant	LOW	ABCF3	ENSBTAG00000006920	Transcript	ENSBTAT00000009087.5	protein_coding	S	tcT/tcG	-	-	BP
rs721002000	1	143222233	A	synonymous_variant	LOW	CBS	ENSBTAG00000000160	Transcript	ENSBTAT00000000184.5	protein_coding	F	ttC/ttT	-	-	BP
rs721908123	1	141722755	A	synonymous_variant	LOW	TMPRSS2	ENSBTAG00000009132	Transcript	ENSBTAT00000012036.5	protein_coding	I	atC/atT	-	-	BP
rs723881401	1	82967795	A	synonymous_variant	LOW	ABCF3	ENSBTAG00000006920	Transcript	ENSBTAT00000009087.5	protein_coding	S	tcC/tcT	-	-	BP
rs714534259	15	80829606	A	missense_variant	MODERATE	UBE2L6	ENSBTAG00000012989	Transcript	ENSBTAT00000017267.6	protein_coding	R/C	Cgc/Tgc	-	-	BP
rs380182535	5	28778169	C	missense_variant	MODERATE	-	ENSBTAG00000049198	Transcript	ENSBTAT00000074901.1	protein_coding	K/E	Aag/Gag	-	-	BP
rs208204723	2	133347596	C	missense_variant	MODERATE	SLC66A1	ENSBTAG00000013650	Transcript	ENSBTAT00000018143.4	protein_coding	A/G	gCt/gGt	-	-	BP
rs109352275	X	138998337	T	3_prime_UTR_variant	MODIFIER	-	ENSBTAG00000049411	Transcript	ENSBTAT00000083514.1	protein_coding	-	-	-	-	BP
rs110569037	X	133339002	C	3_prime_UTR_variant	MODIFIER	TBL1X	ENSBTAG00000018112	Transcript	ENSBTAT00000024105.6	protein_coding	-	-	-	-	BP
rs135554025	X	134904839	G	5_prime_UTR_variant	MODIFIER	PNPLA4	ENSBTAG00000015849	Transcript	ENSBTAT00000021067.5	protein_coding	-	-	-	-	BP
rs137667678	X	37013087	T	upstream_gene_variant	MODIFIER	IDH3G	ENSBTAG00000001059	Transcript	ENSBTAT00000001405.6	protein_coding	-	-	-	Scrotal_circumference+Animal_QTLdb+79834
rs208398170	X	105554808	T	3_prime_UTR_variant	MODIFIER	DYNLT3	ENSBTAG00000038156	Transcript	ENSBTAT00000053650.3	protein_coding	-	-	-	-	BP
rs378832492	X	133142111	A	downstream_gene_variant	MODIFIER	SHROOM2	ENSBTAG00000000211	Transcript	ENSBTAT00000000256.6	protein_coding	-	-	-	-	BP
rs379563703	X	423980	A	upstream_gene_variant	MODIFIER	-	ENSBTAG00000053288	Transcript	ENSBTAT00000076774.1	lncRNA	-	-	-	-	BP
rs379657758	X	103378504	G	intergenic_variant	MODIFIER	-	-	-	-	-	-	-	-	-	BP
rs381492938	X	423971	A	upstream_gene_variant	MODIFIER	-	ENSBTAG00000053288	Transcript	ENSBTAT00000076774.1	lncRNA	-	-	-	-	BP
rs381828252	X	119112857	C	3_prime_UTR_variant	MODIFIER	ZFX	ENSBTAG00000007730	Transcript	ENSBTAT00000010165.4	protein_coding	-	-	-	-	BP
rs383946351	X	138870465	T	intron_variant	MODIFIER	-	ENSBTAG00000049411	Transcript	ENSBTAT00000083514.1	protein_coding	-	-	-	-	BP
rs384843067	X	133339140	C	3_prime_UTR_variant	MODIFIER	TBL1X	ENSBTAG00000018112	Transcript	ENSBTAT00000024105.6	protein_coding	-	-	-	-	BP
rs385609990	X	76932256	G	downstream_gene_variant	MODIFIER	-	ENSBTAG00000051239	Transcript	ENSBTAT00000077650.1	lncRNA	-	-	-	-	BP
rs385980807	X	139001400	G	3_prime_UTR_variant	MODIFIER	-	ENSBTAG00000049411	Transcript	ENSBTAT00000083514.1	protein_coding	-	-	-	-	BP
rs42198964	X	3630967	C	3_prime_UTR_variant	MODIFIER	PGRMC1	ENSBTAG00000019552	Transcript	ENSBTAT00000026053.4	protein_coding	-	-	-	-	BP
rs444007077	X	58602031	A	intron_variant	MODIFIER	TMEM164	ENSBTAG00000037413	Transcript	ENSBTAT00000053988.3	protein_coding	-	-	-	-	BP
rs450501814	X	135692712	T	3_prime_UTR_variant	MODIFIER	PUDP	ENSBTAG00000000207	Transcript	ENSBTAT00000000246.4	protein_coding	-	-	-	-	BP
rs451432858	X	19168787	G	downstream_gene_variant	MODIFIER	-	ENSBTAG00000049183	Transcript	ENSBTAT00000082470.1	protein_coding	-	-	-	-	BP
rs467014605	X	102866782	A	downstream_gene_variant	MODIFIER	MPC1L	ENSBTAG00000011783	Transcript	ENSBTAT00000015642.6	protein_coding	-	-	-	-	BP
rs467429417	X	87213186	C	3_prime_UTR_variant	MODIFIER	MAGIX	ENSBTAG00000013278	Transcript	ENSBTAT00000017659.5	protein_coding	-	-	-	-	BP
rs475159211	X	58601957	G	intron_variant	MODIFIER	TMEM164	ENSBTAG00000037413	Transcript	ENSBTAT00000053988.3	protein_coding	-	-	-	-	BP
rs475405623	X	119112741	A	3_prime_UTR_variant	MODIFIER	ZFX	ENSBTAG00000007730	Transcript	ENSBTAT00000010165.4	protein_coding	-	-	-	-	BP
rs519255544	X	56219901	G	3_prime_UTR_variant	MODIFIER	FRMPD3	ENSBTAG00000003121	Transcript	ENSBTAT00000004058.4	protein_coding	-	-	-	-	BP
rs522619612	X	102077107	A	downstream_gene_variant	MODIFIER	CASK	ENSBTAG00000020136	Transcript	ENSBTAT00000026825.6	protein_coding	-	-	-	-	BP
rs525212986	X	138998587	A	intron_variant	MODIFIER	-	ENSBTAG00000049411	Transcript	ENSBTAT00000083514.1	protein_coding	-	-	-	-	BP
rs525680650	X	33212695	A	3_prime_UTR_variant	MODIFIER	MAMLD1	ENSBTAG00000021713	Transcript	ENSBTAT00000076244.1	protein_coding	-	-	-	-	BP
rs719203249	X	132304589	T	3_prime_UTR_variant	MODIFIER	MID1	ENSBTAG00000010152	Transcript	ENSBTAT00000013398.6	protein_coding	-	-	-	-	BP
rs110837731	29	42534327	T	upstream_gene_variant	MODIFIER	TRPT1	ENSBTAG00000016555	Transcript	ENSBTAT00000022022.6	protein_coding	-	-	-	-	BP
rs132990986	29	39814699	G	upstream_gene_variant	MODIFIER	VWCE	ENSBTAG00000021568	Transcript	ENSBTAT00000028738.5	protein_coding	-	-	-	-	BP
rs133750923	29	48086422	G	5_prime_UTR_variant	MODIFIER	SHANK2	ENSBTAG00000003171	Transcript	ENSBTAT00000068330.1	protein_coding	-	-	-	-	BP
rs135495481	29	42116350	A	3_prime_UTR_variant	MODIFIER	RTN3	ENSBTAG00000019204	Transcript	ENSBTAT00000025564.5	protein_coding	-	-	-	-	BP
rs135846318	29	18154049	T	downstream_gene_variant	MODIFIER	INTS4	ENSBTAG00000010505	Transcript	ENSBTAT00000013891.5	protein_coding	-	-	-	-	BP
rs137132831	29	36516552	G	3_prime_UTR_variant	MODIFIER	ADAMTS8	ENSBTAG00000010411	Transcript	ENSBTAT00000013745.6	protein_coding	-	-	-	-	BP
rs137746251	29	48086421	G	5_prime_UTR_variant	MODIFIER	SHANK2	ENSBTAG00000003171	Transcript	ENSBTAT00000068330.1	protein_coding	-	-	-	-	BP
rs137787558	29	32743097	G	downstream_gene_variant	MODIFIER	-	ENSBTAG00000051277	Transcript	ENSBTAT00000069087.1	lncRNA	-	-	-	Milk_palmitic_acid_content+Animal_QTLdb+172206
rs208160996	29	50493654	G	upstream_gene_variant	MODIFIER	CHID1	ENSBTAG00000009899	Transcript	ENSBTAT00000013065.5	protein_coding	-	-	-	-	BP
rs208574765	29	36094564	C	intron_variant	MODIFIER	NFRKB	ENSBTAG00000017610	Transcript	ENSBTAT00000061387.3	protein_coding	-	-	-	-	BP
rs208616050	29	50493510	G	upstream_gene_variant	MODIFIER	CHID1	ENSBTAG00000009899	Transcript	ENSBTAT00000013065.5	protein_coding	-	-	-	-	BP
rs208678204	29	50695953	G	downstream_gene_variant	MODIFIER	CDHR5	ENSBTAG00000047914	Transcript	ENSBTAT00000064500.2	protein_coding	-	-	-	-	BP
rs209062566	29	17979260	T	5_prime_UTR_variant	MODIFIER	NDUFC2	ENSBTAG00000018188	Transcript	ENSBTAT00000024209.4	protein_coding	-	-	-	-	BP
rs209372016	29	50587861	A	downstream_gene_variant	MODIFIER	TALDO1	ENSBTAG00000010336	Transcript	ENSBTAT00000013650.4	protein_coding	-	-	-	-	BP
rs209422269	29	29321388	G	downstream_gene_variant	MODIFIER	CDON	ENSBTAG00000009315	Transcript	ENSBTAT00000012270.6	protein_coding	-	-	-	-	BP
rs209806504	29	47391135	C	intergenic_variant	MODIFIER	-	-	-	-	-	-	-	-	-	BP
rs210855008	29	32764996	G	non_coding_transcript_exon_variant	MODIFIER	-	ENSBTAG00000051277	Transcript	ENSBTAT00000067951.1	lncRNA	-	-	-	-	BP
rs211252125	29	32693292	T	downstream_gene_variant	MODIFIER	BARX2	ENSBTAG00000020643	Transcript	ENSBTAT00000027509.6	protein_coding	-	-	-	-	BP
rs211529900	29	12926954	G	3_prime_UTR_variant	MODIFIER	FAM181B	ENSBTAG00000006812	Transcript	ENSBTAT00000008954.6	protein_coding	-	-	-	-	BP
rs378340070	29	42000906	A	downstream_gene_variant	MODIFIER	ATL3	ENSBTAG00000003330	Transcript	ENSBTAT00000046152.3	protein_coding	-	-	-	-	BP
rs379648330	29	50614120	G	3_prime_UTR_variant	MODIFIER	EPS8L2	ENSBTAG00000022147	Transcript	ENSBTAT00000029874.5	protein_coding	-	-	-	-	BP
rs379952121	29	50493261	G	upstream_gene_variant	MODIFIER	CHID1	ENSBTAG00000009899	Transcript	ENSBTAT00000013065.5	protein_coding	-	-	-	-	BP
rs380167341	29	42000686	T	downstream_gene_variant	MODIFIER	ATL3	ENSBTAG00000003330	Transcript	ENSBTAT00000046152.3	protein_coding	-	-	-	-	BP
rs380190181	29	670711	C	5_prime_UTR_variant	MODIFIER	PANX1	ENSBTAG00000012010	Transcript	ENSBTAT00000015932.6	protein_coding	-	-	-	-	BP
rs381143603	29	36469996	A	intergenic_variant	MODIFIER	-	-	-	-	-	-	-	-	-	BP
rs382049239	29	49202120	T	intron_variant	MODIFIER	CD81	ENSBTAG00000047495	Transcript	ENSBTAT00000065583.2	protein_coding	-	-	-	-	BP
rs382588252	29	37451617	C	3_prime_UTR_variant	MODIFIER	VPS37C	ENSBTAG00000008064	Transcript	ENSBTAT00000010607.5	protein_coding	-	-	-	-	BP
rs383710344	29	47559746	A	downstream_gene_variant	MODIFIER	SHANK2	ENSBTAG00000003171	Transcript	ENSBTAT00000044310.3	protein_coding	-	-	-	-	BP
rs383931495	29	42000905	C	downstream_gene_variant	MODIFIER	ATL3	ENSBTAG00000003330	Transcript	ENSBTAT00000046152.3	protein_coding	-	-	-	-	BP
rs384817683	29	47861782	A	upstream_gene_variant	MODIFIER	SHANK2	ENSBTAG00000003171	Transcript	ENSBTAT00000044310.3	protein_coding	-	-	-	-	BP
rs41600268	29	26291482	A	3_prime_UTR_variant	MODIFIER	LDHA	ENSBTAG00000008683	Transcript	ENSBTAT00000011447.4	protein_coding	-	-	-	-	BP
rs42188632	29	45389895	C	intron_variant	MODIFIER	CDK2AP2	ENSBTAG00000002121	Transcript	ENSBTAT00000002738.4	protein_coding	-	-	-	-	BP
rs42188676	29	45333496	T	upstream_gene_variant	MODIFIER	PTPRCAP	ENSBTAG00000004782	Transcript	ENSBTAT00000006279.4	protein_coding	-	-	-	-	BP
rs42188899	29	43020622	T	upstream_gene_variant	MODIFIER	SF1	ENSBTAG00000001035	Transcript	ENSBTAT00000001376.6	protein_coding	-	-	-	-	BP
rs42188938	29	43794077	A	upstream_gene_variant	MODIFIER	PCNX3	ENSBTAG00000003759	Transcript	ENSBTAT00000004893.6	protein_coding	-	-	-	-	BP
rs42189312	29	41043803	G	upstream_gene_variant	MODIFIER	TTC9C	ENSBTAG00000000773	Transcript	ENSBTAT00000001024.6	protein_coding	-	-	-	-	BP
rs42189314	29	41043667	G	upstream_gene_variant	MODIFIER	TTC9C	ENSBTAG00000000773	Transcript	ENSBTAT00000001024.6	protein_coding	-	-	-	-	BP
rs42191078	29	43897517	T	3_prime_UTR_variant	MODIFIER	AP5B1	ENSBTAG00000046875	Transcript	ENSBTAT00000064301.2	protein_coding	-	-	-	-	BP
rs42195757	29	45765831	C	intron_variant	MODIFIER	C29H11orf24	ENSBTAG00000004392	Transcript	ENSBTAT00000050603.3	protein_coding	-	-	-	-	BP
rs42197298	29	45480385	G	downstream_gene_variant	MODIFIER	TBX10	ENSBTAG00000011816	Transcript	ENSBTAT00000015683.6	protein_coding	-	-	-	-	BP
rs42197299	29	45480544	G	downstream_gene_variant	MODIFIER	TBX10	ENSBTAG00000011816	Transcript	ENSBTAT00000015683.6	protein_coding	-	-	-	-	BP
rs42197300	29	45480548	G	downstream_gene_variant	MODIFIER	TBX10	ENSBTAG00000011816	Transcript	ENSBTAT00000015683.6	protein_coding	-	-	-	-	BP
rs43097562	29	32693334	T	downstream_gene_variant	MODIFIER	BARX2	ENSBTAG00000020643	Transcript	ENSBTAT00000027509.6	protein_coding	-	-	-	-	BP
rs433052836	29	42326039	C	downstream_gene_variant	MODIFIER	OTUB1	ENSBTAG00000003967	Transcript	ENSBTAT00000005174.4	protein_coding	-	-	-	-	BP
rs433111467	29	45208205	T	upstream_gene_variant	MODIFIER	ANKRD13D	ENSBTAG00000012200	Transcript	ENSBTAT00000030045.5	protein_coding	-	-	-	-	BP
rs435875257	29	50897300	C	downstream_gene_variant	MODIFIER	B4GALNT4	ENSBTAG00000024814	Transcript	ENSBTAT00000034550.5	protein_coding	-	-	-	-	BP
rs437350985	29	48086410	A	5_prime_UTR_variant	MODIFIER	SHANK2	ENSBTAG00000003171	Transcript	ENSBTAT00000068330.1	protein_coding	-	-	-	-	BP
rs439183212	29	50869681	T	upstream_gene_variant	MODIFIER	SIGIRR	ENSBTAG00000011149	Transcript	ENSBTAT00000014806.5	protein_coding	-	-	-	-	BP
rs443080382	29	40683443	G	intron_variant	MODIFIER	SCGB1D	ENSBTAG00000040070	Transcript	ENSBTAT00000046740.3	protein_coding	-	-	-	-	BP
rs447674463	29	36459820	C	intergenic_variant	MODIFIER	-	-	-	-	-	-	-	-	-	BP
rs449471455	29	42585388	T	intron_variant	MODIFIER	BAD	ENSBTAG00000012511	Transcript	ENSBTAT00000016610.3	protein_coding	-	-	-	-	BP
rs459433203	29	22848290	C	intergenic_variant	MODIFIER	-	-	-	-	-	-	-	-	-	BP
rs463984724	29	36974834	A	5_prime_UTR_variant	MODIFIER	SNX19	ENSBTAG00000013076	Transcript	ENSBTAT00000017386.6	protein_coding	-	-	-	-	BP
rs464294781	29	50667407	A	downstream_gene_variant	MODIFIER	DRD4	ENSBTAG00000051042	Transcript	ENSBTAT00000075513.1	protein_coding	-	-	-	-	BP
rs464580282	29	41031030	C	upstream_gene_variant	MODIFIER	BSCL2	ENSBTAG00000002503	Transcript	ENSBTAT00000003254.5	protein_coding	-	-	-	-	BP
rs469976263	29	9560952	C	intron_variant	MODIFIER	PICALM	ENSBTAG00000001657	Transcript	ENSBTAT00000002170.6	protein_coding	-	-	-	-	BP
rs472270595	29	42116779	G	3_prime_UTR_variant	MODIFIER	RTN3	ENSBTAG00000019204	Transcript	ENSBTAT00000025564.5	protein_coding	-	-	-	-	BP
rs474002817	29	45479187	T	downstream_gene_variant	MODIFIER	TBX10	ENSBTAG00000011816	Transcript	ENSBTAT00000015683.6	protein_coding	-	-	-	-	BP
rs474516336	29	50734485	A	intron_variant	MODIFIER	RASSF7	ENSBTAG00000045834	Transcript	ENSBTAT00000065506.2	protein_coding	-	-	-	-	BP
rs475356919	29	8734250	C	downstream_gene_variant	MODIFIER	PRSS23	ENSBTAG00000015177	Transcript	ENSBTAT00000020194.4	protein_coding	-	-	-	-	BP
rs475711209	29	29320889	C	downstream_gene_variant	MODIFIER	CDON	ENSBTAG00000009315	Transcript	ENSBTAT00000012270.6	protein_coding	-	-	-	-	BP
rs476298394	29	42002322	A	downstream_gene_variant	MODIFIER	ATL3	ENSBTAG00000003330	Transcript	ENSBTAT00000046152.3	protein_coding	-	-	-	-	BP
rs478843793	29	1342731	C	intergenic_variant	MODIFIER	-	-	-	-	-	-	-	-	-	BP
rs480461423	29	40683425	G	intron_variant	MODIFIER	SCGB1D	ENSBTAG00000040070	Transcript	ENSBTAT00000046740.3	protein_coding	-	-	-	-	BP
rs480466161	29	36464814	C	intergenic_variant	MODIFIER	-	-	-	-	-	-	-	-	-	BP
rs516143754	29	42116449	G	3_prime_UTR_variant	MODIFIER	RTN3	ENSBTAG00000019204	Transcript	ENSBTAT00000025564.5	protein_coding	-	-	-	-	BP
rs516339369	29	18019923	C	upstream_gene_variant	MODIFIER	KCTD14	ENSBTAG00000011668	Transcript	ENSBTAT00000015491.5	protein_coding	-	-	-	-	BP
rs516594675	29	42294715	A	3_prime_UTR_variant	MODIFIER	NAA40	ENSBTAG00000003073	Transcript	ENSBTAT00000003996.6	protein_coding	-	-	-	-	BP
rs517167555	29	42115930	A	3_prime_UTR_variant	MODIFIER	RTN3	ENSBTAG00000019204	Transcript	ENSBTAT00000025564.5	protein_coding	-	-	-	-	BP
rs517661967	29	45376128	A	downstream_gene_variant	MODIFIER	AIP	ENSBTAG00000010478	Transcript	ENSBTAT00000013841.6	protein_coding	-	-	-	-	BP
rs517795404	29	42323353	A	3_prime_UTR_variant	MODIFIER	OTUB1	ENSBTAG00000003967	Transcript	ENSBTAT00000005174.4	protein_coding	-	-	-	-	BP
rs519081749	29	8625359	T	downstream_gene_variant	MODIFIER	FZD4	ENSBTAG00000040128	Transcript	ENSBTAT00000061370.3	protein_coding	-	-	-	-	BP
rs519132744	29	18019916	C	upstream_gene_variant	MODIFIER	KCTD14	ENSBTAG00000011668	Transcript	ENSBTAT00000015491.5	protein_coding	-	-	-	-	BP
rs519736146	29	44597282	T	3_prime_UTR_variant	MODIFIER	CTSF	ENSBTAG00000010994	Transcript	ENSBTAT00000014587.5	protein_coding	-	-	-	-	BP
rs519916939	29	8735035	C	downstream_gene_variant	MODIFIER	PRSS23	ENSBTAG00000015177	Transcript	ENSBTAT00000020194.4	protein_coding	-	-	-	-	BP
rs520687256	29	42115920	G	3_prime_UTR_variant	MODIFIER	RTN3	ENSBTAG00000019204	Transcript	ENSBTAT00000025564.5	protein_coding	-	-	-	-	BP
rs521185366	29	42116448	T	3_prime_UTR_variant	MODIFIER	RTN3	ENSBTAG00000019204	Transcript	ENSBTAT00000025564.5	protein_coding	-	-	-	-	BP
rs521889770	29	44602389	C	5_prime_UTR_variant	MODIFIER	CTSF	ENSBTAG00000010994	Transcript	ENSBTAT00000014587.5	protein_coding	-	-	-	-	BP
rs522794185	29	32693473	T	downstream_gene_variant	MODIFIER	BARX2	ENSBTAG00000020643	Transcript	ENSBTAT00000027509.6	protein_coding	-	-	-	-	BP
rs525065078	29	41025510	C	5_prime_UTR_variant	MODIFIER	BSCL2	ENSBTAG00000002503	Transcript	ENSBTAT00000003254.5	protein_coding	-	-	-	-	BP
rs525262412	29	45372934	T	intron_variant	MODIFIER	AIP	ENSBTAG00000010478	Transcript	ENSBTAT00000013841.6	protein_coding	-	-	-	-	BP
rs525868083	29	49192139	T	downstream_gene_variant	MODIFIER	TRPM5	ENSBTAG00000046662	Transcript	ENSBTAT00000064700.2	protein_coding	-	-	-	-	BP
rs526698182	29	42116856	A	3_prime_UTR_variant	MODIFIER	RTN3	ENSBTAG00000019204	Transcript	ENSBTAT00000025564.5	protein_coding	-	-	-	-	BP
rs527119809	29	49197443	A	3_prime_UTR_variant	MODIFIER	CD81	ENSBTAG00000047495	Transcript	ENSBTAT00000065583.2	protein_coding	-	-	-	-	BP
rs527147829	29	29321414	A	downstream_gene_variant	MODIFIER	CDON	ENSBTAG00000009315	Transcript	ENSBTAT00000012270.6	protein_coding	-	-	-	-	BP
rs716488546	29	46292613	A	3_prime_UTR_variant	MODIFIER	IGHMBP2	ENSBTAG00000022185	Transcript	ENSBTAT00000044489.4	protein_coding	-	-	-	-	BP
rs717170087	29	9887858	G	5_prime_UTR_variant	MODIFIER	CREBZF	ENSBTAG00000000455	Transcript	ENSBTAT00000000579.6	protein_coding	-	-	-	-	BP
rs717215691	29	46910925	G	downstream_gene_variant	MODIFIER	LTO1	ENSBTAG00000011898	Transcript	ENSBTAT00000015782.4	protein_coding	-	-	-	-	BP
rs718302623	29	9539491	C	intron_variant	MODIFIER	PICALM	ENSBTAG00000001657	Transcript	ENSBTAT00000070874.1	protein_coding	-	-	-	-	BP
rs718604150	29	41964019	G	3_prime_UTR_variant	MODIFIER	PLA2G16	ENSBTAG00000015248	Transcript	ENSBTAT00000030056.5	protein_coding	-	-	-	-	BP
rs719257826	29	41998935	A	upstream_gene_variant	MODIFIER	PLA2G16	ENSBTAG00000015248	Transcript	ENSBTAT00000030056.5	protein_coding	-	-	-	-	BP
rs719628969	29	46292644	T	3_prime_UTR_variant	MODIFIER	IGHMBP2	ENSBTAG00000022185	Transcript	ENSBTAT00000044489.4	protein_coding	-	-	-	-	BP
rs720359035	29	36389262	T	3_prime_UTR_variant	MODIFIER	ST14	ENSBTAG00000019712	Transcript	ENSBTAT00000026272.5	protein_coding	-	-	-	-	BP
rs720955030	29	41964064	G	3_prime_UTR_variant	MODIFIER	PLA2G16	ENSBTAG00000015248	Transcript	ENSBTAT00000030056.5	protein_coding	-	-	-	-	BP
rs722901620	29	32611892	T	5_prime_UTR_variant	MODIFIER	BARX2	ENSBTAG00000020643	Transcript	ENSBTAT00000027509.6	protein_coding	-	-	-	-	BP
rs798097072	29	47376622	T	downstream_gene_variant	MODIFIER	FADD	ENSBTAG00000018274	Transcript	ENSBTAT00000024322.5	protein_coding	-	-	-	-	BP
rs108963659	28	13532869	G	intron_variant	MODIFIER	CSGALNACT2	ENSBTAG00000005165	Transcript	ENSBTAT00000006810.5	protein_coding	-	-	-	-	BP
rs109209735	28	28288714	T	5_prime_UTR_variant	MODIFIER	ANAPC16	ENSBTAG00000000162	Transcript	ENSBTAT00000000186.4	protein_coding	-	-	-	-	BP
rs109225706	28	27025686	A	3_prime_UTR_variant	MODIFIER	SGPL1	ENSBTAG00000009984	Transcript	ENSBTAT00000047413.3	protein_coding	-	-	-	-	BP
rs109611738	28	44594889	A	downstream_gene_variant	MODIFIER	RASSF4	ENSBTAG00000002669	Transcript	ENSBTAT00000003457.4	protein_coding	-	-	-	-	BP
rs110459962	28	45768611	C	downstream_gene_variant	MODIFIER	COG2	ENSBTAG00000020314	Transcript	ENSBTAT00000027073.5	protein_coding	-	-	-	-	BP
rs110607212	28	7884453	G	3_prime_UTR_variant	MODIFIER	TOMM20	ENSBTAG00000000562	Transcript	ENSBTAT00000000733.6	protein_coding	-	-	-	-	BP
rs110617144	28	27026088	T	3_prime_UTR_variant	MODIFIER	SGPL1	ENSBTAG00000009984	Transcript	ENSBTAT00000047413.3	protein_coding	-	-	-	-	BP
rs110638398	28	29209288	C	downstream_gene_variant	MODIFIER	NUDT13	ENSBTAG00000000313	Transcript	ENSBTAT00000000407.4	protein_coding	-	-	-	-	BP
rs110792624	28	45765604	C	intron_variant	MODIFIER	AGT	ENSBTAG00000012393	Transcript	ENSBTAT00000046344.2	protein_coding	-	-	-	-	BP
rs110947945	28	45035529	G	downstream_gene_variant	MODIFIER	CXCL12	ENSBTAG00000005077	Transcript	ENSBTAT00000031279.4	protein_coding	-	-	-	-	BP
rs1115336437	28	44594237	A	downstream_gene_variant	MODIFIER	RASSF4	ENSBTAG00000002669	Transcript	ENSBTAT00000003457.4	protein_coding	-	-	-	-	BP
rs1115621210	28	27105791	C	downstream_gene_variant	MODIFIER	-	ENSBTAG00000052302	Transcript	ENSBTAT00000068027.1	lncRNA	-	-	-	-	BP
rs133661157	28	12835937	G	intergenic_variant	MODIFIER	-	-	-	-	-	-	-	-	-	BP
rs134669091	28	44161271	A	5_prime_UTR_variant	MODIFIER	ZFAND4	ENSBTAG00000006719	Transcript	ENSBTAT00000008834.6	protein_coding	-	-	-	-	BP
rs208195846	28	13048896	A	intron_variant	MODIFIER	ZNF25	ENSBTAG00000038178	Transcript	ENSBTAT00000052912.3	protein_coding	-	-	-	-	BP
rs208246614	28	13155381	G	downstream_gene_variant	MODIFIER	ZNF248	ENSBTAG00000013592	Transcript	ENSBTAT00000025240.6	protein_coding	-	-	-	-	BP
rs208455562	28	29707091	G	upstream_gene_variant	MODIFIER	NDST2	ENSBTAG00000012664	Transcript	ENSBTAT00000016827.5	protein_coding	-	-	-	-	BP
rs209113723	28	41545298	G	downstream_gene_variant	MODIFIER	BMPR1A	ENSBTAG00000000231	Transcript	ENSBTAT00000000282.6	protein_coding	-	-	-	-	BP
rs210036590	28	45029651	T	3_prime_UTR_variant	MODIFIER	CXCL12	ENSBTAG00000005077	Transcript	ENSBTAT00000031279.4	protein_coding	-	-	-	-	BP
rs210612645	28	44336424	G	3_prime_UTR_variant	MODIFIER	MARCHF8	ENSBTAG00000019537	Transcript	ENSBTAT00000039901.5	protein_coding	-	-	-	-	BP
rs211063765	28	34987357	G	downstream_gene_variant	MODIFIER	ZCCHC24	ENSBTAG00000003877	Transcript	ENSBTAT00000005060.6	protein_coding	-	-	-	-	BP
rs379688678	28	26507465	C	3_prime_UTR_variant	MODIFIER	LRRC20	ENSBTAG00000005666	Transcript	ENSBTAT00000007444.4	protein_coding	-	-	-	-	BP
rs381886166	28	29707256	T	upstream_gene_variant	MODIFIER	NDST2	ENSBTAG00000012664	Transcript	ENSBTAT00000016827.5	protein_coding	-	-	-	-	BP
rs382704687	28	26507474	G	3_prime_UTR_variant	MODIFIER	LRRC20	ENSBTAG00000005666	Transcript	ENSBTAT00000007444.4	protein_coding	-	-	-	-	BP
rs382771014	28	29706670	A	upstream_gene_variant	MODIFIER	NDST2	ENSBTAG00000012664	Transcript	ENSBTAT00000016827.5	protein_coding	-	-	-	-	BP
rs41848284	28	34703162	C	intergenic_variant	MODIFIER	-	-	-	-	-	-	-	-	-	BP
rs42143730	28	27965072	C	downstream_gene_variant	MODIFIER	CDH23	ENSBTAG00000021497	Transcript	ENSBTAT00000028652.6	protein_coding	-	-	-	-	BP
rs42145790	28	27440994	C	3_prime_UTR_variant	MODIFIER	UNC5B	ENSBTAG00000014270	Transcript	ENSBTAT00000018961.6	protein_coding	-	-	-	-	BP
rs42150522	28	44599718	C	intron_variant	MODIFIER	RASSF4	ENSBTAG00000002669	Transcript	ENSBTAT00000003457.4	protein_coding	-	-	-	-	BP
rs433392612	28	32624099	G	intron_variant	MODIFIER	KCNMA1	ENSBTAG00000013300	Transcript	ENSBTAT00000017697.6	protein_coding	-	-	-	-	BP
rs437049465	28	6518628	G	3_prime_UTR_variant	MODIFIER	KCNK1	ENSBTAG00000004515	Transcript	ENSBTAT00000005929.6	protein_coding	-	-	-	-	BP
rs444592882	28	8079220	A	downstream_gene_variant	MODIFIER	GGPS1	ENSBTAG00000013068	Transcript	ENSBTAT00000017376.5	protein_coding	-	-	-	-	BP
rs450298145	28	697349	C	5_prime_UTR_variant	MODIFIER	RHOU	ENSBTAG00000018691	Transcript	ENSBTAT00000024876.6	protein_coding	-	-	-	-	BP
rs454258818	28	13154715	C	downstream_gene_variant	MODIFIER	ZNF248	ENSBTAG00000013592	Transcript	ENSBTAT00000025240.6	protein_coding	-	-	-	-	BP
rs455109592	28	26383908	C	downstream_gene_variant	MODIFIER	SAR1A	ENSBTAG00000016858	Transcript	ENSBTAT00000022422.3	protein_coding	-	-	-	-	BP
rs456088498	28	26372585	T	downstream_gene_variant	MODIFIER	TYSND1	ENSBTAG00000038845	Transcript	ENSBTAT00000052816.3	protein_coding	-	-	-	-	BP
rs456830559	28	26372237	G	downstream_gene_variant	MODIFIER	TYSND1	ENSBTAG00000038845	Transcript	ENSBTAT00000052816.3	protein_coding	-	-	-	-	BP
rs458334265	28	44112224	A	upstream_gene_variant	MODIFIER	FAM21A	ENSBTAG00000018915	Transcript	ENSBTAT00000025173.5	protein_coding	-	-	-	-	BP
rs458564892	28	43631337	C	downstream_gene_variant	MODIFIER	ERCC6	ENSBTAG00000032527	Transcript	ENSBTAT00000046144.4	protein_coding	-	-	-	-	BP
rs458847451	28	35905717	A	downstream_gene_variant	MODIFIER	TSPAN14	ENSBTAG00000003907	Transcript	ENSBTAT00000005102.5	protein_coding	-	-	-	-	BP
rs465031311	28	44594371	C	downstream_gene_variant	MODIFIER	RASSF4	ENSBTAG00000002669	Transcript	ENSBTAT00000003457.4	protein_coding	-	-	-	-	BP
rs468551598	28	29992510	A	3_prime_UTR_variant	MODIFIER	AP3M1	ENSBTAG00000021883	Transcript	ENSBTAT00000029169.5	protein_coding	-	-	-	-	BP
rs471946667	28	44059535	C	downstream_gene_variant	MODIFIER	MSMB	ENSBTAG00000011660	Transcript	ENSBTAT00000015482.5	protein_coding	-	-	-	-	BP
rs477594336	28	29615278	A	3_prime_UTR_variant	MODIFIER	MYOZ1	ENSBTAG00000033008	Transcript	ENSBTAT00000028159.6	protein_coding	-	-	-	-	BP
rs478527200	28	27443272	A	3_prime_UTR_variant	MODIFIER	UNC5B	ENSBTAG00000014270	Transcript	ENSBTAT00000018961.6	protein_coding	-	-	-	-	BP
rs516085459	28	44594824	A	downstream_gene_variant	MODIFIER	RASSF4	ENSBTAG00000002669	Transcript	ENSBTAT00000003457.4	protein_coding	-	-	-	-	BP
rs516247445	28	43630819	G	downstream_gene_variant	MODIFIER	ERCC6	ENSBTAG00000032527	Transcript	ENSBTAT00000046144.4	protein_coding	-	-	-	-	BP
rs516336570	28	27103203	G	non_coding_transcript_exon_variant	MODIFIER	-	ENSBTAG00000052302	Transcript	ENSBTAT00000068027.1	lncRNA	-	-	-	-	BP
rs517485100	28	44594494	A	downstream_gene_variant	MODIFIER	RASSF4	ENSBTAG00000002669	Transcript	ENSBTAT00000003457.4	protein_coding	-	-	-	-	BP
rs518209065	28	44112115	C	upstream_gene_variant	MODIFIER	FAM21A	ENSBTAG00000018915	Transcript	ENSBTAT00000025173.5	protein_coding	-	-	-	-	BP
rs518576062	28	44600035	A	intron_variant	MODIFIER	RASSF4	ENSBTAG00000002669	Transcript	ENSBTAT00000003457.4	protein_coding	-	-	-	-	BP
rs519020643	28	35098218	T	intergenic_variant	MODIFIER	-	-	-	-	-	-	-	-	-	BP
rs520467991	28	27103296	C	non_coding_transcript_exon_variant	MODIFIER	-	ENSBTAG00000052302	Transcript	ENSBTAT00000068027.1	lncRNA	-	-	-	-	BP
rs520599448	28	44592717	C	downstream_gene_variant	MODIFIER	RASSF4	ENSBTAG00000002669	Transcript	ENSBTAT00000003457.4	protein_coding	-	-	-	-	BP
rs520963356	28	27103455	T	non_coding_transcript_exon_variant	MODIFIER	-	ENSBTAG00000052302	Transcript	ENSBTAT00000068027.1	lncRNA	-	-	-	-	BP
rs521554007	28	27103199	G	non_coding_transcript_exon_variant	MODIFIER	-	ENSBTAG00000052302	Transcript	ENSBTAT00000068027.1	lncRNA	-	-	-	-	BP
rs523383951	28	44096419	A	intergenic_variant	MODIFIER	-	-	-	-	-	-	-	-	-	BP
rs523407337	28	26384055	A	downstream_gene_variant	MODIFIER	SAR1A	ENSBTAG00000016858	Transcript	ENSBTAT00000022422.3	protein_coding	-	-	-	-	BP
rs523591503	28	27103284	A	non_coding_transcript_exon_variant	MODIFIER	-	ENSBTAG00000052302	Transcript	ENSBTAT00000068027.1	lncRNA	-	-	-	-	BP
rs523693266	28	44112149	C	upstream_gene_variant	MODIFIER	FAM21A	ENSBTAG00000018915	Transcript	ENSBTAT00000025173.5	protein_coding	-	-	-	-	BP
rs524819550	28	35847808	A	upstream_gene_variant	MODIFIER	TSPAN14	ENSBTAG00000003907	Transcript	ENSBTAT00000077099.1	protein_coding	-	-	-	-	BP
rs524871687	28	25803140	T	5_prime_UTR_variant	MODIFIER	TSPAN15	ENSBTAG00000000224	Transcript	ENSBTAT00000031335.3	protein_coding	-	-	-	-	BP
rs525685240	28	18928774	C	upstream_gene_variant	MODIFIER	ADO	ENSBTAG00000045717	Transcript	ENSBTAT00000064438.2	protein_coding	-	-	-	-	BP
rs526107234	28	44593137	T	downstream_gene_variant	MODIFIER	RASSF4	ENSBTAG00000002669	Transcript	ENSBTAT00000003457.4	protein_coding	-	-	-	-	BP
rs526421149	28	44594348	T	downstream_gene_variant	MODIFIER	RASSF4	ENSBTAG00000002669	Transcript	ENSBTAT00000003457.4	protein_coding	-	-	-	-	BP
rs526711842	28	29706618	T	upstream_gene_variant	MODIFIER	NDST2	ENSBTAG00000012664	Transcript	ENSBTAT00000016827.5	protein_coding	-	-	-	-	BP
rs718598720	28	7200893	A	intron_variant	MODIFIER	TARBP1	ENSBTAG00000004517	Transcript	ENSBTAT00000005936.6	protein_coding	-	-	-	-	BP
rs721419675	28	27105875	T	downstream_gene_variant	MODIFIER	-	ENSBTAG00000052302	Transcript	ENSBTAT00000068027.1	lncRNA	-	-	-	-	BP
rs722981125	28	8187677	T	intron_variant	MODIFIER	TBCE	ENSBTAG00000013735	Transcript	ENSBTAT00000018249.4	protein_coding	-	-	-	-	BP
rs723979954	28	29680393	G	3_prime_UTR_variant	MODIFIER	CHCHD1	ENSBTAG00000012654	Transcript	ENSBTAT00000016785.5	protein_coding	-	-	-	-	BP
rs1115426642	27	25694922	A	upstream_gene_variant	MODIFIER	DUSP4	ENSBTAG00000044208	Transcript	ENSBTAT00000061049.3	protein_coding	-	-	-	-	BP
rs1115480420	27	25695186	A	upstream_gene_variant	MODIFIER	DUSP4	ENSBTAG00000044208	Transcript	ENSBTAT00000061049.3	protein_coding	-	-	-	-	BP
rs1115529852	27	15048602	T	3_prime_UTR_variant	MODIFIER	CASP3	ENSBTAG00000015874	Transcript	ENSBTAT00000021099.6	protein_coding	-	-	-	-	BP
rs1117875390	27	25695187	T	upstream_gene_variant	MODIFIER	DUSP4	ENSBTAG00000044208	Transcript	ENSBTAT00000061049.3	protein_coding	-	-	-	-	BP
rs1118088870	27	13880486	C	3_prime_UTR_variant	MODIFIER	DCTD	ENSBTAG00000020282	Transcript	ENSBTAT00000027028.5	protein_coding	-	-	-	-	BP
rs136272267	27	7140793	A	3_prime_UTR_variant	MODIFIER	DEFB4A	ENSBTAG00000053557	Transcript	ENSBTAT00000082114.1	protein_coding	-	-	-	-	BP
rs207707262	27	41819142	C	intron_variant	MODIFIER	THRB	ENSBTAG00000017802	Transcript	ENSBTAT00000023670.6	protein_coding	-	-	-	-	BP
rs208476785	27	37738352	A	5_prime_UTR_variant	MODIFIER	POMK	ENSBTAG00000003649	Transcript	ENSBTAT00000004757.5	protein_coding	-	-	-	-	BP
rs208608911	27	25694655	C	upstream_gene_variant	MODIFIER	DUSP4	ENSBTAG00000044208	Transcript	ENSBTAT00000061049.3	protein_coding	-	-	-	-	BP
rs208776198	27	25697342	A	upstream_gene_variant	MODIFIER	DUSP4	ENSBTAG00000044208	Transcript	ENSBTAT00000061049.3	protein_coding	-	-	-	-	BP
rs209992164	27	37748503	T	3_prime_UTR_variant	MODIFIER	POMK	ENSBTAG00000003649	Transcript	ENSBTAT00000004757.5	protein_coding	-	-	-	-	BP
rs210748697	27	14300767	A	upstream_gene_variant	MODIFIER	ING2	ENSBTAG00000047706	Transcript	ENSBTAT00000066213.2	protein_coding	-	-	-	-	BP
rs210855037	27	25678029	A	downstream_gene_variant	MODIFIER	DUSP4	ENSBTAG00000044208	Transcript	ENSBTAT00000061049.3	protein_coding	-	-	-	-	BP
rs378263746	27	25757573	T	intergenic_variant	MODIFIER	-	-	-	-	-	-	-	-	-	BP
rs378906909	27	33339915	G	intron_variant	MODIFIER	LSM1	ENSBTAG00000001612	Transcript	ENSBTAT00000002113.2	protein_coding	-	-	-	-	BP
rs379483692	27	11855657	G	intergenic_variant	MODIFIER	-	-	-	-	-	-	-	-	-	BP
rs382988109	27	1238894	C	intron_variant	MODIFIER	CLN8	ENSBTAG00000008584	Transcript	ENSBTAT00000011319.6	protein_coding	-	-	-	-	BP
rs42123890	27	27247095	G	downstream_gene_variant	MODIFIER	WRN	ENSBTAG00000021592	Transcript	ENSBTAT00000028778.6	protein_coding	-	-	-	-	BP
rs42123891	27	27247090	G	downstream_gene_variant	MODIFIER	WRN	ENSBTAG00000021592	Transcript	ENSBTAT00000028778.6	protein_coding	-	-	-	-	BP
rs42124233	27	25697750	G	upstream_gene_variant	MODIFIER	DUSP4	ENSBTAG00000044208	Transcript	ENSBTAT00000061049.3	protein_coding	-	-	-	-	BP
rs432012277	27	33050986	A	3_prime_UTR_variant	MODIFIER	PLPBP	ENSBTAG00000011075	Transcript	ENSBTAT00000039812.4	protein_coding	-	-	-	-	BP
rs441121890	27	14170000	A	3_prime_UTR_variant	MODIFIER	WWC2	ENSBTAG00000012191	Transcript	ENSBTAT00000016172.4	protein_coding	-	-	-	-	BP
rs441956482	27	37246881	T	downstream_gene_variant	MODIFIER	VDAC3	ENSBTAG00000014068	Transcript	ENSBTAT00000018691.3	protein_coding	-	-	-	-	BP
[truncated: 3,786 more rows]

## Sheet: Kashmiri-P-Specific-SNP
SNP	Chr	Location	Allele	Consequence	IMPACT	SYMBOL	Gene	Feature_type	Feature	BIOTYPE	Amino_acids	Codons	SIFT	Stage
rs523124963	26	20897974	T	missense_variant	MODERATE	DNMBP	ENSBTAG00000008939	Transcript	ENSBTAT00000011772.5	protein_coding	R/K	aGg/aAg	tolerated_low_confidence(1)	P
rs210033670	25	36308313	C	missense_variant	MODERATE	-	ENSBTAG00000052147	Transcript	ENSBTAT00000072757.1	protein_coding	W/R	Tgg/Cgg	tolerated_low_confidence(1)	P
rs457436395	25	25910600	C	missense_variant	MODERATE	CD19	ENSBTAG00000032122	Transcript	ENSBTAT00000008598.6	protein_coding	H/Q	caC/caG	tolerated_low_confidence(1)	P
rs518457580	25	1274555	G	missense_variant	MODERATE	CRAMP1	ENSBTAG00000002202	Transcript	ENSBTAT00000002854.4	protein_coding	T/A	Act/Gct	tolerated_low_confidence(1)	P
rs133124740	23	27900601	C	missense_variant	MODERATE	-	ENSBTAG00000001476	Transcript	ENSBTAT00000026794.6	protein_coding	R/P	cGc/cCc	tolerated_low_confidence(1)	P
rs134786686	23	28666766	T	missense_variant	MODERATE	JSP.1	ENSBTAG00000020116	Transcript	ENSBTAT00000011795.4	protein_coding	H/N	Cac/Aac	tolerated_low_confidence(1)	P
rs135480791	23	28723346	A	missense_variant	MODERATE	BOLA	ENSBTAG00000002069	Transcript	ENSBTAT00000031167.5	protein_coding	D/Y	Gac/Tac	tolerated_low_confidence(1)	P
rs136997036	23	28666789	C	missense_variant	MODERATE	JSP.1	ENSBTAG00000020116	Transcript	ENSBTAT00000011795.4	protein_coding	Q/R	cAg/cGg	tolerated_low_confidence(1)	P
rs137406739	23	27659644	G	missense_variant	MODERATE	PRRC2A	ENSBTAG00000019682	Transcript	ENSBTAT00000026236.6	protein_coding	S/P	Tct/Cct	tolerated_low_confidence(1)	P
rs137541129	23	27945362	A	missense_variant	MODERATE	-	ENSBTAG00000007075	Transcript	ENSBTAT00000073605.1	protein_coding	R/H	cGt/cAt	tolerated_low_confidence(1)	P
rs42311222	23	28723857	G	missense_variant	MODERATE	BOLA	ENSBTAG00000002069	Transcript	ENSBTAT00000031167.5	protein_coding	G/A	gGc/gCc	tolerated_low_confidence(1)	P
rs436725822	23	28527055	G	missense_variant	MODERATE	-	ENSBTAG00000005146	Transcript	ENSBTAT00000076472.1	protein_coding	G/A	gGc/gCc	tolerated_low_confidence(1)	P
rs438438646	23	28525851	C	missense_variant	MODERATE	-	ENSBTAG00000005146	Transcript	ENSBTAT00000076472.1	protein_coding	N/D	Aat/Gat	tolerated_low_confidence(1)	P
rs384909746	19	62238781	G	missense_variant	MODERATE	AXIN2	ENSBTAG00000030162	Transcript	ENSBTAT00000042542.3	protein_coding	G/A	gGt/gCt	tolerated_low_confidence(1)	P
rs519924319	19	53548858	A	missense_variant	MODERATE	USP36	ENSBTAG00000021505	Transcript	ENSBTAT00000028663.6	protein_coding	G/S	Ggc/Agc	tolerated_low_confidence(1)	P
rs209155606	17	71124759	G	missense_variant	MODERATE	-	ENSBTAG00000047121	Transcript	ENSBTAT00000044102.4	protein_coding	P/A	Cca/Gca	tolerated_low_confidence(1)	P
rs385438657	17	71124915	C	missense_variant	MODERATE	-	ENSBTAG00000047121	Transcript	ENSBTAT00000044102.4	protein_coding	A/P	Gcc/Ccc	tolerated_low_confidence(1)	P
rs110861795	6	116036962	C	missense_variant	MODERATE	FAM193A	ENSBTAG00000009744	Transcript	ENSBTAT00000012847.5	protein_coding	T/A	Acg/Gcg	tolerated_low_confidence(1)	P
rs109224047	5	67451789	T	missense_variant	MODERATE	NT5DC3	ENSBTAG00000006013	Transcript	ENSBTAT00000007899.6	protein_coding	R/Q	cGg/cAg	tolerated_low_confidence(1)	P
rs1116500300	5	115728796	A	missense_variant	MODERATE	FAM118A	ENSBTAG00000010590	Transcript	ENSBTAT00000013993.6	protein_coding	V/I	Gtt/Att	tolerated_low_confidence(1)	P
rs518228723	5	106227340	A	missense_variant	MODERATE	CRACR2A	ENSBTAG00000018940	Transcript	ENSBTAT00000025205.6	protein_coding	R/Q	cGg/cAg	tolerated_low_confidence(1)	P
rs134921755	3	7860451	G	missense_variant	MODERATE	DUSP12	ENSBTAG00000021754	Transcript	ENSBTAT00000028997.4	protein_coding	W/C	tgG/tgC	tolerated_low_confidence(1)	P
rs43367046	3	109671147	C	missense_variant	MODERATE	MAP7D1	ENSBTAG00000030301	Transcript	ENSBTAT00000002583.6	protein_coding	C/G	Tgt/Ggt	tolerated_low_confidence(1)	P
rs132823175	15	76390918	G	missense_variant	MODERATE	AMBRA1	ENSBTAG00000004282	Transcript	ENSBTAT00000060968.3	protein_coding	H/P	cAc/cCc	tolerated_low_confidence(0.94)	P
rs1118258168	23	28325743	A	missense_variant	MODERATE	PPP1R18	ENSBTAG00000039695	Transcript	ENSBTAT00000009151.6	protein_coding	R/K	aGa/aAa	tolerated_low_confidence(0.93)	P
rs455116742	5	113151667	T	missense_variant	MODERATE	TCF20	ENSBTAG00000000662	Transcript	ENSBTAT00000000872.5	protein_coding	G/S	Ggc/Agc	tolerated_low_confidence(0.89)	P
rs518395030	25	40930423	C	missense_variant	MODERATE	SNX8	ENSBTAG00000013708	Transcript	ENSBTAT00000018213.4	protein_coding	G/R	Ggc/Cgc	tolerated_low_confidence(0.88)	P
rs207970853	5	48613324	C	missense_variant	MODERATE	LEMD3	ENSBTAG00000039435	Transcript	ENSBTAT00000053178.3	protein_coding	I/V	Att/Gtt	tolerated_low_confidence(0.88)	P
rs110670591	4	52434934	A	missense_variant	MODERATE	TFEC	ENSBTAG00000014228	Transcript	ENSBTAT00000018918.6	protein_coding	E/K	Gag/Aag	tolerated_low_confidence(0.8)	P
rs385495772	7	110565272	G	missense_variant	MODERATE	CAMK4	ENSBTAG00000035662	Transcript	ENSBTAT00000050151.2	protein_coding	T/A	Acc/Gcc	tolerated_low_confidence(0.79)	P
rs522343521	19	21674844	T	missense_variant	MODERATE	ABR	ENSBTAG00000008424	Transcript	ENSBTAT00000066458.1	protein_coding	A/S	Gcg/Tcg	tolerated_low_confidence(0.72)	P
rs526372844	17	68398803	A	missense_variant	MODERATE	ZNRF3	ENSBTAG00000022036	Transcript	ENSBTAT00000028780.6	protein_coding	P/T	Ccc/Acc	tolerated_low_confidence(0.7)	P
rs525937235	21	65273488	T	missense_variant	MODERATE	WDR25	ENSBTAG00000007233	Transcript	ENSBTAT00000009513.6	protein_coding	P/L	cCg/cTg	tolerated_low_confidence(0.68)	P
rs110710907	10	22212596	C	missense_variant	MODERATE	ABHD4	ENSBTAG00000016658	Transcript	ENSBTAT00000022154.6	protein_coding	Q/R	cAg/cGg	tolerated_low_confidence(0.62)	P
rs522119178	3	117320169	G	missense_variant	MODERATE	RAMP1	ENSBTAG00000011534	Transcript	ENSBTAT00000015322.4	protein_coding	I/V	Atc/Gtc	tolerated_low_confidence(0.62)	P
rs110504537	25	2229976	T	missense_variant	MODERATE	-	ENSBTAG00000047368	Transcript	ENSBTAT00000064127.2	protein_coding	N/K	aaC/aaA	tolerated_low_confidence(0.59)	P
rs478995918	10	25037462	A	missense_variant	MODERATE	-	ENSBTAG00000048302	Transcript	ENSBTAT00000066084.2	protein_coding	A/S	Gcc/Tcc	tolerated_low_confidence(0.59)	P
rs518006258	18	4412226	A	missense_variant	MODERATE	MON1B	ENSBTAG00000052957	Transcript	ENSBTAT00000076386.1	protein_coding	G/S	Ggc/Agc	tolerated_low_confidence(0.58)	P
rs42523371	18	63785780	A	missense_variant	MODERATE	ZNF582	ENSBTAG00000030348	Transcript	ENSBTAT00000010904.6	protein_coding	S/N	aGt/aAt	tolerated_low_confidence(0.54)	P
rs137796888	9	12648134	G	missense_variant	MODERATE	KCNQ5	ENSBTAG00000007791	Transcript	ENSBTAT00000010251.6	protein_coding	S/G	Agt/Ggt	tolerated_low_confidence(0.52)	P
rs381367403	6	93624147	G	missense_variant	MODERATE	BMP2K	ENSBTAG00000001126	Transcript	ENSBTAT00000001500.6	protein_coding	N/S	aAt/aGt	tolerated_low_confidence(0.52)	P
rs43417985	4	114688503	T	missense_variant	MODERATE	KMT2C	ENSBTAG00000024199	Transcript	ENSBTAT00000028347.6	protein_coding	A/T	Gca/Aca	tolerated_low_confidence(0.52)	P
rs137099762	23	28666745	T	missense_variant	MODERATE	JSP.1	ENSBTAG00000020116	Transcript	ENSBTAT00000011795.4	protein_coding	G/S	Ggc/Agc	tolerated_low_confidence(0.51)	P
rs714179778	25	7536004	C	missense_variant	MODERATE	METTL22	ENSBTAG00000035782	Transcript	ENSBTAT00000018927.6	protein_coding	K/N	aaA/aaC	tolerated_low_confidence(0.46)	P
rs450661699	14	1723498	G	missense_variant	MODERATE	JRK	ENSBTAG00000055204	Transcript	ENSBTAT00000075065.1	protein_coding	R/G	Agg/Ggg	tolerated_low_confidence(0.45)	P
rs473705712	7	50883014	G	missense_variant	MODERATE	CXXC5	ENSBTAG00000003986	Transcript	ENSBTAT00000005204.4	protein_coding	V/G	gTg/gGg	tolerated_low_confidence(0.45)	P
rs43417984	4	114688679	T	missense_variant	MODERATE	KMT2C	ENSBTAG00000024199	Transcript	ENSBTAT00000028347.6	protein_coding	A/D	gCt/gAt	tolerated_low_confidence(0.44)	P
rs456962200	28	27962933	A	missense_variant	MODERATE	CDH23	ENSBTAG00000021497	Transcript	ENSBTAT00000028652.6	protein_coding	R/H	cGc/cAc	tolerated_low_confidence(0.42)	P
rs516467506	10	22356915	T	missense_variant	MODERATE	-	ENSBTAG00000055197	Transcript	ENSBTAT00000066881.1	protein_coding	R/Q	cGg/cAg	tolerated_low_confidence(0.42)	P
rs466484447	19	41945523	A	missense_variant	MODERATE	HAP1	ENSBTAG00000052414	Transcript	ENSBTAT00000068632.1	protein_coding	S/L	tCg/tTg	tolerated_low_confidence(0.4)	P
rs525819525	4	65320084	T	missense_variant	MODERATE	ADCYAP1R1	ENSBTAG00000020247	Transcript	ENSBTAT00000026333.6	protein_coding	V/I	Gtc/Atc	tolerated_low_confidence(0.4)	P
rs381504764	X	14131523	G	missense_variant	MODERATE	RAB33A	ENSBTAG00000034712	Transcript	ENSBTAT00000030324.5	protein_coding	T/A	Acc/Gcc	tolerated_low_confidence(0.38)	P
rs452243991	26	20898376	A	missense_variant	MODERATE	DNMBP	ENSBTAG00000008939	Transcript	ENSBTAT00000011772.5	protein_coding	T/M	aCg/aTg	tolerated_low_confidence(0.37)	P
rs382819884	23	41505525	G	missense_variant	MODERATE	JARID2	ENSBTAG00000012938	Transcript	ENSBTAT00000017189.6	protein_coding	L/P	cTt/cCt	tolerated_low_confidence(0.35)	P
rs517048359	6	6503168	A	missense_variant	MODERATE	SEC24D	ENSBTAG00000003619	Transcript	ENSBTAT00000004721.6	protein_coding	A/T	Gcg/Acg	tolerated_low_confidence(0.35)	P
rs110132290	2	5980966	G	missense_variant	MODERATE	HIBCH	ENSBTAG00000007787	Transcript	ENSBTAT00000010242.5	protein_coding	R/G	Agg/Ggg	tolerated_low_confidence(0.35)	P
rs209417491	19	36598107	A	missense_variant	MODERATE	ITGA3	ENSBTAG00000019498	Transcript	ENSBTAT00000025974.5	protein_coding	P/S	Ccc/Tcc	tolerated_low_confidence(0.34)	P
rs136662912	5	101787539	G	missense_variant	MODERATE	CD163	ENSBTAG00000019669	Transcript	ENSBTAT00000026215.5	protein_coding	I/V	Atc/Gtc	tolerated_low_confidence(0.34)	P
rs476700462	23	28723345	A	missense_variant	MODERATE	BOLA	ENSBTAG00000002069	Transcript	ENSBTAT00000031167.5	protein_coding	D/V	gAc/gTc	tolerated_low_confidence(0.33)	P
rs451412140	17	53484036	T	missense_variant	MODERATE	SETD1B	ENSBTAG00000004172	Transcript	ENSBTAT00000022553.6	protein_coding	G/S	Ggc/Agc	tolerated_low_confidence(0.33)	P
rs723365061	3	12153705	C	missense_variant	MODERATE	-	ENSBTAG00000024960	Transcript	ENSBTAT00000012703.5	protein_coding	S/C	tCt/tGt	tolerated_low_confidence(0.33)	P
rs133313148	23	28666744	T	missense_variant	MODERATE	JSP.1	ENSBTAG00000020116	Transcript	ENSBTAT00000011795.4	protein_coding	G/D	gGc/gAc	tolerated_low_confidence(0.32)	P
rs470871300	23	28527064	C	missense_variant	MODERATE	-	ENSBTAG00000005146	Transcript	ENSBTAT00000076472.1	protein_coding	E/G	gAg/gGg	tolerated_low_confidence(0.32)	P
rs43511487	7	37844313	A	missense_variant	MODERATE	ARL10	ENSBTAG00000025345	Transcript	ENSBTAT00000035563.3	protein_coding	G/E	gGg/gAg	tolerated_low_confidence(0.32)	P
rs716992178	15	29864133	C	missense_variant	MODERATE	CBL	ENSBTAG00000006817	Transcript	ENSBTAT00000008961.6	protein_coding	I/T	aTt/aCt	tolerated_low_confidence(0.31)	P
rs522073300	19	5089965	G	missense_variant	MODERATE	COX11	ENSBTAG00000007015	Transcript	ENSBTAT00000009231.5	protein_coding	R/P	cGc/cCc	tolerated_low_confidence(0.29)	P
rs208874861	23	27796216	A	missense_variant	MODERATE	-	ENSBTAG00000031913	Transcript	ENSBTAT00000055663.3	protein_coding	G/R	Ggg/Agg	tolerated_low_confidence(0.27)	P
rs379055641	23	28526873	G	missense_variant	MODERATE	-	ENSBTAG00000005146	Transcript	ENSBTAT00000076472.1	protein_coding	E/D	gaA/gaC	tolerated_low_confidence(0.26)	P
rs42782274	X	2579502	T	missense_variant	MODERATE	WDR44	ENSBTAG00000018697	Transcript	ENSBTAT00000024883.6	protein_coding	K/N	aaG/aaT	tolerated_low_confidence(0.25)	P
rs385677201	23	28723396	G	missense_variant	MODERATE	BOLA	ENSBTAG00000002069	Transcript	ENSBTAT00000031167.5	protein_coding	Y/S	tAc/tCc	tolerated_low_confidence(0.25)	P
rs483176313	23	28527035	G	missense_variant	MODERATE	-	ENSBTAG00000005146	Transcript	ENSBTAT00000076472.1	protein_coding	I/L	Att/Ctt	tolerated_low_confidence(0.24)	P
rs524924669	1	42901207	T	missense_variant	MODERATE	CPOX	ENSBTAG00000004124	Transcript	ENSBTAT00000005398.6	protein_coding	E/K	Gag/Aag	tolerated_low_confidence(0.23)	P
rs134487770	23	28666757	T	missense_variant	MODERATE	JSP.1	ENSBTAG00000020116	Transcript	ENSBTAT00000011795.4	protein_coding	F/I	Ttt/Att	tolerated_low_confidence(0.22)	P
rs1114776384	19	21674965	G	missense_variant	MODERATE	ABR	ENSBTAG00000008424	Transcript	ENSBTAT00000066458.1	protein_coding	A/G	gCg/gGg	tolerated_low_confidence(0.22)	P
rs442820643	9	84733949	C	missense_variant	MODERATE	-	ENSBTAG00000038112	Transcript	ENSBTAT00000055373.3	protein_coding	L/V	Ctt/Gtt	tolerated_low_confidence(0.22)	P
rs208075329	17	69095311	T	missense_variant	MODERATE	MTMR3	ENSBTAG00000001030	Transcript	ENSBTAT00000057477.3	protein_coding	R/C	Cgt/Tgt	tolerated_low_confidence(0.21)	P
rs516011657	16	70381548	C	missense_variant	MODERATE	RPS6KC1	ENSBTAG00000001181	Transcript	ENSBTAT00000001565.6	protein_coding	A/G	gCg/gGg	tolerated_low_confidence(0.21)	P
rs466409955	9	32193211	A	missense_variant	MODERATE	MCM9	ENSBTAG00000002059	Transcript	ENSBTAT00000002665.6	protein_coding	E/K	Gag/Aag	tolerated_low_confidence(0.21)	P
rs209739115	8	11023049	G	missense_variant	MODERATE	CCDC25	ENSBTAG00000006547	Transcript	ENSBTAT00000008601.6	protein_coding	L/R	cTt/cGt	tolerated_low_confidence(0.21)	P
rs379966795	5	24150490	G	missense_variant	MODERATE	CEP83	ENSBTAG00000004484	Transcript	ENSBTAT00000005881.6	protein_coding	H/P	cAc/cCc	tolerated_low_confidence(0.2)	P
rs379789650	19	56609857	C	missense_variant	MODERATE	TMEM104	ENSBTAG00000011389	Transcript	ENSBTAT00000015131.6	protein_coding	P/R	cCg/cGg	tolerated_low_confidence(0.19)	P
rs133264901	17	71124865	T	missense_variant	MODERATE	-	ENSBTAG00000047121	Transcript	ENSBTAT00000044102.4	protein_coding	A/V	gCc/gTc	tolerated_low_confidence(0.19)	P
rs136186915	3	7860459	T	missense_variant	MODERATE	DUSP12	ENSBTAG00000021754	Transcript	ENSBTAT00000028997.4	protein_coding	H/N	Cat/Aat	tolerated_low_confidence(0.19)	P
rs447694461	19	39011816	A	missense_variant	MODERATE	SOCS7	ENSBTAG00000008535	Transcript	ENSBTAT00000011251.2	protein_coding	G/S	Ggc/Agc	tolerated_low_confidence(0.18)	P
rs210582877	23	28723226	A	missense_variant	MODERATE	BOLA	ENSBTAG00000002069	Transcript	ENSBTAT00000031167.5	protein_coding	R/C	Cgc/Tgc	tolerated_low_confidence(0.17)	P
rs443316820	23	27195888	A	missense_variant	MODERATE	NOTCH4	ENSBTAG00000025424	Transcript	ENSBTAT00000050083.3	protein_coding	G/S	Ggt/Agt	tolerated_low_confidence(0.17)	P
rs384070414	21	58694537	A	missense_variant	MODERATE	-	ENSBTAG00000031834	Transcript	ENSBTAT00000031857.3	protein_coding	A/T	Gcc/Acc	tolerated_low_confidence(0.16)	P
rs720596112	17	18410807	T	missense_variant	MODERATE	MGARP	ENSBTAG00000002599	Transcript	ENSBTAT00000048362.4	protein_coding	T/M	aCg/aTg	tolerated_low_confidence(0.16)	P
rs208602416	23	27896978	T	missense_variant	MODERATE	-	ENSBTAG00000001476	Transcript	ENSBTAT00000026794.6	protein_coding	P/L	cCc/cTc	tolerated_low_confidence(0.15)	P
rs721197204	18	56056121	C	missense_variant	MODERATE	SCAF1	ENSBTAG00000006612	Transcript	ENSBTAT00000008680.6	protein_coding	E/D	gaG/gaC	tolerated_low_confidence(0.15)	P
rs133364460	13	62880741	G	missense_variant	MODERATE	CDK5RAP1	ENSBTAG00000018535	Transcript	ENSBTAT00000024670.6	protein_coding	V/A	gTt/gCt	tolerated_low_confidence(0.15)	P
rs476204771	8	5661192	T	missense_variant	MODERATE	GALNT7	ENSBTAG00000016845	Transcript	ENSBTAT00000056644.3	protein_coding	A/V	gCg/gTg	tolerated_low_confidence(0.15)	P
rs714866648	8	102815717	T	missense_variant	MODERATE	RGS3	ENSBTAG00000004499	Transcript	ENSBTAT00000005904.6	protein_coding	R/L	cGc/cTc	tolerated_low_confidence(0.14)	P
rs109990579	3	15153989	A	missense_variant	MODERATE	ASH1L	ENSBTAG00000003954	Transcript	ENSBTAT00000005172.6	protein_coding	A/T	Gct/Act	tolerated_low_confidence(0.13)	P
rs383211921	3	106711196	T	missense_variant	MODERATE	MACF1	ENSBTAG00000021024	Transcript	ENSBTAT00000033270.5	protein_coding	D/N	Gac/Aac	tolerated_low_confidence(0.13)	P
rs210580935	X	98679560	T	missense_variant	MODERATE	KDM6A	ENSBTAG00000003740	Transcript	ENSBTAT00000004874.6	protein_coding	A/T	Gct/Act	tolerated_low_confidence(0.12)	P
rs381357790	23	28665173	T	missense_variant	MODERATE	JSP.1	ENSBTAG00000020116	Transcript	ENSBTAT00000011795.4	protein_coding	T/N	aCc/aAc	tolerated_low_confidence(0.12)	P
rs41997947	22	13336200	A	missense_variant	MODERATE	ZNF621	ENSBTAG00000018057	Transcript	ENSBTAT00000024037.6	protein_coding	V/I	Gtc/Atc	tolerated_low_confidence(0.12)	P
rs517452578	16	41662500	A	missense_variant	MODERATE	MIIP	ENSBTAG00000019556	Transcript	ENSBTAT00000026058.5	protein_coding	G/C	Ggt/Tgt	tolerated_low_confidence(0.12)	P
rs442370531	5	109178945	C	missense_variant	MODERATE	MICAL3	ENSBTAG00000048271	Transcript	ENSBTAT00000065648.2	protein_coding	P/A	Ccc/Gcc	tolerated_low_confidence(0.12)	P
rs473544620	23	28664237	T	missense_variant	MODERATE	JSP.1	ENSBTAG00000020116	Transcript	ENSBTAT00000011795.4	protein_coding	A/T	Gcc/Acc	tolerated_low_confidence(0.11)	P
rs441302241	15	56190581	A	missense_variant	MODERATE	TSKU	ENSBTAG00000001537	Transcript	ENSBTAT00000002011.5	protein_coding	A/T	Gcc/Acc	tolerated_low_confidence(0.11)	P
rs462994017	10	34174685	A	missense_variant	MODERATE	RASGRP1	ENSBTAG00000021872	Transcript	ENSBTAT00000029159.6	protein_coding	C/F	tGc/tTc	tolerated_low_confidence(0.11)	P
rs723503585	9	60521804	G	missense_variant	MODERATE	MDN1	ENSBTAG00000001644	Transcript	ENSBTAT00000002157.6	protein_coding	E/G	gAa/gGa	tolerated_low_confidence(0.11)	P
rs137354115	23	28723342	C	missense_variant	MODERATE	BOLA	ENSBTAG00000002069	Transcript	ENSBTAT00000031167.5	protein_coding	A/G	gCc/gGc	tolerated_low_confidence(0.09)	P
rs380769854	3	100468883	T	missense_variant	MODERATE	NASP	ENSBTAG00000015346	Transcript	ENSBTAT00000020401.5	protein_coding	E/K	Gag/Aag	tolerated_low_confidence(0.09)	P
rs133267362	23	28666765	G	missense_variant	MODERATE	JSP.1	ENSBTAG00000020116	Transcript	ENSBTAT00000011795.4	protein_coding	H/P	cAc/cCc	tolerated_low_confidence(0.08)	P
rs43362181	3	106711346	A	missense_variant	MODERATE	MACF1	ENSBTAG00000021024	Transcript	ENSBTAT00000033270.5	protein_coding	P/S	Cct/Tct	tolerated_low_confidence(0.08)	P
rs439920677	14	26361783	T	missense_variant	MODERATE	CHD7	ENSBTAG00000021841	Transcript	ENSBTAT00000026607.6	protein_coding	P/S	Ccc/Tcc	tolerated_low_confidence(0.07)	P
rs208443099	23	27899394	C	missense_variant	MODERATE	-	ENSBTAG00000001476	Transcript	ENSBTAT00000026794.6	protein_coding	F/L	Ttt/Ctt	tolerated_low_confidence(0.06)	P
rs109489916	21	32309920	A	missense_variant	MODERATE	PEAK1	ENSBTAG00000005145	Transcript	ENSBTAT00000006782.6	protein_coding	P/S	Cct/Tct	tolerated_low_confidence(0.06)	P
rs211329456	19	15095884	C	missense_variant	MODERATE	LIG3	ENSBTAG00000018689	Transcript	ENSBTAT00000024875.4	protein_coding	L/V	Ctc/Gtc	tolerated_low_confidence(0.06)	P
rs719143702	17	45114408	T	missense_variant	MODERATE	EP400	ENSBTAG00000020423	Transcript	ENSBTAT00000027216.6	protein_coding	A/T	Gcc/Acc	tolerated_low_confidence(0.06)	P
rs109419269	10	38044190	C	missense_variant	MODERATE	TTBK2	ENSBTAG00000006470	Transcript	ENSBTAT00000008483.3	protein_coding	T/A	Aca/Gca	tolerated_low_confidence(0.06)	P
rs445411785	16	59438151	T	missense_variant	MODERATE	-	ENSBTAG00000046172	Transcript	ENSBTAT00000064011.2	protein_coding	A/E	gCg/gAg	tolerated_low_confidence(0.05)	P
rs110464065	13	54684548	T	missense_variant	MODERATE	SLCO4A1	ENSBTAG00000016388	Transcript	ENSBTAT00000021795.6	protein_coding	R/H	cGc/cAc	tolerated_low_confidence(0.05)	P
rs521421719	7	20178556	G	missense_variant	MODERATE	ZFR2	ENSBTAG00000000755	Transcript	ENSBTAT00000001004.5	protein_coding	N/S	aAt/aGt	tolerated_low_confidence(0.05)	P
rs521277351	1	42901206	A	missense_variant	MODERATE	CPOX	ENSBTAG00000004124	Transcript	ENSBTAT00000005398.6	protein_coding	E/V	gAg/gTg	tolerated_low_confidence(0.05)	P
rs475909063	X	74371193	C	missense_variant	MODERATE	ATP7A	ENSBTAG00000010018	Transcript	ENSBTAT00000013214.5	protein_coding	N/S	aAt/aGt	tolerated(1)	P
rs208642218	29	28445760	G	missense_variant	MODERATE	CCDC15	ENSBTAG00000003985	Transcript	ENSBTAT00000005208.6	protein_coding	R/G	Aga/Gga	tolerated(1)	P
rs133310326	28	1603241	G	missense_variant	MODERATE	URB2	ENSBTAG00000010180	Transcript	ENSBTAT00000013435.5	protein_coding	S/A	Tcc/Gcc	tolerated(1)	P
rs110977971	27	37781506	T	missense_variant	MODERATE	HGSNAT	ENSBTAG00000033182	Transcript	ENSBTAT00000039742.4	protein_coding	K/N	aaG/aaT	tolerated(1)	P
rs109119011	26	43717074	C	missense_variant	MODERATE	CHST15	ENSBTAG00000003312	Transcript	ENSBTAT00000004287.5	protein_coding	N/S	aAc/aGc	tolerated(1)	P
rs440327892	26	14032620	A	missense_variant	MODERATE	KIF11	ENSBTAG00000009383	Transcript	ENSBTAT00000012347.6	protein_coding	E/K	Gag/Aag	tolerated(1)	P
rs526843353	26	47524227	T	missense_variant	MODERATE	MKI67	ENSBTAG00000002444	Transcript	ENSBTAT00000003173.5	protein_coding	A/T	Gct/Act	tolerated(1)	P
rs718682356	26	47516922	T	missense_variant	MODERATE	MKI67	ENSBTAG00000002444	Transcript	ENSBTAT00000003173.5	protein_coding	G/R	Ggg/Agg	tolerated(1)	P
rs724026326	26	47515202	G	missense_variant	MODERATE	MKI67	ENSBTAG00000002444	Transcript	ENSBTAT00000003173.5	protein_coding	G/A	gGa/gCa	tolerated(1)	P
rs210110121	25	41263322	C	missense_variant	MODERATE	ELFN1	ENSBTAG00000030757	Transcript	ENSBTAT00000043470.4	protein_coding	S/G	Agc/Ggc	tolerated(1)	P
rs385825390	25	26512393	C	missense_variant	MODERATE	SPN	ENSBTAG00000026326	Transcript	ENSBTAT00000037368.4	protein_coding	D/E	gaT/gaG	tolerated(1)	P
rs42062175	25	22446098	A	missense_variant	MODERATE	TNRC6A	ENSBTAG00000017999	Transcript	ENSBTAT00000023950.6	protein_coding	R/S	Cgt/Agt	tolerated(1)	P
rs466335582	25	2523507	A	missense_variant	MODERATE	-	ENSBTAG00000048353	Transcript	ENSBTAT00000067595.1	protein_coding	T/K	aCa/aAa	tolerated(1)	P
rs110040419	23	32990718	C	missense_variant	MODERATE	RIPOR2	ENSBTAG00000018165	Transcript	ENSBTAT00000024178.4	protein_coding	L/S	tTg/tCg	tolerated(1)	P
rs110137661	23	25695224	A	missense_variant	MODERATE	-	ENSBTAG00000037605	Transcript	ENSBTAT00000019939.4	protein_coding	W/L	tGg/tTg	tolerated(1)	P
rs110159722	23	25637404	G	missense_variant	MODERATE	BOLA-DQA5	ENSBTAG00000038128	Transcript	ENSBTAT00000019800.6	protein_coding	F/L	Ttc/Ctc	tolerated(1)	P
rs110205128	23	25695195	T	missense_variant	MODERATE	-	ENSBTAG00000037605	Transcript	ENSBTAT00000019939.4	protein_coding	G/S	Ggt/Agt	tolerated(1)	P
rs135121051	23	27263020	G	missense_variant	MODERATE	ATF6B	ENSBTAG00000008794	Transcript	ENSBTAT00000045345.3	protein_coding	F/L	ttT/ttG	tolerated(1)	P
rs137492677	23	29014024	C	missense_variant	MODERATE	-	ENSBTAG00000031825	Transcript	ENSBTAT00000045135.3	protein_coding	N/S	aAt/aGt	tolerated(1)	P
rs209200549	23	17134472	T	missense_variant	MODERATE	POLH	ENSBTAG00000006015	Transcript	ENSBTAT00000007900.5	protein_coding	P/S	Ccc/Tcc	tolerated(1)	P
rs42311226	23	25674302	T	missense_variant	MODERATE	BLA-DQB	ENSBTAG00000019588	Transcript	ENSBTAT00000026100.3	protein_coding	A/V	gCg/gTg	tolerated(1)	P
rs440306559	23	25617141	C	missense_variant	MODERATE	BOLA-DQB	ENSBTAG00000021077	Transcript	ENSBTAT00000004350.4	protein_coding	K/Q	Aag/Cag	tolerated(1)	P
rs518694948	23	15078392	G	missense_variant	MODERATE	TREML1	ENSBTAG00000006485	Transcript	ENSBTAT00000008500.4	protein_coding	S/P	Tct/Cct	tolerated(1)	P
rs109909841	22	10648643	C	missense_variant	MODERATE	TRANK1	ENSBTAG00000021452	Transcript	ENSBTAT00000065280.2	protein_coding	W/R	Tgg/Cgg	tolerated(1)	P
rs381413139	22	43177876	A	missense_variant	MODERATE	FLNB	ENSBTAG00000022004	Transcript	ENSBTAT00000029348.6	protein_coding	L/F	Ctc/Ttc	tolerated(1)	P
rs465744841	22	11578901	G	missense_variant	MODERATE	DLEC1	ENSBTAG00000008567	Transcript	ENSBTAT00000011298.6	protein_coding	M/V	Atg/Gtg	tolerated(1)	P
rs525586880	22	52998586	G	missense_variant	MODERATE	CCRL2	ENSBTAG00000006155	Transcript	ENSBTAT00000008096.5	protein_coding	N/H	Aac/Cac	tolerated(1)	P
rs109825778	21	58556203	C	missense_variant	MODERATE	ASB2	ENSBTAG00000007109	Transcript	ENSBTAT00000038558.5	protein_coding	S/A	Tct/Gct	tolerated(1)	P
rs381566157	21	67821129	G	missense_variant	MODERATE	TNFAIP2	ENSBTAG00000035995	Transcript	ENSBTAT00000050485.4	protein_coding	H/R	cAc/cGc	tolerated(1)	P
rs446670351	21	21667029	G	missense_variant	MODERATE	VPS33B	ENSBTAG00000000026	Transcript	ENSBTAT00000000029.4	protein_coding	N/S	aAc/aGc	tolerated(1)	P
rs208372544	20	71492164	A	missense_variant	MODERATE	CEP72	ENSBTAG00000011405	Transcript	ENSBTAT00000015158.5	protein_coding	R/L	cGg/cTg	tolerated(1)	P
rs378670132	20	71928339	G	missense_variant	MODERATE	-	ENSBTAG00000048135	Transcript	ENSBTAT00000066155.2	protein_coding	L/V	Ctc/Gtc	tolerated(1)	P
rs474519242	20	71492273	T	missense_variant	MODERATE	CEP72	ENSBTAG00000011405	Transcript	ENSBTAT00000015158.5	protein_coding	R/S	Cgc/Agc	tolerated(1)	P
rs110164211	19	23226481	T	missense_variant	MODERATE	SMG6	ENSBTAG00000000267	Transcript	ENSBTAT00000000333.6	protein_coding	A/E	gCa/gAa	tolerated(1)	P
rs110803239	19	14449498	G	missense_variant	MODERATE	-	ENSBTAG00000048980	Transcript	ENSBTAT00000071668.1	protein_coding	A/G	gCg/gGg	tolerated(1)	P
rs110881652	19	24426762	C	missense_variant	MODERATE	ITGAE	ENSBTAG00000015264	Transcript	ENSBTAT00000020307.5	protein_coding	Q/R	cAg/cGg	tolerated(1)	P
rs211136540	19	48238550	A	missense_variant	MODERATE	-	ENSBTAG00000019432	Transcript	ENSBTAT00000025884.6	protein_coding	S/F	tCc/tTc	tolerated(1)	P
rs381833573	19	48238748	T	missense_variant	MODERATE	-	ENSBTAG00000019432	Transcript	ENSBTAT00000025884.6	protein_coding	G/E	gGg/gAg	tolerated(1)	P
rs110300518	18	13766232	G	missense_variant	MODERATE	ZFPM1	ENSBTAG00000015766	Transcript	ENSBTAT00000047968.3	protein_coding	Q/R	cAg/cGg	tolerated(1)	P
rs136066836	18	54607090	G	missense_variant	MODERATE	BICRA	ENSBTAG00000004138	Transcript	ENSBTAT00000005415.5	protein_coding	T/A	Act/Gct	tolerated(1)	P
rs136818374	18	2136221	C	missense_variant	MODERATE	MLKL	ENSBTAG00000012216	Transcript	ENSBTAT00000016202.6	protein_coding	E/G	gAg/gGg	tolerated(1)	P
rs137380366	18	60862779	A	missense_variant	MODERATE	MGC139164	ENSBTAG00000040392	Transcript	ENSBTAT00000010394.6	protein_coding	R/L	cGc/cTc	tolerated(1)	P
rs208837262	18	56248527	T	missense_variant	MODERATE	NUP62	ENSBTAG00000050948	Transcript	ENSBTAT00000075701.1	protein_coding	A/T	Gca/Aca	tolerated(1)	P
rs209526529	18	65036217	G	missense_variant	MODERATE	-	ENSBTAG00000040169	Transcript	ENSBTAT00000044684.4	protein_coding	E/G	gAg/gGg	tolerated(1)	P
rs210761626	18	25547106	T	missense_variant	MODERATE	ADGRG5	ENSBTAG00000005170	Transcript	ENSBTAT00000046723.3	protein_coding	A/V	gCg/gTg	tolerated(1)	P
rs435150717	18	46347720	A	missense_variant	MODERATE	HAUS5	ENSBTAG00000013436	Transcript	ENSBTAT00000017877.6	protein_coding	R/Q	cGg/cAg	tolerated(1)	P
rs442266881	18	43510837	A	missense_variant	MODERATE	GPATCH1	ENSBTAG00000000721	Transcript	ENSBTAT00000000963.5	protein_coding	D/N	Gat/Aat	tolerated(1)	P
rs455421649	18	42868774	C	missense_variant	MODERATE	ZNF507	ENSBTAG00000014123	Transcript	ENSBTAT00000018782.6	protein_coding	S/P	Tca/Cca	tolerated(1)	P
rs132768241	17	71069383	C	missense_variant	MODERATE	-	ENSBTAG00000055016	Transcript	ENSBTAT00000083149.1	protein_coding	V/L	Gta/Cta	tolerated(1)	P
rs207656250	17	45091360	G	missense_variant	MODERATE	EP400	ENSBTAG00000020423	Transcript	ENSBTAT00000027216.6	protein_coding	A/P	Gct/Cct	tolerated(1)	P
rs439580589	17	29778172	G	missense_variant	MODERATE	PLK4	ENSBTAG00000039552	Transcript	ENSBTAT00000055868.2	protein_coding	M/T	aTg/aCg	tolerated(1)	P
rs517775113	17	29721621	C	missense_variant	MODERATE	ABHD18	ENSBTAG00000010630	Transcript	ENSBTAT00000014052.6	protein_coding	I/V	Att/Gtt	tolerated(1)	P
rs109410668	16	45446586	C	missense_variant	MODERATE	TNFRSF9	ENSBTAG00000003313	Transcript	ENSBTAT00000004288.6	protein_coding	V/L	Gtg/Ctg	tolerated(1)	P
rs207720179	16	80240454	C	missense_variant	MODERATE	PPP1R12B	ENSBTAG00000011772	Transcript	ENSBTAT00000015631.5	protein_coding	S/A	Tcc/Gcc	tolerated(1)	P
rs518401351	16	1910901	G	missense_variant	MODERATE	SOX13	ENSBTAG00000008132	Transcript	ENSBTAT00000010692.6	protein_coding	T/A	Aca/Gca	tolerated(1)	P
rs440186225	15	46234112	G	missense_variant	MODERATE	-	ENSBTAG00000037937	Transcript	ENSBTAT00000055625.3	protein_coding	Q/E	Cag/Gag	tolerated(1)	P
rs462199291	15	46230801	T	missense_variant	MODERATE	-	ENSBTAG00000037937	Transcript	ENSBTAT00000055625.3	protein_coding	T/M	aCg/aTg	tolerated(1)	P
rs472706504	15	46229334	T	missense_variant	MODERATE	-	ENSBTAG00000037937	Transcript	ENSBTAT00000055625.3	protein_coding	K/M	aAg/aTg	tolerated(1)	P
rs522873744	15	35132143	C	missense_variant	MODERATE	NCR3LG1	ENSBTAG00000050060	Transcript	ENSBTAT00000085687.1	protein_coding	K/E	Aag/Gag	tolerated(1)	P
rs109134892	14	30837447	C	missense_variant	MODERATE	MYBL1	ENSBTAG00000011981	Transcript	ENSBTAT00000015897.6	protein_coding	M/V	Atg/Gtg	tolerated(1)	P
rs137730907	14	76281203	T	missense_variant	MODERATE	WWP1	ENSBTAG00000015720	Transcript	ENSBTAT00000020867.6	protein_coding	H/N	Cac/Aac	tolerated(1)	P
rs210768540	14	19439362	A	missense_variant	MODERATE	PRKDC	ENSBTAG00000017019	Transcript	ENSBTAT00000022631.6	protein_coding	P/S	Ccc/Tcc	tolerated(1)	P
rs110007753	13	73033156	T	missense_variant	MODERATE	ADA	ENSBTAG00000005280	Transcript	ENSBTAT00000006947.5	protein_coding	Q/K	Cag/Aag	tolerated(1)	P
rs133857737	13	53457799	G	missense_variant	MODERATE	SIRPB1	ENSBTAG00000039520	Transcript	ENSBTAT00000027862.4	protein_coding	T/A	Act/Gct	tolerated(1)	P
rs208571624	13	40098767	C	missense_variant	MODERATE	RALGAPA2	ENSBTAG00000014178	Transcript	ENSBTAT00000018848.6	protein_coding	S/G	Agt/Ggt	tolerated(1)	P
rs210614747	13	53468406	G	missense_variant	MODERATE	SIRPB1	ENSBTAG00000039520	Transcript	ENSBTAT00000027862.4	protein_coding	S/G	Agc/Ggc	tolerated(1)	P
rs210823990	13	31576173	A	missense_variant	MODERATE	TRDMT1	ENSBTAG00000020546	Transcript	ENSBTAT00000027378.5	protein_coding	H/Y	Cat/Tat	tolerated(1)	P
rs211157515	13	57213788	G	missense_variant	MODERATE	ZNF831	ENSBTAG00000011940	Transcript	ENSBTAT00000015842.5	protein_coding	S/T	aGt/aCt	tolerated(1)	P
rs460302729	13	36024607	G	missense_variant	MODERATE	BAMBI	ENSBTAG00000003045	Transcript	ENSBTAT00000003960.6	protein_coding	I/T	aTc/aCc	tolerated(1)	P
rs521562650	13	57214268	T	missense_variant	MODERATE	ZNF831	ENSBTAG00000011940	Transcript	ENSBTAT00000015842.5	protein_coding	R/Q	cGg/cAg	tolerated(1)	P
rs526161055	13	57214115	G	missense_variant	MODERATE	ZNF831	ENSBTAG00000011940	Transcript	ENSBTAT00000015842.5	protein_coding	V/A	gTg/gCg	tolerated(1)	P
rs464726983	12	14100417	C	missense_variant	MODERATE	LACC1	ENSBTAG00000016691	Transcript	ENSBTAT00000022192.6	protein_coding	E/Q	Gaa/Caa	tolerated(1)	P
rs211432286	11	103404801	T	missense_variant	MODERATE	CAMSAP1	ENSBTAG00000006008	Transcript	ENSBTAT00000007892.6	protein_coding	R/K	aGg/aAg	tolerated(1)	P
rs41665725	11	2801813	C	missense_variant	MODERATE	ANKRD23	ENSBTAG00000010849	Transcript	ENSBTAT00000014398.6	protein_coding	D/E	gaT/gaG	tolerated(1)	P
rs714025525	11	75022570	C	missense_variant	MODERATE	WDCP	ENSBTAG00000016987	Transcript	ENSBTAT00000022591.5	protein_coding	Y/H	Tat/Cat	tolerated(1)	P
rs110748332	10	26735891	C	missense_variant	MODERATE	TEP1	ENSBTAG00000001179	Transcript	ENSBTAT00000001564.5	protein_coding	Q/P	cAa/cCa	tolerated(1)	P
rs134893113	10	22780472	A	missense_variant	MODERATE	-	ENSBTAG00000054833	Transcript	ENSBTAT00000068303.1	protein_coding	D/N	Gac/Aac	tolerated(1)	P
rs383558789	10	25435156	C	missense_variant	MODERATE	-	ENSBTAG00000006514	Transcript	ENSBTAT00000008541.5	protein_coding	A/G	gCt/gGt	tolerated(1)	P
rs43618153	10	26747496	A	missense_variant	MODERATE	TEP1	ENSBTAG00000001179	Transcript	ENSBTAT00000001564.5	protein_coding	D/E	gaT/gaA	tolerated(1)	P
rs449075745	10	25079365	G	missense_variant	MODERATE	-	ENSBTAG00000054224	Transcript	ENSBTAT00000086924.1	protein_coding	F/L	Ttt/Ctt	tolerated(1)	P
rs454030589	10	83189124	A	missense_variant	MODERATE	SIPA1L1	ENSBTAG00000015805	Transcript	ENSBTAT00000035650.5	protein_coding	R/K	aGa/aAa	tolerated(1)	P
rs470662237	10	25475809	G	missense_variant	MODERATE	-	ENSBTAG00000049996	Transcript	ENSBTAT00000075629.1	protein_coding	S/T	aGc/aCc	tolerated(1)	P
rs714275606	10	25475908	C	missense_variant	MODERATE	-	ENSBTAG00000049996	Transcript	ENSBTAT00000075629.1	protein_coding	K/R	aAg/aGg	tolerated(1)	P
rs137795971	9	60521954	C	missense_variant	MODERATE	MDN1	ENSBTAG00000001644	Transcript	ENSBTAT00000002157.6	protein_coding	V/A	gTg/gCg	tolerated(1)	P
rs433516684	9	43857817	T	missense_variant	MODERATE	PRDM1	ENSBTAG00000000816	Transcript	ENSBTAT00000001081.6	protein_coding	S/N	aGt/aAt	tolerated(1)	P
rs720389502	9	42944456	C	missense_variant	MODERATE	MTRES1	ENSBTAG00000021398	Transcript	ENSBTAT00000028523.6	protein_coding	I/V	Att/Gtt	tolerated(1)	P
rs210587368	8	76849871	T	missense_variant	MODERATE	IDNK	ENSBTAG00000047103	Transcript	ENSBTAT00000064590.2	protein_coding	S/F	tCc/tTc	tolerated(1)	P
rs386129923	8	5661354	A	missense_variant	MODERATE	GALNT7	ENSBTAG00000016845	Transcript	ENSBTAT00000056644.3	protein_coding	R/Q	cGg/cAg	tolerated(1)	P
rs454010139	8	109888908	C	missense_variant	MODERATE	CDK5RAP2	ENSBTAG00000006532	Transcript	ENSBTAT00000008586.6	protein_coding	T/A	Act/Gct	tolerated(1)	P
rs110530332	7	19448499	A	missense_variant	MODERATE	DPP9	ENSBTAG00000021134	Transcript	ENSBTAT00000035885.5	protein_coding	R/K	aGg/aAg	tolerated(1)	P
rs208028282	7	108951473	A	missense_variant	MODERATE	MAN2A1	ENSBTAG00000025029	Transcript	ENSBTAT00000042616.4	protein_coding	R/K	aGa/aAa	tolerated(1)	P
rs43512809	7	38051667	G	missense_variant	MODERATE	CDHR2	ENSBTAG00000025340	Transcript	ENSBTAT00000035552.5	protein_coding	M/V	Atg/Gtg	tolerated(1)	P
rs475373487	7	11658279	T	missense_variant	MODERATE	IL27RA	ENSBTAG00000016933	Transcript	ENSBTAT00000022524.6	protein_coding	R/Q	cGg/cAg	tolerated(1)	P
rs715323791	7	96129932	A	missense_variant	MODERATE	CAST	ENSBTAG00000000874	Transcript	ENSBTAT00000011029.6	protein_coding	A/T	Gca/Aca	tolerated(1)	P
rs135505001	6	114719277	G	missense_variant	MODERATE	TRMT44	ENSBTAG00000004797	Transcript	ENSBTAT00000006298.5	protein_coding	E/G	gAa/gGa	tolerated(1)	P
rs43470199	6	60822972	G	missense_variant	MODERATE	TMEM33	ENSBTAG00000043958	Transcript	ENSBTAT00000061500.3	protein_coding	D/G	gAt/gGt	tolerated(1)	P
rs43494461	6	117256602	C	missense_variant	MODERATE	SPON2	ENSBTAG00000004261	Transcript	ENSBTAT00000005582.5	protein_coding	A/P	Gcc/Ccc	tolerated(1)	P
rs137028580	5	108150598	G	missense_variant	MODERATE	WNT5B	ENSBTAG00000054367	Transcript	ENSBTAT00000068978.1	protein_coding	N/D	Aac/Gac	tolerated(1)	P
rs209161354	5	65728227	A	missense_variant	MODERATE	DRAM1	ENSBTAG00000017287	Transcript	ENSBTAT00000022976.5	protein_coding	V/I	Gtc/Atc	tolerated(1)	P
rs384859096	5	1257324	T	missense_variant	MODERATE	ZFC3H1	ENSBTAG00000012267	Transcript	ENSBTAT00000030417.5	protein_coding	T/N	aCt/aAt	tolerated(1)	P
rs385563109	5	100181771	G	missense_variant	MODERATE	-	ENSBTAG00000012026	Transcript	ENSBTAT00000009016.6	protein_coding	D/E	gaC/gaG	tolerated(1)	P
rs464299716	5	34993337	G	missense_variant	MODERATE	-	ENSBTAG00000026249	Transcript	ENSBTAT00000037230.4	protein_coding	V/A	gTg/gCg	tolerated(1)	P
rs716010012	5	108819468	T	missense_variant	MODERATE	IL17RA	ENSBTAG00000011067	Transcript	ENSBTAT00000014695.6	protein_coding	T/M	aCg/aTg	tolerated(1)	P
rs135436010	4	112231918	C	missense_variant	MODERATE	ZNF786	ENSBTAG00000014768	Transcript	ENSBTAT00000019646.6	protein_coding	Q/R	cAg/cGg	tolerated(1)	P
rs135642444	4	55853849	C	missense_variant	MODERATE	LSMEM1	ENSBTAG00000010555	Transcript	ENSBTAT00000013956.4	protein_coding	H/R	cAc/cGc	tolerated(1)	P
rs135787985	4	106054391	G	missense_variant	MODERATE	-	ENSBTAG00000051147	Transcript	ENSBTAT00000039006.5	protein_coding	M/V	Atg/Gtg	tolerated(1)	P
rs43162541	4	50162511	T	missense_variant	MODERATE	TARP	ENSBTAG00000036154	Transcript	ENSBTAT00000036195.5	protein_coding	D/N	Gac/Aac	tolerated(1)	P
rs43416905	4	112718139	G	missense_variant	MODERATE	ATP6V0E2	ENSBTAG00000006022	Transcript	ENSBTAT00000007912.5	protein_coding	Q/E	Cag/Gag	tolerated(1)	P
rs109212508	3	108323418	G	missense_variant	MODERATE	GNL2	ENSBTAG00000003849	Transcript	ENSBTAT00000005018.6	protein_coding	N/D	Aac/Gac	tolerated(1)	P
rs110295747	3	108199417	T	missense_variant	MODERATE	CDCA8	ENSBTAG00000014326	Transcript	ENSBTAT00000019049.5	protein_coding	G/S	Ggc/Agc	tolerated(1)	P
rs209866274	3	54206802	G	missense_variant	MODERATE	-	ENSBTAG00000037634	Transcript	ENSBTAT00000031134.5	protein_coding	A/G	gCt/gGt	tolerated(1)	P
rs210195079	3	14557700	G	missense_variant	MODERATE	PMF1	ENSBTAG00000009432	Transcript	ENSBTAT00000012411.4	protein_coding	Q/P	cAa/cCa	tolerated(1)	P
rs381359800	3	48630768	T	missense_variant	MODERATE	SLC44A3	ENSBTAG00000020344	Transcript	ENSBTAT00000033542.5	protein_coding	V/I	Gtt/Att	tolerated(1)	P
rs43710740	3	26160439	G	missense_variant	MODERATE	TTF2	ENSBTAG00000015392	Transcript	ENSBTAT00000033711.5	protein_coding	V/A	gTg/gCg	tolerated(1)	P
rs442642352	3	117463168	C	missense_variant	MODERATE	ESPNL	ENSBTAG00000010164	Transcript	ENSBTAT00000013414.4	protein_coding	S/P	Tcg/Ccg	tolerated(1)	P
rs449134702	3	42566396	G	missense_variant	MODERATE	VCAM1	ENSBTAG00000007773	Transcript	ENSBTAT00000044539.2	protein_coding	I/T	aTt/aCt	tolerated(1)	P
rs519622063	3	1149233	G	missense_variant	MODERATE	CREG1	ENSBTAG00000008931	Transcript	ENSBTAT00000011757.4	protein_coding	N/D	Aac/Gac	tolerated(1)	P
rs210830358	2	130314838	C	missense_variant	MODERATE	ZBTB40	ENSBTAG00000016448	Transcript	ENSBTAT00000021869.6	protein_coding	A/G	gCt/gGt	tolerated(1)	P
rs519000281	2	1349312	G	missense_variant	MODERATE	PTPN18	ENSBTAG00000011658	Transcript	ENSBTAT00000015484.5	protein_coding	D/E	gaC/gaG	tolerated(1)	P
rs523471355	2	134189487	G	missense_variant	MODERATE	KLHDC7A	ENSBTAG00000030322	Transcript	ENSBTAT00000042815.4	protein_coding	A/P	Gct/Cct	tolerated(1)	P
rs524798180	2	94478666	C	missense_variant	MODERATE	NDUFS1	ENSBTAG00000021976	Transcript	ENSBTAT00000029301.4	protein_coding	S/A	Tct/Gct	tolerated(1)	P
rs719310908	2	89021349	A	missense_variant	MODERATE	SPATS2L	ENSBTAG00000016092	Transcript	ENSBTAT00000033018.5	protein_coding	A/T	Gcc/Acc	tolerated(1)	P
rs109422368	1	58219005	G	missense_variant	MODERATE	SIDT1	ENSBTAG00000013292	Transcript	ENSBTAT00000017678.6	protein_coding	Q/E	Cag/Gag	tolerated(1)	P
rs136961181	1	145949811	A	missense_variant	MODERATE	MCM3AP	ENSBTAG00000003148	Transcript	ENSBTAT00000004097.6	protein_coding	V/L	Gtg/Ttg	tolerated(1)	P
rs207820222	1	3172404	A	missense_variant	MODERATE	URB1	ENSBTAG00000012412	Transcript	ENSBTAT00000016473.5	protein_coding	V/I	Gtc/Atc	tolerated(1)	P
rs207972797	1	99685575	C	missense_variant	MODERATE	SERPINI1	ENSBTAG00000012708	Transcript	ENSBTAT00000016890.6	protein_coding	T/A	Aca/Gca	tolerated(1)	P
rs519163567	1	152460153	A	missense_variant	MODERATE	EAF1	ENSBTAG00000019202	Transcript	ENSBTAT00000025560.6	protein_coding	C/Y	tGt/tAt	tolerated(1)	P
rs132658346	22	56410373	G	missense_variant	MODERATE	TMEM40	ENSBTAG00000000161	Transcript	ENSBTAT00000036498.4	protein_coding	Q/R	cAg/cGg	tolerated(0.98)	P
rs43118304	10	70776733	G	missense_variant	MODERATE	KIAA0586	ENSBTAG00000004631	Transcript	ENSBTAT00000008528.6	protein_coding	I/V	Ata/Gta	tolerated(0.97)	P
rs523630618	1	152678386	A	missense_variant	MODERATE	BTD	ENSBTAG00000019129	Transcript	ENSBTAT00000025464.6	protein_coding	R/K	aGg/aAg	tolerated(0.97)	P
rs520342459	28	1445829	C	missense_variant	MODERATE	NUP133	ENSBTAG00000004965	Transcript	ENSBTAT00000006535.5	protein_coding	I/V	Atc/Gtc	tolerated(0.94)	P
rs41887903	18	50819234	G	missense_variant	MODERATE	CEACAM1	ENSBTAG00000005615	Transcript	ENSBTAT00000007371.6	protein_coding	T/S	aCc/aGc	tolerated(0.94)	P
rs380207924	10	25482700	C	missense_variant	MODERATE	TRAV2	ENSBTAG00000052108	Transcript	ENSBTAT00000085088.1	TR_V_gene	I/V	Ata/Gta	tolerated(0.94)	P
rs523539417	26	47514764	C	missense_variant	MODERATE	MKI67	ENSBTAG00000002444	Transcript	ENSBTAT00000003173.5	protein_coding	Q/R	cAg/cGg	tolerated(0.93)	P
rs137189237	4	105838799	C	missense_variant	MODERATE	-	ENSBTAG00000026068	Transcript	ENSBTAT00000036972.4	protein_coding	N/T	aAt/aCt	tolerated(0.93)	P
rs382342887	10	24985376	A	missense_variant	MODERATE	-	ENSBTAG00000049140	Transcript	ENSBTAT00000050271.4	protein_coding	P/L	cCt/cTt	tolerated(0.92)	P
rs134257528	25	38015520	T	missense_variant	MODERATE	PMS2	ENSBTAG00000007364	Transcript	ENSBTAT00000037121.5	protein_coding	R/K	aGg/aAg	tolerated(0.9)	P
rs42363432	25	25202170	G	missense_variant	MODERATE	KATNIP	ENSBTAG00000006129	Transcript	ENSBTAT00000061624.3	protein_coding	D/E	gaC/gaG	tolerated(0.9)	P
rs720927321	19	62220069	C	missense_variant	MODERATE	AXIN2	ENSBTAG00000030162	Transcript	ENSBTAT00000042542.3	protein_coding	P/A	Ccc/Gcc	tolerated(0.9)	P
rs208624420	18	61068350	G	missense_variant	MODERATE	-	ENSBTAG00000014953	Transcript	ENSBTAT00000019911.6	protein_coding	V/L	Gtc/Ctc	tolerated(0.9)	P
rs522446784	10	46649446	C	missense_variant	MODERATE	CA12	ENSBTAG00000019390	Transcript	ENSBTAT00000025837.6	protein_coding	V/L	Gtg/Ctg	tolerated(0.9)	P
rs110699112	27	38151446	G	missense_variant	MODERATE	CSGALNACT1	ENSBTAG00000004613	Transcript	ENSBTAT00000006052.6	protein_coding	S/G	Agc/Ggc	tolerated(0.89)	P
rs520326706	19	40672930	G	missense_variant	MODERATE	IGFBP4	ENSBTAG00000008611	Transcript	ENSBTAT00000011361.5	protein_coding	M/V	Atg/Gtg	tolerated(0.87)	P
rs516428716	10	5473933	T	missense_variant	MODERATE	HRH2	ENSBTAG00000044071	Transcript	ENSBTAT00000061359.3	protein_coding	V/I	Gtc/Atc	tolerated(0.87)	P
rs208933027	5	103035114	G	missense_variant	MODERATE	CD163L1	ENSBTAG00000054245	Transcript	ENSBTAT00000028127.5	protein_coding	M/T	aTg/aCg	tolerated(0.87)	P
rs1117530616	26	24010721	A	missense_variant	MODERATE	PDCD11	ENSBTAG00000009715	Transcript	ENSBTAT00000012818.6	protein_coding	A/T	Gcc/Acc	tolerated(0.86)	P
rs449184988	25	9737721	A	missense_variant	MODERATE	CLEC16A	ENSBTAG00000005208	Transcript	ENSBTAT00000061555.3	protein_coding	R/Q	cGg/cAg	tolerated(0.86)	P
rs110940487	5	43897095	G	missense_variant	MODERATE	FRS2	ENSBTAG00000019155	Transcript	ENSBTAT00000025495.4	protein_coding	V/A	gTg/gCg	tolerated(0.86)	P
rs454102352	25	9587981	C	missense_variant	MODERATE	CIITA	ENSBTAG00000020649	Transcript	ENSBTAT00000027518.6	protein_coding	V/A	gTt/gCt	tolerated(0.85)	P
rs435799892	23	32727639	T	missense_variant	MODERATE	-	ENSBTAG00000003892	Transcript	ENSBTAT00000005079.6	protein_coding	A/S	Gct/Tct	tolerated(0.85)	P
rs381983122	15	46235295	T	missense_variant	MODERATE	-	ENSBTAG00000037937	Transcript	ENSBTAT00000055625.3	protein_coding	T/I	aCt/aTt	tolerated(0.85)	P
rs515973375	9	81918504	A	missense_variant	MODERATE	UTRN	ENSBTAG00000009665	Transcript	ENSBTAT00000012740.6	protein_coding	A/T	Gct/Act	tolerated(0.85)	P
rs108954324	5	45624646	T	missense_variant	MODERATE	IFNG	ENSBTAG00000012529	Transcript	ENSBTAT00000016634.3	protein_coding	G/V	gGg/gTg	tolerated(0.85)	P
rs716704313	15	54266294	T	missense_variant	MODERATE	NEU3	ENSBTAG00000025931	Transcript	ENSBTAT00000036738.4	protein_coding	A/S	Gcc/Tcc	tolerated(0.83)	P
rs441013257	3	54242251	A	missense_variant	MODERATE	-	ENSBTAG00000037634	Transcript	ENSBTAT00000031134.5	protein_coding	R/Q	cGg/cAg	tolerated(0.83)	P
rs479252064	24	58297839	T	missense_variant	MODERATE	LMAN1	ENSBTAG00000006833	Transcript	ENSBTAT00000008979.6	protein_coding	L/M	Ctg/Atg	tolerated(0.81)	P
rs715241860	24	3929070	A	missense_variant	MODERATE	-	ENSBTAG00000022887	Transcript	ENSBTAT00000031106.5	protein_coding	P/S	Cct/Tct	tolerated(0.81)	P
rs377786021	7	5575384	T	missense_variant	MODERATE	NIBAN3	ENSBTAG00000018946	Transcript	ENSBTAT00000025214.5	protein_coding	A/E	gCa/gAa	tolerated(0.81)	P
rs136587200	5	102265749	T	missense_variant	MODERATE	WC1-12	ENSBTAG00000052355	Transcript	ENSBTAT00000056482.3	protein_coding	P/S	Ccc/Tcc	tolerated(0.81)	P
rs210441753	9	8713362	G	missense_variant	MODERATE	LMBRD1	ENSBTAG00000016164	Transcript	ENSBTAT00000021518.3	protein_coding	G/A	gGg/gCg	tolerated(0.8)	P
rs476430238	7	34699422	A	missense_variant	MODERATE	DMXL1	ENSBTAG00000006748	Transcript	ENSBTAT00000008886.6	protein_coding	T/I	aCa/aTa	tolerated(0.8)	P
rs516987508	1	70790307	G	missense_variant	MODERATE	ZDHHC19	ENSBTAG00000021515	Transcript	ENSBTAT00000028676.4	protein_coding	M/T	aTg/aCg	tolerated(0.8)	P
rs109161663	6	66760827	G	missense_variant	MODERATE	TXK	ENSBTAG00000005055	Transcript	ENSBTAT00000006670.5	protein_coding	C/S	tGc/tCc	tolerated(0.79)	P
rs43250910	1	82866802	G	missense_variant	MODERATE	EIF4G1	ENSBTAG00000012881	Transcript	ENSBTAT00000032213.5	protein_coding	G/A	gGg/gCg	tolerated(0.79)	P
rs109762050	19	55741983	G	missense_variant	MODERATE	TRIM47	ENSBTAG00000018920	Transcript	ENSBTAT00000025190.5	protein_coding	L/V	Ctg/Gtg	tolerated(0.78)	P
rs1114811674	18	51172192	C	missense_variant	MODERATE	ZNF574	ENSBTAG00000021789	Transcript	ENSBTAT00000031986.5	protein_coding	T/A	Acc/Gcc	tolerated(0.78)	P
rs209390438	18	52165298	T	missense_variant	MODERATE	ZNF227	ENSBTAG00000027431	Transcript	ENSBTAT00000017798.6	protein_coding	P/L	cCc/cTc	tolerated(0.77)	P
rs435811252	15	83444982	A	missense_variant	MODERATE	NCAPD3	ENSBTAG00000002260	Transcript	ENSBTAT00000039478.5	protein_coding	P/S	Ccg/Tcg	tolerated(0.77)	P
rs520401192	X	92483330	G	missense_variant	MODERATE	APEX2	ENSBTAG00000013177	Transcript	ENSBTAT00000017537.4	protein_coding	T/A	Act/Gct	tolerated(0.76)	P
rs110593633	11	1593940	T	missense_variant	MODERATE	BUB1	ENSBTAG00000021181	Transcript	ENSBTAT00000028226.5	protein_coding	E/D	gaA/gaT	tolerated(0.76)	P
rs454497468	4	94054401	T	missense_variant	MODERATE	CPA4	ENSBTAG00000046648	Transcript	ENSBTAT00000066192.2	protein_coding	R/L	cGc/cTc	tolerated(0.76)	P
rs209252062	3	26159790	C	missense_variant	MODERATE	TTF2	ENSBTAG00000015392	Transcript	ENSBTAT00000033711.5	protein_coding	H/D	Cac/Gac	tolerated(0.76)	P
rs110381666	26	21784164	G	missense_variant	MODERATE	SLF2	ENSBTAG00000012077	Transcript	ENSBTAT00000055745.3	protein_coding	I/V	Att/Gtt	tolerated(0.75)	P
rs720470097	19	51226332	A	missense_variant	MODERATE	FAAP100	ENSBTAG00000019104	Transcript	ENSBTAT00000025435.6	protein_coding	H/N	Cac/Aac	tolerated(0.75)	P
rs519448458	17	70378720	G	missense_variant	MODERATE	PRR14L	ENSBTAG00000009006	Transcript	ENSBTAT00000011858.5	protein_coding	E/A	gAg/gCg	tolerated(0.75)	P
rs724109722	10	37791809	T	missense_variant	MODERATE	ZNF106	ENSBTAG00000004079	Transcript	ENSBTAT00000005329.6	protein_coding	A/T	Gca/Aca	tolerated(0.75)	P
rs379004219	6	117114464	C	missense_variant	MODERATE	UVSSA	ENSBTAG00000012577	Transcript	ENSBTAT00000016697.5	protein_coding	H/R	cAc/cGc	tolerated(0.75)	P
rs479494578	3	66062482	C	missense_variant	MODERATE	IFI44L	ENSBTAG00000030932	Transcript	ENSBTAT00000031066.5	protein_coding	I/V	Ata/Gta	tolerated(0.75)	P
rs481364122	15	46230813	A	missense_variant	MODERATE	-	ENSBTAG00000037937	Transcript	ENSBTAT00000055625.3	protein_coding	P/Q	cCa/cAa	tolerated(0.74)	P
rs379949829	23	25674299	C	missense_variant	MODERATE	BLA-DQB	ENSBTAG00000019588	Transcript	ENSBTAT00000026100.3	protein_coding	E/A	gAg/gCg	tolerated(0.72)	P
rs718083258	18	35918577	G	missense_variant	MODERATE	-	ENSBTAG00000053442	Transcript	ENSBTAT00000079271.1	protein_coding	I/S	aTt/aGt	tolerated(0.72)	P
rs110917069	5	111606489	C	missense_variant	MODERATE	TNRC6B	ENSBTAG00000021076	Transcript	ENSBTAT00000028072.6	protein_coding	V/L	Gtt/Ctt	tolerated(0.72)	P
rs41995921	22	11572770	G	missense_variant	MODERATE	DLEC1	ENSBTAG00000008567	Transcript	ENSBTAT00000011298.6	protein_coding	I/V	Atc/Gtc	tolerated(0.71)	P
rs209433806	13	16403833	A	missense_variant	MODERATE	SFMBT2	ENSBTAG00000005915	Transcript	ENSBTAT00000007770.6	protein_coding	A/E	gCa/gAa	tolerated(0.71)	P
rs211013638	11	104363532	C	missense_variant	MODERATE	SLC2A6	ENSBTAG00000001824	Transcript	ENSBTAT00000002385.5	protein_coding	T/A	Acg/Gcg	tolerated(0.7)	P
rs136244624	5	111606361	C	missense_variant	MODERATE	TNRC6B	ENSBTAG00000021076	Transcript	ENSBTAT00000028072.6	protein_coding	V/A	gTt/gCt	tolerated(0.7)	P
rs134489759	1	148547789	C	missense_variant	MODERATE	DOP1B	ENSBTAG00000014306	Transcript	ENSBTAT00000019018.4	protein_coding	S/P	Tca/Cca	tolerated(0.7)	P
rs457678683	1	3179633	A	missense_variant	MODERATE	URB1	ENSBTAG00000012412	Transcript	ENSBTAT00000016473.5	protein_coding	R/Q	cGg/cAg	tolerated(0.7)	P
rs448542877	1	2339054	A	missense_variant	MODERATE	IFNAR2	ENSBTAG00000015212	Transcript	ENSBTAT00000020239.6	protein_coding	M/L	Atg/Ttg	tolerated(0.69)	P
rs471362556	6	117253884	A	missense_variant	MODERATE	SPON2	ENSBTAG00000004261	Transcript	ENSBTAT00000005582.5	protein_coding	A/T	Gca/Aca	tolerated(0.68)	P
rs110678050	5	75562267	G	missense_variant	MODERATE	IL2RB	ENSBTAG00000016345	Transcript	ENSBTAT00000021747.5	protein_coding	V/L	Gtg/Ctg	tolerated(0.68)	P
rs521760355	12	52258904	C	missense_variant	MODERATE	MYCBP2	ENSBTAG00000018851	Transcript	ENSBTAT00000025100.6	protein_coding	D/E	gaT/gaG	tolerated(0.67)	P
rs457745701	9	15333350	C	missense_variant	MODERATE	SENP6	ENSBTAG00000005869	Transcript	ENSBTAT00000007718.6	protein_coding	E/D	gaG/gaC	tolerated(0.67)	P
rs43100407	6	90793445	G	missense_variant	MODERATE	NAAA	ENSBTAG00000019478	Transcript	ENSBTAT00000025945.6	protein_coding	E/D	gaA/gaC	tolerated(0.67)	P
rs209835795	2	133514975	G	missense_variant	MODERATE	UBR4	ENSBTAG00000015240	Transcript	ENSBTAT00000020277.6	protein_coding	I/V	Atc/Gtc	tolerated(0.66)	P
rs134733893	1	146047925	G	missense_variant	MODERATE	PCNT	ENSBTAG00000030670	Transcript	ENSBTAT00000029328.6	protein_coding	I/V	Att/Gtt	tolerated(0.66)	P
rs456537943	25	2941351	G	missense_variant	MODERATE	NLRC3	ENSBTAG00000004505	Transcript	ENSBTAT00000005918.5	protein_coding	C/S	tGc/tCc	tolerated(0.65)	P
rs452496981	15	46231304	C	missense_variant	MODERATE	-	ENSBTAG00000037937	Transcript	ENSBTAT00000055625.3	protein_coding	C/R	Tgc/Cgc	tolerated(0.65)	P
rs383631016	11	63457568	C	missense_variant	MODERATE	CEP68	ENSBTAG00000016717	Transcript	ENSBTAT00000022223.5	protein_coding	S/P	Tcc/Ccc	tolerated(0.65)	P
rs211478930	8	11023079	A	missense_variant	MODERATE	CCDC25	ENSBTAG00000006547	Transcript	ENSBTAT00000008601.6	protein_coding	C/Y	tGt/tAt	tolerated(0.65)	P
rs133339335	3	67482716	A	missense_variant	MODERATE	PIGK	ENSBTAG00000031012	Transcript	ENSBTAT00000043893.4	protein_coding	R/K	aGa/aAa	tolerated(0.65)	P
rs714480542	3	117463165	A	missense_variant	MODERATE	ESPNL	ENSBTAG00000010164	Transcript	ENSBTAT00000013414.4	protein_coding	G/R	Ggg/Agg	tolerated(0.65)	P
rs524850256	26	47513208	T	missense_variant	MODERATE	MKI67	ENSBTAG00000002444	Transcript	ENSBTAT00000003173.5	protein_coding	V/I	Gta/Ata	tolerated(0.64)	P
rs109833128	2	126767932	G	missense_variant	MODERATE	ZNF683	ENSBTAG00000009631	Transcript	ENSBTAT00000012691.4	protein_coding	E/G	gAg/gGg	tolerated(0.64)	P
rs716067528	12	53067087	T	missense_variant	MODERATE	EDNRB	ENSBTAG00000005299	Transcript	ENSBTAT00000006979.4	protein_coding	M/I	atG/atA	tolerated(0.63)	P
rs210354756	10	23535839	C	missense_variant	MODERATE	-	ENSBTAG00000051554	Transcript	ENSBTAT00000085612.1	protein_coding	E/G	gAg/gGg	tolerated(0.63)	P
rs525670343	6	114529991	T	missense_variant	MODERATE	SH3TC1	ENSBTAG00000047876	Transcript	ENSBTAT00000066026.2	protein_coding	G/V	gGt/gTt	tolerated(0.63)	P
rs137023964	5	98977672	A	missense_variant	MODERATE	KLRA1	ENSBTAG00000009252	Transcript	ENSBTAT00000012190.3	protein_coding	A/D	gCt/gAt	tolerated(0.63)	P
rs382125712	5	99751056	C	missense_variant	MODERATE	-	ENSBTAG00000030426	Transcript	ENSBTAT00000042959.3	protein_coding	I/V	Ata/Gta	tolerated(0.63)	P
rs42062174	25	22446041	T	missense_variant	MODERATE	TNRC6A	ENSBTAG00000017999	Transcript	ENSBTAT00000023950.6	protein_coding	P/S	Cca/Tca	tolerated(0.62)	P
rs134066144	20	32600845	A	missense_variant	MODERATE	FBXO4	ENSBTAG00000016981	Transcript	ENSBTAT00000022583.5	protein_coding	A/S	Gca/Tca	tolerated(0.62)	P
rs110580356	11	49629011	T	missense_variant	MODERATE	ELMOD3	ENSBTAG00000021935	Transcript	ENSBTAT00000029243.6	protein_coding	R/Q	cGg/cAg	tolerated(0.62)	P
rs43475451	6	88177493	C	missense_variant	MODERATE	COX18	ENSBTAG00000005394	Transcript	ENSBTAT00000007094.6	protein_coding	T/R	aCg/aGg	tolerated(0.62)	P
rs525882518	29	22225235	A	missense_variant	MODERATE	FANCF	ENSBTAG00000007230	Transcript	ENSBTAT00000009509.6	protein_coding	S/R	agC/agA	tolerated(0.61)	P
rs209060807	28	44143189	G	missense_variant	MODERATE	FAM21A	ENSBTAG00000018915	Transcript	ENSBTAT00000025173.5	protein_coding	N/S	aAc/aGc	tolerated(0.61)	P
rs433304496	24	53749370	G	missense_variant	MODERATE	C24H18orf54	ENSBTAG00000008169	Transcript	ENSBTAT00000010737.6	protein_coding	D/E	gaC/gaG	tolerated(0.61)	P
rs381692786	20	35535957	T	missense_variant	MODERATE	OSMR	ENSBTAG00000033107	Transcript	ENSBTAT00000047019.3	protein_coding	R/Q	cGg/cAg	tolerated(0.61)	P
rs724077333	19	52135796	T	missense_variant	MODERATE	-	ENSBTAG00000022489	Transcript	ENSBTAT00000030444.5	protein_coding	R/H	cGt/cAt	tolerated(0.61)	P
rs210074075	16	35144982	G	missense_variant	MODERATE	CHML	ENSBTAG00000010803	Transcript	ENSBTAT00000014310.6	protein_coding	S/C	tCt/tGt	tolerated(0.61)	P
rs132938161	5	81305402	A	missense_variant	MODERATE	CCDC91	ENSBTAG00000012448	Transcript	ENSBTAT00000016518.6	protein_coding	T/I	aCt/aTt	tolerated(0.61)	P
rs379548770	25	33830126	C	missense_variant	MODERATE	-	ENSBTAG00000017939	Transcript	ENSBTAT00000023854.6	protein_coding	T/S	aCc/aGc	tolerated(0.6)	P
rs526734973	22	48347127	T	missense_variant	MODERATE	STAB1	ENSBTAG00000014782	Transcript	ENSBTAT00000019663.6	protein_coding	V/I	Gtc/Atc	tolerated(0.6)	P
rs383092915	7	5135911	T	missense_variant	MODERATE	IL12RB1	ENSBTAG00000011481	Transcript	ENSBTAT00000064950.2	protein_coding	E/D	gaG/gaT	tolerated(0.6)	P
rs520521496	1	66978930	T	missense_variant	MODERATE	PARP9	ENSBTAG00000021791	Transcript	ENSBTAT00000029045.5	protein_coding	S/N	aGc/aAc	tolerated(0.6)	P
rs17871877	28	28152905	C	missense_variant	MODERATE	SPOCK2	ENSBTAG00000008827	Transcript	ENSBTAT00000031330.5	protein_coding	N/S	aAc/aGc	tolerated(0.59)	P
rs207798484	23	48065810	T	missense_variant	MODERATE	RREB1	ENSBTAG00000005980	Transcript	ENSBTAT00000044565.4	protein_coding	R/H	cGc/cAc	tolerated(0.59)	P
rs208047098	18	52165276	G	missense_variant	MODERATE	ZNF227	ENSBTAG00000027431	Transcript	ENSBTAT00000017798.6	protein_coding	K/E	Aaa/Gaa	tolerated(0.59)	P
rs718680737	17	72497842	A	missense_variant	MODERATE	KLHL22	ENSBTAG00000020161	Transcript	ENSBTAT00000026853.5	protein_coding	R/Q	cGg/cAg	tolerated(0.59)	P
rs208964272	5	30994197	G	missense_variant	MODERATE	ADCY6	ENSBTAG00000005464	Transcript	ENSBTAT00000007187.5	protein_coding	Q/R	cAg/cGg	tolerated(0.59)	P
rs135207312	4	106062017	T	missense_variant	MODERATE	-	ENSBTAG00000047919	Transcript	ENSBTAT00000064277.2	protein_coding	A/V	gCg/gTg	tolerated(0.59)	P
rs458087851	18	39767975	T	missense_variant	MODERATE	CMTR2	ENSBTAG00000047367	Transcript	ENSBTAT00000063376.2	protein_coding	T/S	Acg/Tcg	tolerated(0.58)	P
rs41695973	13	46441197	A	missense_variant	MODERATE	LARP4B	ENSBTAG00000013899	Transcript	ENSBTAT00000018457.6	protein_coding	A/T	Gcc/Acc	tolerated(0.58)	P
rs207645743	5	74316480	G	missense_variant	MODERATE	-	ENSBTAG00000037799	Transcript	ENSBTAT00000056456.3	protein_coding	K/R	aAg/aGg	tolerated(0.58)	P
rs524246028	1	66989555	G	missense_variant	MODERATE	DTX3L	ENSBTAG00000009933	Transcript	ENSBTAT00000013108.6	protein_coding	Q/E	Cag/Gag	tolerated(0.58)	P
rs716672138	18	35713521	C	missense_variant	MODERATE	PRMT7	ENSBTAG00000009638	Transcript	ENSBTAT00000012699.5	protein_coding	V/A	gTt/gCt	tolerated(0.57)	P
rs524662413	10	22356883	T	missense_variant	MODERATE	-	ENSBTAG00000055197	Transcript	ENSBTAT00000066881.1	protein_coding	A/T	Gca/Aca	tolerated(0.57)	P
rs109364956	7	96183981	C	missense_variant	MODERATE	ERAP1	ENSBTAG00000013557	Transcript	ENSBTAT00000018026.5	protein_coding	H/R	cAc/cGc	tolerated(0.57)	P
rs135529205	1	145275742	T	missense_variant	MODERATE	COL18A1	ENSBTAG00000023907	Transcript	ENSBTAT00000034655.5	protein_coding	P/L	cCg/cTg	tolerated(0.57)	P
rs211520916	14	444032	T	missense_variant	MODERATE	PPP1R16A	ENSBTAG00000007834	Transcript	ENSBTAT00000010306.6	protein_coding	A/T	Gca/Aca	tolerated(0.56)	P
rs137000111	11	103838668	A	missense_variant	MODERATE	SNAPC4	ENSBTAG00000000054	Transcript	ENSBTAT00000000060.5	protein_coding	E/D	gaG/gaT	tolerated(0.56)	P
rs450218345	4	49628851	C	missense_variant	MODERATE	PNPLA8	ENSBTAG00000024387	Transcript	ENSBTAT00000017658.6	protein_coding	P/R	cCa/cGa	tolerated(0.56)	P
rs211372012	3	106696402	T	missense_variant	MODERATE	MACF1	ENSBTAG00000021024	Transcript	ENSBTAT00000033270.5	protein_coding	A/T	Gct/Act	tolerated(0.56)	P
rs211277777	23	31610571	C	missense_variant	MODERATE	-	ENSBTAG00000010852	Transcript	ENSBTAT00000045031.4	protein_coding	I/S	aTc/aGc	tolerated(0.55)	P
rs718394747	6	114540953	A	missense_variant	MODERATE	SH3TC1	ENSBTAG00000047876	Transcript	ENSBTAT00000066026.2	protein_coding	G/S	Ggc/Agc	tolerated(0.55)	P
rs211653206	3	26141156	T	missense_variant	MODERATE	TTF2	ENSBTAG00000015392	Transcript	ENSBTAT00000033711.5	protein_coding	S/N	aGc/aAc	tolerated(0.55)	P
rs480108159	25	40661670	T	missense_variant	MODERATE	BRAT1	ENSBTAG00000014502	Transcript	ENSBTAT00000019280.6	protein_coding	A/T	Gca/Aca	tolerated(0.54)	P
rs110952160	22	58518108	C	missense_variant	MODERATE	NUP210	ENSBTAG00000003665	Transcript	ENSBTAT00000043850.4	protein_coding	M/T	aTg/aCg	tolerated(0.54)	P
rs381751135	9	70897345	T	missense_variant	MODERATE	VNN2	ENSBTAG00000016357	Transcript	ENSBTAT00000021759.6	protein_coding	R/H	cGt/cAt	tolerated(0.54)	P
rs110490198	8	63093404	T	missense_variant	MODERATE	TRMO	ENSBTAG00000019238	Transcript	ENSBTAT00000025618.6	protein_coding	R/H	cGt/cAt	tolerated(0.54)	P
rs439572401	8	17297769	G	missense_variant	MODERATE	PLAA	ENSBTAG00000013011	Transcript	ENSBTAT00000017298.6	protein_coding	N/D	Aat/Gat	tolerated(0.54)	P
rs434329450	2	69501718	C	missense_variant	MODERATE	-	ENSBTAG00000015077	Transcript	ENSBTAT00000045489.4	protein_coding	V/L	Gtg/Ctg	tolerated(0.54)	P
rs519161912	26	47515037	C	missense_variant	MODERATE	MKI67	ENSBTAG00000002444	Transcript	ENSBTAT00000003173.5	protein_coding	K/R	aAg/aGg	tolerated(0.53)	P
rs458017725	15	46234502	T	missense_variant	MODERATE	-	ENSBTAG00000037937	Transcript	ENSBTAT00000055625.3	protein_coding	T/S	Act/Tct	tolerated(0.53)	P
rs209838406	14	1310169	C	missense_variant	MODERATE	ZNF696	ENSBTAG00000049014	Transcript	ENSBTAT00000066737.1	protein_coding	H/R	cAc/cGc	tolerated(0.53)	P
rs207596518	11	103836242	A	missense_variant	MODERATE	SNAPC4	ENSBTAG00000000054	Transcript	ENSBTAT00000000060.5	protein_coding	A/S	Gcc/Tcc	tolerated(0.53)	P
rs382475104	6	114529328	C	missense_variant	MODERATE	SH3TC1	ENSBTAG00000047876	Transcript	ENSBTAT00000066026.2	protein_coding	E/D	gaA/gaC	tolerated(0.53)	P
rs721130669	6	114737237	A	missense_variant	MODERATE	TRMT44	ENSBTAG00000004797	Transcript	ENSBTAT00000006298.5	protein_coding	G/R	Ggg/Agg	tolerated(0.53)	P
rs435115356	5	74709821	C	missense_variant	MODERATE	APOL3	ENSBTAG00000000667	Transcript	ENSBTAT00000000878.6	protein_coding	Y/H	Tat/Cat	tolerated(0.53)	P
rs209686477	4	114636020	T	missense_variant	MODERATE	KMT2C	ENSBTAG00000024199	Transcript	ENSBTAT00000028347.6	protein_coding	G/S	Ggt/Agt	tolerated(0.53)	P
rs524128305	26	47527638	G	missense_variant	MODERATE	MKI67	ENSBTAG00000002444	Transcript	ENSBTAT00000003173.5	protein_coding	K/T	aAa/aCa	tolerated(0.52)	P
rs137260540	23	29027986	T	missense_variant	MODERATE	-	ENSBTAG00000025398	Transcript	ENSBTAT00000035669.4	protein_coding	A/T	Gcc/Acc	tolerated(0.52)	P
rs480453693	23	25674289	G	missense_variant	MODERATE	BLA-DQB	ENSBTAG00000019588	Transcript	ENSBTAT00000026100.3	protein_coding	T/A	Acg/Gcg	tolerated(0.52)	P
rs110604325	16	77609442	G	missense_variant	MODERATE	PTPRC	ENSBTAG00000023144	Transcript	ENSBTAT00000013320.6	protein_coding	P/R	cCt/cGt	tolerated(0.52)	P
rs518509929	11	48815536	A	missense_variant	MODERATE	POLR1A	ENSBTAG00000006481	Transcript	ENSBTAT00000008496.6	protein_coding	V/I	Gtt/Att	tolerated(0.52)	P
rs381376850	10	23439312	A	missense_variant	MODERATE	-	ENSBTAG00000052011	Transcript	ENSBTAT00000066748.1	TR_V_gene	G/V	gGt/gTt	tolerated(0.52)	P
rs523293218	7	16928636	T	missense_variant	MODERATE	CERS4	ENSBTAG00000003434	Transcript	ENSBTAT00000004459.3	protein_coding	T/S	Acg/Tcg	tolerated(0.52)	P
rs110941974	3	8694554	C	missense_variant	MODERATE	-	ENSBTAG00000046231	Transcript	ENSBTAT00000063090.2	protein_coding	E/D	gaA/gaC	tolerated(0.52)	P
rs42926555	25	33641332	G	missense_variant	MODERATE	TBL2	ENSBTAG00000000321	Transcript	ENSBTAT00000000422.6	protein_coding	I/V	Att/Gtt	tolerated(0.51)	P
rs439610235	25	27950377	G	missense_variant	MODERATE	-	ENSBTAG00000055247	Transcript	ENSBTAT00000083155.1	protein_coding	H/R	cAt/cGt	tolerated(0.51)	P
rs715386164	22	60289815	G	missense_variant	MODERATE	CHCHD6	ENSBTAG00000030855	Transcript	ENSBTAT00000043631.2	protein_coding	V/A	gTg/gCg	tolerated(0.51)	P
rs719569637	10	87071021	A	missense_variant	MODERATE	TTLL5	ENSBTAG00000025403	Transcript	ENSBTAT00000035678.5	protein_coding	V/I	Gtc/Atc	tolerated(0.51)	P
rs481674189	23	43022409	C	missense_variant	MODERATE	NOL7	ENSBTAG00000021554	Transcript	ENSBTAT00000028718.4	protein_coding	T/A	Aca/Gca	tolerated(0.5)	P
rs109272657	15	24352267	T	missense_variant	MODERATE	USP28	ENSBTAG00000002323	Transcript	ENSBTAT00000002998.6	protein_coding	L/I	Ctt/Att	tolerated(0.5)	P
rs723964792	10	21810210	T	missense_variant	MODERATE	CDH24	ENSBTAG00000011349	Transcript	ENSBTAT00000015083.6	protein_coding	A/V	gCt/gTt	tolerated(0.5)	P
rs717740808	9	89470746	C	missense_variant	MODERATE	-	ENSBTAG00000054597	Transcript	ENSBTAT00000085202.1	protein_coding	I/V	Att/Gtt	tolerated(0.5)	P
rs43011465	4	82534217	G	missense_variant	MODERATE	-	ENSBTAG00000000144	Transcript	ENSBTAT00000052624.3	protein_coding	N/D	Aat/Gat	tolerated(0.5)	P
rs526410909	4	76801725	T	missense_variant	MODERATE	OGDH	ENSBTAG00000006029	Transcript	ENSBTAT00000007922.4	protein_coding	R/Q	cGa/cAa	tolerated(0.5)	P
rs721193064	26	20423174	T	missense_variant	MODERATE	GOT1	ENSBTAG00000011960	Transcript	ENSBTAT00000015873.5	protein_coding	V/I	Gtc/Atc	tolerated(0.49)	P
rs527011784	25	2976720	C	missense_variant	MODERATE	SLX4	ENSBTAG00000004509	Transcript	ENSBTAT00000005923.6	protein_coding	K/R	aAa/aGa	tolerated(0.49)	P
rs519936965	12	52190843	T	missense_variant	MODERATE	MYCBP2	ENSBTAG00000018851	Transcript	ENSBTAT00000025100.6	protein_coding	V/I	Gtt/Att	tolerated(0.49)	P
rs208256764	3	112539148	G	missense_variant	MODERATE	GIGYF2	ENSBTAG00000014079	Transcript	ENSBTAT00000018720.6	protein_coding	L/V	Ctt/Gtt	tolerated(0.49)	P
rs452213910	22	52998684	G	missense_variant	MODERATE	CCRL2	ENSBTAG00000006155	Transcript	ENSBTAT00000008096.5	protein_coding	M/T	aTg/aCg	tolerated(0.48)	P
rs382024194	9	50388777	A	missense_variant	MODERATE	COQ3	ENSBTAG00000019729	Transcript	ENSBTAT00000026292.6	protein_coding	R/K	aGg/aAg	tolerated(0.48)	P
rs110150525	7	5726633	C	missense_variant	MODERATE	-	ENSBTAG00000045588	Transcript	ENSBTAT00000066038.2	protein_coding	V/A	gTg/gCg	tolerated(0.48)	P
rs110794247	11	13233578	T	missense_variant	MODERATE	ZNF638	ENSBTAG00000009242	Transcript	ENSBTAT00000012184.6	protein_coding	V/I	Gta/Ata	tolerated(0.47)	P
rs523622245	3	117459873	G	missense_variant	MODERATE	ESPNL	ENSBTAG00000010164	Transcript	ENSBTAT00000013414.4	protein_coding	A/G	gCc/gGc	tolerated(0.47)	P
rs716490756	27	38207360	G	missense_variant	MODERATE	CSGALNACT1	ENSBTAG00000004613	Transcript	ENSBTAT00000006052.6	protein_coding	D/E	gaT/gaG	tolerated(0.46)	P
rs517494405	26	47512865	G	missense_variant	MODERATE	MKI67	ENSBTAG00000002444	Transcript	ENSBTAT00000003173.5	protein_coding	I/T	aTt/aCt	tolerated(0.46)	P
rs385969115	20	66631919	G	missense_variant	MODERATE	NSUN2	ENSBTAG00000015466	Transcript	ENSBTAT00000020559.6	protein_coding	P/R	cCc/cGc	tolerated(0.46)	P
rs110298022	19	22820939	A	missense_variant	MODERATE	WDR81	ENSBTAG00000011491	Transcript	ENSBTAT00000015274.6	protein_coding	E/K	Gag/Aag	tolerated(0.46)	P
rs379734773	11	73302722	T	missense_variant	MODERATE	GAREM2	ENSBTAG00000015037	Transcript	ENSBTAT00000020013.6	protein_coding	A/T	Gcc/Acc	tolerated(0.46)	P
rs208561189	20	71928456	G	missense_variant	MODERATE	-	ENSBTAG00000048135	Transcript	ENSBTAT00000066155.2	protein_coding	T/A	Acc/Gcc	tolerated(0.45)	P
rs516816903	19	22720735	T	missense_variant	MODERATE	SLC43A2	ENSBTAG00000011482	Transcript	ENSBTAT00000015260.5	protein_coding	V/I	Gtc/Atc	tolerated(0.45)	P
rs519703048	18	11635536	C	missense_variant	MODERATE	GSE1	ENSBTAG00000009918	Transcript	ENSBTAT00000013088.6	protein_coding	L/P	cTg/cCg	tolerated(0.45)	P
rs110198289	14	64501796	A	missense_variant	MODERATE	VPS13B	ENSBTAG00000012357	Transcript	ENSBTAT00000046137.3	protein_coding	A/S	Gcc/Tcc	tolerated(0.45)	P
rs435749314	13	54684257	G	missense_variant	MODERATE	SLCO4A1	ENSBTAG00000016388	Transcript	ENSBTAT00000021795.6	protein_coding	M/T	aTg/aCg	tolerated(0.45)	P
rs525893076	11	75023576	T	missense_variant	MODERATE	WDCP	ENSBTAG00000016987	Transcript	ENSBTAT00000022591.5	protein_coding	A/V	gCa/gTa	tolerated(0.45)	P
rs384626307	9	50388785	A	missense_variant	MODERATE	COQ3	ENSBTAG00000019729	Transcript	ENSBTAT00000026292.6	protein_coding	V/M	Gtg/Atg	tolerated(0.45)	P
rs714419081	3	110597441	A	missense_variant	MODERATE	ZMYM1	ENSBTAG00000006555	Transcript	ENSBTAT00000061426.3	protein_coding	L/F	Ctt/Ttt	tolerated(0.45)	P
rs385659412	27	15109045	G	missense_variant	MODERATE	PRIMPOL	ENSBTAG00000018863	Transcript	ENSBTAT00000025112.5	protein_coding	K/R	aAa/aGa	tolerated(0.44)	P
rs434326697	21	54915108	C	missense_variant	MODERATE	FANCM	ENSBTAG00000002612	Transcript	ENSBTAT00000003379.6	protein_coding	M/T	aTg/aCg	tolerated(0.44)	P
rs523558993	21	32309479	A	missense_variant	MODERATE	PEAK1	ENSBTAG00000005145	Transcript	ENSBTAT00000006782.6	protein_coding	H/Y	Cac/Tac	tolerated(0.44)	P
rs522367885	10	35635968	A	missense_variant	MODERATE	EIF2AK4	ENSBTAG00000014351	Transcript	ENSBTAT00000019083.6	protein_coding	A/T	Gcc/Acc	tolerated(0.44)	P
rs109898571	9	79692515	C	missense_variant	MODERATE	VTA1	ENSBTAG00000005851	Transcript	ENSBTAT00000007693.5	protein_coding	I/T	aTa/aCa	tolerated(0.44)	P
rs41647835	4	94054425	G	missense_variant	MODERATE	CPA4	ENSBTAG00000046648	Transcript	ENSBTAT00000066192.2	protein_coding	N/S	aAt/aGt	tolerated(0.44)	P
rs722619424	1	69464793	C	missense_variant	MODERATE	HEG1	ENSBTAG00000021396	Transcript	ENSBTAT00000028521.6	protein_coding	H/Q	caT/caG	tolerated(0.44)	P
rs468235314	15	47866578	G	missense_variant	MODERATE	-	ENSBTAG00000005251	Transcript	ENSBTAT00000006913.6	protein_coding	Y/H	Tat/Cat	tolerated(0.43)	P
rs468922832	15	46231760	T	missense_variant	MODERATE	-	ENSBTAG00000037937	Transcript	ENSBTAT00000055625.3	protein_coding	R/C	Cgt/Tgt	tolerated(0.43)	P
rs516094190	11	21169424	T	missense_variant	MODERATE	DHX57	ENSBTAG00000014679	Transcript	ENSBTAT00000019540.6	protein_coding	V/I	Gtt/Att	tolerated(0.43)	P
rs719186267	8	1439641	G	missense_variant	MODERATE	NEK1	ENSBTAG00000026915	Transcript	ENSBTAT00000018438.6	protein_coding	M/T	aTg/aCg	tolerated(0.43)	P
rs723982180	5	108820656	A	missense_variant	MODERATE	IL17RA	ENSBTAG00000011067	Transcript	ENSBTAT00000014695.6	protein_coding	R/H	cGt/cAt	tolerated(0.43)	P
rs520079601	22	7750335	C	missense_variant	MODERATE	CLASP2	ENSBTAG00000011333	Transcript	ENSBTAT00000015071.6	protein_coding	M/V	Atg/Gtg	tolerated(0.42)	P
rs720433304	18	46189553	C	missense_variant	MODERATE	SBSN	ENSBTAG00000015915	Transcript	ENSBTAT00000032236.5	protein_coding	H/R	cAt/cGt	tolerated(0.42)	P
rs723333892	10	22974260	A	missense_variant	MODERATE	-	ENSBTAG00000046819	Transcript	ENSBTAT00000064523.2	protein_coding	S/N	aGt/aAt	tolerated(0.42)	P
rs42374212	7	63653600	C	missense_variant	MODERATE	NMUR2	ENSBTAG00000011131	Transcript	ENSBTAT00000014782.4	protein_coding	T/A	Act/Gct	tolerated(0.42)	P
rs110859922	5	99556628	A	missense_variant	MODERATE	NKG2C	ENSBTAG00000038843	Transcript	ENSBTAT00000055860.2	protein_coding	M/I	atG/atA	tolerated(0.42)	P
rs135399380	5	99166710	G	missense_variant	MODERATE	-	ENSBTAG00000049367	Transcript	ENSBTAT00000068025.1	protein_coding	L/P	cTa/cCa	tolerated(0.42)	P
rs43395996	4	60606674	G	missense_variant	MODERATE	AOAH	ENSBTAG00000018119	Transcript	ENSBTAT00000034676.5	protein_coding	K/R	aAa/aGa	tolerated(0.42)	P
rs41944449	20	37137125	A	missense_variant	MODERATE	CPLANE1	ENSBTAG00000000586	Transcript	ENSBTAT00000000774.6	protein_coding	P/T	Ccc/Acc	tolerated(0.41)	P
rs721806575	15	29890508	T	missense_variant	MODERATE	MCAM	ENSBTAG00000006835	Transcript	ENSBTAT00000047009.4	protein_coding	R/H	cGt/cAt	tolerated(0.41)	P
rs133278914	10	25394683	G	missense_variant	MODERATE	-	ENSBTAG00000053197	Transcript	ENSBTAT00000076734.1	TR_V_gene	L/S	tTg/tCg	tolerated(0.41)	P
rs380814923	10	22897710	C	missense_variant	MODERATE	-	ENSBTAG00000050781	Transcript	ENSBTAT00000017034.4	protein_coding	V/A	gTt/gCt	tolerated(0.41)	P
rs378922960	6	102021656	A	missense_variant	MODERATE	AFF1	ENSBTAG00000018488	Transcript	ENSBTAT00000024607.6	protein_coding	P/T	Ccc/Acc	tolerated(0.41)	P
rs464301448	5	99383641	A	missense_variant	MODERATE	-	ENSBTAG00000052514	Transcript	ENSBTAT00000077363.1	protein_coding	T/I	aCt/aTt	tolerated(0.41)	P
rs43011462	4	82534155	G	missense_variant	MODERATE	-	ENSBTAG00000000144	Transcript	ENSBTAT00000052624.3	protein_coding	H/R	cAt/cGt	tolerated(0.41)	P
rs722750677	3	117463082	C	missense_variant	MODERATE	ESPNL	ENSBTAG00000010164	Transcript	ENSBTAT00000013414.4	protein_coding	L/P	cTg/cCg	tolerated(0.41)	P
rs1114420752	17	29778136	T	missense_variant	MODERATE	PLK4	ENSBTAG00000039552	Transcript	ENSBTAT00000055868.2	protein_coding	S/N	aGt/aAt	tolerated(0.4)	P
rs42382884	13	72564919	G	missense_variant	MODERATE	TOX2	ENSBTAG00000016741	Transcript	ENSBTAT00000022257.6	protein_coding	S/G	Agt/Ggt	tolerated(0.4)	P
rs517713364	12	30979215	G	missense_variant	MODERATE	SLC7A1	ENSBTAG00000018577	Transcript	ENSBTAT00000019060.4	protein_coding	T/R	aCg/aGg	tolerated(0.4)	P
rs467447261	10	10003841	G	missense_variant	MODERATE	ARSB	ENSBTAG00000008341	Transcript	ENSBTAT00000010988.6	protein_coding	I/T	aTc/aCc	tolerated(0.4)	P
rs43362192	3	106732577	C	missense_variant	MODERATE	MACF1	ENSBTAG00000021024	Transcript	ENSBTAT00000033270.5	protein_coding	L/V	Ctc/Gtc	tolerated(0.4)	P
rs526240634	18	57856384	A	missense_variant	MODERATE	ZNF614	ENSBTAG00000003541	Transcript	ENSBTAT00000004602.5	protein_coding	S/N	aGt/aAt	tolerated(0.39)	P
rs470192652	17	54486872	G	missense_variant	MODERATE	TCTN1	ENSBTAG00000009208	Transcript	ENSBTAT00000012137.4	protein_coding	I/V	Att/Gtt	tolerated(0.39)	P
rs133949295	11	72798506	C	missense_variant	MODERATE	CENPA	ENSBTAG00000023938	Transcript	ENSBTAT00000032931.5	protein_coding	H/Q	caC/caG	tolerated(0.39)	P
rs720850108	5	99383639	T	missense_variant	MODERATE	-	ENSBTAG00000052514	Transcript	ENSBTAT00000077363.1	protein_coding	V/I	Gta/Ata	tolerated(0.39)	P
rs43414903	4	114635695	A	missense_variant	MODERATE	KMT2C	ENSBTAG00000024199	Transcript	ENSBTAT00000028347.6	protein_coding	A/V	gCg/gTg	tolerated(0.39)	P
rs134192881	1	70657816	C	missense_variant	MODERATE	TFRC	ENSBTAG00000032719	Transcript	ENSBTAT00000046421.4	protein_coding	N/S	aAt/aGt	tolerated(0.39)	P
rs136534807	17	61383905	A	missense_variant	MODERATE	OAS1X	ENSBTAG00000053807	Transcript	ENSBTAT00000002019.5	protein_coding	E/D	gaG/gaT	tolerated(0.38)	P
rs41839932	17	44494075	C	missense_variant	MODERATE	ANKLE2	ENSBTAG00000033339	Transcript	ENSBTAT00000000786.5	protein_coding	V/L	Gta/Cta	tolerated(0.38)	P
rs207782083	14	398877	A	missense_variant	MODERATE	ARHGAP39	ENSBTAG00000007186	Transcript	ENSBTAT00000037363.5	protein_coding	A/T	Gcc/Acc	tolerated(0.38)	P
rs211472272	10	20947645	T	missense_variant	MODERATE	MDP1	ENSBTAG00000002712	Transcript	ENSBTAT00000003513.6	protein_coding	T/S	Act/Tct	tolerated(0.38)	P
rs210284067	28	43076041	A	missense_variant	MODERATE	WDFY4	ENSBTAG00000023028	Transcript	ENSBTAT00000031292.5	protein_coding	A/E	gCg/gAg	tolerated(0.37)	P
rs518241923	15	52875902	A	missense_variant	MODERATE	RELT	ENSBTAG00000016494	Transcript	ENSBTAT00000021927.5	protein_coding	R/Q	cGa/cAa	tolerated(0.37)	P
rs526725358	11	106455539	A	missense_variant	MODERATE	PNPLA7	ENSBTAG00000012126	Transcript	ENSBTAT00000016089.6	protein_coding	A/S	Gcg/Tcg	tolerated(0.37)	P
rs519815864	4	114621972	T	missense_variant	MODERATE	KMT2C	ENSBTAG00000024199	Transcript	ENSBTAT00000028347.6	protein_coding	D/N	Gat/Aat	tolerated(0.37)	P
rs209845604	2	5935342	G	missense_variant	MODERATE	INPP1	ENSBTAG00000007584	Transcript	ENSBTAT00000009977.5	protein_coding	R/P	cGg/cCg	tolerated(0.37)	P
rs722272174	25	9588830	A	missense_variant	MODERATE	CIITA	ENSBTAG00000020649	Transcript	ENSBTAT00000027518.6	protein_coding	R/Q	cGa/cAa	tolerated(0.36)	P
rs41998546	22	11510076	A	missense_variant	MODERATE	DLEC1	ENSBTAG00000008567	Transcript	ENSBTAT00000011298.6	protein_coding	V/I	Gta/Ata	tolerated(0.36)	P
rs524705169	19	40129837	A	missense_variant	MODERATE	IKZF3	ENSBTAG00000011003	Transcript	ENSBTAT00000014617.6	protein_coding	A/S	Gct/Tct	tolerated(0.36)	P
rs380834076	10	22843530	C	missense_variant	MODERATE	-	ENSBTAG00000050391	Transcript	ENSBTAT00000077790.1	protein_coding	L/P	cTc/cCc	tolerated(0.36)	P
rs137127205	6	117253860	G	missense_variant	MODERATE	SPON2	ENSBTAG00000004261	Transcript	ENSBTAT00000005582.5	protein_coding	S/G	Agc/Ggc	tolerated(0.36)	P
rs109350984	2	126770534	A	missense_variant	MODERATE	ZNF683	ENSBTAG00000009631	Transcript	ENSBTAT00000012691.4	protein_coding	V/I	Gtt/Att	tolerated(0.36)	P
rs716310048	X	45530785	T	missense_variant	MODERATE	-	ENSBTAG00000050709	Transcript	ENSBTAT00000073414.1	protein_coding	P/L	cCc/cTc	tolerated(0.35)	P
rs521567476	26	47515503	T	missense_variant	MODERATE	MKI67	ENSBTAG00000002444	Transcript	ENSBTAT00000003173.5	protein_coding	A/T	Gca/Aca	tolerated(0.35)	P
rs381963681	23	28152249	C	missense_variant	MODERATE	VARS2	ENSBTAG00000010698	Transcript	ENSBTAT00000014160.5	protein_coding	S/A	Tcc/Gcc	tolerated(0.35)	P
rs41942509	20	37214346	C	missense_variant	MODERATE	NIPBL	ENSBTAG00000000579	Transcript	ENSBTAT00000020129.5	protein_coding	I/V	Atc/Gtc	tolerated(0.35)	P
rs525766073	19	25287042	G	missense_variant	MODERATE	KIAA0753	ENSBTAG00000015593	Transcript	ENSBTAT00000020714.6	protein_coding	R/G	Aga/Gga	tolerated(0.35)	P
rs381250931	18	57665251	T	missense_variant	MODERATE	-	ENSBTAG00000035868	Transcript	ENSBTAT00000026429.5	protein_coding	G/R	Ggg/Agg	tolerated(0.35)	P
rs1117531731	16	52000764	C	missense_variant	MODERATE	CASP9	ENSBTAG00000002472	Transcript	ENSBTAT00000003205.6	protein_coding	V/L	Gtg/Ctg	tolerated(0.35)	P
rs43006110	10	23605716	C	missense_variant	MODERATE	-	ENSBTAG00000048874	Transcript	ENSBTAT00000084042.1	protein_coding	H/R	cAt/cGt	tolerated(0.35)	P
rs475533825	10	76580780	G	missense_variant	MODERATE	MTHFD1	ENSBTAG00000009641	Transcript	ENSBTAT00000012704.5	protein_coding	I/V	Atc/Gtc	tolerated(0.35)	P
rs718775545	10	5070852	T	missense_variant	MODERATE	SIMC1	ENSBTAG00000034998	Transcript	ENSBTAT00000020753.6	protein_coding	R/K	aGa/aAa	tolerated(0.35)	P
rs133760490	4	103532922	A	missense_variant	MODERATE	KDM7A	ENSBTAG00000003495	Transcript	ENSBTAT00000033494.4	protein_coding	A/V	gCg/gTg	tolerated(0.35)	P
rs432451201	25	35979219	G	missense_variant	MODERATE	LRCH4	ENSBTAG00000003160	Transcript	ENSBTAT00000037224.4	protein_coding	W/G	Tgg/Ggg	tolerated(0.34)	P
rs436843866	23	9803996	C	missense_variant	MODERATE	SRPK1	ENSBTAG00000016838	Transcript	ENSBTAT00000022396.6	protein_coding	D/G	gAt/gGt	tolerated(0.34)	P
rs379807595	22	49336118	G	missense_variant	MODERATE	DCAF1	ENSBTAG00000006501	Transcript	ENSBTAT00000030668.5	protein_coding	I/V	Att/Gtt	tolerated(0.34)	P
rs718285321	22	11549679	A	missense_variant	MODERATE	DLEC1	ENSBTAG00000008567	Transcript	ENSBTAT00000011298.6	protein_coding	A/T	Gcc/Acc	tolerated(0.34)	P
rs522500855	16	71523733	G	missense_variant	MODERATE	INTS7	ENSBTAG00000018548	Transcript	ENSBTAT00000024684.6	protein_coding	S/R	agC/agG	tolerated(0.34)	P
rs208738621	12	28526148	T	missense_variant	MODERATE	N4BP2L2	ENSBTAG00000023279	Transcript	ENSBTAT00000009870.5	protein_coding	P/L	cCg/cTg	tolerated(0.34)	P
rs211457911	11	19318374	G	missense_variant	MODERATE	STRN	ENSBTAG00000018590	Transcript	ENSBTAT00000024742.5	protein_coding	I/L	Atc/Ctc	tolerated(0.34)	P
rs436535606	2	133585788	A	missense_variant	MODERATE	UBR4	ENSBTAG00000015240	Transcript	ENSBTAT00000020277.6	protein_coding	V/I	Gtt/Att	tolerated(0.34)	P
rs1114720104	19	34657154	A	missense_variant	MODERATE	RAI1	ENSBTAG00000004768	Transcript	ENSBTAT00000006264.6	protein_coding	P/S	Cct/Tct	tolerated(0.33)	P
rs523068903	18	57856911	T	missense_variant	MODERATE	ZNF614	ENSBTAG00000003541	Transcript	ENSBTAT00000004602.5	protein_coding	V/L	Gta/Tta	tolerated(0.33)	P
rs449237124	13	76124289	A	missense_variant	MODERATE	NCOA3	ENSBTAG00000007489	Transcript	ENSBTAT00000009850.6	protein_coding	A/T	Gcc/Acc	tolerated(0.33)	P
rs385961451	11	100281754	G	missense_variant	MODERATE	FNBP1	ENSBTAG00000020313	Transcript	ENSBTAT00000027072.6	protein_coding	M/L	Atg/Ctg	tolerated(0.33)	P
rs526844619	11	4571790	T	missense_variant	MODERATE	REV1	ENSBTAG00000043999	Transcript	ENSBTAT00000061518.3	protein_coding	A/T	Gct/Act	tolerated(0.33)	P
rs379828741	10	26721758	A	missense_variant	MODERATE	TEP1	ENSBTAG00000001179	Transcript	ENSBTAT00000001564.5	protein_coding	R/H	cGc/cAc	tolerated(0.33)	P
rs133679015	9	80223655	T	missense_variant	MODERATE	HIVEP2	ENSBTAG00000001146	Transcript	ENSBTAT00000001526.5	protein_coding	L/M	Ttg/Atg	tolerated(0.33)	P
rs109912202	6	22184523	C	missense_variant	MODERATE	MANBA	ENSBTAG00000019761	Transcript	ENSBTAT00000026334.6	protein_coding	E/Q	Gag/Cag	tolerated(0.33)	P
rs1115599274	5	113151025	T	missense_variant	MODERATE	TCF20	ENSBTAG00000000662	Transcript	ENSBTAT00000000872.5	protein_coding	A/T	Gcc/Acc	tolerated(0.33)	P
rs134218587	4	106025133	A	missense_variant	MODERATE	TRBV24-1	ENSBTAG00000052228	Transcript	ENSBTAT00000066663.1	TR_V_gene	G/D	gGc/gAc	tolerated(0.33)	P
rs211469154	27	37747382	A	missense_variant	MODERATE	POMK	ENSBTAG00000003649	Transcript	ENSBTAT00000004757.5	protein_coding	A/T	Gcg/Acg	tolerated(0.32)	P
rs517070449	16	53832994	T	missense_variant	MODERATE	PRDM2	ENSBTAG00000020552	Transcript	ENSBTAT00000027387.6	protein_coding	D/N	Gac/Aac	tolerated(0.32)	P
rs723204649	15	46235778	G	missense_variant	MODERATE	-	ENSBTAG00000037937	Transcript	ENSBTAT00000055625.3	protein_coding	H/R	cAc/cGc	tolerated(0.32)	P
rs380522913	10	100154675	T	missense_variant	MODERATE	SPATA7	ENSBTAG00000030456	Transcript	ENSBTAT00000042997.4	protein_coding	G/V	gGa/gTa	tolerated(0.32)	P
rs211406216	8	29056067	T	missense_variant	MODERATE	TTC39B	ENSBTAG00000003943	Transcript	ENSBTAT00000032429.4	protein_coding	P/L	cCg/cTg	tolerated(0.32)	P
rs457156548	29	45498184	A	missense_variant	MODERATE	-	ENSBTAG00000012054	Transcript	ENSBTAT00000073182.1	protein_coding	T/S	Act/Tct	tolerated(0.31)	P
rs211382802	19	41134042	C	missense_variant	MODERATE	KRT23	ENSBTAG00000040460	Transcript	ENSBTAT00000052645.3	protein_coding	Q/R	cAg/cGg	tolerated(0.31)	P
rs41719885	14	16494592	G	missense_variant	MODERATE	ATAD2	ENSBTAG00000002002	Transcript	ENSBTAT00000061524.3	protein_coding	I/V	Ata/Gta	tolerated(0.31)	P
rs525851377	12	19232754	A	missense_variant	MODERATE	EBPL	ENSBTAG00000018410	Transcript	ENSBTAT00000024496.5	protein_coding	A/S	Gcc/Tcc	tolerated(0.31)	P
rs447548037	11	70816352	A	missense_variant	MODERATE	TOGARAM2	ENSBTAG00000044021	Transcript	ENSBTAT00000053698.3	protein_coding	P/L	cCg/cTg	tolerated(0.31)	P
rs518656329	4	68384099	T	missense_variant	MODERATE	TAX1BP1	ENSBTAG00000019020	Transcript	ENSBTAT00000033663.4	protein_coding	A/T	Gct/Act	tolerated(0.31)	P
rs525968222	1	148550353	A	missense_variant	MODERATE	DOP1B	ENSBTAG00000014306	Transcript	ENSBTAT00000019018.4	protein_coding	V/I	Gtc/Atc	tolerated(0.31)	P
rs479674391	15	83534859	C	missense_variant	MODERATE	ACAD8	ENSBTAG00000012937	Transcript	ENSBTAT00000017188.6	protein_coding	K/N	aaG/aaC	tolerated(0.3)	P
rs460794631	10	36167929	C	missense_variant	MODERATE	RPUSD2	ENSBTAG00000003193	Transcript	ENSBTAT00000004148.6	protein_coding	L/P	cTg/cCg	tolerated(0.3)	P
rs524999834	9	96346030	C	missense_variant	MODERATE	SLC22A1	ENSBTAG00000008540	Transcript	ENSBTAT00000004059.5	protein_coding	Q/H	caG/caC	tolerated(0.3)	P
rs526249450	8	109889045	A	missense_variant	MODERATE	CDK5RAP2	ENSBTAG00000006532	Transcript	ENSBTAT00000008586.6	protein_coding	A/V	gCc/gTc	tolerated(0.3)	P
rs109033586	26	19301055	T	missense_variant	MODERATE	R3HCC1L	ENSBTAG00000021856	Transcript	ENSBTAT00000029136.6	protein_coding	V/L	Gtg/Ttg	tolerated(0.29)	P
rs208513809	11	49642283	C	missense_variant	MODERATE	RETSAT	ENSBTAG00000021934	Transcript	ENSBTAT00000029241.5	protein_coding	V/A	gTc/gCc	tolerated(0.29)	P
rs719368557	7	96433511	A	missense_variant	MODERATE	LNPEP	ENSBTAG00000019900	Transcript	ENSBTAT00000026511.6	protein_coding	V/I	Gtc/Atc	tolerated(0.29)	P
rs134635035	5	45464967	T	missense_variant	MODERATE	MDM1	ENSBTAG00000019738	Transcript	ENSBTAT00000026305.6	protein_coding	S/L	tCg/tTg	tolerated(0.29)	P
rs438120671	3	93457292	T	missense_variant	MODERATE	ECHDC2	ENSBTAG00000002910	Transcript	ENSBTAT00000003779.6	protein_coding	A/V	gCg/gTg	tolerated(0.29)	P
rs210738518	28	44204207	G	missense_variant	MODERATE	ZFAND4	ENSBTAG00000006719	Transcript	ENSBTAT00000008834.6	protein_coding	H/R	cAt/cGt	tolerated(0.28)	P
rs134262946	18	1650707	G	missense_variant	MODERATE	FCSK	ENSBTAG00000012985	Transcript	ENSBTAT00000017266.5	protein_coding	L/P	cTg/cCg	tolerated(0.28)	P
rs135787385	8	61569344	T	missense_variant	MODERATE	ZBTB5	ENSBTAG00000007761	Transcript	ENSBTAT00000010202.4	protein_coding	L/M	Ctg/Atg	tolerated(0.28)	P
rs43766787	6	114527114	G	missense_variant	MODERATE	SH3TC1	ENSBTAG00000047876	Transcript	ENSBTAT00000066026.2	protein_coding	T/A	Acc/Gcc	tolerated(0.28)	P
rs471935402	2	26717163	C	missense_variant	MODERATE	FASTKD1	ENSBTAG00000010743	Transcript	ENSBTAT00000055855.2	protein_coding	G/A	gGa/gCa	tolerated(0.28)	P
rs41587828	25	39196615	A	missense_variant	MODERATE	AP5Z1	ENSBTAG00000012197	Transcript	ENSBTAT00000016176.5	protein_coding	A/V	gCg/gTg	tolerated(0.27)	P
rs209011827	21	55417774	T	missense_variant	MODERATE	SERINC4	ENSBTAG00000017211	Transcript	ENSBTAT00000022875.6	protein_coding	A/T	Gca/Aca	tolerated(0.27)	P
rs719813303	21	41905515	C	missense_variant	MODERATE	HEATR5A	ENSBTAG00000022847	Transcript	ENSBTAT00000031031.5	protein_coding	I/V	Att/Gtt	tolerated(0.27)	P
rs1114412758	18	43131297	T	missense_variant	MODERATE	ANKRD27	ENSBTAG00000009305	Transcript	ENSBTAT00000055233.3	protein_coding	P/T	Cct/Act	tolerated(0.27)	P
rs445962886	15	46234491	C	missense_variant	MODERATE	-	ENSBTAG00000037937	Transcript	ENSBTAT00000055625.3	protein_coding	F/S	tTt/tCt	tolerated(0.27)	P
rs110372126	7	75150312	C	missense_variant	MODERATE	HMMR	ENSBTAG00000014773	Transcript	ENSBTAT00000019652.6	protein_coding	M/I	atG/atC	tolerated(0.27)	P
rs208905261	1	127536232	C	missense_variant	MODERATE	ZBTB38	ENSBTAG00000040061	Transcript	ENSBTAT00000052575.3	protein_coding	I/V	Ata/Gta	tolerated(0.27)	P
rs435902638	10	25209364	A	missense_variant	MODERATE	-	ENSBTAG00000051523	Transcript	ENSBTAT00000050159.4	protein_coding	P/L	cCa/cTa	tolerated(0.26)	P
rs454107865	X	36606550	T	missense_variant	MODERATE	-	ENSBTAG00000020185	Transcript	ENSBTAT00000030211.5	protein_coding	P/L	cCg/cTg	tolerated(0.25)	P
rs109586157	19	36572975	T	missense_variant	MODERATE	ITGA3	ENSBTAG00000019498	Transcript	ENSBTAT00000025974.5	protein_coding	V/I	Gtc/Atc	tolerated(0.25)	P
rs523304115	15	54266153	G	missense_variant	MODERATE	NEU3	ENSBTAG00000025931	Transcript	ENSBTAT00000036738.4	protein_coding	S/G	Agt/Ggt	tolerated(0.25)	P
rs383224373	13	79364370	G	missense_variant	MODERATE	NFATC2	ENSBTAG00000018270	Transcript	ENSBTAT00000024318.6	protein_coding	V/A	gTc/gCc	tolerated(0.25)	P
rs716072762	13	57213593	T	missense_variant	MODERATE	ZNF831	ENSBTAG00000011940	Transcript	ENSBTAT00000015842.5	protein_coding	G/E	gGg/gAg	tolerated(0.25)	P
rs455321125	5	88728881	A	missense_variant	MODERATE	RECQL	ENSBTAG00000021083	Transcript	ENSBTAT00000028079.5	protein_coding	M/I	atG/atA	tolerated(0.25)	P
rs524755128	5	32535340	G	missense_variant	MODERATE	RAPGEF3	ENSBTAG00000006828	Transcript	ENSBTAT00000008976.5	protein_coding	L/V	Ctg/Gtg	tolerated(0.25)	P
rs210573170	4	69749325	C	missense_variant	MODERATE	NFE2L3	ENSBTAG00000004136	Transcript	ENSBTAT00000005413.4	protein_coding	M/V	Atg/Gtg	tolerated(0.25)	P
rs211150991	3	106697630	G	missense_variant	MODERATE	MACF1	ENSBTAG00000021024	Transcript	ENSBTAT00000033270.5	protein_coding	L/P	cTg/cCg	tolerated(0.25)	P
rs109862222	1	6827691	T	missense_variant	MODERATE	BACH1	ENSBTAG00000004139	Transcript	ENSBTAT00000005416.3	protein_coding	V/E	gTg/gAg	tolerated(0.25)	P
rs133065352	28	28384850	A	missense_variant	MODERATE	DNAJB12	ENSBTAG00000013651	Transcript	ENSBTAT00000018144.5	protein_coding	E/D	gaG/gaT	tolerated(0.24)	P
rs525458994	16	53829667	C	missense_variant	MODERATE	PRDM2	ENSBTAG00000020552	Transcript	ENSBTAT00000027387.6	protein_coding	P/A	Ccc/Gcc	tolerated(0.24)	P
rs135869467	1	149198966	T	missense_variant	MODERATE	HLCS	ENSBTAG00000033679	Transcript	ENSBTAT00000057284.3	protein_coding	D/N	Gac/Aac	tolerated(0.24)	P
rs43705145	28	44061458	A	missense_variant	MODERATE	MSMB	ENSBTAG00000011660	Transcript	ENSBTAT00000015482.5	protein_coding	T/M	aCg/aTg	tolerated(0.23)	P
rs210539474	26	15171199	G	missense_variant	MODERATE	ASMTL	ENSBTAG00000046514	Transcript	ENSBTAT00000063610.2	protein_coding	Y/C	tAc/tGc	tolerated(0.23)	P
rs444162138	26	47515286	A	missense_variant	MODERATE	MKI67	ENSBTAG00000002444	Transcript	ENSBTAT00000003173.5	protein_coding	R/L	cGg/cTg	tolerated(0.23)	P
rs445533987	26	47518572	T	missense_variant	MODERATE	MKI67	ENSBTAG00000002444	Transcript	ENSBTAT00000003173.5	protein_coding	V/I	Gtt/Att	tolerated(0.23)	P
rs714742514	22	11579467	G	missense_variant	MODERATE	DLEC1	ENSBTAG00000008567	Transcript	ENSBTAT00000011298.6	protein_coding	I/M	atA/atG	tolerated(0.23)	P
rs109571779	16	77609357	G	missense_variant	MODERATE	PTPRC	ENSBTAG00000023144	Transcript	ENSBTAT00000013320.6	protein_coding	R/G	Cga/Gga	tolerated(0.23)	P
rs133368393	5	25674785	A	missense_variant	MODERATE	ITGA5	ENSBTAG00000013745	Transcript	ENSBTAT00000018261.6	protein_coding	R/H	cGc/cAc	tolerated(0.23)	P
rs523619708	26	18843542	G	missense_variant	MODERATE	PI4K2A	ENSBTAG00000002010	Transcript	ENSBTAT00000002604.5	protein_coding	T/S	aCc/aGc	tolerated(0.22)	P
rs476857383	18	49984979	T	missense_variant	MODERATE	COQ8B	ENSBTAG00000019462	Transcript	ENSBTAT00000025929.6	protein_coding	V/M	Gtg/Atg	tolerated(0.22)	P
rs136355098	16	36166043	C	missense_variant	MODERATE	XCL1	ENSBTAG00000009938	Transcript	ENSBTAT00000013111.5	protein_coding	S/T	aGt/aCt	tolerated(0.22)	P
rs383325156	15	64724430	T	missense_variant	MODERATE	NAT10	ENSBTAG00000016747	Transcript	ENSBTAT00000022271.6	protein_coding	A/V	gCg/gTg	tolerated(0.22)	P
rs717673038	12	21418455	C	missense_variant	MODERATE	ALG11	ENSBTAG00000010337	Transcript	ENSBTAT00000013659.5	protein_coding	S/P	Tca/Cca	tolerated(0.22)	P
rs477758818	10	76383878	A	missense_variant	MODERATE	SYNE2	ENSBTAG00000025450	Transcript	ENSBTAT00000029285.6	protein_coding	R/H	cGt/cAt	tolerated(0.22)	P
rs210153771	8	77243564	C	missense_variant	MODERATE	RMI1	ENSBTAG00000021135	Transcript	ENSBTAT00000028164.5	protein_coding	S/P	Tca/Cca	tolerated(0.22)	P
rs483242508	3	66043263	A	missense_variant	MODERATE	IFI44	ENSBTAG00000034349	Transcript	ENSBTAT00000048651.4	protein_coding	K/I	aAa/aTa	tolerated(0.22)	P
rs210428128	28	27957222	A	missense_variant	MODERATE	CDH23	ENSBTAG00000021497	Transcript	ENSBTAT00000028652.6	protein_coding	V/M	Gtg/Atg	tolerated(0.21)	P
rs723207144	26	47514777	C	missense_variant	MODERATE	MKI67	ENSBTAG00000002444	Transcript	ENSBTAT00000003173.5	protein_coding	S/A	Tca/Gca	tolerated(0.21)	P
rs434498221	21	274090	T	missense_variant	MODERATE	-	ENSBTAG00000046076	Transcript	ENSBTAT00000065693.2	protein_coding	G/D	gGt/gAt	tolerated(0.21)	P
rs109967005	19	22742220	C	missense_variant	MODERATE	SCARF1	ENSBTAG00000011483	Transcript	ENSBTAT00000015261.4	protein_coding	I/V	Att/Gtt	tolerated(0.21)	P
rs109071715	13	81644530	A	missense_variant	MODERATE	PFDN4	ENSBTAG00000008812	Transcript	ENSBTAT00000011605.6	protein_coding	A/T	Gcc/Acc	tolerated(0.21)	P
rs377808834	7	5606631	T	missense_variant	MODERATE	SLC27A1	ENSBTAG00000016775	Transcript	ENSBTAT00000022311.5	protein_coding	A/T	Gcc/Acc	tolerated(0.21)	P
rs443838482	3	113519380	T	missense_variant	MODERATE	HJURP	ENSBTAG00000024726	Transcript	ENSBTAT00000042677.3	protein_coding	R/Q	cGg/cAg	tolerated(0.21)	P
rs207870231	1	146087197	T	missense_variant	MODERATE	PCNT	ENSBTAG00000030670	Transcript	ENSBTAT00000029328.6	protein_coding	R/C	Cgc/Tgc	tolerated(0.21)	P
rs525612259	1	66978939	T	missense_variant	MODERATE	PARP9	ENSBTAG00000021791	Transcript	ENSBTAT00000029045.5	protein_coding	R/H	cGt/cAt	tolerated(0.21)	P
rs798235498	1	56396391	T	missense_variant	MODERATE	CD96	ENSBTAG00000014441	Transcript	ENSBTAT00000019209.5	protein_coding	S/L	tCg/tTg	tolerated(0.21)	P
rs1118255442	23	28311930	A	missense_variant	MODERATE	MDC1	ENSBTAG00000025526	Transcript	ENSBTAT00000035900.5	protein_coding	G/D	gGt/gAt	tolerated(0.2)	P
rs723804081	19	40651919	C	missense_variant	MODERATE	TOP2A	ENSBTAG00000019262	Transcript	ENSBTAT00000061367.3	protein_coding	Y/C	tAt/tGt	tolerated(0.2)	P
rs440229236	18	2138590	A	missense_variant	MODERATE	MLKL	ENSBTAG00000012216	Transcript	ENSBTAT00000016202.6	protein_coding	T/I	aCa/aTa	tolerated(0.2)	P
rs42275232	11	4710912	A	missense_variant	MODERATE	AFF3	ENSBTAG00000012449	Transcript	ENSBTAT00000016523.6	protein_coding	P/L	cCg/cTg	tolerated(0.2)	P
rs209528868	10	23587616	C	missense_variant	MODERATE	-	ENSBTAG00000052580	Transcript	ENSBTAT00000081061.1	protein_coding	Q/R	cAg/cGg	tolerated(0.2)	P
rs434123288	6	114529951	A	missense_variant	MODERATE	SH3TC1	ENSBTAG00000047876	Transcript	ENSBTAT00000066026.2	protein_coding	V/M	Gtg/Atg	tolerated(0.2)	P
rs43470200	6	60823019	A	missense_variant	MODERATE	TMEM33	ENSBTAG00000043958	Transcript	ENSBTAT00000061500.3	protein_coding	A/T	Gct/Act	tolerated(0.2)	P
rs438175946	5	103035252	T	missense_variant	MODERATE	CD163L1	ENSBTAG00000054245	Transcript	ENSBTAT00000028127.5	protein_coding	R/H	cGc/cAc	tolerated(0.2)	P
rs516584502	2	133502547	G	missense_variant	MODERATE	UBR4	ENSBTAG00000015240	Transcript	ENSBTAT00000020277.6	protein_coding	N/S	aAt/aGt	tolerated(0.2)	P
rs437664357	1	58219011	A	missense_variant	MODERATE	SIDT1	ENSBTAG00000013292	Transcript	ENSBTAT00000017678.6	protein_coding	D/N	Gat/Aat	tolerated(0.2)	P
rs378428659	26	47515143	C	missense_variant	MODERATE	MKI67	ENSBTAG00000002444	Transcript	ENSBTAT00000003173.5	protein_coding	R/G	Cga/Gga	tolerated(0.19)	P
rs380560534	26	39560828	T	missense_variant	MODERATE	GRK5	ENSBTAG00000007981	Transcript	ENSBTAT00000010492.6	protein_coding	S/L	tCg/tTg	tolerated(0.19)	P
rs210654380	10	25025594	A	missense_variant	MODERATE	-	ENSBTAG00000049032	Transcript	ENSBTAT00000078696.1	protein_coding	T/M	aCg/aTg	tolerated(0.19)	P
rs43618152	10	26747501	G	missense_variant	MODERATE	TEP1	ENSBTAG00000001179	Transcript	ENSBTAT00000001564.5	protein_coding	F/C	tTc/tGc	tolerated(0.19)	P
rs382730430	6	55537823	G	missense_variant	MODERATE	ARAP2	ENSBTAG00000039922	Transcript	ENSBTAT00000047153.4	protein_coding	Q/H	caA/caC	tolerated(0.19)	P
rs522325711	5	102262479	T	missense_variant	MODERATE	WC1-12	ENSBTAG00000052355	Transcript	ENSBTAT00000056482.3	protein_coding	T/I	aCc/aTc	tolerated(0.19)	P
rs43362191	3	106731911	A	missense_variant	MODERATE	MACF1	ENSBTAG00000021024	Transcript	ENSBTAT00000033270.5	protein_coding	R/W	Cgg/Tgg	tolerated(0.19)	P
rs379027530	27	37275861	G	missense_variant	MODERATE	SLC20A2	ENSBTAG00000014861	Transcript	ENSBTAT00000019790.6	protein_coding	E/D	gaA/gaC	tolerated(0.18)	P
rs797207975	25	38124428	C	missense_variant	MODERATE	USP42	ENSBTAG00000000725	Transcript	ENSBTAT00000000967.5	protein_coding	C/R	Tgt/Cgt	tolerated(0.18)	P
rs110313598	23	28498777	A	missense_variant	MODERATE	-	ENSBTAG00000038619	Transcript	ENSBTAT00000052679.3	protein_coding	G/S	Ggt/Agt	tolerated(0.18)	P
rs460600554	21	33547516	T	missense_variant	MODERATE	C21H15orf39	ENSBTAG00000021021	Transcript	ENSBTAT00000027992.5	protein_coding	A/T	Gcc/Acc	tolerated(0.18)	P
rs137396817	18	62946871	C	missense_variant	MODERATE	-	ENSBTAG00000004043	Transcript	ENSBTAT00000005286.6	protein_coding	L/P	cTg/cCg	tolerated(0.18)	P
rs516159824	18	64523045	C	missense_variant	MODERATE	ZNF304	ENSBTAG00000017872	Transcript	ENSBTAT00000023758.5	protein_coding	M/T	aTg/aCg	tolerated(0.18)	P
rs522338863	18	25632430	G	missense_variant	MODERATE	ADGRG1	ENSBTAG00000038141	Transcript	ENSBTAT00000053037.3	protein_coding	P/R	cCc/cGc	tolerated(0.18)	P
rs383476792	17	57149458	A	missense_variant	MODERATE	WSB2	ENSBTAG00000007139	Transcript	ENSBTAT00000010329.6	protein_coding	V/I	Gtc/Atc	tolerated(0.18)	P
rs522650701	15	27878693	G	missense_variant	MODERATE	SIDT2	ENSBTAG00000007192	Transcript	ENSBTAT00000009467.4	protein_coding	Y/C	tAc/tGc	tolerated(0.18)	P
rs439226275	10	67478626	T	missense_variant	MODERATE	WDHD1	ENSBTAG00000019120	Transcript	ENSBTAT00000025453.6	protein_coding	S/T	Tct/Act	tolerated(0.18)	P
rs477521306	7	3675296	A	missense_variant	MODERATE	ATP13A1	ENSBTAG00000007128	Transcript	ENSBTAT00000009383.5	protein_coding	R/H	cGt/cAt	tolerated(0.18)	P
rs210182710	6	90836166	T	missense_variant	MODERATE	SDAD1	ENSBTAG00000007639	Transcript	ENSBTAT00000007240.6	protein_coding	F/Y	tTt/tAt	tolerated(0.18)	P
rs520385122	26	47515274	G	missense_variant	MODERATE	MKI67	ENSBTAG00000002444	Transcript	ENSBTAT00000003173.5	protein_coding	I/T	aTa/aCa	tolerated(0.17)	P
rs717700102	22	11549381	T	missense_variant	MODERATE	DLEC1	ENSBTAG00000008567	Transcript	ENSBTAT00000011298.6	protein_coding	T/M	aCg/aTg	tolerated(0.17)	P
rs379117405	21	19680498	T	missense_variant	MODERATE	-	ENSBTAG00000001308	Transcript	ENSBTAT00000001728.5	protein_coding	G/R	Ggg/Agg	tolerated(0.17)	P
rs443924338	15	46232762	G	missense_variant	MODERATE	-	ENSBTAG00000037937	Transcript	ENSBTAT00000055625.3	protein_coding	Q/E	Caa/Gaa	tolerated(0.17)	P
rs380378187	13	65825264	G	missense_variant	MODERATE	DSN1	ENSBTAG00000013915	Transcript	ENSBTAT00000034528.4	protein_coding	V/A	gTg/gCg	tolerated(0.17)	P
rs209496065	11	46892407	G	missense_variant	MODERATE	PSD4	ENSBTAG00000019072	Transcript	ENSBTAT00000025391.6	protein_coding	M/V	Atg/Gtg	tolerated(0.17)	P
rs461634704	8	75216081	T	missense_variant	MODERATE	NOL6	ENSBTAG00000003323	Transcript	ENSBTAT00000004312.5	protein_coding	R/Q	cGg/cAg	tolerated(0.17)	P
rs110088351	7	20178520	G	missense_variant	MODERATE	ZFR2	ENSBTAG00000000755	Transcript	ENSBTAT00000001004.5	protein_coding	V/G	gTg/gGg	tolerated(0.17)	P
rs108985466	5	69702393	T	missense_variant	MODERATE	TCP11L2	ENSBTAG00000002127	Transcript	ENSBTAT00000002748.5	protein_coding	T/M	aCg/aTg	tolerated(0.17)	P
rs109499238	5	112402104	G	missense_variant	MODERATE	RANGAP1	ENSBTAG00000012481	Transcript	ENSBTAT00000012125.5	protein_coding	S/P	Tcc/Ccc	tolerated(0.17)	P
rs719343009	4	102677927	T	missense_variant	MODERATE	ZC3HAV1	ENSBTAG00000021617	Transcript	ENSBTAT00000028806.5	protein_coding	M/I	atG/atA	tolerated(0.17)	P
rs136204383	1	56350426	C	missense_variant	MODERATE	CD96	ENSBTAG00000014441	Transcript	ENSBTAT00000019209.5	protein_coding	V/A	gTa/gCa	tolerated(0.17)	P
rs209305231	1	137115080	G	missense_variant	MODERATE	DNAJC13	ENSBTAG00000002966	Transcript	ENSBTAT00000003865.6	protein_coding	M/T	aTg/aCg	tolerated(0.17)	P
rs132807204	22	48345893	A	missense_variant	MODERATE	STAB1	ENSBTAG00000014782	Transcript	ENSBTAT00000019663.6	protein_coding	T/M	aCg/aTg	tolerated(0.16)	P
rs379417108	22	28844382	G	missense_variant	MODERATE	SHQ1	ENSBTAG00000005436	Transcript	ENSBTAT00000007154.6	protein_coding	S/R	agT/agG	tolerated(0.16)	P
rs137062394	20	67677687	A	missense_variant	MODERATE	ICE1	ENSBTAG00000018501	Transcript	ENSBTAT00000024626.6	protein_coding	A/V	gCg/gTg	tolerated(0.16)	P
rs42747133	15	83296970	T	missense_variant	MODERATE	MS4A1	ENSBTAG00000004580	Transcript	ENSBTAT00000006236.5	protein_coding	A/V	gCg/gTg	tolerated(0.16)	P
rs464331102	15	54742225	T	missense_variant	MODERATE	SERPINH1	ENSBTAG00000001027	Transcript	ENSBTAT00000039717.3	protein_coding	T/I	aCc/aTc	tolerated(0.16)	P
rs210545729	14	16631451	T	missense_variant	MODERATE	TBC1D31	ENSBTAG00000021156	Transcript	ENSBTAT00000028197.4	protein_coding	V/I	Gtc/Atc	tolerated(0.16)	P
rs432990416	11	80160935	A	missense_variant	MODERATE	RDH14	ENSBTAG00000023928	Transcript	ENSBTAT00000006933.3	protein_coding	D/N	Gac/Aac	tolerated(0.16)	P
rs108975404	3	8994053	G	missense_variant	MODERATE	SLAMF1	ENSBTAG00000007927	Transcript	ENSBTAT00000010425.3	protein_coding	I/V	Att/Gtt	tolerated(0.16)	P
rs381767375	3	20147819	A	missense_variant	MODERATE	ADAMTSL4	ENSBTAG00000003604	Transcript	ENSBTAT00000004686.5	protein_coding	P/L	cCa/cTa	tolerated(0.16)	P
rs110111758	28	43075921	G	missense_variant	MODERATE	WDFY4	ENSBTAG00000023028	Transcript	ENSBTAT00000031292.5	protein_coding	L/R	cTg/cGg	tolerated(0.15)	P
rs448353516	26	10966951	C	missense_variant	MODERATE	LIPA	ENSBTAG00000003636	Transcript	ENSBTAT00000014997.6	protein_coding	I/V	Ata/Gta	tolerated(0.15)	P
rs517668269	15	27878689	A	missense_variant	MODERATE	SIDT2	ENSBTAG00000007192	Transcript	ENSBTAT00000009467.4	protein_coding	G/S	Ggc/Agc	tolerated(0.15)	P
rs717591662	15	53502699	A	missense_variant	MODERATE	C2CD3	ENSBTAG00000002907	Transcript	ENSBTAT00000003775.6	protein_coding	T/I	aCc/aTc	tolerated(0.15)	P
rs134524668	2	90291120	G	missense_variant	MODERATE	ALS2	ENSBTAG00000007395	Transcript	ENSBTAT00000060956.3	protein_coding	Y/S	tAt/tCt	tolerated(0.15)	P
rs210292963	2	36486997	G	missense_variant	MODERATE	LY75	ENSBTAG00000017797	Transcript	ENSBTAT00000061220.3	protein_coding	H/R	cAc/cGc	tolerated(0.15)	P
rs42188936	29	43799274	A	missense_variant	MODERATE	PCNX3	ENSBTAG00000003759	Transcript	ENSBTAT00000004893.6	protein_coding	A/T	Gcg/Acg	tolerated(0.14)	P
rs133922153	21	19680153	G	missense_variant	MODERATE	-	ENSBTAG00000001308	Transcript	ENSBTAT00000001728.5	protein_coding	M/L	Atg/Ctg	tolerated(0.14)	P
rs453922986	21	65273755	T	missense_variant	MODERATE	WDR25	ENSBTAG00000007233	Transcript	ENSBTAT00000009513.6	protein_coding	T/M	aCg/aTg	tolerated(0.14)	P
rs516203986	21	12596848	T	missense_variant	MODERATE	MCTP2	ENSBTAG00000013689	Transcript	ENSBTAT00000018191.6	protein_coding	S/N	aGt/aAt	tolerated(0.14)	P
rs209419001	13	57213599	G	missense_variant	MODERATE	ZNF831	ENSBTAG00000011940	Transcript	ENSBTAT00000015842.5	protein_coding	L/P	cTc/cCc	tolerated(0.14)	P
rs109202748	11	19454930	C	missense_variant	MODERATE	HEATR5B	ENSBTAG00000014310	Transcript	ENSBTAT00000019031.6	protein_coding	I/M	atA/atG	tolerated(0.14)	P
rs453400326	11	99134099	T	missense_variant	MODERATE	SPTAN1	ENSBTAG00000015327	Transcript	ENSBTAT00000020395.6	protein_coding	A/V	gCg/gTg	tolerated(0.14)	P
rs109201878	2	126770577	T	missense_variant	MODERATE	ZNF683	ENSBTAG00000009631	Transcript	ENSBTAT00000012691.4	protein_coding	C/F	tGc/tTc	tolerated(0.14)	P
rs448297369	1	66978804	A	missense_variant	MODERATE	PARP9	ENSBTAG00000021791	Transcript	ENSBTAT00000029045.5	protein_coding	T/M	aCg/aTg	tolerated(0.14)	P
rs109600061	25	9456868	T	missense_variant	MODERATE	NUBP1	ENSBTAG00000009560	Transcript	ENSBTAT00000012576.5	protein_coding	R/I	aGa/aTa	tolerated(0.13)	P
rs521743816	24	504556	T	missense_variant	MODERATE	RBFA	ENSBTAG00000036297	Transcript	ENSBTAT00000050795.4	protein_coding	G/R	Ggg/Agg	tolerated(0.13)	P
rs716666140	23	31945276	T	missense_variant	MODERATE	TRIM38	ENSBTAG00000018523	Transcript	ENSBTAT00000024658.4	protein_coding	E/K	Gag/Aag	tolerated(0.13)	P
rs110697400	22	12572366	A	missense_variant	MODERATE	CX3CR1	ENSBTAG00000002923	Transcript	ENSBTAT00000003797.5	protein_coding	A/V	gCc/gTc	tolerated(0.13)	P
rs384723748	20	71928402	G	missense_variant	MODERATE	-	ENSBTAG00000048135	Transcript	ENSBTAT00000066155.2	protein_coding	N/D	Aac/Gac	tolerated(0.13)	P
rs721315276	14	263169	T	missense_variant	MODERATE	ZNF16	ENSBTAG00000016203	Transcript	ENSBTAT00000052907.3	protein_coding	F/L	ttC/ttA	tolerated(0.13)	P
rs110428633	8	70568682	C	missense_variant	MODERATE	ENTPD4	ENSBTAG00000006768	Transcript	ENSBTAT00000061167.3	protein_coding	K/R	aAa/aGa	tolerated(0.13)	P
rs381824371	23	27333891	A	missense_variant	MODERATE	-	ENSBTAG00000006864	Transcript	ENSBTAT00000045468.4	protein_coding	T/I	aCa/aTa	tolerated(0.12)	P
rs110896330	22	239627	C	missense_variant	MODERATE	URGCP	ENSBTAG00000009453	Transcript	ENSBTAT00000040335.5	protein_coding	K/R	aAg/aGg	tolerated(0.12)	P
rs448489025	2	71481695	A	missense_variant	MODERATE	TMEM177	ENSBTAG00000009058	Transcript	ENSBTAT00000011932.4	protein_coding	L/M	Ctg/Atg	tolerated(0.12)	P
rs384600423	1	70849402	C	missense_variant	MODERATE	PCYT1A	ENSBTAG00000016979	Transcript	ENSBTAT00000022580.4	protein_coding	M/V	Atg/Gtg	tolerated(0.12)	P
rs134226264	X	50715767	C	missense_variant	MODERATE	ARMCX4	ENSBTAG00000052983	Transcript	ENSBTAT00000078448.1	protein_coding	D/E	gaT/gaG	tolerated(0.11)	P
rs378051901	X	102845587	A	missense_variant	MODERATE	CXHXorf38	ENSBTAG00000011788	Transcript	ENSBTAT00000015650.6	protein_coding	R/H	cGc/cAc	tolerated(0.11)	P
rs378960346	22	52582228	A	missense_variant	MODERATE	CCDC12	ENSBTAG00000011311	Transcript	ENSBTAT00000015026.6	protein_coding	V/I	Gtc/Atc	tolerated(0.11)	P
rs134663899	20	67677810	T	missense_variant	MODERATE	ICE1	ENSBTAG00000018501	Transcript	ENSBTAT00000024626.6	protein_coding	A/E	gCg/gAg	tolerated(0.11)	P
rs109338766	5	102260636	T	missense_variant	MODERATE	WC1-12	ENSBTAG00000052355	Transcript	ENSBTAT00000056482.3	protein_coding	L/F	Ctc/Ttc	tolerated(0.11)	P
rs464930040	1	145257904	G	missense_variant	MODERATE	COL18A1	ENSBTAG00000023907	Transcript	ENSBTAT00000034655.5	protein_coding	T/A	Acg/Gcg	tolerated(0.11)	P
rs132688631	23	29028256	G	missense_variant	MODERATE	-	ENSBTAG00000025398	Transcript	ENSBTAT00000035669.4	protein_coding	T/P	Act/Cct	tolerated(0.1)	P
rs41909565	19	25250807	G	missense_variant	MODERATE	KIAA0753	ENSBTAG00000015593	Transcript	ENSBTAT00000020714.6	protein_coding	R/G	Agg/Ggg	tolerated(0.1)	P
rs135374414	18	58533007	T	missense_variant	MODERATE	-	ENSBTAG00000011052	Transcript	ENSBTAT00000055688.3	protein_coding	T/I	aCa/aTa	tolerated(0.1)	P
rs43663180	11	2801978	T	missense_variant	MODERATE	ANKRD23	ENSBTAG00000010849	Transcript	ENSBTAT00000014398.6	protein_coding	A/T	Gcc/Acc	tolerated(0.1)	P
rs525377349	10	11827912	A	missense_variant	MODERATE	PTGER2	ENSBTAG00000002163	Transcript	ENSBTAT00000002800.5	protein_coding	T/I	aCt/aTt	tolerated(0.1)	P
rs475389797	7	15861865	A	missense_variant	MODERATE	ZNF653	ENSBTAG00000014415	Transcript	ENSBTAT00000019173.6	protein_coding	A/V	gCc/gTc	tolerated(0.1)	P
rs520818487	6	114718814	A	missense_variant	MODERATE	TRMT44	ENSBTAG00000004797	Transcript	ENSBTAT00000006298.5	protein_coding	A/T	Gcc/Acc	tolerated(0.1)	P
rs210031659	5	74356348	T	missense_variant	MODERATE	-	ENSBTAG00000052884	Transcript	ENSBTAT00000072231.1	protein_coding	R/W	Cgg/Tgg	tolerated(0.1)	P
rs385259346	3	21676617	G	missense_variant	MODERATE	-	ENSBTAG00000053114	Transcript	ENSBTAT00000071876.1	protein_coding	W/S	tGg/tCg	tolerated(0.1)	P
rs208679289	1	146063406	T	missense_variant	MODERATE	PCNT	ENSBTAG00000030670	Transcript	ENSBTAT00000029328.6	protein_coding	L/F	Ctc/Ttc	tolerated(0.1)	P
rs208535357	28	43114856	A	missense_variant	MODERATE	WDFY4	ENSBTAG00000023028	Transcript	ENSBTAT00000031292.5	protein_coding	V/I	Gtc/Atc	tolerated(0.09)	P
rs110949154	25	38309422	G	missense_variant	MODERATE	DAGLB	ENSBTAG00000009236	Transcript	ENSBTAT00000012173.5	protein_coding	C/R	Tgc/Cgc	tolerated(0.09)	P
rs135508675	23	17135168	G	missense_variant	MODERATE	POLH	ENSBTAG00000006015	Transcript	ENSBTAT00000007900.5	protein_coding	S/G	Agc/Ggc	tolerated(0.09)	P
rs435546116	23	3019854	A	missense_variant	MODERATE	RAB23	ENSBTAG00000005362	Transcript	ENSBTAT00000007050.6	protein_coding	R/Q	cGg/cAg	tolerated(0.09)	P
rs718823404	19	33082717	T	missense_variant	MODERATE	ZNF286A	ENSBTAG00000000943	Transcript	ENSBTAT00000001247.5	protein_coding	S/I	aGt/aTt	tolerated(0.09)	P
rs208693077	16	77625166	G	missense_variant	MODERATE	PTPRC	ENSBTAG00000023144	Transcript	ENSBTAT00000013320.6	protein_coding	P/R	cCa/cGa	tolerated(0.09)	P
rs472612363	13	53220851	T	missense_variant	MODERATE	SIRPA	ENSBTAG00000007213	Transcript	ENSBTAT00000008233.6	protein_coding	G/R	Ggg/Agg	tolerated(0.09)	P
rs474041806	12	12442378	G	missense_variant	MODERATE	AKAP11	ENSBTAG00000014752	Transcript	ENSBTAT00000019629.5	protein_coding	H/R	cAc/cGc	tolerated(0.09)	P
rs208290378	11	18940147	A	missense_variant	MODERATE	CRIM1	ENSBTAG00000009020	Transcript	ENSBTAT00000011877.6	protein_coding	V/M	Gtg/Atg	tolerated(0.09)	P
rs466069941	11	60478122	A	missense_variant	MODERATE	CCT4	ENSBTAG00000004531	Transcript	ENSBTAT00000044819.4	protein_coding	A/V	gCc/gTc	tolerated(0.09)	P
rs43148048	10	24978724	T	missense_variant	MODERATE	-	ENSBTAG00000046995	Transcript	ENSBTAT00000038957.5	protein_coding	L/I	Ctc/Atc	tolerated(0.09)	P
rs715100116	6	108807114	T	missense_variant	MODERATE	BOD1L1	ENSBTAG00000004316	Transcript	ENSBTAT00000033704.5	protein_coding	R/H	cGt/cAt	tolerated(0.09)	P
rs108955011	1	151175160	A	missense_variant	MODERATE	ETS2	ENSBTAG00000009214	Transcript	ENSBTAT00000012144.5	protein_coding	L/I	Ctc/Atc	tolerated(0.09)	P
rs134732587	1	36144696	C	missense_variant	MODERATE	ZNF654	ENSBTAG00000023675	Transcript	ENSBTAT00000032410.5	protein_coding	E/Q	Gag/Cag	tolerated(0.09)	P
rs109345291	28	8178550	C	missense_variant	MODERATE	TBCE	ENSBTAG00000013735	Transcript	ENSBTAT00000018249.4	protein_coding	V/L	Gtt/Ctt	tolerated(0.08)	P
rs521720637	25	11274298	A	missense_variant	MODERATE	SNX29	ENSBTAG00000026371	Transcript	ENSBTAT00000069056.1	protein_coding	R/Q	cGg/cAg	tolerated(0.08)	P
rs380929559	23	3751837	C	missense_variant	MODERATE	-	ENSBTAG00000021237	Transcript	ENSBTAT00000061451.3	protein_coding	V/A	gTc/gCc	tolerated(0.08)	P
rs382033362	23	27119234	T	missense_variant	MODERATE	-	ENSBTAG00000048304	Transcript	ENSBTAT00000063275.2	protein_coding	D/N	Gat/Aat	tolerated(0.08)	P
rs42312242	23	25732780	T	missense_variant	MODERATE	-	ENSBTAG00000013919	Transcript	ENSBTAT00000018484.5	protein_coding	E/D	gaG/gaT	tolerated(0.08)	P
rs1117172836	22	11890056	G	missense_variant	MODERATE	EXOG	ENSBTAG00000019305	Transcript	ENSBTAT00000025704.6	protein_coding	K/R	aAa/aGa	tolerated(0.08)	P
rs41905220	19	24652735	G	missense_variant	MODERATE	ZZEF1	ENSBTAG00000016316	Transcript	ENSBTAT00000061398.3	protein_coding	E/Q	Gag/Cag	tolerated(0.08)	P
rs208791394	18	64523297	G	missense_variant	MODERATE	ZNF304	ENSBTAG00000017872	Transcript	ENSBTAT00000023758.5	protein_coding	L/R	cTg/cGg	tolerated(0.08)	P
rs209170363	18	36135248	G	missense_variant	MODERATE	TANGO6	ENSBTAG00000013941	Transcript	ENSBTAT00000018522.6	protein_coding	K/R	aAg/aGg	tolerated(0.08)	P
rs211591000	16	61295882	G	missense_variant	MODERATE	CEP350	ENSBTAG00000008082	Transcript	ENSBTAT00000010631.6	protein_coding	D/G	gAc/gGc	tolerated(0.08)	P
rs799289056	15	46232111	A	missense_variant	MODERATE	-	ENSBTAG00000037937	Transcript	ENSBTAT00000055625.3	protein_coding	R/S	Cgt/Agt	tolerated(0.08)	P
rs211435706	7	5747623	T	missense_variant	MODERATE	-	ENSBTAG00000053806	Transcript	ENSBTAT00000067636.1	protein_coding	S/F	tCc/tTc	tolerated(0.08)	P
rs136543992	5	102262506	C	missense_variant	MODERATE	WC1-12	ENSBTAG00000052355	Transcript	ENSBTAT00000056482.3	protein_coding	F/S	tTt/tCt	tolerated(0.08)	P
rs385539877	1	149421161	G	missense_variant	MODERATE	TTC3	ENSBTAG00000008167	Transcript	ENSBTAT00000050511.3	protein_coding	I/V	Ata/Gta	tolerated(0.08)	P
rs439878556	1	3178020	T	missense_variant	MODERATE	URB1	ENSBTAG00000012412	Transcript	ENSBTAT00000016473.5	protein_coding	R/C	Cgc/Tgc	tolerated(0.08)	P
rs526215118	26	24000286	A	missense_variant	MODERATE	PDCD11	ENSBTAG00000009715	Transcript	ENSBTAT00000012818.6	protein_coding	L/M	Ttg/Atg	tolerated(0.07)	P
rs209783302	24	33518458	C	missense_variant	MODERATE	RBBP8	ENSBTAG00000006743	Transcript	ENSBTAT00000008875.5	protein_coding	K/E	Aaa/Gaa	tolerated(0.07)	P
rs519912868	18	25547045	T	missense_variant	MODERATE	ADGRG5	ENSBTAG00000005170	Transcript	ENSBTAT00000046723.3	protein_coding	A/S	Gcc/Tcc	tolerated(0.07)	P
rs435102099	15	47866497	C	missense_variant	MODERATE	-	ENSBTAG00000005251	Transcript	ENSBTAT00000006913.6	protein_coding	K/E	Aaa/Gaa	tolerated(0.07)	P
rs523552829	13	57215532	C	missense_variant	MODERATE	ZNF831	ENSBTAG00000011940	Transcript	ENSBTAT00000015842.5	protein_coding	L/V	Ctt/Gtt	tolerated(0.07)	P
rs524917197	13	57198751	A	missense_variant	MODERATE	ZNF831	ENSBTAG00000011940	Transcript	ENSBTAT00000015842.5	protein_coding	R/W	Cgg/Tgg	tolerated(0.07)	P
rs133725753	11	103705053	T	missense_variant	MODERATE	QSOX2	ENSBTAG00000011129	Transcript	ENSBTAT00000042859.4	protein_coding	M/I	atG/atA	tolerated(0.07)	P
rs520623460	7	17113837	T	missense_variant	MODERATE	ZNF414	ENSBTAG00000007660	Transcript	ENSBTAT00000010078.4	protein_coding	P/Q	cCg/cAg	tolerated(0.07)	P
rs132767879	5	30494220	A	missense_variant	MODERATE	TROAP	ENSBTAG00000008499	Transcript	ENSBTAT00000011203.5	protein_coding	A/V	gCg/gTg	tolerated(0.07)	P
[truncated: 13,201 more rows]

## Sheet: Kashmiri-AP-Specific-SNP
SNP	Chr	Location	Allele	Consequence	IMPACT	SYMBOL	Gene	Feature_type	Feature	BIOTYPE	Amino_acids	Codons	SIFT	Stage
[truncated: 215,074+ more rows]
